# Supplementary material for: Modelling airborne transmission of SARS-CoV-2 at a local scale
Source: PLoS One. 2022 Aug 30;17(8):e0273820. doi: 10.1371/journal.pone.0273820 (PMC9426895; doi:10.1371/journal.pone.0273820)
Supplement: S2 Table — We adapted the parameters of Vadere for the Optimal Steps Model to fit the virtual persons’ locomotion behaviour to the simulated situation. (ZIP) [file pone.0273820.s002.zip]

Archive with 2 entries (2 files):
- S2_Table.tex
- S2_Table.pdf
