# Supplementary material for: Modelling airborne transmission of SARS-CoV-2 at a local scale
Source: PLoS One. 2022 Aug 30;17(8):e0273820. doi: 10.1371/journal.pone.0273820 (PMC9426895; doi:10.1371/journal.pone.0273820)
Supplement: S1 Dataset — The data sets contain the parameters and configurations for the simulation defined in the scenario file as well as the simulation outputs for all numerical experiments presented in this contribution. In addition, the scripts for the evaluation of the results are provided. (ZIP) [file pone.0273820.s003.zip]

Archive with 375 entries (243 files):
- simulation_data/evaluation/
- simulation_data/evaluation/choirRehearsal/
- simulation_data/evaluation/choirRehearsal/evaluateAllScenariosPathogenLoad.py
- simulation_data/evaluation/closeContact/
- simulation_data/evaluation/closeContact/evaluateConcentrationAndPathogenLoad.py
- simulation_data/evaluation/closeContact/requirements.txt
- simulation_data/evaluation/plotSettingsPlosOne.py
- simulation_data/evaluation/queue/
- simulation_data/evaluation/queue/evaluateDistances.py
- simulation_data/evaluation/queue/evaluatePathogenLoad.py
- simulation_data/evaluation/restaurant/
- simulation_data/evaluation/restaurant/lu-2020-life/
- simulation_data/evaluation/restaurant/lu-2020-life/postvis.xlsx
- simulation_data/evaluation/restaurant/lu-2020-life/postvis_summary.txt
- simulation_data/output/
- simulation_data/output/choirRehearsal/
- simulation_data/output/choirRehearsal/condM/
- simulation_data/output/choirRehearsal/condM/condM_A.log
- simulation_data/output/choirRehearsal/condM/condM_B.log
- simulation_data/output/choirRehearsal/condM/miller-2020-life_seed_000/
- simulation_data/output/choirRehearsal/condM/miller-2020-life_seed_000/pathogenLoad.txt
- simulation_data/output/choirRehearsal/condM/miller-2020-life_seed_001/
- simulation_data/output/choirRehearsal/condM/miller-2020-life_seed_001/pathogenLoad.txt
- simulation_data/output/choirRehearsal/condM/miller-2020-life_seed_002/
- simulation_data/output/choirRehearsal/condM/miller-2020-life_seed_002/pathogenLoad.txt
- simulation_data/output/choirRehearsal/condM/miller-2020-life_seed_003/
- simulation_data/output/choirRehearsal/condM/miller-2020-life_seed_003/pathogenLoad.txt
- simulation_data/output/choirRehearsal/condM/miller-2020-life_seed_004/
- simulation_data/output/choirRehearsal/condM/miller-2020-life_seed_004/pathogenLoad.txt
- simulation_data/output/choirRehearsal/condM/miller-2020-life_seed_005/
- simulation_data/output/choirRehearsal/condM/miller-2020-life_seed_005/pathogenLoad.txt
- simulation_data/output/choirRehearsal/condM/miller-2020-life_seed_006/
- simulation_data/output/choirRehearsal/condM/miller-2020-life_seed_006/pathogenLoad.txt
- simulation_data/output/choirRehearsal/condM/miller-2020-life_seed_007/
- simulation_data/output/choirRehearsal/condM/miller-2020-life_seed_007/pathogenLoad.txt
- simulation_data/output/choirRehearsal/condM/miller-2020-life_seed_008/
- simulation_data/output/choirRehearsal/condM/miller-2020-life_seed_008/pathogenLoad.txt
- simulation_data/output/choirRehearsal/condM/miller-2020-life_seed_009/
- simulation_data/output/choirRehearsal/condM/miller-2020-life_seed_009/pathogenLoad.txt
- simulation_data/output/choirRehearsal/condM/miller-2020-life_seed_010/
- simulation_data/output/choirRehearsal/condM/miller-2020-life_seed_010/pathogenLoad.txt
- simulation_data/output/choirRehearsal/condM/miller-2020-life_seed_011/
- simulation_data/output/choirRehearsal/condM/miller-2020-life_seed_011/pathogenLoad.txt
- simulation_data/output/choirRehearsal/condM/miller-2020-life_seed_012/
- simulation_data/output/choirRehearsal/condM/miller-2020-life_seed_012/pathogenLoad.txt
- simulation_data/output/choirRehearsal/condM/miller-2020-life_seed_013/
- simulation_data/output/choirRehearsal/condM/miller-2020-life_seed_013/pathogenLoad.txt
- simulation_data/output/choirRehearsal/condM/miller-2020-life_seed_014/
- simulation_data/output/choirRehearsal/condM/miller-2020-life_seed_014/pathogenLoad.txt
- simulation_data/output/choirRehearsal/condM/miller-2020-life_seed_015/
- simulation_data/output/choirRehearsal/condM/miller-2020-life_seed_015/pathogenLoad.txt
- simulation_data/output/choirRehearsal/condM/miller-2020-life_seed_016/
- simulation_data/output/choirRehearsal/condM/miller-2020-life_seed_016/pathogenLoad.txt
- simulation_data/output/choirRehearsal/condM/miller-2020-life_seed_017/
- simulation_data/output/choirRehearsal/condM/miller-2020-life_seed_017/pathogenLoad.txt
- simulation_data/output/choirRehearsal/condM/miller-2020-life_seed_018/
- simulation_data/output/choirRehearsal/condM/miller-2020-life_seed_018/pathogenLoad.txt
- simulation_data/output/choirRehearsal/condM/miller-2020-life_seed_019/
- simulation_data/output/choirRehearsal/condM/miller-2020-life_seed_019/pathogenLoad.txt
- simulation_data/output/choirRehearsal/condM/miller-2020-life_seed_020/
- simulation_data/output/choirRehearsal/condM/miller-2020-life_seed_020/pathogenLoad.txt
- simulation_data/output/choirRehearsal/condM/miller-2020-life_seed_021/
- simulation_data/output/choirRehearsal/condM/miller-2020-life_seed_021/pathogenLoad.txt
- simulation_data/output/choirRehearsal/condM/miller-2020-life_seed_022/
- simulation_data/output/choirRehearsal/condM/miller-2020-life_seed_022/pathogenLoad.txt
- simulation_data/output/choirRehearsal/condM/miller-2020-life_seed_023/
- simulation_data/output/choirRehearsal/condM/miller-2020-life_seed_023/pathogenLoad.txt
- simulation_data/output/choirRehearsal/condM/miller-2020-life_seed_024/
- simulation_data/output/choirRehearsal/condM/miller-2020-life_seed_024/pathogenLoad.txt
- simulation_data/output/choirRehearsal/condM/miller-2020-life_seed_025/
- simulation_data/output/choirRehearsal/condM/miller-2020-life_seed_025/pathogenLoad.txt
- simulation_data/output/choirRehearsal/condM/miller-2020-life_seed_026/
- simulation_data/output/choirRehearsal/condM/miller-2020-life_seed_026/pathogenLoad.txt
- simulation_data/output/choirRehearsal/condM/miller-2020-life_seed_027/
- simulation_data/output/choirRehearsal/condM/miller-2020-life_seed_027/pathogenLoad.txt
- simulation_data/output/choirRehearsal/condM/miller-2020-life_seed_028/
- simulation_data/output/choirRehearsal/condM/miller-2020-life_seed_028/pathogenLoad.txt
- simulation_data/output/choirRehearsal/condM/miller-2020-life_seed_029/
- simulation_data/output/choirRehearsal/condM/miller-2020-life_seed_029/pathogenLoad.txt
- simulation_data/output/choirRehearsal/condM/miller-2020-life_seed_030/
- simulation_data/output/choirRehearsal/condM/miller-2020-life_seed_030/pathogenLoad.txt
- simulation_data/output/choirRehearsal/condM/miller-2020-life_seed_031/
- simulation_data/output/choirRehearsal/condM/miller-2020-life_seed_031/pathogenLoad.txt
- simulation_data/output/choirRehearsal/condM/miller-2020-life_seed_032/
- simulation_data/output/choirRehearsal/condM/miller-2020-life_seed_032/pathogenLoad.txt
- simulation_data/output/choirRehearsal/condM/miller-2020-life_seed_033/
- simulation_data/output/choirRehearsal/condM/miller-2020-life_seed_033/pathogenLoad.txt
- simulation_data/output/choirRehearsal/condM/miller-2020-life_seed_034/
- simulation_data/output/choirRehearsal/condM/miller-2020-life_seed_034/pathogenLoad.txt
- simulation_data/output/choirRehearsal/condM/miller-2020-life_seed_035/
- simulation_data/output/choirRehearsal/condM/miller-2020-life_seed_035/pathogenLoad.txt
- simulation_data/output/choirRehearsal/condM/miller-2020-life_seed_036/
- simulation_data/output/choirRehearsal/condM/miller-2020-life_seed_036/pathogenLoad.txt
- simulation_data/output/choirRehearsal/condM/miller-2020-life_seed_037/
- simulation_data/output/choirRehearsal/condM/miller-2020-life_seed_037/pathogenLoad.txt
- simulation_data/output/choirRehearsal/condM/miller-2020-life_seed_038/
- simulation_data/output/choirRehearsal/condM/miller-2020-life_seed_038/pathogenLoad.txt
- simulation_data/output/choirRehearsal/condM/miller-2020-life_seed_039/
- simulation_data/output/choirRehearsal/condM/miller-2020-life_seed_039/pathogenLoad.txt
- simulation_data/output/choirRehearsal/condM/miller-2020-life_seed_040/
- simulation_data/output/choirRehearsal/condM/miller-2020-life_seed_040/pathogenLoad.txt
- simulation_data/output/choirRehearsal/condM/miller-2020-life_seed_041/
- simulation_data/output/choirRehearsal/condM/miller-2020-life_seed_041/pathogenLoad.txt
- simulation_data/output/choirRehearsal/condM/miller-2020-life_seed_042/
- simulation_data/output/choirRehearsal/condM/miller-2020-life_seed_042/pathogenLoad.txt
- simulation_data/output/choirRehearsal/condM/miller-2020-life_seed_043/
- simulation_data/output/choirRehearsal/condM/miller-2020-life_seed_043/pathogenLoad.txt
- simulation_data/output/choirRehearsal/condM/miller-2020-life_seed_044/
- simulation_data/output/choirRehearsal/condM/miller-2020-life_seed_044/pathogenLoad.txt
- simulation_data/output/choirRehearsal/condM/miller-2020-life_seed_045/
- simulation_data/output/choirRehearsal/condM/miller-2020-life_seed_045/pathogenLoad.txt
- simulation_data/output/choirRehearsal/condM/miller-2020-life_seed_046/
- simulation_data/output/choirRehearsal/condM/miller-2020-life_seed_046/pathogenLoad.txt
- simulation_data/output/choirRehearsal/condM/miller-2020-life_seed_047/
- simulation_data/output/choirRehearsal/condM/miller-2020-life_seed_047/pathogenLoad.txt
- simulation_data/output/choirRehearsal/condM/miller-2020-life_seed_048/
- simulation_data/output/choirRehearsal/condM/miller-2020-life_seed_048/pathogenLoad.txt
- simulation_data/output/choirRehearsal/condM/miller-2020-life_seed_049/
- simulation_data/output/choirRehearsal/condM/miller-2020-life_seed_049/pathogenLoad.txt
- simulation_data/output/choirRehearsal/condM/miller-2020-life_seed_050/
- simulation_data/output/choirRehearsal/condM/miller-2020-life_seed_050/pathogenLoad.txt
- simulation_data/output/choirRehearsal/condM/miller-2020-life_seed_051/
- simulation_data/output/choirRehearsal/condM/miller-2020-life_seed_051/pathogenLoad.txt
- simulation_data/output/choirRehearsal/condM/miller-2020-life_seed_052/
- simulation_data/output/choirRehearsal/condM/miller-2020-life_seed_052/pathogenLoad.txt
- simulation_data/output/choirRehearsal/condM/miller-2020-life_seed_053/
- simulation_data/output/choirRehearsal/condM/miller-2020-life_seed_053/pathogenLoad.txt
- simulation_data/output/choirRehearsal/condM/miller-2020-life_seed_054/
- simulation_data/output/choirRehearsal/condM/miller-2020-life_seed_054/pathogenLoad.txt
- simulation_data/output/choirRehearsal/condM/miller-2020-life_seed_055/
- simulation_data/output/choirRehearsal/condM/miller-2020-life_seed_055/pathogenLoad.txt
- simulation_data/output/choirRehearsal/condM/miller-2020-life_seed_056/
- simulation_data/output/choirRehearsal/condM/miller-2020-life_seed_056/pathogenLoad.txt
- simulation_data/output/choirRehearsal/condM/miller-2020-life_seed_057/
- simulation_data/output/choirRehearsal/condM/miller-2020-life_seed_057/pathogenLoad.txt
- simulation_data/output/choirRehearsal/condM/miller-2020-life_seed_058/
- simulation_data/output/choirRehearsal/condM/miller-2020-life_seed_058/pathogenLoad.txt
- simulation_data/output/choirRehearsal/condM/miller-2020-life_seed_059/
- simulation_data/output/choirRehearsal/condM/miller-2020-life_seed_059/pathogenLoad.txt
- simulation_data/output/choirRehearsal/condM/miller-2020-life_seed_060/
- simulation_data/output/choirRehearsal/condM/miller-2020-life_seed_060/pathogenLoad.txt
- simulation_data/output/choirRehearsal/condM/miller-2020-life_seed_061/
- simulation_data/output/choirRehearsal/condM/miller-2020-life_seed_061/pathogenLoad.txt
- simulation_data/output/choirRehearsal/condM/miller-2020-life_seed_062/
- simulation_data/output/choirRehearsal/condM/miller-2020-life_seed_062/pathogenLoad.txt
- simulation_data/output/choirRehearsal/condM/miller-2020-life_seed_063/
- simulation_data/output/choirRehearsal/condM/miller-2020-life_seed_063/pathogenLoad.txt
- simulation_data/output/choirRehearsal/condM/miller-2020-life_seed_064/
- simulation_data/output/choirRehearsal/condM/miller-2020-life_seed_064/pathogenLoad.txt
- simulation_data/output/choirRehearsal/condM/miller-2020-life_seed_065/
- simulation_data/output/choirRehearsal/condM/miller-2020-life_seed_065/pathogenLoad.txt
- simulation_data/output/choirRehearsal/condM/miller-2020-life_seed_066/
- simulation_data/output/choirRehearsal/condM/miller-2020-life_seed_066/pathogenLoad.txt
- simulation_data/output/choirRehearsal/condM/miller-2020-life_seed_067/
- simulation_data/output/choirRehearsal/condM/miller-2020-life_seed_067/pathogenLoad.txt
- simulation_data/output/choirRehearsal/condM/miller-2020-life_seed_068/
- simulation_data/output/choirRehearsal/condM/miller-2020-life_seed_068/pathogenLoad.txt
- simulation_data/output/choirRehearsal/condM/miller-2020-life_seed_069/
- simulation_data/output/choirRehearsal/condM/miller-2020-life_seed_069/pathogenLoad.txt
- simulation_data/output/choirRehearsal/condM/miller-2020-life_seed_070/
- simulation_data/output/choirRehearsal/condM/miller-2020-life_seed_070/pathogenLoad.txt
- simulation_data/output/choirRehearsal/condM/miller-2020-life_seed_071/
- simulation_data/output/choirRehearsal/condM/miller-2020-life_seed_071/pathogenLoad.txt
- simulation_data/output/choirRehearsal/condM/miller-2020-life_seed_072/
- simulation_data/output/choirRehearsal/condM/miller-2020-life_seed_072/pathogenLoad.txt
- simulation_data/output/choirRehearsal/condM/miller-2020-life_seed_073/
- simulation_data/output/choirRehearsal/condM/miller-2020-life_seed_073/pathogenLoad.txt
- simulation_data/output/choirRehearsal/condM/miller-2020-life_seed_074/
- simulation_data/output/choirRehearsal/condM/miller-2020-life_seed_074/pathogenLoad.txt
- simulation_data/output/choirRehearsal/condM/miller-2020-life_seed_075/
- simulation_data/output/choirRehearsal/condM/miller-2020-life_seed_075/pathogenLoad.txt
- simulation_data/output/choirRehearsal/condM/miller-2020-life_seed_076/
- simulation_data/output/choirRehearsal/condM/miller-2020-life_seed_076/pathogenLoad.txt
- simulation_data/output/choirRehearsal/condM/miller-2020-life_seed_077/
- simulation_data/output/choirRehearsal/condM/miller-2020-life_seed_077/pathogenLoad.txt
- simulation_data/output/choirRehearsal/condM/miller-2020-life_seed_078/
- simulation_data/output/choirRehearsal/condM/miller-2020-life_seed_078/pathogenLoad.txt
- simulation_data/output/choirRehearsal/condM/miller-2020-life_seed_079/
- simulation_data/output/choirRehearsal/condM/miller-2020-life_seed_079/pathogenLoad.txt
- simulation_data/output/choirRehearsal/condM/miller-2020-life_seed_080/
- simulation_data/output/choirRehearsal/condM/miller-2020-life_seed_080/pathogenLoad.txt
- simulation_data/output/choirRehearsal/condM/miller-2020-life_seed_081/
- simulation_data/output/choirRehearsal/condM/miller-2020-life_seed_081/pathogenLoad.txt
- simulation_data/output/choirRehearsal/condM/miller-2020-life_seed_082/
- simulation_data/output/choirRehearsal/condM/miller-2020-life_seed_082/pathogenLoad.txt
- simulation_data/output/choirRehearsal/condM/miller-2020-life_seed_083/
- simulation_data/output/choirRehearsal/condM/miller-2020-life_seed_083/pathogenLoad.txt
- simulation_data/output/choirRehearsal/condM/miller-2020-life_seed_084/
- simulation_data/output/choirRehearsal/condM/miller-2020-life_seed_084/pathogenLoad.txt
- simulation_data/output/choirRehearsal/condM/miller-2020-life_seed_085/
- simulation_data/output/choirRehearsal/condM/miller-2020-life_seed_085/pathogenLoad.txt
- simulation_data/output/choirRehearsal/condM/miller-2020-life_seed_086/
- simulation_data/output/choirRehearsal/condM/miller-2020-life_seed_086/pathogenLoad.txt
- simulation_data/output/choirRehearsal/condM/miller-2020-life_seed_087/
- simulation_data/output/choirRehearsal/condM/miller-2020-life_seed_087/pathogenLoad.txt
- simulation_data/output/choirRehearsal/condM/miller-2020-life_seed_088/
- simulation_data/output/choirRehearsal/condM/miller-2020-life_seed_088/pathogenLoad.txt
- simulation_data/output/choirRehearsal/condM/miller-2020-life_seed_089/
- simulation_data/output/choirRehearsal/condM/miller-2020-life_seed_089/pathogenLoad.txt
- simulation_data/output/choirRehearsal/condM/miller-2020-life_seed_090/
- simulation_data/output/choirRehearsal/condM/miller-2020-life_seed_090/pathogenLoad.txt
- simulation_data/output/choirRehearsal/condM/miller-2020-life_seed_091/
- simulation_data/output/choirRehearsal/condM/miller-2020-life_seed_091/pathogenLoad.txt
- simulation_data/output/choirRehearsal/condM/miller-2020-life_seed_092/
- simulation_data/output/choirRehearsal/condM/miller-2020-life_seed_092/pathogenLoad.txt
- simulation_data/output/choirRehearsal/condM/miller-2020-life_seed_093/
- simulation_data/output/choirRehearsal/condM/miller-2020-life_seed_093/pathogenLoad.txt
- simulation_data/output/choirRehearsal/condM/miller-2020-life_seed_094/
- simulation_data/output/choirRehearsal/condM/miller-2020-life_seed_094/pathogenLoad.txt
- simulation_data/output/choirRehearsal/condM/miller-2020-life_seed_095/
- simulation_data/output/choirRehearsal/condM/miller-2020-life_seed_095/pathogenLoad.txt
- simulation_data/output/choirRehearsal/condM/miller-2020-life_seed_096/
- simulation_data/output/choirRehearsal/condM/miller-2020-life_seed_096/pathogenLoad.txt
- simulation_data/output/choirRehearsal/condM/miller-2020-life_seed_097/
- simulation_data/output/choirRehearsal/condM/miller-2020-life_seed_097/pathogenLoad.txt
- simulation_data/output/choirRehearsal/condM/miller-2020-life_seed_098/
- simulation_data/output/choirRehearsal/condM/miller-2020-life_seed_098/pathogenLoad.txt
- simulation_data/output/choirRehearsal/condM/miller-2020-life_seed_099/
- simulation_data/output/choirRehearsal/condM/miller-2020-life_seed_099/pathogenLoad.txt
- simulation_data/output/choirRehearsal/condM/pathogenLoadPerPedPerSimulation.pkl
- simulation_data/output/closeContact/
- simulation_data/output/closeContact/closeContact/
- simulation_data/output/closeContact/closeContact/pathogenConcentration.txt
- simulation_data/output/closeContact/closeContact/pedestrianPathogenLoad.txt
- simulation_data/output/closeContact/closeContact/postvis.traj
- simulation_data/output/queue/
- simulation_data/output/queue/parameter_variation/
- simulation_data/output/queue/parameter_variation/contactTimesToInfectiousAgent.pkl
- simulation_data/output/queue/parameter_variation/distances.pkl
- simulation_data/output/queue/parameter_variation/pathogenLoadPerPedPerSimulation.pkl
- simulation_data/output/queue/parameter_variation/pedPotentialPersonalSpaceWidth0.5/
- simulation_data/output/queue/parameter_variation/pedPotentialPersonalSpaceWidth0.5/queue_corridorDistance1.0/
- simulation_data/output/queue/parameter_variation/pedPotentialPersonalSpaceWidth0.5/queue_corridorDistance1.0/pathogenLoad.txt
- simulation_data/output/queue/parameter_variation/pedPotentialPersonalSpaceWidth0.5/queue_corridorDistance1.0/postvis.traj
- simulation_data/output/queue/parameter_variation/pedPotentialPersonalSpaceWidth1.0/
- simulation_data/output/queue/parameter_variation/pedPotentialPersonalSpaceWidth1.0/queue_corridorDistance1.0/
- simulation_data/output/queue/parameter_variation/pedPotentialPersonalSpaceWidth1.0/queue_corridorDistance1.0/pathogenLoad.txt
- simulation_data/output/queue/parameter_variation/pedPotentialPersonalSpaceWidth1.0/queue_corridorDistance1.0/postvis.traj
- simulation_data/output/queue/parameter_variation/pedPotentialPersonalSpaceWidth1.5/
- simulation_data/output/queue/parameter_variation/pedPotentialPersonalSpaceWidth1.5/queue_corridorDistance1.5/
- simulation_data/output/queue/parameter_variation/pedPotentialPersonalSpaceWidth1.5/queue_corridorDistance1.5/pathogenLoad.txt
- simulation_data/output/queue/parameter_variation/pedPotentialPersonalSpaceWidth1.5/queue_corridorDistance1.5/postvis.traj
- simulation_data/output/queue/parameter_variation/pedPotentialPersonalSpaceWidth2.0/
- simulation_data/output/queue/parameter_variation/pedPotentialPersonalSpaceWidth2.0/queue_corridorDistance2.0/
- simulation_data/output/queue/parameter_variation/pedPotentialPersonalSpaceWidth2.0/queue_corridorDistance2.0/pathogenLoad.txt
- simulation_data/output/queue/parameter_variation/pedPotentialPersonalSpaceWidth2.0/queue_corridorDistance2.0/postvis.traj
- simulation_data/output/queue/parameter_variation/pedPotentialPersonalSpaceWidth2.5/
- simulation_data/output/queue/parameter_variation/pedPotentialPersonalSpaceWidth2.5/queue_corridorDistance2.0/
- simulation_data/output/queue/parameter_variation/pedPotentialPersonalSpaceWidth2.5/queue_corridorDistance2.0/pathogenLoad.txt
- simulation_data/output/queue/parameter_variation/pedPotentialPersonalSpaceWidth2.5/queue_corridorDistance2.0/postvis.traj
- simulation_data/output/restaurant/
- simulation_data/output/restaurant/lu-2020-life/
- simulation_data/output/restaurant/lu-2020-life/postvis.traj
- simulation_data/scenarios/
- simulation_data/scenarios/choirRehearsal/
- simulation_data/scenarios/choirRehearsal/createdFromTemplate/
- simulation_data/scenarios/choirRehearsal/createdFromTemplate/miller-2020-life_seed_000.scenario
- simulation_data/scenarios/choirRehearsal/createdFromTemplate/miller-2020-life_seed_001.scenario
- simulation_data/scenarios/choirRehearsal/createdFromTemplate/miller-2020-life_seed_002.scenario
- simulation_data/scenarios/choirRehearsal/createdFromTemplate/miller-2020-life_seed_003.scenario
- simulation_data/scenarios/choirRehearsal/createdFromTemplate/miller-2020-life_seed_004.scenario
- simulation_data/scenarios/choirRehearsal/createdFromTemplate/miller-2020-life_seed_005.scenario
- simulation_data/scenarios/choirRehearsal/createdFromTemplate/miller-2020-life_seed_006.scenario
- simulation_data/scenarios/choirRehearsal/createdFromTemplate/miller-2020-life_seed_007.scenario
- simulation_data/scenarios/choirRehearsal/createdFromTemplate/miller-2020-life_seed_008.scenario
- simulation_data/scenarios/choirRehearsal/createdFromTemplate/miller-2020-life_seed_009.scenario
- simulation_data/scenarios/choirRehearsal/createdFromTemplate/miller-2020-life_seed_010.scenario
- simulation_data/scenarios/choirRehearsal/createdFromTemplate/miller-2020-life_seed_011.scenario
- simulation_data/scenarios/choirRehearsal/createdFromTemplate/miller-2020-life_seed_012.scenario
- simulation_data/scenarios/choirRehearsal/createdFromTemplate/miller-2020-life_seed_013.scenario
- simulation_data/scenarios/choirRehearsal/createdFromTemplate/miller-2020-life_seed_014.scenario
- simulation_data/scenarios/choirRehearsal/createdFromTemplate/miller-2020-life_seed_015.scenario
- simulation_data/scenarios/choirRehearsal/createdFromTemplate/miller-2020-life_seed_016.scenario
- simulation_data/scenarios/choirRehearsal/createdFromTemplate/miller-2020-life_seed_017.scenario
- simulation_data/scenarios/choirRehearsal/createdFromTemplate/miller-2020-life_seed_018.scenario
- simulation_data/scenarios/choirRehearsal/createdFromTemplate/miller-2020-life_seed_019.scenario
- simulation_data/scenarios/choirRehearsal/createdFromTemplate/miller-2020-life_seed_020.scenario
- simulation_data/scenarios/choirRehearsal/createdFromTemplate/miller-2020-life_seed_021.scenario
- simulation_data/scenarios/choirRehearsal/createdFromTemplate/miller-2020-life_seed_022.scenario
- simulation_data/scenarios/choirRehearsal/createdFromTemplate/miller-2020-life_seed_023.scenario
- simulation_data/scenarios/choirRehearsal/createdFromTemplate/miller-2020-life_seed_024.scenario
- simulation_data/scenarios/choirRehearsal/createdFromTemplate/miller-2020-life_seed_025.scenario
- simulation_data/scenarios/choirRehearsal/createdFromTemplate/miller-2020-life_seed_026.scenario
- simulation_data/scenarios/choirRehearsal/createdFromTemplate/miller-2020-life_seed_027.scenario
- simulation_data/scenarios/choirRehearsal/createdFromTemplate/miller-2020-life_seed_028.scenario
- simulation_data/scenarios/choirRehearsal/createdFromTemplate/miller-2020-life_seed_029.scenario
- simulation_data/scenarios/choirRehearsal/createdFromTemplate/miller-2020-life_seed_030.scenario
- simulation_data/scenarios/choirRehearsal/createdFromTemplate/miller-2020-life_seed_031.scenario
- simulation_data/scenarios/choirRehearsal/createdFromTemplate/miller-2020-life_seed_032.scenario
- simulation_data/scenarios/choirRehearsal/createdFromTemplate/miller-2020-life_seed_033.scenario
- simulation_data/scenarios/choirRehearsal/createdFromTemplate/miller-2020-life_seed_034.scenario
- simulation_data/scenarios/choirRehearsal/createdFromTemplate/miller-2020-life_seed_035.scenario
- simulation_data/scenarios/choirRehearsal/createdFromTemplate/miller-2020-life_seed_036.scenario
- simulation_data/scenarios/choirRehearsal/createdFromTemplate/miller-2020-life_seed_037.scenario
- simulation_data/scenarios/choirRehearsal/createdFromTemplate/miller-2020-life_seed_038.scenario
- simulation_data/scenarios/choirRehearsal/createdFromTemplate/miller-2020-life_seed_039.scenario
- simulation_data/scenarios/choirRehearsal/createdFromTemplate/miller-2020-life_seed_040.scenario
- simulation_data/scenarios/choirRehearsal/createdFromTemplate/miller-2020-life_seed_041.scenario
- simulation_data/scenarios/choirRehearsal/createdFromTemplate/miller-2020-life_seed_042.scenario
- simulation_data/scenarios/choirRehearsal/createdFromTemplate/miller-2020-life_seed_043.scenario
[truncated: 75 more entries]
