# Supplementary material for: Modelling airborne transmission of SARS-CoV-2 at a local scale
Source: PLoS One. 2022 Aug 30;17(8):e0273820. doi: 10.1371/journal.pone.0273820 (PMC9426895; doi:10.1371/journal.pone.0273820)
Supplement: S1 Dataset — The data sets contain the parameters and configurations for the simulation defined in the scenario file as well as the simulation outputs for all numerical experiments presented in this contribution. In addition, the scripts for the evaluation of the results are provided. (ZIP) [file pone.0273820.s003.zip › simulation_data/evaluation/choirRehearsal/evaluateAllScenariosPathogenLoad.py]

##############################################################################
# This file evaluates the absorbed pathogen load for each pedestrian in each
# scenario. (choir rehearsal, i.e. miller-2020-life).
# Date: 2022-07-14
# Author: Simon Rahn
##############################################################################

import pandas as pd
import numpy as np
import math
import os

# insert at 1, 0 is the script path (or '' in REPL)
import sys
sys.path.insert(1, '..\\')
from plotSettingsPlosOne import *


if __name__ == '__main__':

    pathToOutputSubdir = "..\\..\\output\\choirRehearsal\\condM\\"

    # read data
    dumpedFileName = "pathogenLoadPerPedPerSimulation.pkl"
    dumpedFilePath = os.path.join(pathToOutputSubdir, dumpedFileName)

    if os.path.isfile(dumpedFilePath):
        pathogenLoadPerPedPerSimulation = pd.read_pickle(dumpedFilePath)
    else:
        dictionary = {}
        row = 0
        infectiousAgentId = 1

        for root, subdirs, _ in os.walk(pathToOutputSubdir):
            for subdir in subdirs:
                seed = subdir[-3:]
                file = "pathogenLoad.txt"
                pathToOutputFile = os.path.join(root, subdir, file)

                data = pd.read_csv(pathToOutputFile, sep=" ")
                dataWithoutInfectiousAgent = data[data['pedestrianId'] != infectiousAgentId]
                dictionary.update({seed: dataWithoutInfectiousAgent['pathogenLoad-PID2'].transpose().to_list()})

            # create dataframe that contains the absorbed pathogen load for each pedestrian (column) and simulation/seed (row)
            pathogenLoadPerPedPerSimulation = pd.DataFrame(dictionary)
            pathogenLoadPerPedPerSimulation = pathogenLoadPerPedPerSimulation.transpose()

            pd.to_pickle(pathogenLoadPerPedPerSimulation, dumpedFilePath)

    # additional data
    xMeasured = [32, 51]  # number of secondary cases [confirmed, probable] in hamner-life-2020

    # plot settings
    figsize = [figWidth/1.95, figHeight + 0.1]
    xLabel = "Number of virtual persons"
    yLabel = "Counts"
    adjustParam = {'left': 0.193, 'bottom': 0.25, 'right': 0.955, 'top': 0.957}

    # histogram settings
    binWidth = 1
    binsStart = 0.5
    binsEnd = 62.5
    nBins = math.floor((binsEnd - binsStart) / binWidth) + 1
    bins = np.linspace(start=binsStart, stop=binsEnd, num=nBins, endpoint=True)

    # common save options
    saveFig = True
    figDirPath = os.path.join(".")

    ##########################
    # histogram
    ##########################
    fig, ax = plt.subplots(figsize=figsize, dpi=dpi)
    exposure3200 = pathogenLoadPerPedPerSimulation[pathogenLoadPerPedPerSimulation >= 3200].count(axis=1)
    exposure1000 = pathogenLoadPerPedPerSimulation[pathogenLoadPerPedPerSimulation >= 1000].count(axis=1)
    ax.hist(exposure3200, bins=bins, density=False, alpha=0.5, label='$D\geq3200$')
    ax.hist(exposure1000, bins=bins, density=False, alpha=0.5, label='$D\geq1000$')

    # plot line instead of bins
    # n,x,_ = plt.hist(maxCountsPerSimulation['E'], bins=bins, density=False)
    # binCenters = 0.5 * (x[1:] + x[:-1])
    # ax.plot(binCenters, n)

    # range of confirmed and probable cases
    yMin = 0
    yMax = 15
    ax.plot([xMeasured[0],xMeasured[0]], [0, yMax], color='k', ls='dotted')

    ax.set_xlabel(xLabel)
    ax.set_xlim([5, 40])

    ax.set_ylabel(yLabel)
    ax.set_ylim([yMin, yMax])
    ax.set_yticks(np.linspace(start=yMin, stop=yMax, num=4, endpoint=True))

    # ax.yaxis.set_major_locator(MaxNLocator(integer=True))

    # remove box around plot
    # ax.spines['top'].set_visible(False)
    # ax.spines['right'].set_visible(False)

    plt.subplots_adjust(left=adjustParam['left'], bottom=adjustParam['bottom'], right=adjustParam['right'], top=adjustParam['top'])

    plt.legend(framealpha=1)

    # save figure
    if (saveFig):
        figFileName = "histInfectionStatus"
        plt.savefig(os.path.join(figDirPath, figFileName + ".pdf"))
        plt.savefig(os.path.join(figDirPath, figFileName + ".eps"))
        plt.savefig(os.path.join(figDirPath, figFileName + ".tif"))
    else:
        plt.show()

    print('Finished.')
