# Supplementary material for: Modelling airborne transmission of SARS-CoV-2 at a local scale
Source: PLoS One. 2022 Aug 30;17(8):e0273820. doi: 10.1371/journal.pone.0273820 (PMC9426895; doi:10.1371/journal.pone.0273820)
Supplement: S1 Dataset — The data sets contain the parameters and configurations for the simulation defined in the scenario file as well as the simulation outputs for all numerical experiments presented in this contribution. In addition, the scripts for the evaluation of the results are provided. (ZIP) [file pone.0273820.s003.zip › simulation_data/evaluation/closeContact/evaluateConcentrationAndPathogenLoad.py]

##############################################################################
# This file plots the pathogen concentration and the absorbed load for the
# close contact scenario. The plots are saved as pdf and eps.
# Date: 2022-07-14
# Author: Simon Rahn
##############################################################################

import pandas as pd
import numpy as np
import os

import sys
# insert at 1, 0 is the script path (or '' in REPL)
sys.path.insert(1, '..\\')
from plotSettingsPlosOne import *


def read_csv_as_dataframe(filepath, sep=" "):
    dataframe = pd.read_csv(filepath, sep=sep)
    return dataframe


if __name__ == '__main__':
    pathToOutputDir = "..\\..\\output\\closeContact\\"
    scenario = "closeContact"

    # define model settings
    simTimeStepLengthInSec = 0.4

    # common plot settings
    figsize = [figWidth, figHeight]
    adjustParam = {'left' : 0.13, 'bottom' : 0.23, 'right' : 0.964, 'top' : 0.78, 'wspace' : 0.543, 'hspace' : 0.195}
    xLabel = "Time in s"
    xlim = [0, 900]
    xticks = np.linspace(start=xlim[0], stop=xlim[1], num=4, endpoint=True)

    # common analysis settings
    auxTime = 600

    # common save options
    saveFig = True
    figDirPath = os.path.join(".")

    ##########################
    # pathogen concentration
    ##########################
    file = "pathogenConcentration.txt"
    data = read_csv_as_dataframe(os.path.join(pathToOutputDir, scenario, file))
    key = 'gridConcentration-PID6'

    # figure settings
    yLabel = "Concentration in $\\frac{\\mathrm{particles}}{\\mathrm{m}^3}$"
    ylim = [0, 100000]

    # filter data: we only want to analyze the pathogen concentration at coordinate (3, 3)
    filter1 = data['x'] == 3
    filter2 = data['y'] == 3
    data = data.where(filter1 & filter2).dropna()

    fig, (ax1, ax2) = plt.subplots(1, 2, figsize=figsize, dpi=dpi)
    ax1.plot(data['timeStep'].where(data['timeStep'] * simTimeStepLengthInSec <= auxTime).dropna() * simTimeStepLengthInSec,
            data[key].where(data['timeStep'] * simTimeStepLengthInSec <= auxTime).dropna())
    ax1.plot(data['timeStep'].where(data['timeStep'] * simTimeStepLengthInSec > auxTime).dropna() * simTimeStepLengthInSec,
            data[key].where(data['timeStep'] * simTimeStepLengthInSec > auxTime).dropna(), color='tab:gray', ls='--')

    ax1.set_xlabel(xLabel)
    ax1.set_xlim(xlim)
    ax1.set_xticks(xticks)

    ax1.set_ylabel(yLabel)
    ax1.set_ylim(ylim)
    ax1.set_yticks([0, 20000, 40000, 60000, 80000, 100000])
    ax1.ticklabel_format(axis="y", style="sci", scilimits=(0,0))
    ax1.ticklabel_format(useMathText=True)

    ax1.spines['top'].set_visible(False)
    ax1.spines['right'].set_visible(False)

    ax1.set_title(label='A', fontweight='bold', x=0, y=1.15, fontsize=captionFontSize)


    ##########################
    # absorbed pathogen load
    ##########################
    file = "pedestrianPathogenLoad.txt"
    data = read_csv_as_dataframe(os.path.join(pathToOutputDir, scenario, file))
    key = 'absorbedPathogenLoad-PID5'

    filter1 = (data['timeStep'] * simTimeStepLengthInSec > auxTime - simTimeStepLengthInSec / 2)
    filter2 = (data['timeStep'] * simTimeStepLengthInSec < auxTime + simTimeStepLengthInSec / 2)
    filter3 = (data[key] > 0)
    auxData = data.where(filter1 & filter2 & filter3).dropna()

    # figure settings
    yLabel = "Number of absorbed\npathogen particles"
    ylim = [0, 6000]

    # filter data: we only want to analyze the pathogen concentration at coordinate (3, 3)
    filter1 = data['pedestrianId'] == 1
    data = data.where(filter1).dropna()

    # fig, ax = plt.subplots(figsize=figsize, dpi=dpi)
    ax2.plot(data['timeStep'].where(data['timeStep'] * simTimeStepLengthInSec <= auxTime).dropna() * simTimeStepLengthInSec,
            data[key].where(data['timeStep'] * simTimeStepLengthInSec <= auxTime).dropna())
    ax2.plot(data['timeStep'].where(data['timeStep'] * simTimeStepLengthInSec > auxTime).dropna() * simTimeStepLengthInSec,
            data[key].where(data['timeStep'] * simTimeStepLengthInSec > auxTime).dropna(), color='tab:gray', ls='--')
    ax2.plot(np.multiply([0, auxData.iloc[0]['timeStep'], auxData.iloc[0]['timeStep']], simTimeStepLengthInSec),
            [auxData.iloc[0][key], auxData.iloc[0][key], 0],
            ls='dotted',
            color='k')

    ax2.set_xlabel(xLabel)
    ax2.set_xlim(xlim)
    ax2.set_xticks(xticks)

    ax2.set_ylabel(yLabel)
    ax2.set_ylim(ylim)
    ax2.set_yticks([0, 2000, 3200, 4000, 6000])
    ax2.ticklabel_format(axis="y", style="scientific", scilimits=(0,0))
    ax2.ticklabel_format(useMathText=True)

    ax2.spines['top'].set_visible(False)
    ax2.spines['right'].set_visible(False)

    ax2.set_title(label='B', fontweight='bold', x=0, y=1.15, fontsize=captionFontSize)

    plt.subplots_adjust(left=adjustParam['left'], bottom=adjustParam['bottom'], right=adjustParam['right'], top=adjustParam['top'], wspace=adjustParam['wspace'], hspace=adjustParam['hspace'])

    fig.show()

    # save figure
    if (saveFig):
        figFileName = "pathogenConcentrationAndLoad"
        plt.savefig(os.path.join(figDirPath, figFileName + ".pdf"))
        plt.savefig(os.path.join(figDirPath, figFileName + ".tif"))

    print('finished')
