# Supplementary material for: Modelling airborne transmission of SARS-CoV-2 at a local scale
Source: PLoS One. 2022 Aug 30;17(8):e0273820. doi: 10.1371/journal.pone.0273820 (PMC9426895; doi:10.1371/journal.pone.0273820)
Supplement: S1 Dataset — The data sets contain the parameters and configurations for the simulation defined in the scenario file as well as the simulation outputs for all numerical experiments presented in this contribution. In addition, the scripts for the evaluation of the results are provided. (ZIP) [file pone.0273820.s003.zip › simulation_data/evaluation/plotSettingsPlosOne.py]

import matplotlib.pyplot as plt
from matplotlib.pyplot import *

def cmToInches(a):
    return a * 0.393701

def ptToCm(a):
    return a * 0.0352778


# PLOS ONE requirements
# Use only Arial, Times, or Symbol font in 8-12 points

# latex settings
textWidth = 13.2                    # text width in cm
captionFontSize = 10                # font size in pt
# titleFontSize = captionFontSize
# legendFontSize = captionFontSize
# labelFontSize = captionFontSize
# ticksFontSize = captionFontSize

# font
# plt.rc('font',**{'family':'serif','serif':['Times']})
# plt.rc('text', usetex=True)
rcParams['mathtext.fontset'] = 'custom'
rcParams['mathtext.it'] = 'Arial:italic'
rcParams['mathtext.rm'] = 'Arial'
rcParams['font.size'] = captionFontSize     # font size in pt
rcParams['xtick.labelsize'] = captionFontSize

# pyplot figsize
figWidth = cmToInches(textWidth)
figHeight = 1.9


# time unit
timeScale = 1 / 60  # 1: return time in s; 1 / 60: return time in min
timeUnit = "min"


# resolution
dpi = 600
