# Supplementary material for: Modelling airborne transmission of SARS-CoV-2 at a local scale
Source: PLoS One. 2022 Aug 30;17(8):e0273820. doi: 10.1371/journal.pone.0273820 (PMC9426895; doi:10.1371/journal.pone.0273820)
Supplement: S1 Dataset — The data sets contain the parameters and configurations for the simulation defined in the scenario file as well as the simulation outputs for all numerical experiments presented in this contribution. In addition, the scripts for the evaluation of the results are provided. (ZIP) [file pone.0273820.s003.zip › simulation_data/evaluation/queue/evaluateDistances.py]

##############################################################################
# This file evaluates the average distances between the agents in a queue.
# Date: 2022-07-14
# Author: Simon Rahn
##############################################################################
import math
import pickle

import matplotlib as mpl
import matplotlib.pyplot as plt
import pandas as pd
import numpy as np
import os


# insert at 1, 0 is the script path (or '' in REPL)
import sys
sys.path.insert(1, '..\\')
from plotSettingsPlosOne import *


def get_pos_by_ped_id(data, id):
    dataPed = data[data['pedestrianId']==id]
    if dataPed.values.shape[0] < 1:
        pos = []
    else:
        dataPedTmax = dataPed[dataPed['simTime'] == dataPed.simTime.max()]
        pos = [dataPedTmax.get('startX-PID1').values.tolist()[0], dataPedTmax.get('startY-PID1').values.tolist()[0]]
    return pos


def get_euclidean_distance(pos1, pos2):
    return math.sqrt(math.pow((pos1[0]-pos2[0]), 2) + math.pow((pos1[1]-pos2[1]), 2))


if __name__ == '__main__':

    pathToOutputSubdir = "..\\..\\output\\queue\\parameter_variation\\"

    # read data
    dumpedFileName = "distances.pkl"
    dumpedFileName2 = "contactTimesToInfectiousAgent.pkl"
    dumpedFilePath = os.path.join(pathToOutputSubdir, dumpedFileName)
    dumpedFilePath2 = os.path.join(pathToOutputSubdir, dumpedFileName2)

    # initialize variables
    deltaT = 1  # time step width in which the results are evaluated
    startT = 0
    stopT = 1400    # simEndTime
    nSteps = int((stopT - startT)/deltaT+1)
    timeSteps = np.linspace(startT,stopT,num=nSteps)
    distanceSet = np.zeros([6, nSteps - 1])
    distanceToInfectiousAgentTimesSet = np.zeros([5, 10])
    infectiousAgentId = 5

    if os.path.isfile(dumpedFilePath) & os.path.isfile(dumpedFilePath2):
        with open(dumpedFilePath,'rb') as f:
            distanceSet = pickle.load(f)

        with open(dumpedFilePath2,'rb') as f:
            distanceToInfectiousAgentTimesSet = pickle.load(f)

    else:
        k = 0   # index variable for number of subdirs

        subdirs = os.listdir(pathToOutputSubdir)
        for subdir in subdirs:
            if os.path.isdir(os.path.join(pathToOutputSubdir, subdir)):
                parameterSet = subdir[-3:]
                subsubdirs = os.listdir(os.path.join(pathToOutputSubdir, subdir))
                file = "postvis.traj"
                pathToOutputFile = os.path.join(pathToOutputSubdir, subdir, subsubdirs[0], file)

                data = pd.read_csv(pathToOutputFile, sep=" ")

                # initialize temp variables
                distance = np.zeros([9, nSteps - 1])    # stores distances between agent i and agent i+1, i = 1,...,10
                distanceToInfectiousAgent = np.zeros([10, nSteps - 1])  # stores distances between agent i and agent <infectiousAgentId>, i = 1,...,10

                for t in range(0, nSteps - 1):
                    tStepMin = timeSteps[t]
                    tStepMax = timeSteps[t+1]
                    dataf1 = data[(data['simTime']>=tStepMin) & (data['simTime']<tStepMax)]
                    positions = []

                    for id in range(1,11):
                        positions.append(get_pos_by_ped_id(dataf1, id))

                    for i in range(0, 9):
                        # calculate and store of distances in the queue between agent i and agent i+1
                        if (len(positions[i]) > 0) & (len(positions[i + 1]) > 0):
                            distance[i, t] = get_euclidean_distance(positions[i], positions[i + 1])
                        else:
                            distance[i, t] = np.nan

                    for i in range(0, 10):
                        # calculate and store of distances in the queue between infectious agent and agent i
                        if ((len(positions[infectiousAgentId-1]) > 0) & (len(positions[i]) > 0)):
                            distanceToInfectiousAgent[i, t] = get_euclidean_distance(positions[infectiousAgentId-1], positions[i])
                        else:
                            distanceToInfectiousAgent[i, t] = np.nan

                    if k == 0:
                        distanceSet[0, t] = timeSteps[t]
                    print(timeSteps[t])

                distanceSet[k + 1, :] = np.nanmean(distance, axis=0)

                # calculate period of time during which this condition holds: distances < threshold
                threshold = 1.5
                distanceToInfectiousAgentTimesSet[k, :] = (distanceToInfectiousAgent < threshold).sum(axis=1) * deltaT

                k = k+1

        with open(dumpedFilePath,'wb') as f:
            pickle.dump(distanceSet, f)

        with open(dumpedFilePath2, 'wb') as f:
            pickle.dump(distanceToInfectiousAgentTimesSet, f)

    # common plot options
    savefig = True
    xlim = [0, 1150]
    ylim = [0.5, 3]
    labels = [0.5, 1.0, 1.5, 2.0, 2.5]
    # labels = ['$P=0.5$', '$P=1.0$','$P=1.5$','$P=2.0$','$P=2.5$']
    labels = ['A','B','C','D','E']
    adjustParam = {'left': 0.22, 'bottom': 0.214, 'right': 0.976, 'top': 0.964}

    color = plt.cm.Blues_r(np.linspace(0.2,0.8,5))
    mpl.rcParams['axes.prop_cycle'] = mpl.cycler(color=color)
    figDirPath = os.path.join(".")

    figsize = [figWidth/1.95, figHeight + 0.1]

    ############
    # plot 2
    ############
    fig, ax = plt.subplots(figsize=figsize, dpi=dpi)

    distanceSetClean = distanceSet.copy()
    timeCutoffIdx = 51 # ignore first timeSteps during which the queue forms
    distanceSetClean[1:, :timeCutoffIdx] = np.nan

    for k in range(1,6):
        ax.plot(distanceSetClean[0, :1151], distanceSetClean[k, :1151], label=labels[k-1], linewidth=1)
        mean = np.nanmean(distanceSetClean[k, :].transpose())
        ax.plot(xlim, [mean, mean], label="_nolegend_", color='k', linestyle=':', linewidth=0.75)
        # annotations
        # ax.text(xlim[0]+5, mean + 0.025, f"{mean:.1f}", fontsize='x-small')
        # ax.text(xlim[0]-5, mean, f"{mean:.2f}", fontsize='x-small', horizontalalignment='right', verticalalignment ='center')
        # ax.text(distanceSetClean[0, 1010] + 0.05, distanceSetClean[k, 1010], labels[k-1], horizontalalignment='left', verticalalignment ='bottom')

    ax.legend(framealpha=1, ncol=5, columnspacing=0.75, labelspacing=0.2,handlelength=0.5,handletextpad=0.2)
    ax.set_xlabel('Time in s')
    ax.set_ylabel('Mean distance $\overline{d_p}$ in m')
    ax.set_xlim(xlim)
    ax.set_xticks([0, 500, 1000])
    ax.set_ylim(ylim)
    plt.subplots_adjust(left=adjustParam['left'], bottom=adjustParam['bottom'], right=adjustParam['right'], top=adjustParam['top'])

    # save file
    if savefig:
        figFileName = "linePlot_time-distances_mean"
        plt.savefig(os.path.join(figDirPath, figFileName + ".pdf"))
        plt.savefig(os.path.join(figDirPath, figFileName + ".eps"))
        plt.savefig(os.path.join(figDirPath, figFileName + ".tif"))
    else:
        plt.show()

    plt.close()

    print('done')
