# Supplementary material for: Modelling airborne transmission of SARS-CoV-2 at a local scale
Source: PLoS One. 2022 Aug 30;17(8):e0273820. doi: 10.1371/journal.pone.0273820 (PMC9426895; doi:10.1371/journal.pone.0273820)
Supplement: S1 Dataset — The data sets contain the parameters and configurations for the simulation defined in the scenario file as well as the simulation outputs for all numerical experiments presented in this contribution. In addition, the scripts for the evaluation of the results are provided. (ZIP) [file pone.0273820.s003.zip › simulation_data/evaluation/queue/evaluatePathogenLoad.py]

##############################################################################
# This file evaluates the absorbed pathogen load for each pedestrian in each
# scenario (queue scenario).
# Date: 2022-07-14
# Author: Simon Rahn
##############################################################################
import pickle

import matplotlib as mpl
import matplotlib.pyplot as plt
import pandas as pd
import numpy as np
import os


# insert at 1, 0 is the script path (or '' in REPL)
import sys
sys.path.insert(1, '..\\')
from plotSettingsPlosOne import *


if __name__ == '__main__':

    pathToOutputSubdir = "..\\..\\output\\queue\\parameter_variation\\"

    # read data
    dumpedFileName = "pathogenLoadPerPedPerSimulation.pkl"
    dumpedFilePath = os.path.join(pathToOutputSubdir, dumpedFileName)

    plotContactTimes = True
    dumpedFileName2 = 'contactTimesToInfectiousAgent.pkl'
    dumpedFilePath2 = os.path.join(pathToOutputSubdir, dumpedFileName2)
    if plotContactTimes & os.path.isfile(dumpedFilePath2):
        with open(dumpedFilePath2,'rb') as f:
            distanceToInfectiousAgentTimesSet = pickle.load(f)
            contactTimes = distanceToInfectiousAgentTimesSet[:,[0,1,2,3,5,6,7,8,9]] # exclude contact times between agent 5 and agent 5

    if os.path.isfile(dumpedFilePath):
        pathogenLoadPerPedPerSimulation = pd.read_pickle(dumpedFilePath)
    else:
        dictionary = {}
        row = 0
        infectiousAgentId = 5

        subdirs = os.listdir(pathToOutputSubdir)
        for subdir in subdirs:
            if os.path.isdir(os.path.join(pathToOutputSubdir, subdir)):
                parameterSet = subdir[-3:]
                subsubdirs = os.listdir(os.path.join(pathToOutputSubdir, subdir))
                file = "pathogenLoad.txt"
                pathToOutputFile = os.path.join(pathToOutputSubdir, subdir, subsubdirs[0], file)

                data = pd.read_csv(pathToOutputFile, sep=" ")
                dataWithoutInfectiousAgent = data[data['pedestrianId'] != infectiousAgentId]
                dictionary.update({parameterSet: dataWithoutInfectiousAgent['pathogenLoad-PID6'].transpose().to_list()})

        # create dataframe that contains the absorbed pathogen load for each pedestrian (column) and simulation/parameterSet (row)
        pathogenLoadPerPedPerSimulation = pd.DataFrame(dictionary)
        pathogenLoadPerPedPerSimulation = pathogenLoadPerPedPerSimulation.transpose()

        pd.to_pickle(pathogenLoadPerPedPerSimulation, dumpedFilePath)

    # convert dataframe to numpy array, store column/row info
    data = pathogenLoadPerPedPerSimulation.to_numpy()
    persSpaceWidth = np.array(pathogenLoadPerPedPerSimulation._get_axis(0).to_list()).astype(float)
    # persSpaceWidthLabels = ['$P=0.5$','$P=1.0$','$P=1.5$','$P=2.0$','$P=2.5$']
    persSpaceWidthLabels = ['A','B','C','D','E'] # alternative labels
    pedIds = np.array(pathogenLoadPerPedPerSimulation._get_axis(1).to_list()).astype(int)
    pedIdLabes = np.array(['1','2','3','4','6','7','8','9','10'])


    # common save options
    saveFig = True
    figDirPath = os.path.join(".")

    # common plt options
    barGroupWidth = 0.75
    adjustParam = {'left': 0.152, 'bottom': 0.225, 'right': 0.979, 'top': 0.88}
    ylim = [0, 5000]
    yticks = np.linspace(ylim[0],ylim[1], 6)


    ##########################
    # bar plot (ped id vs. degree of exposure)
    ##########################
    figsize = [figWidth/1.95, figHeight + 0.1]
    xLabel = "Position of the virtual person"
    yLabel = "Degree of exposure"
    nBars = len(persSpaceWidth)
    barWidth = barGroupWidth/nBars

    xticks = pedIds
    dx = 1 # distance between values of xticks

    color = plt.cm.Blues_r(np.linspace(0.2,0.8,nBars))
    mpl.rcParams['axes.prop_cycle'] = mpl.cycler(color=color)

    fig, ax = plt.subplots(figsize=figsize, dpi=dpi)

    tempPos = []
    # for i in range(nBars-1,-1,-1):
    for i in range(0, nBars):
        ax.bar(xticks+(i-(nBars-1)/2)*barWidth*dx, data[i, :], width=barWidth*dx, label=persSpaceWidthLabels[i], color=color[i])
        if (plotContactTimes):
            for agentPosition in xticks:
                contactTime = contactTimes[i, agentPosition] / 60
                if contactTime >= 10:
                    tempPos.append([agentPosition+(i-(nBars-1)/2)*barWidth*dx, data[i, agentPosition]])
                    # ax.text(agentPosition+(i-(nBars-1)/2)*barWidth*dx-barWidth, data[i, agentPosition] + 10, "$t_c\geq10\,$min", rotation=45, ha="left", va="bottom", fontsize=4)

    if len(tempPos)>0:
        textPos = [4.25, 4400]
        # ax.text(textPos[0], textPos[1], "contact time $\geq10\,$min", ha="center", va="bottom")
        ax.text(8.65, 4900, "contact time $\geq10\,$min", ha="right", va="top")
        for i in range(0, len(tempPos)):
            # ax.arrow(textPos[0], textPos[1], tempPos[i][0]-textPos[0], tempPos[i][1]-textPos[1], length_includes_head=True, width=0.0001)
            ax.annotate("", xy=tempPos[i], xytext=textPos, arrowprops=dict(arrowstyle='->', shrinkA=0, shrinkB=1, lw=1))


    ax.set_xlabel(xLabel)
    ax.set_xticks(xticks)
    ax.set_ylim([-1,9])
    ax.set_xticklabels(pedIdLabes)
    ax.set_ylabel(yLabel)
    ax.set_ylim(ylim)
    ax.set_yticks(yticks)
    ax.ticklabel_format(axis="y", style="sci", scilimits=(0,0))
    ax.ticklabel_format(axis="y", useMathText=True)

    plt.subplots_adjust(left=adjustParam['left'], bottom=adjustParam['bottom'], right=adjustParam['right'], top=adjustParam['top'])

    plt.legend(framealpha=1, ncol=1, columnspacing=0.75, labelspacing=0.2,handlelength=0.5,handletextpad=0.2)

    # save figure
    if (saveFig):
        figFileName = "barPlot_pedId-degreeOfExposure"
        plt.savefig(os.path.join(figDirPath, figFileName + ".pdf"))
        plt.savefig(os.path.join(figDirPath, figFileName + ".eps"))
        plt.savefig(os.path.join(figDirPath, figFileName + ".tif"))
    else:
        plt.show()

    plt.close(fig)


    ##########################
    # bar plot (paramset vs. degree of exposure)
    ##########################
    # figsize = [figWidth/1.95, figHeight + 0.1]
    # xLabel = "pedPotentialPersonalSpaceWidth"
    # yLabel = "Degree of exposure"
    # nBars = len(pedIds)
    # barWidth = barGroupWidth/nBars
    #
    # xticks = persSpaceWidth
    # dx = 0.5 # distance between xticks
    #
    # color = plt.cm.Blues_r(np.linspace(0.2,0.8,nBars))
    # mpl.rcParams['axes.prop_cycle'] = mpl.cycler(color=color)
    #
    # fig, ax = plt.subplots(figsize=figsize, dpi=dpi)
    #
    # for i in range(0,nBars):
    #     ax.bar(xticks+(i-(nBars-1)/2)*barWidth*dx, data[:, i], width=barWidth*dx, label=pedIdLabes[i])
    #
    # ax.set_xlabel(xLabel)
    # ax.set_xticks(xticks)
    # ax.set_xticklabels(xticks.astype(str))
    # ax.set_ylabel(yLabel)
    # ax.set_ylim(ylim)
    # ax.set_yticks(yticks)
    # ax.ticklabel_format(axis="y", style="sci", scilimits=(0,0))
    # ax.ticklabel_format(axis="y", useMathText=True)
    #
    # plt.subplots_adjust(left=adjustParam['left'], bottom=adjustParam['bottom'], right=adjustParam['right'], top=adjustParam['top'])
    #
    # plt.legend(framealpha=1, ncol=3, columnspacing=0.75, labelspacing=0.2,handlelength=0.5,handletextpad=0.2)
    #
    # # save figure
    # if (saveFig):
    #     figFileName = "barPlot_persSpaceWidth-degreeOfExposure"
    #     plt.savefig(os.path.join(figDirPath, figFileName + ".pdf"))
    #     plt.savefig(os.path.join(figDirPath, figFileName + ".eps"))
    #     plt.savefig(os.path.join(figDirPath, figFileName + ".tif"))
    # else:
    #     plt.show()
    #
    # plt.close(fig)

    print('Finished.')
