# Supplementary material for: Modelling airborne transmission of SARS-CoV-2 at a local scale
Source: PLoS One. 2022 Aug 30;17(8):e0273820. doi: 10.1371/journal.pone.0273820 (PMC9426895; doi:10.1371/journal.pone.0273820)
Supplement: S1 Dataset — The data sets contain the parameters and configurations for the simulation defined in the scenario file as well as the simulation outputs for all numerical experiments presented in this contribution. In addition, the scripts for the evaluation of the results are provided. (ZIP) [file pone.0273820.s003.zip › simulation_data/evaluation/restaurant/lu-2020-life/postvis.xlsx]

## Sheet: postvis
pedestrianId	simTime	endTime-PID1	startX-PID1	startY-PID1	endX-PID1	endY-PID1	targetId-PID2	infectionStatus-PID5	absorbedPathogenLoad-PID5	minInfectiousDose-PID5
1	0	0.552979	2.401	16.201	2.401	15.3213	3	SUSCEPTIBLE	0	3200
1	0.552979	1.10596	2.401	15.3213	2.401	14.4415	3	SUSCEPTIBLE	0	3200
1	1.10596	1.65894	2.401	14.4415	2.47247	13.5647	3	SUSCEPTIBLE	0	3200
1	1.65894	2.21192	2.47247	13.5647	2.47247	12.6849	3	SUSCEPTIBLE	0	3200
1	2.21192	2.76489	2.47247	12.6849	2.47247	11.8052	3	SUSCEPTIBLE	0	3200
1	2.76489	3.31787	2.47247	11.8052	2.5504	10.9788	3	SUSCEPTIBLE	0	3200
1	3.31787	3.87085	2.5504	10.9788	2.51409	11.1922	3	SUSCEPTIBLE	0	3200
1	3.87085	4.42383	2.51409	11.1922	2.51409	11.1922	3	SUSCEPTIBLE	0	3200
1	4.42383	4.97681	2.51409	11.1922	2.51409	11.1922	3	SUSCEPTIBLE	0	3200
1	4.97681	5.52979	2.51409	11.1922	2.51409	11.1922	3	SUSCEPTIBLE	0	3200
4	5.2	5.71503	3.601	3.201	3.601	3.96038	2	SUSCEPTIBLE	0	3200
6	5.2	5.72847	5.601	3.201	5.601	3.84376	10	SUSCEPTIBLE	0	3200
5	5.2	5.76252	5.601	16.201	5.601	15.3966	9	SUSCEPTIBLE	0	3200
3	5.2	5.82316	3.001	16.201	3.001	15.3838	1	INFECTIOUS	0	3200
2	5.2	5.98573	0.801	16.201	0.801	15.5815	6	SUSCEPTIBLE	0	3200
1	5.52979	6.08277	2.51409	11.1922	2.51409	11.1922	3	SUSCEPTIBLE	0	3200
4	5.71503	6.23006	3.601	3.96038	3.64858	4.71827	2	SUSCEPTIBLE	0	3200
6	5.72847	6.25694	5.601	3.84376	5.601	4.48652	10	SUSCEPTIBLE	0	3200
5	5.76252	6.32503	5.601	15.3966	5.601	14.5922	9	SUSCEPTIBLE	0	3200
3	5.82316	6.44632	3.001	15.3838	3.001	14.5666	1	INFECTIOUS	0	3200
2	5.98573	6.77145	0.801	15.5815	0.801	14.9621	6	SUSCEPTIBLE	0	3200
1	6.08277	6.63575	2.51409	11.1922	2.51409	11.1922	3	SUSCEPTIBLE	0	3200
4	6.23006	6.74509	3.64858	4.71827	3.73283	5.47296	2	SUSCEPTIBLE	0	3200
6	6.25694	6.78541	5.601	4.48652	5.601	5.12928	10	SUSCEPTIBLE	0	3200
5	6.32503	6.88755	5.601	14.5922	5.601	13.7878	9	SUSCEPTIBLE	0	3200
3	6.44632	7.06948	3.001	14.5666	3.001	13.7495	1	INFECTIOUS	0	3200
1	6.63575	7.18873	2.51409	11.1922	2.51409	11.1922	3	SUSCEPTIBLE	0	3200
4	6.74509	7.26012	3.73283	5.47296	3.73283	6.23234	2	SUSCEPTIBLE	0	3200
2	6.77145	7.55718	0.801	14.9621	0.801	14.3426	6	SUSCEPTIBLE	0	3200
6	6.78541	7.31387	5.601	5.12928	5.6615	5.76919	10	SUSCEPTIBLE	0	3200
5	6.88755	7.45007	5.601	13.7878	5.601	12.9834	9	SUSCEPTIBLE	0	3200
3	7.06948	7.69264	3.001	13.7495	2.89662	12.939	1	INFECTIOUS	0	3200
1	7.18873	7.74171	2.51409	11.1922	2.51409	11.1922	3	SUSCEPTIBLE	0	3200
4	7.26012	7.77515	3.73283	6.23234	3.73283	6.99171	2	SUSCEPTIBLE	0	3200
6	7.31387	7.84234	5.6615	5.76919	5.6615	6.41195	10	SUSCEPTIBLE	0	3200
5	7.45007	8.01258	5.601	12.9834	5.601	12.179	9	SUSCEPTIBLE	0	3200
2	7.55718	8.34291	0.801	14.3426	0.801	13.7232	6	SUSCEPTIBLE	0	3200
3	7.69264	8.3158	2.89662	12.939	2.89662	12.1218	1	INFECTIOUS	0	3200
1	7.74171	8.29468	2.51409	11.1922	2.51409	11.1922	3	SUSCEPTIBLE	0	3200
4	7.77515	8.29018	3.73283	6.99171	3.73283	7.75109	2	SUSCEPTIBLE	0	3200
6	7.84234	8.37081	5.6615	6.41195	5.70138	7.05347	10	SUSCEPTIBLE	0	3200
5	8.01258	8.5751	5.601	12.179	5.62386	11.7775	9	SUSCEPTIBLE	0	3200
4	8.29018	8.80521	3.73283	7.75109	3.88746	8.49456	2	SUSCEPTIBLE	0	3200
1	8.29468	8.84766	2.51409	11.1922	2.51409	11.1922	3	SUSCEPTIBLE	0	3200
3	8.3158	8.93896	2.89662	12.1218	2.72945	11.5434	1	INFECTIOUS	0	3200
2	8.34291	9.12864	0.801	13.7232	0.966757	13.1263	6	SUSCEPTIBLE	0	3200
6	8.37081	8.89928	5.70138	7.05347	5.70138	7.69623	10	SUSCEPTIBLE	0	3200
5	8.5751	9.13762	5.62386	11.7775	5.62386	11.7775	9	SUSCEPTIBLE	0	3200
4	8.80521	9.32024	3.88746	8.49456	3.88746	9.25394	2	SUSCEPTIBLE	0	3200
1	8.84766	9.40064	2.51409	11.1922	2.51409	11.1922	3	SUSCEPTIBLE	0	3200
6	8.89928	9.42775	5.70138	7.69623	5.70138	8.339	10	SUSCEPTIBLE	0	3200
3	8.93896	9.56212	2.72945	11.5434	2.72945	11.5434	1	INFECTIOUS	0	3200
2	9.12864	9.91436	0.966757	13.1263	0.966757	12.5069	6	SUSCEPTIBLE	0	3200
5	9.13762	9.70013	5.62386	11.7775	5.62386	11.7775	9	SUSCEPTIBLE	0	3200
4	9.32024	9.83527	3.88746	9.25394	4.01161	10.0031	2	SUSCEPTIBLE	0	3200
1	9.40064	9.95362	2.51409	11.1922	2.51409	11.1922	3	SUSCEPTIBLE	0	3200
6	9.42775	9.95622	5.70138	8.339	5.70138	8.98176	10	SUSCEPTIBLE	0	3200
3	9.56212	10.1853	2.72945	11.5434	2.72945	11.5434	1	INFECTIOUS	0	3200
5	9.70013	10.2627	5.62386	11.7775	5.62386	11.7775	9	SUSCEPTIBLE	0	3200
4	9.83527	10.3503	4.01161	10.0031	4.01255	10.5411	2	SUSCEPTIBLE	0	3200
2	9.91436	10.7001	0.966757	12.5069	0.966757	11.8874	6	SUSCEPTIBLE	0	3200
1	9.95362	10.5066	2.51409	11.1922	2.51409	11.1922	3	SUSCEPTIBLE	0	3200
6	9.95622	10.4847	5.70138	8.98176	5.70138	9.62452	10	SUSCEPTIBLE	0	3200
7	10	10.5573	3.801	16.201	3.801	15.3612	4	SUSCEPTIBLE	0.069272	3200
8	10	10.5774	2.501	3.201	2.501	3.94606	5	SUSCEPTIBLE	0	3200
3	10.1853	10.8084	2.72945	11.5434	2.72945	11.5434	1	INFECTIOUS	0	3200
5	10.2627	10.8252	5.62386	11.7775	5.62386	11.7775	9	SUSCEPTIBLE	0	3200
4	10.3503	10.8653	4.01255	10.5411	4.01255	10.5411	2	SUSCEPTIBLE	0	3200
6	10.4847	11.0132	5.70138	9.62452	5.775	10.263	10	SUSCEPTIBLE	0	3200
1	10.5066	11.0596	2.51409	11.1922	2.51409	11.1922	3	SUSCEPTIBLE	0	3200
7	10.5573	11.1145	3.801	15.3612	3.801	14.5215	4	SUSCEPTIBLE	0.137827	3200
8	10.5774	11.1549	2.501	3.94606	2.501	4.69111	5	SUSCEPTIBLE	0	3200
2	10.7001	11.4858	0.966757	11.8874	0.966757	11.8874	6	SUSCEPTIBLE	0	3200
3	10.8084	11.4316	2.72945	11.5434	2.72945	11.5434	1	INFECTIOUS	0	3200
5	10.8252	11.3877	5.62386	11.7775	5.62386	11.7775	9	SUSCEPTIBLE	0	3200
4	10.8653	11.3804	4.01255	10.5411	4.01255	10.5411	2	SUSCEPTIBLE	0	3200
6	11.0132	11.5416	5.775	10.263	5.86468	10.3964	10	SUSCEPTIBLE	0	3200
1	11.0596	11.6126	2.51409	11.1922	2.51409	11.1922	3	SUSCEPTIBLE	0	3200
7	11.1145	11.6718	3.801	14.5215	3.96869	13.6986	4	SUSCEPTIBLE	0.137827	3200
8	11.1549	11.7323	2.501	4.69111	2.501	5.43617	5	SUSCEPTIBLE	0	3200
4	11.3804	11.8954	4.01255	10.5411	4.01255	10.5411	2	SUSCEPTIBLE	0	3200
5	11.3877	11.9502	5.62386	11.7775	5.62386	11.7775	9	SUSCEPTIBLE	0	3200
3	11.4316	12.0548	2.72945	11.5434	2.72945	11.5434	1	INFECTIOUS	0	3200
2	11.4858	12.2715	0.966757	11.8874	0.966757	11.8874	6	SUSCEPTIBLE	0	3200
6	11.5416	12.0701	5.86468	10.3964	5.86468	10.3964	10	SUSCEPTIBLE	0	3200
1	11.6126	12.1655	2.51409	11.1922	2.51409	11.1922	3	SUSCEPTIBLE	0	3200
7	11.6718	12.229	3.96869	13.6986	3.96869	12.8588	4	SUSCEPTIBLE	0.20717	3200
8	11.7323	12.3098	2.501	5.43617	2.501	6.18123	5	SUSCEPTIBLE	0	3200
4	11.8954	12.4104	4.01255	10.5411	4.01255	10.5411	2	SUSCEPTIBLE	0	3200
5	11.9502	12.5127	5.62386	11.7775	5.62386	11.7775	9	SUSCEPTIBLE	0	3200
3	12.0548	12.6779	2.72945	11.5434	2.72945	11.5434	1	INFECTIOUS	0	3200
6	12.0701	12.5986	5.86468	10.3964	5.86468	10.3964	10	SUSCEPTIBLE	0	3200
1	12.1655	12.7185	2.51409	11.1922	2.51409	11.1922	3	SUSCEPTIBLE	0	3200
7	12.229	12.7863	3.96869	12.8588	4.14175	12.0419	4	SUSCEPTIBLE	0.20717	3200
2	12.2715	13.0573	0.966757	11.8874	0.966757	11.8874	6	SUSCEPTIBLE	0	3200
8	12.3098	12.8872	2.501	6.18123	2.501	6.92629	5	SUSCEPTIBLE	0	3200
4	12.4104	12.9255	4.01255	10.5411	4.01255	10.5411	2	SUSCEPTIBLE	0	3200
5	12.5127	13.0752	5.62386	11.7775	5.62386	11.7775	9	SUSCEPTIBLE	0	3200
6	12.5986	13.127	5.86468	10.3964	5.86468	10.3964	10	SUSCEPTIBLE	0	3200
3	12.6779	13.3011	2.72945	11.5434	2.72945	11.5434	1	INFECTIOUS	0	3200
1	12.7185	13.2715	2.51409	11.1922	2.51409	11.1922	3	SUSCEPTIBLE	0	3200
7	12.7863	13.3436	4.14175	12.0419	4.16427	11.2574	4	SUSCEPTIBLE	0.20717	3200
8	12.8872	13.4647	2.501	6.92629	2.501	7.67134	5	SUSCEPTIBLE	0	3200
4	12.9255	13.4405	4.01255	10.5411	4.01255	10.5411	2	SUSCEPTIBLE	0	3200
2	13.0573	13.843	0.966757	11.8874	0.966757	11.8874	6	SUSCEPTIBLE	0	3200
5	13.0752	13.6378	5.62386	11.7775	5.62386	11.7775	9	SUSCEPTIBLE	0	3200
6	13.127	13.6555	5.86468	10.3964	5.86468	10.3964	10	SUSCEPTIBLE	0	3200
1	13.2715	13.8245	2.51409	11.1922	2.51409	11.1922	3	SUSCEPTIBLE	0	3200
3	13.3011	13.9242	2.72945	11.5434	2.72945	11.5434	1	INFECTIOUS	0	3200
7	13.3436	13.9008	4.16427	11.2574	4.16427	11.2574	4	SUSCEPTIBLE	0.20717	3200
4	13.4405	13.9555	4.01255	10.5411	4.01255	10.5411	2	SUSCEPTIBLE	0	3200
8	13.4647	14.0421	2.501	7.67134	2.501	8.4164	5	SUSCEPTIBLE	0	3200
5	13.6378	14.2003	5.62386	11.7775	5.62386	11.7775	9	SUSCEPTIBLE	0	3200
6	13.6555	14.184	5.86468	10.3964	5.86468	10.3964	10	SUSCEPTIBLE	0	3200
1	13.8245	14.3775	2.51409	11.1922	2.51409	11.1922	3	SUSCEPTIBLE	0.068198	3200
2	13.843	14.6287	0.966757	11.8874	0.966757	11.8874	6	SUSCEPTIBLE	0	3200
7	13.9008	14.4581	4.16427	11.2574	4.16427	11.2574	4	SUSCEPTIBLE	0.275367	3200
3	13.9242	14.5474	2.72945	11.5434	2.72945	11.5434	1	INFECTIOUS	0	3200
4	13.9555	14.4705	4.01255	10.5411	4.01255	10.5411	2	SUSCEPTIBLE	0	3200
8	14.0421	14.6195	2.501	8.4164	2.56	9.15912	5	SUSCEPTIBLE	0	3200
6	14.184	14.7124	5.86468	10.3964	5.86468	10.3964	10	SUSCEPTIBLE	0	3200
5	14.2003	14.7628	5.62386	11.7775	5.62386	11.7775	9	SUSCEPTIBLE	0	3200
1	14.3775	14.9304	2.51409	11.1922	2.51409	11.1922	3	SUSCEPTIBLE	0.136364	3200
7	14.4581	15.0153	4.16427	11.2574	4.14241	11.3905	4	SUSCEPTIBLE	0.411668	3200
4	14.4705	14.9856	4.01255	10.5411	4.01255	10.5411	2	SUSCEPTIBLE	0	3200
3	14.5474	15.1706	2.72945	11.5434	2.72945	11.5434	1	INFECTIOUS	0	3200
8	14.6195	15.197	2.56	9.15912	2.56	9.90417	5	SUSCEPTIBLE	0	3200
2	14.6287	15.4145	0.966757	11.8874	0.966757	11.8874	6	SUSCEPTIBLE	0	3200
6	14.7124	15.2409	5.86468	10.3964	5.86468	10.3964	10	SUSCEPTIBLE	0	3200
5	14.7628	15.3253	5.62386	11.7775	5.62386	11.7775	9	SUSCEPTIBLE	0	3200
1	14.9304	15.4834	2.51409	11.1922	2.51409	11.1922	3	SUSCEPTIBLE	0.272493	3200
4	14.9856	15.5006	4.01255	10.5411	4.01255	10.5411	2	SUSCEPTIBLE	0	3200
7	15.0153	15.5726	4.14241	11.3905	4.14241	11.3905	4	SUSCEPTIBLE	0.479663	3200
3	15.1706	15.7937	2.72945	11.5434	2.72945	11.5434	1	INFECTIOUS	0	3200
8	15.197	15.7744	2.56	9.90417	2.61579	10.5903	5	SUSCEPTIBLE	0	3200
9	15.2	15.7009	1.801	16.201	1.801	15.3641	7	SUSCEPTIBLE	0.068175	3200
10	15.2	15.7174	1.701	3.201	1.701	3.97084	8	SUSCEPTIBLE	0	3200
6	15.2409	15.7694	5.86468	10.3964	5.86468	10.3964	10	SUSCEPTIBLE	0	3200
5	15.3253	15.8878	5.62386	11.7775	5.62386	11.7775	9	SUSCEPTIBLE	0	3200
2	15.4145	16.2002	0.966757	11.8874	0.966757	11.8874	6	SUSCEPTIBLE	0	3200
1	15.4834	16.0364	2.51409	11.1922	2.51409	11.1922	3	SUSCEPTIBLE	0.339929	3200
4	15.5006	16.0156	4.01255	10.5411	4.01255	10.5411	2	SUSCEPTIBLE	0	3200
7	15.5726	16.1299	4.14241	11.3905	4.14241	11.3905	4	SUSCEPTIBLE	0.547099	3200
9	15.7009	16.2018	1.801	15.3641	1.801	14.5271	7	SUSCEPTIBLE	0.068175	3200
10	15.7174	16.2348	1.701	3.97084	1.701	4.74068	8	SUSCEPTIBLE	0	3200
6	15.7694	16.2978	5.86468	10.3964	5.86468	10.3964	10	SUSCEPTIBLE	0	3200
8	15.7744	16.3519	2.61579	10.5903	2.61579	10.5903	5	SUSCEPTIBLE	0.134319	3200
3	15.7937	16.4169	2.72945	11.5434	2.72945	11.5434	1	INFECTIOUS	0	3200
5	15.8878	16.4503	5.62386	11.7775	5.62386	11.7775	9	SUSCEPTIBLE	0	3200
4	16.0156	16.5307	4.01255	10.5411	4.01255	10.5411	2	SUSCEPTIBLE	0	3200
1	16.0364	16.5894	2.51409	11.1922	2.51409	11.1922	3	SUSCEPTIBLE	0.339929	3200
7	16.1299	16.6871	4.14241	11.3905	4.14241	11.3905	4	SUSCEPTIBLE	0.547099	3200
2	16.2002	16.9859	0.966757	11.8874	0.966757	11.8874	6	SUSCEPTIBLE	0	3200
9	16.2018	16.7027	1.801	14.5271	1.801	13.6902	7	SUSCEPTIBLE	0.068175	3200
10	16.2348	16.7522	1.701	4.74068	1.701	5.51051	8	SUSCEPTIBLE	0	3200
6	16.2978	16.8263	5.86468	10.3964	5.86468	10.3964	10	SUSCEPTIBLE	0	3200
8	16.3519	16.9293	2.61579	10.5903	2.61579	10.5903	5	SUSCEPTIBLE	0.201172	3200
3	16.4169	17.0401	2.72945	11.5434	2.72945	11.5434	1	INFECTIOUS	0	3200
5	16.4503	17.0129	5.62386	11.7775	5.62386	11.7775	9	SUSCEPTIBLE	0	3200
4	16.5307	17.0457	4.01255	10.5411	4.01255	10.5411	2	SUSCEPTIBLE	0	3200
1	16.5894	17.1423	2.51409	11.1922	2.51409	11.1922	3	SUSCEPTIBLE	0.339929	3200
7	16.6871	17.2444	4.14241	11.3905	4.14241	11.3905	4	SUSCEPTIBLE	0.547099	3200
9	16.7027	17.2036	1.801	13.6902	1.801	12.8532	7	SUSCEPTIBLE	0.068175	3200
10	16.7522	17.2697	1.701	5.51051	1.701	6.28035	8	SUSCEPTIBLE	0	3200
6	16.8263	17.3548	5.86468	10.3964	5.86468	10.3964	10	SUSCEPTIBLE	0	3200
8	16.9293	17.5068	2.61579	10.5903	2.61579	10.5903	5	SUSCEPTIBLE	0.201172	3200
2	16.9859	17.7716	0.966757	11.8874	0.966757	11.8874	6	SUSCEPTIBLE	0	3200
5	17.0129	17.5754	5.62386	11.7775	5.62386	11.7775	9	SUSCEPTIBLE	0	3200
3	17.0401	17.6632	2.72945	11.5434	2.72945	11.5434	1	INFECTIOUS	0	3200
4	17.0457	17.5607	4.01255	10.5411	4.01255	10.5411	2	SUSCEPTIBLE	0	3200
1	17.1423	17.6953	2.51409	11.1922	2.51409	11.1922	3	SUSCEPTIBLE	0.339929	3200
9	17.2036	17.7045	1.801	12.8532	1.801	12.0163	7	SUSCEPTIBLE	0.068175	3200
7	17.2444	17.8016	4.14241	11.3905	4.14241	11.3905	4	SUSCEPTIBLE	0.547099	3200
10	17.2697	17.7871	1.701	6.28035	1.65877	7.04903	8	SUSCEPTIBLE	0	3200
6	17.3548	17.8832	5.86468	10.3964	5.86468	10.3964	10	SUSCEPTIBLE	0	3200
8	17.5068	18.0842	2.61579	10.5903	2.61579	10.5903	5	SUSCEPTIBLE	0.201172	3200
4	17.5607	18.0758	4.01255	10.5411	4.01255	10.5411	2	SUSCEPTIBLE	0	3200
5	17.5754	18.1379	5.62386	11.7775	5.62386	11.7775	9	SUSCEPTIBLE	0	3200
3	17.6632	18.2864	2.72945	11.5434	2.72945	11.5434	1	INFECTIOUS	0	3200
1	17.6953	18.2483	2.51409	11.1922	2.51409	11.1922	3	SUSCEPTIBLE	0.475335	3200
9	17.7045	18.2054	1.801	12.0163	1.801	12.0163	7	SUSCEPTIBLE	0.268199	3200
2	17.7716	18.5574	0.966757	11.8874	0.966757	11.8874	6	SUSCEPTIBLE	0	3200
10	17.7871	18.3045	1.65877	7.04903	1.65877	7.81887	8	SUSCEPTIBLE	0	3200
7	17.8016	18.3589	4.14241	11.3905	4.14241	11.3905	4	SUSCEPTIBLE	0.682505	3200
6	17.8832	18.4117	5.86468	10.3964	5.86468	10.3964	10	SUSCEPTIBLE	0	3200
4	18.0758	18.5908	4.01255	10.5411	4.01255	10.5411	2	SUSCEPTIBLE	0	3200
8	18.0842	18.6616	2.61579	10.5903	2.61579	10.5903	5	SUSCEPTIBLE	0.201172	3200
5	18.1379	18.7004	5.62386	11.7775	5.62386	11.7775	9	SUSCEPTIBLE	0	3200
9	18.2054	18.7062	1.801	12.0163	1.801	12.0163	7	SUSCEPTIBLE	0.46813	3200
1	18.2483	18.8013	2.51409	11.1922	2.51409	11.1922	3	SUSCEPTIBLE	0.610678	3200
3	18.2864	18.9095	2.72945	11.5434	2.72945	11.5434	1	INFECTIOUS	0	3200
10	18.3045	18.8219	1.65877	7.81887	1.65877	8.58871	8	SUSCEPTIBLE	0	3200
7	18.3589	18.9162	4.14241	11.3905	4.14241	11.3905	4	SUSCEPTIBLE	0.817848	3200
6	18.4117	18.9402	5.86468	10.3964	5.86468	10.3964	10	SUSCEPTIBLE	0	3200
2	18.5574	19.3431	0.966757	11.8874	0.966757	11.8874	6	SUSCEPTIBLE	0	3200
4	18.5908	19.1058	4.01255	10.5411	4.01255	10.5411	2	SUSCEPTIBLE	0	3200
8	18.6616	19.2391	2.61579	10.5903	2.61579	10.5903	5	SUSCEPTIBLE	0.336452	3200
5	18.7004	19.2629	5.62386	11.7775	5.62386	11.7775	9	SUSCEPTIBLE	0	3200
9	18.7062	19.2071	1.801	12.0163	1.801	12.0163	7	SUSCEPTIBLE	0.667969	3200
1	18.8013	19.3543	2.51409	11.1922	2.51409	11.1922	3	SUSCEPTIBLE	0.881177	3200
10	18.8219	19.3393	1.65877	8.58871	1.65877	9.35854	8	SUSCEPTIBLE	0	3200
3	18.9095	19.5327	2.72945	11.5434	2.72945	11.5434	1	INFECTIOUS	0	3200
7	18.9162	19.4734	4.14241	11.3905	4.14241	11.3905	4	SUSCEPTIBLE	1.08835	3200
6	18.9402	19.4687	5.86468	10.3964	5.86468	10.3964	10	SUSCEPTIBLE	0	3200
4	19.1058	19.6208	4.01255	10.5411	4.01255	10.5411	2	SUSCEPTIBLE	0	3200
9	19.2071	19.708	1.801	12.0163	1.801	12.0163	7	SUSCEPTIBLE	1.06737	3200
8	19.2391	19.8165	2.61579	10.5903	2.61579	10.5903	5	SUSCEPTIBLE	0.606826	3200
5	19.2629	19.8254	5.62386	11.7775	5.62386	11.7775	9	SUSCEPTIBLE	0	3200
10	19.3393	19.8567	1.65877	9.35854	1.65877	10.1284	8	SUSCEPTIBLE	0	3200
2	19.3431	20.1288	0.966757	11.8874	0.966757	11.8874	6	SUSCEPTIBLE	0	3200
1	19.3543	19.9072	2.51409	11.1922	2.51409	11.1922	3	SUSCEPTIBLE	1.01633	3200
6	19.4687	19.9971	5.86468	10.3964	5.86468	10.3964	10	SUSCEPTIBLE	0	3200
7	19.4734	20.0307	4.14241	11.3905	4.14241	11.3905	4	SUSCEPTIBLE	1.2235	3200
3	19.5327	20.1559	2.72945	11.5434	2.72945	11.5434	1	INFECTIOUS	0	3200
4	19.6208	20.1359	4.01255	10.5411	4.01255	10.5411	2	SUSCEPTIBLE	0	3200
9	19.708	20.2089	1.801	12.0163	1.57148	11.9147	7	SUSCEPTIBLE	1.06737	3200
8	19.8165	20.394	2.61579	10.5903	2.61579	10.5903	5	SUSCEPTIBLE	0.74192	3200
5	19.8254	20.388	5.62386	11.7775	5.62386	11.7775	9	SUSCEPTIBLE	0	3200
10	19.8567	20.3741	1.65877	10.1284	1.70661	10.5877	8	SUSCEPTIBLE	0	3200
1	19.9072	20.4602	2.51409	11.1922	2.51409	11.1922	3	SUSCEPTIBLE	1.01633	3200
6	19.9971	20.5256	5.86468	10.3964	5.86468	10.3964	10	SUSCEPTIBLE	0	3200
7	20.0307	20.588	4.14241	11.3905	4.14241	11.3905	4	SUSCEPTIBLE	1.2235	3200
2	20.1288	20.9145	0.966757	11.8874	0.966757	11.8874	6	SUSCEPTIBLE	0	3200
4	20.1359	20.6509	4.01255	10.5411	4.01255	10.5411	2	SUSCEPTIBLE	0	3200
3	20.1559	20.779	2.72945	11.5434	2.72945	11.5434	1	INFECTIOUS	0	3200
9	20.2089	20.7098	1.57148	11.9147	1.57148	11.9147	7	SUSCEPTIBLE	1.06737	3200
10	20.3741	20.8915	1.70661	10.5877	1.70661	10.5877	8	SUSCEPTIBLE	0.133808	3200
5	20.388	20.9505	5.62386	11.7775	5.62386	11.7775	9	SUSCEPTIBLE	0	3200
8	20.394	20.9714	2.61579	10.5903	2.61579	10.5903	5	SUSCEPTIBLE	0.875727	3200
1	20.4602	21.0132	2.51409	11.1922	2.51409	11.1922	3	SUSCEPTIBLE	1.01633	3200
6	20.5256	21.0541	5.86468	10.3964	5.86468	10.3964	10	SUSCEPTIBLE	0	3200
7	20.588	21.1452	4.14241	11.3905	4.14241	11.3905	4	SUSCEPTIBLE	1.2235	3200
4	20.6509	21.1659	4.01255	10.5411	4.01255	10.5411	2	SUSCEPTIBLE	0	3200
9	20.7098	21.2107	1.57148	11.9147	1.57148	11.9147	7	SUSCEPTIBLE	1.06737	3200
3	20.779	21.4022	2.72945	11.5434	2.72945	11.5434	1	INFECTIOUS	0	3200
10	20.8915	21.409	1.70661	10.5877	1.70661	10.5877	8	SUSCEPTIBLE	0.541739	3200
2	20.9145	21.7003	0.966757	11.8874	0.966757	11.8874	6	SUSCEPTIBLE	0	3200
5	20.9505	21.513	5.62386	11.7775	5.62386	11.7775	9	SUSCEPTIBLE	0	3200
8	20.9714	21.5489	2.61579	10.5903	2.61579	10.5903	5	SUSCEPTIBLE	0.875727	3200
1	21.0132	21.5662	2.51409	11.1922	2.51409	11.1922	3	SUSCEPTIBLE	1.01633	3200
6	21.0541	21.5825	5.86468	10.3964	5.86468	10.3964	10	SUSCEPTIBLE	0	3200
7	21.1452	21.7025	4.14241	11.3905	4.14241	11.3905	4	SUSCEPTIBLE	1.2235	3200
4	21.1659	21.681	4.01255	10.5411	4.01255	10.5411	2	SUSCEPTIBLE	0	3200
9	21.2107	21.7116	1.57148	11.9147	1.57148	11.9147	7	SUSCEPTIBLE	1.06737	3200
3	21.4022	22.0253	2.72945	11.5434	2.72945	11.5434	1	INFECTIOUS	0	3200
10	21.409	21.9264	1.70661	10.5877	1.70661	10.5877	8	SUSCEPTIBLE	0.745563	3200
5	21.513	22.0755	5.62386	11.7775	5.62386	11.7775	9	SUSCEPTIBLE	0	3200
8	21.5489	22.1263	2.61579	10.5903	2.61579	10.5903	5	SUSCEPTIBLE	0.875727	3200
1	21.5662	22.1192	2.51409	11.1922	2.51409	11.1922	3	SUSCEPTIBLE	1.01633	3200
6	21.5825	22.111	5.86468	10.3964	5.86468	10.3964	10	SUSCEPTIBLE	0	3200
4	21.681	22.196	4.01255	10.5411	4.01255	10.5411	2	SUSCEPTIBLE	0	3200
2	21.7003	22.486	0.966757	11.8874	0.966757	11.8874	6	SUSCEPTIBLE	0	3200
7	21.7025	22.2597	4.14241	11.3905	4.14241	11.3905	4	SUSCEPTIBLE	1.42723	3200
9	21.7116	22.2125	1.57148	11.9147	1.57148	11.9147	7	SUSCEPTIBLE	1.2711	3200
10	21.9264	22.4438	1.70661	10.5877	1.70661	10.5877	8	SUSCEPTIBLE	0.745563	3200
3	22.0253	22.6485	2.72945	11.5434	2.72945	11.5434	1	INFECTIOUS	0	3200
5	22.0755	22.638	5.62386	11.7775	5.62386	11.7775	9	SUSCEPTIBLE	0	3200
6	22.111	22.6395	5.86468	10.3964	5.86468	10.3964	10	SUSCEPTIBLE	0	3200
1	22.1192	22.6721	2.51409	11.1922	2.51409	11.1922	3	SUSCEPTIBLE	1.4237	3200
8	22.1263	22.7037	2.61579	10.5903	2.61579	10.5903	5	SUSCEPTIBLE	0.875727	3200
4	22.196	22.711	4.01255	10.5411	4.01255	10.5411	2	SUSCEPTIBLE	0	3200
9	22.2125	22.7134	1.57148	11.9147	1.57148	11.9147	7	SUSCEPTIBLE	1.47474	3200
7	22.2597	22.817	4.14241	11.3905	4.14241	11.3905	4	SUSCEPTIBLE	1.63087	3200
10	22.4438	22.9612	1.70661	10.5877	1.70661	10.5877	8	SUSCEPTIBLE	0.745563	3200
2	22.486	23.2717	0.966757	11.8874	0.966757	11.8874	6	SUSCEPTIBLE	0	3200
5	22.638	23.2005	5.62386	11.7775	5.62386	11.7775	9	SUSCEPTIBLE	0	3200
6	22.6395	23.1679	5.86468	10.3964	5.86468	10.3964	10	SUSCEPTIBLE	0	3200
3	22.6485	23.2717	2.72945	11.5434	2.72945	11.5434	1	INFECTIOUS	0	3200
1	22.6721	23.2251	2.51409	11.1922	2.51409	11.1922	3	SUSCEPTIBLE	1.62724	3200
8	22.7037	23.2812	2.61579	10.5903	2.61579	10.5903	5	SUSCEPTIBLE	1.07927	3200
4	22.711	23.2261	4.01255	10.5411	4.01255	10.5411	2	SUSCEPTIBLE	0	3200
9	22.7134	23.2143	1.57148	11.9147	1.57148	11.9147	7	SUSCEPTIBLE	1.67828	3200
7	22.817	23.3743	4.14241	11.3905	4.14241	11.3905	4	SUSCEPTIBLE	2.03786	3200
10	22.9612	23.4786	1.70661	10.5877	1.70661	10.5877	8	SUSCEPTIBLE	0.745563	3200
6	23.1679	23.6964	5.86468	10.3964	5.86468	10.3964	10	SUSCEPTIBLE	0	3200
5	23.2005	23.7631	5.62386	11.7775	5.62386	11.7775	9	SUSCEPTIBLE	0	3200
9	23.2143	23.7152	1.57148	11.9147	1.57148	11.9147	7	SUSCEPTIBLE	2.08508	3200
1	23.2251	23.7781	2.51409	11.1922	2.51409	11.1922	3	SUSCEPTIBLE	2.03404	3200
4	23.2261	23.7411	4.01255	10.5411	4.01255	10.5411	2	SUSCEPTIBLE	0	3200
3	23.2717	23.8948	2.72945	11.5434	2.72945	11.5434	1	INFECTIOUS	0	3200
2	23.2717	24.0575	0.966757	11.8874	0.966757	11.8874	6	SUSCEPTIBLE	0	3200
8	23.2812	23.8586	2.61579	10.5903	2.61579	10.5903	5	SUSCEPTIBLE	1.48607	3200
7	23.3743	23.9315	4.14241	11.3905	4.14241	11.3905	4	SUSCEPTIBLE	2.24121	3200
10	23.4786	23.996	1.70661	10.5877	1.70661	10.5877	8	SUSCEPTIBLE	0.745563	3200
6	23.6964	24.2249	5.86468	10.3964	5.86468	10.3964	10	SUSCEPTIBLE	0	3200
9	23.7152	24.2161	1.57148	11.9147	1.57148	11.9147	7	SUSCEPTIBLE	2.08508	3200
4	23.7411	24.2561	4.01255	10.5411	4.01255	10.5411	2	SUSCEPTIBLE	0	3200
5	23.7631	24.3256	5.62386	11.7775	5.62386	11.7775	9	SUSCEPTIBLE	0	3200
1	23.7781	24.3311	2.51409	11.1922	2.51409	11.1922	3	SUSCEPTIBLE	2.03404	3200
8	23.8586	24.4361	2.61579	10.5903	2.61579	10.5903	5	SUSCEPTIBLE	1.68933	3200
3	23.8948	24.518	2.72945	11.5434	2.72945	11.5434	1	INFECTIOUS	0	3200
7	23.9315	24.4888	4.14241	11.3905	4.14241	11.3905	4	SUSCEPTIBLE	2.24121	3200
10	23.996	24.5134	1.70661	10.5877	1.70661	10.5877	8	SUSCEPTIBLE	0.948823	3200
2	24.0575	24.8432	0.966757	11.8874	0.966757	11.8874	6	SUSCEPTIBLE	0	3200
9	24.2161	24.7169	1.57148	11.9147	1.57148	11.9147	7	SUSCEPTIBLE	2.08508	3200
6	24.2249	24.7533	5.86468	10.3964	5.86468	10.3964	10	SUSCEPTIBLE	0	3200
4	24.2561	24.7711	4.01255	10.5411	4.01255	10.5411	2	SUSCEPTIBLE	0	3200
5	24.3256	24.8881	5.62386	11.7775	5.62386	11.7775	9	SUSCEPTIBLE	0	3200
1	24.3311	24.8841	2.51409	11.1922	2.51409	11.1922	3	SUSCEPTIBLE	2.03404	3200
8	24.4361	25.0135	2.61579	10.5903	2.61579	10.5903	5	SUSCEPTIBLE	1.8925	3200
7	24.4888	25.046	4.14241	11.3905	4.14241	11.3905	4	SUSCEPTIBLE	2.24121	3200
10	24.5134	25.0308	1.70661	10.5877	1.70661	10.5877	8	SUSCEPTIBLE	1.42533	3200
3	24.518	25.1411	2.72945	11.5434	2.72945	11.5434	1	INFECTIOUS	0	3200
9	24.7169	25.2178	1.57148	11.9147	1.57148	11.9147	7	SUSCEPTIBLE	2.08508	3200
6	24.7533	25.2818	5.86468	10.3964	5.86468	10.3964	10	SUSCEPTIBLE	0	3200
4	24.7711	25.2862	4.01255	10.5411	4.01255	10.5411	2	SUSCEPTIBLE	0	3200
2	24.8432	25.6289	0.966757	11.8874	0.966757	11.8874	6	SUSCEPTIBLE	0	3200
1	24.8841	25.437	2.51409	11.1922	2.51409	11.1922	3	SUSCEPTIBLE	2.03404	3200
5	24.8881	25.4506	5.62386	11.7775	5.62386	11.7775	9	SUSCEPTIBLE	0	3200
8	25.0135	25.591	2.61579	10.5903	2.61579	10.5903	5	SUSCEPTIBLE	1.8925	3200
10	25.0308	25.5483	1.70661	10.5877	1.70661	10.5877	8	SUSCEPTIBLE	1.69854	3200
7	25.046	25.6033	4.14241	11.3905	4.14241	11.3905	4	SUSCEPTIBLE	2.24121	3200
3	25.1411	25.7643	2.72945	11.5434	2.72945	11.5434	1	INFECTIOUS	0	3200
9	25.2178	25.7187	1.57148	11.9147	1.57148	11.9147	7	SUSCEPTIBLE	2.08508	3200
6	25.2818	25.8103	5.86468	10.3964	5.86468	10.3964	10	SUSCEPTIBLE	0	3200
4	25.2862	25.8012	4.01255	10.5411	4.01255	10.5411	2	SUSCEPTIBLE	0	3200
1	25.437	25.99	2.51409	11.1922	2.51409	11.1922	3	SUSCEPTIBLE	2.03404	3200
5	25.4506	26.0131	5.62386	11.7775	5.62386	11.7775	9	SUSCEPTIBLE	0	3200
10	25.5483	26.0657	1.70661	10.5877	1.70661	10.5877	8	SUSCEPTIBLE	1.97163	3200
8	25.591	26.1684	2.61579	10.5903	2.61579	10.5903	5	SUSCEPTIBLE	1.8925	3200
7	25.6033	26.1606	4.14241	11.3905	4.14241	11.3905	4	SUSCEPTIBLE	2.51417	3200
2	25.6289	26.4146	0.966757	11.8874	0.966757	11.8874	6	SUSCEPTIBLE	0	3200
9	25.7187	26.2196	1.57148	11.9147	1.57148	11.9147	7	SUSCEPTIBLE	2.35804	3200
3	25.7643	26.3875	2.72945	11.5434	2.72945	11.5434	1	INFECTIOUS	0	3200
4	25.8012	26.3162	4.01255	10.5411	4.01255	10.5411	2	SUSCEPTIBLE	0	3200
6	25.8103	26.3387	5.86468	10.3964	5.86468	10.3964	10	SUSCEPTIBLE	0	3200
1	25.99	26.543	2.51409	11.1922	2.51409	11.1922	3	SUSCEPTIBLE	2.307	3200
5	26.0131	26.5756	5.62386	11.7775	5.62386	11.7775	9	SUSCEPTIBLE	0	3200
10	26.0657	26.5831	1.70661	10.5877	1.70661	10.5877	8	SUSCEPTIBLE	1.97163	3200
7	26.1606	26.7178	4.14241	11.3905	4.14241	11.3905	4	SUSCEPTIBLE	2.78701	3200
8	26.1684	26.7458	2.61579	10.5903	2.61579	10.5903	5	SUSCEPTIBLE	1.8925	3200
9	26.2196	26.7205	1.57148	11.9147	1.57148	11.9147	7	SUSCEPTIBLE	2.63087	3200
4	26.3162	26.8313	4.01255	10.5411	4.01255	10.5411	2	SUSCEPTIBLE	0	3200
6	26.3387	26.8672	5.86468	10.3964	5.86468	10.3964	10	SUSCEPTIBLE	0	3200
3	26.3875	27.0106	2.72945	11.5434	2.72945	11.5434	1	INFECTIOUS	0	3200
2	26.4146	27.2004	0.966757	11.8874	0.966757	11.8874	6	SUSCEPTIBLE	0	3200
1	26.543	27.096	2.51409	11.1922	2.51409	11.1922	3	SUSCEPTIBLE	2.85254	3200
5	26.5756	27.1382	5.62386	11.7775	5.62386	11.7775	9	SUSCEPTIBLE	0	3200
10	26.5831	27.1005	1.70661	10.5877	1.70661	10.5877	8	SUSCEPTIBLE	1.97163	3200
7	26.7178	27.2751	4.14241	11.3905	4.14241	11.3905	4	SUSCEPTIBLE	3.05971	3200
9	26.7205	27.2214	1.57148	11.9147	1.77996	11.8969	7	SUSCEPTIBLE	2.90358	3200
8	26.7458	27.3233	2.61579	10.5903	2.61579	10.5903	5	SUSCEPTIBLE	2.1652	3200
4	26.8313	27.3463	4.01255	10.5411	4.01255	10.5411	2	SUSCEPTIBLE	0	3200
6	26.8672	27.3957	5.86468	10.3964	5.86468	10.3964	10	SUSCEPTIBLE	0	3200
3	27.0106	27.6338	2.72945	11.5434	2.72945	11.5434	1	INFECTIOUS	0	3200
1	27.096	27.6489	2.51409	11.1922	2.51409	11.1922	3	SUSCEPTIBLE	3.12438	3200
10	27.1005	27.6179	1.70661	10.5877	1.70661	10.5877	8	SUSCEPTIBLE	1.97163	3200
5	27.1382	27.7007	5.62386	11.7775	5.62386	11.7775	9	SUSCEPTIBLE	0	3200
2	27.2004	27.9861	0.966757	11.8874	0.966757	11.8874	6	SUSCEPTIBLE	0	3200
9	27.2214	27.7223	1.77996	11.8969	1.77996	11.8969	7	SUSCEPTIBLE	3.44638	3200
7	27.2751	27.8323	4.14241	11.3905	4.14241	11.3905	4	SUSCEPTIBLE	3.60251	3200
8	27.3233	27.9007	2.61579	10.5903	2.61579	10.5903	5	SUSCEPTIBLE	2.708	3200
4	27.3463	27.8613	4.01255	10.5411	4.01255	10.5411	2	SUSCEPTIBLE	0	3200
6	27.3957	27.9242	5.86468	10.3964	5.86468	10.3964	10	SUSCEPTIBLE	0	3200
10	27.6179	28.1353	1.70661	10.5877	1.70661	10.5877	8	SUSCEPTIBLE	2.24246	3200
3	27.6338	28.2569	2.72945	11.5434	2.72945	11.5434	1	INFECTIOUS	0	3200
1	27.6489	28.2019	2.51409	11.1922	2.51409	11.1922	3	SUSCEPTIBLE	3.39534	3200
5	27.7007	28.2632	5.62386	11.7775	5.62386	11.7775	9	SUSCEPTIBLE	0	3200
9	27.7223	28.2232	1.77996	11.8969	1.77996	11.8969	7	SUSCEPTIBLE	3.44638	3200
7	27.8323	28.3896	4.14241	11.3905	4.14241	11.3905	4	SUSCEPTIBLE	3.60251	3200
4	27.8613	28.3764	4.01255	10.5411	4.01255	10.5411	2	SUSCEPTIBLE	0	3200
8	27.9007	28.4782	2.61579	10.5903	2.61579	10.5903	5	SUSCEPTIBLE	2.97884	3200
6	27.9242	28.4526	5.86468	10.3964	5.86468	10.3964	10	SUSCEPTIBLE	0	3200
2	27.9861	28.7718	0.966757	11.8874	0.966757	11.8874	6	SUSCEPTIBLE	0	3200
10	28.1353	28.6527	1.70661	10.5877	1.70661	10.5877	8	SUSCEPTIBLE	2.51318	3200
1	28.2019	28.7549	2.51409	11.1922	2.51409	11.1922	3	SUSCEPTIBLE	3.39534	3200
9	28.2232	28.7241	1.77996	11.8969	1.77996	11.8969	7	SUSCEPTIBLE	3.44638	3200
3	28.2569	28.8801	2.72945	11.5434	2.72945	11.5434	1	INFECTIOUS	0	3200
5	28.2632	28.8257	5.62386	11.7775	5.62386	11.7775	9	SUSCEPTIBLE	0	3200
4	28.3764	28.8914	4.01255	10.5411	4.01255	10.5411	2	SUSCEPTIBLE	0	3200
7	28.3896	28.9469	4.14241	11.3905	4.14241	11.3905	4	SUSCEPTIBLE	3.60251	3200
6	28.4526	28.9811	5.86468	10.3964	5.86468	10.3964	10	SUSCEPTIBLE	0	3200
8	28.4782	29.0556	2.61579	10.5903	2.61579	10.5903	5	SUSCEPTIBLE	3.24955	3200
10	28.6527	29.1701	1.70661	10.5877	1.70661	10.5877	8	SUSCEPTIBLE	2.85403	3200
9	28.7241	29.225	1.77996	11.8969	1.77996	11.8969	7	SUSCEPTIBLE	3.44638	3200
1	28.7549	29.3079	2.51409	11.1922	2.51409	11.1922	3	SUSCEPTIBLE	3.39534	3200
2	28.7718	29.5575	0.966757	11.8874	0.966757	11.8874	6	SUSCEPTIBLE	0	3200
5	28.8257	29.3882	5.62386	11.7775	5.62386	11.7775	9	SUSCEPTIBLE	0	3200
3	28.8801	29.5033	2.72945	11.5434	2.72945	11.5434	1	INFECTIOUS	0	3200
4	28.8914	29.4064	4.01255	10.5411	4.01255	10.5411	2	SUSCEPTIBLE	0	3200
7	28.9469	29.5041	4.14241	11.3905	4.14241	11.3905	4	SUSCEPTIBLE	3.60251	3200
6	28.9811	29.5096	5.86468	10.3964	5.86468	10.3964	10	SUSCEPTIBLE	0	3200
8	29.0556	29.6331	2.61579	10.5903	2.61579	10.5903	5	SUSCEPTIBLE	3.24955	3200
10	29.1701	29.6876	1.70661	10.5877	1.70661	10.5877	8	SUSCEPTIBLE	3.19473	3200
9	29.225	29.7259	1.77996	11.8969	1.77996	11.8969	7	SUSCEPTIBLE	3.44638	3200
1	29.3079	29.8609	2.51409	11.1922	2.51409	11.1922	3	SUSCEPTIBLE	3.39534	3200
5	29.3882	29.9507	5.62386	11.7775	5.62386	11.7775	9	SUSCEPTIBLE	0	3200
4	29.4064	29.9215	4.01255	10.5411	4.01255	10.5411	2	SUSCEPTIBLE	0	3200
3	29.5033	30.1264	2.72945	11.5434	2.72945	11.5434	1	INFECTIOUS	0	3200
7	29.5041	30.0614	4.14241	11.3905	4.14241	11.3905	4	SUSCEPTIBLE	3.60251	3200
6	29.5096	30.038	5.86468	10.3964	5.86468	10.3964	10	SUSCEPTIBLE	0	3200
2	29.5575	30.3433	0.966757	11.8874	0.966757	11.8874	6	SUSCEPTIBLE	0	3200
8	29.6331	30.2105	2.61579	10.5903	2.61579	10.5903	5	SUSCEPTIBLE	3.24955	3200
10	29.6876	30.205	1.70661	10.5877	1.70661	10.5877	8	SUSCEPTIBLE	3.53527	3200
9	29.7259	30.2268	1.77996	11.8969	1.77996	11.8969	7	SUSCEPTIBLE	3.78676	3200
1	29.8609	30.4138	2.51409	11.1922	2.51409	11.1922	3	SUSCEPTIBLE	3.73572	3200
4	29.9215	30.4365	4.01255	10.5411	4.01255	10.5411	2	SUSCEPTIBLE	0	3200
5	29.9507	30.5133	5.62386	11.7775	5.62386	11.7775	9	SUSCEPTIBLE	0	3200
6	30.038	30.5665	5.86468	10.3964	5.86468	10.3964	10	SUSCEPTIBLE	0	3200
7	30.0614	30.6186	4.14241	11.3905	4.14241	11.3905	4	SUSCEPTIBLE	4.28312	3200
3	30.1264	30.7496	2.72945	11.5434	2.72945	11.5434	1	INFECTIOUS	0	3200
10	30.205	30.7224	1.70661	10.5877	1.70661	10.5877	8	SUSCEPTIBLE	3.53527	3200
8	30.2105	30.7879	2.61579	10.5903	2.61579	10.5903	5	SUSCEPTIBLE	3.24955	3200
9	30.2268	30.7277	1.77996	11.8969	1.77996	11.8969	7	SUSCEPTIBLE	4.12699	3200
2	30.3433	31.129	0.966757	11.8874	0.966757	11.8874	6	SUSCEPTIBLE	0	3200
1	30.4138	30.9668	2.51409	11.1922	2.51409	11.1922	3	SUSCEPTIBLE	4.41602	3200
4	30.4365	30.9515	4.01255	10.5411	4.01255	10.5411	2	SUSCEPTIBLE	0	3200
5	30.5133	31.0758	5.62386	11.7775	5.62386	11.7775	9	SUSCEPTIBLE	0	3200
6	30.5665	31.095	5.86468	10.3964	5.86468	10.3964	10	SUSCEPTIBLE	0	3200
7	30.6186	31.1759	4.14241	11.3905	4.14241	11.3905	4	SUSCEPTIBLE	4.62319	3200
10	30.7224	31.2398	1.70661	10.5877	1.70661	10.5877	8	SUSCEPTIBLE	3.53527	3200
9	30.7277	31.2285	1.77996	11.8969	1.77996	11.8969	7	SUSCEPTIBLE	4.46705	3200
3	30.7496	31.3727	2.72945	11.5434	2.72945	11.5434	1	INFECTIOUS	0	3200
8	30.7879	31.3654	2.61579	10.5903	2.61579	10.5903	5	SUSCEPTIBLE	3.58962	3200
4	30.9515	31.4665	4.01255	10.5411	4.01255	10.5411	2	SUSCEPTIBLE	0	3200
1	30.9668	31.5198	2.51409	11.1922	2.51409	11.1922	3	SUSCEPTIBLE	4.75593	3200
5	31.0758	31.6383	5.62386	11.7775	5.62386	11.7775	9	SUSCEPTIBLE	0	3200
6	31.095	31.6234	5.86468	10.3964	5.86468	10.3964	10	SUSCEPTIBLE	0	3200
2	31.129	31.9147	0.966757	11.8874	0.966757	11.8874	6	SUSCEPTIBLE	0	3200
7	31.1759	31.7332	4.14241	11.3905	4.14241	11.3905	4	SUSCEPTIBLE	4.9631	3200
9	31.2285	31.7294	1.77996	11.8969	1.77996	11.8969	7	SUSCEPTIBLE	5.14672	3200
10	31.2398	31.7572	1.70661	10.5877	1.70661	10.5877	8	SUSCEPTIBLE	3.53527	3200
8	31.3654	31.9428	2.61579	10.5903	2.61579	10.5903	5	SUSCEPTIBLE	4.26928	3200
3	31.3727	31.9959	2.72945	11.5434	2.72945	11.5434	1	INFECTIOUS	0	3200
4	31.4665	31.9816	4.01255	10.5411	4.01255	10.5411	2	SUSCEPTIBLE	0	3200
1	31.5198	32.0728	2.51409	11.1922	2.51409	11.1922	3	SUSCEPTIBLE	5.09568	3200
6	31.6234	32.1519	5.86468	10.3964	5.86468	10.3964	10	SUSCEPTIBLE	0	3200
5	31.6383	32.2008	5.62386	11.7775	5.62386	11.7775	9	SUSCEPTIBLE	0	3200
9	31.7294	32.2303	1.77996	11.8969	1.77996	11.8969	7	SUSCEPTIBLE	5.14672	3200
7	31.7332	32.2904	4.14241	11.3905	4.14241	11.3905	4	SUSCEPTIBLE	5.30285	3200
10	31.7572	32.2746	1.70661	10.5877	1.70661	10.5877	8	SUSCEPTIBLE	3.87487	3200
2	31.9147	32.7005	0.966757	11.8874	0.966757	11.8874	6	SUSCEPTIBLE	0	3200
8	31.9428	32.5203	2.61579	10.5903	2.61579	10.5903	5	SUSCEPTIBLE	4.60888	3200
4	31.9816	32.4966	4.01255	10.5411	4.01255	10.5411	2	SUSCEPTIBLE	0	3200
3	31.9959	32.6191	2.72945	11.5434	2.72945	11.5434	1	INFECTIOUS	0	3200
1	32.0728	32.6258	2.51409	11.1922	2.51409	11.1922	3	SUSCEPTIBLE	5.09568	3200
6	32.1519	32.6804	5.86468	10.3964	5.86468	10.3964	10	SUSCEPTIBLE	0	3200
5	32.2008	32.7633	5.62386	11.7775	5.62386	11.7775	9	SUSCEPTIBLE	0	3200
9	32.2303	32.7312	1.77996	11.8969	1.77996	11.8969	7	SUSCEPTIBLE	5.14672	3200
10	32.2746	32.792	1.70661	10.5877	1.70661	10.5877	8	SUSCEPTIBLE	4.21431	3200
7	32.2904	32.8477	4.14241	11.3905	4.14241	11.3905	4	SUSCEPTIBLE	5.30285	3200
4	32.4966	33.0116	4.01255	10.5411	4.01255	10.5411	2	SUSCEPTIBLE	0	3200
8	32.5203	33.0977	2.61579	10.5903	2.61579	10.5903	5	SUSCEPTIBLE	4.94832	3200
3	32.6191	33.2422	2.72945	11.5434	2.72945	11.5434	1	INFECTIOUS	0	3200
1	32.6258	33.1787	2.51409	11.1922	2.51409	11.1922	3	SUSCEPTIBLE	5.09568	3200
6	32.6804	33.2088	5.86468	10.3964	5.86468	10.3964	10	SUSCEPTIBLE	0	3200
2	32.7005	33.4862	0.966757	11.8874	0.966757	11.8874	6	SUSCEPTIBLE	0	3200
9	32.7312	33.2321	1.77996	11.8969	1.77996	11.8969	7	SUSCEPTIBLE	5.14672	3200
5	32.7633	33.3258	5.62386	11.7775	5.62386	11.7775	9	SUSCEPTIBLE	0	3200
10	32.792	33.3095	1.70661	10.5877	1.70661	10.5877	8	SUSCEPTIBLE	4.62385	3200
7	32.8477	33.4049	4.14241	11.3905	4.14241	11.3905	4	SUSCEPTIBLE	5.30285	3200
4	33.0116	33.5267	4.01255	10.5411	4.01255	10.5411	2	SUSCEPTIBLE	0	3200
8	33.0977	33.6752	2.61579	10.5903	2.61579	10.5903	5	SUSCEPTIBLE	4.94832	3200
1	33.1787	33.7317	2.51409	11.1922	2.51409	11.1922	3	SUSCEPTIBLE	5.09568	3200
6	33.2088	33.7373	5.86468	10.3964	5.86468	10.3964	10	SUSCEPTIBLE	0	3200
9	33.2321	33.733	1.77996	11.8969	1.77996	11.8969	7	SUSCEPTIBLE	5.14672	3200
3	33.2422	33.8654	2.72945	11.5434	2.72945	11.5434	1	INFECTIOUS	0	3200
10	33.3095	33.8269	1.70661	10.5877	1.70661	10.5877	8	SUSCEPTIBLE	5.44239	3200
5	33.3258	33.8884	5.62386	11.7775	5.62386	11.7775	9	SUSCEPTIBLE	0	3200
7	33.4049	33.9622	4.14241	11.3905	4.14241	11.3905	4	SUSCEPTIBLE	5.30285	3200
2	33.4862	34.2719	0.966757	11.8874	0.966757	11.8874	6	SUSCEPTIBLE	0	3200
4	33.5267	34.0417	4.01255	10.5411	4.01255	10.5411	2	SUSCEPTIBLE	0	3200
8	33.6752	34.2526	2.61579	10.5903	2.61579	10.5903	5	SUSCEPTIBLE	4.94832	3200
1	33.7317	34.2847	2.51409	11.1922	2.51409	11.1922	3	SUSCEPTIBLE	5.50466	3200
9	33.733	34.2339	1.77996	11.8969	1.77996	11.8969	7	SUSCEPTIBLE	5.5557	3200
6	33.7373	34.2658	5.86468	10.3964	5.86468	10.3964	10	SUSCEPTIBLE	0	3200
10	33.8269	34.3443	1.70661	10.5877	1.70661	10.5877	8	SUSCEPTIBLE	5.44239	3200
3	33.8654	34.4886	2.72945	11.5434	2.72945	11.5434	1	INFECTIOUS	0	3200
5	33.8884	34.4509	5.62386	11.7775	5.62386	11.7775	9	SUSCEPTIBLE	0	3200
7	33.9622	34.5195	4.14241	11.3905	4.14241	11.3905	4	SUSCEPTIBLE	5.71183	3200
4	34.0417	34.5567	4.01255	10.5411	4.01255	10.5411	2	SUSCEPTIBLE	0	3200
9	34.2339	34.7348	1.77996	11.8969	1.77996	11.8969	7	SUSCEPTIBLE	5.96449	3200
8	34.2526	34.83	2.61579	10.5903	2.61579	10.5903	5	SUSCEPTIBLE	4.94832	3200
6	34.2658	34.7942	5.86468	10.3964	5.86468	10.3964	10	SUSCEPTIBLE	0	3200
2	34.2719	35.0576	0.966757	11.8874	0.966757	11.8874	6	SUSCEPTIBLE	0	3200
1	34.2847	34.8377	2.51409	11.1922	2.51409	11.1922	3	SUSCEPTIBLE	5.91346	3200
10	34.3443	34.8617	1.70661	10.5877	1.70661	10.5877	8	SUSCEPTIBLE	5.44239	3200
5	34.4509	35.0134	5.62386	11.7775	5.62386	11.7775	9	SUSCEPTIBLE	0	3200
3	34.4886	35.1117	2.72945	11.5434	2.72945	11.5434	1	INFECTIOUS	0	3200
7	34.5195	35.0767	4.14241	11.3905	4.14241	11.3905	4	SUSCEPTIBLE	6.52923	3200
4	34.5567	35.0718	4.01255	10.5411	4.01255	10.5411	2	SUSCEPTIBLE	0	3200
9	34.7348	35.2357	1.77996	11.8969	1.77996	11.8969	7	SUSCEPTIBLE	6.3731	3200
6	34.7942	35.3227	5.86468	10.3964	5.86468	10.3964	10	SUSCEPTIBLE	0	3200
8	34.83	35.4075	2.61579	10.5903	2.61579	10.5903	5	SUSCEPTIBLE	5.76534	3200
1	34.8377	35.3907	2.51409	11.1922	2.51409	11.1922	3	SUSCEPTIBLE	6.73048	3200
10	34.8617	35.3791	1.70661	10.5877	1.70661	10.5877	8	SUSCEPTIBLE	5.44239	3200
5	35.0134	35.5759	5.62386	11.7775	5.62386	11.7775	9	SUSCEPTIBLE	0	3200
2	35.0576	35.8434	0.966757	11.8874	0.966757	11.8874	6	SUSCEPTIBLE	0	3200
4	35.0718	35.5868	4.01255	10.5411	4.01255	10.5411	2	SUSCEPTIBLE	0	3200
7	35.0767	35.634	4.14241	11.3905	4.14241	11.3905	4	SUSCEPTIBLE	6.93765	3200
3	35.1117	35.7349	2.72945	11.5434	2.72945	11.5434	1	INFECTIOUS	0	3200
9	35.2357	35.7366	1.77996	11.8969	1.77996	11.8969	7	SUSCEPTIBLE	7.18974	3200
6	35.3227	35.8512	5.86468	10.3964	5.86468	10.3964	10	SUSCEPTIBLE	0	3200
10	35.3791	35.8965	1.70661	10.5877	1.70661	10.5877	8	SUSCEPTIBLE	5.44239	3200
1	35.3907	35.9436	2.51409	11.1922	2.51409	11.1922	3	SUSCEPTIBLE	7.1387	3200
8	35.4075	35.9849	2.61579	10.5903	2.61579	10.5903	5	SUSCEPTIBLE	6.17357	3200
5	35.5759	36.1384	5.62386	11.7775	5.62386	11.7775	9	SUSCEPTIBLE	0	3200
4	35.5868	36.1018	4.01255	10.5411	4.01255	10.5411	2	SUSCEPTIBLE	0	3200
7	35.634	36.1913	4.14241	11.3905	4.14241	11.3905	4	SUSCEPTIBLE	7.34587	3200
3	35.7349	36.358	2.72945	11.5434	2.72945	11.5434	1	INFECTIOUS	0	3200
9	35.7366	36.2375	1.77996	11.8969	1.77996	11.8969	7	SUSCEPTIBLE	7.18974	3200
2	35.8434	36.6291	0.966757	11.8874	0.966757	11.8874	6	SUSCEPTIBLE	0	3200
6	35.8512	36.3797	5.86468	10.3964	5.86468	10.3964	10	SUSCEPTIBLE	0	3200
10	35.8965	36.4139	1.70661	10.5877	1.70661	10.5877	8	SUSCEPTIBLE	5.85043	3200
1	35.9436	36.4966	2.51409	11.1922	2.51409	11.1922	3	SUSCEPTIBLE	7.1387	3200
8	35.9849	36.5624	2.61579	10.5903	2.61579	10.5903	5	SUSCEPTIBLE	6.58161	3200
4	36.1018	36.6168	4.01255	10.5411	4.01255	10.5411	2	SUSCEPTIBLE	0	3200
5	36.1384	36.7009	5.62386	11.7775	5.62386	11.7775	9	SUSCEPTIBLE	0	3200
7	36.1913	36.7485	4.14241	11.3905	4.14241	11.3905	4	SUSCEPTIBLE	7.34587	3200
9	36.2375	36.7384	1.77996	11.8969	1.77996	11.8969	7	SUSCEPTIBLE	7.18974	3200
3	36.358	36.9812	2.72945	11.5434	2.72945	11.5434	1	INFECTIOUS	0	3200
6	36.3797	36.9081	5.86468	10.3964	5.86468	10.3964	10	SUSCEPTIBLE	0	3200
10	36.4139	36.9313	1.70661	10.5877	1.70661	10.5877	8	SUSCEPTIBLE	6.7362	3200
1	36.4966	37.0496	2.51409	11.1922	2.51409	11.1922	3	SUSCEPTIBLE	7.1387	3200
8	36.5624	37.1398	2.61579	10.5903	2.61579	10.5903	5	SUSCEPTIBLE	6.98946	3200
4	36.6168	37.1319	4.01255	10.5411	4.01255	10.5411	2	SUSCEPTIBLE	0	3200
2	36.6291	37.4148	0.966757	11.8874	0.966757	11.8874	6	SUSCEPTIBLE	0	3200
5	36.7009	37.2635	5.62386	11.7775	5.62386	11.7775	9	SUSCEPTIBLE	0	3200
9	36.7384	37.2392	1.77996	11.8969	1.77996	11.8969	7	SUSCEPTIBLE	7.18974	3200
7	36.7485	37.3058	4.14241	11.3905	4.14241	11.3905	4	SUSCEPTIBLE	7.34587	3200
6	36.9081	37.4366	5.86468	10.3964	5.86468	10.3964	10	SUSCEPTIBLE	0	3200
10	36.9313	37.4488	1.70661	10.5877	1.70661	10.5877	8	SUSCEPTIBLE	7.21391	3200
3	36.9812	37.6044	2.72945	11.5434	2.72945	11.5434	1	INFECTIOUS	0	3200
1	37.0496	37.6026	2.51409	11.1922	2.51409	11.1922	3	SUSCEPTIBLE	7.1387	3200
4	37.1319	37.6469	4.01255	10.5411	4.01255	10.5411	2	SUSCEPTIBLE	0	3200
8	37.1398	37.7173	2.61579	10.5903	2.61579	10.5903	5	SUSCEPTIBLE	6.98946	3200
9	37.2392	37.7401	1.77996	11.8969	1.77996	11.8969	7	SUSCEPTIBLE	7.18974	3200
5	37.2635	37.826	5.62386	11.7775	5.62386	11.7775	9	SUSCEPTIBLE	0	3200
7	37.3058	37.863	4.14241	11.3905	4.14241	11.3905	4	SUSCEPTIBLE	7.34587	3200
2	37.4148	38.2005	0.966757	11.8874	0.966757	11.8874	6	SUSCEPTIBLE	0	3200
6	37.4366	37.9651	5.86468	10.3964	5.86468	10.3964	10	SUSCEPTIBLE	0	3200
10	37.4488	37.9662	1.70661	10.5877	1.70661	10.5877	8	SUSCEPTIBLE	7.6914	3200
1	37.6026	38.1555	2.51409	11.1922	2.51409	11.1922	3	SUSCEPTIBLE	7.61597	3200
3	37.6044	38.2275	2.72945	11.5434	2.72945	11.5434	1	INFECTIOUS	0	3200
4	37.6469	38.1619	4.01255	10.5411	4.01255	10.5411	2	SUSCEPTIBLE	0	3200
8	37.7173	38.2947	2.61579	10.5903	2.61579	10.5903	5	SUSCEPTIBLE	6.98946	3200
9	37.7401	38.241	1.77996	11.8969	1.77996	11.8969	7	SUSCEPTIBLE	7.66701	3200
5	37.826	38.3885	5.62386	11.7775	5.62386	11.7775	9	SUSCEPTIBLE	0	3200
7	37.863	38.4203	4.14241	11.3905	4.14241	11.3905	4	SUSCEPTIBLE	7.82314	3200
6	37.9651	38.4935	5.86468	10.3964	5.86468	10.3964	10	SUSCEPTIBLE	0	3200
10	37.9662	38.4836	1.70661	10.5877	1.70661	10.5877	8	SUSCEPTIBLE	7.6914	3200
1	38.1555	38.7085	2.51409	11.1922	2.51409	11.1922	3	SUSCEPTIBLE	8.09301	3200
4	38.1619	38.677	4.01255	10.5411	4.01255	10.5411	2	SUSCEPTIBLE	0	3200
2	38.2005	38.9863	0.966757	11.8874	0.966757	11.8874	6	SUSCEPTIBLE	0	3200
3	38.2275	38.8507	2.72945	11.5434	2.72945	11.5434	1	INFECTIOUS	0	3200
9	38.241	38.7419	1.77996	11.8969	1.77996	11.8969	7	SUSCEPTIBLE	8.14405	3200
8	38.2947	38.8721	2.61579	10.5903	2.61579	10.5903	5	SUSCEPTIBLE	6.98946	3200
5	38.3885	38.951	5.62386	11.7775	5.62386	11.7775	9	SUSCEPTIBLE	0	3200
7	38.4203	38.9776	4.14241	11.3905	4.14241	11.3905	4	SUSCEPTIBLE	8.77701	3200
10	38.4836	39.001	1.70661	10.5877	1.70661	10.5877	8	SUSCEPTIBLE	7.6914	3200
6	38.4935	39.022	5.86468	10.3964	5.86468	10.3964	10	SUSCEPTIBLE	0	3200
4	38.677	39.192	4.01255	10.5411	4.01255	10.5411	2	SUSCEPTIBLE	0	3200
1	38.7085	39.2615	2.51409	11.1922	2.51409	11.1922	3	SUSCEPTIBLE	8.56984	3200
9	38.7419	39.2428	1.77996	11.8969	1.77996	11.8969	7	SUSCEPTIBLE	8.62088	3200
3	38.8507	39.4738	2.72945	11.5434	2.72945	11.5434	1	INFECTIOUS	0	3200
8	38.8721	39.4496	2.61579	10.5903	2.61579	10.5903	5	SUSCEPTIBLE	7.94289	3200
5	38.951	39.5135	5.62386	11.7775	5.62386	11.7775	9	SUSCEPTIBLE	0	3200
7	38.9776	39.5348	4.14241	11.3905	4.14241	11.3905	4	SUSCEPTIBLE	9.25361	3200
2	38.9863	39.772	0.966757	11.8874	0.966757	11.8874	6	SUSCEPTIBLE	0	3200
10	39.001	39.5184	1.70661	10.5877	1.70661	10.5877	8	SUSCEPTIBLE	7.6914	3200
6	39.022	39.5505	5.86468	10.3964	5.86468	10.3964	10	SUSCEPTIBLE	0	3200
4	39.192	39.707	4.01255	10.5411	4.01255	10.5411	2	SUSCEPTIBLE	0	3200
9	39.2428	39.7437	1.77996	11.8969	1.77996	11.8969	7	SUSCEPTIBLE	9.57387	3200
1	39.2615	39.8145	2.51409	11.1922	2.51409	11.1922	3	SUSCEPTIBLE	9.52283	3200
8	39.4496	40.027	2.61579	10.5903	2.61579	10.5903	5	SUSCEPTIBLE	8.41927	3200
3	39.4738	40.097	2.72945	11.5434	2.72945	11.5434	1	INFECTIOUS	0	3200
5	39.5135	40.076	5.62386	11.7775	5.62386	11.7775	9	SUSCEPTIBLE	0	3200
10	39.5184	40.0358	1.70661	10.5877	1.70661	10.5877	8	SUSCEPTIBLE	7.6914	3200
7	39.5348	40.0921	4.14241	11.3905	4.14241	11.3905	4	SUSCEPTIBLE	9.73	3200
6	39.5505	40.0789	5.86468	10.3964	5.86468	10.3964	10	SUSCEPTIBLE	0	3200
4	39.707	40.2221	4.01255	10.5411	4.01255	10.5411	2	SUSCEPTIBLE	0	3200
9	39.7437	40.2446	1.77996	11.8969	1.77996	11.8969	7	SUSCEPTIBLE	9.57387	3200
2	39.772	40.5577	0.966757	11.8874	0.966757	11.8874	6	SUSCEPTIBLE	0	3200
1	39.8145	40.3675	2.51409	11.1922	2.51409	11.1922	3	SUSCEPTIBLE	9.52283	3200
8	40.027	40.6045	2.61579	10.5903	2.61579	10.5903	5	SUSCEPTIBLE	9.37138	3200
10	40.0358	40.5532	1.70661	10.5877	1.70661	10.5877	8	SUSCEPTIBLE	8.64351	3200
5	40.076	40.6386	5.62386	11.7775	5.62386	11.7775	9	SUSCEPTIBLE	0	3200
6	40.0789	40.6074	5.86468	10.3964	5.86468	10.3964	10	SUSCEPTIBLE	0	3200
7	40.0921	40.6493	4.14241	11.3905	4.14241	11.3905	4	SUSCEPTIBLE	9.73	3200
3	40.097	40.7202	2.72945	11.5434	2.72945	11.5434	1	INFECTIOUS	0	3200
4	40.2221	40.7371	4.01255	10.5411	4.01255	10.5411	2	SUSCEPTIBLE	0	3200
9	40.2446	40.7455	1.77996	11.8969	1.77996	11.8969	7	SUSCEPTIBLE	9.57387	3200
1	40.3675	40.9204	2.51409	11.1922	2.51409	11.1922	3	SUSCEPTIBLE	9.52283	3200
10	40.5532	41.0706	1.70661	10.5877	1.70661	10.5877	8	SUSCEPTIBLE	9.1895	3200
2	40.5577	41.3435	0.966757	11.8874	0.966757	11.8874	6	SUSCEPTIBLE	0	3200
8	40.6045	41.1819	2.61579	10.5903	2.61579	10.5903	5	SUSCEPTIBLE	9.37138	3200
6	40.6074	41.1359	5.86468	10.3964	5.86468	10.3964	10	SUSCEPTIBLE	0	3200
5	40.6386	41.2011	5.62386	11.7775	5.62386	11.7775	9	SUSCEPTIBLE	0	3200
7	40.6493	41.2066	4.14241	11.3905	4.14241	11.3905	4	SUSCEPTIBLE	9.73	3200
3	40.7202	41.3433	2.72945	11.5434	2.72945	11.5434	1	INFECTIOUS	0	3200
4	40.7371	41.2521	4.01255	10.5411	4.01255	10.5411	2	SUSCEPTIBLE	0	3200
9	40.7455	41.2464	1.77996	11.8969	1.77996	11.8969	7	SUSCEPTIBLE	9.57387	3200
1	40.9204	41.4734	2.51409	11.1922	2.51409	11.1922	3	SUSCEPTIBLE	9.52283	3200
10	41.0706	41.5881	1.70661	10.5877	1.70661	10.5877	8	SUSCEPTIBLE	9.73524	3200
6	41.1359	41.6643	5.86468	10.3964	5.86468	10.3964	10	SUSCEPTIBLE	0	3200
8	41.1819	41.7594	2.61579	10.5903	2.61579	10.5903	5	SUSCEPTIBLE	9.37138	3200
5	41.2011	41.7636	5.62386	11.7775	5.62386	11.7775	9	SUSCEPTIBLE	0	3200
7	41.2066	41.7639	4.14241	11.3905	4.14241	11.3905	4	SUSCEPTIBLE	9.73	3200
9	41.2464	41.7473	1.77996	11.8969	1.77996	11.8969	7	SUSCEPTIBLE	9.57387	3200
4	41.2521	41.7671	4.01255	10.5411	4.01255	10.5411	2	SUSCEPTIBLE	0	3200
3	41.3433	41.9665	2.72945	11.5434	2.72945	11.5434	1	INFECTIOUS	0	3200
2	41.3435	42.1292	0.966757	11.8874	0.966757	11.8874	6	SUSCEPTIBLE	0	3200
1	41.4734	42.0264	2.51409	11.1922	2.51409	11.1922	3	SUSCEPTIBLE	9.52283	3200
10	41.5881	42.1055	1.70661	10.5877	1.70661	10.5877	8	SUSCEPTIBLE	10.2807	3200
6	41.6643	42.1928	5.86468	10.3964	5.86468	10.3964	10	SUSCEPTIBLE	0	3200
9	41.7473	42.2482	1.77996	11.8969	1.77996	11.8969	7	SUSCEPTIBLE	10.1191	3200
8	41.7594	42.3368	2.61579	10.5903	2.61579	10.5903	5	SUSCEPTIBLE	9.37138	3200
5	41.7636	42.3261	5.62386	11.7775	5.62386	11.7775	9	SUSCEPTIBLE	0	3200
7	41.7639	42.3211	4.14241	11.3905	4.14241	11.3905	4	SUSCEPTIBLE	10.2752	3200
4	41.7671	42.2822	4.01255	10.5411	4.01255	10.5411	2	SUSCEPTIBLE	0	3200
3	41.9665	42.5896	2.72945	11.5434	2.72945	11.5434	1	INFECTIOUS	0	3200
1	42.0264	42.5794	2.51409	11.1922	2.51409	11.1922	3	SUSCEPTIBLE	10.613	3200
10	42.1055	42.6229	1.70661	10.5877	1.70661	10.5877	8	SUSCEPTIBLE	10.2807	3200
2	42.1292	42.9149	0.966757	11.8874	0.966757	11.8874	6	SUSCEPTIBLE	0	3200
6	42.1928	42.7213	5.86468	10.3964	5.86468	10.3964	10	SUSCEPTIBLE	0	3200
9	42.2482	42.7491	1.77996	11.8969	1.77996	11.8969	7	SUSCEPTIBLE	10.6641	3200
4	42.2822	42.7972	4.01255	10.5411	4.01255	10.5411	2	SUSCEPTIBLE	0	3200
7	42.3211	42.8784	4.14241	11.3905	4.14241	11.3905	4	SUSCEPTIBLE	10.8202	3200
5	42.3261	42.8886	5.62386	11.7775	5.62386	11.7775	9	SUSCEPTIBLE	0	3200
8	42.3368	42.9142	2.61579	10.5903	2.61579	10.5903	5	SUSCEPTIBLE	9.37138	3200
1	42.5794	43.1324	2.51409	11.1922	2.51409	11.1922	3	SUSCEPTIBLE	11.1578	3200
3	42.5896	43.2128	2.72945	11.5434	2.72945	11.5434	1	INFECTIOUS	0	3200
10	42.6229	43.1403	1.70661	10.5877	1.70661	10.5877	8	SUSCEPTIBLE	10.2807	3200
6	42.7213	43.2497	5.86468	10.3964	5.86468	10.3964	10	SUSCEPTIBLE	0	3200
9	42.7491	43.25	1.77996	11.8969	1.77996	11.8969	7	SUSCEPTIBLE	11.2088	3200
4	42.7972	43.3122	4.01255	10.5411	4.01255	10.5411	2	SUSCEPTIBLE	0	3200
7	42.8784	43.4356	4.14241	11.3905	4.14241	11.3905	4	SUSCEPTIBLE	11.9094	3200
5	42.8886	43.4511	5.62386	11.7775	5.62386	11.7775	9	SUSCEPTIBLE	0	3200
8	42.9142	43.4917	2.61579	10.5903	2.61579	10.5903	5	SUSCEPTIBLE	10.4606	3200
2	42.9149	43.7006	0.966757	11.8874	0.966757	11.8874	6	SUSCEPTIBLE	0	3200
1	43.1324	43.6853	2.51409	11.1922	2.51409	11.1922	3	SUSCEPTIBLE	11.7023	3200
10	43.1403	43.6577	1.70661	10.5877	1.70661	10.5877	8	SUSCEPTIBLE	10.2807	3200
3	43.2128	43.836	2.72945	11.5434	2.72945	11.5434	1	INFECTIOUS	0	3200
6	43.2497	43.7782	5.86468	10.3964	5.86468	10.3964	10	SUSCEPTIBLE	0	3200
9	43.25	43.7508	1.77996	11.8969	1.77996	11.8969	7	SUSCEPTIBLE	12.2975	3200
4	43.3122	43.8273	4.01255	10.5411	4.01255	10.5411	2	SUSCEPTIBLE	0	3200
7	43.4356	43.9929	4.14241	11.3905	4.14241	11.3905	4	SUSCEPTIBLE	12.4537	3200
5	43.4511	44.0137	5.62386	11.7775	5.62386	11.7775	9	SUSCEPTIBLE	0	3200
8	43.4917	44.0691	2.61579	10.5903	2.61579	10.5903	5	SUSCEPTIBLE	11.0048	3200
10	43.6577	44.1751	1.70661	10.5877	1.70661	10.5877	8	SUSCEPTIBLE	10.8247	3200
1	43.6853	44.2383	2.51409	11.1922	2.51409	11.1922	3	SUSCEPTIBLE	12.2465	3200
2	43.7006	44.4864	0.966757	11.8874	0.966757	11.8874	6	SUSCEPTIBLE	0	3200
9	43.7508	44.2517	1.77996	11.8969	1.77996	11.8969	7	SUSCEPTIBLE	12.2975	3200
6	43.7782	44.3067	5.86468	10.3964	5.86468	10.3964	10	SUSCEPTIBLE	0	3200
4	43.8273	44.3423	4.01255	10.5411	4.01255	10.5411	2	SUSCEPTIBLE	0	3200
3	43.836	44.4591	2.72945	11.5434	2.72945	11.5434	1	INFECTIOUS	0	3200
7	43.9929	44.5502	4.14241	11.3905	4.14241	11.3905	4	SUSCEPTIBLE	12.4537	3200
5	44.0137	44.5762	5.62386	11.7775	5.62386	11.7775	9	SUSCEPTIBLE	0	3200
8	44.0691	44.6466	2.61579	10.5903	2.61579	10.5903	5	SUSCEPTIBLE	12.0925	3200
10	44.1751	44.6925	1.70661	10.5877	1.70661	10.5877	8	SUSCEPTIBLE	11.3684	3200
1	44.2383	44.7913	2.51409	11.1922	2.51409	11.1922	3	SUSCEPTIBLE	12.2465	3200
9	44.2517	44.7526	1.77996	11.8969	1.77996	11.8969	7	SUSCEPTIBLE	12.2975	3200
6	44.3067	44.8352	5.86468	10.3964	5.86468	10.3964	10	SUSCEPTIBLE	0	3200
4	44.3423	44.8573	4.01255	10.5411	4.01255	10.5411	2	SUSCEPTIBLE	0	3200
3	44.4591	45.0823	2.72945	11.5434	2.72945	11.5434	1	INFECTIOUS	0	3200
2	44.4864	45.2721	0.966757	11.8874	0.966757	11.8874	6	SUSCEPTIBLE	0	3200
7	44.5502	45.1074	4.14241	11.3905	4.14241	11.3905	4	SUSCEPTIBLE	12.4537	3200
5	44.5762	45.1387	5.62386	11.7775	5.62386	11.7775	9	SUSCEPTIBLE	0	3200
8	44.6466	45.224	2.61579	10.5903	2.61579	10.5903	5	SUSCEPTIBLE	12.0925	3200
10	44.6925	45.2099	1.70661	10.5877	1.70661	10.5877	8	SUSCEPTIBLE	11.9822	3200
9	44.7526	45.2535	1.77996	11.8969	1.77996	11.8969	7	SUSCEPTIBLE	12.2975	3200
1	44.7913	45.3443	2.51409	11.1922	2.51409	11.1922	3	SUSCEPTIBLE	12.2465	3200
6	44.8352	45.3636	5.86468	10.3964	5.86468	10.3964	10	SUSCEPTIBLE	0	3200
4	44.8573	45.3724	4.01255	10.5411	4.01255	10.5411	2	SUSCEPTIBLE	0	3200
3	45.0823	45.7054	2.72945	11.5434	2.72945	11.5434	1	INFECTIOUS	0	3200
7	45.1074	45.6647	4.14241	11.3905	4.14241	11.3905	4	SUSCEPTIBLE	12.4537	3200
5	45.1387	45.7012	5.62386	11.7775	5.62386	11.7775	9	SUSCEPTIBLE	0	3200
10	45.2099	45.7274	1.70661	10.5877	1.70661	10.5877	8	SUSCEPTIBLE	13.2088	3200
8	45.224	45.8015	2.61579	10.5903	2.61579	10.5903	5	SUSCEPTIBLE	12.0925	3200
9	45.2535	45.7544	1.77996	11.8969	1.77996	11.8969	7	SUSCEPTIBLE	12.2975	3200
2	45.2721	46.0578	0.966757	11.8874	0.966757	11.8874	6	SUSCEPTIBLE	0	3200
1	45.3443	45.8973	2.51409	11.1922	2.51409	11.1922	3	SUSCEPTIBLE	12.2465	3200
6	45.3636	45.8921	5.86468	10.3964	5.86468	10.3964	10	SUSCEPTIBLE	0	3200
4	45.3724	45.8874	4.01255	10.5411	4.01255	10.5411	2	SUSCEPTIBLE	0	3200
7	45.6647	46.2219	4.14241	11.3905	4.14241	11.3905	4	SUSCEPTIBLE	13.0665	3200
5	45.7012	46.2637	5.62386	11.7775	5.62386	11.7775	9	SUSCEPTIBLE	0	3200
3	45.7054	46.3286	2.72945	11.5434	2.72945	11.5434	1	INFECTIOUS	0	3200
10	45.7274	46.2448	1.70661	10.5877	1.70661	10.5877	8	SUSCEPTIBLE	13.2088	3200
9	45.7544	46.2553	1.77996	11.8969	1.77996	11.8969	7	SUSCEPTIBLE	12.9104	3200
8	45.8015	46.3789	2.61579	10.5903	2.61579	10.5903	5	SUSCEPTIBLE	12.0925	3200
4	45.8874	46.4024	4.01255	10.5411	4.01255	10.5411	2	SUSCEPTIBLE	0	3200
6	45.8921	46.4206	5.86468	10.3964	5.86468	10.3964	10	SUSCEPTIBLE	0	3200
1	45.8973	46.4502	2.51409	11.1922	2.51409	11.1922	3	SUSCEPTIBLE	12.8594	3200
2	46.0578	46.8436	0.966757	11.8874	0.966757	11.8874	6	SUSCEPTIBLE	0	3200
7	46.2219	46.7792	4.14241	11.3905	4.14241	11.3905	4	SUSCEPTIBLE	13.6792	3200
10	46.2448	46.7622	1.70661	10.5877	1.70661	10.5877	8	SUSCEPTIBLE	13.2088	3200
9	46.2553	46.7562	1.77996	11.8969	1.77996	11.8969	7	SUSCEPTIBLE	13.523	3200
5	46.2637	46.8262	5.62386	11.7775	5.62386	11.7775	9	SUSCEPTIBLE	0	3200
3	46.3286	46.9518	2.72945	11.5434	2.72945	11.5434	1	INFECTIOUS	0	3200
8	46.3789	46.9563	2.61579	10.5903	2.61579	10.5903	5	SUSCEPTIBLE	12.0925	3200
4	46.4024	46.9175	4.01255	10.5411	4.01255	10.5411	2	SUSCEPTIBLE	0	3200
6	46.4206	46.949	5.86468	10.3964	5.86468	10.3964	10	SUSCEPTIBLE	0	3200
1	46.4502	47.0032	2.51409	11.1922	2.51409	11.1922	3	SUSCEPTIBLE	14.0843	3200
9	46.7562	47.2571	1.77996	11.8969	1.77996	11.8969	7	SUSCEPTIBLE	14.1353	3200
10	46.7622	47.2796	1.70661	10.5877	1.70661	10.5877	8	SUSCEPTIBLE	13.2088	3200
7	46.7792	47.3365	4.14241	11.3905	4.14241	11.3905	4	SUSCEPTIBLE	14.2915	3200
5	46.8262	47.3888	5.62386	11.7775	5.62386	11.7775	9	SUSCEPTIBLE	0	3200
2	46.8436	47.6293	0.966757	11.8874	0.966757	11.8874	6	SUSCEPTIBLE	0	3200
4	46.9175	47.4325	4.01255	10.5411	4.01255	10.5411	2	SUSCEPTIBLE	0	3200
6	46.949	47.4775	5.86468	10.3964	5.86468	10.3964	10	SUSCEPTIBLE	0	3200
3	46.9518	47.5749	2.72945	11.5434	2.72945	11.5434	1	INFECTIOUS	0	3200
8	46.9563	47.5338	2.61579	10.5903	2.61579	10.5903	5	SUSCEPTIBLE	13.3169	3200
1	47.0032	47.5562	2.51409	11.1922	2.51409	11.1922	3	SUSCEPTIBLE	14.6963	3200
9	47.2571	47.758	1.77996	11.8969	1.77996	11.8969	7	SUSCEPTIBLE	15.3591	3200
10	47.2796	47.797	1.70661	10.5877	1.70661	10.5877	8	SUSCEPTIBLE	13.2088	3200
7	47.3365	47.8937	4.14241	11.3905	4.14241	11.3905	4	SUSCEPTIBLE	15.5153	3200
5	47.3888	47.9513	5.62386	11.7775	5.62386	11.7775	9	SUSCEPTIBLE	0	3200
4	47.4325	47.9475	4.01255	10.5411	4.01255	10.5411	2	SUSCEPTIBLE	0	3200
6	47.4775	48.006	5.86468	10.3964	5.86468	10.3964	10	SUSCEPTIBLE	0	3200
8	47.5338	48.1112	2.61579	10.5903	2.61579	10.5903	5	SUSCEPTIBLE	13.9286	3200
1	47.5562	48.1092	2.51409	11.1922	2.51409	11.1922	3	SUSCEPTIBLE	15.3081	3200
3	47.5749	48.1981	2.72945	11.5434	2.72945	11.5434	1	INFECTIOUS	0	3200
2	47.6293	48.415	0.966757	11.8874	0.966757	11.8874	6	SUSCEPTIBLE	0	3200
9	47.758	48.2589	1.77996	11.8969	1.77996	11.8969	7	SUSCEPTIBLE	15.3591	3200
10	47.797	48.3144	1.70661	10.5877	1.70661	10.5877	8	SUSCEPTIBLE	13.8203	3200
7	47.8937	48.451	4.14241	11.3905	4.14241	11.3905	4	SUSCEPTIBLE	15.5153	3200
4	47.9475	48.4625	4.01255	10.5411	4.01255	10.5411	2	SUSCEPTIBLE	0	3200
5	47.9513	48.5138	5.62386	11.7775	5.62386	11.7775	9	SUSCEPTIBLE	0	3200
6	48.006	48.5344	5.86468	10.3964	5.86468	10.3964	10	SUSCEPTIBLE	0	3200
1	48.1092	48.6621	2.51409	11.1922	2.51409	11.1922	3	SUSCEPTIBLE	15.3081	3200
8	48.1112	48.6887	2.61579	10.5903	2.61579	10.5903	5	SUSCEPTIBLE	15.1513	3200
3	48.1981	48.8212	2.72945	11.5434	2.72945	11.5434	1	INFECTIOUS	0	3200
9	48.2589	48.7598	1.77996	11.8969	1.77996	11.8969	7	SUSCEPTIBLE	15.3591	3200
10	48.3144	48.8318	1.70661	10.5877	1.70661	10.5877	8	SUSCEPTIBLE	14.4315	3200
2	48.415	49.2007	0.966757	11.8874	0.966757	11.8874	6	SUSCEPTIBLE	0	3200
7	48.451	49.0082	4.14241	11.3905	4.14241	11.3905	4	SUSCEPTIBLE	15.5153	3200
4	48.4625	48.9776	4.01255	10.5411	4.01255	10.5411	2	SUSCEPTIBLE	0	3200
5	48.5138	49.0763	5.62386	11.7775	5.62386	11.7775	9	SUSCEPTIBLE	0	3200
6	48.5344	49.0629	5.86468	10.3964	5.86468	10.3964	10	SUSCEPTIBLE	0	3200
1	48.6621	49.2151	2.51409	11.1922	2.51409	11.1922	3	SUSCEPTIBLE	15.3081	3200
8	48.6887	49.2661	2.61579	10.5903	2.61579	10.5903	5	SUSCEPTIBLE	15.1513	3200
9	48.7598	49.2607	1.77996	11.8969	1.77996	11.8969	7	SUSCEPTIBLE	15.3591	3200
3	48.8212	49.4444	2.72945	11.5434	2.72945	11.5434	1	INFECTIOUS	0	3200
10	48.8318	49.3493	1.70661	10.5877	1.70661	10.5877	8	SUSCEPTIBLE	15.7935	3200
4	48.9776	49.4926	4.01255	10.5411	4.01255	10.5411	2	SUSCEPTIBLE	0	3200
7	49.0082	49.5655	4.14241	11.3905	4.14241	11.3905	4	SUSCEPTIBLE	15.5153	3200
6	49.0629	49.5914	5.86468	10.3964	5.86468	10.3964	10	SUSCEPTIBLE	0	3200
5	49.0763	49.6388	5.62386	11.7775	5.62386	11.7775	9	SUSCEPTIBLE	0	3200
2	49.2007	49.9865	0.966757	11.8874	0.966757	11.8874	6	SUSCEPTIBLE	0	3200
1	49.2151	49.7681	2.51409	11.1922	2.51409	11.1922	3	SUSCEPTIBLE	15.3081	3200
9	49.2607	49.7615	1.77996	11.8969	1.77996	11.8969	7	SUSCEPTIBLE	15.3591	3200
8	49.2661	49.8435	2.61579	10.5903	2.61579	10.5903	5	SUSCEPTIBLE	15.1513	3200
10	49.3493	49.8667	1.70661	10.5877	1.70661	10.5877	8	SUSCEPTIBLE	16.4741	3200
3	49.4444	50.0676	2.72945	11.5434	2.72945	11.5434	1	INFECTIOUS	0	3200
4	49.4926	50.0076	4.01255	10.5411	4.01255	10.5411	2	SUSCEPTIBLE	0	3200
7	49.5655	50.1228	4.14241	11.3905	4.14241	11.3905	4	SUSCEPTIBLE	15.5153	3200
6	49.5914	50.1198	5.86468	10.3964	5.86468	10.3964	10	SUSCEPTIBLE	0	3200
5	49.6388	50.2013	5.62386	11.7775	5.62386	11.7775	9	SUSCEPTIBLE	0	3200
9	49.7615	50.2624	1.77996	11.8969	1.77996	11.8969	7	SUSCEPTIBLE	16.0394	3200
1	49.7681	50.3211	2.51409	11.1922	2.51409	11.1922	3	SUSCEPTIBLE	15.9883	3200
8	49.8435	50.421	2.61579	10.5903	2.61579	10.5903	5	SUSCEPTIBLE	15.1513	3200
10	49.8667	50.3841	1.70661	10.5877	1.70661	10.5877	8	SUSCEPTIBLE	16.4741	3200
2	49.9865	50.7722	0.966757	11.8874	0.966757	11.8874	6	SUSCEPTIBLE	0	3200
4	50.0076	50.5227	4.01255	10.5411	4.01255	10.5411	2	SUSCEPTIBLE	0	3200
3	50.0676	50.6907	2.72945	11.5434	2.72945	11.5434	1	INFECTIOUS	0	3200
6	50.1198	50.6483	5.86468	10.3964	5.86468	10.3964	10	SUSCEPTIBLE	0	3200
7	50.1228	50.68	4.14241	11.3905	4.14241	11.3905	4	SUSCEPTIBLE	16.8754	3200
5	50.2013	50.7639	5.62386	11.7775	5.62386	11.7775	9	SUSCEPTIBLE	0	3200
9	50.2624	50.7633	1.77996	11.8969	1.77996	11.8969	7	SUSCEPTIBLE	16.7193	3200
1	50.3211	50.8741	2.51409	11.1922	2.51409	11.1922	3	SUSCEPTIBLE	16.6683	3200
10	50.3841	50.9015	1.70661	10.5877	1.70661	10.5877	8	SUSCEPTIBLE	16.4741	3200
8	50.421	50.9984	2.61579	10.5903	2.61579	10.5903	5	SUSCEPTIBLE	15.8309	3200
4	50.5227	51.0377	4.01255	10.5411	4.01255	10.5411	2	SUSCEPTIBLE	0	3200
6	50.6483	51.1768	5.86468	10.3964	5.86468	10.3964	10	SUSCEPTIBLE	0	3200
7	50.68	51.2373	4.14241	11.3905	4.14241	11.3905	4	SUSCEPTIBLE	17.555	3200
3	50.6907	51.3139	2.72945	11.5434	2.72945	11.5434	1	INFECTIOUS	0	3200
9	50.7633	51.2642	1.77996	11.8969	1.77996	11.8969	7	SUSCEPTIBLE	17.3989	3200
5	50.7639	51.3264	5.62386	11.7775	5.62386	11.7775	9	SUSCEPTIBLE	0	3200
2	50.7722	51.5579	0.966757	11.8874	0.966757	11.8874	6	SUSCEPTIBLE	0	3200
1	50.8741	51.427	2.51409	11.1922	2.51409	11.1922	3	SUSCEPTIBLE	18.0272	3200
10	50.9015	51.4189	1.70661	10.5877	1.70661	10.5877	8	SUSCEPTIBLE	16.4741	3200
8	50.9984	51.5759	2.61579	10.5903	2.61579	10.5903	5	SUSCEPTIBLE	16.5102	3200
4	51.0377	51.5527	4.01255	10.5411	4.01255	10.5411	2	SUSCEPTIBLE	0	3200
6	51.1768	51.7052	5.86468	10.3964	5.86468	10.3964	10	SUSCEPTIBLE	0	3200
7	51.2373	51.7946	4.14241	11.3905	4.14241	11.3905	4	SUSCEPTIBLE	18.9133	3200
9	51.2642	51.7651	1.77996	11.8969	1.77996	11.8969	7	SUSCEPTIBLE	18.7572	3200
3	51.3139	51.937	2.72945	11.5434	2.72945	11.5434	1	INFECTIOUS	0	3200
5	51.3264	51.8889	5.62386	11.7775	5.62386	11.7775	9	SUSCEPTIBLE	0	3200
10	51.4189	51.9363	1.70661	10.5877	1.70661	10.5877	8	SUSCEPTIBLE	16.4741	3200
1	51.427	51.98	2.51409	11.1922	2.51409	11.1922	3	SUSCEPTIBLE	18.7061	3200
4	51.5527	52.0678	4.01255	10.5411	4.01255	10.5411	2	SUSCEPTIBLE	0	3200
2	51.5579	52.3436	0.966757	11.8874	0.966757	11.8874	6	SUSCEPTIBLE	0	3200
8	51.5759	52.1533	2.61579	10.5903	2.61579	10.5903	5	SUSCEPTIBLE	17.1892	3200
6	51.7052	52.2337	5.86468	10.3964	5.86468	10.3964	10	SUSCEPTIBLE	0	3200
9	51.7651	52.266	1.77996	11.8969	1.77996	11.8969	7	SUSCEPTIBLE	18.7572	3200
7	51.7946	52.3518	4.14241	11.3905	4.14241	11.3905	4	SUSCEPTIBLE	18.9133	3200
5	51.8889	52.4514	5.62386	11.7775	5.62386	11.7775	9	SUSCEPTIBLE	0	3200
10	51.9363	52.4537	1.70661	10.5877	1.70661	10.5877	8	SUSCEPTIBLE	17.1527	3200
3	51.937	52.5602	2.72945	11.5434	2.72945	11.5434	1	INFECTIOUS	0	3200
1	51.98	52.533	2.51409	11.1922	2.51409	11.1922	3	SUSCEPTIBLE	18.7061	3200
4	52.0678	52.5828	4.01255	10.5411	4.01255	10.5411	2	SUSCEPTIBLE	0	3200
8	52.1533	52.7308	2.61579	10.5903	2.61579	10.5903	5	SUSCEPTIBLE	18.5462	3200
6	52.2337	52.7622	5.86468	10.3964	5.86468	10.3964	10	SUSCEPTIBLE	0	3200
9	52.266	52.7669	1.77996	11.8969	1.77996	11.8969	7	SUSCEPTIBLE	18.7572	3200
2	52.3436	53.1294	0.966757	11.8874	0.966757	11.8874	6	SUSCEPTIBLE	0	3200
7	52.3518	52.9091	4.14241	11.3905	4.14241	11.3905	4	SUSCEPTIBLE	18.9133	3200
5	52.4514	53.0139	5.62386	11.7775	5.62386	11.7775	9	SUSCEPTIBLE	0	3200
10	52.4537	52.9711	1.70661	10.5877	1.70661	10.5877	8	SUSCEPTIBLE	18.5794	3200
1	52.533	53.086	2.51409	11.1922	2.51409	11.1922	3	SUSCEPTIBLE	18.7061	3200
3	52.5602	53.1834	2.72945	11.5434	2.72945	11.5434	1	INFECTIOUS	0	3200
4	52.5828	53.0978	4.01255	10.5411	4.01255	10.5411	2	SUSCEPTIBLE	0	3200
8	52.7308	53.3082	2.61579	10.5903	2.61579	10.5903	5	SUSCEPTIBLE	18.5462	3200
6	52.7622	53.2907	5.86468	10.3964	5.86468	10.3964	10	SUSCEPTIBLE	0	3200
9	52.7669	53.2678	1.77996	11.8969	1.77996	11.8969	7	SUSCEPTIBLE	18.7572	3200
7	52.9091	53.4663	4.14241	11.3905	4.14241	11.3905	4	SUSCEPTIBLE	18.9133	3200
10	52.9711	53.4886	1.70661	10.5877	1.70661	10.5877	8	SUSCEPTIBLE	19.3273	3200
5	53.0139	53.5764	5.62386	11.7775	5.62386	11.7775	9	SUSCEPTIBLE	0	3200
1	53.086	53.639	2.51409	11.1922	2.51409	11.1922	3	SUSCEPTIBLE	18.7061	3200
4	53.0978	53.6128	4.01255	10.5411	4.01255	10.5411	2	SUSCEPTIBLE	0	3200
2	53.1294	53.9151	0.966757	11.8874	0.966757	11.8874	6	SUSCEPTIBLE	0	3200
3	53.1834	53.8065	2.72945	11.5434	2.72945	11.5434	1	INFECTIOUS	0	3200
9	53.2678	53.7687	1.77996	11.8969	1.77996	11.8969	7	SUSCEPTIBLE	18.7572	3200
6	53.2907	53.8191	5.86468	10.3964	5.86468	10.3964	10	SUSCEPTIBLE	0	3200
8	53.3082	53.8856	2.61579	10.5903	2.61579	10.5903	5	SUSCEPTIBLE	18.5462	3200
7	53.4663	54.0236	4.14241	11.3905	4.14241	11.3905	4	SUSCEPTIBLE	18.9133	3200
10	53.4886	54.006	1.70661	10.5877	1.70661	10.5877	8	SUSCEPTIBLE	20.0749	3200
5	53.5764	54.139	5.62386	11.7775	5.62386	11.7775	9	SUSCEPTIBLE	0	3200
4	53.6128	54.1279	4.01255	10.5411	4.01255	10.5411	2	SUSCEPTIBLE	0	3200
1	53.639	54.1919	2.51409	11.1922	2.51409	11.1922	3	SUSCEPTIBLE	19.4534	3200
9	53.7687	54.2696	1.77996	11.8969	1.77996	11.8969	7	SUSCEPTIBLE	19.5044	3200
3	53.8065	54.4297	2.72945	11.5434	2.72945	11.5434	1	INFECTIOUS	0	3200
6	53.8191	54.3476	5.86468	10.3964	5.86468	10.3964	10	SUSCEPTIBLE	0	3200
8	53.8856	54.4631	2.61579	10.5903	2.61579	10.5903	5	SUSCEPTIBLE	18.5462	3200
2	53.9151	54.7008	0.966757	11.8874	0.966757	11.8874	6	SUSCEPTIBLE	0	3200
10	54.006	54.5234	1.70661	10.5877	1.70661	10.5877	8	SUSCEPTIBLE	20.0749	3200
7	54.0236	54.5809	4.14241	11.3905	4.14241	11.3905	4	SUSCEPTIBLE	20.4075	3200
4	54.1279	54.6429	4.01255	10.5411	4.01255	10.5411	2	SUSCEPTIBLE	0	3200
5	54.139	54.7015	5.62386	11.7775	5.62386	11.7775	9	SUSCEPTIBLE	0	3200
1	54.1919	54.7449	2.51409	11.1922	2.51409	11.1922	3	SUSCEPTIBLE	20.2003	3200
9	54.2696	54.7705	1.77996	11.8969	1.77996	11.8969	7	SUSCEPTIBLE	20.2514	3200
6	54.3476	54.8761	5.86468	10.3964	5.86468	10.3964	10	SUSCEPTIBLE	0	3200
3	54.4297	55.0529	2.72945	11.5434	2.72945	11.5434	1	INFECTIOUS	0	3200
8	54.4631	55.0405	2.61579	10.5903	2.61579	10.5903	5	SUSCEPTIBLE	19.2928	3200
10	54.5234	55.0408	1.70661	10.5877	1.70661	10.5877	8	SUSCEPTIBLE	20.0749	3200
7	54.5809	55.1381	4.14241	11.3905	4.14241	11.3905	4	SUSCEPTIBLE	21.1541	3200
4	54.6429	55.1579	4.01255	10.5411	4.01255	10.5411	2	SUSCEPTIBLE	0	3200
2	54.7008	55.4866	0.966757	11.8874	0.966757	11.8874	6	SUSCEPTIBLE	0	3200
5	54.7015	55.264	5.62386	11.7775	5.62386	11.7775	9	SUSCEPTIBLE	0	3200
1	54.7449	55.2979	2.51409	11.1922	2.51409	11.1922	3	SUSCEPTIBLE	20.9469	3200
9	54.7705	55.2714	1.77996	11.8969	1.77996	11.8969	7	SUSCEPTIBLE	20.9979	3200
6	54.8761	55.4045	5.86468	10.3964	5.86468	10.3964	10	SUSCEPTIBLE	0	3200
8	55.0405	55.618	2.61579	10.5903	2.61579	10.5903	5	SUSCEPTIBLE	20.039	3200
10	55.0408	55.5582	1.70661	10.5877	1.70661	10.5877	8	SUSCEPTIBLE	20.0749	3200
3	55.0529	55.676	2.72945	11.5434	2.72945	11.5434	1	INFECTIOUS	0	3200
7	55.1381	55.6954	4.14241	11.3905	4.14241	11.3905	4	SUSCEPTIBLE	21.9003	3200
4	55.1579	55.673	4.01255	10.5411	4.01255	10.5411	2	SUSCEPTIBLE	0	3200
5	55.264	55.8265	5.62386	11.7775	5.62386	11.7775	9	SUSCEPTIBLE	0	3200
9	55.2714	55.7723	1.77996	11.8969	1.77996	11.8969	7	SUSCEPTIBLE	22.4901	3200
1	55.2979	55.8509	2.51409	11.1922	2.51409	11.1922	3	SUSCEPTIBLE	22.439	3200
6	55.4045	55.933	5.86468	10.3964	5.86468	10.3964	10	SUSCEPTIBLE	0	3200
2	55.4866	56.2723	0.966757	11.8874	0.966757	11.8874	6	SUSCEPTIBLE	0	3200
10	55.5582	56.0756	1.70661	10.5877	1.70661	10.5877	8	SUSCEPTIBLE	20.0749	3200
8	55.618	56.1954	2.61579	10.5903	2.61579	10.5903	5	SUSCEPTIBLE	21.5304	3200
4	55.673	56.188	4.01255	10.5411	4.01255	10.5411	2	SUSCEPTIBLE	0	3200
3	55.676	56.2992	2.72945	11.5434	2.72945	11.5434	1	INFECTIOUS	0	3200
7	55.6954	56.2526	4.14241	11.3905	4.14241	11.3905	4	SUSCEPTIBLE	22.6462	3200
9	55.7723	56.2731	1.77996	11.8969	1.77996	11.8969	7	SUSCEPTIBLE	22.4901	3200
5	55.8265	56.389	5.62386	11.7775	5.62386	11.7775	9	SUSCEPTIBLE	0	3200
1	55.8509	56.4039	2.51409	11.1922	2.51409	11.1922	3	SUSCEPTIBLE	22.439	3200
6	55.933	56.4615	5.86468	10.3964	5.86468	10.3964	10	SUSCEPTIBLE	0	3200
10	56.0756	56.593	1.70661	10.5877	1.70661	10.5877	8	SUSCEPTIBLE	21.5657	3200
4	56.188	56.703	4.01255	10.5411	4.01255	10.5411	2	SUSCEPTIBLE	0	3200
8	56.1954	56.7729	2.61579	10.5903	2.61579	10.5903	5	SUSCEPTIBLE	22.2756	3200
7	56.2526	56.8099	4.14241	11.3905	4.14241	11.3905	4	SUSCEPTIBLE	22.6462	3200
2	56.2723	57.058	0.966757	11.8874	0.966757	11.8874	6	SUSCEPTIBLE	0	3200
9	56.2731	56.774	1.77996	11.8969	1.77996	11.8969	7	SUSCEPTIBLE	22.4901	3200
3	56.2992	56.9223	2.72945	11.5434	2.72945	11.5434	1	INFECTIOUS	0	3200
5	56.389	56.9516	5.62386	11.7775	5.62386	11.7775	9	SUSCEPTIBLE	0	3200
1	56.4039	56.9568	2.51409	11.1922	2.51409	11.1922	3	SUSCEPTIBLE	22.439	3200
6	56.4615	56.9899	5.86468	10.3964	5.86468	10.3964	10	SUSCEPTIBLE	0	3200
10	56.593	57.1104	1.70661	10.5877	1.70661	10.5877	8	SUSCEPTIBLE	22.3808	3200
4	56.703	57.2181	4.01255	10.5411	4.01255	10.5411	2	SUSCEPTIBLE	0	3200
8	56.7729	57.3503	2.61579	10.5903	2.61579	10.5903	5	SUSCEPTIBLE	22.2756	3200
9	56.774	57.2749	1.77996	11.8969	1.77996	11.8969	7	SUSCEPTIBLE	22.4901	3200
7	56.8099	57.3672	4.14241	11.3905	4.14241	11.3905	4	SUSCEPTIBLE	22.6462	3200
3	56.9223	57.5455	2.72945	11.5434	2.72945	11.5434	1	INFECTIOUS	0	3200
5	56.9516	57.5141	5.62386	11.7775	5.62386	11.7775	9	SUSCEPTIBLE	0	3200
1	56.9568	57.5098	2.51409	11.1922	2.51409	11.1922	3	SUSCEPTIBLE	22.439	3200
6	56.9899	57.5184	5.86468	10.3964	5.86468	10.3964	10	SUSCEPTIBLE	0	3200
2	57.058	57.8437	0.966757	11.8874	0.966757	11.8874	6	SUSCEPTIBLE	0	3200
10	57.1104	57.6279	1.70661	10.5877	1.70661	10.5877	8	SUSCEPTIBLE	23.1955	3200
4	57.2181	57.7331	4.01255	10.5411	4.01255	10.5411	2	SUSCEPTIBLE	0	3200
9	57.2749	57.7758	1.77996	11.8969	1.77996	11.8969	7	SUSCEPTIBLE	22.4901	3200
8	57.3503	57.9277	2.61579	10.5903	2.61579	10.5903	5	SUSCEPTIBLE	22.2756	3200
7	57.3672	57.9244	4.14241	11.3905	4.14241	11.3905	4	SUSCEPTIBLE	22.6462	3200
1	57.5098	58.0628	2.51409	11.1922	2.51409	11.1922	3	SUSCEPTIBLE	22.439	3200
5	57.5141	58.0766	5.62386	11.7775	5.62386	11.7775	9	SUSCEPTIBLE	0	3200
6	57.5184	58.0469	5.86468	10.3964	5.86468	10.3964	10	SUSCEPTIBLE	0	3200
3	57.5455	58.1687	2.72945	11.5434	2.72945	11.5434	1	INFECTIOUS	0	3200
10	57.6279	58.1453	1.70661	10.5877	1.70661	10.5877	8	SUSCEPTIBLE	24.0099	3200
4	57.7331	58.2481	4.01255	10.5411	4.01255	10.5411	2	SUSCEPTIBLE	0	3200
9	57.7758	58.2767	1.77996	11.8969	1.77996	11.8969	7	SUSCEPTIBLE	23.304	3200
2	57.8437	58.6295	0.966757	11.8874	0.966757	11.8874	6	SUSCEPTIBLE	0	3200
7	57.9244	58.4817	4.14241	11.3905	4.14241	11.3905	4	SUSCEPTIBLE	23.4602	3200
8	57.9277	58.5052	2.61579	10.5903	2.61579	10.5903	5	SUSCEPTIBLE	22.2756	3200
6	58.0469	58.5753	5.86468	10.3964	5.86468	10.3964	10	SUSCEPTIBLE	0	3200
1	58.0628	58.6158	2.51409	11.1922	2.51409	11.1922	3	SUSCEPTIBLE	24.0666	3200
5	58.0766	58.6391	5.62386	11.7775	5.62386	11.7775	9	SUSCEPTIBLE	0	3200
10	58.1453	58.6627	1.70661	10.5877	1.70661	10.5877	8	SUSCEPTIBLE	24.0099	3200
3	58.1687	58.7918	2.72945	11.5434	2.72945	11.5434	1	INFECTIOUS	0	3200
4	58.2481	58.7631	4.01255	10.5411	4.01255	10.5411	2	SUSCEPTIBLE	0	3200
9	58.2767	58.7776	1.77996	11.8969	1.77996	11.8969	7	SUSCEPTIBLE	24.1177	3200
7	58.4817	59.0389	4.14241	11.3905	4.14241	11.3905	4	SUSCEPTIBLE	25.087	3200
8	58.5052	59.0826	2.61579	10.5903	2.61579	10.5903	5	SUSCEPTIBLE	23.0889	3200
6	58.5753	59.1038	5.86468	10.3964	5.86468	10.3964	10	SUSCEPTIBLE	0	3200
1	58.6158	59.1687	2.51409	11.1922	2.51409	11.1922	3	SUSCEPTIBLE	24.8799	3200
2	58.6295	59.4152	0.966757	11.8874	0.966757	11.8874	6	SUSCEPTIBLE	0	3200
5	58.6391	59.2016	5.62386	11.7775	5.62386	11.7775	9	SUSCEPTIBLE	0	3200
10	58.6627	59.1801	1.70661	10.5877	1.70661	10.5877	8	SUSCEPTIBLE	24.0099	3200
4	58.7631	59.2782	4.01255	10.5411	4.01255	10.5411	2	SUSCEPTIBLE	0	3200
9	58.7776	59.2785	1.77996	11.8969	1.77996	11.8969	7	SUSCEPTIBLE	24.9309	3200
3	58.7918	59.415	2.72945	11.5434	2.72945	11.5434	1	INFECTIOUS	0	3200
7	59.0389	59.5962	4.14241	11.3905	4.14241	11.3905	4	SUSCEPTIBLE	25.8999	3200
8	59.0826	59.6601	2.61579	10.5903	2.61579	10.5903	5	SUSCEPTIBLE	23.9017	3200
6	59.1038	59.6323	5.86468	10.3964	5.86468	10.3964	10	SUSCEPTIBLE	0	3200
1	59.1687	59.7217	2.51409	11.1922	2.51409	11.1922	3	SUSCEPTIBLE	25.6927	3200
10	59.1801	59.6975	1.70661	10.5877	1.70661	10.5877	8	SUSCEPTIBLE	24.0099	3200
5	59.2016	59.7641	5.62386	11.7775	5.62386	11.7775	9	SUSCEPTIBLE	0	3200
4	59.2782	59.7932	4.01255	10.5411	4.01255	10.5411	2	SUSCEPTIBLE	0	3200
9	59.2785	59.7794	1.77996	11.8969	1.77996	11.8969	7	SUSCEPTIBLE	26.5563	3200
3	59.415	60.0381	2.72945	11.5434	2.72945	11.5434	1	INFECTIOUS	0	3200
2	59.4152	60.2009	0.966757	11.8874	0.966757	11.8874	6	SUSCEPTIBLE	0	3200
7	59.5962	60.1535	4.14241	11.3905	4.14241	11.3905	4	SUSCEPTIBLE	26.7124	3200
6	59.6323	60.1607	5.86468	10.3964	5.86468	10.3964	10	SUSCEPTIBLE	0	3200
8	59.6601	60.2375	2.61579	10.5903	2.61579	10.5903	5	SUSCEPTIBLE	25.5263	3200
10	59.6975	60.2149	1.70661	10.5877	1.70661	10.5877	8	SUSCEPTIBLE	24.822	3200
1	59.7217	60.2747	2.51409	11.1922	2.51409	11.1922	3	SUSCEPTIBLE	26.5052	3200
5	59.7641	60.3267	5.62386	11.7775	5.62386	11.7775	9	SUSCEPTIBLE	0	3200
9	59.7794	60.2803	1.77996	11.8969	1.77996	11.8969	7	SUSCEPTIBLE	26.5563	3200
4	59.7932	60.3082	4.01255	10.5411	4.01255	10.5411	2	SUSCEPTIBLE	0	3200
3	60.0381	60.6613	2.72945	11.5434	2.72945	11.5434	1	INFECTIOUS	0	3200
7	60.1535	60.7107	4.14241	11.3905	4.14241	11.3905	4	SUSCEPTIBLE	26.7124	3200
6	60.1607	60.6892	5.86468	10.3964	5.86468	10.3964	10	SUSCEPTIBLE	0	3200
2	60.2009	60.9866	0.966757	11.8874	0.966757	11.8874	6	SUSCEPTIBLE	0	3200
10	60.2149	60.7323	1.70661	10.5877	1.70661	10.5877	8	SUSCEPTIBLE	25.6338	3200
8	60.2375	60.815	2.61579	10.5903	2.61579	10.5903	5	SUSCEPTIBLE	26.3381	3200
1	60.2747	60.8277	2.51409	11.1922	2.51409	11.1922	3	SUSCEPTIBLE	26.5052	3200
9	60.2803	60.7812	1.77996	11.8969	1.77996	11.8969	7	SUSCEPTIBLE	26.5563	3200
4	60.3082	60.8233	4.01255	10.5411	4.01255	10.5411	2	SUSCEPTIBLE	0	3200
5	60.3267	60.8892	5.62386	11.7775	5.62386	11.7775	9	SUSCEPTIBLE	0	3200
3	60.6613	61.2845	2.72945	11.5434	2.72945	11.5434	1	INFECTIOUS	0	3200
6	60.6892	61.2177	5.86468	10.3964	5.86468	10.3964	10	SUSCEPTIBLE	0	3200
7	60.7107	61.268	4.14241	11.3905	4.14241	11.3905	4	SUSCEPTIBLE	26.7124	3200
10	60.7323	61.2498	1.70661	10.5877	1.70661	10.5877	8	SUSCEPTIBLE	26.5154	3200
9	60.7812	61.2821	1.77996	11.8969	1.77996	11.8969	7	SUSCEPTIBLE	26.5563	3200
8	60.815	61.3924	2.61579	10.5903	2.61579	10.5903	5	SUSCEPTIBLE	26.3381	3200
4	60.8233	61.3383	4.01255	10.5411	4.01255	10.5411	2	SUSCEPTIBLE	0	3200
1	60.8277	61.3807	2.51409	11.1922	2.51409	11.1922	3	SUSCEPTIBLE	26.5052	3200
5	60.8892	61.4517	5.62386	11.7775	5.62386	11.7775	9	SUSCEPTIBLE	0	3200
2	60.9866	61.7724	0.966757	11.8874	0.966757	11.8874	6	SUSCEPTIBLE	0	3200
6	61.2177	61.7462	5.86468	10.3964	5.86468	10.3964	10	SUSCEPTIBLE	0	3200
10	61.2498	61.7672	1.70661	10.5877	1.70661	10.5877	8	SUSCEPTIBLE	28.2774	3200
7	61.268	61.8252	4.14241	11.3905	4.14241	11.3905	4	SUSCEPTIBLE	26.7124	3200
9	61.2821	61.783	1.77996	11.8969	1.77996	11.8969	7	SUSCEPTIBLE	26.5563	3200
3	61.2845	61.9076	2.72945	11.5434	2.72945	11.5434	1	INFECTIOUS	0	3200
4	61.3383	61.8533	4.01255	10.5411	4.01255	10.5411	2	SUSCEPTIBLE	0	3200
1	61.3807	61.9336	2.51409	11.1922	2.51409	11.1922	3	SUSCEPTIBLE	26.5052	3200
8	61.3924	61.9698	2.61579	10.5903	2.61579	10.5903	5	SUSCEPTIBLE	26.3381	3200
5	61.4517	62.0142	5.62386	11.7775	5.62386	11.7775	9	SUSCEPTIBLE	0	3200
6	61.7462	62.2746	5.86468	10.3964	5.86468	10.3964	10	SUSCEPTIBLE	0	3200
10	61.7672	62.2846	1.70661	10.5877	1.70661	10.5877	8	SUSCEPTIBLE	28.2774	3200
2	61.7724	62.5581	0.966757	11.8874	0.966757	11.8874	6	SUSCEPTIBLE	0	3200
9	61.783	62.2838	1.77996	11.8969	1.77996	11.8969	7	SUSCEPTIBLE	27.4367	3200
7	61.8252	62.3825	4.14241	11.3905	4.14241	11.3905	4	SUSCEPTIBLE	27.5928	3200
4	61.8533	62.3684	4.01255	10.5411	4.01255	10.5411	2	SUSCEPTIBLE	0	3200
3	61.9076	62.5308	2.72945	11.5434	2.72945	11.5434	1	INFECTIOUS	0	3200
1	61.9336	62.4866	2.51409	11.1922	2.51409	11.1922	3	SUSCEPTIBLE	27.3856	3200
8	61.9698	62.5473	2.61579	10.5903	2.61579	10.5903	5	SUSCEPTIBLE	26.3381	3200
5	62.0142	62.5767	5.62386	11.7775	5.62386	11.7775	9	SUSCEPTIBLE	0	3200
6	62.2746	62.8031	5.86468	10.3964	5.86468	10.3964	10	SUSCEPTIBLE	0	3200
9	62.2838	62.7847	1.77996	11.8969	1.77996	11.8969	7	SUSCEPTIBLE	28.3167	3200
10	62.2846	62.802	1.70661	10.5877	1.70661	10.5877	8	SUSCEPTIBLE	28.2774	3200
4	62.3684	62.8834	4.01255	10.5411	4.01255	10.5411	2	SUSCEPTIBLE	0	3200
7	62.3825	62.9398	4.14241	11.3905	4.14241	11.3905	4	SUSCEPTIBLE	28.4728	3200
1	62.4866	63.0396	2.51409	11.1922	2.51409	11.1922	3	SUSCEPTIBLE	29.1452	3200
3	62.5308	63.1539	2.72945	11.5434	2.72945	11.5434	1	INFECTIOUS	0	3200
8	62.5473	63.1247	2.61579	10.5903	2.61579	10.5903	5	SUSCEPTIBLE	27.2177	3200
2	62.5581	63.3438	0.966757	11.8874	0.966757	11.8874	6	SUSCEPTIBLE	0	3200
5	62.5767	63.1392	5.62386	11.7775	5.62386	11.7775	9	SUSCEPTIBLE	0	3200
9	62.7847	63.2856	1.77996	11.8969	1.77996	11.8969	7	SUSCEPTIBLE	29.1963	3200
10	62.802	63.3194	1.70661	10.5877	1.70661	10.5877	8	SUSCEPTIBLE	28.2774	3200
6	62.8031	63.3316	5.86468	10.3964	5.86468	10.3964	10	SUSCEPTIBLE	0	3200
4	62.8834	63.3984	4.01255	10.5411	4.01255	10.5411	2	SUSCEPTIBLE	0	3200
7	62.9398	63.497	4.14241	11.3905	4.14241	11.3905	4	SUSCEPTIBLE	30.2316	3200
1	63.0396	63.5926	2.51409	11.1922	2.51409	11.1922	3	SUSCEPTIBLE	30.0244	3200
8	63.1247	63.7022	2.61579	10.5903	2.61579	10.5903	5	SUSCEPTIBLE	28.0969	3200
5	63.1392	63.7018	5.62386	11.7775	5.62386	11.7775	9	SUSCEPTIBLE	0	3200
3	63.1539	63.7771	2.72945	11.5434	2.72945	11.5434	1	INFECTIOUS	0	3200
9	63.2856	63.7865	1.77996	11.8969	1.77996	11.8969	7	SUSCEPTIBLE	30.9542	3200
10	63.3194	63.8368	1.70661	10.5877	1.70661	10.5877	8	SUSCEPTIBLE	28.2774	3200
6	63.3316	63.86	5.86468	10.3964	5.86468	10.3964	10	SUSCEPTIBLE	0	3200
2	63.3438	64.1296	0.966757	11.8874	0.966757	11.8874	6	SUSCEPTIBLE	0	3200
4	63.3984	63.9134	4.01255	10.5411	4.01255	10.5411	2	SUSCEPTIBLE	0	3200
7	63.497	64.0543	4.14241	11.3905	4.14241	11.3905	4	SUSCEPTIBLE	31.1104	3200
1	63.5926	64.1456	2.51409	11.1922	2.51409	11.1922	3	SUSCEPTIBLE	30.9032	3200
5	63.7018	64.2643	5.62386	11.7775	5.62386	11.7775	9	SUSCEPTIBLE	0	3200
8	63.7022	64.2796	2.61579	10.5903	2.61579	10.5903	5	SUSCEPTIBLE	29.854	3200
3	63.7771	64.4003	2.72945	11.5434	2.72945	11.5434	1	INFECTIOUS	0	3200
9	63.7865	64.2874	1.77996	11.8969	1.77996	11.8969	7	SUSCEPTIBLE	30.9542	3200
10	63.8368	64.3542	1.70661	10.5877	1.70661	10.5877	8	SUSCEPTIBLE	29.1558	3200
6	63.86	64.3885	5.86468	10.3964	5.86468	10.3964	10	SUSCEPTIBLE	0	3200
4	63.9134	64.4285	4.01255	10.5411	4.01255	10.5411	2	SUSCEPTIBLE	0	3200
7	64.0543	64.6115	4.14241	11.3905	4.14241	11.3905	4	SUSCEPTIBLE	31.1104	3200
2	64.1296	64.9153	0.966757	11.8874	0.966757	11.8874	6	SUSCEPTIBLE	0	3200
1	64.1456	64.6985	2.51409	11.1922	2.51409	11.1922	3	SUSCEPTIBLE	30.9032	3200
5	64.2643	64.8268	5.62386	11.7775	5.62386	11.7775	9	SUSCEPTIBLE	0	3200
8	64.2796	64.8571	2.61579	10.5903	2.61579	10.5903	5	SUSCEPTIBLE	30.732	3200
9	64.2874	64.7883	1.77996	11.8969	1.77996	11.8969	7	SUSCEPTIBLE	30.9542	3200
10	64.3542	64.8716	1.70661	10.5877	1.70661	10.5877	8	SUSCEPTIBLE	30.0338	3200
6	64.3885	64.917	5.86468	10.3964	5.86468	10.3964	10	SUSCEPTIBLE	0	3200
3	64.4003	65.0234	2.72945	11.5434	2.72945	11.5434	1	INFECTIOUS	0	3200
4	64.4285	64.9435	4.01255	10.5411	4.01255	10.5411	2	SUSCEPTIBLE	0	3200
7	64.6115	65.1688	4.14241	11.3905	4.14241	11.3905	4	SUSCEPTIBLE	31.1104	3200
1	64.6985	65.2515	2.51409	11.1922	2.51409	11.1922	3	SUSCEPTIBLE	30.9032	3200
9	64.7883	65.2892	1.77996	11.8969	1.77996	11.8969	7	SUSCEPTIBLE	30.9542	3200
5	64.8268	65.3893	5.62386	11.7775	5.62386	11.7775	9	SUSCEPTIBLE	0	3200
8	64.8571	65.4345	2.61579	10.5903	2.61579	10.5903	5	SUSCEPTIBLE	30.732	3200
10	64.8716	65.3891	1.70661	10.5877	1.70661	10.5877	8	SUSCEPTIBLE	31.929	3200
2	64.9153	65.701	0.966757	11.8874	0.966757	11.8874	6	SUSCEPTIBLE	0	3200
6	64.917	65.4454	5.86468	10.3964	5.86468	10.3964	10	SUSCEPTIBLE	0	3200
4	64.9435	65.4585	4.01255	10.5411	4.01255	10.5411	2	SUSCEPTIBLE	0	3200
3	65.0234	65.6466	2.72945	11.5434	2.72945	11.5434	1	INFECTIOUS	0	3200
7	65.1688	65.7261	4.14241	11.3905	4.14241	11.3905	4	SUSCEPTIBLE	31.1104	3200
1	65.2515	65.8045	2.51409	11.1922	2.51409	11.1922	3	SUSCEPTIBLE	30.9032	3200
9	65.2892	65.7901	1.77996	11.8969	1.77996	11.8969	7	SUSCEPTIBLE	30.9542	3200
10	65.3891	65.9065	1.70661	10.5877	1.70661	10.5877	8	SUSCEPTIBLE	32.876	3200
5	65.3893	65.9518	5.62386	11.7775	5.62386	11.7775	9	SUSCEPTIBLE	0	3200
8	65.4345	66.0119	2.61579	10.5903	2.61579	10.5903	5	SUSCEPTIBLE	30.732	3200
6	65.4454	65.9739	5.86468	10.3964	5.86468	10.3964	10	SUSCEPTIBLE	0	3200
4	65.4585	65.9736	4.01255	10.5411	4.01255	10.5411	2	SUSCEPTIBLE	0	3200
3	65.6466	66.2697	2.72945	11.5434	2.72945	11.5434	1	INFECTIOUS	0	3200
2	65.701	66.4867	0.966757	11.8874	0.966757	11.8874	6	SUSCEPTIBLE	0	3200
7	65.7261	66.2833	4.14241	11.3905	4.14241	11.3905	4	SUSCEPTIBLE	32.0569	3200
9	65.7901	66.291	1.77996	11.8969	1.77996	11.8969	7	SUSCEPTIBLE	31.9007	3200
1	65.8045	66.3575	2.51409	11.1922	2.51409	11.1922	3	SUSCEPTIBLE	31.8497	3200
10	65.9065	66.4239	1.70661	10.5877	1.70661	10.5877	8	SUSCEPTIBLE	32.876	3200
5	65.9518	66.5143	5.62386	11.7775	5.62386	11.7775	9	SUSCEPTIBLE	0	3200
4	65.9736	66.4886	4.01255	10.5411	4.01255	10.5411	2	SUSCEPTIBLE	0	3200
6	65.9739	66.5024	5.86468	10.3964	5.86468	10.3964	10	SUSCEPTIBLE	0	3200
8	66.0119	66.5894	2.61579	10.5903	2.61579	10.5903	5	SUSCEPTIBLE	30.732	3200
3	66.2697	66.8929	2.72945	11.5434	2.72945	11.5434	1	INFECTIOUS	0	3200
7	66.2833	66.8406	4.14241	11.3905	4.14241	11.3905	4	SUSCEPTIBLE	33.003	3200
9	66.291	66.7919	1.77996	11.8969	1.77996	11.8969	7	SUSCEPTIBLE	32.8468	3200
1	66.3575	66.9105	2.51409	11.1922	2.51409	11.1922	3	SUSCEPTIBLE	32.7958	3200
10	66.4239	66.9413	1.70661	10.5877	1.70661	10.5877	8	SUSCEPTIBLE	32.876	3200
2	66.4867	67.2725	0.966757	11.8874	0.966757	11.8874	6	SUSCEPTIBLE	0	3200
4	66.4886	67.0036	4.01255	10.5411	4.01255	10.5411	2	SUSCEPTIBLE	0	3200
6	66.5024	67.0308	5.86468	10.3964	5.86468	10.3964	10	SUSCEPTIBLE	0	3200
5	66.5143	67.0769	5.62386	11.7775	5.62386	11.7775	9	SUSCEPTIBLE	0	3200
8	66.5894	67.1668	2.61579	10.5903	2.61579	10.5903	5	SUSCEPTIBLE	31.6776	3200
9	66.7919	67.2928	1.77996	11.8969	1.77996	11.8969	7	SUSCEPTIBLE	33.7925	3200
7	66.8406	67.3978	4.14241	11.3905	4.14241	11.3905	4	SUSCEPTIBLE	34.8938	3200
3	66.8929	67.5161	2.72945	11.5434	2.72945	11.5434	1	INFECTIOUS	0	3200
1	66.9105	67.4634	2.51409	11.1922	2.51409	11.1922	3	SUSCEPTIBLE	34.6866	3200
10	66.9413	67.4587	1.70661	10.5877	1.70661	10.5877	8	SUSCEPTIBLE	32.876	3200
4	67.0036	67.5187	4.01255	10.5411	4.01255	10.5411	2	SUSCEPTIBLE	0	3200
6	67.0308	67.5593	5.86468	10.3964	5.86468	10.3964	10	SUSCEPTIBLE	0	3200
5	67.0769	67.6394	5.62386	11.7775	5.62386	11.7775	9	SUSCEPTIBLE	0	3200
8	67.1668	67.7443	2.61579	10.5903	2.61579	10.5903	5	SUSCEPTIBLE	32.6228	3200
2	67.2725	68.0582	0.966757	11.8874	0.966757	11.8874	6	SUSCEPTIBLE	0	3200
9	67.2928	67.7937	1.77996	11.8969	1.77996	11.8969	7	SUSCEPTIBLE	35.6824	3200
7	67.3978	67.9551	4.14241	11.3905	4.14241	11.3905	4	SUSCEPTIBLE	35.8386	3200
10	67.4587	67.9761	1.70661	10.5877	1.70661	10.5877	8	SUSCEPTIBLE	32.876	3200
1	67.4634	68.0164	2.51409	11.1922	2.51409	11.1922	3	SUSCEPTIBLE	35.6314	3200
3	67.5161	68.1392	2.72945	11.5434	2.72945	11.5434	1	INFECTIOUS	0	3200
4	67.5187	68.0337	4.01255	10.5411	4.01255	10.5411	2	SUSCEPTIBLE	0	3200
6	67.5593	68.0878	5.86468	10.3964	5.86468	10.3964	10	SUSCEPTIBLE	0	3200
5	67.6394	68.2019	5.62386	11.7775	5.62386	11.7775	9	SUSCEPTIBLE	0	3200
8	67.7443	68.3217	2.61579	10.5903	2.61579	10.5903	5	SUSCEPTIBLE	34.5119	3200
9	67.7937	68.2946	1.77996	11.8969	1.77996	11.8969	7	SUSCEPTIBLE	35.6824	3200
7	67.9551	68.5124	4.14241	11.3905	4.14241	11.3905	4	SUSCEPTIBLE	35.8386	3200
10	67.9761	68.4935	1.70661	10.5877	1.70661	10.5877	8	SUSCEPTIBLE	33.8203	3200
1	68.0164	68.5694	2.51409	11.1922	2.51409	11.1922	3	SUSCEPTIBLE	35.6314	3200
4	68.0337	68.5487	4.01255	10.5411	4.01255	10.5411	2	SUSCEPTIBLE	0	3200
2	68.0582	68.8439	0.966757	11.8874	0.966757	11.8874	6	SUSCEPTIBLE	0	3200
6	68.0878	68.6162	5.86468	10.3964	5.86468	10.3964	10	SUSCEPTIBLE	0	3200
3	68.1392	68.7624	2.72945	11.5434	2.72945	11.5434	1	INFECTIOUS	0	3200
5	68.2019	68.7644	5.62386	11.7775	5.62386	11.7775	9	SUSCEPTIBLE	0	3200
9	68.2946	68.7954	1.77996	11.8969	1.77996	11.8969	7	SUSCEPTIBLE	35.6824	3200
8	68.3217	68.8992	2.61579	10.5903	2.61579	10.5903	5	SUSCEPTIBLE	35.4558	3200
10	68.4935	69.0109	1.70661	10.5877	1.70661	10.5877	8	SUSCEPTIBLE	35.7779	3200
7	68.5124	69.0696	4.14241	11.3905	4.14241	11.3905	4	SUSCEPTIBLE	35.8386	3200
4	68.5487	69.0638	4.01255	10.5411	4.01255	10.5411	2	SUSCEPTIBLE	0	3200
1	68.5694	69.1224	2.51409	11.1922	2.51409	11.1922	3	SUSCEPTIBLE	35.6314	3200
6	68.6162	69.1447	5.86468	10.3964	5.86468	10.3964	10	SUSCEPTIBLE	0	3200
3	68.7624	69.3855	2.72945	11.5434	2.72945	11.5434	1	INFECTIOUS	0	3200
5	68.7644	69.3269	5.62386	11.7775	5.62386	11.7775	9	SUSCEPTIBLE	0	3200
9	68.7954	69.2963	1.77996	11.8969	1.77996	11.8969	7	SUSCEPTIBLE	35.6824	3200
2	68.8439	69.6296	0.966757	11.8874	0.966757	11.8874	6	SUSCEPTIBLE	0	3200
8	68.8992	69.4766	2.61579	10.5903	2.61579	10.5903	5	SUSCEPTIBLE	35.4558	3200
10	69.0109	69.5284	1.70661	10.5877	1.70661	10.5877	8	SUSCEPTIBLE	36.7912	3200
4	69.0638	69.5788	4.01255	10.5411	4.01255	10.5411	2	SUSCEPTIBLE	0	3200
7	69.0696	69.6269	4.14241	11.3905	4.14241	11.3905	4	SUSCEPTIBLE	35.8386	3200
1	69.1224	69.6754	2.51409	11.1922	2.51409	11.1922	3	SUSCEPTIBLE	35.6314	3200
6	69.1447	69.6732	5.86468	10.3964	5.86468	10.3964	10	SUSCEPTIBLE	0	3200
9	69.2963	69.7972	1.77996	11.8969	1.77996	11.8969	7	SUSCEPTIBLE	35.6824	3200
5	69.3269	69.8894	5.62386	11.7775	5.62386	11.7775	9	SUSCEPTIBLE	0	3200
3	69.3855	70.0087	2.72945	11.5434	2.72945	11.5434	1	INFECTIOUS	0	3200
8	69.4766	70.054	2.61579	10.5903	2.61579	10.5903	5	SUSCEPTIBLE	35.4558	3200
10	69.5284	70.0458	1.70661	10.5877	1.70661	10.5877	8	SUSCEPTIBLE	37.804	3200
4	69.5788	70.0938	4.01255	10.5411	4.01255	10.5411	2	SUSCEPTIBLE	0	3200
7	69.6269	70.1842	4.14241	11.3905	4.14241	11.3905	4	SUSCEPTIBLE	36.8509	3200
2	69.6296	70.4154	0.966757	11.8874	0.966757	11.8874	6	SUSCEPTIBLE	0	3200
6	69.6732	70.2017	5.86468	10.3964	5.86468	10.3964	10	SUSCEPTIBLE	0	3200
1	69.6754	70.2283	2.51409	11.1922	2.51409	11.1922	3	SUSCEPTIBLE	36.6437	3200
9	69.7972	70.2981	1.77996	11.8969	1.77996	11.8969	7	SUSCEPTIBLE	36.6948	3200
5	69.8894	70.452	5.62386	11.7775	5.62386	11.7775	9	SUSCEPTIBLE	0	3200
3	70.0087	70.6319	2.72945	11.5434	2.72945	11.5434	1	INFECTIOUS	0	3200
10	70.0458	70.5632	1.70661	10.5877	1.70661	10.5877	8	SUSCEPTIBLE	37.804	3200
8	70.054	70.6315	2.61579	10.5903	2.61579	10.5903	5	SUSCEPTIBLE	35.4558	3200
4	70.0938	70.6088	4.01255	10.5411	4.01255	10.5411	2	SUSCEPTIBLE	0	3200
7	70.1842	70.7414	4.14241	11.3905	4.14241	11.3905	4	SUSCEPTIBLE	37.8628	3200
6	70.2017	70.7301	5.86468	10.3964	5.86468	10.3964	10	SUSCEPTIBLE	0	3200
1	70.2283	70.7813	2.51409	11.1922	2.51409	11.1922	3	SUSCEPTIBLE	37.6556	3200
9	70.2981	70.799	1.77996	11.8969	1.77996	11.8969	7	SUSCEPTIBLE	37.7066	3200
2	70.4154	71.2011	0.966757	11.8874	0.966757	11.8874	6	SUSCEPTIBLE	0	3200
5	70.452	71.0145	5.62386	11.7775	5.62386	11.7775	9	SUSCEPTIBLE	0	3200
10	70.5632	71.0806	1.70661	10.5877	1.70661	10.5877	8	SUSCEPTIBLE	37.804	3200
4	70.6088	71.1239	4.01255	10.5411	4.01255	10.5411	2	SUSCEPTIBLE	0	3200
8	70.6315	71.2089	2.61579	10.5903	2.61579	10.5903	5	SUSCEPTIBLE	36.4672	3200
3	70.6319	71.255	2.72945	11.5434	2.72945	11.5434	1	INFECTIOUS	0	3200
6	70.7301	71.2586	5.86468	10.3964	5.86468	10.3964	10	SUSCEPTIBLE	0	3200
7	70.7414	71.2987	4.14241	11.3905	4.14241	11.3905	4	SUSCEPTIBLE	38.8741	3200
1	70.7813	71.3343	2.51409	11.1922	2.51409	11.1922	3	SUSCEPTIBLE	38.667	3200
9	70.799	71.2999	1.77996	11.8969	1.77996	11.8969	7	SUSCEPTIBLE	38.718	3200
5	71.0145	71.577	5.62386	11.7775	5.62386	11.7775	9	SUSCEPTIBLE	0	3200
10	71.0806	71.598	1.70661	10.5877	1.70661	10.5877	8	SUSCEPTIBLE	37.804	3200
4	71.1239	71.6389	4.01255	10.5411	4.01255	10.5411	2	SUSCEPTIBLE	0	3200
2	71.2011	71.9868	0.966757	11.8874	0.966757	11.8874	6	SUSCEPTIBLE	0	3200
8	71.2089	71.7864	2.61579	10.5903	2.61579	10.5903	5	SUSCEPTIBLE	38.4886	3200
3	71.255	71.8782	2.72945	11.5434	2.72945	11.5434	1	INFECTIOUS	0	3200
6	71.2586	71.7871	5.86468	10.3964	5.86468	10.3964	10	SUSCEPTIBLE	0	3200
7	71.2987	71.8559	4.14241	11.3905	4.14241	11.3905	4	SUSCEPTIBLE	40.8955	3200
9	71.2999	71.8008	1.77996	11.8969	1.77996	11.8969	7	SUSCEPTIBLE	40.7394	3200
1	71.3343	71.8873	2.51409	11.1922	2.51409	11.1922	3	SUSCEPTIBLE	40.6883	3200
5	71.577	72.1395	5.62386	11.7775	5.62386	11.7775	9	SUSCEPTIBLE	0	3200
10	71.598	72.1154	1.70661	10.5877	1.70661	10.5877	8	SUSCEPTIBLE	37.804	3200
4	71.6389	72.1539	4.01255	10.5411	4.01255	10.5411	2	SUSCEPTIBLE	0	3200
8	71.7864	72.3638	2.61579	10.5903	2.61579	10.5903	5	SUSCEPTIBLE	39.4986	3200
6	71.7871	72.3155	5.86468	10.3964	5.86468	10.3964	10	SUSCEPTIBLE	0	3200
9	71.8008	72.3017	1.77996	11.8969	1.77996	11.8969	7	SUSCEPTIBLE	40.7394	3200
7	71.8559	72.4132	4.14241	11.3905	4.14241	11.3905	4	SUSCEPTIBLE	40.8955	3200
3	71.8782	72.5014	2.72945	11.5434	2.72945	11.5434	1	INFECTIOUS	0	3200
1	71.8873	72.4402	2.51409	11.1922	2.51409	11.1922	3	SUSCEPTIBLE	40.6883	3200
2	71.9868	72.7726	0.966757	11.8874	0.966757	11.8874	6	SUSCEPTIBLE	0	3200
10	72.1154	72.6328	1.70661	10.5877	1.70661	10.5877	8	SUSCEPTIBLE	39.8235	3200
5	72.1395	72.702	5.62386	11.7775	5.62386	11.7775	9	SUSCEPTIBLE	0	3200
4	72.1539	72.669	4.01255	10.5411	4.01255	10.5411	2	SUSCEPTIBLE	0	3200
9	72.3017	72.8026	1.77996	11.8969	1.77996	11.8969	7	SUSCEPTIBLE	40.7394	3200
6	72.3155	72.844	5.86468	10.3964	5.86468	10.3964	10	SUSCEPTIBLE	0	3200
8	72.3638	72.9413	2.61579	10.5903	2.61579	10.5903	5	SUSCEPTIBLE	40.5081	3200
7	72.4132	72.9705	4.14241	11.3905	4.14241	11.3905	4	SUSCEPTIBLE	40.8955	3200
1	72.4402	72.9932	2.51409	11.1922	2.51409	11.1922	3	SUSCEPTIBLE	40.6883	3200
3	72.5014	73.1245	2.72945	11.5434	2.72945	11.5434	1	INFECTIOUS	0	3200
10	72.6328	73.1502	1.70661	10.5877	1.70661	10.5877	8	SUSCEPTIBLE	40.9028	3200
4	72.669	73.184	4.01255	10.5411	4.01255	10.5411	2	SUSCEPTIBLE	0	3200
5	72.702	73.2645	5.62386	11.7775	5.62386	11.7775	9	SUSCEPTIBLE	0	3200
2	72.7726	73.5583	0.966757	11.8874	0.966757	11.8874	6	SUSCEPTIBLE	0	3200
9	72.8026	73.3035	1.77996	11.8969	1.77996	11.8969	7	SUSCEPTIBLE	40.7394	3200
6	72.844	73.3725	5.86468	10.3964	5.86468	10.3964	10	SUSCEPTIBLE	0	3200
8	72.9413	73.5187	2.61579	10.5903	2.61579	10.5903	5	SUSCEPTIBLE	40.5081	3200
7	72.9705	73.5277	4.14241	11.3905	4.14241	11.3905	4	SUSCEPTIBLE	40.8955	3200
1	72.9932	73.5462	2.51409	11.1922	2.51409	11.1922	3	SUSCEPTIBLE	40.6883	3200
3	73.1245	73.7477	2.72945	11.5434	2.72945	11.5434	1	INFECTIOUS	0	3200
10	73.1502	73.6677	1.70661	10.5877	1.70661	10.5877	8	SUSCEPTIBLE	41.9816	3200
4	73.184	73.699	4.01255	10.5411	4.01255	10.5411	2	SUSCEPTIBLE	0	3200
5	73.2645	73.8271	5.62386	11.7775	5.62386	11.7775	9	SUSCEPTIBLE	0	3200
9	73.3035	73.8044	1.77996	11.8969	1.77996	11.8969	7	SUSCEPTIBLE	40.7394	3200
6	73.3725	73.9009	5.86468	10.3964	5.86468	10.3964	10	SUSCEPTIBLE	0	3200
8	73.5187	74.0961	2.61579	10.5903	2.61579	10.5903	5	SUSCEPTIBLE	40.5081	3200
7	73.5277	74.085	4.14241	11.3905	4.14241	11.3905	4	SUSCEPTIBLE	40.8955	3200
1	73.5462	74.0992	2.51409	11.1922	2.51409	11.1922	3	SUSCEPTIBLE	40.6883	3200
2	73.5583	74.344	0.966757	11.8874	0.966757	11.8874	6	SUSCEPTIBLE	0	3200
10	73.6677	74.1851	1.70661	10.5877	1.70661	10.5877	8	SUSCEPTIBLE	43.0599	3200
4	73.699	74.2141	4.01255	10.5411	4.01255	10.5411	2	SUSCEPTIBLE	0	3200
3	73.7477	74.3708	2.72945	11.5434	2.72945	11.5434	1	INFECTIOUS	0	3200
9	73.8044	74.3053	1.77996	11.8969	1.77996	11.8969	7	SUSCEPTIBLE	41.8172	3200
5	73.8271	74.3896	5.62386	11.7775	5.62386	11.7775	9	SUSCEPTIBLE	0	3200
6	73.9009	74.4294	5.86468	10.3964	5.86468	10.3964	10	SUSCEPTIBLE	0	3200
7	74.085	74.6422	4.14241	11.3905	4.14241	11.3905	4	SUSCEPTIBLE	43.0507	3200
8	74.0961	74.6736	2.61579	10.5903	2.61579	10.5903	5	SUSCEPTIBLE	40.5081	3200
1	74.0992	74.6522	2.51409	11.1922	2.51409	11.1922	3	SUSCEPTIBLE	42.8435	3200
10	74.1851	74.7025	1.70661	10.5877	1.70661	10.5877	8	SUSCEPTIBLE	43.0599	3200
4	74.2141	74.7291	4.01255	10.5411	4.01255	10.5411	2	SUSCEPTIBLE	0	3200
9	74.3053	74.8061	1.77996	11.8969	1.77996	11.8969	7	SUSCEPTIBLE	42.8945	3200
2	74.344	75.1297	0.966757	11.8874	0.966757	11.8874	6	SUSCEPTIBLE	0	3200
3	74.3708	74.994	2.72945	11.5434	2.72945	11.5434	1	INFECTIOUS	0	3200
5	74.3896	74.9521	5.62386	11.7775	5.62386	11.7775	9	SUSCEPTIBLE	0	3200
6	74.4294	74.9579	5.86468	10.3964	5.86468	10.3964	10	SUSCEPTIBLE	0	3200
7	74.6422	75.1995	4.14241	11.3905	4.14241	11.3905	4	SUSCEPTIBLE	44.1275	3200
1	74.6522	75.2051	2.51409	11.1922	2.51409	11.1922	3	SUSCEPTIBLE	43.9203	3200
8	74.6736	75.251	2.61579	10.5903	2.61579	10.5903	5	SUSCEPTIBLE	41.5849	3200
10	74.7025	75.2199	1.70661	10.5877	1.70661	10.5877	8	SUSCEPTIBLE	43.0599	3200
4	74.7291	75.2441	4.01255	10.5411	4.01255	10.5411	2	SUSCEPTIBLE	0	3200
9	74.8061	75.307	1.77996	11.8969	1.77996	11.8969	7	SUSCEPTIBLE	45.0477	3200
5	74.9521	75.5146	5.62386	11.7775	5.62386	11.7775	9	SUSCEPTIBLE	0	3200
6	74.9579	75.4863	5.86468	10.3964	5.86468	10.3964	10	SUSCEPTIBLE	0	3200
3	74.994	75.6172	2.72945	11.5434	2.72945	11.5434	1	INFECTIOUS	0	3200
2	75.1297	75.9155	0.966757	11.8874	0.966757	11.8874	6	SUSCEPTIBLE	0	3200
7	75.1995	75.7568	4.14241	11.3905	4.14241	11.3905	4	SUSCEPTIBLE	45.2038	3200
1	75.2051	75.7581	2.51409	11.1922	2.51409	11.1922	3	SUSCEPTIBLE	46.0725	3200
10	75.2199	75.7373	1.70661	10.5877	1.70661	10.5877	8	SUSCEPTIBLE	43.0599	3200
4	75.2441	75.7591	4.01255	10.5411	4.01255	10.5411	2	SUSCEPTIBLE	0	3200
8	75.251	75.8285	2.61579	10.5903	2.61579	10.5903	5	SUSCEPTIBLE	43.7371	3200
9	75.307	75.8079	1.77996	11.8969	1.77996	11.8969	7	SUSCEPTIBLE	46.1235	3200
6	75.4863	76.0148	5.86468	10.3964	5.86468	10.3964	10	SUSCEPTIBLE	0	3200
5	75.5146	76.0771	5.62386	11.7775	5.62386	11.7775	9	SUSCEPTIBLE	0	3200
3	75.6172	76.2403	2.72945	11.5434	2.72945	11.5434	1	INFECTIOUS	0	3200
10	75.7373	76.2547	1.70661	10.5877	1.70661	10.5877	8	SUSCEPTIBLE	44.1353	3200
7	75.7568	76.314	4.14241	11.3905	4.14241	11.3905	4	SUSCEPTIBLE	46.2797	3200
1	75.7581	76.3111	2.51409	11.1922	2.51409	11.1922	3	SUSCEPTIBLE	46.0725	3200
4	75.7591	76.2742	4.01255	10.5411	4.01255	10.5411	2	SUSCEPTIBLE	0	3200
9	75.8079	76.3088	1.77996	11.8969	1.77996	11.8969	7	SUSCEPTIBLE	46.1235	3200
8	75.8285	76.4059	2.61579	10.5903	2.61579	10.5903	5	SUSCEPTIBLE	44.8124	3200
2	75.9155	76.7012	0.966757	11.8874	0.966757	11.8874	6	SUSCEPTIBLE	0	3200
6	76.0148	76.5433	5.86468	10.3964	5.86468	10.3964	10	SUSCEPTIBLE	0	3200
5	76.0771	76.6396	5.62386	11.7775	5.62386	11.7775	9	SUSCEPTIBLE	0	3200
3	76.2403	76.8635	2.72945	11.5434	2.72945	11.5434	1	INFECTIOUS	0	3200
10	76.2547	76.7721	1.70661	10.5877	1.70661	10.5877	8	SUSCEPTIBLE	45.2101	3200
4	76.2742	76.7892	4.01255	10.5411	4.01255	10.5411	2	SUSCEPTIBLE	0	3200
9	76.3088	76.8097	1.77996	11.8969	1.77996	11.8969	7	SUSCEPTIBLE	46.1235	3200
1	76.3111	76.8641	2.51409	11.1922	2.51409	11.1922	3	SUSCEPTIBLE	46.0725	3200
7	76.314	76.8713	4.14241	11.3905	4.14241	11.3905	4	SUSCEPTIBLE	46.2797	3200
8	76.4059	76.9834	2.61579	10.5903	2.61579	10.5903	5	SUSCEPTIBLE	45.8873	3200
6	76.5433	77.0717	5.86468	10.3964	5.86468	10.3964	10	SUSCEPTIBLE	0	3200
5	76.6396	77.2022	5.62386	11.7775	5.62386	11.7775	9	SUSCEPTIBLE	0	3200
2	76.7012	77.4869	0.966757	11.8874	0.966757	11.8874	6	SUSCEPTIBLE	0	3200
10	76.7721	77.2896	1.70661	10.5877	1.70661	10.5877	8	SUSCEPTIBLE	46.3547	3200
4	76.7892	77.3042	4.01255	10.5411	4.01255	10.5411	2	SUSCEPTIBLE	0	3200
9	76.8097	77.3106	1.77996	11.8969	1.77996	11.8969	7	SUSCEPTIBLE	46.1235	3200
3	76.8635	77.4866	2.72945	11.5434	2.72945	11.5434	1	INFECTIOUS	0	3200
1	76.8641	77.4171	2.51409	11.1922	2.51409	11.1922	3	SUSCEPTIBLE	46.0725	3200
7	76.8713	77.4285	4.14241	11.3905	4.14241	11.3905	4	SUSCEPTIBLE	46.2797	3200
8	76.9834	77.5608	2.61579	10.5903	2.61579	10.5903	5	SUSCEPTIBLE	45.8873	3200
6	77.0717	77.6002	5.86468	10.3964	5.86468	10.3964	10	SUSCEPTIBLE	0	3200
5	77.2022	77.7647	5.62386	11.7775	5.62386	11.7775	9	SUSCEPTIBLE	0	3200
10	77.2896	77.807	1.70661	10.5877	1.70661	10.5877	8	SUSCEPTIBLE	48.6424	3200
4	77.3042	77.8193	4.01255	10.5411	4.01255	10.5411	2	SUSCEPTIBLE	0	3200
9	77.3106	77.8115	1.77996	11.8969	1.77996	11.8969	7	SUSCEPTIBLE	46.1235	3200
1	77.4171	77.97	2.51409	11.1922	2.51409	11.1922	3	SUSCEPTIBLE	46.0725	3200
7	77.4285	77.9858	4.14241	11.3905	4.14241	11.3905	4	SUSCEPTIBLE	46.2797	3200
3	77.4866	78.1098	2.72945	11.5434	2.72945	11.5434	1	INFECTIOUS	0	3200
2	77.4869	78.2726	0.966757	11.8874	0.966757	11.8874	6	SUSCEPTIBLE	0	3200
8	77.5608	78.1382	2.61579	10.5903	2.61579	10.5903	5	SUSCEPTIBLE	45.8873	3200
6	77.6002	78.1287	5.86468	10.3964	5.86468	10.3964	10	SUSCEPTIBLE	0	3200
5	77.7647	78.3272	5.62386	11.7775	5.62386	11.7775	9	SUSCEPTIBLE	0	3200
10	77.807	78.3244	1.70661	10.5877	1.70661	10.5877	8	SUSCEPTIBLE	48.6424	3200
9	77.8115	78.3124	1.77996	11.8969	1.77996	11.8969	7	SUSCEPTIBLE	47.2666	3200
4	77.8193	78.3343	4.01255	10.5411	4.01255	10.5411	2	SUSCEPTIBLE	0	3200
1	77.97	78.523	2.51409	11.1922	2.51409	11.1922	3	SUSCEPTIBLE	47.2155	3200
7	77.9858	78.5431	4.14241	11.3905	4.14241	11.3905	4	SUSCEPTIBLE	47.4227	3200
3	78.1098	78.733	2.72945	11.5434	2.72945	11.5434	1	INFECTIOUS	0	3200
6	78.1287	78.6572	5.86468	10.3964	5.86468	10.3964	10	SUSCEPTIBLE	0	3200
8	78.1382	78.7157	2.61579	10.5903	2.61579	10.5903	5	SUSCEPTIBLE	45.8873	3200
2	78.2726	79.0584	0.966757	11.8874	0.966757	11.8874	6	SUSCEPTIBLE	0	3200
9	78.3124	78.8133	1.77996	11.8969	1.77996	11.8969	7	SUSCEPTIBLE	48.4091	3200
10	78.3244	78.8418	1.70661	10.5877	1.70661	10.5877	8	SUSCEPTIBLE	48.6424	3200
5	78.3272	78.8897	5.62386	11.7775	5.62386	11.7775	9	SUSCEPTIBLE	0	3200
4	78.3343	78.8493	4.01255	10.5411	4.01255	10.5411	2	SUSCEPTIBLE	0	3200
1	78.523	79.076	2.51409	11.1922	2.51409	11.1922	3	SUSCEPTIBLE	49.5	3200
7	78.5431	79.1003	4.14241	11.3905	4.14241	11.3905	4	SUSCEPTIBLE	49.7072	3200
6	78.6572	79.1856	5.86468	10.3964	5.86468	10.3964	10	SUSCEPTIBLE	0	3200
8	78.7157	79.2931	2.61579	10.5903	2.61579	10.5903	5	SUSCEPTIBLE	47.0293	3200
3	78.733	79.3561	2.72945	11.5434	2.72945	11.5434	1	INFECTIOUS	0	3200
9	78.8133	79.3142	1.77996	11.8969	1.77996	11.8969	7	SUSCEPTIBLE	50.6925	3200
10	78.8418	79.3592	1.70661	10.5877	1.70661	10.5877	8	SUSCEPTIBLE	48.6424	3200
4	78.8493	79.3644	4.01255	10.5411	4.01255	10.5411	2	SUSCEPTIBLE	0	3200
5	78.8897	79.4522	5.62386	11.7775	5.62386	11.7775	9	SUSCEPTIBLE	0	3200
2	79.0584	79.8441	0.966757	11.8874	0.966757	11.8874	6	SUSCEPTIBLE	0	3200
1	79.076	79.629	2.51409	11.1922	2.51409	11.1922	3	SUSCEPTIBLE	50.6414	3200
7	79.1003	79.6576	4.14241	11.3905	4.14241	11.3905	4	SUSCEPTIBLE	50.8486	3200
6	79.1856	79.7141	5.86468	10.3964	5.86468	10.3964	10	SUSCEPTIBLE	0	3200
8	79.2931	79.8706	2.61579	10.5903	2.61579	10.5903	5	SUSCEPTIBLE	49.3116	3200
9	79.3142	79.8151	1.77996	11.8969	1.77996	11.8969	7	SUSCEPTIBLE	51.8334	3200
3	79.3561	79.9793	2.72945	11.5434	2.72945	11.5434	1	INFECTIOUS	0	3200
10	79.3592	79.8766	1.70661	10.5877	1.70661	10.5877	8	SUSCEPTIBLE	48.6424	3200
4	79.3644	79.8794	4.01255	10.5411	4.01255	10.5411	2	SUSCEPTIBLE	0	3200
5	79.4522	80.0147	5.62386	11.7775	5.62386	11.7775	9	SUSCEPTIBLE	0	3200
1	79.629	80.182	2.51409	11.1922	2.51409	11.1922	3	SUSCEPTIBLE	51.7823	3200
7	79.6576	80.2148	4.14241	11.3905	4.14241	11.3905	4	SUSCEPTIBLE	51.9895	3200
6	79.7141	80.2426	5.86468	10.3964	5.86468	10.3964	10	SUSCEPTIBLE	0	3200
9	79.8151	80.316	1.77996	11.8969	1.77996	11.8969	7	SUSCEPTIBLE	51.8334	3200
2	79.8441	80.6298	0.966757	11.8874	0.966757	11.8874	6	SUSCEPTIBLE	0	3200
8	79.8706	80.448	2.61579	10.5903	2.61579	10.5903	5	SUSCEPTIBLE	50.452	3200
10	79.8766	80.394	1.70661	10.5877	1.70661	10.5877	8	SUSCEPTIBLE	49.7828	3200
4	79.8794	80.3944	4.01255	10.5411	4.01255	10.5411	2	SUSCEPTIBLE	0	3200
3	79.9793	80.6024	2.72945	11.5434	2.72945	11.5434	1	INFECTIOUS	0	3200
5	80.0147	80.5773	5.62386	11.7775	5.62386	11.7775	9	SUSCEPTIBLE	0	3200
1	80.182	80.7349	2.51409	11.1922	2.51409	11.1922	3	SUSCEPTIBLE	51.7823	3200
7	80.2148	80.7721	4.14241	11.3905	4.14241	11.3905	4	SUSCEPTIBLE	51.9895	3200
6	80.2426	80.771	5.86468	10.3964	5.86468	10.3964	10	SUSCEPTIBLE	0	3200
9	80.316	80.8169	1.77996	11.8969	1.77996	11.8969	7	SUSCEPTIBLE	51.8334	3200
10	80.394	80.9114	1.70661	10.5877	1.70661	10.5877	8	SUSCEPTIBLE	50.9226	3200
4	80.3944	80.9094	4.01255	10.5411	4.01255	10.5411	2	SUSCEPTIBLE	0	3200
8	80.448	81.0255	2.61579	10.5903	2.61579	10.5903	5	SUSCEPTIBLE	51.5919	3200
5	80.5773	81.1398	5.62386	11.7775	5.62386	11.7775	9	SUSCEPTIBLE	0	3200
3	80.6024	81.2256	2.72945	11.5434	2.72945	11.5434	1	INFECTIOUS	0	3200
2	80.6298	81.4156	0.966757	11.8874	0.966757	11.8874	6	SUSCEPTIBLE	0	3200
1	80.7349	81.2879	2.51409	11.1922	2.51409	11.1922	3	SUSCEPTIBLE	51.7823	3200
6	80.771	81.2995	5.86468	10.3964	5.86468	10.3964	10	SUSCEPTIBLE	0	3200
7	80.7721	81.3294	4.14241	11.3905	4.14241	11.3905	4	SUSCEPTIBLE	51.9895	3200
9	80.8169	81.3177	1.77996	11.8969	1.77996	11.8969	7	SUSCEPTIBLE	51.8334	3200
4	80.9094	81.4245	4.01255	10.5411	4.01255	10.5411	2	SUSCEPTIBLE	0	3200
10	80.9114	81.4289	1.70661	10.5877	1.70661	10.5877	8	SUSCEPTIBLE	53.3413	3200
8	81.0255	81.6029	2.61579	10.5903	2.61579	10.5903	5	SUSCEPTIBLE	51.5919	3200
5	81.1398	81.7023	5.62386	11.7775	5.62386	11.7775	9	SUSCEPTIBLE	0	3200
3	81.2256	81.8488	2.72945	11.5434	2.72945	11.5434	1	INFECTIOUS	0	3200
1	81.2879	81.8409	2.51409	11.1922	2.51409	11.1922	3	SUSCEPTIBLE	51.7823	3200
6	81.2995	81.828	5.86468	10.3964	5.86468	10.3964	10	SUSCEPTIBLE	0	3200
9	81.3177	81.8186	1.77996	11.8969	1.77996	11.8969	7	SUSCEPTIBLE	51.8334	3200
7	81.3294	81.8866	4.14241	11.3905	4.14241	11.3905	4	SUSCEPTIBLE	51.9895	3200
2	81.4156	82.2013	0.966757	11.8874	0.966757	11.8874	6	SUSCEPTIBLE	0	3200
4	81.4245	81.9395	4.01255	10.5411	4.01255	10.5411	2	SUSCEPTIBLE	0	3200
10	81.4289	81.9463	1.70661	10.5877	1.70661	10.5877	8	SUSCEPTIBLE	54.5497	3200
8	81.6029	82.1803	2.61579	10.5903	2.61579	10.5903	5	SUSCEPTIBLE	51.5919	3200
5	81.7023	82.2648	5.62386	11.7775	5.62386	11.7775	9	SUSCEPTIBLE	0	3200
9	81.8186	82.3195	1.77996	11.8969	1.77996	11.8969	7	SUSCEPTIBLE	53.0413	3200
6	81.828	82.3564	5.86468	10.3964	5.86468	10.3964	10	SUSCEPTIBLE	0	3200
1	81.8409	82.3939	2.51409	11.1922	2.51409	11.1922	3	SUSCEPTIBLE	52.9903	3200
3	81.8488	82.4719	2.72945	11.5434	2.72945	11.5434	1	INFECTIOUS	0	3200
7	81.8866	82.4439	4.14241	11.3905	4.14241	11.3905	4	SUSCEPTIBLE	53.1974	3200
4	81.9395	82.4545	4.01255	10.5411	4.01255	10.5411	2	SUSCEPTIBLE	0	3200
10	81.9463	82.4637	1.70661	10.5877	1.70661	10.5877	8	SUSCEPTIBLE	54.5497	3200
8	82.1803	82.7578	2.61579	10.5903	2.61579	10.5903	5	SUSCEPTIBLE	51.5919	3200
2	82.2013	82.987	0.966757	11.8874	0.966757	11.8874	6	SUSCEPTIBLE	0	3200
5	82.2648	82.8273	5.62386	11.7775	5.62386	11.7775	9	SUSCEPTIBLE	0	3200
9	82.3195	82.8204	1.77996	11.8969	1.77996	11.8969	7	SUSCEPTIBLE	54.2487	3200
6	82.3564	82.8849	5.86468	10.3964	5.86468	10.3964	10	SUSCEPTIBLE	0	3200
1	82.3939	82.9468	2.51409	11.1922	2.51409	11.1922	3	SUSCEPTIBLE	54.1976	3200
7	82.4439	83.0011	4.14241	11.3905	4.14241	11.3905	4	SUSCEPTIBLE	55.6116	3200
4	82.4545	82.9696	4.01255	10.5411	4.01255	10.5411	2	SUSCEPTIBLE	0	3200
10	82.4637	82.9811	1.70661	10.5877	1.70661	10.5877	8	SUSCEPTIBLE	54.5497	3200
3	82.4719	83.0951	2.72945	11.5434	2.72945	11.5434	1	INFECTIOUS	0	3200
8	82.7578	83.3352	2.61579	10.5903	2.61579	10.5903	5	SUSCEPTIBLE	52.7987	3200
9	82.8204	83.3213	1.77996	11.8969	1.77996	11.8969	7	SUSCEPTIBLE	56.6617	3200
5	82.8273	83.3898	5.62386	11.7775	5.62386	11.7775	9	SUSCEPTIBLE	0	3200
6	82.8849	83.4134	5.86468	10.3964	5.86468	10.3964	10	SUSCEPTIBLE	0	3200
1	82.9468	83.4998	2.51409	11.1922	2.51409	11.1922	3	SUSCEPTIBLE	56.6107	3200
4	82.9696	83.4846	4.01255	10.5411	4.01255	10.5411	2	SUSCEPTIBLE	0	3200
10	82.9811	83.4985	1.70661	10.5877	1.70661	10.5877	8	SUSCEPTIBLE	54.5497	3200
2	82.987	83.7727	0.966757	11.8874	0.966757	11.8874	6	SUSCEPTIBLE	0	3200
7	83.0011	83.5584	4.14241	11.3905	4.14241	11.3905	4	SUSCEPTIBLE	56.8179	3200
3	83.0951	83.7182	2.72945	11.5434	2.72945	11.5434	1	INFECTIOUS	0	3200
9	83.3213	83.8222	1.77996	11.8969	1.77996	11.8969	7	SUSCEPTIBLE	57.8674	3200
8	83.3352	83.9127	2.61579	10.5903	2.61579	10.5903	5	SUSCEPTIBLE	55.2106	3200
5	83.3898	83.9524	5.62386	11.7775	5.62386	11.7775	9	SUSCEPTIBLE	0	3200
6	83.4134	83.9418	5.86468	10.3964	5.86468	10.3964	10	SUSCEPTIBLE	0	3200
4	83.4846	83.9996	4.01255	10.5411	4.01255	10.5411	2	SUSCEPTIBLE	0	3200
10	83.4985	84.0159	1.70661	10.5877	1.70661	10.5877	8	SUSCEPTIBLE	54.5497	3200
1	83.4998	84.0528	2.51409	11.1922	2.51409	11.1922	3	SUSCEPTIBLE	57.8164	3200
7	83.5584	84.1157	4.14241	11.3905	4.14241	11.3905	4	SUSCEPTIBLE	58.0236	3200
3	83.7182	84.3414	2.72945	11.5434	2.72945	11.5434	1	INFECTIOUS	0	3200
2	83.7727	84.5585	0.966757	11.8874	0.966757	11.8874	6	SUSCEPTIBLE	0	3200
9	83.8222	84.3231	1.77996	11.8969	1.77996	11.8969	7	SUSCEPTIBLE	57.8674	3200
8	83.9127	84.4901	2.61579	10.5903	2.61579	10.5903	5	SUSCEPTIBLE	56.4158	3200
6	83.9418	84.4703	5.86468	10.3964	5.86468	10.3964	10	SUSCEPTIBLE	0	3200
5	83.9524	84.5149	5.62386	11.7775	5.62386	11.7775	9	SUSCEPTIBLE	0	3200
4	83.9996	84.5147	4.01255	10.5411	4.01255	10.5411	2	SUSCEPTIBLE	0	3200
10	84.0159	84.5333	1.70661	10.5877	1.70661	10.5877	8	SUSCEPTIBLE	56.9595	3200
1	84.0528	84.6058	2.51409	11.1922	2.51409	11.1922	3	SUSCEPTIBLE	57.8164	3200
7	84.1157	84.6729	4.14241	11.3905	4.14241	11.3905	4	SUSCEPTIBLE	58.0236	3200
9	84.3231	84.824	1.77996	11.8969	1.77996	11.8969	7	SUSCEPTIBLE	57.8674	3200
3	84.3414	84.9646	2.72945	11.5434	2.72945	11.5434	1	INFECTIOUS	0	3200
6	84.4703	84.9988	5.86468	10.3964	5.86468	10.3964	10	SUSCEPTIBLE	0	3200
8	84.4901	85.0676	2.61579	10.5903	2.61579	10.5903	5	SUSCEPTIBLE	57.6203	3200
4	84.5147	85.0297	4.01255	10.5411	4.01255	10.5411	2	SUSCEPTIBLE	0	3200
5	84.5149	85.0774	5.62386	11.7775	5.62386	11.7775	9	SUSCEPTIBLE	0	3200
10	84.5333	85.0507	1.70661	10.5877	1.70661	10.5877	8	SUSCEPTIBLE	58.2337	3200
2	84.5585	85.3442	0.966757	11.8874	0.966757	11.8874	6	SUSCEPTIBLE	0	3200
1	84.6058	85.1588	2.51409	11.1922	2.51409	11.1922	3	SUSCEPTIBLE	57.8164	3200
7	84.6729	85.2302	4.14241	11.3905	4.14241	11.3905	4	SUSCEPTIBLE	58.0236	3200
9	84.824	85.3249	1.77996	11.8969	1.77996	11.8969	7	SUSCEPTIBLE	57.8674	3200
3	84.9646	85.5877	2.72945	11.5434	2.72945	11.5434	1	INFECTIOUS	0	3200
6	84.9988	85.5272	5.86468	10.3964	5.86468	10.3964	10	SUSCEPTIBLE	0	3200
4	85.0297	85.5447	4.01255	10.5411	4.01255	10.5411	2	SUSCEPTIBLE	0	3200
10	85.0507	85.5682	1.70661	10.5877	1.70661	10.5877	8	SUSCEPTIBLE	59.5074	3200
8	85.0676	85.645	2.61579	10.5903	2.61579	10.5903	5	SUSCEPTIBLE	57.6203	3200
5	85.0774	85.6399	5.62386	11.7775	5.62386	11.7775	9	SUSCEPTIBLE	0	3200
1	85.1588	85.7117	2.51409	11.1922	2.51409	11.1922	3	SUSCEPTIBLE	57.8164	3200
7	85.2302	85.7875	4.14241	11.3905	4.14241	11.3905	4	SUSCEPTIBLE	58.0236	3200
9	85.3249	85.8258	1.77996	11.8969	1.77996	11.8969	7	SUSCEPTIBLE	57.8674	3200
2	85.3442	86.1299	0.966757	11.8874	0.966757	11.8874	6	SUSCEPTIBLE	0	3200
6	85.5272	86.0557	5.86468	10.3964	5.86468	10.3964	10	SUSCEPTIBLE	0	3200
4	85.5447	86.0598	4.01255	10.5411	4.01255	10.5411	2	SUSCEPTIBLE	0	3200
10	85.5682	86.0856	1.70661	10.5877	1.70661	10.5877	8	SUSCEPTIBLE	60.7806	3200
3	85.5877	86.2109	2.72945	11.5434	2.72945	11.5434	1	INFECTIOUS	0	3200
5	85.6399	86.2024	5.62386	11.7775	5.62386	11.7775	9	SUSCEPTIBLE	0	3200
8	85.645	86.2224	2.61579	10.5903	2.61579	10.5903	5	SUSCEPTIBLE	57.6203	3200
1	85.7117	86.2647	2.51409	11.1922	2.51409	11.1922	3	SUSCEPTIBLE	59.0889	3200
7	85.7875	86.3447	4.14241	11.3905	4.14241	11.3905	4	SUSCEPTIBLE	59.2961	3200
9	85.8258	86.3267	1.77996	11.8969	1.77996	11.8969	7	SUSCEPTIBLE	59.14	3200
6	86.0557	86.5842	5.86468	10.3964	5.86468	10.3964	10	SUSCEPTIBLE	0	3200
4	86.0598	86.5748	4.01255	10.5411	4.01255	10.5411	2	SUSCEPTIBLE	0	3200
10	86.0856	86.603	1.70661	10.5877	1.70661	10.5877	8	SUSCEPTIBLE	60.7806	3200
2	86.1299	86.9156	0.966757	11.8874	0.966757	11.8874	6	SUSCEPTIBLE	0	3200
5	86.2024	86.7649	5.62386	11.7775	5.62386	11.7775	9	SUSCEPTIBLE	0	3200
3	86.2109	86.834	2.72945	11.5434	2.72945	11.5434	1	INFECTIOUS	0	3200
8	86.2224	86.7999	2.61579	10.5903	2.61579	10.5903	5	SUSCEPTIBLE	57.6203	3200
1	86.2647	86.8177	2.51409	11.1922	2.51409	11.1922	3	SUSCEPTIBLE	60.3609	3200
9	86.3267	86.8276	1.77996	11.8969	1.77996	11.8969	7	SUSCEPTIBLE	60.4119	3200
7	86.3447	86.902	4.14241	11.3905	4.14241	11.3905	4	SUSCEPTIBLE	60.568	3200
4	86.5748	87.0898	4.01255	10.5411	4.01255	10.5411	2	SUSCEPTIBLE	0	3200
6	86.5842	87.1127	5.86468	10.3964	5.86468	10.3964	10	SUSCEPTIBLE	0	3200
10	86.603	87.1204	1.70661	10.5877	1.70661	10.5877	8	SUSCEPTIBLE	60.7806	3200
5	86.7649	87.3275	5.62386	11.7775	5.62386	11.7775	9	SUSCEPTIBLE	0	3200
8	86.7999	87.3773	2.61579	10.5903	2.61579	10.5903	5	SUSCEPTIBLE	58.8917	3200
1	86.8177	87.3707	2.51409	11.1922	2.51409	11.1922	3	SUSCEPTIBLE	62.903	3200
9	86.8276	87.3284	1.77996	11.8969	1.77996	11.8969	7	SUSCEPTIBLE	62.954	3200
3	86.834	87.4572	2.72945	11.5434	2.72945	11.5434	1	INFECTIOUS	0	3200
7	86.902	87.4592	4.14241	11.3905	4.14241	11.3905	4	SUSCEPTIBLE	63.1101	3200
2	86.9156	87.7014	0.966757	11.8874	0.966757	11.8874	6	SUSCEPTIBLE	0	3200
4	87.0898	87.6048	4.01255	10.5411	4.01255	10.5411	2	SUSCEPTIBLE	0	3200
6	87.1127	87.6411	5.86468	10.3964	5.86468	10.3964	10	SUSCEPTIBLE	0	3200
10	87.1204	87.6378	1.70661	10.5877	1.70661	10.5877	8	SUSCEPTIBLE	60.7806	3200
5	87.3275	87.89	5.62386	11.7775	5.62386	11.7775	9	SUSCEPTIBLE	0	3200
9	87.3284	87.8293	1.77996	11.8969	1.77996	11.8969	7	SUSCEPTIBLE	64.2242	3200
1	87.3707	87.9237	2.51409	11.1922	2.51409	11.1922	3	SUSCEPTIBLE	64.1731	3200
8	87.3773	87.9548	2.61579	10.5903	2.61579	10.5903	5	SUSCEPTIBLE	61.4326	3200
3	87.4572	88.0804	2.72945	11.5434	2.72945	11.5434	1	INFECTIOUS	0	3200
7	87.4592	88.0165	4.14241	11.3905	4.14241	11.3905	4	SUSCEPTIBLE	64.3803	3200
4	87.6048	88.1199	4.01255	10.5411	4.01255	10.5411	2	SUSCEPTIBLE	0	3200
10	87.6378	88.1552	1.70661	10.5877	1.70661	10.5877	8	SUSCEPTIBLE	62.0501	3200
6	87.6411	88.1696	5.86468	10.3964	5.86468	10.3964	10	SUSCEPTIBLE	0	3200
2	87.7014	88.4871	0.966757	11.8874	0.966757	11.8874	6	SUSCEPTIBLE	0	3200
9	87.8293	88.3302	1.77996	11.8969	1.77996	11.8969	7	SUSCEPTIBLE	64.2242	3200
5	87.89	88.4525	5.62386	11.7775	5.62386	11.7775	9	SUSCEPTIBLE	0	3200
1	87.9237	88.4766	2.51409	11.1922	2.51409	11.1922	3	SUSCEPTIBLE	64.1731	3200
8	87.9548	88.5322	2.61579	10.5903	2.61579	10.5903	5	SUSCEPTIBLE	62.7022	3200
7	88.0165	88.5738	4.14241	11.3905	4.14241	11.3905	4	SUSCEPTIBLE	64.3803	3200
3	88.0804	88.7035	2.72945	11.5434	2.72945	11.5434	1	INFECTIOUS	0	3200
4	88.1199	88.6349	4.01255	10.5411	4.01255	10.5411	2	SUSCEPTIBLE	0	3200
10	88.1552	88.6726	1.70661	10.5877	1.70661	10.5877	8	SUSCEPTIBLE	63.3192	3200
6	88.1696	88.6981	5.86468	10.3964	5.86468	10.3964	10	SUSCEPTIBLE	0	3200
9	88.3302	88.8311	1.77996	11.8969	1.77996	11.8969	7	SUSCEPTIBLE	64.2242	3200
5	88.4525	89.015	5.62386	11.7775	5.62386	11.7775	9	SUSCEPTIBLE	0	3200
1	88.4766	89.0296	2.51409	11.1922	2.51409	11.1922	3	SUSCEPTIBLE	64.1731	3200
2	88.4871	89.2728	0.966757	11.8874	0.966757	11.8874	6	SUSCEPTIBLE	0	3200
8	88.5322	89.1097	2.61579	10.5903	2.61579	10.5903	5	SUSCEPTIBLE	63.9712	3200
7	88.5738	89.131	4.14241	11.3905	4.14241	11.3905	4	SUSCEPTIBLE	64.3803	3200
4	88.6349	89.1499	4.01255	10.5411	4.01255	10.5411	2	SUSCEPTIBLE	0	3200
10	88.6726	89.19	1.70661	10.5877	1.70661	10.5877	8	SUSCEPTIBLE	64.6578	3200
6	88.6981	89.2265	5.86468	10.3964	5.86468	10.3964	10	SUSCEPTIBLE	0	3200
3	88.7035	89.3267	2.72945	11.5434	2.72945	11.5434	1	INFECTIOUS	0	3200
9	88.8311	89.332	1.77996	11.8969	1.77996	11.8969	7	SUSCEPTIBLE	64.2242	3200
5	89.015	89.5775	5.62386	11.7775	5.62386	11.7775	9	SUSCEPTIBLE	0	3200
1	89.0296	89.5826	2.51409	11.1922	2.51409	11.1922	3	SUSCEPTIBLE	64.1731	3200
8	89.1097	89.6871	2.61579	10.5903	2.61579	10.5903	5	SUSCEPTIBLE	63.9712	3200
7	89.131	89.6883	4.14241	11.3905	4.14241	11.3905	4	SUSCEPTIBLE	64.3803	3200
4	89.1499	89.665	4.01255	10.5411	4.01255	10.5411	2	SUSCEPTIBLE	0	3200
10	89.19	89.7075	1.70661	10.5877	1.70661	10.5877	8	SUSCEPTIBLE	65.9959	3200
6	89.2265	89.755	5.86468	10.3964	5.86468	10.3964	10	SUSCEPTIBLE	0	3200
2	89.2728	90.0586	0.966757	11.8874	0.966757	11.8874	6	SUSCEPTIBLE	0	3200
3	89.3267	89.9499	2.72945	11.5434	2.72945	11.5434	1	INFECTIOUS	0	3200
9	89.332	89.8329	1.77996	11.8969	1.77996	11.8969	7	SUSCEPTIBLE	64.2242	3200
5	89.5775	90.14	5.62386	11.7775	5.62386	11.7775	9	SUSCEPTIBLE	0	3200
1	89.5826	90.1356	2.51409	11.1922	2.51409	11.1922	3	SUSCEPTIBLE	64.1731	3200
4	89.665	90.18	4.01255	10.5411	4.01255	10.5411	2	SUSCEPTIBLE	0	3200
8	89.6871	90.2645	2.61579	10.5903	2.61579	10.5903	5	SUSCEPTIBLE	63.9712	3200
7	89.6883	90.2455	4.14241	11.3905	4.14241	11.3905	4	SUSCEPTIBLE	65.7171	3200
10	89.7075	90.2249	1.70661	10.5877	1.70661	10.5877	8	SUSCEPTIBLE	67.3333	3200
6	89.755	90.2835	5.86468	10.3964	5.86468	10.3964	10	SUSCEPTIBLE	0	3200
9	89.8329	90.3338	1.77996	11.8969	1.77996	11.8969	7	SUSCEPTIBLE	65.561	3200
3	89.9499	90.573	2.72945	11.5434	2.72945	11.5434	1	INFECTIOUS	0	3200
2	90.0586	90.8443	0.966757	11.8874	0.966757	11.8874	6	SUSCEPTIBLE	0	3200
1	90.1356	90.6886	2.51409	11.1922	2.51409	11.1922	3	SUSCEPTIBLE	66.8462	3200
5	90.14	90.7026	5.62386	11.7775	5.62386	11.7775	9	SUSCEPTIBLE	0	3200
4	90.18	90.695	4.01255	10.5411	4.01255	10.5411	2	SUSCEPTIBLE	0	3200
10	90.2249	90.7423	1.70661	10.5877	1.70661	10.5877	8	SUSCEPTIBLE	67.3333	3200
7	90.2455	90.8028	4.14241	11.3905	4.14241	11.3905	4	SUSCEPTIBLE	67.0534	3200
8	90.2645	90.842	2.61579	10.5903	2.61579	10.5903	5	SUSCEPTIBLE	63.9712	3200
6	90.2835	90.8119	5.86468	10.3964	5.86468	10.3964	10	SUSCEPTIBLE	0	3200
9	90.3338	90.8347	1.77996	11.8969	1.77996	11.8969	7	SUSCEPTIBLE	66.8972	3200
3	90.573	91.1962	2.72945	11.5434	2.72945	11.5434	1	INFECTIOUS	0	3200
1	90.6886	91.2415	2.51409	11.1922	2.51409	11.1922	3	SUSCEPTIBLE	68.1818	3200
4	90.695	91.2101	4.01255	10.5411	4.01255	10.5411	2	SUSCEPTIBLE	0	3200
5	90.7026	91.2651	5.62386	11.7775	5.62386	11.7775	9	SUSCEPTIBLE	0	3200
10	90.7423	91.2597	1.70661	10.5877	1.70661	10.5877	8	SUSCEPTIBLE	67.3333	3200
7	90.8028	91.3601	4.14241	11.3905	4.14241	11.3905	4	SUSCEPTIBLE	69.7239	3200
6	90.8119	91.3404	5.86468	10.3964	5.86468	10.3964	10	SUSCEPTIBLE	0	3200
9	90.8347	91.3356	1.77996	11.8969	1.77996	11.8969	7	SUSCEPTIBLE	69.5678	3200
8	90.842	91.4194	2.61579	10.5903	2.61579	10.5903	5	SUSCEPTIBLE	66.6418	3200
2	90.8443	91.63	0.966757	11.8874	0.966757	11.8874	6	SUSCEPTIBLE	0	3200
3	91.1962	91.8193	2.72945	11.5434	2.72945	11.5434	1	INFECTIOUS	0	3200
4	91.2101	91.7251	4.01255	10.5411	4.01255	10.5411	2	SUSCEPTIBLE	0	3200
1	91.2415	91.7945	2.51409	11.1922	2.51409	11.1922	3	SUSCEPTIBLE	70.8511	3200
10	91.2597	91.7771	1.70661	10.5877	1.70661	10.5877	8	SUSCEPTIBLE	67.3333	3200
5	91.2651	91.8276	5.62386	11.7775	5.62386	11.7775	9	SUSCEPTIBLE	0	3200
9	91.3356	91.8365	1.77996	11.8969	1.77996	11.8969	7	SUSCEPTIBLE	70.9021	3200
6	91.3404	91.8689	5.86468	10.3964	5.86468	10.3964	10	SUSCEPTIBLE	0	3200
7	91.3601	91.9173	4.14241	11.3905	4.14241	11.3905	4	SUSCEPTIBLE	71.0583	3200
8	91.4194	91.9969	2.61579	10.5903	2.61579	10.5903	5	SUSCEPTIBLE	67.9761	3200
2	91.63	92.4157	0.966757	11.8874	0.966757	11.8874	6	SUSCEPTIBLE	0	3200
4	91.7251	92.2401	4.01255	10.5411	4.01255	10.5411	2	SUSCEPTIBLE	0	3200
10	91.7771	92.2945	1.70661	10.5877	1.70661	10.5877	8	SUSCEPTIBLE	68.6671	3200
1	91.7945	92.3475	2.51409	11.1922	2.51409	11.1922	3	SUSCEPTIBLE	70.8511	3200
3	91.8193	92.4425	2.72945	11.5434	2.72945	11.5434	1	INFECTIOUS	0	3200
5	91.8276	92.3901	5.62386	11.7775	5.62386	11.7775	9	SUSCEPTIBLE	0	3200
9	91.8365	92.3374	1.77996	11.8969	1.77996	11.8969	7	SUSCEPTIBLE	70.9021	3200
6	91.8689	92.3973	5.86468	10.3964	5.86468	10.3964	10	SUSCEPTIBLE	0	3200
7	91.9173	92.4746	4.14241	11.3905	4.14241	11.3905	4	SUSCEPTIBLE	71.0583	3200
8	91.9969	92.5743	2.61579	10.5903	2.61579	10.5903	5	SUSCEPTIBLE	69.3099	3200
4	92.2401	92.7551	4.01255	10.5411	4.01255	10.5411	2	SUSCEPTIBLE	0	3200
10	92.2945	92.8119	1.70661	10.5877	1.70661	10.5877	8	SUSCEPTIBLE	70.0002	3200
9	92.3374	92.8383	1.77996	11.8969	1.77996	11.8969	7	SUSCEPTIBLE	70.9021	3200
1	92.3475	92.9005	2.51409	11.1922	2.51409	11.1922	3	SUSCEPTIBLE	70.8511	3200
5	92.3901	92.9526	5.62386	11.7775	5.62386	11.7775	9	SUSCEPTIBLE	0	3200
6	92.3973	92.9258	5.86468	10.3964	5.86468	10.3964	10	SUSCEPTIBLE	0	3200
2	92.4157	93.2015	0.966757	11.8874	0.966757	11.8874	6	SUSCEPTIBLE	0	3200
3	92.4425	93.0657	2.72945	11.5434	2.72945	11.5434	1	INFECTIOUS	0	3200
7	92.4746	93.0318	4.14241	11.3905	4.14241	11.3905	4	SUSCEPTIBLE	71.0583	3200
8	92.5743	93.1518	2.61579	10.5903	2.61579	10.5903	5	SUSCEPTIBLE	70.643	3200
4	92.7551	93.2702	4.01255	10.5411	4.01255	10.5411	2	SUSCEPTIBLE	0	3200
10	92.8119	93.3294	1.70661	10.5877	1.70661	10.5877	8	SUSCEPTIBLE	72.8051	3200
9	92.8383	93.3392	1.77996	11.8969	1.77996	11.8969	7	SUSCEPTIBLE	70.9021	3200
1	92.9005	93.4534	2.51409	11.1922	2.51409	11.1922	3	SUSCEPTIBLE	70.8511	3200
6	92.9258	93.4543	5.86468	10.3964	5.86468	10.3964	10	SUSCEPTIBLE	0	3200
5	92.9526	93.5151	5.62386	11.7775	5.62386	11.7775	9	SUSCEPTIBLE	0	3200
7	93.0318	93.5891	4.14241	11.3905	4.14241	11.3905	4	SUSCEPTIBLE	71.0583	3200
3	93.0657	93.6888	2.72945	11.5434	2.72945	11.5434	1	INFECTIOUS	0	3200
8	93.1518	93.7292	2.61579	10.5903	2.61579	10.5903	5	SUSCEPTIBLE	70.643	3200
2	93.2015	93.9872	0.966757	11.8874	0.966757	11.8874	6	SUSCEPTIBLE	0	3200
4	93.2702	93.7852	4.01255	10.5411	4.01255	10.5411	2	SUSCEPTIBLE	0	3200
10	93.3294	93.8468	1.70661	10.5877	1.70661	10.5877	8	SUSCEPTIBLE	74.2066	3200
9	93.3392	93.84	1.77996	11.8969	1.77996	11.8969	7	SUSCEPTIBLE	70.9021	3200
1	93.4534	94.0064	2.51409	11.1922	2.51409	11.1922	3	SUSCEPTIBLE	70.8511	3200
6	93.4543	93.9827	5.86468	10.3964	5.86468	10.3964	10	SUSCEPTIBLE	0	3200
5	93.5151	94.0777	5.62386	11.7775	5.62386	11.7775	9	SUSCEPTIBLE	0	3200
7	93.5891	94.1464	4.14241	11.3905	4.14241	11.3905	4	SUSCEPTIBLE	71.0583	3200
3	93.6888	94.312	2.72945	11.5434	2.72945	11.5434	1	INFECTIOUS	0	3200
8	93.7292	94.3066	2.61579	10.5903	2.61579	10.5903	5	SUSCEPTIBLE	70.643	3200
4	93.7852	94.3002	4.01255	10.5411	4.01255	10.5411	2	SUSCEPTIBLE	0	3200
9	93.84	94.3409	1.77996	11.8969	1.77996	11.8969	7	SUSCEPTIBLE	72.303	3200
10	93.8468	94.3642	1.70661	10.5877	1.70661	10.5877	8	SUSCEPTIBLE	74.2066	3200
6	93.9827	94.5112	5.86468	10.3964	5.86468	10.3964	10	SUSCEPTIBLE	0	3200
2	93.9872	94.7729	0.966757	11.8874	0.966757	11.8874	6	SUSCEPTIBLE	0	3200
1	94.0064	94.5594	2.51409	11.1922	2.51409	11.1922	3	SUSCEPTIBLE	73.6521	3200
5	94.0777	94.6402	5.62386	11.7775	5.62386	11.7775	9	SUSCEPTIBLE	0	3200
7	94.1464	94.7036	4.14241	11.3905	4.14241	11.3905	4	SUSCEPTIBLE	73.8593	3200
4	94.3002	94.8153	4.01255	10.5411	4.01255	10.5411	2	SUSCEPTIBLE	0	3200
8	94.3066	94.8841	2.61579	10.5903	2.61579	10.5903	5	SUSCEPTIBLE	70.643	3200
3	94.312	94.9351	2.72945	11.5434	2.72945	11.5434	1	INFECTIOUS	0	3200
9	94.3409	94.8418	1.77996	11.8969	1.77996	11.8969	7	SUSCEPTIBLE	73.7032	3200
10	94.3642	94.8816	1.70661	10.5877	1.70661	10.5877	8	SUSCEPTIBLE	74.2066	3200
6	94.5112	95.0397	5.86468	10.3964	5.86468	10.3964	10	SUSCEPTIBLE	0	3200
1	94.5594	95.1124	2.51409	11.1922	2.51409	11.1922	3	SUSCEPTIBLE	75.0517	3200
5	94.6402	95.2027	5.62386	11.7775	5.62386	11.7775	9	SUSCEPTIBLE	0	3200
7	94.7036	95.2609	4.14241	11.3905	4.14241	11.3905	4	SUSCEPTIBLE	75.2588	3200
2	94.7729	95.5586	0.966757	11.8874	0.966757	11.8874	6	SUSCEPTIBLE	0	3200
4	94.8153	95.3303	4.01255	10.5411	4.01255	10.5411	2	SUSCEPTIBLE	0	3200
9	94.8418	95.3427	1.77996	11.8969	1.77996	11.8969	7	SUSCEPTIBLE	76.5016	3200
10	94.8816	95.399	1.70661	10.5877	1.70661	10.5877	8	SUSCEPTIBLE	74.2066	3200
8	94.8841	95.4615	2.61579	10.5903	2.61579	10.5903	5	SUSCEPTIBLE	73.4414	3200
3	94.9351	95.5583	2.72945	11.5434	2.72945	11.5434	1	INFECTIOUS	0	3200
6	95.0397	95.5682	5.86468	10.3964	5.86468	10.3964	10	SUSCEPTIBLE	0	3200
1	95.1124	95.6654	2.51409	11.1922	2.51409	11.1922	3	SUSCEPTIBLE	76.4506	3200
5	95.2027	95.7652	5.62386	11.7775	5.62386	11.7775	9	SUSCEPTIBLE	0	3200
7	95.2609	95.8181	4.14241	11.3905	4.14241	11.3905	4	SUSCEPTIBLE	78.056	3200
4	95.3303	95.8453	4.01255	10.5411	4.01255	10.5411	2	SUSCEPTIBLE	0	3200
9	95.3427	95.8436	1.77996	11.8969	1.77996	11.8969	7	SUSCEPTIBLE	77.8998	3200
10	95.399	95.9164	1.70661	10.5877	1.70661	10.5877	8	SUSCEPTIBLE	74.2066	3200
8	95.4615	96.039	2.61579	10.5903	2.61579	10.5903	5	SUSCEPTIBLE	74.8397	3200
3	95.5583	96.1815	2.72945	11.5434	2.72945	11.5434	1	INFECTIOUS	0	3200
2	95.5586	96.3444	0.966757	11.8874	0.966757	11.8874	6	SUSCEPTIBLE	0	3200
6	95.5682	96.0966	5.86468	10.3964	5.86468	10.3964	10	SUSCEPTIBLE	0	3200
1	95.6654	96.2183	2.51409	11.1922	2.51409	11.1922	3	SUSCEPTIBLE	77.8488	3200
5	95.7652	96.3277	5.62386	11.7775	5.62386	11.7775	9	SUSCEPTIBLE	0	3200
7	95.8181	96.3754	4.14241	11.3905	4.14241	11.3905	4	SUSCEPTIBLE	78.056	3200
9	95.8436	96.3445	1.77996	11.8969	1.77996	11.8969	7	SUSCEPTIBLE	77.8998	3200
4	95.8453	96.3604	4.01255	10.5411	4.01255	10.5411	2	SUSCEPTIBLE	0	3200
10	95.9164	96.4338	1.70661	10.5877	1.70661	10.5877	8	SUSCEPTIBLE	75.6042	3200
8	96.039	96.6164	2.61579	10.5903	2.61579	10.5903	5	SUSCEPTIBLE	77.6342	3200
6	96.0966	96.6251	5.86468	10.3964	5.86468	10.3964	10	SUSCEPTIBLE	0	3200
3	96.1815	96.8046	2.72945	11.5434	2.72945	11.5434	1	INFECTIOUS	0	3200
1	96.2183	96.7713	2.51409	11.1922	2.51409	11.1922	3	SUSCEPTIBLE	77.8488	3200
5	96.3277	96.8902	5.62386	11.7775	5.62386	11.7775	9	SUSCEPTIBLE	0	3200
2	96.3444	97.1301	0.966757	11.8874	0.966757	11.8874	6	SUSCEPTIBLE	0	3200
9	96.3445	96.8454	1.77996	11.8969	1.77996	11.8969	7	SUSCEPTIBLE	77.8998	3200
4	96.3604	96.8754	4.01255	10.5411	4.01255	10.5411	2	SUSCEPTIBLE	0	3200
7	96.3754	96.9327	4.14241	11.3905	4.14241	11.3905	4	SUSCEPTIBLE	78.056	3200
10	96.4338	96.9512	1.70661	10.5877	1.70661	10.5877	8	SUSCEPTIBLE	78.4677	3200
8	96.6164	97.1939	2.61579	10.5903	2.61579	10.5903	5	SUSCEPTIBLE	77.6342	3200
6	96.6251	97.1536	5.86468	10.3964	5.86468	10.3964	10	SUSCEPTIBLE	0	3200
1	96.7713	97.3243	2.51409	11.1922	2.51409	11.1922	3	SUSCEPTIBLE	77.8488	3200
3	96.8046	97.4278	2.72945	11.5434	2.72945	11.5434	1	INFECTIOUS	0	3200
9	96.8454	97.3463	1.77996	11.8969	1.77996	11.8969	7	SUSCEPTIBLE	77.8998	3200
4	96.8754	97.3904	4.01255	10.5411	4.01255	10.5411	2	SUSCEPTIBLE	0	3200
5	96.8902	97.4528	5.62386	11.7775	5.62386	11.7775	9	SUSCEPTIBLE	0	3200
7	96.9327	97.4899	4.14241	11.3905	4.14241	11.3905	4	SUSCEPTIBLE	78.056	3200
10	96.9512	97.4687	1.70661	10.5877	1.70661	10.5877	8	SUSCEPTIBLE	79.9336	3200
2	97.1301	97.9158	0.966757	11.8874	0.966757	11.8874	6	SUSCEPTIBLE	0	3200
6	97.1536	97.682	5.86468	10.3964	5.86468	10.3964	10	SUSCEPTIBLE	0	3200
8	97.1939	97.7713	2.61579	10.5903	2.61579	10.5903	5	SUSCEPTIBLE	77.6342	3200
1	97.3243	97.8773	2.51409	11.1922	2.51409	11.1922	3	SUSCEPTIBLE	77.8488	3200
9	97.3463	97.8472	1.77996	11.8969	1.77996	11.8969	7	SUSCEPTIBLE	77.8998	3200
4	97.3904	97.9054	4.01255	10.5411	4.01255	10.5411	2	SUSCEPTIBLE	0	3200
3	97.4278	98.0509	2.72945	11.5434	2.72945	11.5434	1	INFECTIOUS	0	3200
5	97.4528	98.0153	5.62386	11.7775	5.62386	11.7775	9	SUSCEPTIBLE	0	3200
10	97.4687	97.9861	1.70661	10.5877	1.70661	10.5877	8	SUSCEPTIBLE	81.3989	3200
7	97.4899	98.0472	4.14241	11.3905	4.14241	11.3905	4	SUSCEPTIBLE	78.056	3200
6	97.682	98.2105	5.86468	10.3964	5.86468	10.3964	10	SUSCEPTIBLE	0	3200
8	97.7713	98.3487	2.61579	10.5903	2.61579	10.5903	5	SUSCEPTIBLE	77.6342	3200
9	97.8472	98.3481	1.77996	11.8969	1.77996	11.8969	7	SUSCEPTIBLE	79.3644	3200
1	97.8773	98.4303	2.51409	11.1922	2.51409	11.1922	3	SUSCEPTIBLE	79.3134	3200
4	97.9054	98.4205	4.01255	10.5411	4.01255	10.5411	2	SUSCEPTIBLE	0	3200
2	97.9158	98.7016	0.966757	11.8874	0.966757	11.8874	6	SUSCEPTIBLE	0	3200
10	97.9861	98.5035	1.70661	10.5877	1.70661	10.5877	8	SUSCEPTIBLE	81.3989	3200
5	98.0153	98.5778	5.62386	11.7775	5.62386	11.7775	9	SUSCEPTIBLE	0	3200
7	98.0472	98.6044	4.14241	11.3905	4.14241	11.3905	4	SUSCEPTIBLE	80.9844	3200
3	98.0509	98.6741	2.72945	11.5434	2.72945	11.5434	1	INFECTIOUS	0	3200
6	98.2105	98.739	5.86468	10.3964	5.86468	10.3964	10	SUSCEPTIBLE	0	3200
9	98.3481	98.849	1.77996	11.8969	1.77996	11.8969	7	SUSCEPTIBLE	80.8283	3200
8	98.3487	98.9262	2.61579	10.5903	2.61579	10.5903	5	SUSCEPTIBLE	77.6342	3200
4	98.4205	98.9355	4.01255	10.5411	4.01255	10.5411	2	SUSCEPTIBLE	0	3200
1	98.4303	98.9832	2.51409	11.1922	2.51409	11.1922	3	SUSCEPTIBLE	82.2404	3200
10	98.5035	99.0209	1.70661	10.5877	1.70661	10.5877	8	SUSCEPTIBLE	81.3989	3200
5	98.5778	99.1403	5.62386	11.7775	5.62386	11.7775	9	SUSCEPTIBLE	0	3200
7	98.6044	99.1617	4.14241	11.3905	4.14241	11.3905	4	SUSCEPTIBLE	82.4476	3200
3	98.6741	99.2973	2.72945	11.5434	2.72945	11.5434	1	INFECTIOUS	0	3200
2	98.7016	99.4873	0.966757	11.8874	0.966757	11.8874	6	SUSCEPTIBLE	0	3200
6	98.739	99.2674	5.86468	10.3964	5.86468	10.3964	10	SUSCEPTIBLE	0	3200
9	98.849	99.3499	1.77996	11.8969	1.77996	11.8969	7	SUSCEPTIBLE	83.754	3200
8	98.9262	99.5036	2.61579	10.5903	2.61579	10.5903	5	SUSCEPTIBLE	80.56	3200
4	98.9355	99.4505	4.01255	10.5411	4.01255	10.5411	2	SUSCEPTIBLE	0	3200
1	98.9832	99.5362	2.51409	11.1922	2.51409	11.1922	3	SUSCEPTIBLE	83.7029	3200
10	99.0209	99.5383	1.70661	10.5877	1.70661	10.5877	8	SUSCEPTIBLE	81.3989	3200
5	99.1403	99.7028	5.62386	11.7775	5.62386	11.7775	9	SUSCEPTIBLE	0	3200
7	99.1617	99.719	4.14241	11.3905	4.14241	11.3905	4	SUSCEPTIBLE	83.9101	3200
6	99.2674	99.7959	5.86468	10.3964	5.86468	10.3964	10	SUSCEPTIBLE	0	3200
3	99.2973	99.9204	2.72945	11.5434	2.72945	11.5434	1	INFECTIOUS	0	3200
9	99.3499	99.8507	1.77996	11.8969	1.77996	11.8969	7	SUSCEPTIBLE	85.2158	3200
4	99.4505	99.9656	4.01255	10.5411	4.01255	10.5411	2	SUSCEPTIBLE	0	3200
2	99.4873	100.273	0.966757	11.8874	0.966757	11.8874	6	SUSCEPTIBLE	0	3200
8	99.5036	100.081	2.61579	10.5903	2.61579	10.5903	5	SUSCEPTIBLE	82.0218	3200
1	99.5362	100.089	2.51409	11.1922	2.51409	11.1922	3	SUSCEPTIBLE	85.1648	3200
10	99.5383	100.056	1.70661	10.5877	1.70661	10.5877	8	SUSCEPTIBLE	81.3989	3200
5	99.7028	100.265	5.62386	11.7775	5.62386	11.7775	9	SUSCEPTIBLE	0	3200
7	99.719	100.276	4.14241	11.3905	4.14241	11.3905	4	SUSCEPTIBLE	85.3719	3200
6	99.7959	100.324	5.86468	10.3964	5.86468	10.3964	10	SUSCEPTIBLE	0	3200
9	99.8507	100.352	1.77996	11.8969	1.77996	11.8969	7	SUSCEPTIBLE	85.2158	3200
3	99.9204	100.544	2.72945	11.5434	2.72945	11.5434	1	INFECTIOUS	0	3200
4	99.9656	100.481	4.01255	10.5411	4.01255	10.5411	2	SUSCEPTIBLE	0	3200
10	100.056	100.573	1.70661	10.5877	1.70661	10.5877	8	SUSCEPTIBLE	84.3205	3200
8	100.081	100.659	2.61579	10.5903	2.61579	10.5903	5	SUSCEPTIBLE	84.9434	3200
1	100.089	100.642	2.51409	11.1922	2.51409	11.1922	3	SUSCEPTIBLE	85.1648	3200
5	100.265	100.828	5.62386	11.7775	5.62386	11.7775	9	SUSCEPTIBLE	0	3200
2	100.273	101.059	0.966757	11.8874	0.966757	11.8874	6	SUSCEPTIBLE	0	3200
7	100.276	100.833	4.14241	11.3905	4.14241	11.3905	4	SUSCEPTIBLE	85.3719	3200
6	100.324	100.853	5.86468	10.3964	5.86468	10.3964	10	SUSCEPTIBLE	0	3200
9	100.352	100.853	1.77996	11.8969	1.77996	11.8969	7	SUSCEPTIBLE	85.2158	3200
4	100.481	100.996	4.01255	10.5411	4.01255	10.5411	2	SUSCEPTIBLE	0	3200
3	100.544	101.167	2.72945	11.5434	2.72945	11.5434	1	INFECTIOUS	0	3200
10	100.573	101.091	1.70661	10.5877	1.70661	10.5877	8	SUSCEPTIBLE	85.8506	3200
1	100.642	101.195	2.51409	11.1922	2.51409	11.1922	3	SUSCEPTIBLE	85.1648	3200
8	100.659	101.236	2.61579	10.5903	2.61579	10.5903	5	SUSCEPTIBLE	84.9434	3200
5	100.828	101.39	5.62386	11.7775	5.62386	11.7775	9	SUSCEPTIBLE	0	3200
7	100.833	101.391	4.14241	11.3905	4.14241	11.3905	4	SUSCEPTIBLE	85.3719	3200
9	100.853	101.353	1.77996	11.8969	1.77996	11.8969	7	SUSCEPTIBLE	85.2158	3200
6	100.853	101.381	5.86468	10.3964	5.86468	10.3964	10	SUSCEPTIBLE	0	3200
4	100.996	101.511	4.01255	10.5411	4.01255	10.5411	2	SUSCEPTIBLE	0	3200
2	101.059	101.844	0.966757	11.8874	0.966757	11.8874	6	SUSCEPTIBLE	0	3200
10	101.091	101.608	1.70661	10.5877	1.70661	10.5877	8	SUSCEPTIBLE	87.38	3200
3	101.167	101.79	2.72945	11.5434	2.72945	11.5434	1	INFECTIOUS	0	3200
1	101.195	101.748	2.51409	11.1922	2.51409	11.1922	3	SUSCEPTIBLE	85.1648	3200
8	101.236	101.813	2.61579	10.5903	2.61579	10.5903	5	SUSCEPTIBLE	84.9434	3200
9	101.353	101.854	1.77996	11.8969	1.77996	11.8969	7	SUSCEPTIBLE	85.2158	3200
6	101.381	101.91	5.86468	10.3964	5.86468	10.3964	10	SUSCEPTIBLE	0	3200
5	101.39	101.953	5.62386	11.7775	5.62386	11.7775	9	SUSCEPTIBLE	0	3200
7	101.391	101.948	4.14241	11.3905	4.14241	11.3905	4	SUSCEPTIBLE	85.3719	3200
4	101.511	102.026	4.01255	10.5411	4.01255	10.5411	2	SUSCEPTIBLE	0	3200
10	101.608	102.125	1.70661	10.5877	1.70661	10.5877	8	SUSCEPTIBLE	88.9086	3200
1	101.748	102.301	2.51409	11.1922	2.51409	11.1922	3	SUSCEPTIBLE	86.6927	3200
3	101.79	102.413	2.72945	11.5434	2.72945	11.5434	1	INFECTIOUS	0	3200
8	101.813	102.391	2.61579	10.5903	2.61579	10.5903	5	SUSCEPTIBLE	84.9434	3200
2	101.844	102.63	0.966757	11.8874	0.966757	11.8874	6	SUSCEPTIBLE	0	3200
9	101.854	102.355	1.77996	11.8969	1.77996	11.8969	7	SUSCEPTIBLE	86.7438	3200
6	101.91	102.438	5.86468	10.3964	5.86468	10.3964	10	SUSCEPTIBLE	0	3200
7	101.948	102.505	4.14241	11.3905	4.14241	11.3905	4	SUSCEPTIBLE	86.8999	3200
5	101.953	102.515	5.62386	11.7775	5.62386	11.7775	9	SUSCEPTIBLE	0	3200
4	102.026	102.541	4.01255	10.5411	4.01255	10.5411	2	SUSCEPTIBLE	0	3200
10	102.125	102.643	1.70661	10.5877	1.70661	10.5877	8	SUSCEPTIBLE	88.9086	3200
1	102.301	102.854	2.51409	11.1922	2.51409	11.1922	3	SUSCEPTIBLE	88.22	3200
9	102.355	102.856	1.77996	11.8969	1.77996	11.8969	7	SUSCEPTIBLE	88.271	3200
8	102.391	102.968	2.61579	10.5903	2.61579	10.5903	5	SUSCEPTIBLE	84.9434	3200
3	102.413	103.036	2.72945	11.5434	2.72945	11.5434	1	INFECTIOUS	0	3200
6	102.438	102.967	5.86468	10.3964	5.86468	10.3964	10	SUSCEPTIBLE	0	3200
7	102.505	103.063	4.14241	11.3905	4.14241	11.3905	4	SUSCEPTIBLE	89.9537	3200
5	102.515	103.078	5.62386	11.7775	5.62386	11.7775	9	SUSCEPTIBLE	0	3200
4	102.541	103.056	4.01255	10.5411	4.01255	10.5411	2	SUSCEPTIBLE	0	3200
2	102.63	103.416	0.966757	11.8874	0.966757	11.8874	6	SUSCEPTIBLE	0	3200
10	102.643	103.16	1.70661	10.5877	1.70661	10.5877	8	SUSCEPTIBLE	88.9086	3200
1	102.854	103.407	2.51409	11.1922	2.51409	11.1922	3	SUSCEPTIBLE	91.2724	3200
9	102.856	103.357	1.77996	11.8969	1.77996	11.8969	7	SUSCEPTIBLE	91.3234	3200
6	102.967	103.495	5.86468	10.3964	5.86468	10.3964	10	SUSCEPTIBLE	0	3200
8	102.968	103.546	2.61579	10.5903	2.61579	10.5903	5	SUSCEPTIBLE	87.9958	3200
3	103.036	103.659	2.72945	11.5434	2.72945	11.5434	1	INFECTIOUS	0	3200
4	103.056	103.571	4.01255	10.5411	4.01255	10.5411	2	SUSCEPTIBLE	0	3200
7	103.063	103.62	4.14241	11.3905	4.14241	11.3905	4	SUSCEPTIBLE	91.4796	3200
5	103.078	103.64	5.62386	11.7775	5.62386	11.7775	9	SUSCEPTIBLE	0	3200
10	103.16	103.678	1.70661	10.5877	1.70661	10.5877	8	SUSCEPTIBLE	88.9086	3200
9	103.357	103.858	1.77996	11.8969	1.77996	11.8969	7	SUSCEPTIBLE	92.8486	3200
1	103.407	103.96	2.51409	11.1922	2.51409	11.1922	3	SUSCEPTIBLE	92.7975	3200
2	103.416	104.202	0.966757	11.8874	0.966757	11.8874	6	SUSCEPTIBLE	0	3200
6	103.495	104.024	5.86468	10.3964	5.86468	10.3964	10	SUSCEPTIBLE	0	3200
8	103.546	104.123	2.61579	10.5903	2.61579	10.5903	5	SUSCEPTIBLE	89.521	3200
4	103.571	104.086	4.01255	10.5411	4.01255	10.5411	2	SUSCEPTIBLE	0	3200
7	103.62	104.177	4.14241	11.3905	4.14241	11.3905	4	SUSCEPTIBLE	93.0047	3200
5	103.64	104.203	5.62386	11.7775	5.62386	11.7775	9	SUSCEPTIBLE	0	3200
3	103.659	104.283	2.72945	11.5434	2.72945	11.5434	1	INFECTIOUS	0	3200
10	103.678	104.195	1.70661	10.5877	1.70661	10.5877	8	SUSCEPTIBLE	90.4331	3200
9	103.858	104.359	1.77996	11.8969	1.77996	11.8969	7	SUSCEPTIBLE	92.8486	3200
1	103.96	104.513	2.51409	11.1922	2.51409	11.1922	3	SUSCEPTIBLE	92.7975	3200
6	104.024	104.552	5.86468	10.3964	5.86468	10.3964	10	SUSCEPTIBLE	0	3200
4	104.086	104.601	4.01255	10.5411	4.01255	10.5411	2	SUSCEPTIBLE	0	3200
8	104.123	104.701	2.61579	10.5903	2.61579	10.5903	5	SUSCEPTIBLE	92.5691	3200
7	104.177	104.734	4.14241	11.3905	4.14241	11.3905	4	SUSCEPTIBLE	93.0047	3200
10	104.195	104.712	1.70661	10.5877	1.70661	10.5877	8	SUSCEPTIBLE	91.9568	3200
2	104.202	104.987	0.966757	11.8874	0.966757	11.8874	6	SUSCEPTIBLE	0	3200
5	104.203	104.765	5.62386	11.7775	5.62386	11.7775	9	SUSCEPTIBLE	0	3200
3	104.283	104.906	2.72945	11.5434	2.72945	11.5434	1	INFECTIOUS	0	3200
9	104.359	104.86	1.77996	11.8969	1.77996	11.8969	7	SUSCEPTIBLE	92.8486	3200
1	104.513	105.066	2.51409	11.1922	2.51409	11.1922	3	SUSCEPTIBLE	92.7975	3200
6	104.552	105.081	5.86468	10.3964	5.86468	10.3964	10	SUSCEPTIBLE	0	3200
4	104.601	105.116	4.01255	10.5411	4.01255	10.5411	2	SUSCEPTIBLE	0	3200
8	104.701	105.278	2.61579	10.5903	2.61579	10.5903	5	SUSCEPTIBLE	92.5691	3200
10	104.712	105.23	1.70661	10.5877	1.70661	10.5877	8	SUSCEPTIBLE	93.5501	3200
7	104.734	105.292	4.14241	11.3905	4.14241	11.3905	4	SUSCEPTIBLE	93.0047	3200
5	104.765	105.328	5.62386	11.7775	5.62386	11.7775	9	SUSCEPTIBLE	0	3200
9	104.86	105.361	1.77996	11.8969	1.77996	11.8969	7	SUSCEPTIBLE	92.8486	3200
3	104.906	105.529	2.72945	11.5434	2.72945	11.5434	1	INFECTIOUS	0	3200
2	104.987	105.773	0.966757	11.8874	0.966757	11.8874	6	SUSCEPTIBLE	0	3200
1	105.066	105.619	2.51409	11.1922	2.51409	11.1922	3	SUSCEPTIBLE	92.7975	3200
6	105.081	105.609	5.86468	10.3964	5.86468	10.3964	10	SUSCEPTIBLE	0	3200
4	105.116	105.631	4.01255	10.5411	4.01255	10.5411	2	SUSCEPTIBLE	0	3200
10	105.23	105.747	1.70661	10.5877	1.70661	10.5877	8	SUSCEPTIBLE	96.7345	3200
8	105.278	105.855	2.61579	10.5903	2.61579	10.5903	5	SUSCEPTIBLE	92.5691	3200
7	105.292	105.849	4.14241	11.3905	4.14241	11.3905	4	SUSCEPTIBLE	93.0047	3200
5	105.328	105.891	5.62386	11.7775	5.62386	11.7775	9	SUSCEPTIBLE	0	3200
9	105.361	105.861	1.77996	11.8969	1.77996	11.8969	7	SUSCEPTIBLE	92.8486	3200
3	105.529	106.152	2.72945	11.5434	2.72945	11.5434	1	INFECTIOUS	0	3200
6	105.609	106.138	5.86468	10.3964	5.86468	10.3964	10	SUSCEPTIBLE	0	3200
1	105.619	106.172	2.51409	11.1922	2.51409	11.1922	3	SUSCEPTIBLE	94.3886	3200
4	105.631	106.146	4.01255	10.5411	4.01255	10.5411	2	SUSCEPTIBLE	0	3200
10	105.747	106.265	1.70661	10.5877	1.70661	10.5877	8	SUSCEPTIBLE	96.7345	3200
2	105.773	106.559	0.966757	11.8874	0.966757	11.8874	6	SUSCEPTIBLE	0	3200
7	105.849	106.406	4.14241	11.3905	4.14241	11.3905	4	SUSCEPTIBLE	94.5958	3200
8	105.855	106.433	2.61579	10.5903	2.61579	10.5903	5	SUSCEPTIBLE	92.5691	3200
9	105.861	106.362	1.77996	11.8969	1.77996	11.8969	7	SUSCEPTIBLE	94.4396	3200
5	105.891	106.453	5.62386	11.7775	5.62386	11.7775	9	SUSCEPTIBLE	0	3200
6	106.138	106.666	5.86468	10.3964	5.86468	10.3964	10	SUSCEPTIBLE	0	3200
4	106.146	106.661	4.01255	10.5411	4.01255	10.5411	2	SUSCEPTIBLE	0	3200
3	106.152	106.775	2.72945	11.5434	2.72945	11.5434	1	INFECTIOUS	0	3200
1	106.172	106.725	2.51409	11.1922	2.51409	11.1922	3	SUSCEPTIBLE	95.979	3200
10	106.265	106.782	1.70661	10.5877	1.70661	10.5877	8	SUSCEPTIBLE	96.7345	3200
9	106.362	106.863	1.77996	11.8969	1.77996	11.8969	7	SUSCEPTIBLE	96.03	3200
7	106.406	106.963	4.14241	11.3905	4.14241	11.3905	4	SUSCEPTIBLE	97.7757	3200
8	106.433	107.01	2.61579	10.5903	2.61579	10.5903	5	SUSCEPTIBLE	94.1588	3200
5	106.453	107.016	5.62386	11.7775	5.62386	11.7775	9	SUSCEPTIBLE	0	3200
2	106.559	107.345	0.966757	11.8874	0.966757	11.8874	6	SUSCEPTIBLE	0	3200
4	106.661	107.176	4.01255	10.5411	4.01255	10.5411	2	SUSCEPTIBLE	0	3200
6	106.666	107.194	5.86468	10.3964	5.86468	10.3964	10	SUSCEPTIBLE	0	3200
1	106.725	107.278	2.51409	11.1922	2.51409	11.1922	3	SUSCEPTIBLE	97.5686	3200
3	106.775	107.398	2.72945	11.5434	2.72945	11.5434	1	INFECTIOUS	0	3200
10	106.782	107.3	1.70661	10.5877	1.70661	10.5877	8	SUSCEPTIBLE	96.7345	3200
9	106.863	107.364	1.77996	11.8969	1.77996	11.8969	7	SUSCEPTIBLE	99.2085	3200
7	106.963	107.521	4.14241	11.3905	4.14241	11.3905	4	SUSCEPTIBLE	99.3646	3200
8	107.01	107.588	2.61579	10.5903	2.61579	10.5903	5	SUSCEPTIBLE	95.7476	3200
5	107.016	107.578	5.62386	11.7775	5.62386	11.7775	9	SUSCEPTIBLE	0	3200
4	107.176	107.691	4.01255	10.5411	4.01255	10.5411	2	SUSCEPTIBLE	0	3200
6	107.194	107.723	5.86468	10.3964	5.86468	10.3964	10	SUSCEPTIBLE	0	3200
1	107.278	107.831	2.51409	11.1922	2.51409	11.1922	3	SUSCEPTIBLE	100.746	3200
10	107.3	107.817	1.70661	10.5877	1.70661	10.5877	8	SUSCEPTIBLE	96.7345	3200
2	107.345	108.13	0.966757	11.8874	0.966757	11.8874	6	SUSCEPTIBLE	0	3200
9	107.364	107.865	1.77996	11.8969	1.77996	11.8969	7	SUSCEPTIBLE	100.797	3200
3	107.398	108.022	2.72945	11.5434	2.72945	11.5434	1	INFECTIOUS	0	3200
7	107.521	108.078	4.14241	11.3905	4.14241	11.3905	4	SUSCEPTIBLE	100.953	3200
5	107.578	108.141	5.62386	11.7775	5.62386	11.7775	9	SUSCEPTIBLE	0	3200
8	107.588	108.165	2.61579	10.5903	2.61579	10.5903	5	SUSCEPTIBLE	97.3358	3200
4	107.691	108.206	4.01255	10.5411	4.01255	10.5411	2	SUSCEPTIBLE	0	3200
6	107.723	108.251	5.86468	10.3964	5.86468	10.3964	10	SUSCEPTIBLE	0	3200
10	107.817	108.334	1.70661	10.5877	1.70661	10.5877	8	SUSCEPTIBLE	98.3219	3200
1	107.831	108.384	2.51409	11.1922	2.51409	11.1922	3	SUSCEPTIBLE	100.746	3200
9	107.865	108.366	1.77996	11.8969	1.77996	11.8969	7	SUSCEPTIBLE	100.797	3200
3	108.022	108.645	2.72945	11.5434	2.72945	11.5434	1	INFECTIOUS	0	3200
7	108.078	108.635	4.14241	11.3905	4.14241	11.3905	4	SUSCEPTIBLE	100.953	3200
2	108.13	108.916	0.966757	11.8874	0.966757	11.8874	6	SUSCEPTIBLE	0	3200
5	108.141	108.703	5.62386	11.7775	5.62386	11.7775	9	SUSCEPTIBLE	0	3200
8	108.165	108.743	2.61579	10.5903	2.61579	10.5903	5	SUSCEPTIBLE	100.51	3200
4	108.206	108.721	4.01255	10.5411	4.01255	10.5411	2	SUSCEPTIBLE	0	3200
6	108.251	108.78	5.86468	10.3964	5.86468	10.3964	10	SUSCEPTIBLE	0	3200
10	108.334	108.852	1.70661	10.5877	1.70661	10.5877	8	SUSCEPTIBLE	99.9086	3200
9	108.366	108.867	1.77996	11.8969	1.77996	11.8969	7	SUSCEPTIBLE	100.797	3200
1	108.384	108.937	2.51409	11.1922	2.51409	11.1922	3	SUSCEPTIBLE	100.746	3200
7	108.635	109.192	4.14241	11.3905	4.14241	11.3905	4	SUSCEPTIBLE	100.953	3200
3	108.645	109.268	2.72945	11.5434	2.72945	11.5434	1	INFECTIOUS	0	3200
5	108.703	109.266	5.62386	11.7775	5.62386	11.7775	9	SUSCEPTIBLE	0	3200
4	108.721	109.236	4.01255	10.5411	4.01255	10.5411	2	SUSCEPTIBLE	0	3200
8	108.743	109.32	2.61579	10.5903	2.61579	10.5903	5	SUSCEPTIBLE	100.51	3200
6	108.78	109.308	5.86468	10.3964	5.86468	10.3964	10	SUSCEPTIBLE	0	3200
10	108.852	109.369	1.70661	10.5877	1.70661	10.5877	8	SUSCEPTIBLE	103.22	3200
9	108.867	109.368	1.77996	11.8969	1.77996	11.8969	7	SUSCEPTIBLE	100.797	3200
2	108.916	109.702	0.966757	11.8874	0.966757	11.8874	6	SUSCEPTIBLE	0	3200
1	108.937	109.49	2.51409	11.1922	2.51409	11.1922	3	SUSCEPTIBLE	100.746	3200
7	109.192	109.75	4.14241	11.3905	4.14241	11.3905	4	SUSCEPTIBLE	100.953	3200
4	109.236	109.751	4.01255	10.5411	4.01255	10.5411	2	SUSCEPTIBLE	0	3200
5	109.266	109.828	5.62386	11.7775	5.62386	11.7775	9	SUSCEPTIBLE	0	3200
3	109.268	109.891	2.72945	11.5434	2.72945	11.5434	1	INFECTIOUS	0	3200
6	109.308	109.837	5.86468	10.3964	5.86468	10.3964	10	SUSCEPTIBLE	0	3200
8	109.32	109.898	2.61579	10.5903	2.61579	10.5903	5	SUSCEPTIBLE	100.51	3200
9	109.368	109.869	1.77996	11.8969	1.77996	11.8969	7	SUSCEPTIBLE	100.797	3200
10	109.369	109.887	1.70661	10.5877	1.70661	10.5877	8	SUSCEPTIBLE	104.875	3200
1	109.49	110.043	2.51409	11.1922	2.51409	11.1922	3	SUSCEPTIBLE	100.746	3200
2	109.702	110.487	0.966757	11.8874	0.966757	11.8874	6	SUSCEPTIBLE	0	3200
7	109.75	110.307	4.14241	11.3905	4.14241	11.3905	4	SUSCEPTIBLE	102.607	3200
4	109.751	110.266	4.01255	10.5411	4.01255	10.5411	2	SUSCEPTIBLE	0	3200
5	109.828	110.391	5.62386	11.7775	5.62386	11.7775	9	SUSCEPTIBLE	0	3200
6	109.837	110.365	5.86468	10.3964	5.86468	10.3964	10	SUSCEPTIBLE	0	3200
9	109.869	110.369	1.77996	11.8969	1.77996	11.8969	7	SUSCEPTIBLE	102.451	3200
10	109.887	110.404	1.70661	10.5877	1.70661	10.5877	8	SUSCEPTIBLE	104.875	3200
3	109.891	110.514	2.72945	11.5434	2.72945	11.5434	1	INFECTIOUS	0	3200
8	109.898	110.475	2.61579	10.5903	2.61579	10.5903	5	SUSCEPTIBLE	100.51	3200
1	110.043	110.596	2.51409	11.1922	2.51409	11.1922	3	SUSCEPTIBLE	104.053	3200
4	110.266	110.781	4.01255	10.5411	4.01255	10.5411	2	SUSCEPTIBLE	0	3200
7	110.307	110.864	4.14241	11.3905	4.14241	11.3905	4	SUSCEPTIBLE	104.26	3200
6	110.365	110.894	5.86468	10.3964	5.86468	10.3964	10	SUSCEPTIBLE	0	3200
9	110.369	110.87	1.77996	11.8969	1.77996	11.8969	7	SUSCEPTIBLE	104.104	3200
5	110.391	110.953	5.62386	11.7775	5.62386	11.7775	9	SUSCEPTIBLE	0	3200
10	110.404	110.921	1.70661	10.5877	1.70661	10.5877	8	SUSCEPTIBLE	104.875	3200
8	110.475	111.052	2.61579	10.5903	2.61579	10.5903	5	SUSCEPTIBLE	102.162	3200
2	110.487	111.273	0.966757	11.8874	0.966757	11.8874	6	SUSCEPTIBLE	0	3200
3	110.514	111.137	2.72945	11.5434	2.72945	11.5434	1	INFECTIOUS	0	3200
1	110.596	111.149	2.51409	11.1922	2.51409	11.1922	3	SUSCEPTIBLE	105.705	3200
4	110.781	111.296	4.01255	10.5411	4.01255	10.5411	2	SUSCEPTIBLE	0	3200
7	110.864	111.421	4.14241	11.3905	4.14241	11.3905	4	SUSCEPTIBLE	107.564	3200
9	110.87	111.371	1.77996	11.8969	1.77996	11.8969	7	SUSCEPTIBLE	107.408	3200
6	110.894	111.422	5.86468	10.3964	5.86468	10.3964	10	SUSCEPTIBLE	0	3200
10	110.921	111.439	1.70661	10.5877	1.70661	10.5877	8	SUSCEPTIBLE	104.875	3200
5	110.953	111.516	5.62386	11.7775	5.62386	11.7775	9	SUSCEPTIBLE	0	3200
8	111.052	111.63	2.61579	10.5903	2.61579	10.5903	5	SUSCEPTIBLE	103.814	3200
3	111.137	111.76	2.72945	11.5434	2.72945	11.5434	1	INFECTIOUS	0	3200
1	111.149	111.702	2.51409	11.1922	2.51409	11.1922	3	SUSCEPTIBLE	107.357	3200
2	111.273	112.059	0.966757	11.8874	0.966757	11.8874	6	SUSCEPTIBLE	0	3200
4	111.296	111.811	4.01255	10.5411	4.01255	10.5411	2	SUSCEPTIBLE	0	3200
9	111.371	111.872	1.77996	11.8969	1.77996	11.8969	7	SUSCEPTIBLE	109.059	3200
7	111.421	111.979	4.14241	11.3905	4.14241	11.3905	4	SUSCEPTIBLE	109.215	3200
6	111.422	111.951	5.86468	10.3964	5.86468	10.3964	10	SUSCEPTIBLE	0	3200
10	111.439	111.956	1.70661	10.5877	1.70661	10.5877	8	SUSCEPTIBLE	104.875	3200
5	111.516	112.078	5.62386	11.7775	5.62386	11.7775	9	SUSCEPTIBLE	0	3200
8	111.63	112.207	2.61579	10.5903	2.61579	10.5903	5	SUSCEPTIBLE	107.115	3200
1	111.702	112.255	2.51409	11.1922	2.51409	11.1922	3	SUSCEPTIBLE	109.008	3200
3	111.76	112.384	2.72945	11.5434	2.72945	11.5434	1	INFECTIOUS	0	3200
4	111.811	112.326	4.01255	10.5411	4.01255	10.5411	2	SUSCEPTIBLE	0	3200
9	111.872	112.373	1.77996	11.8969	1.77996	11.8969	7	SUSCEPTIBLE	109.059	3200
6	111.951	112.479	5.86468	10.3964	5.86468	10.3964	10	SUSCEPTIBLE	0	3200
10	111.956	112.474	1.70661	10.5877	1.70661	10.5877	8	SUSCEPTIBLE	106.525	3200
7	111.979	112.536	4.14241	11.3905	4.14241	11.3905	4	SUSCEPTIBLE	109.215	3200
2	112.059	112.845	0.966757	11.8874	0.966757	11.8874	6	SUSCEPTIBLE	0	3200
5	112.078	112.641	5.62386	11.7775	5.62386	11.7775	9	SUSCEPTIBLE	0	3200
8	112.207	112.785	2.61579	10.5903	2.61579	10.5903	5	SUSCEPTIBLE	108.764	3200
1	112.255	112.808	2.51409	11.1922	2.51409	11.1922	3	SUSCEPTIBLE	109.008	3200
4	112.326	112.841	4.01255	10.5411	4.01255	10.5411	2	SUSCEPTIBLE	0	3200
9	112.373	112.874	1.77996	11.8969	1.77996	11.8969	7	SUSCEPTIBLE	109.059	3200
3	112.384	113.007	2.72945	11.5434	2.72945	11.5434	1	INFECTIOUS	0	3200
10	112.474	112.991	1.70661	10.5877	1.70661	10.5877	8	SUSCEPTIBLE	109.893	3200
6	112.479	113.008	5.86468	10.3964	5.86468	10.3964	10	SUSCEPTIBLE	0	3200
7	112.536	113.093	4.14241	11.3905	4.14241	11.3905	4	SUSCEPTIBLE	109.215	3200
5	112.641	113.203	5.62386	11.7775	5.62386	11.7775	9	SUSCEPTIBLE	0	3200
8	112.785	113.362	2.61579	10.5903	2.61579	10.5903	5	SUSCEPTIBLE	108.764	3200
1	112.808	113.361	2.51409	11.1922	2.51409	11.1922	3	SUSCEPTIBLE	109.008	3200
4	112.841	113.356	4.01255	10.5411	4.01255	10.5411	2	SUSCEPTIBLE	0	3200
2	112.845	113.63	0.966757	11.8874	0.966757	11.8874	6	SUSCEPTIBLE	0	3200
9	112.874	113.375	1.77996	11.8969	1.77996	11.8969	7	SUSCEPTIBLE	109.059	3200
10	112.991	113.508	1.70661	10.5877	1.70661	10.5877	8	SUSCEPTIBLE	111.611	3200
3	113.007	113.63	2.72945	11.5434	2.72945	11.5434	1	INFECTIOUS	0	3200
6	113.008	113.536	5.86468	10.3964	5.86468	10.3964	10	SUSCEPTIBLE	0	3200
7	113.093	113.65	4.14241	11.3905	4.14241	11.3905	4	SUSCEPTIBLE	109.215	3200
5	113.203	113.766	5.62386	11.7775	5.62386	11.7775	9	SUSCEPTIBLE	0	3200
4	113.356	113.871	4.01255	10.5411	4.01255	10.5411	2	SUSCEPTIBLE	0	3200
1	113.361	113.914	2.51409	11.1922	2.51409	11.1922	3	SUSCEPTIBLE	109.008	3200
8	113.362	113.94	2.61579	10.5903	2.61579	10.5903	5	SUSCEPTIBLE	108.764	3200
9	113.375	113.876	1.77996	11.8969	1.77996	11.8969	7	SUSCEPTIBLE	109.059	3200
10	113.508	114.026	1.70661	10.5877	1.70661	10.5877	8	SUSCEPTIBLE	113.329	3200
6	113.536	114.065	5.86468	10.3964	5.86468	10.3964	10	SUSCEPTIBLE	0	3200
3	113.63	114.253	2.72945	11.5434	2.72945	11.5434	1	INFECTIOUS	0	3200
2	113.63	114.416	0.966757	11.8874	0.966757	11.8874	6	SUSCEPTIBLE	0	3200
7	113.65	114.208	4.14241	11.3905	4.14241	11.3905	4	SUSCEPTIBLE	110.931	3200
5	113.766	114.328	5.62386	11.7775	5.62386	11.7775	9	SUSCEPTIBLE	0	3200
4	113.871	114.386	4.01255	10.5411	4.01255	10.5411	2	SUSCEPTIBLE	0	3200
9	113.876	114.377	1.77996	11.8969	1.77996	11.8969	7	SUSCEPTIBLE	110.775	3200
1	113.914	114.467	2.51409	11.1922	2.51409	11.1922	3	SUSCEPTIBLE	110.724	3200
8	113.94	114.517	2.61579	10.5903	2.61579	10.5903	5	SUSCEPTIBLE	108.764	3200
10	114.026	114.543	1.70661	10.5877	1.70661	10.5877	8	SUSCEPTIBLE	113.329	3200
6	114.065	114.593	5.86468	10.3964	5.86468	10.3964	10	SUSCEPTIBLE	0	3200
7	114.208	114.765	4.14241	11.3905	4.14241	11.3905	4	SUSCEPTIBLE	112.647	3200
3	114.253	114.876	2.72945	11.5434	2.72945	11.5434	1	INFECTIOUS	0	3200
5	114.328	114.891	5.62386	11.7775	5.62386	11.7775	9	SUSCEPTIBLE	0	3200
9	114.377	114.878	1.77996	11.8969	1.77996	11.8969	7	SUSCEPTIBLE	112.491	3200
4	114.386	114.901	4.01255	10.5411	4.01255	10.5411	2	SUSCEPTIBLE	0	3200
2	114.416	115.202	0.966757	11.8874	0.966757	11.8874	6	SUSCEPTIBLE	0	3200
1	114.467	115.02	2.51409	11.1922	2.51409	11.1922	3	SUSCEPTIBLE	114.155	3200
8	114.517	115.095	2.61579	10.5903	2.61579	10.5903	5	SUSCEPTIBLE	110.479	3200
10	114.543	115.061	1.70661	10.5877	1.70661	10.5877	8	SUSCEPTIBLE	113.329	3200
6	114.593	115.121	5.86468	10.3964	5.86468	10.3964	10	SUSCEPTIBLE	0	3200
7	114.765	115.322	4.14241	11.3905	4.14241	11.3905	4	SUSCEPTIBLE	114.362	3200
3	114.876	115.499	2.72945	11.5434	2.72945	11.5434	1	INFECTIOUS	0	3200
9	114.878	115.378	1.77996	11.8969	1.77996	11.8969	7	SUSCEPTIBLE	115.92	3200
5	114.891	115.453	5.62386	11.7775	5.62386	11.7775	9	SUSCEPTIBLE	0	3200
4	114.901	115.416	4.01255	10.5411	4.01255	10.5411	2	SUSCEPTIBLE	0	3200
1	115.02	115.573	2.51409	11.1922	2.51409	11.1922	3	SUSCEPTIBLE	115.869	3200
10	115.061	115.578	1.70661	10.5877	1.70661	10.5877	8	SUSCEPTIBLE	113.329	3200
8	115.095	115.672	2.61579	10.5903	2.61579	10.5903	5	SUSCEPTIBLE	112.193	3200
6	115.121	115.65	5.86468	10.3964	5.86468	10.3964	10	SUSCEPTIBLE	0	3200
2	115.202	115.988	0.966757	11.8874	0.966757	11.8874	6	SUSCEPTIBLE	0	3200
7	115.322	115.88	4.14241	11.3905	4.14241	11.3905	4	SUSCEPTIBLE	117.789	3200
9	115.378	115.879	1.77996	11.8969	1.77996	11.8969	7	SUSCEPTIBLE	117.633	3200
4	115.416	115.932	4.01255	10.5411	4.01255	10.5411	2	SUSCEPTIBLE	0	3200
5	115.453	116.016	5.62386	11.7775	5.62386	11.7775	9	SUSCEPTIBLE	0	3200
3	115.499	116.123	2.72945	11.5434	2.72945	11.5434	1	INFECTIOUS	0	3200
1	115.573	116.126	2.51409	11.1922	2.51409	11.1922	3	SUSCEPTIBLE	117.582	3200
10	115.578	116.096	1.70661	10.5877	1.70661	10.5877	8	SUSCEPTIBLE	113.329	3200
6	115.65	116.178	5.86468	10.3964	5.86468	10.3964	10	SUSCEPTIBLE	0	3200
8	115.672	116.249	2.61579	10.5903	2.61579	10.5903	5	SUSCEPTIBLE	115.619	3200
9	115.879	116.38	1.77996	11.8969	1.77996	11.8969	7	SUSCEPTIBLE	117.633	3200
7	115.88	116.437	4.14241	11.3905	4.14241	11.3905	4	SUSCEPTIBLE	117.789	3200
4	115.932	116.447	4.01255	10.5411	4.01255	10.5411	2	SUSCEPTIBLE	0	3200
2	115.988	116.773	0.966757	11.8874	0.966757	11.8874	6	SUSCEPTIBLE	0	3200
5	116.016	116.578	5.62386	11.7775	5.62386	11.7775	9	SUSCEPTIBLE	0	3200
10	116.096	116.613	1.70661	10.5877	1.70661	10.5877	8	SUSCEPTIBLE	116.753	3200
3	116.123	116.746	2.72945	11.5434	2.72945	11.5434	1	INFECTIOUS	0	3200
1	116.126	116.679	2.51409	11.1922	2.51409	11.1922	3	SUSCEPTIBLE	117.582	3200
6	116.178	116.707	5.86468	10.3964	5.86468	10.3964	10	SUSCEPTIBLE	0	3200
8	116.249	116.827	2.61579	10.5903	2.61579	10.5903	5	SUSCEPTIBLE	117.331	3200
9	116.38	116.881	1.77996	11.8969	1.77996	11.8969	7	SUSCEPTIBLE	117.633	3200
7	116.437	116.994	4.14241	11.3905	4.14241	11.3905	4	SUSCEPTIBLE	117.789	3200
4	116.447	116.962	4.01255	10.5411	4.01255	10.5411	2	SUSCEPTIBLE	0	3200
5	116.578	117.141	5.62386	11.7775	5.62386	11.7775	9	SUSCEPTIBLE	0	3200
10	116.613	117.13	1.70661	10.5877	1.70661	10.5877	8	SUSCEPTIBLE	118.534	3200
1	116.679	117.232	2.51409	11.1922	2.51409	11.1922	3	SUSCEPTIBLE	117.582	3200
6	116.707	117.235	5.86468	10.3964	5.86468	10.3964	10	SUSCEPTIBLE	0	3200
3	116.746	117.369	2.72945	11.5434	2.72945	11.5434	1	INFECTIOUS	0	3200
2	116.773	117.559	0.966757	11.8874	0.966757	11.8874	6	SUSCEPTIBLE	0	3200
8	116.827	117.404	2.61579	10.5903	2.61579	10.5903	5	SUSCEPTIBLE	117.331	3200
9	116.881	117.382	1.77996	11.8969	1.77996	11.8969	7	SUSCEPTIBLE	117.633	3200
4	116.962	117.477	4.01255	10.5411	4.01255	10.5411	2	SUSCEPTIBLE	0	3200
7	116.994	117.551	4.14241	11.3905	4.14241	11.3905	4	SUSCEPTIBLE	117.789	3200
10	117.13	117.648	1.70661	10.5877	1.70661	10.5877	8	SUSCEPTIBLE	120.314	3200
5	117.141	117.703	5.62386	11.7775	5.62386	11.7775	9	SUSCEPTIBLE	0	3200
1	117.232	117.785	2.51409	11.1922	2.51409	11.1922	3	SUSCEPTIBLE	117.582	3200
6	117.235	117.764	5.86468	10.3964	5.86468	10.3964	10	SUSCEPTIBLE	0	3200
3	117.369	117.992	2.72945	11.5434	2.72945	11.5434	1	INFECTIOUS	0	3200
9	117.382	117.883	1.77996	11.8969	1.77996	11.8969	7	SUSCEPTIBLE	117.633	3200
8	117.404	117.982	2.61579	10.5903	2.61579	10.5903	5	SUSCEPTIBLE	117.331	3200
4	117.477	117.992	4.01255	10.5411	4.01255	10.5411	2	SUSCEPTIBLE	0	3200
7	117.551	118.109	4.14241	11.3905	4.14241	11.3905	4	SUSCEPTIBLE	117.789	3200
2	117.559	118.345	0.966757	11.8874	0.966757	11.8874	6	SUSCEPTIBLE	0	3200
10	117.648	118.165	1.70661	10.5877	1.70661	10.5877	8	SUSCEPTIBLE	122.094	3200
5	117.703	118.266	5.62386	11.7775	5.62386	11.7775	9	SUSCEPTIBLE	0	3200
6	117.764	118.292	5.86468	10.3964	5.86468	10.3964	10	SUSCEPTIBLE	0	3200
1	117.785	118.337	2.51409	11.1922	2.51409	11.1922	3	SUSCEPTIBLE	119.361	3200
9	117.883	118.384	1.77996	11.8969	1.77996	11.8969	7	SUSCEPTIBLE	119.412	3200
8	117.982	118.559	2.61579	10.5903	2.61579	10.5903	5	SUSCEPTIBLE	117.331	3200
4	117.992	118.507	4.01255	10.5411	4.01255	10.5411	2	SUSCEPTIBLE	0	3200
3	117.992	118.615	2.72945	11.5434	2.72945	11.5434	1	INFECTIOUS	0	3200
7	118.109	118.666	4.14241	11.3905	4.14241	11.3905	4	SUSCEPTIBLE	121.346	3200
10	118.165	118.683	1.70661	10.5877	1.70661	10.5877	8	SUSCEPTIBLE	122.094	3200
5	118.266	118.828	5.62386	11.7775	5.62386	11.7775	9	SUSCEPTIBLE	0	3200
6	118.292	118.821	5.86468	10.3964	5.86468	10.3964	10	SUSCEPTIBLE	0	3200
1	118.337	118.89	2.51409	11.1922	2.51409	11.1922	3	SUSCEPTIBLE	121.139	3200
2	118.345	119.13	0.966757	11.8874	0.966757	11.8874	6	SUSCEPTIBLE	0	3200
9	118.384	118.885	1.77996	11.8969	1.77996	11.8969	7	SUSCEPTIBLE	121.19	3200
4	118.507	119.022	4.01255	10.5411	4.01255	10.5411	2	SUSCEPTIBLE	0	3200
8	118.559	119.137	2.61579	10.5903	2.61579	10.5903	5	SUSCEPTIBLE	119.108	3200
3	118.615	119.238	2.72945	11.5434	2.72945	11.5434	1	INFECTIOUS	0	3200
7	118.666	119.223	4.14241	11.3905	4.14241	11.3905	4	SUSCEPTIBLE	123.123	3200
10	118.683	119.2	1.70661	10.5877	1.70661	10.5877	8	SUSCEPTIBLE	122.094	3200
6	118.821	119.349	5.86468	10.3964	5.86468	10.3964	10	SUSCEPTIBLE	0	3200
5	118.828	119.391	5.62386	11.7775	5.62386	11.7775	9	SUSCEPTIBLE	0	3200
9	118.885	119.386	1.77996	11.8969	1.77996	11.8969	7	SUSCEPTIBLE	124.743	3200
1	118.89	119.443	2.51409	11.1922	2.51409	11.1922	3	SUSCEPTIBLE	124.692	3200
4	119.022	119.537	4.01255	10.5411	4.01255	10.5411	2	SUSCEPTIBLE	0	3200
2	119.13	119.916	0.966757	11.8874	0.966757	11.8874	6	SUSCEPTIBLE	0	3200
8	119.137	119.714	2.61579	10.5903	2.61579	10.5903	5	SUSCEPTIBLE	120.884	3200
10	119.2	119.717	1.70661	10.5877	1.70661	10.5877	8	SUSCEPTIBLE	122.094	3200
7	119.223	119.78	4.14241	11.3905	4.14241	11.3905	4	SUSCEPTIBLE	126.675	3200
3	119.238	119.862	2.72945	11.5434	2.72945	11.5434	1	INFECTIOUS	0	3200
6	119.349	119.878	5.86468	10.3964	5.86468	10.3964	10	SUSCEPTIBLE	0	3200
9	119.386	119.886	1.77996	11.8969	1.77996	11.8969	7	SUSCEPTIBLE	126.518	3200
5	119.391	119.953	5.62386	11.7775	5.62386	11.7775	9	SUSCEPTIBLE	0	3200
1	119.443	119.996	2.51409	11.1922	2.51409	11.1922	3	SUSCEPTIBLE	126.467	3200
4	119.537	120.052	4.01255	10.5411	4.01255	10.5411	2	SUSCEPTIBLE	0	3200
8	119.714	120.292	2.61579	10.5903	2.61579	10.5903	5	SUSCEPTIBLE	124.434	3200
10	119.717	120.235	1.70661	10.5877	1.70661	10.5877	8	SUSCEPTIBLE	123.868	3200
7	119.78	120.338	4.14241	11.3905	4.14241	11.3905	4	SUSCEPTIBLE	126.675	3200
3	119.862	120.485	2.72945	11.5434	2.72945	11.5434	1	INFECTIOUS	0	3200
6	119.878	120.406	5.86468	10.3964	5.86468	10.3964	10	SUSCEPTIBLE	0	3200
9	119.886	120.387	1.77996	11.8969	1.77996	11.8969	7	SUSCEPTIBLE	126.518	3200
2	119.916	120.702	0.966757	11.8874	0.966757	11.8874	6	SUSCEPTIBLE	0	3200
5	119.953	120.516	5.62386	11.7775	5.62386	11.7775	9	SUSCEPTIBLE	0	3200
1	119.996	120.549	2.51409	11.1922	2.51409	11.1922	3	SUSCEPTIBLE	126.467	3200
4	120.052	120.567	4.01255	10.5411	4.01255	10.5411	2	SUSCEPTIBLE	0	3200
[truncated: 72,500 more rows]
