# Supplementary material for: Modelling airborne transmission of SARS-CoV-2 at a local scale
Source: PLoS One. 2022 Aug 30;17(8):e0273820. doi: 10.1371/journal.pone.0273820 (PMC9426895; doi:10.1371/journal.pone.0273820)
Supplement: S1 Dataset — The data sets contain the parameters and configurations for the simulation defined in the scenario file as well as the simulation outputs for all numerical experiments presented in this contribution. In addition, the scripts for the evaluation of the results are provided. (ZIP) [file pone.0273820.s003.zip › simulation_data/evaluation/restaurant/lu-2020-life/postvis_summary.txt]

pedestrianId	simTime when infectionStatus changes	infectionStatus
1		613,806658300161			EXPOSED		
2		 					SUSCEPTIBLE
3							INFECTIOUS
4							SUSCEPTIBLE
5							SUSCEPTIBLE
6							SUSCEPTIBLE
7		614,070563296644			EXPOSED
8		615,160004157575			EXPOSED
9		613,765947274819			EXPOSED
10		612,811926350928			EXPOSED
