# Supplementary material for: Modelling airborne transmission of SARS-CoV-2 at a local scale
Source: PLoS One. 2022 Aug 30;17(8):e0273820. doi: 10.1371/journal.pone.0273820 (PMC9426895; doi:10.1371/journal.pone.0273820)
Supplement: S1 Dataset — The data sets contain the parameters and configurations for the simulation defined in the scenario file as well as the simulation outputs for all numerical experiments presented in this contribution. In addition, the scripts for the evaluation of the results are provided. (ZIP) [file pone.0273820.s003.zip › simulation_data/output/choirRehearsal/condM/condM_A.log]

13:30:28,433   INFO STDOUTERR:15 - Redirect StdOut and StdErr
13:30:28,433   INFO ScenarioRunSubCommand:55 - Use output directory: C:\Users\Rahn\Documents\Forschung\Veroeffentlichungen\2021\CovidSim_Model\data\scenarios\choirRehearsal\scripts\..\..\..\output\choirRehearsal\condM
13:30:28,834 STDOUT STDOUTERR:22 - Topography Warning:
   The target is not used in any source. Remove target to increase performance. 
   The target is not used in any source. Remove target to increase performance. 
   The target is not used in any source. Remove target to increase performance. 
   The target is not used in any source. Remove target to increase performance. 
   The target is not used in any source. Remove target to increase performance. 
   The target is not used in any source. Remove target to increase performance. 
   The target is not used in any source. Remove target to increase performance. 
   The target is not used in any source. Remove target to increase performance. 
   The target is not used in any source. Remove target to increase performance. 
   The target is not used in any source. Remove target to increase performance. 
   The target is not used in any source. Remove target to increase performance. 
   The target is not used in any source. Remove target to increase performance. 
   The target is not used in any source. Remove target to increase performance. 
   The target is not used in any source. Remove target to increase performance. 
   The target is not used in any source. Remove target to increase performance. 
   The target is not used in any source. Remove target to increase performance. 
   The target is not used in any source. Remove target to increase performance. 
   The target is not used in any source. Remove target to increase performance. 
   The target is not used in any source. Remove target to increase performance. 
   The target is not used in any source. Remove target to increase performance. 
   The target is not used in any source. Remove target to increase performance. 
   The target is not used in any source. Remove target to increase performance. 
   The target is not used in any source. Remove target to increase performance. 
   The target is not used in any source. Remove target to increase performance. 
   The target is not used in any source. Remove target to increase performance. 
   The target is not used in any source. Remove target to increase performance. 
   The target is not used in any source. Remove target to increase performance. 
   The target is not used in any source. Remove target to increase performance. 
   The target is not used in any source. Remove target to increase performance. 
   The target is not used in any source. Remove target to increase performance. 
   The target is not used in any source. Remove target to increase performance. 
   The target is not used in any source. Remove target to increase performance. 
   The target is not used in any source. Remove target to increase performance. 
   The target is not used in any source. Remove target to increase performance. 
   The target is not used in any source. Remove target to increase performance. 
   The target is not used in any source. Remove target to increase performance. 
   The target is not used in any source. Remove target to increase performance. 
   The target is not used in any source. Remove target to increase performance. 
   The target is not used in any source. Remove target to increase performance. 
   The target is not used in any source. Remove target to increase performance. 
   The target is not used in any source. Remove target to increase performance. 
   The target is not used in any source. Remove target to increase performance. 
   The target is not used in any source. Remove target to increase performance. 
   The target is not used in any source. Remove target to increase performance. 
   The target is not used in any source. Remove target to increase performance. 
   The target is not used in any source. Remove target to increase performance. 
   Two targets overlap. 
   Two targets overlap. 
   Two targets overlap. 
   Two targets overlap. 
   Two targets overlap. 
   Two targets overlap. 
   Two targets overlap. 
   Two targets overlap. 
   Two targets overlap. 
   Two targets overlap. 
   Two targets overlap. 
   Two targets overlap. 
   Two targets overlap. 
   Two targets overlap. 
   Two targets overlap. 
   Two targets overlap. 

13:30:28,849   INFO VadereConfig:66 - Use config file from path C:\Users\Rahn\.config\vadere.conf
13:30:28,950   INFO ScenarioCache:85 - Cache search location: C:\Users\Rahn\Documents\Forschung\Veroeffentlichungen\2021\CovidSim_Model\data\scenarios\choirRehearsal\scripts\..\createdFromTemplate\__cache__
13:30:28,950   INFO ScenarioRun:147 - Initializing scenario: miller-2020-life_seed_000...
13:30:28,950   INFO ScenarioRun:128 - scenario context initialized.
13:30:28,965   INFO ScenarioRun:229 - no mesh miller-2020-life_seed_000.poly was found.
13:30:28,965   INFO ScenarioRun:229 - no mesh miller-2020-life_seed_000_background.poly was found.
13:30:29,034   INFO PotentialFieldDistancesBruteForce:49 - solve floor field (PotentialFieldDistancesBruteForce)
13:30:29,034   INFO PotentialFieldDistancesBruteForce:106 - Progress:  0% -> 0/47450 [points]
13:30:29,098   INFO PotentialFieldDistancesBruteForce:106 - Progress: 10% -> 4745/47450 [points]
13:30:29,134   INFO PotentialFieldDistancesBruteForce:106 - Progress: 20% -> 9490/47450 [points]
13:30:29,150   INFO PotentialFieldDistancesBruteForce:106 - Progress: 30% -> 14235/47450 [points]
13:30:29,166   INFO PotentialFieldDistancesBruteForce:106 - Progress: 40% -> 18980/47450 [points]
13:30:29,197   INFO PotentialFieldDistancesBruteForce:106 - Progress: 50% -> 23725/47450 [points]
13:30:29,213   INFO PotentialFieldDistancesBruteForce:106 - Progress: 60% -> 28470/47450 [points]
13:30:29,219   INFO PotentialFieldDistancesBruteForce:106 - Progress: 70% -> 33215/47450 [points]
13:30:29,235   INFO PotentialFieldDistancesBruteForce:106 - Progress: 80% -> 37960/47450 [points]
13:30:29,250   INFO PotentialFieldDistancesBruteForce:106 - Progress: 90% -> 42705/47450 [points]
13:30:29,266   INFO PotentialFieldDistancesBruteForce:96 - floor field initialization time:232[ms]
13:30:29,266   INFO Topography:428 - Set PedestrianIdCount to start value: 1
13:30:29,351   INFO EikonalSolverDefaultProvider:23 - floor field initialization time:69[ms]
13:30:29,397   INFO EikonalSolverDefaultProvider:23 - floor field initialization time:31[ms]
13:30:29,420   INFO EikonalSolverDefaultProvider:23 - floor field initialization time:23[ms]
13:30:29,435   INFO EikonalSolverDefaultProvider:23 - floor field initialization time:15[ms]
13:30:29,467   INFO EikonalSolverDefaultProvider:23 - floor field initialization time:32[ms]
13:30:29,482   INFO EikonalSolverDefaultProvider:23 - floor field initialization time:15[ms]
13:30:29,513   INFO EikonalSolverDefaultProvider:23 - floor field initialization time:31[ms]
13:30:29,536   INFO EikonalSolverDefaultProvider:23 - floor field initialization time:16[ms]
13:30:29,551   INFO EikonalSolverDefaultProvider:23 - floor field initialization time:15[ms]
13:30:29,582   INFO EikonalSolverDefaultProvider:23 - floor field initialization time:31[ms]
13:30:29,620   INFO EikonalSolverDefaultProvider:23 - floor field initialization time:6[ms]
13:30:29,651   INFO EikonalSolverDefaultProvider:23 - floor field initialization time:31[ms]
13:30:29,667   INFO EikonalSolverDefaultProvider:23 - floor field initialization time:16[ms]
13:30:29,683   INFO EikonalSolverDefaultProvider:23 - floor field initialization time:16[ms]
13:30:29,720   INFO EikonalSolverDefaultProvider:23 - floor field initialization time:22[ms]
13:30:29,736   INFO EikonalSolverDefaultProvider:23 - floor field initialization time:16[ms]
13:30:29,752   INFO EikonalSolverDefaultProvider:23 - floor field initialization time:16[ms]
13:30:29,783   INFO EikonalSolverDefaultProvider:23 - floor field initialization time:31[ms]
13:30:29,799   INFO EikonalSolverDefaultProvider:23 - floor field initialization time:16[ms]
13:30:29,821   INFO EikonalSolverDefaultProvider:23 - floor field initialization time:22[ms]
13:30:29,852   INFO EikonalSolverDefaultProvider:23 - floor field initialization time:31[ms]
13:30:29,868   INFO EikonalSolverDefaultProvider:23 - floor field initialization time:16[ms]
13:30:29,921   INFO EikonalSolverDefaultProvider:23 - floor field initialization time:53[ms]
13:30:29,952   INFO EikonalSolverDefaultProvider:23 - floor field initialization time:31[ms]
13:30:29,968   INFO EikonalSolverDefaultProvider:23 - floor field initialization time:16[ms]
13:30:29,999   INFO EikonalSolverDefaultProvider:23 - floor field initialization time:15[ms]
13:30:30,021   INFO EikonalSolverDefaultProvider:23 - floor field initialization time:22[ms]
13:30:30,053   INFO EikonalSolverDefaultProvider:23 - floor field initialization time:16[ms]
13:30:30,068   INFO EikonalSolverDefaultProvider:23 - floor field initialization time:15[ms]
13:30:30,100   INFO EikonalSolverDefaultProvider:23 - floor field initialization time:32[ms]
13:30:30,122   INFO EikonalSolverDefaultProvider:23 - floor field initialization time:22[ms]
13:30:30,137   INFO EikonalSolverDefaultProvider:23 - floor field initialization time:15[ms]
13:30:30,153   INFO EikonalSolverDefaultProvider:23 - floor field initialization time:16[ms]
13:30:30,184   INFO EikonalSolverDefaultProvider:23 - floor field initialization time:31[ms]
13:30:30,200   INFO EikonalSolverDefaultProvider:23 - floor field initialization time:16[ms]
13:30:30,224   INFO EikonalSolverDefaultProvider:23 - floor field initialization time:24[ms]
13:30:30,244   INFO EikonalSolverDefaultProvider:23 - floor field initialization time:20[ms]
13:30:30,303   INFO EikonalSolverDefaultProvider:23 - floor field initialization time:51[ms]
13:30:30,326   INFO EikonalSolverDefaultProvider:23 - floor field initialization time:23[ms]
13:30:30,346   INFO EikonalSolverDefaultProvider:23 - floor field initialization time:20[ms]
13:30:30,366   INFO EikonalSolverDefaultProvider:23 - floor field initialization time:20[ms]
13:30:30,386   INFO EikonalSolverDefaultProvider:23 - floor field initialization time:20[ms]
13:30:30,405   INFO EikonalSolverDefaultProvider:23 - floor field initialization time:19[ms]
13:30:30,427   INFO EikonalSolverDefaultProvider:23 - floor field initialization time:22[ms]
13:30:30,448   INFO EikonalSolverDefaultProvider:23 - floor field initialization time:21[ms]
13:30:30,468   INFO EikonalSolverDefaultProvider:23 - floor field initialization time:20[ms]
13:30:30,489   INFO EikonalSolverDefaultProvider:23 - floor field initialization time:21[ms]
13:30:30,509   INFO EikonalSolverDefaultProvider:23 - floor field initialization time:20[ms]
13:30:30,530   INFO EikonalSolverDefaultProvider:23 - floor field initialization time:21[ms]
13:30:30,559   INFO EikonalSolverDefaultProvider:23 - floor field initialization time:21[ms]
13:30:30,581   INFO EikonalSolverDefaultProvider:23 - floor field initialization time:20[ms]
13:30:30,602   INFO EikonalSolverDefaultProvider:23 - floor field initialization time:21[ms]
13:30:30,652   INFO EikonalSolverDefaultProvider:23 - floor field initialization time:50[ms]
13:30:30,673   INFO EikonalSolverDefaultProvider:23 - floor field initialization time:13[ms]
13:30:30,693   INFO EikonalSolverDefaultProvider:23 - floor field initialization time:12[ms]
13:30:30,714   INFO EikonalSolverDefaultProvider:23 - floor field initialization time:13[ms]
13:30:30,734   INFO EikonalSolverDefaultProvider:23 - floor field initialization time:12[ms]
13:30:30,754   INFO EikonalSolverDefaultProvider:23 - floor field initialization time:12[ms]
13:30:30,783   INFO EikonalSolverDefaultProvider:23 - floor field initialization time:20[ms]
13:30:30,805   INFO EikonalSolverDefaultProvider:23 - floor field initialization time:20[ms]
13:30:30,826   INFO EikonalSolverDefaultProvider:23 - floor field initialization time:21[ms]
13:30:30,846   INFO EikonalSolverDefaultProvider:23 - floor field initialization time:20[ms]
13:30:30,867   INFO EikonalSolverDefaultProvider:23 - floor field initialization time:21[ms]
13:30:30,887   INFO EikonalSolverDefaultProvider:23 - floor field initialization time:20[ms]
13:30:30,908   INFO EikonalSolverDefaultProvider:23 - floor field initialization time:21[ms]
13:30:30,929   INFO EikonalSolverDefaultProvider:23 - floor field initialization time:21[ms]
13:30:30,949   INFO EikonalSolverDefaultProvider:23 - floor field initialization time:20[ms]
13:30:31,017   INFO EikonalSolverDefaultProvider:23 - floor field initialization time:68[ms]
13:30:31,040   INFO EikonalSolverDefaultProvider:23 - floor field initialization time:20[ms]
13:30:31,060   INFO EikonalSolverDefaultProvider:23 - floor field initialization time:20[ms]
13:30:31,088   INFO EikonalSolverDefaultProvider:23 - floor field initialization time:12[ms]
13:30:31,111   INFO EikonalSolverDefaultProvider:23 - floor field initialization time:21[ms]
13:30:31,131   INFO EikonalSolverDefaultProvider:23 - floor field initialization time:20[ms]
13:30:31,151   INFO EikonalSolverDefaultProvider:23 - floor field initialization time:20[ms]
13:30:31,179   INFO EikonalSolverDefaultProvider:23 - floor field initialization time:20[ms]
13:30:31,199   INFO EikonalSolverDefaultProvider:23 - floor field initialization time:18[ms]
13:30:31,219   INFO EikonalSolverDefaultProvider:23 - floor field initialization time:20[ms]
13:30:31,242   INFO EikonalSolverDefaultProvider:23 - floor field initialization time:23[ms]
13:30:31,262   INFO EikonalSolverDefaultProvider:23 - floor field initialization time:20[ms]
13:30:31,290   INFO EikonalSolverDefaultProvider:23 - floor field initialization time:20[ms]
13:30:31,313   INFO EikonalSolverDefaultProvider:23 - floor field initialization time:21[ms]
13:30:31,381   INFO EikonalSolverDefaultProvider:23 - floor field initialization time:28[ms]
13:30:31,403   INFO EikonalSolverDefaultProvider:23 - floor field initialization time:20[ms]
13:30:31,431   INFO EikonalSolverDefaultProvider:23 - floor field initialization time:18[ms]
13:30:31,463   INFO EikonalSolverDefaultProvider:23 - floor field initialization time:32[ms]
13:30:31,494   INFO EikonalSolverDefaultProvider:23 - floor field initialization time:31[ms]
13:30:31,532   INFO EikonalSolverDefaultProvider:23 - floor field initialization time:38[ms]
13:30:31,563   INFO EikonalSolverDefaultProvider:23 - floor field initialization time:31[ms]
13:30:31,594   INFO EikonalSolverDefaultProvider:23 - floor field initialization time:31[ms]
13:30:31,625   INFO EikonalSolverDefaultProvider:23 - floor field initialization time:31[ms]
13:30:31,648   INFO EikonalSolverDefaultProvider:23 - floor field initialization time:23[ms]
13:30:31,679   INFO EikonalSolverDefaultProvider:23 - floor field initialization time:16[ms]
13:30:31,726   INFO EikonalSolverDefaultProvider:23 - floor field initialization time:32[ms]
13:30:31,748   INFO EikonalSolverDefaultProvider:23 - floor field initialization time:22[ms]
13:30:31,795   INFO EikonalSolverDefaultProvider:23 - floor field initialization time:32[ms]
13:30:31,810   INFO EikonalSolverDefaultProvider:23 - floor field initialization time:15[ms]
13:30:31,848   INFO EikonalSolverDefaultProvider:23 - floor field initialization time:22[ms]
13:30:31,895   INFO EikonalSolverDefaultProvider:23 - floor field initialization time:31[ms]
13:30:31,933   INFO EikonalSolverDefaultProvider:23 - floor field initialization time:38[ms]
13:30:31,973   INFO EikonalSolverDefaultProvider:23 - floor field initialization time:25[ms]
13:30:32,004   INFO EikonalSolverDefaultProvider:23 - floor field initialization time:31[ms]
13:30:32,049   INFO EikonalSolverDefaultProvider:23 - floor field initialization time:29[ms]
13:30:32,080   INFO EikonalSolverDefaultProvider:23 - floor field initialization time:31[ms]
13:30:32,111   INFO EikonalSolverDefaultProvider:23 - floor field initialization time:16[ms]
13:30:32,164   INFO EikonalSolverDefaultProvider:23 - floor field initialization time:37[ms]
13:30:32,211   INFO EikonalSolverDefaultProvider:23 - floor field initialization time:47[ms]
13:30:32,265   INFO EikonalSolverDefaultProvider:23 - floor field initialization time:54[ms]
13:30:32,312   INFO EikonalSolverDefaultProvider:23 - floor field initialization time:47[ms]
13:30:32,349   INFO EikonalSolverDefaultProvider:23 - floor field initialization time:37[ms]
13:30:32,381   INFO EikonalSolverDefaultProvider:23 - floor field initialization time:32[ms]
13:30:32,396   INFO EikonalSolverDefaultProvider:23 - floor field initialization time:15[ms]
13:30:32,427   INFO EikonalSolverDefaultProvider:23 - floor field initialization time:31[ms]
13:30:32,512   INFO EikonalSolverDefaultProvider:23 - floor field initialization time:78[ms]
13:30:32,534   INFO EikonalSolverDefaultProvider:23 - floor field initialization time:22[ms]
13:30:32,566   INFO EikonalSolverDefaultProvider:23 - floor field initialization time:16[ms]
13:30:32,597   INFO EikonalSolverDefaultProvider:23 - floor field initialization time:31[ms]
13:30:32,635   INFO EikonalSolverDefaultProvider:23 - floor field initialization time:38[ms]
13:30:32,666   INFO EikonalSolverDefaultProvider:23 - floor field initialization time:31[ms]
13:30:32,681   INFO EikonalSolverDefaultProvider:23 - floor field initialization time:15[ms]
13:30:32,697   INFO EikonalSolverDefaultProvider:23 - floor field initialization time:16[ms]
13:30:32,735   INFO EikonalSolverDefaultProvider:23 - floor field initialization time:22[ms]
13:30:32,751   INFO EikonalSolverDefaultProvider:23 - floor field initialization time:16[ms]
13:30:32,776   INFO EikonalSolverDefaultProvider:23 - floor field initialization time:25[ms]
13:30:32,792   INFO EikonalSolverDefaultProvider:23 - floor field initialization time:16[ms]
13:30:32,823   INFO EikonalSolverDefaultProvider:23 - floor field initialization time:15[ms]
13:30:32,851   INFO EikonalSolverDefaultProvider:23 - floor field initialization time:28[ms]
13:30:32,882   INFO EikonalSolverDefaultProvider:23 - floor field initialization time:31[ms]
13:30:32,898   INFO EikonalSolverDefaultProvider:23 - floor field initialization time:16[ms]
13:30:32,929   INFO EikonalSolverDefaultProvider:23 - floor field initialization time:31[ms]
13:30:32,935   INFO EikonalSolverDefaultProvider:23 - floor field initialization time:6[ms]
13:30:32,967   INFO EikonalSolverDefaultProvider:23 - floor field initialization time:16[ms]
13:30:32,998   INFO EikonalSolverDefaultProvider:23 - floor field initialization time:31[ms]
13:30:33,014   INFO EikonalSolverDefaultProvider:23 - floor field initialization time:16[ms]
13:30:33,036   INFO EikonalSolverDefaultProvider:23 - floor field initialization time:22[ms]
13:30:33,051   INFO EikonalSolverDefaultProvider:23 - floor field initialization time:15[ms]
13:30:33,083   INFO EikonalSolverDefaultProvider:23 - floor field initialization time:16[ms]
13:30:33,098   INFO EikonalSolverDefaultProvider:23 - floor field initialization time:15[ms]
13:30:33,130   INFO EikonalSolverDefaultProvider:23 - floor field initialization time:32[ms]
13:30:33,152   INFO EikonalSolverDefaultProvider:23 - floor field initialization time:22[ms]
13:30:33,199   INFO EikonalSolverDefaultProvider:23 - floor field initialization time:47[ms]
13:30:33,297   INFO EikonalSolverDefaultProvider:23 - floor field initialization time:98[ms]
13:30:33,313   INFO EikonalSolverDefaultProvider:23 - floor field initialization time:16[ms]
13:30:33,337   INFO EikonalSolverDefaultProvider:23 - floor field initialization time:24[ms]
13:30:33,352   INFO EikonalSolverDefaultProvider:23 - floor field initialization time:15[ms]
13:30:33,384   INFO EikonalSolverDefaultProvider:23 - floor field initialization time:32[ms]
13:30:33,399   INFO EikonalSolverDefaultProvider:23 - floor field initialization time:15[ms]
13:30:33,415   INFO EikonalSolverDefaultProvider:23 - floor field initialization time:16[ms]
13:30:33,437   INFO EikonalSolverDefaultProvider:23 - floor field initialization time:7[ms]
13:30:33,468   INFO EikonalSolverDefaultProvider:23 - floor field initialization time:15[ms]
13:30:33,484   INFO EikonalSolverDefaultProvider:23 - floor field initialization time:16[ms]
13:30:33,499   INFO EikonalSolverDefaultProvider:23 - floor field initialization time:15[ms]
13:30:33,531   INFO EikonalSolverDefaultProvider:23 - floor field initialization time:32[ms]
13:30:33,553   INFO EikonalSolverDefaultProvider:23 - floor field initialization time:22[ms]
13:30:33,569   INFO EikonalSolverDefaultProvider:23 - floor field initialization time:16[ms]
13:30:33,600   INFO EikonalSolverDefaultProvider:23 - floor field initialization time:16[ms]
13:30:33,615   INFO EikonalSolverDefaultProvider:23 - floor field initialization time:15[ms]
13:30:33,669   INFO EikonalSolverDefaultProvider:23 - floor field initialization time:54[ms]
13:30:33,700   INFO EikonalSolverDefaultProvider:23 - floor field initialization time:16[ms]
13:30:33,716   INFO EikonalSolverDefaultProvider:23 - floor field initialization time:16[ms]
13:30:33,753   INFO EikonalSolverDefaultProvider:23 - floor field initialization time:37[ms]
13:30:33,769   INFO EikonalSolverDefaultProvider:23 - floor field initialization time:16[ms]
13:30:33,800   INFO EikonalSolverDefaultProvider:23 - floor field initialization time:31[ms]
13:30:33,816   INFO EikonalSolverDefaultProvider:23 - floor field initialization time:16[ms]
13:30:33,838   INFO EikonalSolverDefaultProvider:23 - floor field initialization time:22[ms]
13:30:33,854   INFO EikonalSolverDefaultProvider:23 - floor field initialization time:16[ms]
13:30:33,938   INFO EikonalSolverDefaultProvider:23 - floor field initialization time:69[ms]
13:30:33,964   INFO EikonalSolverDefaultProvider:23 - floor field initialization time:26[ms]
13:30:33,980   INFO EikonalSolverDefaultProvider:23 - floor field initialization time:16[ms]
13:30:33,980   INFO Simulation:278 - preLoop finished.
13:30:33,980   INFO TransmissionModel:370 - >>>>>>>>>>>sourceControllerEvent at time: 0,000000  agentId: 1
13:30:33,980   INFO TransmissionModel:386 - >>>>>>>>>>>defineSourceParameters: sourceId 2 not set explicitly in infectionModelSourceParameters. Source uses default infectionModelSourceParameters defined for sourceId: -1
13:30:33,980   INFO TransmissionModel:370 - >>>>>>>>>>>sourceControllerEvent at time: 0,000000  agentId: 2
13:30:33,995   INFO TransmissionModel:386 - >>>>>>>>>>>defineSourceParameters: sourceId 3 not set explicitly in infectionModelSourceParameters. Source uses default infectionModelSourceParameters defined for sourceId: -1
13:30:33,995   INFO TransmissionModel:370 - >>>>>>>>>>>sourceControllerEvent at time: 0,000000  agentId: 3
13:30:33,995   INFO TransmissionModel:386 - >>>>>>>>>>>defineSourceParameters: sourceId 4 not set explicitly in infectionModelSourceParameters. Source uses default infectionModelSourceParameters defined for sourceId: -1
13:30:33,995   INFO TransmissionModel:370 - >>>>>>>>>>>sourceControllerEvent at time: 0,000000  agentId: 4
13:30:33,995   INFO TransmissionModel:386 - >>>>>>>>>>>defineSourceParameters: sourceId 5 not set explicitly in infectionModelSourceParameters. Source uses default infectionModelSourceParameters defined for sourceId: -1
13:30:33,995   INFO TransmissionModel:370 - >>>>>>>>>>>sourceControllerEvent at time: 0,000000  agentId: 5
13:30:33,995   INFO TransmissionModel:386 - >>>>>>>>>>>defineSourceParameters: sourceId 6 not set explicitly in infectionModelSourceParameters. Source uses default infectionModelSourceParameters defined for sourceId: -1
13:30:33,995   INFO TransmissionModel:370 - >>>>>>>>>>>sourceControllerEvent at time: 0,000000  agentId: 6
13:30:33,995   INFO TransmissionModel:386 - >>>>>>>>>>>defineSourceParameters: sourceId 7 not set explicitly in infectionModelSourceParameters. Source uses default infectionModelSourceParameters defined for sourceId: -1
13:30:33,995   INFO TransmissionModel:370 - >>>>>>>>>>>sourceControllerEvent at time: 0,000000  agentId: 7
13:30:33,995   INFO TransmissionModel:386 - >>>>>>>>>>>defineSourceParameters: sourceId 8 not set explicitly in infectionModelSourceParameters. Source uses default infectionModelSourceParameters defined for sourceId: -1
13:30:33,995   INFO TransmissionModel:370 - >>>>>>>>>>>sourceControllerEvent at time: 0,000000  agentId: 8
13:30:33,995   INFO TransmissionModel:386 - >>>>>>>>>>>defineSourceParameters: sourceId 9 not set explicitly in infectionModelSourceParameters. Source uses default infectionModelSourceParameters defined for sourceId: -1
13:30:33,995   INFO TransmissionModel:370 - >>>>>>>>>>>sourceControllerEvent at time: 0,000000  agentId: 9
13:30:33,995   INFO TransmissionModel:386 - >>>>>>>>>>>defineSourceParameters: sourceId 10 not set explicitly in infectionModelSourceParameters. Source uses default infectionModelSourceParameters defined for sourceId: -1
13:30:33,995   INFO TransmissionModel:370 - >>>>>>>>>>>sourceControllerEvent at time: 0,000000  agentId: 10
13:30:33,995   INFO TransmissionModel:386 - >>>>>>>>>>>defineSourceParameters: sourceId 11 not set explicitly in infectionModelSourceParameters. Source uses default infectionModelSourceParameters defined for sourceId: -1
13:30:33,995   INFO TransmissionModel:370 - >>>>>>>>>>>sourceControllerEvent at time: 0,000000  agentId: 11
13:30:33,995   INFO TransmissionModel:386 - >>>>>>>>>>>defineSourceParameters: sourceId 12 not set explicitly in infectionModelSourceParameters. Source uses default infectionModelSourceParameters defined for sourceId: -1
13:30:33,995   INFO TransmissionModel:370 - >>>>>>>>>>>sourceControllerEvent at time: 0,000000  agentId: 12
13:30:33,995   INFO TransmissionModel:386 - >>>>>>>>>>>defineSourceParameters: sourceId 13 not set explicitly in infectionModelSourceParameters. Source uses default infectionModelSourceParameters defined for sourceId: -1
13:30:33,995   INFO TransmissionModel:370 - >>>>>>>>>>>sourceControllerEvent at time: 0,000000  agentId: 13
13:30:34,011   INFO TransmissionModel:386 - >>>>>>>>>>>defineSourceParameters: sourceId 14 not set explicitly in infectionModelSourceParameters. Source uses default infectionModelSourceParameters defined for sourceId: -1
13:30:34,011   INFO TransmissionModel:370 - >>>>>>>>>>>sourceControllerEvent at time: 0,000000  agentId: 14
13:30:34,011   INFO TransmissionModel:386 - >>>>>>>>>>>defineSourceParameters: sourceId 15 not set explicitly in infectionModelSourceParameters. Source uses default infectionModelSourceParameters defined for sourceId: -1
13:30:34,011   INFO TransmissionModel:370 - >>>>>>>>>>>sourceControllerEvent at time: 0,000000  agentId: 15
13:30:34,011   INFO TransmissionModel:386 - >>>>>>>>>>>defineSourceParameters: sourceId 16 not set explicitly in infectionModelSourceParameters. Source uses default infectionModelSourceParameters defined for sourceId: -1
13:30:34,011   INFO TransmissionModel:370 - >>>>>>>>>>>sourceControllerEvent at time: 0,000000  agentId: 16
13:30:34,011   INFO TransmissionModel:386 - >>>>>>>>>>>defineSourceParameters: sourceId 17 not set explicitly in infectionModelSourceParameters. Source uses default infectionModelSourceParameters defined for sourceId: -1
13:30:34,011   INFO TransmissionModel:370 - >>>>>>>>>>>sourceControllerEvent at time: 0,000000  agentId: 17
13:30:34,011   INFO TransmissionModel:386 - >>>>>>>>>>>defineSourceParameters: sourceId 18 not set explicitly in infectionModelSourceParameters. Source uses default infectionModelSourceParameters defined for sourceId: -1
13:30:34,011   INFO TransmissionModel:370 - >>>>>>>>>>>sourceControllerEvent at time: 0,000000  agentId: 18
13:30:34,011   INFO TransmissionModel:386 - >>>>>>>>>>>defineSourceParameters: sourceId 19 not set explicitly in infectionModelSourceParameters. Source uses default infectionModelSourceParameters defined for sourceId: -1
13:30:34,011   INFO TransmissionModel:370 - >>>>>>>>>>>sourceControllerEvent at time: 0,000000  agentId: 19
13:30:34,011   INFO TransmissionModel:386 - >>>>>>>>>>>defineSourceParameters: sourceId 20 not set explicitly in infectionModelSourceParameters. Source uses default infectionModelSourceParameters defined for sourceId: -1
13:30:34,011   INFO TransmissionModel:370 - >>>>>>>>>>>sourceControllerEvent at time: 0,000000  agentId: 20
13:30:34,011   INFO TransmissionModel:386 - >>>>>>>>>>>defineSourceParameters: sourceId 21 not set explicitly in infectionModelSourceParameters. Source uses default infectionModelSourceParameters defined for sourceId: -1
13:30:34,011   INFO TransmissionModel:370 - >>>>>>>>>>>sourceControllerEvent at time: 0,000000  agentId: 21
13:30:34,011   INFO TransmissionModel:386 - >>>>>>>>>>>defineSourceParameters: sourceId 22 not set explicitly in infectionModelSourceParameters. Source uses default infectionModelSourceParameters defined for sourceId: -1
13:30:34,011   INFO TransmissionModel:370 - >>>>>>>>>>>sourceControllerEvent at time: 0,000000  agentId: 22
13:30:34,011   INFO TransmissionModel:386 - >>>>>>>>>>>defineSourceParameters: sourceId 23 not set explicitly in infectionModelSourceParameters. Source uses default infectionModelSourceParameters defined for sourceId: -1
13:30:34,011   INFO TransmissionModel:370 - >>>>>>>>>>>sourceControllerEvent at time: 0,000000  agentId: 23
13:30:34,011   INFO TransmissionModel:386 - >>>>>>>>>>>defineSourceParameters: sourceId 24 not set explicitly in infectionModelSourceParameters. Source uses default infectionModelSourceParameters defined for sourceId: -1
13:30:34,011   INFO TransmissionModel:370 - >>>>>>>>>>>sourceControllerEvent at time: 0,000000  agentId: 24
13:30:34,011   INFO TransmissionModel:386 - >>>>>>>>>>>defineSourceParameters: sourceId 25 not set explicitly in infectionModelSourceParameters. Source uses default infectionModelSourceParameters defined for sourceId: -1
13:30:34,011   INFO TransmissionModel:370 - >>>>>>>>>>>sourceControllerEvent at time: 0,000000  agentId: 25
13:30:34,027   INFO TransmissionModel:386 - >>>>>>>>>>>defineSourceParameters: sourceId 26 not set explicitly in infectionModelSourceParameters. Source uses default infectionModelSourceParameters defined for sourceId: -1
13:30:34,027   INFO TransmissionModel:370 - >>>>>>>>>>>sourceControllerEvent at time: 0,000000  agentId: 26
13:30:34,027   INFO TransmissionModel:386 - >>>>>>>>>>>defineSourceParameters: sourceId 27 not set explicitly in infectionModelSourceParameters. Source uses default infectionModelSourceParameters defined for sourceId: -1
13:30:34,027   INFO TransmissionModel:370 - >>>>>>>>>>>sourceControllerEvent at time: 0,000000  agentId: 27
13:30:34,027   INFO TransmissionModel:386 - >>>>>>>>>>>defineSourceParameters: sourceId 28 not set explicitly in infectionModelSourceParameters. Source uses default infectionModelSourceParameters defined for sourceId: -1
13:30:34,027   INFO TransmissionModel:370 - >>>>>>>>>>>sourceControllerEvent at time: 0,000000  agentId: 28
13:30:34,027   INFO TransmissionModel:386 - >>>>>>>>>>>defineSourceParameters: sourceId 29 not set explicitly in infectionModelSourceParameters. Source uses default infectionModelSourceParameters defined for sourceId: -1
13:30:34,027   INFO TransmissionModel:370 - >>>>>>>>>>>sourceControllerEvent at time: 0,000000  agentId: 29
13:30:34,027   INFO TransmissionModel:386 - >>>>>>>>>>>defineSourceParameters: sourceId 30 not set explicitly in infectionModelSourceParameters. Source uses default infectionModelSourceParameters defined for sourceId: -1
13:30:34,027   INFO TransmissionModel:370 - >>>>>>>>>>>sourceControllerEvent at time: 0,000000  agentId: 30
13:30:34,027   INFO TransmissionModel:386 - >>>>>>>>>>>defineSourceParameters: sourceId 31 not set explicitly in infectionModelSourceParameters. Source uses default infectionModelSourceParameters defined for sourceId: -1
13:30:34,027   INFO TransmissionModel:370 - >>>>>>>>>>>sourceControllerEvent at time: 0,000000  agentId: 31
13:30:34,027   INFO TransmissionModel:386 - >>>>>>>>>>>defineSourceParameters: sourceId 32 not set explicitly in infectionModelSourceParameters. Source uses default infectionModelSourceParameters defined for sourceId: -1
13:30:34,027   INFO TransmissionModel:370 - >>>>>>>>>>>sourceControllerEvent at time: 0,000000  agentId: 32
13:30:34,027   INFO TransmissionModel:386 - >>>>>>>>>>>defineSourceParameters: sourceId 33 not set explicitly in infectionModelSourceParameters. Source uses default infectionModelSourceParameters defined for sourceId: -1
13:30:34,027   INFO TransmissionModel:370 - >>>>>>>>>>>sourceControllerEvent at time: 0,000000  agentId: 33
13:30:34,027   INFO TransmissionModel:386 - >>>>>>>>>>>defineSourceParameters: sourceId 34 not set explicitly in infectionModelSourceParameters. Source uses default infectionModelSourceParameters defined for sourceId: -1
13:30:34,039   INFO TransmissionModel:370 - >>>>>>>>>>>sourceControllerEvent at time: 0,000000  agentId: 34
13:30:34,039   INFO TransmissionModel:386 - >>>>>>>>>>>defineSourceParameters: sourceId 35 not set explicitly in infectionModelSourceParameters. Source uses default infectionModelSourceParameters defined for sourceId: -1
13:30:34,039   INFO TransmissionModel:370 - >>>>>>>>>>>sourceControllerEvent at time: 0,000000  agentId: 35
13:30:34,039   INFO TransmissionModel:386 - >>>>>>>>>>>defineSourceParameters: sourceId 36 not set explicitly in infectionModelSourceParameters. Source uses default infectionModelSourceParameters defined for sourceId: -1
13:30:34,039   INFO TransmissionModel:370 - >>>>>>>>>>>sourceControllerEvent at time: 0,000000  agentId: 36
13:30:34,039   INFO TransmissionModel:386 - >>>>>>>>>>>defineSourceParameters: sourceId 37 not set explicitly in infectionModelSourceParameters. Source uses default infectionModelSourceParameters defined for sourceId: -1
13:30:34,039   INFO TransmissionModel:370 - >>>>>>>>>>>sourceControllerEvent at time: 0,000000  agentId: 37
13:30:34,039   INFO TransmissionModel:386 - >>>>>>>>>>>defineSourceParameters: sourceId 38 not set explicitly in infectionModelSourceParameters. Source uses default infectionModelSourceParameters defined for sourceId: -1
13:30:34,055   INFO TransmissionModel:370 - >>>>>>>>>>>sourceControllerEvent at time: 0,000000  agentId: 38
13:30:34,055   INFO TransmissionModel:386 - >>>>>>>>>>>defineSourceParameters: sourceId 39 not set explicitly in infectionModelSourceParameters. Source uses default infectionModelSourceParameters defined for sourceId: -1
13:30:34,055   INFO TransmissionModel:370 - >>>>>>>>>>>sourceControllerEvent at time: 0,000000  agentId: 39
13:30:34,055   INFO TransmissionModel:386 - >>>>>>>>>>>defineSourceParameters: sourceId 40 not set explicitly in infectionModelSourceParameters. Source uses default infectionModelSourceParameters defined for sourceId: -1
13:30:34,055   INFO TransmissionModel:370 - >>>>>>>>>>>sourceControllerEvent at time: 0,000000  agentId: 40
13:30:34,055   INFO TransmissionModel:386 - >>>>>>>>>>>defineSourceParameters: sourceId 41 not set explicitly in infectionModelSourceParameters. Source uses default infectionModelSourceParameters defined for sourceId: -1
13:30:34,055   INFO TransmissionModel:370 - >>>>>>>>>>>sourceControllerEvent at time: 0,000000  agentId: 41
13:30:34,055   INFO TransmissionModel:386 - >>>>>>>>>>>defineSourceParameters: sourceId 42 not set explicitly in infectionModelSourceParameters. Source uses default infectionModelSourceParameters defined for sourceId: -1
13:30:34,055   INFO TransmissionModel:370 - >>>>>>>>>>>sourceControllerEvent at time: 0,000000  agentId: 42
13:30:34,055   INFO TransmissionModel:386 - >>>>>>>>>>>defineSourceParameters: sourceId 43 not set explicitly in infectionModelSourceParameters. Source uses default infectionModelSourceParameters defined for sourceId: -1
13:30:34,055   INFO TransmissionModel:370 - >>>>>>>>>>>sourceControllerEvent at time: 0,000000  agentId: 43
13:30:34,055   INFO TransmissionModel:386 - >>>>>>>>>>>defineSourceParameters: sourceId 44 not set explicitly in infectionModelSourceParameters. Source uses default infectionModelSourceParameters defined for sourceId: -1
13:30:34,055   INFO TransmissionModel:370 - >>>>>>>>>>>sourceControllerEvent at time: 0,000000  agentId: 44
13:30:34,055   INFO TransmissionModel:386 - >>>>>>>>>>>defineSourceParameters: sourceId 45 not set explicitly in infectionModelSourceParameters. Source uses default infectionModelSourceParameters defined for sourceId: -1
13:30:34,055   INFO TransmissionModel:370 - >>>>>>>>>>>sourceControllerEvent at time: 0,000000  agentId: 45
13:30:34,055   INFO TransmissionModel:386 - >>>>>>>>>>>defineSourceParameters: sourceId 46 not set explicitly in infectionModelSourceParameters. Source uses default infectionModelSourceParameters defined for sourceId: -1
13:30:34,055   INFO TransmissionModel:370 - >>>>>>>>>>>sourceControllerEvent at time: 0,000000  agentId: 46
13:30:34,055   INFO TransmissionModel:386 - >>>>>>>>>>>defineSourceParameters: sourceId 47 not set explicitly in infectionModelSourceParameters. Source uses default infectionModelSourceParameters defined for sourceId: -1
13:30:34,055   INFO TransmissionModel:370 - >>>>>>>>>>>sourceControllerEvent at time: 0,000000  agentId: 47
13:30:34,055   INFO TransmissionModel:386 - >>>>>>>>>>>defineSourceParameters: sourceId 48 not set explicitly in infectionModelSourceParameters. Source uses default infectionModelSourceParameters defined for sourceId: -1
13:30:34,055   INFO TransmissionModel:370 - >>>>>>>>>>>sourceControllerEvent at time: 0,000000  agentId: 48
13:30:34,055   INFO TransmissionModel:386 - >>>>>>>>>>>defineSourceParameters: sourceId 49 not set explicitly in infectionModelSourceParameters. Source uses default infectionModelSourceParameters defined for sourceId: -1
13:30:34,055   INFO TransmissionModel:370 - >>>>>>>>>>>sourceControllerEvent at time: 0,000000  agentId: 49
13:30:34,071   INFO TransmissionModel:386 - >>>>>>>>>>>defineSourceParameters: sourceId 50 not set explicitly in infectionModelSourceParameters. Source uses default infectionModelSourceParameters defined for sourceId: -1
13:30:34,071   INFO TransmissionModel:370 - >>>>>>>>>>>sourceControllerEvent at time: 0,000000  agentId: 50
13:30:34,071   INFO TransmissionModel:386 - >>>>>>>>>>>defineSourceParameters: sourceId 51 not set explicitly in infectionModelSourceParameters. Source uses default infectionModelSourceParameters defined for sourceId: -1
13:30:34,071   INFO TransmissionModel:370 - >>>>>>>>>>>sourceControllerEvent at time: 0,000000  agentId: 51
13:30:34,071   INFO TransmissionModel:386 - >>>>>>>>>>>defineSourceParameters: sourceId 52 not set explicitly in infectionModelSourceParameters. Source uses default infectionModelSourceParameters defined for sourceId: -1
13:30:34,071   INFO TransmissionModel:370 - >>>>>>>>>>>sourceControllerEvent at time: 0,000000  agentId: 52
13:30:34,071   INFO TransmissionModel:386 - >>>>>>>>>>>defineSourceParameters: sourceId 53 not set explicitly in infectionModelSourceParameters. Source uses default infectionModelSourceParameters defined for sourceId: -1
13:30:34,071   INFO TransmissionModel:370 - >>>>>>>>>>>sourceControllerEvent at time: 0,000000  agentId: 53
13:30:34,071   INFO TransmissionModel:386 - >>>>>>>>>>>defineSourceParameters: sourceId 54 not set explicitly in infectionModelSourceParameters. Source uses default infectionModelSourceParameters defined for sourceId: -1
13:30:34,071   INFO TransmissionModel:370 - >>>>>>>>>>>sourceControllerEvent at time: 0,000000  agentId: 54
13:30:34,071   INFO TransmissionModel:386 - >>>>>>>>>>>defineSourceParameters: sourceId 55 not set explicitly in infectionModelSourceParameters. Source uses default infectionModelSourceParameters defined for sourceId: -1
13:30:34,071   INFO TransmissionModel:370 - >>>>>>>>>>>sourceControllerEvent at time: 0,000000  agentId: 55
13:30:34,071   INFO TransmissionModel:386 - >>>>>>>>>>>defineSourceParameters: sourceId 56 not set explicitly in infectionModelSourceParameters. Source uses default infectionModelSourceParameters defined for sourceId: -1
13:30:34,071   INFO TransmissionModel:370 - >>>>>>>>>>>sourceControllerEvent at time: 0,000000  agentId: 56
13:30:34,071   INFO TransmissionModel:386 - >>>>>>>>>>>defineSourceParameters: sourceId 57 not set explicitly in infectionModelSourceParameters. Source uses default infectionModelSourceParameters defined for sourceId: -1
13:30:34,071   INFO TransmissionModel:370 - >>>>>>>>>>>sourceControllerEvent at time: 0,000000  agentId: 57
13:30:34,071   INFO TransmissionModel:386 - >>>>>>>>>>>defineSourceParameters: sourceId 58 not set explicitly in infectionModelSourceParameters. Source uses default infectionModelSourceParameters defined for sourceId: -1
13:30:34,071   INFO TransmissionModel:370 - >>>>>>>>>>>sourceControllerEvent at time: 0,000000  agentId: 58
13:30:34,071   INFO TransmissionModel:386 - >>>>>>>>>>>defineSourceParameters: sourceId 59 not set explicitly in infectionModelSourceParameters. Source uses default infectionModelSourceParameters defined for sourceId: -1
13:30:34,071   INFO TransmissionModel:370 - >>>>>>>>>>>sourceControllerEvent at time: 0,000000  agentId: 59
13:30:34,071   INFO TransmissionModel:386 - >>>>>>>>>>>defineSourceParameters: sourceId 60 not set explicitly in infectionModelSourceParameters. Source uses default infectionModelSourceParameters defined for sourceId: -1
13:30:34,071   INFO TransmissionModel:370 - >>>>>>>>>>>sourceControllerEvent at time: 0,000000  agentId: 60
13:30:34,071   INFO TransmissionModel:386 - >>>>>>>>>>>defineSourceParameters: sourceId 61 not set explicitly in infectionModelSourceParameters. Source uses default infectionModelSourceParameters defined for sourceId: -1
13:30:34,071   INFO TransmissionModel:370 - >>>>>>>>>>>sourceControllerEvent at time: 0,000000  agentId: 61
13:31:23,718   INFO OutputFile:109 - Absolute file name..\..\..\output\choirRehearsal\condM\miller-2020-life_seed_000\infectionStatus.txt
13:31:23,799   INFO OutputFile:109 - Absolute file name..\..\..\output\choirRehearsal\condM\miller-2020-life_seed_000\pathogenLoad.txt
13:31:23,814   INFO Simulation:252 - Finished writing all output files
13:31:23,814   INFO Simulation:255 - Post-loop: before waitForTraci
13:31:23,814   INFO Simulation:262 - Post-loop: finished.
13:31:23,814   INFO ScenarioRun:207 - Simulation run finished.
13:31:23,814   INFO ScenarioRun:265 - Simulation of scenario miller-2020-life_seed_000 finished.
13:31:24,476   INFO STDOUTERR:15 - Redirect StdOut and StdErr
13:31:24,476   INFO ScenarioRunSubCommand:55 - Use output directory: C:\Users\Rahn\Documents\Forschung\Veroeffentlichungen\2021\CovidSim_Model\data\scenarios\choirRehearsal\scripts\..\..\..\output\choirRehearsal\condM
13:31:24,958 STDOUT STDOUTERR:22 - Topography Warning:
   The target is not used in any source. Remove target to increase performance. 
   The target is not used in any source. Remove target to increase performance. 
   The target is not used in any source. Remove target to increase performance. 
   The target is not used in any source. Remove target to increase performance. 
   The target is not used in any source. Remove target to increase performance. 
   The target is not used in any source. Remove target to increase performance. 
   The target is not used in any source. Remove target to increase performance. 
   The target is not used in any source. Remove target to increase performance. 
   The target is not used in any source. Remove target to increase performance. 
   The target is not used in any source. Remove target to increase performance. 
   The target is not used in any source. Remove target to increase performance. 
   The target is not used in any source. Remove target to increase performance. 
   The target is not used in any source. Remove target to increase performance. 
   The target is not used in any source. Remove target to increase performance. 
   The target is not used in any source. Remove target to increase performance. 
   The target is not used in any source. Remove target to increase performance. 
   The target is not used in any source. Remove target to increase performance. 
   The target is not used in any source. Remove target to increase performance. 
   The target is not used in any source. Remove target to increase performance. 
   The target is not used in any source. Remove target to increase performance. 
   The target is not used in any source. Remove target to increase performance. 
   The target is not used in any source. Remove target to increase performance. 
   The target is not used in any source. Remove target to increase performance. 
   The target is not used in any source. Remove target to increase performance. 
   The target is not used in any source. Remove target to increase performance. 
   The target is not used in any source. Remove target to increase performance. 
   The target is not used in any source. Remove target to increase performance. 
   The target is not used in any source. Remove target to increase performance. 
   The target is not used in any source. Remove target to increase performance. 
   The target is not used in any source. Remove target to increase performance. 
   The target is not used in any source. Remove target to increase performance. 
   The target is not used in any source. Remove target to increase performance. 
   The target is not used in any source. Remove target to increase performance. 
   The target is not used in any source. Remove target to increase performance. 
   The target is not used in any source. Remove target to increase performance. 
   The target is not used in any source. Remove target to increase performance. 
   The target is not used in any source. Remove target to increase performance. 
   The target is not used in any source. Remove target to increase performance. 
   The target is not used in any source. Remove target to increase performance. 
   The target is not used in any source. Remove target to increase performance. 
   The target is not used in any source. Remove target to increase performance. 
   The target is not used in any source. Remove target to increase performance. 
   The target is not used in any source. Remove target to increase performance. 
   The target is not used in any source. Remove target to increase performance. 
   The target is not used in any source. Remove target to increase performance. 
   The target is not used in any source. Remove target to increase performance. 
   The target is not used in any source. Remove target to increase performance. 
   The target is not used in any source. Remove target to increase performance. 
   The target is not used in any source. Remove target to increase performance. 
   The target is not used in any source. Remove target to increase performance. 
   The target is not used in any source. Remove target to increase performance. 
   Two targets overlap. 
   Two targets overlap. 
   Two targets overlap. 
   Two targets overlap. 
   Two targets overlap. 
   Two targets overlap. 
   Two targets overlap. 
   Two targets overlap. 
   Two targets overlap. 
   Two targets overlap. 
   Two targets overlap. 
   Two targets overlap. 
   Two targets overlap. 
   Two targets overlap. 
   Two targets overlap. 
   Two targets overlap. 

13:31:24,998   INFO VadereConfig:66 - Use config file from path C:\Users\Rahn\.config\vadere.conf
13:31:25,099   INFO ScenarioCache:85 - Cache search location: C:\Users\Rahn\Documents\Forschung\Veroeffentlichungen\2021\CovidSim_Model\data\scenarios\choirRehearsal\scripts\..\createdFromTemplate\__cache__
13:31:25,115   INFO ScenarioRun:147 - Initializing scenario: miller-2020-life_seed_001...
13:31:25,115   INFO ScenarioRun:128 - scenario context initialized.
13:31:25,115   INFO ScenarioRun:229 - no mesh miller-2020-life_seed_001.poly was found.
13:31:25,115   INFO ScenarioRun:229 - no mesh miller-2020-life_seed_001_background.poly was found.
13:31:25,199   INFO PotentialFieldDistancesBruteForce:49 - solve floor field (PotentialFieldDistancesBruteForce)
13:31:25,215   INFO PotentialFieldDistancesBruteForce:106 - Progress:  0% -> 0/47450 [points]
13:31:25,277   INFO PotentialFieldDistancesBruteForce:106 - Progress: 10% -> 4745/47450 [points]
13:31:25,331   INFO PotentialFieldDistancesBruteForce:106 - Progress: 20% -> 9490/47450 [points]
13:31:25,362   INFO PotentialFieldDistancesBruteForce:106 - Progress: 30% -> 14235/47450 [points]
13:31:25,400   INFO PotentialFieldDistancesBruteForce:106 - Progress: 40% -> 18980/47450 [points]
13:31:25,425   INFO PotentialFieldDistancesBruteForce:106 - Progress: 50% -> 23725/47450 [points]
13:31:25,441   INFO PotentialFieldDistancesBruteForce:106 - Progress: 60% -> 28470/47450 [points]
13:31:25,472   INFO PotentialFieldDistancesBruteForce:106 - Progress: 70% -> 33215/47450 [points]
13:31:25,488   INFO PotentialFieldDistancesBruteForce:106 - Progress: 80% -> 37960/47450 [points]
13:31:25,500   INFO PotentialFieldDistancesBruteForce:106 - Progress: 90% -> 42705/47450 [points]
13:31:25,515   INFO PotentialFieldDistancesBruteForce:96 - floor field initialization time:316[ms]
13:31:25,515   INFO Topography:428 - Set PedestrianIdCount to start value: 1
13:31:25,616   INFO EikonalSolverDefaultProvider:23 - floor field initialization time:69[ms]
13:31:25,663   INFO EikonalSolverDefaultProvider:23 - floor field initialization time:32[ms]
13:31:25,700   INFO EikonalSolverDefaultProvider:23 - floor field initialization time:22[ms]
13:31:25,716   INFO EikonalSolverDefaultProvider:23 - floor field initialization time:16[ms]
13:31:25,747   INFO EikonalSolverDefaultProvider:23 - floor field initialization time:15[ms]
13:31:25,778   INFO EikonalSolverDefaultProvider:23 - floor field initialization time:31[ms]
13:31:25,801   INFO EikonalSolverDefaultProvider:23 - floor field initialization time:23[ms]
13:31:25,832   INFO EikonalSolverDefaultProvider:23 - floor field initialization time:31[ms]
13:31:25,863   INFO EikonalSolverDefaultProvider:23 - floor field initialization time:31[ms]
13:31:25,901   INFO EikonalSolverDefaultProvider:23 - floor field initialization time:38[ms]
13:31:25,924   INFO EikonalSolverDefaultProvider:23 - floor field initialization time:7[ms]
13:31:25,955   INFO EikonalSolverDefaultProvider:23 - floor field initialization time:15[ms]
13:31:25,986   INFO EikonalSolverDefaultProvider:23 - floor field initialization time:31[ms]
13:31:26,001   INFO EikonalSolverDefaultProvider:23 - floor field initialization time:15[ms]
13:31:26,032   INFO EikonalSolverDefaultProvider:23 - floor field initialization time:31[ms]
13:31:26,063   INFO EikonalSolverDefaultProvider:23 - floor field initialization time:31[ms]
13:31:26,079   INFO EikonalSolverDefaultProvider:23 - floor field initialization time:16[ms]
13:31:26,117   INFO EikonalSolverDefaultProvider:23 - floor field initialization time:22[ms]
13:31:26,133   INFO EikonalSolverDefaultProvider:23 - floor field initialization time:16[ms]
13:31:26,148   INFO EikonalSolverDefaultProvider:23 - floor field initialization time:15[ms]
13:31:26,179   INFO EikonalSolverDefaultProvider:23 - floor field initialization time:15[ms]
13:31:26,202   INFO EikonalSolverDefaultProvider:23 - floor field initialization time:23[ms]
13:31:26,264   INFO EikonalSolverDefaultProvider:23 - floor field initialization time:62[ms]
13:31:26,295   INFO EikonalSolverDefaultProvider:23 - floor field initialization time:31[ms]
13:31:26,318   INFO EikonalSolverDefaultProvider:23 - floor field initialization time:23[ms]
13:31:26,364   INFO EikonalSolverDefaultProvider:23 - floor field initialization time:31[ms]
13:31:26,402   INFO EikonalSolverDefaultProvider:23 - floor field initialization time:38[ms]
13:31:26,418   INFO EikonalSolverDefaultProvider:23 - floor field initialization time:16[ms]
13:31:26,449   INFO EikonalSolverDefaultProvider:23 - floor field initialization time:31[ms]
13:31:26,480   INFO EikonalSolverDefaultProvider:23 - floor field initialization time:31[ms]
13:31:26,502   INFO EikonalSolverDefaultProvider:23 - floor field initialization time:22[ms]
13:31:26,518   INFO EikonalSolverDefaultProvider:23 - floor field initialization time:16[ms]
13:31:26,549   INFO EikonalSolverDefaultProvider:23 - floor field initialization time:31[ms]
13:31:26,581   INFO EikonalSolverDefaultProvider:23 - floor field initialization time:32[ms]
13:31:26,603   INFO EikonalSolverDefaultProvider:23 - floor field initialization time:22[ms]
13:31:26,618   INFO EikonalSolverDefaultProvider:23 - floor field initialization time:15[ms]
13:31:26,650   INFO EikonalSolverDefaultProvider:23 - floor field initialization time:16[ms]
13:31:26,703   INFO EikonalSolverDefaultProvider:23 - floor field initialization time:53[ms]
13:31:26,734   INFO EikonalSolverDefaultProvider:23 - floor field initialization time:31[ms]
13:31:26,750   INFO EikonalSolverDefaultProvider:23 - floor field initialization time:16[ms]
13:31:26,781   INFO EikonalSolverDefaultProvider:23 - floor field initialization time:31[ms]
13:31:26,805   INFO EikonalSolverDefaultProvider:23 - floor field initialization time:24[ms]
13:31:26,836   INFO EikonalSolverDefaultProvider:23 - floor field initialization time:31[ms]
13:31:26,866   INFO EikonalSolverDefaultProvider:23 - floor field initialization time:22[ms]
13:31:26,886   INFO EikonalSolverDefaultProvider:23 - floor field initialization time:20[ms]
13:31:26,915   INFO EikonalSolverDefaultProvider:23 - floor field initialization time:29[ms]
13:31:26,937   INFO EikonalSolverDefaultProvider:23 - floor field initialization time:20[ms]
13:31:26,965   INFO EikonalSolverDefaultProvider:23 - floor field initialization time:28[ms]
13:31:26,988   INFO EikonalSolverDefaultProvider:23 - floor field initialization time:21[ms]
13:31:27,018   INFO EikonalSolverDefaultProvider:23 - floor field initialization time:30[ms]
13:31:27,038   INFO EikonalSolverDefaultProvider:23 - floor field initialization time:20[ms]
13:31:27,069   INFO EikonalSolverDefaultProvider:23 - floor field initialization time:31[ms]
13:31:27,129   INFO EikonalSolverDefaultProvider:23 - floor field initialization time:20[ms]
13:31:27,160   INFO EikonalSolverDefaultProvider:23 - floor field initialization time:22[ms]
13:31:27,188   INFO EikonalSolverDefaultProvider:23 - floor field initialization time:28[ms]
13:31:27,211   INFO EikonalSolverDefaultProvider:23 - floor field initialization time:21[ms]
13:31:27,239   INFO EikonalSolverDefaultProvider:23 - floor field initialization time:28[ms]
13:31:27,261   INFO EikonalSolverDefaultProvider:23 - floor field initialization time:20[ms]
13:31:27,286   INFO EikonalSolverDefaultProvider:23 - floor field initialization time:25[ms]
13:31:27,312   INFO EikonalSolverDefaultProvider:23 - floor field initialization time:25[ms]
13:31:27,332   INFO EikonalSolverDefaultProvider:23 - floor field initialization time:20[ms]
13:31:27,352   INFO EikonalSolverDefaultProvider:23 - floor field initialization time:20[ms]
13:31:27,383   INFO EikonalSolverDefaultProvider:23 - floor field initialization time:20[ms]
13:31:27,403   INFO EikonalSolverDefaultProvider:23 - floor field initialization time:20[ms]
13:31:27,434   INFO EikonalSolverDefaultProvider:23 - floor field initialization time:23[ms]
13:31:27,454   INFO EikonalSolverDefaultProvider:23 - floor field initialization time:20[ms]
13:31:27,524   INFO EikonalSolverDefaultProvider:23 - floor field initialization time:62[ms]
13:31:27,553   INFO EikonalSolverDefaultProvider:23 - floor field initialization time:29[ms]
13:31:27,575   INFO EikonalSolverDefaultProvider:23 - floor field initialization time:20[ms]
13:31:27,595   INFO EikonalSolverDefaultProvider:23 - floor field initialization time:20[ms]
13:31:27,615   INFO EikonalSolverDefaultProvider:23 - floor field initialization time:20[ms]
13:31:27,646   INFO EikonalSolverDefaultProvider:23 - floor field initialization time:23[ms]
13:31:27,666   INFO EikonalSolverDefaultProvider:23 - floor field initialization time:20[ms]
13:31:27,686   INFO EikonalSolverDefaultProvider:23 - floor field initialization time:20[ms]
13:31:27,706   INFO EikonalSolverDefaultProvider:23 - floor field initialization time:20[ms]
13:31:27,737   INFO EikonalSolverDefaultProvider:23 - floor field initialization time:23[ms]
13:31:27,757   INFO EikonalSolverDefaultProvider:23 - floor field initialization time:20[ms]
13:31:27,778   INFO EikonalSolverDefaultProvider:23 - floor field initialization time:21[ms]
13:31:27,798   INFO EikonalSolverDefaultProvider:23 - floor field initialization time:20[ms]
13:31:27,859   INFO EikonalSolverDefaultProvider:23 - floor field initialization time:61[ms]
13:31:27,897   INFO EikonalSolverDefaultProvider:23 - floor field initialization time:28[ms]
13:31:27,929   INFO EikonalSolverDefaultProvider:23 - floor field initialization time:30[ms]
13:31:27,960   INFO EikonalSolverDefaultProvider:23 - floor field initialization time:31[ms]
13:31:27,990   INFO EikonalSolverDefaultProvider:23 - floor field initialization time:30[ms]
13:31:28,021   INFO EikonalSolverDefaultProvider:23 - floor field initialization time:31[ms]
13:31:28,051   INFO EikonalSolverDefaultProvider:23 - floor field initialization time:30[ms]
13:31:28,080   INFO EikonalSolverDefaultProvider:23 - floor field initialization time:29[ms]
13:31:28,110   INFO EikonalSolverDefaultProvider:23 - floor field initialization time:28[ms]
13:31:28,143   INFO EikonalSolverDefaultProvider:23 - floor field initialization time:31[ms]
13:31:28,173   INFO EikonalSolverDefaultProvider:23 - floor field initialization time:30[ms]
13:31:28,202   INFO EikonalSolverDefaultProvider:23 - floor field initialization time:29[ms]
13:31:28,232   INFO EikonalSolverDefaultProvider:23 - floor field initialization time:28[ms]
13:31:28,254   INFO EikonalSolverDefaultProvider:23 - floor field initialization time:20[ms]
13:31:28,285   INFO EikonalSolverDefaultProvider:23 - floor field initialization time:22[ms]
13:31:28,316   INFO EikonalSolverDefaultProvider:23 - floor field initialization time:23[ms]
13:31:28,346   INFO EikonalSolverDefaultProvider:23 - floor field initialization time:22[ms]
13:31:28,387   INFO EikonalSolverDefaultProvider:23 - floor field initialization time:31[ms]
13:31:28,426   INFO EikonalSolverDefaultProvider:23 - floor field initialization time:39[ms]
13:31:28,458   INFO EikonalSolverDefaultProvider:23 - floor field initialization time:30[ms]
13:31:28,488   INFO EikonalSolverDefaultProvider:23 - floor field initialization time:30[ms]
13:31:28,519   INFO EikonalSolverDefaultProvider:23 - floor field initialization time:31[ms]
13:31:28,549   INFO EikonalSolverDefaultProvider:23 - floor field initialization time:30[ms]
13:31:28,580   INFO EikonalSolverDefaultProvider:23 - floor field initialization time:31[ms]
13:31:28,610   INFO EikonalSolverDefaultProvider:23 - floor field initialization time:30[ms]
13:31:28,640   INFO EikonalSolverDefaultProvider:23 - floor field initialization time:30[ms]
13:31:28,681   INFO EikonalSolverDefaultProvider:23 - floor field initialization time:41[ms]
13:31:28,711   INFO EikonalSolverDefaultProvider:23 - floor field initialization time:22[ms]
13:31:28,742   INFO EikonalSolverDefaultProvider:23 - floor field initialization time:21[ms]
13:31:28,762   INFO EikonalSolverDefaultProvider:23 - floor field initialization time:20[ms]
13:31:28,792   INFO EikonalSolverDefaultProvider:23 - floor field initialization time:22[ms]
13:31:28,883   INFO EikonalSolverDefaultProvider:23 - floor field initialization time:91[ms]
13:31:28,913   INFO EikonalSolverDefaultProvider:23 - floor field initialization time:22[ms]
13:31:28,933   INFO EikonalSolverDefaultProvider:23 - floor field initialization time:20[ms]
13:31:28,954   INFO EikonalSolverDefaultProvider:23 - floor field initialization time:21[ms]
13:31:28,982   INFO EikonalSolverDefaultProvider:23 - floor field initialization time:20[ms]
13:31:29,005   INFO EikonalSolverDefaultProvider:23 - floor field initialization time:20[ms]
13:31:29,033   INFO EikonalSolverDefaultProvider:23 - floor field initialization time:28[ms]
13:31:29,056   INFO EikonalSolverDefaultProvider:23 - floor field initialization time:21[ms]
13:31:29,086   INFO EikonalSolverDefaultProvider:23 - floor field initialization time:30[ms]
13:31:29,107   INFO EikonalSolverDefaultProvider:23 - floor field initialization time:21[ms]
13:31:29,127   INFO EikonalSolverDefaultProvider:23 - floor field initialization time:20[ms]
13:31:29,157   INFO EikonalSolverDefaultProvider:23 - floor field initialization time:22[ms]
13:31:29,177   INFO EikonalSolverDefaultProvider:23 - floor field initialization time:20[ms]
13:31:29,206   INFO EikonalSolverDefaultProvider:23 - floor field initialization time:20[ms]
13:31:29,228   INFO EikonalSolverDefaultProvider:23 - floor field initialization time:20[ms]
13:31:29,248   INFO EikonalSolverDefaultProvider:23 - floor field initialization time:20[ms]
13:31:29,269   INFO EikonalSolverDefaultProvider:23 - floor field initialization time:21[ms]
13:31:29,289   INFO EikonalSolverDefaultProvider:23 - floor field initialization time:20[ms]
13:31:29,309   INFO EikonalSolverDefaultProvider:23 - floor field initialization time:20[ms]
13:31:29,337   INFO EikonalSolverDefaultProvider:23 - floor field initialization time:20[ms]
13:31:29,359   INFO EikonalSolverDefaultProvider:23 - floor field initialization time:20[ms]
13:31:29,380   INFO EikonalSolverDefaultProvider:23 - floor field initialization time:21[ms]
13:31:29,400   INFO EikonalSolverDefaultProvider:23 - floor field initialization time:20[ms]
13:31:29,420   INFO EikonalSolverDefaultProvider:23 - floor field initialization time:20[ms]
13:31:29,449   INFO EikonalSolverDefaultProvider:23 - floor field initialization time:21[ms]
13:31:29,471   INFO EikonalSolverDefaultProvider:23 - floor field initialization time:20[ms]
13:31:29,491   INFO EikonalSolverDefaultProvider:23 - floor field initialization time:20[ms]
13:31:29,592   INFO EikonalSolverDefaultProvider:23 - floor field initialization time:101[ms]
13:31:29,621   INFO EikonalSolverDefaultProvider:23 - floor field initialization time:21[ms]
13:31:29,643   INFO EikonalSolverDefaultProvider:23 - floor field initialization time:20[ms]
13:31:29,663   INFO EikonalSolverDefaultProvider:23 - floor field initialization time:20[ms]
13:31:29,684   INFO EikonalSolverDefaultProvider:23 - floor field initialization time:21[ms]
13:31:29,704   INFO EikonalSolverDefaultProvider:23 - floor field initialization time:20[ms]
13:31:29,724   INFO EikonalSolverDefaultProvider:23 - floor field initialization time:20[ms]
13:31:29,745   INFO EikonalSolverDefaultProvider:23 - floor field initialization time:21[ms]
13:31:29,773   INFO EikonalSolverDefaultProvider:23 - floor field initialization time:20[ms]
13:31:29,796   INFO EikonalSolverDefaultProvider:23 - floor field initialization time:21[ms]
13:31:29,816   INFO EikonalSolverDefaultProvider:23 - floor field initialization time:20[ms]
13:31:29,844   INFO EikonalSolverDefaultProvider:23 - floor field initialization time:28[ms]
13:31:29,867   INFO EikonalSolverDefaultProvider:23 - floor field initialization time:20[ms]
13:31:29,887   INFO EikonalSolverDefaultProvider:23 - floor field initialization time:20[ms]
13:31:29,916   INFO EikonalSolverDefaultProvider:23 - floor field initialization time:29[ms]
13:31:29,948   INFO EikonalSolverDefaultProvider:23 - floor field initialization time:30[ms]
13:31:29,988   INFO EikonalSolverDefaultProvider:23 - floor field initialization time:30[ms]
13:31:30,019   INFO EikonalSolverDefaultProvider:23 - floor field initialization time:23[ms]
13:31:30,047   INFO EikonalSolverDefaultProvider:23 - floor field initialization time:20[ms]
13:31:30,069   INFO EikonalSolverDefaultProvider:23 - floor field initialization time:20[ms]
13:31:30,099   INFO EikonalSolverDefaultProvider:23 - floor field initialization time:30[ms]
13:31:30,138   INFO EikonalSolverDefaultProvider:23 - floor field initialization time:39[ms]
13:31:30,160   INFO EikonalSolverDefaultProvider:23 - floor field initialization time:20[ms]
13:31:30,180   INFO EikonalSolverDefaultProvider:23 - floor field initialization time:20[ms]
13:31:30,210   INFO EikonalSolverDefaultProvider:23 - floor field initialization time:22[ms]
13:31:30,239   INFO EikonalSolverDefaultProvider:23 - floor field initialization time:29[ms]
13:31:30,327   INFO EikonalSolverDefaultProvider:23 - floor field initialization time:31[ms]
13:31:30,361   INFO EikonalSolverDefaultProvider:23 - floor field initialization time:34[ms]
13:31:30,381   INFO EikonalSolverDefaultProvider:23 - floor field initialization time:20[ms]
13:31:30,412   INFO EikonalSolverDefaultProvider:23 - floor field initialization time:31[ms]
13:31:30,432   INFO EikonalSolverDefaultProvider:23 - floor field initialization time:20[ms]
13:31:30,432   INFO Simulation:278 - preLoop finished.
13:31:30,440   INFO TransmissionModel:370 - >>>>>>>>>>>sourceControllerEvent at time: 0,000000  agentId: 1
13:31:30,440   INFO TransmissionModel:386 - >>>>>>>>>>>defineSourceParameters: sourceId 2 not set explicitly in infectionModelSourceParameters. Source uses default infectionModelSourceParameters defined for sourceId: -1
13:31:30,440   INFO TransmissionModel:370 - >>>>>>>>>>>sourceControllerEvent at time: 0,000000  agentId: 2
13:31:30,440   INFO TransmissionModel:386 - >>>>>>>>>>>defineSourceParameters: sourceId 3 not set explicitly in infectionModelSourceParameters. Source uses default infectionModelSourceParameters defined for sourceId: -1
13:31:30,440   INFO TransmissionModel:370 - >>>>>>>>>>>sourceControllerEvent at time: 0,000000  agentId: 3
13:31:30,440   INFO TransmissionModel:386 - >>>>>>>>>>>defineSourceParameters: sourceId 4 not set explicitly in infectionModelSourceParameters. Source uses default infectionModelSourceParameters defined for sourceId: -1
13:31:30,440   INFO TransmissionModel:370 - >>>>>>>>>>>sourceControllerEvent at time: 0,000000  agentId: 4
13:31:30,440   INFO TransmissionModel:386 - >>>>>>>>>>>defineSourceParameters: sourceId 5 not set explicitly in infectionModelSourceParameters. Source uses default infectionModelSourceParameters defined for sourceId: -1
13:31:30,450   INFO TransmissionModel:370 - >>>>>>>>>>>sourceControllerEvent at time: 0,000000  agentId: 5
13:31:30,450   INFO TransmissionModel:386 - >>>>>>>>>>>defineSourceParameters: sourceId 6 not set explicitly in infectionModelSourceParameters. Source uses default infectionModelSourceParameters defined for sourceId: -1
13:31:30,450   INFO TransmissionModel:370 - >>>>>>>>>>>sourceControllerEvent at time: 0,000000  agentId: 6
13:31:30,450   INFO TransmissionModel:386 - >>>>>>>>>>>defineSourceParameters: sourceId 7 not set explicitly in infectionModelSourceParameters. Source uses default infectionModelSourceParameters defined for sourceId: -1
13:31:30,450   INFO TransmissionModel:370 - >>>>>>>>>>>sourceControllerEvent at time: 0,000000  agentId: 7
13:31:30,450   INFO TransmissionModel:386 - >>>>>>>>>>>defineSourceParameters: sourceId 8 not set explicitly in infectionModelSourceParameters. Source uses default infectionModelSourceParameters defined for sourceId: -1
13:31:30,450   INFO TransmissionModel:370 - >>>>>>>>>>>sourceControllerEvent at time: 0,000000  agentId: 8
13:31:30,450   INFO TransmissionModel:386 - >>>>>>>>>>>defineSourceParameters: sourceId 9 not set explicitly in infectionModelSourceParameters. Source uses default infectionModelSourceParameters defined for sourceId: -1
13:31:30,450   INFO TransmissionModel:370 - >>>>>>>>>>>sourceControllerEvent at time: 0,000000  agentId: 9
13:31:30,450   INFO TransmissionModel:386 - >>>>>>>>>>>defineSourceParameters: sourceId 10 not set explicitly in infectionModelSourceParameters. Source uses default infectionModelSourceParameters defined for sourceId: -1
13:31:30,450   INFO TransmissionModel:370 - >>>>>>>>>>>sourceControllerEvent at time: 0,000000  agentId: 10
13:31:30,450   INFO TransmissionModel:386 - >>>>>>>>>>>defineSourceParameters: sourceId 11 not set explicitly in infectionModelSourceParameters. Source uses default infectionModelSourceParameters defined for sourceId: -1
13:31:30,450   INFO TransmissionModel:370 - >>>>>>>>>>>sourceControllerEvent at time: 0,000000  agentId: 11
13:31:30,450   INFO TransmissionModel:386 - >>>>>>>>>>>defineSourceParameters: sourceId 12 not set explicitly in infectionModelSourceParameters. Source uses default infectionModelSourceParameters defined for sourceId: -1
13:31:30,450   INFO TransmissionModel:370 - >>>>>>>>>>>sourceControllerEvent at time: 0,000000  agentId: 12
13:31:30,450   INFO TransmissionModel:386 - >>>>>>>>>>>defineSourceParameters: sourceId 13 not set explicitly in infectionModelSourceParameters. Source uses default infectionModelSourceParameters defined for sourceId: -1
13:31:30,450   INFO TransmissionModel:370 - >>>>>>>>>>>sourceControllerEvent at time: 0,000000  agentId: 13
13:31:30,450   INFO TransmissionModel:386 - >>>>>>>>>>>defineSourceParameters: sourceId 14 not set explicitly in infectionModelSourceParameters. Source uses default infectionModelSourceParameters defined for sourceId: -1
13:31:30,466   INFO TransmissionModel:370 - >>>>>>>>>>>sourceControllerEvent at time: 0,000000  agentId: 14
13:31:30,466   INFO TransmissionModel:386 - >>>>>>>>>>>defineSourceParameters: sourceId 15 not set explicitly in infectionModelSourceParameters. Source uses default infectionModelSourceParameters defined for sourceId: -1
13:31:30,466   INFO TransmissionModel:370 - >>>>>>>>>>>sourceControllerEvent at time: 0,000000  agentId: 15
13:31:30,466   INFO TransmissionModel:386 - >>>>>>>>>>>defineSourceParameters: sourceId 16 not set explicitly in infectionModelSourceParameters. Source uses default infectionModelSourceParameters defined for sourceId: -1
13:31:30,466   INFO TransmissionModel:370 - >>>>>>>>>>>sourceControllerEvent at time: 0,000000  agentId: 16
13:31:30,466   INFO TransmissionModel:386 - >>>>>>>>>>>defineSourceParameters: sourceId 17 not set explicitly in infectionModelSourceParameters. Source uses default infectionModelSourceParameters defined for sourceId: -1
13:31:30,466   INFO TransmissionModel:370 - >>>>>>>>>>>sourceControllerEvent at time: 0,000000  agentId: 17
13:31:30,466   INFO TransmissionModel:386 - >>>>>>>>>>>defineSourceParameters: sourceId 18 not set explicitly in infectionModelSourceParameters. Source uses default infectionModelSourceParameters defined for sourceId: -1
13:31:30,466   INFO TransmissionModel:370 - >>>>>>>>>>>sourceControllerEvent at time: 0,000000  agentId: 18
13:31:30,466   INFO TransmissionModel:386 - >>>>>>>>>>>defineSourceParameters: sourceId 19 not set explicitly in infectionModelSourceParameters. Source uses default infectionModelSourceParameters defined for sourceId: -1
13:31:30,466   INFO TransmissionModel:370 - >>>>>>>>>>>sourceControllerEvent at time: 0,000000  agentId: 19
13:31:30,466   INFO TransmissionModel:386 - >>>>>>>>>>>defineSourceParameters: sourceId 20 not set explicitly in infectionModelSourceParameters. Source uses default infectionModelSourceParameters defined for sourceId: -1
13:31:30,466   INFO TransmissionModel:370 - >>>>>>>>>>>sourceControllerEvent at time: 0,000000  agentId: 20
13:31:30,466   INFO TransmissionModel:386 - >>>>>>>>>>>defineSourceParameters: sourceId 21 not set explicitly in infectionModelSourceParameters. Source uses default infectionModelSourceParameters defined for sourceId: -1
13:31:30,466   INFO TransmissionModel:370 - >>>>>>>>>>>sourceControllerEvent at time: 0,000000  agentId: 21
13:31:30,466   INFO TransmissionModel:386 - >>>>>>>>>>>defineSourceParameters: sourceId 22 not set explicitly in infectionModelSourceParameters. Source uses default infectionModelSourceParameters defined for sourceId: -1
13:31:30,466   INFO TransmissionModel:370 - >>>>>>>>>>>sourceControllerEvent at time: 0,000000  agentId: 22
13:31:30,466   INFO TransmissionModel:386 - >>>>>>>>>>>defineSourceParameters: sourceId 23 not set explicitly in infectionModelSourceParameters. Source uses default infectionModelSourceParameters defined for sourceId: -1
13:31:30,466   INFO TransmissionModel:370 - >>>>>>>>>>>sourceControllerEvent at time: 0,000000  agentId: 23
13:31:30,466   INFO TransmissionModel:386 - >>>>>>>>>>>defineSourceParameters: sourceId 24 not set explicitly in infectionModelSourceParameters. Source uses default infectionModelSourceParameters defined for sourceId: -1
13:31:30,481   INFO TransmissionModel:370 - >>>>>>>>>>>sourceControllerEvent at time: 0,000000  agentId: 24
13:31:30,482   INFO TransmissionModel:386 - >>>>>>>>>>>defineSourceParameters: sourceId 25 not set explicitly in infectionModelSourceParameters. Source uses default infectionModelSourceParameters defined for sourceId: -1
13:31:30,482   INFO TransmissionModel:370 - >>>>>>>>>>>sourceControllerEvent at time: 0,000000  agentId: 25
13:31:30,482   INFO TransmissionModel:386 - >>>>>>>>>>>defineSourceParameters: sourceId 26 not set explicitly in infectionModelSourceParameters. Source uses default infectionModelSourceParameters defined for sourceId: -1
13:31:30,482   INFO TransmissionModel:370 - >>>>>>>>>>>sourceControllerEvent at time: 0,000000  agentId: 26
13:31:30,482   INFO TransmissionModel:386 - >>>>>>>>>>>defineSourceParameters: sourceId 27 not set explicitly in infectionModelSourceParameters. Source uses default infectionModelSourceParameters defined for sourceId: -1
13:31:30,482   INFO TransmissionModel:370 - >>>>>>>>>>>sourceControllerEvent at time: 0,000000  agentId: 27
13:31:30,482   INFO TransmissionModel:386 - >>>>>>>>>>>defineSourceParameters: sourceId 28 not set explicitly in infectionModelSourceParameters. Source uses default infectionModelSourceParameters defined for sourceId: -1
13:31:30,482   INFO TransmissionModel:370 - >>>>>>>>>>>sourceControllerEvent at time: 0,000000  agentId: 28
13:31:30,482   INFO TransmissionModel:386 - >>>>>>>>>>>defineSourceParameters: sourceId 29 not set explicitly in infectionModelSourceParameters. Source uses default infectionModelSourceParameters defined for sourceId: -1
13:31:30,482   INFO TransmissionModel:370 - >>>>>>>>>>>sourceControllerEvent at time: 0,000000  agentId: 29
13:31:30,482   INFO TransmissionModel:386 - >>>>>>>>>>>defineSourceParameters: sourceId 30 not set explicitly in infectionModelSourceParameters. Source uses default infectionModelSourceParameters defined for sourceId: -1
13:31:30,482   INFO TransmissionModel:370 - >>>>>>>>>>>sourceControllerEvent at time: 0,000000  agentId: 30
13:31:30,482   INFO TransmissionModel:386 - >>>>>>>>>>>defineSourceParameters: sourceId 31 not set explicitly in infectionModelSourceParameters. Source uses default infectionModelSourceParameters defined for sourceId: -1
13:31:30,482   INFO TransmissionModel:370 - >>>>>>>>>>>sourceControllerEvent at time: 0,000000  agentId: 31
13:31:30,482   INFO TransmissionModel:386 - >>>>>>>>>>>defineSourceParameters: sourceId 32 not set explicitly in infectionModelSourceParameters. Source uses default infectionModelSourceParameters defined for sourceId: -1
13:31:30,482   INFO TransmissionModel:370 - >>>>>>>>>>>sourceControllerEvent at time: 0,000000  agentId: 32
13:31:30,482   INFO TransmissionModel:386 - >>>>>>>>>>>defineSourceParameters: sourceId 33 not set explicitly in infectionModelSourceParameters. Source uses default infectionModelSourceParameters defined for sourceId: -1
13:31:30,482   INFO TransmissionModel:370 - >>>>>>>>>>>sourceControllerEvent at time: 0,000000  agentId: 33
13:31:30,482   INFO TransmissionModel:386 - >>>>>>>>>>>defineSourceParameters: sourceId 34 not set explicitly in infectionModelSourceParameters. Source uses default infectionModelSourceParameters defined for sourceId: -1
13:31:30,482   INFO TransmissionModel:370 - >>>>>>>>>>>sourceControllerEvent at time: 0,000000  agentId: 34
13:31:30,498   INFO TransmissionModel:386 - >>>>>>>>>>>defineSourceParameters: sourceId 35 not set explicitly in infectionModelSourceParameters. Source uses default infectionModelSourceParameters defined for sourceId: -1
13:31:30,498   INFO TransmissionModel:370 - >>>>>>>>>>>sourceControllerEvent at time: 0,000000  agentId: 35
13:31:30,498   INFO TransmissionModel:386 - >>>>>>>>>>>defineSourceParameters: sourceId 36 not set explicitly in infectionModelSourceParameters. Source uses default infectionModelSourceParameters defined for sourceId: -1
13:31:30,498   INFO TransmissionModel:370 - >>>>>>>>>>>sourceControllerEvent at time: 0,000000  agentId: 36
13:31:30,498   INFO TransmissionModel:386 - >>>>>>>>>>>defineSourceParameters: sourceId 37 not set explicitly in infectionModelSourceParameters. Source uses default infectionModelSourceParameters defined for sourceId: -1
13:31:30,498   INFO TransmissionModel:370 - >>>>>>>>>>>sourceControllerEvent at time: 0,000000  agentId: 37
13:31:30,498   INFO TransmissionModel:386 - >>>>>>>>>>>defineSourceParameters: sourceId 38 not set explicitly in infectionModelSourceParameters. Source uses default infectionModelSourceParameters defined for sourceId: -1
13:31:30,498   INFO TransmissionModel:370 - >>>>>>>>>>>sourceControllerEvent at time: 0,000000  agentId: 38
13:31:30,498   INFO TransmissionModel:386 - >>>>>>>>>>>defineSourceParameters: sourceId 39 not set explicitly in infectionModelSourceParameters. Source uses default infectionModelSourceParameters defined for sourceId: -1
13:31:30,498   INFO TransmissionModel:370 - >>>>>>>>>>>sourceControllerEvent at time: 0,000000  agentId: 39
13:31:30,498   INFO TransmissionModel:386 - >>>>>>>>>>>defineSourceParameters: sourceId 40 not set explicitly in infectionModelSourceParameters. Source uses default infectionModelSourceParameters defined for sourceId: -1
13:31:30,498   INFO TransmissionModel:370 - >>>>>>>>>>>sourceControllerEvent at time: 0,000000  agentId: 40
13:31:30,498   INFO TransmissionModel:386 - >>>>>>>>>>>defineSourceParameters: sourceId 41 not set explicitly in infectionModelSourceParameters. Source uses default infectionModelSourceParameters defined for sourceId: -1
13:31:30,498   INFO TransmissionModel:370 - >>>>>>>>>>>sourceControllerEvent at time: 0,000000  agentId: 41
13:31:30,498   INFO TransmissionModel:386 - >>>>>>>>>>>defineSourceParameters: sourceId 42 not set explicitly in infectionModelSourceParameters. Source uses default infectionModelSourceParameters defined for sourceId: -1
13:31:30,498   INFO TransmissionModel:370 - >>>>>>>>>>>sourceControllerEvent at time: 0,000000  agentId: 42
13:31:30,498   INFO TransmissionModel:386 - >>>>>>>>>>>defineSourceParameters: sourceId 43 not set explicitly in infectionModelSourceParameters. Source uses default infectionModelSourceParameters defined for sourceId: -1
13:31:30,514   INFO TransmissionModel:370 - >>>>>>>>>>>sourceControllerEvent at time: 0,000000  agentId: 43
13:31:30,514   INFO TransmissionModel:386 - >>>>>>>>>>>defineSourceParameters: sourceId 44 not set explicitly in infectionModelSourceParameters. Source uses default infectionModelSourceParameters defined for sourceId: -1
13:31:30,514   INFO TransmissionModel:370 - >>>>>>>>>>>sourceControllerEvent at time: 0,000000  agentId: 44
13:31:30,514   INFO TransmissionModel:386 - >>>>>>>>>>>defineSourceParameters: sourceId 45 not set explicitly in infectionModelSourceParameters. Source uses default infectionModelSourceParameters defined for sourceId: -1
13:31:30,514   INFO TransmissionModel:370 - >>>>>>>>>>>sourceControllerEvent at time: 0,000000  agentId: 45
13:31:30,514   INFO TransmissionModel:386 - >>>>>>>>>>>defineSourceParameters: sourceId 46 not set explicitly in infectionModelSourceParameters. Source uses default infectionModelSourceParameters defined for sourceId: -1
13:31:30,514   INFO TransmissionModel:370 - >>>>>>>>>>>sourceControllerEvent at time: 0,000000  agentId: 46
13:31:30,514   INFO TransmissionModel:386 - >>>>>>>>>>>defineSourceParameters: sourceId 47 not set explicitly in infectionModelSourceParameters. Source uses default infectionModelSourceParameters defined for sourceId: -1
13:31:30,514   INFO TransmissionModel:370 - >>>>>>>>>>>sourceControllerEvent at time: 0,000000  agentId: 47
13:31:30,514   INFO TransmissionModel:386 - >>>>>>>>>>>defineSourceParameters: sourceId 48 not set explicitly in infectionModelSourceParameters. Source uses default infectionModelSourceParameters defined for sourceId: -1
13:31:30,514   INFO TransmissionModel:370 - >>>>>>>>>>>sourceControllerEvent at time: 0,000000  agentId: 48
13:31:30,514   INFO TransmissionModel:386 - >>>>>>>>>>>defineSourceParameters: sourceId 49 not set explicitly in infectionModelSourceParameters. Source uses default infectionModelSourceParameters defined for sourceId: -1
13:31:30,514   INFO TransmissionModel:370 - >>>>>>>>>>>sourceControllerEvent at time: 0,000000  agentId: 49
13:31:30,514   INFO TransmissionModel:386 - >>>>>>>>>>>defineSourceParameters: sourceId 50 not set explicitly in infectionModelSourceParameters. Source uses default infectionModelSourceParameters defined for sourceId: -1
13:31:30,514   INFO TransmissionModel:370 - >>>>>>>>>>>sourceControllerEvent at time: 0,000000  agentId: 50
13:31:30,514   INFO TransmissionModel:386 - >>>>>>>>>>>defineSourceParameters: sourceId 51 not set explicitly in infectionModelSourceParameters. Source uses default infectionModelSourceParameters defined for sourceId: -1
13:31:30,514   INFO TransmissionModel:370 - >>>>>>>>>>>sourceControllerEvent at time: 0,000000  agentId: 51
13:31:30,514   INFO TransmissionModel:386 - >>>>>>>>>>>defineSourceParameters: sourceId 52 not set explicitly in infectionModelSourceParameters. Source uses default infectionModelSourceParameters defined for sourceId: -1
13:31:30,514   INFO TransmissionModel:370 - >>>>>>>>>>>sourceControllerEvent at time: 0,000000  agentId: 52
13:31:30,514   INFO TransmissionModel:386 - >>>>>>>>>>>defineSourceParameters: sourceId 53 not set explicitly in infectionModelSourceParameters. Source uses default infectionModelSourceParameters defined for sourceId: -1
13:31:30,514   INFO TransmissionModel:370 - >>>>>>>>>>>sourceControllerEvent at time: 0,000000  agentId: 53
13:31:30,529   INFO TransmissionModel:386 - >>>>>>>>>>>defineSourceParameters: sourceId 54 not set explicitly in infectionModelSourceParameters. Source uses default infectionModelSourceParameters defined for sourceId: -1
13:31:30,529   INFO TransmissionModel:370 - >>>>>>>>>>>sourceControllerEvent at time: 0,000000  agentId: 54
13:31:30,529   INFO TransmissionModel:386 - >>>>>>>>>>>defineSourceParameters: sourceId 55 not set explicitly in infectionModelSourceParameters. Source uses default infectionModelSourceParameters defined for sourceId: -1
13:31:30,529   INFO TransmissionModel:370 - >>>>>>>>>>>sourceControllerEvent at time: 0,000000  agentId: 55
13:31:30,529   INFO TransmissionModel:386 - >>>>>>>>>>>defineSourceParameters: sourceId 56 not set explicitly in infectionModelSourceParameters. Source uses default infectionModelSourceParameters defined for sourceId: -1
13:31:30,529   INFO TransmissionModel:370 - >>>>>>>>>>>sourceControllerEvent at time: 0,000000  agentId: 56
13:31:30,529   INFO TransmissionModel:386 - >>>>>>>>>>>defineSourceParameters: sourceId 57 not set explicitly in infectionModelSourceParameters. Source uses default infectionModelSourceParameters defined for sourceId: -1
13:31:30,529   INFO TransmissionModel:370 - >>>>>>>>>>>sourceControllerEvent at time: 0,000000  agentId: 57
13:31:30,529   INFO TransmissionModel:386 - >>>>>>>>>>>defineSourceParameters: sourceId 58 not set explicitly in infectionModelSourceParameters. Source uses default infectionModelSourceParameters defined for sourceId: -1
13:31:30,529   INFO TransmissionModel:370 - >>>>>>>>>>>sourceControllerEvent at time: 0,000000  agentId: 58
13:31:30,529   INFO TransmissionModel:386 - >>>>>>>>>>>defineSourceParameters: sourceId 59 not set explicitly in infectionModelSourceParameters. Source uses default infectionModelSourceParameters defined for sourceId: -1
13:31:30,529   INFO TransmissionModel:370 - >>>>>>>>>>>sourceControllerEvent at time: 0,000000  agentId: 59
13:31:30,529   INFO TransmissionModel:386 - >>>>>>>>>>>defineSourceParameters: sourceId 60 not set explicitly in infectionModelSourceParameters. Source uses default infectionModelSourceParameters defined for sourceId: -1
13:31:30,529   INFO TransmissionModel:370 - >>>>>>>>>>>sourceControllerEvent at time: 0,000000  agentId: 60
13:31:30,529   INFO TransmissionModel:386 - >>>>>>>>>>>defineSourceParameters: sourceId 61 not set explicitly in infectionModelSourceParameters. Source uses default infectionModelSourceParameters defined for sourceId: -1
13:31:30,529   INFO TransmissionModel:370 - >>>>>>>>>>>sourceControllerEvent at time: 0,000000  agentId: 61
13:32:26,193   INFO OutputFile:109 - Absolute file name..\..\..\output\choirRehearsal\condM\miller-2020-life_seed_001\infectionStatus.txt
13:32:26,274   INFO OutputFile:109 - Absolute file name..\..\..\output\choirRehearsal\condM\miller-2020-life_seed_001\pathogenLoad.txt
13:32:26,276   INFO Simulation:252 - Finished writing all output files
13:32:26,276   INFO Simulation:255 - Post-loop: before waitForTraci
13:32:26,276   INFO Simulation:262 - Post-loop: finished.
13:32:26,276   INFO ScenarioRun:207 - Simulation run finished.
13:32:26,276   INFO ScenarioRun:265 - Simulation of scenario miller-2020-life_seed_001 finished.
13:32:26,942   INFO STDOUTERR:15 - Redirect StdOut and StdErr
13:32:26,942   INFO ScenarioRunSubCommand:55 - Use output directory: C:\Users\Rahn\Documents\Forschung\Veroeffentlichungen\2021\CovidSim_Model\data\scenarios\choirRehearsal\scripts\..\..\..\output\choirRehearsal\condM
13:32:27,464 STDOUT STDOUTERR:22 - Topography Warning:
   The target is not used in any source. Remove target to increase performance. 
   The target is not used in any source. Remove target to increase performance. 
   The target is not used in any source. Remove target to increase performance. 
   The target is not used in any source. Remove target to increase performance. 
   The target is not used in any source. Remove target to increase performance. 
   The target is not used in any source. Remove target to increase performance. 
   The target is not used in any source. Remove target to increase performance. 
   The target is not used in any source. Remove target to increase performance. 
   The target is not used in any source. Remove target to increase performance. 
   The target is not used in any source. Remove target to increase performance. 
   The target is not used in any source. Remove target to increase performance. 
   The target is not used in any source. Remove target to increase performance. 
   The target is not used in any source. Remove target to increase performance. 
   The target is not used in any source. Remove target to increase performance. 
   The target is not used in any source. Remove target to increase performance. 
   The target is not used in any source. Remove target to increase performance. 
   The target is not used in any source. Remove target to increase performance. 
   The target is not used in any source. Remove target to increase performance. 
   The target is not used in any source. Remove target to increase performance. 
   The target is not used in any source. Remove target to increase performance. 
   The target is not used in any source. Remove target to increase performance. 
   The target is not used in any source. Remove target to increase performance. 
   The target is not used in any source. Remove target to increase performance. 
   The target is not used in any source. Remove target to increase performance. 
   The target is not used in any source. Remove target to increase performance. 
   The target is not used in any source. Remove target to increase performance. 
   The target is not used in any source. Remove target to increase performance. 
   The target is not used in any source. Remove target to increase performance. 
   The target is not used in any source. Remove target to increase performance. 
   The target is not used in any source. Remove target to increase performance. 
   The target is not used in any source. Remove target to increase performance. 
   The target is not used in any source. Remove target to increase performance. 
   The target is not used in any source. Remove target to increase performance. 
   The target is not used in any source. Remove target to increase performance. 
   The target is not used in any source. Remove target to increase performance. 
   The target is not used in any source. Remove target to increase performance. 
   The target is not used in any source. Remove target to increase performance. 
   The target is not used in any source. Remove target to increase performance. 
   The target is not used in any source. Remove target to increase performance. 
   The target is not used in any source. Remove target to increase performance. 
   The target is not used in any source. Remove target to increase performance. 
   The target is not used in any source. Remove target to increase performance. 
   The target is not used in any source. Remove target to increase performance. 
   The target is not used in any source. Remove target to increase performance. 
   The target is not used in any source. Remove target to increase performance. 
   The target is not used in any source. Remove target to increase performance. 
   The target is not used in any source. Remove target to increase performance. 
   The target is not used in any source. Remove target to increase performance. 
   Two targets overlap. 
   Two targets overlap. 
   Two targets overlap. 
   Two targets overlap. 
   Two targets overlap. 
   Two targets overlap. 
   Two targets overlap. 
   Two targets overlap. 
   Two targets overlap. 
   Two targets overlap. 
   Two targets overlap. 
   Two targets overlap. 
   Two targets overlap. 
   Two targets overlap. 
   Two targets overlap. 
   Two targets overlap. 

13:32:27,505   INFO VadereConfig:66 - Use config file from path C:\Users\Rahn\.config\vadere.conf
13:32:27,626   INFO ScenarioCache:85 - Cache search location: C:\Users\Rahn\Documents\Forschung\Veroeffentlichungen\2021\CovidSim_Model\data\scenarios\choirRehearsal\scripts\..\createdFromTemplate\__cache__
13:32:27,642   INFO ScenarioRun:147 - Initializing scenario: miller-2020-life_seed_002...
13:32:27,642   INFO ScenarioRun:128 - scenario context initialized.
13:32:27,642   INFO ScenarioRun:229 - no mesh miller-2020-life_seed_002.poly was found.
13:32:27,642   INFO ScenarioRun:229 - no mesh miller-2020-life_seed_002_background.poly was found.
13:32:27,727   INFO PotentialFieldDistancesBruteForce:49 - solve floor field (PotentialFieldDistancesBruteForce)
13:32:27,742   INFO PotentialFieldDistancesBruteForce:106 - Progress:  0% -> 0/47450 [points]
13:32:27,811   INFO PotentialFieldDistancesBruteForce:106 - Progress: 10% -> 4745/47450 [points]
13:32:27,842   INFO PotentialFieldDistancesBruteForce:106 - Progress: 20% -> 9490/47450 [points]
13:32:27,873   INFO PotentialFieldDistancesBruteForce:106 - Progress: 30% -> 14235/47450 [points]
13:32:27,896   INFO PotentialFieldDistancesBruteForce:106 - Progress: 40% -> 18980/47450 [points]
13:32:27,911   INFO PotentialFieldDistancesBruteForce:106 - Progress: 50% -> 23725/47450 [points]
13:32:27,927   INFO PotentialFieldDistancesBruteForce:106 - Progress: 60% -> 28470/47450 [points]
13:32:27,958   INFO PotentialFieldDistancesBruteForce:106 - Progress: 70% -> 33215/47450 [points]
13:32:27,974   INFO PotentialFieldDistancesBruteForce:106 - Progress: 80% -> 37960/47450 [points]
13:32:27,996   INFO PotentialFieldDistancesBruteForce:106 - Progress: 90% -> 42705/47450 [points]
13:32:28,012   INFO PotentialFieldDistancesBruteForce:96 - floor field initialization time:269[ms]
13:32:28,012   INFO Topography:428 - Set PedestrianIdCount to start value: 1
13:32:28,127   INFO EikonalSolverDefaultProvider:23 - floor field initialization time:100[ms]
13:32:28,174   INFO EikonalSolverDefaultProvider:23 - floor field initialization time:31[ms]
13:32:28,196   INFO EikonalSolverDefaultProvider:23 - floor field initialization time:22[ms]
13:32:28,228   INFO EikonalSolverDefaultProvider:23 - floor field initialization time:32[ms]
13:32:28,259   INFO EikonalSolverDefaultProvider:23 - floor field initialization time:31[ms]
13:32:28,285   INFO EikonalSolverDefaultProvider:23 - floor field initialization time:26[ms]
13:32:28,312   INFO EikonalSolverDefaultProvider:23 - floor field initialization time:27[ms]
13:32:28,344   INFO EikonalSolverDefaultProvider:23 - floor field initialization time:32[ms]
13:32:28,359   INFO EikonalSolverDefaultProvider:23 - floor field initialization time:15[ms]
13:32:28,413   INFO EikonalSolverDefaultProvider:23 - floor field initialization time:38[ms]
13:32:28,444   INFO EikonalSolverDefaultProvider:23 - floor field initialization time:16[ms]
13:32:28,460   INFO EikonalSolverDefaultProvider:23 - floor field initialization time:16[ms]
13:32:28,497   INFO EikonalSolverDefaultProvider:23 - floor field initialization time:22[ms]
13:32:28,513   INFO EikonalSolverDefaultProvider:23 - floor field initialization time:16[ms]
13:32:28,544   INFO EikonalSolverDefaultProvider:23 - floor field initialization time:31[ms]
13:32:28,576   INFO EikonalSolverDefaultProvider:23 - floor field initialization time:32[ms]
13:32:28,598   INFO EikonalSolverDefaultProvider:23 - floor field initialization time:22[ms]
13:32:28,629   INFO EikonalSolverDefaultProvider:23 - floor field initialization time:31[ms]
13:32:28,676   INFO EikonalSolverDefaultProvider:23 - floor field initialization time:31[ms]
13:32:28,698   INFO EikonalSolverDefaultProvider:23 - floor field initialization time:22[ms]
13:32:28,729   INFO EikonalSolverDefaultProvider:23 - floor field initialization time:31[ms]
13:32:28,745   INFO EikonalSolverDefaultProvider:23 - floor field initialization time:16[ms]
13:32:28,814   INFO EikonalSolverDefaultProvider:23 - floor field initialization time:69[ms]
13:32:28,845   INFO EikonalSolverDefaultProvider:23 - floor field initialization time:31[ms]
13:32:28,899   INFO EikonalSolverDefaultProvider:23 - floor field initialization time:38[ms]
13:32:28,930   INFO EikonalSolverDefaultProvider:23 - floor field initialization time:31[ms]
13:32:28,971   INFO EikonalSolverDefaultProvider:23 - floor field initialization time:26[ms]
13:32:28,999   INFO EikonalSolverDefaultProvider:23 - floor field initialization time:28[ms]
13:32:29,030   INFO EikonalSolverDefaultProvider:23 - floor field initialization time:31[ms]
13:32:29,046   INFO EikonalSolverDefaultProvider:23 - floor field initialization time:16[ms]
13:32:29,078   INFO EikonalSolverDefaultProvider:23 - floor field initialization time:16[ms]
13:32:29,099   INFO EikonalSolverDefaultProvider:23 - floor field initialization time:21[ms]
13:32:29,130   INFO EikonalSolverDefaultProvider:23 - floor field initialization time:16[ms]
13:32:29,161   INFO EikonalSolverDefaultProvider:23 - floor field initialization time:31[ms]
13:32:29,177   INFO EikonalSolverDefaultProvider:23 - floor field initialization time:16[ms]
13:32:29,215   INFO EikonalSolverDefaultProvider:23 - floor field initialization time:38[ms]
13:32:29,230   INFO EikonalSolverDefaultProvider:23 - floor field initialization time:15[ms]
13:32:29,299   INFO EikonalSolverDefaultProvider:23 - floor field initialization time:69[ms]
13:32:29,331   INFO EikonalSolverDefaultProvider:23 - floor field initialization time:32[ms]
13:32:29,346   INFO EikonalSolverDefaultProvider:23 - floor field initialization time:15[ms]
13:32:29,377   INFO EikonalSolverDefaultProvider:23 - floor field initialization time:15[ms]
13:32:29,412   INFO EikonalSolverDefaultProvider:23 - floor field initialization time:33[ms]
13:32:29,432   INFO EikonalSolverDefaultProvider:23 - floor field initialization time:20[ms]
13:32:29,463   INFO EikonalSolverDefaultProvider:23 - floor field initialization time:31[ms]
13:32:29,481   INFO EikonalSolverDefaultProvider:23 - floor field initialization time:18[ms]
13:32:29,514   INFO EikonalSolverDefaultProvider:23 - floor field initialization time:21[ms]
13:32:29,544   INFO EikonalSolverDefaultProvider:23 - floor field initialization time:30[ms]
13:32:29,564   INFO EikonalSolverDefaultProvider:23 - floor field initialization time:20[ms]
13:32:29,592   INFO EikonalSolverDefaultProvider:23 - floor field initialization time:28[ms]
13:32:29,615   INFO EikonalSolverDefaultProvider:23 - floor field initialization time:20[ms]
13:32:29,635   INFO EikonalSolverDefaultProvider:23 - floor field initialization time:20[ms]
13:32:29,664   INFO EikonalSolverDefaultProvider:23 - floor field initialization time:29[ms]
13:32:29,726   INFO EikonalSolverDefaultProvider:23 - floor field initialization time:20[ms]
13:32:29,755   INFO EikonalSolverDefaultProvider:23 - floor field initialization time:29[ms]
13:32:29,777   INFO EikonalSolverDefaultProvider:23 - floor field initialization time:20[ms]
13:32:29,797   INFO EikonalSolverDefaultProvider:23 - floor field initialization time:20[ms]
13:32:29,827   INFO EikonalSolverDefaultProvider:23 - floor field initialization time:22[ms]
13:32:29,848   INFO EikonalSolverDefaultProvider:23 - floor field initialization time:21[ms]
13:32:29,876   INFO EikonalSolverDefaultProvider:23 - floor field initialization time:28[ms]
13:32:29,898   INFO EikonalSolverDefaultProvider:23 - floor field initialization time:20[ms]
13:32:29,927   INFO EikonalSolverDefaultProvider:23 - floor field initialization time:29[ms]
13:32:29,949   INFO EikonalSolverDefaultProvider:23 - floor field initialization time:20[ms]
13:32:29,969   INFO EikonalSolverDefaultProvider:23 - floor field initialization time:20[ms]
13:32:29,999   INFO EikonalSolverDefaultProvider:23 - floor field initialization time:22[ms]
13:32:30,020   INFO EikonalSolverDefaultProvider:23 - floor field initialization time:21[ms]
13:32:30,048   INFO EikonalSolverDefaultProvider:23 - floor field initialization time:28[ms]
13:32:30,119   INFO EikonalSolverDefaultProvider:23 - floor field initialization time:69[ms]
13:32:30,141   INFO EikonalSolverDefaultProvider:23 - floor field initialization time:20[ms]
13:32:30,169   INFO EikonalSolverDefaultProvider:23 - floor field initialization time:28[ms]
13:32:30,192   INFO EikonalSolverDefaultProvider:23 - floor field initialization time:21[ms]
13:32:30,212   INFO EikonalSolverDefaultProvider:23 - floor field initialization time:20[ms]
13:32:30,242   INFO EikonalSolverDefaultProvider:23 - floor field initialization time:20[ms]
13:32:30,263   INFO EikonalSolverDefaultProvider:23 - floor field initialization time:21[ms]
13:32:30,291   INFO EikonalSolverDefaultProvider:23 - floor field initialization time:20[ms]
13:32:30,313   INFO EikonalSolverDefaultProvider:23 - floor field initialization time:20[ms]
13:32:30,334   INFO EikonalSolverDefaultProvider:23 - floor field initialization time:21[ms]
13:32:30,364   INFO EikonalSolverDefaultProvider:23 - floor field initialization time:22[ms]
13:32:30,385   INFO EikonalSolverDefaultProvider:23 - floor field initialization time:21[ms]
13:32:30,415   INFO EikonalSolverDefaultProvider:23 - floor field initialization time:20[ms]
13:32:30,486   INFO EikonalSolverDefaultProvider:23 - floor field initialization time:31[ms]
13:32:30,526   INFO EikonalSolverDefaultProvider:23 - floor field initialization time:32[ms]
13:32:30,567   INFO EikonalSolverDefaultProvider:23 - floor field initialization time:31[ms]
13:32:30,597   INFO EikonalSolverDefaultProvider:23 - floor field initialization time:30[ms]
13:32:30,638   INFO EikonalSolverDefaultProvider:23 - floor field initialization time:30[ms]
13:32:30,668   INFO EikonalSolverDefaultProvider:23 - floor field initialization time:30[ms]
13:32:30,699   INFO EikonalSolverDefaultProvider:23 - floor field initialization time:31[ms]
13:32:30,729   INFO EikonalSolverDefaultProvider:23 - floor field initialization time:30[ms]
13:32:30,758   INFO EikonalSolverDefaultProvider:23 - floor field initialization time:29[ms]
13:32:30,790   INFO EikonalSolverDefaultProvider:23 - floor field initialization time:30[ms]
13:32:30,820   INFO EikonalSolverDefaultProvider:23 - floor field initialization time:30[ms]
13:32:30,851   INFO EikonalSolverDefaultProvider:23 - floor field initialization time:31[ms]
13:32:30,881   INFO EikonalSolverDefaultProvider:23 - floor field initialization time:30[ms]
13:32:30,912   INFO EikonalSolverDefaultProvider:23 - floor field initialization time:23[ms]
13:32:30,950   INFO EikonalSolverDefaultProvider:23 - floor field initialization time:28[ms]
13:32:30,981   INFO EikonalSolverDefaultProvider:23 - floor field initialization time:29[ms]
13:32:31,011   INFO EikonalSolverDefaultProvider:23 - floor field initialization time:28[ms]
13:32:31,044   INFO EikonalSolverDefaultProvider:23 - floor field initialization time:31[ms]
13:32:31,074   INFO EikonalSolverDefaultProvider:23 - floor field initialization time:22[ms]
13:32:31,104   INFO EikonalSolverDefaultProvider:23 - floor field initialization time:22[ms]
13:32:31,143   INFO EikonalSolverDefaultProvider:23 - floor field initialization time:31[ms]
13:32:31,175   INFO EikonalSolverDefaultProvider:23 - floor field initialization time:30[ms]
13:32:31,206   INFO EikonalSolverDefaultProvider:23 - floor field initialization time:31[ms]
13:32:31,246   INFO EikonalSolverDefaultProvider:23 - floor field initialization time:40[ms]
13:32:31,277   INFO EikonalSolverDefaultProvider:23 - floor field initialization time:31[ms]
13:32:31,316   INFO EikonalSolverDefaultProvider:23 - floor field initialization time:29[ms]
13:32:31,348   INFO EikonalSolverDefaultProvider:23 - floor field initialization time:30[ms]
13:32:31,379   INFO EikonalSolverDefaultProvider:23 - floor field initialization time:31[ms]
13:32:31,409   INFO EikonalSolverDefaultProvider:23 - floor field initialization time:30[ms]
13:32:31,429   INFO EikonalSolverDefaultProvider:23 - floor field initialization time:20[ms]
13:32:31,457   INFO EikonalSolverDefaultProvider:23 - floor field initialization time:28[ms]
13:32:31,540   INFO EikonalSolverDefaultProvider:23 - floor field initialization time:81[ms]
13:32:31,571   INFO EikonalSolverDefaultProvider:23 - floor field initialization time:31[ms]
13:32:31,601   INFO EikonalSolverDefaultProvider:23 - floor field initialization time:30[ms]
13:32:31,621   INFO EikonalSolverDefaultProvider:23 - floor field initialization time:20[ms]
13:32:31,651   INFO EikonalSolverDefaultProvider:23 - floor field initialization time:22[ms]
13:32:31,671   INFO EikonalSolverDefaultProvider:23 - floor field initialization time:20[ms]
13:32:31,700   INFO EikonalSolverDefaultProvider:23 - floor field initialization time:29[ms]
13:32:31,733   INFO EikonalSolverDefaultProvider:23 - floor field initialization time:31[ms]
13:32:31,764   INFO EikonalSolverDefaultProvider:23 - floor field initialization time:31[ms]
13:32:31,794   INFO EikonalSolverDefaultProvider:23 - floor field initialization time:22[ms]
13:32:31,814   INFO EikonalSolverDefaultProvider:23 - floor field initialization time:20[ms]
13:32:31,845   INFO EikonalSolverDefaultProvider:23 - floor field initialization time:21[ms]
13:32:31,865   INFO EikonalSolverDefaultProvider:23 - floor field initialization time:20[ms]
13:32:31,885   INFO EikonalSolverDefaultProvider:23 - floor field initialization time:20[ms]
13:32:31,915   INFO EikonalSolverDefaultProvider:23 - floor field initialization time:22[ms]
13:32:31,935   INFO EikonalSolverDefaultProvider:23 - floor field initialization time:20[ms]
13:32:31,964   INFO EikonalSolverDefaultProvider:23 - floor field initialization time:20[ms]
13:32:31,976   INFO EikonalSolverDefaultProvider:23 - floor field initialization time:10[ms]
13:32:32,004   INFO EikonalSolverDefaultProvider:23 - floor field initialization time:18[ms]
13:32:32,027   INFO EikonalSolverDefaultProvider:23 - floor field initialization time:21[ms]
13:32:32,047   INFO EikonalSolverDefaultProvider:23 - floor field initialization time:20[ms]
13:32:32,067   INFO EikonalSolverDefaultProvider:23 - floor field initialization time:20[ms]
13:32:32,087   INFO EikonalSolverDefaultProvider:23 - floor field initialization time:20[ms]
13:32:32,108   INFO EikonalSolverDefaultProvider:23 - floor field initialization time:13[ms]
13:32:32,128   INFO EikonalSolverDefaultProvider:23 - floor field initialization time:12[ms]
13:32:32,156   INFO EikonalSolverDefaultProvider:23 - floor field initialization time:20[ms]
13:32:32,179   INFO EikonalSolverDefaultProvider:23 - floor field initialization time:21[ms]
13:32:32,280   INFO EikonalSolverDefaultProvider:23 - floor field initialization time:21[ms]
13:32:32,308   INFO EikonalSolverDefaultProvider:23 - floor field initialization time:28[ms]
13:32:32,330   INFO EikonalSolverDefaultProvider:23 - floor field initialization time:20[ms]
13:32:32,350   INFO EikonalSolverDefaultProvider:23 - floor field initialization time:20[ms]
13:32:32,371   INFO EikonalSolverDefaultProvider:23 - floor field initialization time:21[ms]
13:32:32,391   INFO EikonalSolverDefaultProvider:23 - floor field initialization time:12[ms]
13:32:32,411   INFO EikonalSolverDefaultProvider:23 - floor field initialization time:12[ms]
13:32:32,439   INFO EikonalSolverDefaultProvider:23 - floor field initialization time:20[ms]
13:32:32,462   INFO EikonalSolverDefaultProvider:23 - floor field initialization time:21[ms]
13:32:32,482   INFO EikonalSolverDefaultProvider:23 - floor field initialization time:20[ms]
13:32:32,510   INFO EikonalSolverDefaultProvider:23 - floor field initialization time:20[ms]
13:32:32,533   INFO EikonalSolverDefaultProvider:23 - floor field initialization time:20[ms]
13:32:32,553   INFO EikonalSolverDefaultProvider:23 - floor field initialization time:20[ms]
13:32:32,573   INFO EikonalSolverDefaultProvider:23 - floor field initialization time:20[ms]
13:32:32,604   INFO EikonalSolverDefaultProvider:23 - floor field initialization time:23[ms]
13:32:32,632   INFO EikonalSolverDefaultProvider:23 - floor field initialization time:28[ms]
13:32:32,654   INFO EikonalSolverDefaultProvider:23 - floor field initialization time:20[ms]
13:32:32,685   INFO EikonalSolverDefaultProvider:23 - floor field initialization time:23[ms]
13:32:32,705   INFO EikonalSolverDefaultProvider:23 - floor field initialization time:20[ms]
13:32:32,725   INFO EikonalSolverDefaultProvider:23 - floor field initialization time:20[ms]
13:32:32,756   INFO EikonalSolverDefaultProvider:23 - floor field initialization time:21[ms]
13:32:32,797   INFO EikonalSolverDefaultProvider:23 - floor field initialization time:41[ms]
13:32:32,817   INFO EikonalSolverDefaultProvider:23 - floor field initialization time:20[ms]
13:32:32,847   INFO EikonalSolverDefaultProvider:23 - floor field initialization time:22[ms]
13:32:32,876   INFO EikonalSolverDefaultProvider:23 - floor field initialization time:29[ms]
13:32:32,968   INFO EikonalSolverDefaultProvider:23 - floor field initialization time:20[ms]
13:32:32,988   INFO EikonalSolverDefaultProvider:23 - floor field initialization time:20[ms]
13:32:33,019   INFO EikonalSolverDefaultProvider:23 - floor field initialization time:20[ms]
13:32:33,039   INFO EikonalSolverDefaultProvider:23 - floor field initialization time:20[ms]
13:32:33,059   INFO EikonalSolverDefaultProvider:23 - floor field initialization time:20[ms]
13:32:33,088   INFO EikonalSolverDefaultProvider:23 - floor field initialization time:29[ms]
13:32:33,088   INFO Simulation:278 - preLoop finished.
13:32:33,090   INFO TransmissionModel:370 - >>>>>>>>>>>sourceControllerEvent at time: 0,000000  agentId: 1
13:32:33,090   INFO TransmissionModel:386 - >>>>>>>>>>>defineSourceParameters: sourceId 2 not set explicitly in infectionModelSourceParameters. Source uses default infectionModelSourceParameters defined for sourceId: -1
13:32:33,090   INFO TransmissionModel:370 - >>>>>>>>>>>sourceControllerEvent at time: 0,000000  agentId: 2
13:32:33,090   INFO TransmissionModel:386 - >>>>>>>>>>>defineSourceParameters: sourceId 3 not set explicitly in infectionModelSourceParameters. Source uses default infectionModelSourceParameters defined for sourceId: -1
13:32:33,090   INFO TransmissionModel:370 - >>>>>>>>>>>sourceControllerEvent at time: 0,000000  agentId: 3
13:32:33,090   INFO TransmissionModel:386 - >>>>>>>>>>>defineSourceParameters: sourceId 4 not set explicitly in infectionModelSourceParameters. Source uses default infectionModelSourceParameters defined for sourceId: -1
13:32:33,098   INFO TransmissionModel:370 - >>>>>>>>>>>sourceControllerEvent at time: 0,000000  agentId: 4
13:32:33,098   INFO TransmissionModel:386 - >>>>>>>>>>>defineSourceParameters: sourceId 5 not set explicitly in infectionModelSourceParameters. Source uses default infectionModelSourceParameters defined for sourceId: -1
13:32:33,098   INFO TransmissionModel:370 - >>>>>>>>>>>sourceControllerEvent at time: 0,000000  agentId: 5
13:32:33,100   INFO TransmissionModel:386 - >>>>>>>>>>>defineSourceParameters: sourceId 6 not set explicitly in infectionModelSourceParameters. Source uses default infectionModelSourceParameters defined for sourceId: -1
13:32:33,100   INFO TransmissionModel:370 - >>>>>>>>>>>sourceControllerEvent at time: 0,000000  agentId: 6
13:32:33,100   INFO TransmissionModel:386 - >>>>>>>>>>>defineSourceParameters: sourceId 7 not set explicitly in infectionModelSourceParameters. Source uses default infectionModelSourceParameters defined for sourceId: -1
13:32:33,100   INFO TransmissionModel:370 - >>>>>>>>>>>sourceControllerEvent at time: 0,000000  agentId: 7
13:32:33,100   INFO TransmissionModel:386 - >>>>>>>>>>>defineSourceParameters: sourceId 8 not set explicitly in infectionModelSourceParameters. Source uses default infectionModelSourceParameters defined for sourceId: -1
13:32:33,100   INFO TransmissionModel:370 - >>>>>>>>>>>sourceControllerEvent at time: 0,000000  agentId: 8
13:32:33,100   INFO TransmissionModel:386 - >>>>>>>>>>>defineSourceParameters: sourceId 9 not set explicitly in infectionModelSourceParameters. Source uses default infectionModelSourceParameters defined for sourceId: -1
13:32:33,100   INFO TransmissionModel:370 - >>>>>>>>>>>sourceControllerEvent at time: 0,000000  agentId: 9
13:32:33,100   INFO TransmissionModel:386 - >>>>>>>>>>>defineSourceParameters: sourceId 10 not set explicitly in infectionModelSourceParameters. Source uses default infectionModelSourceParameters defined for sourceId: -1
13:32:33,100   INFO TransmissionModel:370 - >>>>>>>>>>>sourceControllerEvent at time: 0,000000  agentId: 10
13:32:33,100   INFO TransmissionModel:386 - >>>>>>>>>>>defineSourceParameters: sourceId 11 not set explicitly in infectionModelSourceParameters. Source uses default infectionModelSourceParameters defined for sourceId: -1
13:32:33,100   INFO TransmissionModel:370 - >>>>>>>>>>>sourceControllerEvent at time: 0,000000  agentId: 11
13:32:33,108   INFO TransmissionModel:386 - >>>>>>>>>>>defineSourceParameters: sourceId 12 not set explicitly in infectionModelSourceParameters. Source uses default infectionModelSourceParameters defined for sourceId: -1
13:32:33,108   INFO TransmissionModel:370 - >>>>>>>>>>>sourceControllerEvent at time: 0,000000  agentId: 12
13:32:33,108   INFO TransmissionModel:386 - >>>>>>>>>>>defineSourceParameters: sourceId 13 not set explicitly in infectionModelSourceParameters. Source uses default infectionModelSourceParameters defined for sourceId: -1
13:32:33,108   INFO TransmissionModel:370 - >>>>>>>>>>>sourceControllerEvent at time: 0,000000  agentId: 13
13:32:33,108   INFO TransmissionModel:386 - >>>>>>>>>>>defineSourceParameters: sourceId 14 not set explicitly in infectionModelSourceParameters. Source uses default infectionModelSourceParameters defined for sourceId: -1
13:32:33,108   INFO TransmissionModel:370 - >>>>>>>>>>>sourceControllerEvent at time: 0,000000  agentId: 14
13:32:33,108   INFO TransmissionModel:386 - >>>>>>>>>>>defineSourceParameters: sourceId 15 not set explicitly in infectionModelSourceParameters. Source uses default infectionModelSourceParameters defined for sourceId: -1
13:32:33,108   INFO TransmissionModel:370 - >>>>>>>>>>>sourceControllerEvent at time: 0,000000  agentId: 15
13:32:33,108   INFO TransmissionModel:386 - >>>>>>>>>>>defineSourceParameters: sourceId 16 not set explicitly in infectionModelSourceParameters. Source uses default infectionModelSourceParameters defined for sourceId: -1
13:32:33,108   INFO TransmissionModel:370 - >>>>>>>>>>>sourceControllerEvent at time: 0,000000  agentId: 16
13:32:33,108   INFO TransmissionModel:386 - >>>>>>>>>>>defineSourceParameters: sourceId 17 not set explicitly in infectionModelSourceParameters. Source uses default infectionModelSourceParameters defined for sourceId: -1
13:32:33,118   INFO TransmissionModel:370 - >>>>>>>>>>>sourceControllerEvent at time: 0,000000  agentId: 17
13:32:33,118   INFO TransmissionModel:386 - >>>>>>>>>>>defineSourceParameters: sourceId 18 not set explicitly in infectionModelSourceParameters. Source uses default infectionModelSourceParameters defined for sourceId: -1
13:32:33,118   INFO TransmissionModel:370 - >>>>>>>>>>>sourceControllerEvent at time: 0,000000  agentId: 18
13:32:33,120   INFO TransmissionModel:386 - >>>>>>>>>>>defineSourceParameters: sourceId 19 not set explicitly in infectionModelSourceParameters. Source uses default infectionModelSourceParameters defined for sourceId: -1
13:32:33,120   INFO TransmissionModel:370 - >>>>>>>>>>>sourceControllerEvent at time: 0,000000  agentId: 19
13:32:33,120   INFO TransmissionModel:386 - >>>>>>>>>>>defineSourceParameters: sourceId 20 not set explicitly in infectionModelSourceParameters. Source uses default infectionModelSourceParameters defined for sourceId: -1
13:32:33,120   INFO TransmissionModel:370 - >>>>>>>>>>>sourceControllerEvent at time: 0,000000  agentId: 20
13:32:33,120   INFO TransmissionModel:386 - >>>>>>>>>>>defineSourceParameters: sourceId 21 not set explicitly in infectionModelSourceParameters. Source uses default infectionModelSourceParameters defined for sourceId: -1
13:32:33,120   INFO TransmissionModel:370 - >>>>>>>>>>>sourceControllerEvent at time: 0,000000  agentId: 21
13:32:33,120   INFO TransmissionModel:386 - >>>>>>>>>>>defineSourceParameters: sourceId 22 not set explicitly in infectionModelSourceParameters. Source uses default infectionModelSourceParameters defined for sourceId: -1
13:32:33,120   INFO TransmissionModel:370 - >>>>>>>>>>>sourceControllerEvent at time: 0,000000  agentId: 22
13:32:33,120   INFO TransmissionModel:386 - >>>>>>>>>>>defineSourceParameters: sourceId 23 not set explicitly in infectionModelSourceParameters. Source uses default infectionModelSourceParameters defined for sourceId: -1
13:32:33,128   INFO TransmissionModel:370 - >>>>>>>>>>>sourceControllerEvent at time: 0,000000  agentId: 23
13:32:33,128   INFO TransmissionModel:386 - >>>>>>>>>>>defineSourceParameters: sourceId 24 not set explicitly in infectionModelSourceParameters. Source uses default infectionModelSourceParameters defined for sourceId: -1
13:32:33,128   INFO TransmissionModel:370 - >>>>>>>>>>>sourceControllerEvent at time: 0,000000  agentId: 24
13:32:33,128   INFO TransmissionModel:386 - >>>>>>>>>>>defineSourceParameters: sourceId 25 not set explicitly in infectionModelSourceParameters. Source uses default infectionModelSourceParameters defined for sourceId: -1
13:32:33,128   INFO TransmissionModel:370 - >>>>>>>>>>>sourceControllerEvent at time: 0,000000  agentId: 25
13:32:33,128   INFO TransmissionModel:386 - >>>>>>>>>>>defineSourceParameters: sourceId 26 not set explicitly in infectionModelSourceParameters. Source uses default infectionModelSourceParameters defined for sourceId: -1
13:32:33,128   INFO TransmissionModel:370 - >>>>>>>>>>>sourceControllerEvent at time: 0,000000  agentId: 26
13:32:33,128   INFO TransmissionModel:386 - >>>>>>>>>>>defineSourceParameters: sourceId 27 not set explicitly in infectionModelSourceParameters. Source uses default infectionModelSourceParameters defined for sourceId: -1
13:32:33,128   INFO TransmissionModel:370 - >>>>>>>>>>>sourceControllerEvent at time: 0,000000  agentId: 27
13:32:33,128   INFO TransmissionModel:386 - >>>>>>>>>>>defineSourceParameters: sourceId 28 not set explicitly in infectionModelSourceParameters. Source uses default infectionModelSourceParameters defined for sourceId: -1
13:32:33,128   INFO TransmissionModel:370 - >>>>>>>>>>>sourceControllerEvent at time: 0,000000  agentId: 28
13:32:33,128   INFO TransmissionModel:386 - >>>>>>>>>>>defineSourceParameters: sourceId 29 not set explicitly in infectionModelSourceParameters. Source uses default infectionModelSourceParameters defined for sourceId: -1
13:32:33,128   INFO TransmissionModel:370 - >>>>>>>>>>>sourceControllerEvent at time: 0,000000  agentId: 29
13:32:33,138   INFO TransmissionModel:386 - >>>>>>>>>>>defineSourceParameters: sourceId 30 not set explicitly in infectionModelSourceParameters. Source uses default infectionModelSourceParameters defined for sourceId: -1
13:32:33,138   INFO TransmissionModel:370 - >>>>>>>>>>>sourceControllerEvent at time: 0,000000  agentId: 30
13:32:33,138   INFO TransmissionModel:386 - >>>>>>>>>>>defineSourceParameters: sourceId 31 not set explicitly in infectionModelSourceParameters. Source uses default infectionModelSourceParameters defined for sourceId: -1
13:32:33,140   INFO TransmissionModel:370 - >>>>>>>>>>>sourceControllerEvent at time: 0,000000  agentId: 31
13:32:33,140   INFO TransmissionModel:386 - >>>>>>>>>>>defineSourceParameters: sourceId 32 not set explicitly in infectionModelSourceParameters. Source uses default infectionModelSourceParameters defined for sourceId: -1
13:32:33,140   INFO TransmissionModel:370 - >>>>>>>>>>>sourceControllerEvent at time: 0,000000  agentId: 32
13:32:33,140   INFO TransmissionModel:386 - >>>>>>>>>>>defineSourceParameters: sourceId 33 not set explicitly in infectionModelSourceParameters. Source uses default infectionModelSourceParameters defined for sourceId: -1
13:32:33,140   INFO TransmissionModel:370 - >>>>>>>>>>>sourceControllerEvent at time: 0,000000  agentId: 33
13:32:33,140   INFO TransmissionModel:386 - >>>>>>>>>>>defineSourceParameters: sourceId 34 not set explicitly in infectionModelSourceParameters. Source uses default infectionModelSourceParameters defined for sourceId: -1
13:32:33,140   INFO TransmissionModel:370 - >>>>>>>>>>>sourceControllerEvent at time: 0,000000  agentId: 34
13:32:33,140   INFO TransmissionModel:386 - >>>>>>>>>>>defineSourceParameters: sourceId 35 not set explicitly in infectionModelSourceParameters. Source uses default infectionModelSourceParameters defined for sourceId: -1
13:32:33,140   INFO TransmissionModel:370 - >>>>>>>>>>>sourceControllerEvent at time: 0,000000  agentId: 35
13:32:33,140   INFO TransmissionModel:386 - >>>>>>>>>>>defineSourceParameters: sourceId 36 not set explicitly in infectionModelSourceParameters. Source uses default infectionModelSourceParameters defined for sourceId: -1
13:32:33,140   INFO TransmissionModel:370 - >>>>>>>>>>>sourceControllerEvent at time: 0,000000  agentId: 36
13:32:33,148   INFO TransmissionModel:386 - >>>>>>>>>>>defineSourceParameters: sourceId 37 not set explicitly in infectionModelSourceParameters. Source uses default infectionModelSourceParameters defined for sourceId: -1
13:32:33,148   INFO TransmissionModel:370 - >>>>>>>>>>>sourceControllerEvent at time: 0,000000  agentId: 37
13:32:33,148   INFO TransmissionModel:386 - >>>>>>>>>>>defineSourceParameters: sourceId 38 not set explicitly in infectionModelSourceParameters. Source uses default infectionModelSourceParameters defined for sourceId: -1
13:32:33,148   INFO TransmissionModel:370 - >>>>>>>>>>>sourceControllerEvent at time: 0,000000  agentId: 38
13:32:33,148   INFO TransmissionModel:386 - >>>>>>>>>>>defineSourceParameters: sourceId 39 not set explicitly in infectionModelSourceParameters. Source uses default infectionModelSourceParameters defined for sourceId: -1
13:32:33,148   INFO TransmissionModel:370 - >>>>>>>>>>>sourceControllerEvent at time: 0,000000  agentId: 39
13:32:33,148   INFO TransmissionModel:386 - >>>>>>>>>>>defineSourceParameters: sourceId 40 not set explicitly in infectionModelSourceParameters. Source uses default infectionModelSourceParameters defined for sourceId: -1
13:32:33,148   INFO TransmissionModel:370 - >>>>>>>>>>>sourceControllerEvent at time: 0,000000  agentId: 40
13:32:33,148   INFO TransmissionModel:386 - >>>>>>>>>>>defineSourceParameters: sourceId 41 not set explicitly in infectionModelSourceParameters. Source uses default infectionModelSourceParameters defined for sourceId: -1
13:32:33,148   INFO TransmissionModel:370 - >>>>>>>>>>>sourceControllerEvent at time: 0,000000  agentId: 41
13:32:33,148   INFO TransmissionModel:386 - >>>>>>>>>>>defineSourceParameters: sourceId 42 not set explicitly in infectionModelSourceParameters. Source uses default infectionModelSourceParameters defined for sourceId: -1
13:32:33,158   INFO TransmissionModel:370 - >>>>>>>>>>>sourceControllerEvent at time: 0,000000  agentId: 42
13:32:33,158   INFO TransmissionModel:386 - >>>>>>>>>>>defineSourceParameters: sourceId 43 not set explicitly in infectionModelSourceParameters. Source uses default infectionModelSourceParameters defined for sourceId: -1
13:32:33,190   INFO TransmissionModel:370 - >>>>>>>>>>>sourceControllerEvent at time: 0,000000  agentId: 43
13:32:33,190   INFO TransmissionModel:386 - >>>>>>>>>>>defineSourceParameters: sourceId 44 not set explicitly in infectionModelSourceParameters. Source uses default infectionModelSourceParameters defined for sourceId: -1
13:32:33,190   INFO TransmissionModel:370 - >>>>>>>>>>>sourceControllerEvent at time: 0,000000  agentId: 44
13:32:33,190   INFO TransmissionModel:386 - >>>>>>>>>>>defineSourceParameters: sourceId 45 not set explicitly in infectionModelSourceParameters. Source uses default infectionModelSourceParameters defined for sourceId: -1
13:32:33,190   INFO TransmissionModel:370 - >>>>>>>>>>>sourceControllerEvent at time: 0,000000  agentId: 45
13:32:33,190   INFO TransmissionModel:386 - >>>>>>>>>>>defineSourceParameters: sourceId 46 not set explicitly in infectionModelSourceParameters. Source uses default infectionModelSourceParameters defined for sourceId: -1
13:32:33,190   INFO TransmissionModel:370 - >>>>>>>>>>>sourceControllerEvent at time: 0,000000  agentId: 46
13:32:33,190   INFO TransmissionModel:386 - >>>>>>>>>>>defineSourceParameters: sourceId 47 not set explicitly in infectionModelSourceParameters. Source uses default infectionModelSourceParameters defined for sourceId: -1
13:32:33,190   INFO TransmissionModel:370 - >>>>>>>>>>>sourceControllerEvent at time: 0,000000  agentId: 47
13:32:33,199   INFO TransmissionModel:386 - >>>>>>>>>>>defineSourceParameters: sourceId 48 not set explicitly in infectionModelSourceParameters. Source uses default infectionModelSourceParameters defined for sourceId: -1
13:32:33,199   INFO TransmissionModel:370 - >>>>>>>>>>>sourceControllerEvent at time: 0,000000  agentId: 48
13:32:33,199   INFO TransmissionModel:386 - >>>>>>>>>>>defineSourceParameters: sourceId 49 not set explicitly in infectionModelSourceParameters. Source uses default infectionModelSourceParameters defined for sourceId: -1
13:32:33,199   INFO TransmissionModel:370 - >>>>>>>>>>>sourceControllerEvent at time: 0,000000  agentId: 49
13:32:33,201   INFO TransmissionModel:386 - >>>>>>>>>>>defineSourceParameters: sourceId 50 not set explicitly in infectionModelSourceParameters. Source uses default infectionModelSourceParameters defined for sourceId: -1
13:32:33,201   INFO TransmissionModel:370 - >>>>>>>>>>>sourceControllerEvent at time: 0,000000  agentId: 50
13:32:33,201   INFO TransmissionModel:386 - >>>>>>>>>>>defineSourceParameters: sourceId 51 not set explicitly in infectionModelSourceParameters. Source uses default infectionModelSourceParameters defined for sourceId: -1
13:32:33,201   INFO TransmissionModel:370 - >>>>>>>>>>>sourceControllerEvent at time: 0,000000  agentId: 51
13:32:33,201   INFO TransmissionModel:386 - >>>>>>>>>>>defineSourceParameters: sourceId 52 not set explicitly in infectionModelSourceParameters. Source uses default infectionModelSourceParameters defined for sourceId: -1
13:32:33,201   INFO TransmissionModel:370 - >>>>>>>>>>>sourceControllerEvent at time: 0,000000  agentId: 52
13:32:33,201   INFO TransmissionModel:386 - >>>>>>>>>>>defineSourceParameters: sourceId 53 not set explicitly in infectionModelSourceParameters. Source uses default infectionModelSourceParameters defined for sourceId: -1
13:32:33,201   INFO TransmissionModel:370 - >>>>>>>>>>>sourceControllerEvent at time: 0,000000  agentId: 53
13:32:33,201   INFO TransmissionModel:386 - >>>>>>>>>>>defineSourceParameters: sourceId 54 not set explicitly in infectionModelSourceParameters. Source uses default infectionModelSourceParameters defined for sourceId: -1
13:32:33,201   INFO TransmissionModel:370 - >>>>>>>>>>>sourceControllerEvent at time: 0,000000  agentId: 54
13:32:33,201   INFO TransmissionModel:386 - >>>>>>>>>>>defineSourceParameters: sourceId 55 not set explicitly in infectionModelSourceParameters. Source uses default infectionModelSourceParameters defined for sourceId: -1
13:32:33,201   INFO TransmissionModel:370 - >>>>>>>>>>>sourceControllerEvent at time: 0,000000  agentId: 55
13:32:33,201   INFO TransmissionModel:386 - >>>>>>>>>>>defineSourceParameters: sourceId 56 not set explicitly in infectionModelSourceParameters. Source uses default infectionModelSourceParameters defined for sourceId: -1
13:32:33,201   INFO TransmissionModel:370 - >>>>>>>>>>>sourceControllerEvent at time: 0,000000  agentId: 56
13:32:33,201   INFO TransmissionModel:386 - >>>>>>>>>>>defineSourceParameters: sourceId 57 not set explicitly in infectionModelSourceParameters. Source uses default infectionModelSourceParameters defined for sourceId: -1
13:32:33,201   INFO TransmissionModel:370 - >>>>>>>>>>>sourceControllerEvent at time: 0,000000  agentId: 57
13:32:33,201   INFO TransmissionModel:386 - >>>>>>>>>>>defineSourceParameters: sourceId 58 not set explicitly in infectionModelSourceParameters. Source uses default infectionModelSourceParameters defined for sourceId: -1
13:32:33,209   INFO TransmissionModel:370 - >>>>>>>>>>>sourceControllerEvent at time: 0,000000  agentId: 58
13:32:33,209   INFO TransmissionModel:386 - >>>>>>>>>>>defineSourceParameters: sourceId 59 not set explicitly in infectionModelSourceParameters. Source uses default infectionModelSourceParameters defined for sourceId: -1
13:32:33,209   INFO TransmissionModel:370 - >>>>>>>>>>>sourceControllerEvent at time: 0,000000  agentId: 59
13:32:33,209   INFO TransmissionModel:386 - >>>>>>>>>>>defineSourceParameters: sourceId 60 not set explicitly in infectionModelSourceParameters. Source uses default infectionModelSourceParameters defined for sourceId: -1
13:32:33,219   INFO TransmissionModel:370 - >>>>>>>>>>>sourceControllerEvent at time: 0,000000  agentId: 60
13:32:33,219   INFO TransmissionModel:386 - >>>>>>>>>>>defineSourceParameters: sourceId 61 not set explicitly in infectionModelSourceParameters. Source uses default infectionModelSourceParameters defined for sourceId: -1
13:32:33,219   INFO TransmissionModel:370 - >>>>>>>>>>>sourceControllerEvent at time: 0,000000  agentId: 61
13:33:28,732   INFO OutputFile:109 - Absolute file name..\..\..\output\choirRehearsal\condM\miller-2020-life_seed_002\infectionStatus.txt
13:33:28,813   INFO OutputFile:109 - Absolute file name..\..\..\output\choirRehearsal\condM\miller-2020-life_seed_002\pathogenLoad.txt
13:33:28,815   INFO Simulation:252 - Finished writing all output files
13:33:28,815   INFO Simulation:255 - Post-loop: before waitForTraci
13:33:28,815   INFO Simulation:262 - Post-loop: finished.
13:33:28,815   INFO ScenarioRun:207 - Simulation run finished.
13:33:28,815   INFO ScenarioRun:265 - Simulation of scenario miller-2020-life_seed_002 finished.
13:33:29,466   INFO STDOUTERR:15 - Redirect StdOut and StdErr
13:33:29,466   INFO ScenarioRunSubCommand:55 - Use output directory: C:\Users\Rahn\Documents\Forschung\Veroeffentlichungen\2021\CovidSim_Model\data\scenarios\choirRehearsal\scripts\..\..\..\output\choirRehearsal\condM
13:33:29,983 STDOUT STDOUTERR:22 - Topography Warning:
   The target is not used in any source. Remove target to increase performance. 
   The target is not used in any source. Remove target to increase performance. 
   The target is not used in any source. Remove target to increase performance. 
   The target is not used in any source. Remove target to increase performance. 
   The target is not used in any source. Remove target to increase performance. 
   The target is not used in any source. Remove target to increase performance. 
   The target is not used in any source. Remove target to increase performance. 
   The target is not used in any source. Remove target to increase performance. 
   The target is not used in any source. Remove target to increase performance. 
   The target is not used in any source. Remove target to increase performance. 
   The target is not used in any source. Remove target to increase performance. 
   The target is not used in any source. Remove target to increase performance. 
   The target is not used in any source. Remove target to increase performance. 
   The target is not used in any source. Remove target to increase performance. 
   The target is not used in any source. Remove target to increase performance. 
   The target is not used in any source. Remove target to increase performance. 
   The target is not used in any source. Remove target to increase performance. 
   The target is not used in any source. Remove target to increase performance. 
   The target is not used in any source. Remove target to increase performance. 
   The target is not used in any source. Remove target to increase performance. 
   The target is not used in any source. Remove target to increase performance. 
   The target is not used in any source. Remove target to increase performance. 
   The target is not used in any source. Remove target to increase performance. 
   The target is not used in any source. Remove target to increase performance. 
   The target is not used in any source. Remove target to increase performance. 
   The target is not used in any source. Remove target to increase performance. 
   The target is not used in any source. Remove target to increase performance. 
   The target is not used in any source. Remove target to increase performance. 
   The target is not used in any source. Remove target to increase performance. 
   The target is not used in any source. Remove target to increase performance. 
   The target is not used in any source. Remove target to increase performance. 
   The target is not used in any source. Remove target to increase performance. 
   The target is not used in any source. Remove target to increase performance. 
   The target is not used in any source. Remove target to increase performance. 
   The target is not used in any source. Remove target to increase performance. 
   The target is not used in any source. Remove target to increase performance. 
   The target is not used in any source. Remove target to increase performance. 
   The target is not used in any source. Remove target to increase performance. 
   The target is not used in any source. Remove target to increase performance. 
   The target is not used in any source. Remove target to increase performance. 
   The target is not used in any source. Remove target to increase performance. 
   The target is not used in any source. Remove target to increase performance. 
   The target is not used in any source. Remove target to increase performance. 
   The target is not used in any source. Remove target to increase performance. 
   The target is not used in any source. Remove target to increase performance. 
   The target is not used in any source. Remove target to increase performance. 
   The target is not used in any source. Remove target to increase performance. 
   Two targets overlap. 
   Two targets overlap. 
   Two targets overlap. 
   Two targets overlap. 
   Two targets overlap. 
   Two targets overlap. 
   Two targets overlap. 
   Two targets overlap. 
   Two targets overlap. 
   Two targets overlap. 
   Two targets overlap. 
   Two targets overlap. 
   Two targets overlap. 
   Two targets overlap. 
   Two targets overlap. 
   Two targets overlap. 

13:33:30,014   INFO VadereConfig:66 - Use config file from path C:\Users\Rahn\.config\vadere.conf
13:33:30,152   INFO ScenarioCache:85 - Cache search location: C:\Users\Rahn\Documents\Forschung\Veroeffentlichungen\2021\CovidSim_Model\data\scenarios\choirRehearsal\scripts\..\createdFromTemplate\__cache__
13:33:30,167   INFO ScenarioRun:147 - Initializing scenario: miller-2020-life_seed_003...
13:33:30,167   INFO ScenarioRun:128 - scenario context initialized.
13:33:30,167   INFO ScenarioRun:229 - no mesh miller-2020-life_seed_003.poly was found.
13:33:30,167   INFO ScenarioRun:229 - no mesh miller-2020-life_seed_003_background.poly was found.
13:33:30,284   INFO PotentialFieldDistancesBruteForce:49 - solve floor field (PotentialFieldDistancesBruteForce)
13:33:30,284   INFO PotentialFieldDistancesBruteForce:106 - Progress:  0% -> 0/47450 [points]
13:33:30,353   INFO PotentialFieldDistancesBruteForce:106 - Progress: 10% -> 4745/47450 [points]
13:33:30,384   INFO PotentialFieldDistancesBruteForce:106 - Progress: 20% -> 9490/47450 [points]
13:33:30,400   INFO PotentialFieldDistancesBruteForce:106 - Progress: 30% -> 14235/47450 [points]
13:33:30,437   INFO PotentialFieldDistancesBruteForce:106 - Progress: 40% -> 18980/47450 [points]
13:33:30,469   INFO PotentialFieldDistancesBruteForce:106 - Progress: 50% -> 23725/47450 [points]
13:33:30,484   INFO PotentialFieldDistancesBruteForce:106 - Progress: 60% -> 28470/47450 [points]
13:33:30,500   INFO PotentialFieldDistancesBruteForce:106 - Progress: 70% -> 33215/47450 [points]
13:33:30,516   INFO PotentialFieldDistancesBruteForce:106 - Progress: 80% -> 37960/47450 [points]
13:33:30,537   INFO PotentialFieldDistancesBruteForce:106 - Progress: 90% -> 42705/47450 [points]
13:33:30,553   INFO PotentialFieldDistancesBruteForce:96 - floor field initialization time:269[ms]
13:33:30,553   INFO Topography:428 - Set PedestrianIdCount to start value: 1
13:33:30,653   INFO EikonalSolverDefaultProvider:23 - floor field initialization time:69[ms]
13:33:30,716   INFO EikonalSolverDefaultProvider:23 - floor field initialization time:47[ms]
13:33:30,738   INFO EikonalSolverDefaultProvider:23 - floor field initialization time:22[ms]
13:33:30,769   INFO EikonalSolverDefaultProvider:23 - floor field initialization time:31[ms]
13:33:30,785   INFO EikonalSolverDefaultProvider:23 - floor field initialization time:16[ms]
13:33:30,838   INFO EikonalSolverDefaultProvider:23 - floor field initialization time:38[ms]
13:33:30,869   INFO EikonalSolverDefaultProvider:23 - floor field initialization time:31[ms]
13:33:30,901   INFO EikonalSolverDefaultProvider:23 - floor field initialization time:32[ms]
13:33:30,938   INFO EikonalSolverDefaultProvider:23 - floor field initialization time:37[ms]
13:33:30,954   INFO EikonalSolverDefaultProvider:23 - floor field initialization time:16[ms]
13:33:31,001   INFO EikonalSolverDefaultProvider:23 - floor field initialization time:31[ms]
13:33:31,032   INFO EikonalSolverDefaultProvider:23 - floor field initialization time:31[ms]
13:33:31,054   INFO EikonalSolverDefaultProvider:23 - floor field initialization time:15[ms]
13:33:31,086   INFO EikonalSolverDefaultProvider:23 - floor field initialization time:16[ms]
13:33:31,117   INFO EikonalSolverDefaultProvider:23 - floor field initialization time:31[ms]
13:33:31,139   INFO EikonalSolverDefaultProvider:23 - floor field initialization time:22[ms]
13:33:31,170   INFO EikonalSolverDefaultProvider:23 - floor field initialization time:31[ms]
13:33:31,186   INFO EikonalSolverDefaultProvider:23 - floor field initialization time:16[ms]
13:33:31,233   INFO EikonalSolverDefaultProvider:23 - floor field initialization time:31[ms]
13:33:31,261   INFO EikonalSolverDefaultProvider:23 - floor field initialization time:22[ms]
13:33:31,282   INFO EikonalSolverDefaultProvider:23 - floor field initialization time:21[ms]
13:33:31,310   INFO EikonalSolverDefaultProvider:23 - floor field initialization time:20[ms]
13:33:31,372   INFO EikonalSolverDefaultProvider:23 - floor field initialization time:60[ms]
13:33:31,403   INFO EikonalSolverDefaultProvider:23 - floor field initialization time:31[ms]
13:33:31,433   INFO EikonalSolverDefaultProvider:23 - floor field initialization time:30[ms]
13:33:31,464   INFO EikonalSolverDefaultProvider:23 - floor field initialization time:31[ms]
13:33:31,494   INFO EikonalSolverDefaultProvider:23 - floor field initialization time:22[ms]
13:33:31,524   INFO EikonalSolverDefaultProvider:23 - floor field initialization time:22[ms]
13:33:31,545   INFO EikonalSolverDefaultProvider:23 - floor field initialization time:21[ms]
13:33:31,575   INFO EikonalSolverDefaultProvider:23 - floor field initialization time:22[ms]
13:33:31,596   INFO EikonalSolverDefaultProvider:23 - floor field initialization time:21[ms]
13:33:31,624   INFO EikonalSolverDefaultProvider:23 - floor field initialization time:28[ms]
13:33:31,647   INFO EikonalSolverDefaultProvider:23 - floor field initialization time:21[ms]
13:33:31,667   INFO EikonalSolverDefaultProvider:23 - floor field initialization time:20[ms]
13:33:31,697   INFO EikonalSolverDefaultProvider:23 - floor field initialization time:22[ms]
13:33:31,718   INFO EikonalSolverDefaultProvider:23 - floor field initialization time:21[ms]
13:33:31,746   INFO EikonalSolverDefaultProvider:23 - floor field initialization time:28[ms]
13:33:31,797   INFO EikonalSolverDefaultProvider:23 - floor field initialization time:49[ms]
13:33:31,829   INFO EikonalSolverDefaultProvider:23 - floor field initialization time:22[ms]
13:33:31,857   INFO EikonalSolverDefaultProvider:23 - floor field initialization time:28[ms]
13:33:31,880   INFO EikonalSolverDefaultProvider:23 - floor field initialization time:21[ms]
13:33:31,911   INFO EikonalSolverDefaultProvider:23 - floor field initialization time:31[ms]
13:33:31,941   INFO EikonalSolverDefaultProvider:23 - floor field initialization time:28[ms]
13:33:31,961   INFO EikonalSolverDefaultProvider:23 - floor field initialization time:20[ms]
13:33:31,982   INFO EikonalSolverDefaultProvider:23 - floor field initialization time:21[ms]
13:33:32,012   INFO EikonalSolverDefaultProvider:23 - floor field initialization time:22[ms]
13:33:32,032   INFO EikonalSolverDefaultProvider:23 - floor field initialization time:20[ms]
13:33:32,061   INFO EikonalSolverDefaultProvider:23 - floor field initialization time:29[ms]
13:33:32,083   INFO EikonalSolverDefaultProvider:23 - floor field initialization time:20[ms]
13:33:32,104   INFO EikonalSolverDefaultProvider:23 - floor field initialization time:21[ms]
13:33:32,124   INFO EikonalSolverDefaultProvider:23 - floor field initialization time:20[ms]
13:33:32,154   INFO EikonalSolverDefaultProvider:23 - floor field initialization time:22[ms]
13:33:32,225   INFO EikonalSolverDefaultProvider:23 - floor field initialization time:71[ms]
13:33:32,245   INFO EikonalSolverDefaultProvider:23 - floor field initialization time:20[ms]
13:33:32,266   INFO EikonalSolverDefaultProvider:23 - floor field initialization time:21[ms]
13:33:32,296   INFO EikonalSolverDefaultProvider:23 - floor field initialization time:22[ms]
13:33:32,325   INFO EikonalSolverDefaultProvider:23 - floor field initialization time:29[ms]
13:33:32,347   INFO EikonalSolverDefaultProvider:23 - floor field initialization time:20[ms]
13:33:32,378   INFO EikonalSolverDefaultProvider:23 - floor field initialization time:31[ms]
13:33:32,398   INFO EikonalSolverDefaultProvider:23 - floor field initialization time:20[ms]
13:33:32,429   INFO EikonalSolverDefaultProvider:23 - floor field initialization time:22[ms]
13:33:32,450   INFO EikonalSolverDefaultProvider:23 - floor field initialization time:21[ms]
13:33:32,478   INFO EikonalSolverDefaultProvider:23 - floor field initialization time:28[ms]
13:33:32,501   INFO EikonalSolverDefaultProvider:23 - floor field initialization time:20[ms]
13:33:32,521   INFO EikonalSolverDefaultProvider:23 - floor field initialization time:20[ms]
13:33:32,550   INFO EikonalSolverDefaultProvider:23 - floor field initialization time:29[ms]
13:33:32,610   INFO EikonalSolverDefaultProvider:23 - floor field initialization time:58[ms]
13:33:32,633   INFO EikonalSolverDefaultProvider:23 - floor field initialization time:23[ms]
13:33:32,663   INFO EikonalSolverDefaultProvider:23 - floor field initialization time:22[ms]
13:33:32,684   INFO EikonalSolverDefaultProvider:23 - floor field initialization time:21[ms]
13:33:32,712   INFO EikonalSolverDefaultProvider:23 - floor field initialization time:28[ms]
13:33:32,734   INFO EikonalSolverDefaultProvider:23 - floor field initialization time:20[ms]
13:33:32,765   INFO EikonalSolverDefaultProvider:23 - floor field initialization time:23[ms]
13:33:32,793   INFO EikonalSolverDefaultProvider:23 - floor field initialization time:28[ms]
13:33:32,809   INFO EikonalSolverDefaultProvider:23 - floor field initialization time:16[ms]
13:33:32,840   INFO EikonalSolverDefaultProvider:23 - floor field initialization time:15[ms]
13:33:32,872   INFO EikonalSolverDefaultProvider:23 - floor field initialization time:32[ms]
13:33:32,909   INFO EikonalSolverDefaultProvider:23 - floor field initialization time:37[ms]
13:33:32,925   INFO EikonalSolverDefaultProvider:23 - floor field initialization time:16[ms]
13:33:32,994   INFO EikonalSolverDefaultProvider:23 - floor field initialization time:53[ms]
13:33:33,041   INFO EikonalSolverDefaultProvider:23 - floor field initialization time:31[ms]
13:33:33,072   INFO EikonalSolverDefaultProvider:23 - floor field initialization time:31[ms]
13:33:33,116   INFO EikonalSolverDefaultProvider:23 - floor field initialization time:44[ms]
13:33:33,147   INFO EikonalSolverDefaultProvider:23 - floor field initialization time:31[ms]
13:33:33,177   INFO EikonalSolverDefaultProvider:23 - floor field initialization time:30[ms]
13:33:33,213   INFO EikonalSolverDefaultProvider:23 - floor field initialization time:26[ms]
13:33:33,248   INFO EikonalSolverDefaultProvider:23 - floor field initialization time:31[ms]
13:33:33,278   INFO EikonalSolverDefaultProvider:23 - floor field initialization time:30[ms]
13:33:33,309   INFO EikonalSolverDefaultProvider:23 - floor field initialization time:31[ms]
13:33:33,339   INFO EikonalSolverDefaultProvider:23 - floor field initialization time:30[ms]
13:33:33,370   INFO EikonalSolverDefaultProvider:23 - floor field initialization time:31[ms]
13:33:33,410   INFO EikonalSolverDefaultProvider:23 - floor field initialization time:32[ms]
13:33:33,451   INFO EikonalSolverDefaultProvider:23 - floor field initialization time:41[ms]
13:33:33,481   INFO EikonalSolverDefaultProvider:23 - floor field initialization time:30[ms]
13:33:33,511   INFO EikonalSolverDefaultProvider:23 - floor field initialization time:30[ms]
13:33:33,542   INFO EikonalSolverDefaultProvider:23 - floor field initialization time:31[ms]
13:33:33,572   INFO EikonalSolverDefaultProvider:23 - floor field initialization time:30[ms]
13:33:33,603   INFO EikonalSolverDefaultProvider:23 - floor field initialization time:31[ms]
13:33:33,633   INFO EikonalSolverDefaultProvider:23 - floor field initialization time:30[ms]
13:33:33,664   INFO EikonalSolverDefaultProvider:23 - floor field initialization time:31[ms]
13:33:33,704   INFO EikonalSolverDefaultProvider:23 - floor field initialization time:40[ms]
13:33:33,735   INFO EikonalSolverDefaultProvider:23 - floor field initialization time:23[ms]
13:33:33,765   INFO EikonalSolverDefaultProvider:23 - floor field initialization time:22[ms]
13:33:33,795   INFO EikonalSolverDefaultProvider:23 - floor field initialization time:22[ms]
13:33:33,826   INFO EikonalSolverDefaultProvider:23 - floor field initialization time:23[ms]
13:33:33,856   INFO EikonalSolverDefaultProvider:23 - floor field initialization time:30[ms]
13:33:33,887   INFO EikonalSolverDefaultProvider:23 - floor field initialization time:31[ms]
13:33:33,917   INFO EikonalSolverDefaultProvider:23 - floor field initialization time:22[ms]
13:33:33,945   INFO EikonalSolverDefaultProvider:23 - floor field initialization time:28[ms]
13:33:33,968   INFO EikonalSolverDefaultProvider:23 - floor field initialization time:21[ms]
13:33:33,988   INFO EikonalSolverDefaultProvider:23 - floor field initialization time:20[ms]
13:33:34,079   INFO EikonalSolverDefaultProvider:23 - floor field initialization time:23[ms]
13:33:34,109   INFO EikonalSolverDefaultProvider:23 - floor field initialization time:30[ms]
13:33:34,129   INFO EikonalSolverDefaultProvider:23 - floor field initialization time:20[ms]
13:33:34,160   INFO EikonalSolverDefaultProvider:23 - floor field initialization time:23[ms]
13:33:34,180   INFO EikonalSolverDefaultProvider:23 - floor field initialization time:20[ms]
13:33:34,200   INFO EikonalSolverDefaultProvider:23 - floor field initialization time:20[ms]
13:33:34,230   INFO EikonalSolverDefaultProvider:23 - floor field initialization time:22[ms]
13:33:34,251   INFO EikonalSolverDefaultProvider:23 - floor field initialization time:21[ms]
13:33:34,281   INFO EikonalSolverDefaultProvider:23 - floor field initialization time:30[ms]
13:33:34,302   INFO EikonalSolverDefaultProvider:23 - floor field initialization time:21[ms]
13:33:34,332   INFO EikonalSolverDefaultProvider:23 - floor field initialization time:20[ms]
13:33:34,352   INFO EikonalSolverDefaultProvider:23 - floor field initialization time:20[ms]
13:33:34,381   INFO EikonalSolverDefaultProvider:23 - floor field initialization time:20[ms]
13:33:34,403   INFO EikonalSolverDefaultProvider:23 - floor field initialization time:20[ms]
13:33:34,423   INFO EikonalSolverDefaultProvider:23 - floor field initialization time:20[ms]
13:33:34,452   INFO EikonalSolverDefaultProvider:23 - floor field initialization time:29[ms]
13:33:34,475   INFO EikonalSolverDefaultProvider:23 - floor field initialization time:21[ms]
13:33:34,495   INFO EikonalSolverDefaultProvider:23 - floor field initialization time:20[ms]
13:33:34,523   INFO EikonalSolverDefaultProvider:23 - floor field initialization time:28[ms]
13:33:34,546   INFO EikonalSolverDefaultProvider:23 - floor field initialization time:21[ms]
13:33:34,566   INFO EikonalSolverDefaultProvider:23 - floor field initialization time:20[ms]
13:33:34,597   INFO EikonalSolverDefaultProvider:23 - floor field initialization time:23[ms]
13:33:34,617   INFO EikonalSolverDefaultProvider:23 - floor field initialization time:20[ms]
13:33:34,637   INFO EikonalSolverDefaultProvider:23 - floor field initialization time:20[ms]
13:33:34,658   INFO EikonalSolverDefaultProvider:23 - floor field initialization time:21[ms]
13:33:34,678   INFO EikonalSolverDefaultProvider:23 - floor field initialization time:20[ms]
13:33:34,779   INFO EikonalSolverDefaultProvider:23 - floor field initialization time:93[ms]
13:33:34,799   INFO EikonalSolverDefaultProvider:23 - floor field initialization time:20[ms]
13:33:34,819   INFO EikonalSolverDefaultProvider:23 - floor field initialization time:20[ms]
13:33:34,847   INFO EikonalSolverDefaultProvider:23 - floor field initialization time:28[ms]
13:33:34,878   INFO EikonalSolverDefaultProvider:23 - floor field initialization time:29[ms]
13:33:34,900   INFO EikonalSolverDefaultProvider:23 - floor field initialization time:20[ms]
13:33:34,920   INFO EikonalSolverDefaultProvider:23 - floor field initialization time:20[ms]
13:33:34,948   INFO EikonalSolverDefaultProvider:23 - floor field initialization time:28[ms]
13:33:34,971   INFO EikonalSolverDefaultProvider:23 - floor field initialization time:21[ms]
13:33:34,991   INFO EikonalSolverDefaultProvider:23 - floor field initialization time:20[ms]
13:33:35,011   INFO EikonalSolverDefaultProvider:23 - floor field initialization time:20[ms]
13:33:35,032   INFO EikonalSolverDefaultProvider:23 - floor field initialization time:13[ms]
13:33:35,060   INFO EikonalSolverDefaultProvider:23 - floor field initialization time:20[ms]
13:33:35,082   INFO EikonalSolverDefaultProvider:23 - floor field initialization time:20[ms]
13:33:35,102   INFO EikonalSolverDefaultProvider:23 - floor field initialization time:20[ms]
13:33:35,133   INFO EikonalSolverDefaultProvider:23 - floor field initialization time:23[ms]
13:33:35,153   INFO EikonalSolverDefaultProvider:23 - floor field initialization time:20[ms]
13:33:35,183   INFO EikonalSolverDefaultProvider:23 - floor field initialization time:30[ms]
13:33:35,203   INFO EikonalSolverDefaultProvider:23 - floor field initialization time:20[ms]
13:33:35,234   INFO EikonalSolverDefaultProvider:23 - floor field initialization time:23[ms]
13:33:35,262   INFO EikonalSolverDefaultProvider:23 - floor field initialization time:28[ms]
13:33:35,284   INFO EikonalSolverDefaultProvider:23 - floor field initialization time:20[ms]
13:33:35,305   INFO EikonalSolverDefaultProvider:23 - floor field initialization time:21[ms]
13:33:35,335   INFO EikonalSolverDefaultProvider:23 - floor field initialization time:22[ms]
13:33:35,355   INFO EikonalSolverDefaultProvider:23 - floor field initialization time:20[ms]
13:33:35,444   INFO EikonalSolverDefaultProvider:23 - floor field initialization time:81[ms]
13:33:35,466   INFO EikonalSolverDefaultProvider:23 - floor field initialization time:20[ms]
13:33:35,487   INFO EikonalSolverDefaultProvider:23 - floor field initialization time:21[ms]
13:33:35,517   INFO EikonalSolverDefaultProvider:23 - floor field initialization time:22[ms]
13:33:35,546   INFO EikonalSolverDefaultProvider:23 - floor field initialization time:29[ms]
13:33:35,568   INFO EikonalSolverDefaultProvider:23 - floor field initialization time:20[ms]
13:33:35,568   INFO Simulation:278 - preLoop finished.
13:33:35,568   INFO TransmissionModel:370 - >>>>>>>>>>>sourceControllerEvent at time: 0,000000  agentId: 1
13:33:35,568   INFO TransmissionModel:386 - >>>>>>>>>>>defineSourceParameters: sourceId 2 not set explicitly in infectionModelSourceParameters. Source uses default infectionModelSourceParameters defined for sourceId: -1
13:33:35,568   INFO TransmissionModel:370 - >>>>>>>>>>>sourceControllerEvent at time: 0,000000  agentId: 2
13:33:35,576   INFO TransmissionModel:386 - >>>>>>>>>>>defineSourceParameters: sourceId 3 not set explicitly in infectionModelSourceParameters. Source uses default infectionModelSourceParameters defined for sourceId: -1
13:33:35,576   INFO TransmissionModel:370 - >>>>>>>>>>>sourceControllerEvent at time: 0,000000  agentId: 3
13:33:35,578   INFO TransmissionModel:386 - >>>>>>>>>>>defineSourceParameters: sourceId 4 not set explicitly in infectionModelSourceParameters. Source uses default infectionModelSourceParameters defined for sourceId: -1
13:33:35,578   INFO TransmissionModel:370 - >>>>>>>>>>>sourceControllerEvent at time: 0,000000  agentId: 4
13:33:35,578   INFO TransmissionModel:386 - >>>>>>>>>>>defineSourceParameters: sourceId 5 not set explicitly in infectionModelSourceParameters. Source uses default infectionModelSourceParameters defined for sourceId: -1
13:33:35,578   INFO TransmissionModel:370 - >>>>>>>>>>>sourceControllerEvent at time: 0,000000  agentId: 5
13:33:35,578   INFO TransmissionModel:386 - >>>>>>>>>>>defineSourceParameters: sourceId 6 not set explicitly in infectionModelSourceParameters. Source uses default infectionModelSourceParameters defined for sourceId: -1
13:33:35,578   INFO TransmissionModel:370 - >>>>>>>>>>>sourceControllerEvent at time: 0,000000  agentId: 6
13:33:35,578   INFO TransmissionModel:386 - >>>>>>>>>>>defineSourceParameters: sourceId 7 not set explicitly in infectionModelSourceParameters. Source uses default infectionModelSourceParameters defined for sourceId: -1
13:33:35,578   INFO TransmissionModel:370 - >>>>>>>>>>>sourceControllerEvent at time: 0,000000  agentId: 7
13:33:35,578   INFO TransmissionModel:386 - >>>>>>>>>>>defineSourceParameters: sourceId 8 not set explicitly in infectionModelSourceParameters. Source uses default infectionModelSourceParameters defined for sourceId: -1
13:33:35,586   INFO TransmissionModel:370 - >>>>>>>>>>>sourceControllerEvent at time: 0,000000  agentId: 8
13:33:35,586   INFO TransmissionModel:386 - >>>>>>>>>>>defineSourceParameters: sourceId 9 not set explicitly in infectionModelSourceParameters. Source uses default infectionModelSourceParameters defined for sourceId: -1
13:33:35,586   INFO TransmissionModel:370 - >>>>>>>>>>>sourceControllerEvent at time: 0,000000  agentId: 9
13:33:35,586   INFO TransmissionModel:386 - >>>>>>>>>>>defineSourceParameters: sourceId 10 not set explicitly in infectionModelSourceParameters. Source uses default infectionModelSourceParameters defined for sourceId: -1
13:33:35,586   INFO TransmissionModel:370 - >>>>>>>>>>>sourceControllerEvent at time: 0,000000  agentId: 10
13:33:35,586   INFO TransmissionModel:386 - >>>>>>>>>>>defineSourceParameters: sourceId 11 not set explicitly in infectionModelSourceParameters. Source uses default infectionModelSourceParameters defined for sourceId: -1
13:33:35,586   INFO TransmissionModel:370 - >>>>>>>>>>>sourceControllerEvent at time: 0,000000  agentId: 11
13:33:35,586   INFO TransmissionModel:386 - >>>>>>>>>>>defineSourceParameters: sourceId 12 not set explicitly in infectionModelSourceParameters. Source uses default infectionModelSourceParameters defined for sourceId: -1
13:33:35,586   INFO TransmissionModel:370 - >>>>>>>>>>>sourceControllerEvent at time: 0,000000  agentId: 12
13:33:35,586   INFO TransmissionModel:386 - >>>>>>>>>>>defineSourceParameters: sourceId 13 not set explicitly in infectionModelSourceParameters. Source uses default infectionModelSourceParameters defined for sourceId: -1
13:33:35,586   INFO TransmissionModel:370 - >>>>>>>>>>>sourceControllerEvent at time: 0,000000  agentId: 13
13:33:35,586   INFO TransmissionModel:386 - >>>>>>>>>>>defineSourceParameters: sourceId 14 not set explicitly in infectionModelSourceParameters. Source uses default infectionModelSourceParameters defined for sourceId: -1
13:33:35,586   INFO TransmissionModel:370 - >>>>>>>>>>>sourceControllerEvent at time: 0,000000  agentId: 14
13:33:35,586   INFO TransmissionModel:386 - >>>>>>>>>>>defineSourceParameters: sourceId 15 not set explicitly in infectionModelSourceParameters. Source uses default infectionModelSourceParameters defined for sourceId: -1
13:33:35,596   INFO TransmissionModel:370 - >>>>>>>>>>>sourceControllerEvent at time: 0,000000  agentId: 15
13:33:35,596   INFO TransmissionModel:386 - >>>>>>>>>>>defineSourceParameters: sourceId 16 not set explicitly in infectionModelSourceParameters. Source uses default infectionModelSourceParameters defined for sourceId: -1
13:33:35,596   INFO TransmissionModel:370 - >>>>>>>>>>>sourceControllerEvent at time: 0,000000  agentId: 16
13:33:35,596   INFO TransmissionModel:386 - >>>>>>>>>>>defineSourceParameters: sourceId 17 not set explicitly in infectionModelSourceParameters. Source uses default infectionModelSourceParameters defined for sourceId: -1
13:33:35,596   INFO TransmissionModel:370 - >>>>>>>>>>>sourceControllerEvent at time: 0,000000  agentId: 17
13:33:35,596   INFO TransmissionModel:386 - >>>>>>>>>>>defineSourceParameters: sourceId 18 not set explicitly in infectionModelSourceParameters. Source uses default infectionModelSourceParameters defined for sourceId: -1
13:33:35,596   INFO TransmissionModel:370 - >>>>>>>>>>>sourceControllerEvent at time: 0,000000  agentId: 18
13:33:35,596   INFO TransmissionModel:386 - >>>>>>>>>>>defineSourceParameters: sourceId 19 not set explicitly in infectionModelSourceParameters. Source uses default infectionModelSourceParameters defined for sourceId: -1
13:33:35,596   INFO TransmissionModel:370 - >>>>>>>>>>>sourceControllerEvent at time: 0,000000  agentId: 19
13:33:35,596   INFO TransmissionModel:386 - >>>>>>>>>>>defineSourceParameters: sourceId 20 not set explicitly in infectionModelSourceParameters. Source uses default infectionModelSourceParameters defined for sourceId: -1
13:33:35,596   INFO TransmissionModel:370 - >>>>>>>>>>>sourceControllerEvent at time: 0,000000  agentId: 20
13:33:35,596   INFO TransmissionModel:386 - >>>>>>>>>>>defineSourceParameters: sourceId 21 not set explicitly in infectionModelSourceParameters. Source uses default infectionModelSourceParameters defined for sourceId: -1
13:33:35,596   INFO TransmissionModel:370 - >>>>>>>>>>>sourceControllerEvent at time: 0,000000  agentId: 21
13:33:35,596   INFO TransmissionModel:386 - >>>>>>>>>>>defineSourceParameters: sourceId 22 not set explicitly in infectionModelSourceParameters. Source uses default infectionModelSourceParameters defined for sourceId: -1
13:33:35,596   INFO TransmissionModel:370 - >>>>>>>>>>>sourceControllerEvent at time: 0,000000  agentId: 22
13:33:35,596   INFO TransmissionModel:386 - >>>>>>>>>>>defineSourceParameters: sourceId 23 not set explicitly in infectionModelSourceParameters. Source uses default infectionModelSourceParameters defined for sourceId: -1
13:33:35,596   INFO TransmissionModel:370 - >>>>>>>>>>>sourceControllerEvent at time: 0,000000  agentId: 23
13:33:35,596   INFO TransmissionModel:386 - >>>>>>>>>>>defineSourceParameters: sourceId 24 not set explicitly in infectionModelSourceParameters. Source uses default infectionModelSourceParameters defined for sourceId: -1
13:33:35,596   INFO TransmissionModel:370 - >>>>>>>>>>>sourceControllerEvent at time: 0,000000  agentId: 24
13:33:35,596   INFO TransmissionModel:386 - >>>>>>>>>>>defineSourceParameters: sourceId 25 not set explicitly in infectionModelSourceParameters. Source uses default infectionModelSourceParameters defined for sourceId: -1
13:33:35,596   INFO TransmissionModel:370 - >>>>>>>>>>>sourceControllerEvent at time: 0,000000  agentId: 25
13:33:35,596   INFO TransmissionModel:386 - >>>>>>>>>>>defineSourceParameters: sourceId 26 not set explicitly in infectionModelSourceParameters. Source uses default infectionModelSourceParameters defined for sourceId: -1
13:33:35,612   INFO TransmissionModel:370 - >>>>>>>>>>>sourceControllerEvent at time: 0,000000  agentId: 26
13:33:35,612   INFO TransmissionModel:386 - >>>>>>>>>>>defineSourceParameters: sourceId 27 not set explicitly in infectionModelSourceParameters. Source uses default infectionModelSourceParameters defined for sourceId: -1
13:33:35,612   INFO TransmissionModel:370 - >>>>>>>>>>>sourceControllerEvent at time: 0,000000  agentId: 27
13:33:35,612   INFO TransmissionModel:386 - >>>>>>>>>>>defineSourceParameters: sourceId 28 not set explicitly in infectionModelSourceParameters. Source uses default infectionModelSourceParameters defined for sourceId: -1
13:33:35,612   INFO TransmissionModel:370 - >>>>>>>>>>>sourceControllerEvent at time: 0,000000  agentId: 28
13:33:35,612   INFO TransmissionModel:386 - >>>>>>>>>>>defineSourceParameters: sourceId 29 not set explicitly in infectionModelSourceParameters. Source uses default infectionModelSourceParameters defined for sourceId: -1
13:33:35,612   INFO TransmissionModel:370 - >>>>>>>>>>>sourceControllerEvent at time: 0,000000  agentId: 29
13:33:35,612   INFO TransmissionModel:386 - >>>>>>>>>>>defineSourceParameters: sourceId 30 not set explicitly in infectionModelSourceParameters. Source uses default infectionModelSourceParameters defined for sourceId: -1
13:33:35,612   INFO TransmissionModel:370 - >>>>>>>>>>>sourceControllerEvent at time: 0,000000  agentId: 30
13:33:35,612   INFO TransmissionModel:386 - >>>>>>>>>>>defineSourceParameters: sourceId 31 not set explicitly in infectionModelSourceParameters. Source uses default infectionModelSourceParameters defined for sourceId: -1
13:33:35,612   INFO TransmissionModel:370 - >>>>>>>>>>>sourceControllerEvent at time: 0,000000  agentId: 31
13:33:35,612   INFO TransmissionModel:386 - >>>>>>>>>>>defineSourceParameters: sourceId 32 not set explicitly in infectionModelSourceParameters. Source uses default infectionModelSourceParameters defined for sourceId: -1
13:33:35,612   INFO TransmissionModel:370 - >>>>>>>>>>>sourceControllerEvent at time: 0,000000  agentId: 32
13:33:35,612   INFO TransmissionModel:386 - >>>>>>>>>>>defineSourceParameters: sourceId 33 not set explicitly in infectionModelSourceParameters. Source uses default infectionModelSourceParameters defined for sourceId: -1
13:33:35,612   INFO TransmissionModel:370 - >>>>>>>>>>>sourceControllerEvent at time: 0,000000  agentId: 33
13:33:35,612   INFO TransmissionModel:386 - >>>>>>>>>>>defineSourceParameters: sourceId 34 not set explicitly in infectionModelSourceParameters. Source uses default infectionModelSourceParameters defined for sourceId: -1
13:33:35,612   INFO TransmissionModel:370 - >>>>>>>>>>>sourceControllerEvent at time: 0,000000  agentId: 34
13:33:35,612   INFO TransmissionModel:386 - >>>>>>>>>>>defineSourceParameters: sourceId 35 not set explicitly in infectionModelSourceParameters. Source uses default infectionModelSourceParameters defined for sourceId: -1
13:33:35,612   INFO TransmissionModel:370 - >>>>>>>>>>>sourceControllerEvent at time: 0,000000  agentId: 35
13:33:35,628   INFO TransmissionModel:386 - >>>>>>>>>>>defineSourceParameters: sourceId 36 not set explicitly in infectionModelSourceParameters. Source uses default infectionModelSourceParameters defined for sourceId: -1
13:33:35,628   INFO TransmissionModel:370 - >>>>>>>>>>>sourceControllerEvent at time: 0,000000  agentId: 36
13:33:35,628   INFO TransmissionModel:386 - >>>>>>>>>>>defineSourceParameters: sourceId 37 not set explicitly in infectionModelSourceParameters. Source uses default infectionModelSourceParameters defined for sourceId: -1
13:33:35,628   INFO TransmissionModel:370 - >>>>>>>>>>>sourceControllerEvent at time: 0,000000  agentId: 37
13:33:35,628   INFO TransmissionModel:386 - >>>>>>>>>>>defineSourceParameters: sourceId 38 not set explicitly in infectionModelSourceParameters. Source uses default infectionModelSourceParameters defined for sourceId: -1
13:33:35,628   INFO TransmissionModel:370 - >>>>>>>>>>>sourceControllerEvent at time: 0,000000  agentId: 38
13:33:35,628   INFO TransmissionModel:386 - >>>>>>>>>>>defineSourceParameters: sourceId 39 not set explicitly in infectionModelSourceParameters. Source uses default infectionModelSourceParameters defined for sourceId: -1
13:33:35,628   INFO TransmissionModel:370 - >>>>>>>>>>>sourceControllerEvent at time: 0,000000  agentId: 39
13:33:35,628   INFO TransmissionModel:386 - >>>>>>>>>>>defineSourceParameters: sourceId 40 not set explicitly in infectionModelSourceParameters. Source uses default infectionModelSourceParameters defined for sourceId: -1
13:33:35,628   INFO TransmissionModel:370 - >>>>>>>>>>>sourceControllerEvent at time: 0,000000  agentId: 40
13:33:35,628   INFO TransmissionModel:386 - >>>>>>>>>>>defineSourceParameters: sourceId 41 not set explicitly in infectionModelSourceParameters. Source uses default infectionModelSourceParameters defined for sourceId: -1
13:33:35,628   INFO TransmissionModel:370 - >>>>>>>>>>>sourceControllerEvent at time: 0,000000  agentId: 41
13:33:35,628   INFO TransmissionModel:386 - >>>>>>>>>>>defineSourceParameters: sourceId 42 not set explicitly in infectionModelSourceParameters. Source uses default infectionModelSourceParameters defined for sourceId: -1
13:33:35,628   INFO TransmissionModel:370 - >>>>>>>>>>>sourceControllerEvent at time: 0,000000  agentId: 42
13:33:35,628   INFO TransmissionModel:386 - >>>>>>>>>>>defineSourceParameters: sourceId 43 not set explicitly in infectionModelSourceParameters. Source uses default infectionModelSourceParameters defined for sourceId: -1
13:33:35,628   INFO TransmissionModel:370 - >>>>>>>>>>>sourceControllerEvent at time: 0,000000  agentId: 43
13:33:35,628   INFO TransmissionModel:386 - >>>>>>>>>>>defineSourceParameters: sourceId 44 not set explicitly in infectionModelSourceParameters. Source uses default infectionModelSourceParameters defined for sourceId: -1
13:33:35,628   INFO TransmissionModel:370 - >>>>>>>>>>>sourceControllerEvent at time: 0,000000  agentId: 44
13:33:35,628   INFO TransmissionModel:386 - >>>>>>>>>>>defineSourceParameters: sourceId 45 not set explicitly in infectionModelSourceParameters. Source uses default infectionModelSourceParameters defined for sourceId: -1
13:33:35,628   INFO TransmissionModel:370 - >>>>>>>>>>>sourceControllerEvent at time: 0,000000  agentId: 45
13:33:35,628   INFO TransmissionModel:386 - >>>>>>>>>>>defineSourceParameters: sourceId 46 not set explicitly in infectionModelSourceParameters. Source uses default infectionModelSourceParameters defined for sourceId: -1
13:33:35,628   INFO TransmissionModel:370 - >>>>>>>>>>>sourceControllerEvent at time: 0,000000  agentId: 46
13:33:35,643   INFO TransmissionModel:386 - >>>>>>>>>>>defineSourceParameters: sourceId 47 not set explicitly in infectionModelSourceParameters. Source uses default infectionModelSourceParameters defined for sourceId: -1
13:33:35,643   INFO TransmissionModel:370 - >>>>>>>>>>>sourceControllerEvent at time: 0,000000  agentId: 47
13:33:35,643   INFO TransmissionModel:386 - >>>>>>>>>>>defineSourceParameters: sourceId 48 not set explicitly in infectionModelSourceParameters. Source uses default infectionModelSourceParameters defined for sourceId: -1
13:33:35,643   INFO TransmissionModel:370 - >>>>>>>>>>>sourceControllerEvent at time: 0,000000  agentId: 48
13:33:35,643   INFO TransmissionModel:386 - >>>>>>>>>>>defineSourceParameters: sourceId 49 not set explicitly in infectionModelSourceParameters. Source uses default infectionModelSourceParameters defined for sourceId: -1
13:33:35,643   INFO TransmissionModel:370 - >>>>>>>>>>>sourceControllerEvent at time: 0,000000  agentId: 49
13:33:35,643   INFO TransmissionModel:386 - >>>>>>>>>>>defineSourceParameters: sourceId 50 not set explicitly in infectionModelSourceParameters. Source uses default infectionModelSourceParameters defined for sourceId: -1
13:33:35,643   INFO TransmissionModel:370 - >>>>>>>>>>>sourceControllerEvent at time: 0,000000  agentId: 50
13:33:35,643   INFO TransmissionModel:386 - >>>>>>>>>>>defineSourceParameters: sourceId 51 not set explicitly in infectionModelSourceParameters. Source uses default infectionModelSourceParameters defined for sourceId: -1
13:33:35,643   INFO TransmissionModel:370 - >>>>>>>>>>>sourceControllerEvent at time: 0,000000  agentId: 51
13:33:35,643   INFO TransmissionModel:386 - >>>>>>>>>>>defineSourceParameters: sourceId 52 not set explicitly in infectionModelSourceParameters. Source uses default infectionModelSourceParameters defined for sourceId: -1
13:33:35,643   INFO TransmissionModel:370 - >>>>>>>>>>>sourceControllerEvent at time: 0,000000  agentId: 52
13:33:35,643   INFO TransmissionModel:386 - >>>>>>>>>>>defineSourceParameters: sourceId 53 not set explicitly in infectionModelSourceParameters. Source uses default infectionModelSourceParameters defined for sourceId: -1
13:33:35,643   INFO TransmissionModel:370 - >>>>>>>>>>>sourceControllerEvent at time: 0,000000  agentId: 53
13:33:35,643   INFO TransmissionModel:386 - >>>>>>>>>>>defineSourceParameters: sourceId 54 not set explicitly in infectionModelSourceParameters. Source uses default infectionModelSourceParameters defined for sourceId: -1
13:33:35,643   INFO TransmissionModel:370 - >>>>>>>>>>>sourceControllerEvent at time: 0,000000  agentId: 54
13:33:35,643   INFO TransmissionModel:386 - >>>>>>>>>>>defineSourceParameters: sourceId 55 not set explicitly in infectionModelSourceParameters. Source uses default infectionModelSourceParameters defined for sourceId: -1
13:33:35,643   INFO TransmissionModel:370 - >>>>>>>>>>>sourceControllerEvent at time: 0,000000  agentId: 55
13:33:35,643   INFO TransmissionModel:386 - >>>>>>>>>>>defineSourceParameters: sourceId 56 not set explicitly in infectionModelSourceParameters. Source uses default infectionModelSourceParameters defined for sourceId: -1
13:33:35,643   INFO TransmissionModel:370 - >>>>>>>>>>>sourceControllerEvent at time: 0,000000  agentId: 56
13:33:35,643   INFO TransmissionModel:386 - >>>>>>>>>>>defineSourceParameters: sourceId 57 not set explicitly in infectionModelSourceParameters. Source uses default infectionModelSourceParameters defined for sourceId: -1
13:33:35,643   INFO TransmissionModel:370 - >>>>>>>>>>>sourceControllerEvent at time: 0,000000  agentId: 57
13:33:35,643   INFO TransmissionModel:386 - >>>>>>>>>>>defineSourceParameters: sourceId 58 not set explicitly in infectionModelSourceParameters. Source uses default infectionModelSourceParameters defined for sourceId: -1
13:33:35,643   INFO TransmissionModel:370 - >>>>>>>>>>>sourceControllerEvent at time: 0,000000  agentId: 58
13:33:35,643   INFO TransmissionModel:386 - >>>>>>>>>>>defineSourceParameters: sourceId 59 not set explicitly in infectionModelSourceParameters. Source uses default infectionModelSourceParameters defined for sourceId: -1
13:33:35,643   INFO TransmissionModel:370 - >>>>>>>>>>>sourceControllerEvent at time: 0,000000  agentId: 59
13:33:35,643   INFO TransmissionModel:386 - >>>>>>>>>>>defineSourceParameters: sourceId 60 not set explicitly in infectionModelSourceParameters. Source uses default infectionModelSourceParameters defined for sourceId: -1
13:33:35,659   INFO TransmissionModel:370 - >>>>>>>>>>>sourceControllerEvent at time: 0,000000  agentId: 60
13:33:35,659   INFO TransmissionModel:386 - >>>>>>>>>>>defineSourceParameters: sourceId 61 not set explicitly in infectionModelSourceParameters. Source uses default infectionModelSourceParameters defined for sourceId: -1
13:33:35,659   INFO TransmissionModel:370 - >>>>>>>>>>>sourceControllerEvent at time: 0,000000  agentId: 61
13:34:32,514   INFO OutputFile:109 - Absolute file name..\..\..\output\choirRehearsal\condM\miller-2020-life_seed_003\infectionStatus.txt
13:34:32,589   INFO OutputFile:109 - Absolute file name..\..\..\output\choirRehearsal\condM\miller-2020-life_seed_003\pathogenLoad.txt
13:34:32,607   INFO Simulation:252 - Finished writing all output files
13:34:32,607   INFO Simulation:255 - Post-loop: before waitForTraci
13:34:32,607   INFO Simulation:262 - Post-loop: finished.
13:34:32,607   INFO ScenarioRun:207 - Simulation run finished.
13:34:32,607   INFO ScenarioRun:265 - Simulation of scenario miller-2020-life_seed_003 finished.
13:34:33,270   INFO STDOUTERR:15 - Redirect StdOut and StdErr
13:34:33,270   INFO ScenarioRunSubCommand:55 - Use output directory: C:\Users\Rahn\Documents\Forschung\Veroeffentlichungen\2021\CovidSim_Model\data\scenarios\choirRehearsal\scripts\..\..\..\output\choirRehearsal\condM
13:34:33,823 STDOUT STDOUTERR:22 - Topography Warning:
   The target is not used in any source. Remove target to increase performance. 
   The target is not used in any source. Remove target to increase performance. 
   The target is not used in any source. Remove target to increase performance. 
   The target is not used in any source. Remove target to increase performance. 
   The target is not used in any source. Remove target to increase performance. 
   The target is not used in any source. Remove target to increase performance. 
   The target is not used in any source. Remove target to increase performance. 
   The target is not used in any source. Remove target to increase performance. 
   The target is not used in any source. Remove target to increase performance. 
   The target is not used in any source. Remove target to increase performance. 
   The target is not used in any source. Remove target to increase performance. 
   The target is not used in any source. Remove target to increase performance. 
   The target is not used in any source. Remove target to increase performance. 
   The target is not used in any source. Remove target to increase performance. 
   The target is not used in any source. Remove target to increase performance. 
   The target is not used in any source. Remove target to increase performance. 
   The target is not used in any source. Remove target to increase performance. 
   The target is not used in any source. Remove target to increase performance. 
   The target is not used in any source. Remove target to increase performance. 
   The target is not used in any source. Remove target to increase performance. 
   The target is not used in any source. Remove target to increase performance. 
   The target is not used in any source. Remove target to increase performance. 
   The target is not used in any source. Remove target to increase performance. 
   The target is not used in any source. Remove target to increase performance. 
   The target is not used in any source. Remove target to increase performance. 
   The target is not used in any source. Remove target to increase performance. 
   The target is not used in any source. Remove target to increase performance. 
   The target is not used in any source. Remove target to increase performance. 
   The target is not used in any source. Remove target to increase performance. 
   The target is not used in any source. Remove target to increase performance. 
   The target is not used in any source. Remove target to increase performance. 
   The target is not used in any source. Remove target to increase performance. 
   The target is not used in any source. Remove target to increase performance. 
   The target is not used in any source. Remove target to increase performance. 
   The target is not used in any source. Remove target to increase performance. 
   The target is not used in any source. Remove target to increase performance. 
   The target is not used in any source. Remove target to increase performance. 
   The target is not used in any source. Remove target to increase performance. 
   The target is not used in any source. Remove target to increase performance. 
   The target is not used in any source. Remove target to increase performance. 
   The target is not used in any source. Remove target to increase performance. 
   The target is not used in any source. Remove target to increase performance. 
   The target is not used in any source. Remove target to increase performance. 
   The target is not used in any source. Remove target to increase performance. 
   The target is not used in any source. Remove target to increase performance. 
   The target is not used in any source. Remove target to increase performance. 
   The target is not used in any source. Remove target to increase performance. 
   The target is not used in any source. Remove target to increase performance. 
   The target is not used in any source. Remove target to increase performance. 
   The target is not used in any source. Remove target to increase performance. 
   The target is not used in any source. Remove target to increase performance. 
   The target is not used in any source. Remove target to increase performance. 
   Two targets overlap. 
   Two targets overlap. 
   Two targets overlap. 
   Two targets overlap. 
   Two targets overlap. 
   Two targets overlap. 
   Two targets overlap. 
   Two targets overlap. 
   Two targets overlap. 
   Two targets overlap. 
   Two targets overlap. 
   Two targets overlap. 
   Two targets overlap. 
   Two targets overlap. 
   Two targets overlap. 
   Two targets overlap. 

13:34:33,862   INFO VadereConfig:66 - Use config file from path C:\Users\Rahn\.config\vadere.conf
13:34:33,987   INFO ScenarioCache:85 - Cache search location: C:\Users\Rahn\Documents\Forschung\Veroeffentlichungen\2021\CovidSim_Model\data\scenarios\choirRehearsal\scripts\..\createdFromTemplate\__cache__
13:34:33,987   INFO ScenarioRun:147 - Initializing scenario: miller-2020-life_seed_004...
13:34:34,003   INFO ScenarioRun:128 - scenario context initialized.
13:34:34,003   INFO ScenarioRun:229 - no mesh miller-2020-life_seed_004.poly was found.
13:34:34,003   INFO ScenarioRun:229 - no mesh miller-2020-life_seed_004_background.poly was found.
13:34:34,087   INFO PotentialFieldDistancesBruteForce:49 - solve floor field (PotentialFieldDistancesBruteForce)
13:34:34,103   INFO PotentialFieldDistancesBruteForce:106 - Progress:  0% -> 0/47450 [points]
13:34:34,193   INFO PotentialFieldDistancesBruteForce:106 - Progress: 10% -> 4745/47450 [points]
13:34:34,246   INFO PotentialFieldDistancesBruteForce:106 - Progress: 20% -> 9490/47450 [points]
13:34:34,278   INFO PotentialFieldDistancesBruteForce:106 - Progress: 30% -> 14235/47450 [points]
13:34:34,309   INFO PotentialFieldDistancesBruteForce:106 - Progress: 40% -> 18980/47450 [points]
13:34:34,347   INFO PotentialFieldDistancesBruteForce:106 - Progress: 50% -> 23725/47450 [points]
13:34:34,362   INFO PotentialFieldDistancesBruteForce:106 - Progress: 60% -> 28470/47450 [points]
13:34:34,394   INFO PotentialFieldDistancesBruteForce:106 - Progress: 70% -> 33215/47450 [points]
13:34:34,409   INFO PotentialFieldDistancesBruteForce:106 - Progress: 80% -> 37960/47450 [points]
13:34:34,425   INFO PotentialFieldDistancesBruteForce:106 - Progress: 90% -> 42705/47450 [points]
13:34:34,447   INFO PotentialFieldDistancesBruteForce:96 - floor field initialization time:353[ms]
13:34:34,447   INFO Topography:428 - Set PedestrianIdCount to start value: 1
13:34:34,563   INFO EikonalSolverDefaultProvider:23 - floor field initialization time:100[ms]
13:34:34,625   INFO EikonalSolverDefaultProvider:23 - floor field initialization time:46[ms]
13:34:34,663   INFO EikonalSolverDefaultProvider:23 - floor field initialization time:38[ms]
13:34:34,694   INFO EikonalSolverDefaultProvider:23 - floor field initialization time:31[ms]
13:34:34,710   INFO EikonalSolverDefaultProvider:23 - floor field initialization time:16[ms]
13:34:34,748   INFO EikonalSolverDefaultProvider:23 - floor field initialization time:22[ms]
13:34:34,779   INFO EikonalSolverDefaultProvider:23 - floor field initialization time:31[ms]
13:34:34,795   INFO EikonalSolverDefaultProvider:23 - floor field initialization time:16[ms]
13:34:34,848   INFO EikonalSolverDefaultProvider:23 - floor field initialization time:38[ms]
13:34:34,879   INFO EikonalSolverDefaultProvider:23 - floor field initialization time:31[ms]
13:34:34,911   INFO EikonalSolverDefaultProvider:23 - floor field initialization time:16[ms]
13:34:34,948   INFO EikonalSolverDefaultProvider:23 - floor field initialization time:22[ms]
13:34:34,964   INFO EikonalSolverDefaultProvider:23 - floor field initialization time:16[ms]
13:34:34,995   INFO EikonalSolverDefaultProvider:23 - floor field initialization time:31[ms]
13:34:35,011   INFO EikonalSolverDefaultProvider:23 - floor field initialization time:16[ms]
13:34:35,049   INFO EikonalSolverDefaultProvider:23 - floor field initialization time:22[ms]
13:34:35,080   INFO EikonalSolverDefaultProvider:23 - floor field initialization time:31[ms]
13:34:35,096   INFO EikonalSolverDefaultProvider:23 - floor field initialization time:16[ms]
13:34:35,127   INFO EikonalSolverDefaultProvider:23 - floor field initialization time:31[ms]
13:34:35,149   INFO EikonalSolverDefaultProvider:23 - floor field initialization time:22[ms]
13:34:35,180   INFO EikonalSolverDefaultProvider:23 - floor field initialization time:31[ms]
13:34:35,249   INFO EikonalSolverDefaultProvider:23 - floor field initialization time:69[ms]
13:34:35,281   INFO EikonalSolverDefaultProvider:23 - floor field initialization time:32[ms]
13:34:35,312   INFO EikonalSolverDefaultProvider:23 - floor field initialization time:16[ms]
13:34:35,352   INFO EikonalSolverDefaultProvider:23 - floor field initialization time:25[ms]
13:34:35,390   INFO EikonalSolverDefaultProvider:23 - floor field initialization time:22[ms]
13:34:35,413   INFO EikonalSolverDefaultProvider:23 - floor field initialization time:21[ms]
13:34:35,443   INFO EikonalSolverDefaultProvider:23 - floor field initialization time:20[ms]
13:34:35,474   INFO EikonalSolverDefaultProvider:23 - floor field initialization time:31[ms]
13:34:35,504   INFO EikonalSolverDefaultProvider:23 - floor field initialization time:30[ms]
13:34:35,524   INFO EikonalSolverDefaultProvider:23 - floor field initialization time:20[ms]
13:34:35,553   INFO EikonalSolverDefaultProvider:23 - floor field initialization time:21[ms]
13:34:35,575   INFO EikonalSolverDefaultProvider:23 - floor field initialization time:20[ms]
13:34:35,595   INFO EikonalSolverDefaultProvider:23 - floor field initialization time:20[ms]
13:34:35,625   INFO EikonalSolverDefaultProvider:23 - floor field initialization time:22[ms]
13:34:35,646   INFO EikonalSolverDefaultProvider:23 - floor field initialization time:21[ms]
13:34:35,706   INFO EikonalSolverDefaultProvider:23 - floor field initialization time:52[ms]
13:34:35,737   INFO EikonalSolverDefaultProvider:23 - floor field initialization time:31[ms]
13:34:35,765   INFO EikonalSolverDefaultProvider:23 - floor field initialization time:28[ms]
13:34:35,798   INFO EikonalSolverDefaultProvider:23 - floor field initialization time:31[ms]
13:34:35,818   INFO EikonalSolverDefaultProvider:23 - floor field initialization time:20[ms]
13:34:35,848   INFO EikonalSolverDefaultProvider:23 - floor field initialization time:22[ms]
13:34:35,868   INFO EikonalSolverDefaultProvider:23 - floor field initialization time:20[ms]
13:34:35,899   INFO EikonalSolverDefaultProvider:23 - floor field initialization time:31[ms]
13:34:35,919   INFO EikonalSolverDefaultProvider:23 - floor field initialization time:20[ms]
13:34:35,948   INFO EikonalSolverDefaultProvider:23 - floor field initialization time:21[ms]
13:34:35,970   INFO EikonalSolverDefaultProvider:23 - floor field initialization time:20[ms]
13:34:35,990   INFO EikonalSolverDefaultProvider:23 - floor field initialization time:20[ms]
13:34:36,021   INFO EikonalSolverDefaultProvider:23 - floor field initialization time:23[ms]
13:34:36,051   INFO EikonalSolverDefaultProvider:23 - floor field initialization time:22[ms]
13:34:36,071   INFO EikonalSolverDefaultProvider:23 - floor field initialization time:20[ms]
13:34:36,142   INFO EikonalSolverDefaultProvider:23 - floor field initialization time:71[ms]
13:34:36,170   INFO EikonalSolverDefaultProvider:23 - floor field initialization time:28[ms]
13:34:36,193   INFO EikonalSolverDefaultProvider:23 - floor field initialization time:21[ms]
13:34:36,221   INFO EikonalSolverDefaultProvider:23 - floor field initialization time:28[ms]
13:34:36,243   INFO EikonalSolverDefaultProvider:23 - floor field initialization time:20[ms]
13:34:36,263   INFO EikonalSolverDefaultProvider:23 - floor field initialization time:20[ms]
13:34:36,294   INFO EikonalSolverDefaultProvider:23 - floor field initialization time:20[ms]
13:34:36,324   INFO EikonalSolverDefaultProvider:23 - floor field initialization time:30[ms]
13:34:36,355   INFO EikonalSolverDefaultProvider:23 - floor field initialization time:31[ms]
13:34:36,375   INFO EikonalSolverDefaultProvider:23 - floor field initialization time:20[ms]
13:34:36,405   INFO EikonalSolverDefaultProvider:23 - floor field initialization time:22[ms]
13:34:36,425   INFO EikonalSolverDefaultProvider:23 - floor field initialization time:20[ms]
13:34:36,456   INFO EikonalSolverDefaultProvider:23 - floor field initialization time:29[ms]
13:34:36,476   INFO EikonalSolverDefaultProvider:23 - floor field initialization time:20[ms]
13:34:36,496   INFO EikonalSolverDefaultProvider:23 - floor field initialization time:20[ms]
13:34:36,557   INFO EikonalSolverDefaultProvider:23 - floor field initialization time:20[ms]
13:34:36,587   INFO EikonalSolverDefaultProvider:23 - floor field initialization time:30[ms]
13:34:36,607   INFO EikonalSolverDefaultProvider:23 - floor field initialization time:20[ms]
13:34:36,638   INFO EikonalSolverDefaultProvider:23 - floor field initialization time:23[ms]
13:34:36,658   INFO EikonalSolverDefaultProvider:23 - floor field initialization time:20[ms]
13:34:36,686   INFO EikonalSolverDefaultProvider:23 - floor field initialization time:28[ms]
13:34:36,709   INFO EikonalSolverDefaultProvider:23 - floor field initialization time:21[ms]
13:34:36,738   INFO EikonalSolverDefaultProvider:23 - floor field initialization time:29[ms]
13:34:36,760   INFO EikonalSolverDefaultProvider:23 - floor field initialization time:20[ms]
13:34:36,791   INFO EikonalSolverDefaultProvider:23 - floor field initialization time:31[ms]
13:34:36,811   INFO EikonalSolverDefaultProvider:23 - floor field initialization time:20[ms]
13:34:36,842   INFO EikonalSolverDefaultProvider:23 - floor field initialization time:23[ms]
13:34:36,870   INFO EikonalSolverDefaultProvider:23 - floor field initialization time:28[ms]
13:34:36,933   INFO EikonalSolverDefaultProvider:23 - floor field initialization time:30[ms]
13:34:36,964   INFO EikonalSolverDefaultProvider:23 - floor field initialization time:31[ms]
13:34:36,994   INFO EikonalSolverDefaultProvider:23 - floor field initialization time:30[ms]
13:34:37,025   INFO EikonalSolverDefaultProvider:23 - floor field initialization time:31[ms]
13:34:37,055   INFO EikonalSolverDefaultProvider:23 - floor field initialization time:30[ms]
13:34:37,085   INFO EikonalSolverDefaultProvider:23 - floor field initialization time:30[ms]
13:34:37,116   INFO EikonalSolverDefaultProvider:23 - floor field initialization time:31[ms]
13:34:37,146   INFO EikonalSolverDefaultProvider:23 - floor field initialization time:30[ms]
13:34:37,177   INFO EikonalSolverDefaultProvider:23 - floor field initialization time:31[ms]
13:34:37,215   INFO EikonalSolverDefaultProvider:23 - floor field initialization time:28[ms]
13:34:37,248   INFO EikonalSolverDefaultProvider:23 - floor field initialization time:31[ms]
13:34:37,281   INFO EikonalSolverDefaultProvider:23 - floor field initialization time:25[ms]
13:34:37,328   INFO EikonalSolverDefaultProvider:23 - floor field initialization time:31[ms]
13:34:37,359   INFO EikonalSolverDefaultProvider:23 - floor field initialization time:31[ms]
13:34:37,389   INFO EikonalSolverDefaultProvider:23 - floor field initialization time:23[ms]
13:34:37,429   INFO EikonalSolverDefaultProvider:23 - floor field initialization time:30[ms]
13:34:37,460   INFO EikonalSolverDefaultProvider:23 - floor field initialization time:31[ms]
13:34:37,490   INFO EikonalSolverDefaultProvider:23 - floor field initialization time:30[ms]
13:34:37,529   INFO EikonalSolverDefaultProvider:23 - floor field initialization time:31[ms]
13:34:37,559   INFO EikonalSolverDefaultProvider:23 - floor field initialization time:28[ms]
13:34:37,582   INFO EikonalSolverDefaultProvider:23 - floor field initialization time:21[ms]
13:34:37,622   INFO EikonalSolverDefaultProvider:23 - floor field initialization time:30[ms]
13:34:37,653   INFO EikonalSolverDefaultProvider:23 - floor field initialization time:31[ms]
13:34:37,683   INFO EikonalSolverDefaultProvider:23 - floor field initialization time:30[ms]
13:34:37,713   INFO EikonalSolverDefaultProvider:23 - floor field initialization time:30[ms]
13:34:37,744   INFO EikonalSolverDefaultProvider:23 - floor field initialization time:20[ms]
13:34:37,773   INFO EikonalSolverDefaultProvider:23 - floor field initialization time:29[ms]
13:34:37,795   INFO EikonalSolverDefaultProvider:23 - floor field initialization time:20[ms]
13:34:37,825   INFO EikonalSolverDefaultProvider:23 - floor field initialization time:30[ms]
13:34:37,906   INFO EikonalSolverDefaultProvider:23 - floor field initialization time:81[ms]
13:34:37,936   INFO EikonalSolverDefaultProvider:23 - floor field initialization time:30[ms]
13:34:37,957   INFO EikonalSolverDefaultProvider:23 - floor field initialization time:21[ms]
13:34:37,987   INFO EikonalSolverDefaultProvider:23 - floor field initialization time:22[ms]
13:34:38,015   INFO EikonalSolverDefaultProvider:23 - floor field initialization time:28[ms]
13:34:38,038   INFO EikonalSolverDefaultProvider:23 - floor field initialization time:23[ms]
13:34:38,068   INFO EikonalSolverDefaultProvider:23 - floor field initialization time:22[ms]
13:34:38,088   INFO EikonalSolverDefaultProvider:23 - floor field initialization time:20[ms]
13:34:38,119   INFO EikonalSolverDefaultProvider:23 - floor field initialization time:23[ms]
13:34:38,147   INFO EikonalSolverDefaultProvider:23 - floor field initialization time:28[ms]
13:34:38,169   INFO EikonalSolverDefaultProvider:23 - floor field initialization time:20[ms]
13:34:38,200   INFO EikonalSolverDefaultProvider:23 - floor field initialization time:31[ms]
13:34:38,220   INFO EikonalSolverDefaultProvider:23 - floor field initialization time:20[ms]
13:34:38,248   INFO EikonalSolverDefaultProvider:23 - floor field initialization time:20[ms]
13:34:38,271   INFO EikonalSolverDefaultProvider:23 - floor field initialization time:21[ms]
13:34:38,291   INFO EikonalSolverDefaultProvider:23 - floor field initialization time:20[ms]
13:34:38,311   INFO EikonalSolverDefaultProvider:23 - floor field initialization time:20[ms]
13:34:38,332   INFO EikonalSolverDefaultProvider:23 - floor field initialization time:21[ms]
13:34:38,353   INFO EikonalSolverDefaultProvider:23 - floor field initialization time:21[ms]
13:34:38,373   INFO EikonalSolverDefaultProvider:23 - floor field initialization time:20[ms]
13:34:38,403   INFO EikonalSolverDefaultProvider:23 - floor field initialization time:21[ms]
13:34:38,423   INFO EikonalSolverDefaultProvider:23 - floor field initialization time:18[ms]
13:34:38,446   INFO EikonalSolverDefaultProvider:23 - floor field initialization time:21[ms]
13:34:38,466   INFO EikonalSolverDefaultProvider:23 - floor field initialization time:20[ms]
13:34:38,495   INFO EikonalSolverDefaultProvider:23 - floor field initialization time:29[ms]
13:34:38,598   INFO EikonalSolverDefaultProvider:23 - floor field initialization time:101[ms]
13:34:38,618   INFO EikonalSolverDefaultProvider:23 - floor field initialization time:20[ms]
13:34:38,646   INFO EikonalSolverDefaultProvider:23 - floor field initialization time:20[ms]
13:34:38,668   INFO EikonalSolverDefaultProvider:23 - floor field initialization time:20[ms]
13:34:38,689   INFO EikonalSolverDefaultProvider:23 - floor field initialization time:21[ms]
13:34:38,709   INFO EikonalSolverDefaultProvider:23 - floor field initialization time:20[ms]
13:34:38,737   INFO EikonalSolverDefaultProvider:23 - floor field initialization time:20[ms]
13:34:38,759   INFO EikonalSolverDefaultProvider:23 - floor field initialization time:20[ms]
13:34:38,780   INFO EikonalSolverDefaultProvider:23 - floor field initialization time:21[ms]
13:34:38,808   INFO EikonalSolverDefaultProvider:23 - floor field initialization time:28[ms]
13:34:38,831   INFO EikonalSolverDefaultProvider:23 - floor field initialization time:21[ms]
13:34:38,861   INFO EikonalSolverDefaultProvider:23 - floor field initialization time:30[ms]
13:34:38,891   INFO EikonalSolverDefaultProvider:23 - floor field initialization time:30[ms]
13:34:38,922   INFO EikonalSolverDefaultProvider:23 - floor field initialization time:31[ms]
13:34:38,942   INFO EikonalSolverDefaultProvider:23 - floor field initialization time:20[ms]
13:34:38,962   INFO EikonalSolverDefaultProvider:23 - floor field initialization time:20[ms]
13:34:38,983   INFO EikonalSolverDefaultProvider:23 - floor field initialization time:21[ms]
13:34:39,014   INFO EikonalSolverDefaultProvider:23 - floor field initialization time:23[ms]
13:34:39,044   INFO EikonalSolverDefaultProvider:23 - floor field initialization time:22[ms]
13:34:39,075   INFO EikonalSolverDefaultProvider:23 - floor field initialization time:31[ms]
13:34:39,095   INFO EikonalSolverDefaultProvider:23 - floor field initialization time:20[ms]
13:34:39,125   INFO EikonalSolverDefaultProvider:23 - floor field initialization time:22[ms]
13:34:39,156   INFO EikonalSolverDefaultProvider:23 - floor field initialization time:31[ms]
13:34:39,177   INFO EikonalSolverDefaultProvider:23 - floor field initialization time:21[ms]
13:34:39,265   INFO EikonalSolverDefaultProvider:23 - floor field initialization time:88[ms]
13:34:39,298   INFO EikonalSolverDefaultProvider:23 - floor field initialization time:30[ms]
13:34:39,328   INFO EikonalSolverDefaultProvider:23 - floor field initialization time:30[ms]
13:34:39,349   INFO EikonalSolverDefaultProvider:23 - floor field initialization time:21[ms]
13:34:39,389   INFO EikonalSolverDefaultProvider:23 - floor field initialization time:32[ms]
13:34:39,409   INFO EikonalSolverDefaultProvider:23 - floor field initialization time:20[ms]
13:34:39,440   INFO EikonalSolverDefaultProvider:23 - floor field initialization time:23[ms]
13:34:39,460   INFO EikonalSolverDefaultProvider:23 - floor field initialization time:20[ms]
13:34:39,490   INFO EikonalSolverDefaultProvider:23 - floor field initialization time:30[ms]
13:34:39,511   INFO EikonalSolverDefaultProvider:23 - floor field initialization time:21[ms]
13:34:39,541   INFO EikonalSolverDefaultProvider:23 - floor field initialization time:22[ms]
13:34:39,541   INFO Simulation:278 - preLoop finished.
13:34:39,541   INFO TransmissionModel:370 - >>>>>>>>>>>sourceControllerEvent at time: 0,000000  agentId: 1
13:34:39,549   INFO TransmissionModel:386 - >>>>>>>>>>>defineSourceParameters: sourceId 2 not set explicitly in infectionModelSourceParameters. Source uses default infectionModelSourceParameters defined for sourceId: -1
13:34:39,549   INFO TransmissionModel:370 - >>>>>>>>>>>sourceControllerEvent at time: 0,000000  agentId: 2
13:34:39,549   INFO TransmissionModel:386 - >>>>>>>>>>>defineSourceParameters: sourceId 3 not set explicitly in infectionModelSourceParameters. Source uses default infectionModelSourceParameters defined for sourceId: -1
13:34:39,551   INFO TransmissionModel:370 - >>>>>>>>>>>sourceControllerEvent at time: 0,000000  agentId: 3
13:34:39,551   INFO TransmissionModel:386 - >>>>>>>>>>>defineSourceParameters: sourceId 4 not set explicitly in infectionModelSourceParameters. Source uses default infectionModelSourceParameters defined for sourceId: -1
13:34:39,551   INFO TransmissionModel:370 - >>>>>>>>>>>sourceControllerEvent at time: 0,000000  agentId: 4
13:34:39,551   INFO TransmissionModel:386 - >>>>>>>>>>>defineSourceParameters: sourceId 5 not set explicitly in infectionModelSourceParameters. Source uses default infectionModelSourceParameters defined for sourceId: -1
13:34:39,551   INFO TransmissionModel:370 - >>>>>>>>>>>sourceControllerEvent at time: 0,000000  agentId: 5
13:34:39,551   INFO TransmissionModel:386 - >>>>>>>>>>>defineSourceParameters: sourceId 6 not set explicitly in infectionModelSourceParameters. Source uses default infectionModelSourceParameters defined for sourceId: -1
13:34:39,551   INFO TransmissionModel:370 - >>>>>>>>>>>sourceControllerEvent at time: 0,000000  agentId: 6
13:34:39,551   INFO TransmissionModel:386 - >>>>>>>>>>>defineSourceParameters: sourceId 7 not set explicitly in infectionModelSourceParameters. Source uses default infectionModelSourceParameters defined for sourceId: -1
13:34:39,551   INFO TransmissionModel:370 - >>>>>>>>>>>sourceControllerEvent at time: 0,000000  agentId: 7
13:34:39,551   INFO TransmissionModel:386 - >>>>>>>>>>>defineSourceParameters: sourceId 8 not set explicitly in infectionModelSourceParameters. Source uses default infectionModelSourceParameters defined for sourceId: -1
13:34:39,559   INFO TransmissionModel:370 - >>>>>>>>>>>sourceControllerEvent at time: 0,000000  agentId: 8
13:34:39,559   INFO TransmissionModel:386 - >>>>>>>>>>>defineSourceParameters: sourceId 9 not set explicitly in infectionModelSourceParameters. Source uses default infectionModelSourceParameters defined for sourceId: -1
13:34:39,559   INFO TransmissionModel:370 - >>>>>>>>>>>sourceControllerEvent at time: 0,000000  agentId: 9
13:34:39,559   INFO TransmissionModel:386 - >>>>>>>>>>>defineSourceParameters: sourceId 10 not set explicitly in infectionModelSourceParameters. Source uses default infectionModelSourceParameters defined for sourceId: -1
13:34:39,559   INFO TransmissionModel:370 - >>>>>>>>>>>sourceControllerEvent at time: 0,000000  agentId: 10
13:34:39,559   INFO TransmissionModel:386 - >>>>>>>>>>>defineSourceParameters: sourceId 11 not set explicitly in infectionModelSourceParameters. Source uses default infectionModelSourceParameters defined for sourceId: -1
13:34:39,559   INFO TransmissionModel:370 - >>>>>>>>>>>sourceControllerEvent at time: 0,000000  agentId: 11
13:34:39,559   INFO TransmissionModel:386 - >>>>>>>>>>>defineSourceParameters: sourceId 12 not set explicitly in infectionModelSourceParameters. Source uses default infectionModelSourceParameters defined for sourceId: -1
13:34:39,559   INFO TransmissionModel:370 - >>>>>>>>>>>sourceControllerEvent at time: 0,000000  agentId: 12
13:34:39,559   INFO TransmissionModel:386 - >>>>>>>>>>>defineSourceParameters: sourceId 13 not set explicitly in infectionModelSourceParameters. Source uses default infectionModelSourceParameters defined for sourceId: -1
13:34:39,559   INFO TransmissionModel:370 - >>>>>>>>>>>sourceControllerEvent at time: 0,000000  agentId: 13
13:34:39,559   INFO TransmissionModel:386 - >>>>>>>>>>>defineSourceParameters: sourceId 14 not set explicitly in infectionModelSourceParameters. Source uses default infectionModelSourceParameters defined for sourceId: -1
13:34:39,559   INFO TransmissionModel:370 - >>>>>>>>>>>sourceControllerEvent at time: 0,000000  agentId: 14
13:34:39,569   INFO TransmissionModel:386 - >>>>>>>>>>>defineSourceParameters: sourceId 15 not set explicitly in infectionModelSourceParameters. Source uses default infectionModelSourceParameters defined for sourceId: -1
13:34:39,569   INFO TransmissionModel:370 - >>>>>>>>>>>sourceControllerEvent at time: 0,000000  agentId: 15
13:34:39,571   INFO TransmissionModel:386 - >>>>>>>>>>>defineSourceParameters: sourceId 16 not set explicitly in infectionModelSourceParameters. Source uses default infectionModelSourceParameters defined for sourceId: -1
13:34:39,571   INFO TransmissionModel:370 - >>>>>>>>>>>sourceControllerEvent at time: 0,000000  agentId: 16
13:34:39,571   INFO TransmissionModel:386 - >>>>>>>>>>>defineSourceParameters: sourceId 17 not set explicitly in infectionModelSourceParameters. Source uses default infectionModelSourceParameters defined for sourceId: -1
13:34:39,571   INFO TransmissionModel:370 - >>>>>>>>>>>sourceControllerEvent at time: 0,000000  agentId: 17
13:34:39,571   INFO TransmissionModel:386 - >>>>>>>>>>>defineSourceParameters: sourceId 18 not set explicitly in infectionModelSourceParameters. Source uses default infectionModelSourceParameters defined for sourceId: -1
13:34:39,571   INFO TransmissionModel:370 - >>>>>>>>>>>sourceControllerEvent at time: 0,000000  agentId: 18
13:34:39,571   INFO TransmissionModel:386 - >>>>>>>>>>>defineSourceParameters: sourceId 19 not set explicitly in infectionModelSourceParameters. Source uses default infectionModelSourceParameters defined for sourceId: -1
13:34:39,571   INFO TransmissionModel:370 - >>>>>>>>>>>sourceControllerEvent at time: 0,000000  agentId: 19
13:34:39,571   INFO TransmissionModel:386 - >>>>>>>>>>>defineSourceParameters: sourceId 20 not set explicitly in infectionModelSourceParameters. Source uses default infectionModelSourceParameters defined for sourceId: -1
13:34:39,571   INFO TransmissionModel:370 - >>>>>>>>>>>sourceControllerEvent at time: 0,000000  agentId: 20
13:34:39,579   INFO TransmissionModel:386 - >>>>>>>>>>>defineSourceParameters: sourceId 21 not set explicitly in infectionModelSourceParameters. Source uses default infectionModelSourceParameters defined for sourceId: -1
13:34:39,579   INFO TransmissionModel:370 - >>>>>>>>>>>sourceControllerEvent at time: 0,000000  agentId: 21
13:34:39,579   INFO TransmissionModel:386 - >>>>>>>>>>>defineSourceParameters: sourceId 22 not set explicitly in infectionModelSourceParameters. Source uses default infectionModelSourceParameters defined for sourceId: -1
13:34:39,579   INFO TransmissionModel:370 - >>>>>>>>>>>sourceControllerEvent at time: 0,000000  agentId: 22
13:34:39,581   INFO TransmissionModel:386 - >>>>>>>>>>>defineSourceParameters: sourceId 23 not set explicitly in infectionModelSourceParameters. Source uses default infectionModelSourceParameters defined for sourceId: -1
13:34:39,581   INFO TransmissionModel:370 - >>>>>>>>>>>sourceControllerEvent at time: 0,000000  agentId: 23
13:34:39,581   INFO TransmissionModel:386 - >>>>>>>>>>>defineSourceParameters: sourceId 24 not set explicitly in infectionModelSourceParameters. Source uses default infectionModelSourceParameters defined for sourceId: -1
13:34:39,581   INFO TransmissionModel:370 - >>>>>>>>>>>sourceControllerEvent at time: 0,000000  agentId: 24
13:34:39,581   INFO TransmissionModel:386 - >>>>>>>>>>>defineSourceParameters: sourceId 25 not set explicitly in infectionModelSourceParameters. Source uses default infectionModelSourceParameters defined for sourceId: -1
13:34:39,581   INFO TransmissionModel:370 - >>>>>>>>>>>sourceControllerEvent at time: 0,000000  agentId: 25
13:34:39,581   INFO TransmissionModel:386 - >>>>>>>>>>>defineSourceParameters: sourceId 26 not set explicitly in infectionModelSourceParameters. Source uses default infectionModelSourceParameters defined for sourceId: -1
13:34:39,581   INFO TransmissionModel:370 - >>>>>>>>>>>sourceControllerEvent at time: 0,000000  agentId: 26
13:34:39,581   INFO TransmissionModel:386 - >>>>>>>>>>>defineSourceParameters: sourceId 27 not set explicitly in infectionModelSourceParameters. Source uses default infectionModelSourceParameters defined for sourceId: -1
13:34:39,589   INFO TransmissionModel:370 - >>>>>>>>>>>sourceControllerEvent at time: 0,000000  agentId: 27
13:34:39,589   INFO TransmissionModel:386 - >>>>>>>>>>>defineSourceParameters: sourceId 28 not set explicitly in infectionModelSourceParameters. Source uses default infectionModelSourceParameters defined for sourceId: -1
13:34:39,589   INFO TransmissionModel:370 - >>>>>>>>>>>sourceControllerEvent at time: 0,000000  agentId: 28
13:34:39,591   INFO TransmissionModel:386 - >>>>>>>>>>>defineSourceParameters: sourceId 29 not set explicitly in infectionModelSourceParameters. Source uses default infectionModelSourceParameters defined for sourceId: -1
13:34:39,591   INFO TransmissionModel:370 - >>>>>>>>>>>sourceControllerEvent at time: 0,000000  agentId: 29
13:34:39,591   INFO TransmissionModel:386 - >>>>>>>>>>>defineSourceParameters: sourceId 30 not set explicitly in infectionModelSourceParameters. Source uses default infectionModelSourceParameters defined for sourceId: -1
13:34:39,591   INFO TransmissionModel:370 - >>>>>>>>>>>sourceControllerEvent at time: 0,000000  agentId: 30
13:34:39,591   INFO TransmissionModel:386 - >>>>>>>>>>>defineSourceParameters: sourceId 31 not set explicitly in infectionModelSourceParameters. Source uses default infectionModelSourceParameters defined for sourceId: -1
13:34:39,591   INFO TransmissionModel:370 - >>>>>>>>>>>sourceControllerEvent at time: 0,000000  agentId: 31
13:34:39,591   INFO TransmissionModel:386 - >>>>>>>>>>>defineSourceParameters: sourceId 32 not set explicitly in infectionModelSourceParameters. Source uses default infectionModelSourceParameters defined for sourceId: -1
13:34:39,591   INFO TransmissionModel:370 - >>>>>>>>>>>sourceControllerEvent at time: 0,000000  agentId: 32
13:34:39,591   INFO TransmissionModel:386 - >>>>>>>>>>>defineSourceParameters: sourceId 33 not set explicitly in infectionModelSourceParameters. Source uses default infectionModelSourceParameters defined for sourceId: -1
13:34:39,591   INFO TransmissionModel:370 - >>>>>>>>>>>sourceControllerEvent at time: 0,000000  agentId: 33
13:34:39,591   INFO TransmissionModel:386 - >>>>>>>>>>>defineSourceParameters: sourceId 34 not set explicitly in infectionModelSourceParameters. Source uses default infectionModelSourceParameters defined for sourceId: -1
13:34:39,591   INFO TransmissionModel:370 - >>>>>>>>>>>sourceControllerEvent at time: 0,000000  agentId: 34
13:34:39,591   INFO TransmissionModel:386 - >>>>>>>>>>>defineSourceParameters: sourceId 35 not set explicitly in infectionModelSourceParameters. Source uses default infectionModelSourceParameters defined for sourceId: -1
13:34:39,591   INFO TransmissionModel:370 - >>>>>>>>>>>sourceControllerEvent at time: 0,000000  agentId: 35
13:34:39,599   INFO TransmissionModel:386 - >>>>>>>>>>>defineSourceParameters: sourceId 36 not set explicitly in infectionModelSourceParameters. Source uses default infectionModelSourceParameters defined for sourceId: -1
13:34:39,599   INFO TransmissionModel:370 - >>>>>>>>>>>sourceControllerEvent at time: 0,000000  agentId: 36
13:34:39,599   INFO TransmissionModel:386 - >>>>>>>>>>>defineSourceParameters: sourceId 37 not set explicitly in infectionModelSourceParameters. Source uses default infectionModelSourceParameters defined for sourceId: -1
13:34:39,599   INFO TransmissionModel:370 - >>>>>>>>>>>sourceControllerEvent at time: 0,000000  agentId: 37
13:34:39,599   INFO TransmissionModel:386 - >>>>>>>>>>>defineSourceParameters: sourceId 38 not set explicitly in infectionModelSourceParameters. Source uses default infectionModelSourceParameters defined for sourceId: -1
13:34:39,599   INFO TransmissionModel:370 - >>>>>>>>>>>sourceControllerEvent at time: 0,000000  agentId: 38
13:34:39,599   INFO TransmissionModel:386 - >>>>>>>>>>>defineSourceParameters: sourceId 39 not set explicitly in infectionModelSourceParameters. Source uses default infectionModelSourceParameters defined for sourceId: -1
13:34:39,599   INFO TransmissionModel:370 - >>>>>>>>>>>sourceControllerEvent at time: 0,000000  agentId: 39
13:34:39,599   INFO TransmissionModel:386 - >>>>>>>>>>>defineSourceParameters: sourceId 40 not set explicitly in infectionModelSourceParameters. Source uses default infectionModelSourceParameters defined for sourceId: -1
13:34:39,610   INFO TransmissionModel:370 - >>>>>>>>>>>sourceControllerEvent at time: 0,000000  agentId: 40
13:34:39,610   INFO TransmissionModel:386 - >>>>>>>>>>>defineSourceParameters: sourceId 41 not set explicitly in infectionModelSourceParameters. Source uses default infectionModelSourceParameters defined for sourceId: -1
13:34:39,612   INFO TransmissionModel:370 - >>>>>>>>>>>sourceControllerEvent at time: 0,000000  agentId: 41
13:34:39,612   INFO TransmissionModel:386 - >>>>>>>>>>>defineSourceParameters: sourceId 42 not set explicitly in infectionModelSourceParameters. Source uses default infectionModelSourceParameters defined for sourceId: -1
13:34:39,612   INFO TransmissionModel:370 - >>>>>>>>>>>sourceControllerEvent at time: 0,000000  agentId: 42
13:34:39,612   INFO TransmissionModel:386 - >>>>>>>>>>>defineSourceParameters: sourceId 43 not set explicitly in infectionModelSourceParameters. Source uses default infectionModelSourceParameters defined for sourceId: -1
13:34:39,612   INFO TransmissionModel:370 - >>>>>>>>>>>sourceControllerEvent at time: 0,000000  agentId: 43
13:34:39,612   INFO TransmissionModel:386 - >>>>>>>>>>>defineSourceParameters: sourceId 44 not set explicitly in infectionModelSourceParameters. Source uses default infectionModelSourceParameters defined for sourceId: -1
13:34:39,612   INFO TransmissionModel:370 - >>>>>>>>>>>sourceControllerEvent at time: 0,000000  agentId: 44
13:34:39,612   INFO TransmissionModel:386 - >>>>>>>>>>>defineSourceParameters: sourceId 45 not set explicitly in infectionModelSourceParameters. Source uses default infectionModelSourceParameters defined for sourceId: -1
13:34:39,612   INFO TransmissionModel:370 - >>>>>>>>>>>sourceControllerEvent at time: 0,000000  agentId: 45
13:34:39,612   INFO TransmissionModel:386 - >>>>>>>>>>>defineSourceParameters: sourceId 46 not set explicitly in infectionModelSourceParameters. Source uses default infectionModelSourceParameters defined for sourceId: -1
13:34:39,612   INFO TransmissionModel:370 - >>>>>>>>>>>sourceControllerEvent at time: 0,000000  agentId: 46
13:34:39,612   INFO TransmissionModel:386 - >>>>>>>>>>>defineSourceParameters: sourceId 47 not set explicitly in infectionModelSourceParameters. Source uses default infectionModelSourceParameters defined for sourceId: -1
13:34:39,612   INFO TransmissionModel:370 - >>>>>>>>>>>sourceControllerEvent at time: 0,000000  agentId: 47
13:34:39,620   INFO TransmissionModel:386 - >>>>>>>>>>>defineSourceParameters: sourceId 48 not set explicitly in infectionModelSourceParameters. Source uses default infectionModelSourceParameters defined for sourceId: -1
13:34:39,620   INFO TransmissionModel:370 - >>>>>>>>>>>sourceControllerEvent at time: 0,000000  agentId: 48
13:34:39,622   INFO TransmissionModel:386 - >>>>>>>>>>>defineSourceParameters: sourceId 49 not set explicitly in infectionModelSourceParameters. Source uses default infectionModelSourceParameters defined for sourceId: -1
13:34:39,622   INFO TransmissionModel:370 - >>>>>>>>>>>sourceControllerEvent at time: 0,000000  agentId: 49
13:34:39,622   INFO TransmissionModel:386 - >>>>>>>>>>>defineSourceParameters: sourceId 50 not set explicitly in infectionModelSourceParameters. Source uses default infectionModelSourceParameters defined for sourceId: -1
13:34:39,622   INFO TransmissionModel:370 - >>>>>>>>>>>sourceControllerEvent at time: 0,000000  agentId: 50
13:34:39,622   INFO TransmissionModel:386 - >>>>>>>>>>>defineSourceParameters: sourceId 51 not set explicitly in infectionModelSourceParameters. Source uses default infectionModelSourceParameters defined for sourceId: -1
13:34:39,622   INFO TransmissionModel:370 - >>>>>>>>>>>sourceControllerEvent at time: 0,000000  agentId: 51
13:34:39,622   INFO TransmissionModel:386 - >>>>>>>>>>>defineSourceParameters: sourceId 52 not set explicitly in infectionModelSourceParameters. Source uses default infectionModelSourceParameters defined for sourceId: -1
13:34:39,622   INFO TransmissionModel:370 - >>>>>>>>>>>sourceControllerEvent at time: 0,000000  agentId: 52
13:34:39,622   INFO TransmissionModel:386 - >>>>>>>>>>>defineSourceParameters: sourceId 53 not set explicitly in infectionModelSourceParameters. Source uses default infectionModelSourceParameters defined for sourceId: -1
13:34:39,630   INFO TransmissionModel:370 - >>>>>>>>>>>sourceControllerEvent at time: 0,000000  agentId: 53
13:34:39,632   INFO TransmissionModel:386 - >>>>>>>>>>>defineSourceParameters: sourceId 54 not set explicitly in infectionModelSourceParameters. Source uses default infectionModelSourceParameters defined for sourceId: -1
13:34:39,632   INFO TransmissionModel:370 - >>>>>>>>>>>sourceControllerEvent at time: 0,000000  agentId: 54
13:34:39,632   INFO TransmissionModel:386 - >>>>>>>>>>>defineSourceParameters: sourceId 55 not set explicitly in infectionModelSourceParameters. Source uses default infectionModelSourceParameters defined for sourceId: -1
13:34:39,632   INFO TransmissionModel:370 - >>>>>>>>>>>sourceControllerEvent at time: 0,000000  agentId: 55
13:34:39,632   INFO TransmissionModel:386 - >>>>>>>>>>>defineSourceParameters: sourceId 56 not set explicitly in infectionModelSourceParameters. Source uses default infectionModelSourceParameters defined for sourceId: -1
13:34:39,632   INFO TransmissionModel:370 - >>>>>>>>>>>sourceControllerEvent at time: 0,000000  agentId: 56
13:34:39,632   INFO TransmissionModel:386 - >>>>>>>>>>>defineSourceParameters: sourceId 57 not set explicitly in infectionModelSourceParameters. Source uses default infectionModelSourceParameters defined for sourceId: -1
13:34:39,632   INFO TransmissionModel:370 - >>>>>>>>>>>sourceControllerEvent at time: 0,000000  agentId: 57
13:34:39,632   INFO TransmissionModel:386 - >>>>>>>>>>>defineSourceParameters: sourceId 58 not set explicitly in infectionModelSourceParameters. Source uses default infectionModelSourceParameters defined for sourceId: -1
13:34:39,632   INFO TransmissionModel:370 - >>>>>>>>>>>sourceControllerEvent at time: 0,000000  agentId: 58
13:34:39,632   INFO TransmissionModel:386 - >>>>>>>>>>>defineSourceParameters: sourceId 59 not set explicitly in infectionModelSourceParameters. Source uses default infectionModelSourceParameters defined for sourceId: -1
13:34:39,632   INFO TransmissionModel:370 - >>>>>>>>>>>sourceControllerEvent at time: 0,000000  agentId: 59
13:34:39,632   INFO TransmissionModel:386 - >>>>>>>>>>>defineSourceParameters: sourceId 60 not set explicitly in infectionModelSourceParameters. Source uses default infectionModelSourceParameters defined for sourceId: -1
13:34:39,632   INFO TransmissionModel:370 - >>>>>>>>>>>sourceControllerEvent at time: 0,000000  agentId: 60
13:34:39,632   INFO TransmissionModel:386 - >>>>>>>>>>>defineSourceParameters: sourceId 61 not set explicitly in infectionModelSourceParameters. Source uses default infectionModelSourceParameters defined for sourceId: -1
13:34:39,632   INFO TransmissionModel:370 - >>>>>>>>>>>sourceControllerEvent at time: 0,000000  agentId: 61
13:35:33,742   INFO OutputFile:109 - Absolute file name..\..\..\output\choirRehearsal\condM\miller-2020-life_seed_004\infectionStatus.txt
13:35:33,815   INFO OutputFile:109 - Absolute file name..\..\..\output\choirRehearsal\condM\miller-2020-life_seed_004\pathogenLoad.txt
13:35:33,830   INFO Simulation:252 - Finished writing all output files
13:35:33,830   INFO Simulation:255 - Post-loop: before waitForTraci
13:35:33,830   INFO Simulation:262 - Post-loop: finished.
13:35:33,830   INFO ScenarioRun:207 - Simulation run finished.
13:35:33,833   INFO ScenarioRun:265 - Simulation of scenario miller-2020-life_seed_004 finished.
13:35:34,497   INFO STDOUTERR:15 - Redirect StdOut and StdErr
13:35:34,497   INFO ScenarioRunSubCommand:55 - Use output directory: C:\Users\Rahn\Documents\Forschung\Veroeffentlichungen\2021\CovidSim_Model\data\scenarios\choirRehearsal\scripts\..\..\..\output\choirRehearsal\condM
13:35:35,099 STDOUT STDOUTERR:22 - Topography Warning:
   The target is not used in any source. Remove target to increase performance. 
   The target is not used in any source. Remove target to increase performance. 
   The target is not used in any source. Remove target to increase performance. 
   The target is not used in any source. Remove target to increase performance. 
   The target is not used in any source. Remove target to increase performance. 
   The target is not used in any source. Remove target to increase performance. 
   The target is not used in any source. Remove target to increase performance. 
   The target is not used in any source. Remove target to increase performance. 
   The target is not used in any source. Remove target to increase performance. 
   The target is not used in any source. Remove target to increase performance. 
   The target is not used in any source. Remove target to increase performance. 
   The target is not used in any source. Remove target to increase performance. 
   The target is not used in any source. Remove target to increase performance. 
   The target is not used in any source. Remove target to increase performance. 
   The target is not used in any source. Remove target to increase performance. 
   The target is not used in any source. Remove target to increase performance. 
   The target is not used in any source. Remove target to increase performance. 
   The target is not used in any source. Remove target to increase performance. 
   The target is not used in any source. Remove target to increase performance. 
   The target is not used in any source. Remove target to increase performance. 
   The target is not used in any source. Remove target to increase performance. 
   The target is not used in any source. Remove target to increase performance. 
   The target is not used in any source. Remove target to increase performance. 
   The target is not used in any source. Remove target to increase performance. 
   The target is not used in any source. Remove target to increase performance. 
   The target is not used in any source. Remove target to increase performance. 
   The target is not used in any source. Remove target to increase performance. 
   The target is not used in any source. Remove target to increase performance. 
   The target is not used in any source. Remove target to increase performance. 
   The target is not used in any source. Remove target to increase performance. 
   The target is not used in any source. Remove target to increase performance. 
   The target is not used in any source. Remove target to increase performance. 
   The target is not used in any source. Remove target to increase performance. 
   The target is not used in any source. Remove target to increase performance. 
   The target is not used in any source. Remove target to increase performance. 
   The target is not used in any source. Remove target to increase performance. 
   The target is not used in any source. Remove target to increase performance. 
   The target is not used in any source. Remove target to increase performance. 
   The target is not used in any source. Remove target to increase performance. 
   The target is not used in any source. Remove target to increase performance. 
   The target is not used in any source. Remove target to increase performance. 
   The target is not used in any source. Remove target to increase performance. 
   The target is not used in any source. Remove target to increase performance. 
   The target is not used in any source. Remove target to increase performance. 
   The target is not used in any source. Remove target to increase performance. 
   The target is not used in any source. Remove target to increase performance. 
   Two targets overlap. 
   Two targets overlap. 
   Two targets overlap. 
   Two targets overlap. 
   Two targets overlap. 
   Two targets overlap. 
   Two targets overlap. 
   Two targets overlap. 
   Two targets overlap. 
   Two targets overlap. 
   Two targets overlap. 
   Two targets overlap. 
   Two targets overlap. 
   Two targets overlap. 
   Two targets overlap. 
   Two targets overlap. 

13:35:35,146   INFO VadereConfig:66 - Use config file from path C:\Users\Rahn\.config\vadere.conf
13:35:35,288   INFO ScenarioCache:85 - Cache search location: C:\Users\Rahn\Documents\Forschung\Veroeffentlichungen\2021\CovidSim_Model\data\scenarios\choirRehearsal\scripts\..\createdFromTemplate\__cache__
13:35:35,310   INFO ScenarioRun:147 - Initializing scenario: miller-2020-life_seed_005...
13:35:35,310   INFO ScenarioRun:128 - scenario context initialized.
13:35:35,318   INFO ScenarioRun:229 - no mesh miller-2020-life_seed_005.poly was found.
13:35:35,318   INFO ScenarioRun:229 - no mesh miller-2020-life_seed_005_background.poly was found.
13:35:35,421   INFO PotentialFieldDistancesBruteForce:49 - solve floor field (PotentialFieldDistancesBruteForce)
13:35:35,439   INFO PotentialFieldDistancesBruteForce:106 - Progress:  0% -> 0/47450 [points]
13:35:35,526   INFO PotentialFieldDistancesBruteForce:106 - Progress: 10% -> 4745/47450 [points]
13:35:35,570   INFO PotentialFieldDistancesBruteForce:106 - Progress: 20% -> 9490/47450 [points]
13:35:35,602   INFO PotentialFieldDistancesBruteForce:106 - Progress: 30% -> 14235/47450 [points]
13:35:35,639   INFO PotentialFieldDistancesBruteForce:106 - Progress: 40% -> 18980/47450 [points]
13:35:35,671   INFO PotentialFieldDistancesBruteForce:106 - Progress: 50% -> 23725/47450 [points]
13:35:35,686   INFO PotentialFieldDistancesBruteForce:106 - Progress: 60% -> 28470/47450 [points]
13:35:35,718   INFO PotentialFieldDistancesBruteForce:106 - Progress: 70% -> 33215/47450 [points]
13:35:35,740   INFO PotentialFieldDistancesBruteForce:106 - Progress: 80% -> 37960/47450 [points]
13:35:35,755   INFO PotentialFieldDistancesBruteForce:106 - Progress: 90% -> 42705/47450 [points]
13:35:35,771   INFO PotentialFieldDistancesBruteForce:96 - floor field initialization time:342[ms]
13:35:35,771   INFO Topography:428 - Set PedestrianIdCount to start value: 1
13:35:35,918   INFO EikonalSolverDefaultProvider:23 - floor field initialization time:116[ms]
13:35:35,956   INFO EikonalSolverDefaultProvider:23 - floor field initialization time:38[ms]
13:35:36,003   INFO EikonalSolverDefaultProvider:23 - floor field initialization time:32[ms]
13:35:36,034   INFO EikonalSolverDefaultProvider:23 - floor field initialization time:31[ms]
13:35:36,056   INFO EikonalSolverDefaultProvider:23 - floor field initialization time:15[ms]
13:35:36,103   INFO EikonalSolverDefaultProvider:23 - floor field initialization time:47[ms]
13:35:36,141   INFO EikonalSolverDefaultProvider:23 - floor field initialization time:38[ms]
13:35:36,172   INFO EikonalSolverDefaultProvider:23 - floor field initialization time:31[ms]
13:35:36,203   INFO EikonalSolverDefaultProvider:23 - floor field initialization time:31[ms]
13:35:36,257   INFO EikonalSolverDefaultProvider:23 - floor field initialization time:54[ms]
13:35:36,272   INFO EikonalSolverDefaultProvider:23 - floor field initialization time:15[ms]
13:35:36,304   INFO EikonalSolverDefaultProvider:23 - floor field initialization time:32[ms]
13:35:36,335   INFO EikonalSolverDefaultProvider:23 - floor field initialization time:31[ms]
13:35:36,357   INFO EikonalSolverDefaultProvider:23 - floor field initialization time:15[ms]
13:35:36,389   INFO EikonalSolverDefaultProvider:23 - floor field initialization time:32[ms]
13:35:36,420   INFO EikonalSolverDefaultProvider:23 - floor field initialization time:31[ms]
13:35:36,442   INFO EikonalSolverDefaultProvider:23 - floor field initialization time:22[ms]
13:35:36,473   INFO EikonalSolverDefaultProvider:23 - floor field initialization time:31[ms]
13:35:36,489   INFO EikonalSolverDefaultProvider:23 - floor field initialization time:16[ms]
13:35:36,520   INFO EikonalSolverDefaultProvider:23 - floor field initialization time:16[ms]
13:35:36,554   INFO EikonalSolverDefaultProvider:23 - floor field initialization time:34[ms]
13:35:36,593   INFO EikonalSolverDefaultProvider:23 - floor field initialization time:39[ms]
13:35:36,645   INFO EikonalSolverDefaultProvider:23 - floor field initialization time:20[ms]
13:35:36,676   INFO EikonalSolverDefaultProvider:23 - floor field initialization time:23[ms]
13:35:36,704   INFO EikonalSolverDefaultProvider:23 - floor field initialization time:28[ms]
13:35:36,726   INFO EikonalSolverDefaultProvider:23 - floor field initialization time:20[ms]
13:35:36,757   INFO EikonalSolverDefaultProvider:23 - floor field initialization time:31[ms]
13:35:36,795   INFO EikonalSolverDefaultProvider:23 - floor field initialization time:38[ms]
13:35:36,826   INFO EikonalSolverDefaultProvider:23 - floor field initialization time:29[ms]
13:35:36,848   INFO EikonalSolverDefaultProvider:23 - floor field initialization time:20[ms]
13:35:36,877   INFO EikonalSolverDefaultProvider:23 - floor field initialization time:29[ms]
13:35:36,899   INFO EikonalSolverDefaultProvider:23 - floor field initialization time:20[ms]
13:35:36,929   INFO EikonalSolverDefaultProvider:23 - floor field initialization time:30[ms]
13:35:36,960   INFO EikonalSolverDefaultProvider:23 - floor field initialization time:23[ms]
13:35:37,020   INFO EikonalSolverDefaultProvider:23 - floor field initialization time:60[ms]
13:35:37,051   INFO EikonalSolverDefaultProvider:23 - floor field initialization time:23[ms]
13:35:37,091   INFO EikonalSolverDefaultProvider:23 - floor field initialization time:30[ms]
13:35:37,128   INFO EikonalSolverDefaultProvider:23 - floor field initialization time:37[ms]
13:35:37,162   INFO EikonalSolverDefaultProvider:23 - floor field initialization time:30[ms]
13:35:37,201   INFO EikonalSolverDefaultProvider:23 - floor field initialization time:31[ms]
13:35:37,231   INFO EikonalSolverDefaultProvider:23 - floor field initialization time:28[ms]
13:35:37,263   INFO EikonalSolverDefaultProvider:23 - floor field initialization time:30[ms]
13:35:37,293   INFO EikonalSolverDefaultProvider:23 - floor field initialization time:30[ms]
13:35:37,324   INFO EikonalSolverDefaultProvider:23 - floor field initialization time:31[ms]
13:35:37,352   INFO EikonalSolverDefaultProvider:23 - floor field initialization time:28[ms]
13:35:37,374   INFO EikonalSolverDefaultProvider:23 - floor field initialization time:20[ms]
13:35:37,403   INFO EikonalSolverDefaultProvider:23 - floor field initialization time:29[ms]
13:35:37,425   INFO EikonalSolverDefaultProvider:23 - floor field initialization time:20[ms]
13:35:37,453   INFO EikonalSolverDefaultProvider:23 - floor field initialization time:28[ms]
13:35:37,475   INFO EikonalSolverDefaultProvider:23 - floor field initialization time:20[ms]
13:35:37,506   INFO EikonalSolverDefaultProvider:23 - floor field initialization time:31[ms]
13:35:37,526   INFO EikonalSolverDefaultProvider:23 - floor field initialization time:20[ms]
13:35:37,595   INFO EikonalSolverDefaultProvider:23 - floor field initialization time:61[ms]
13:35:37,617   INFO EikonalSolverDefaultProvider:23 - floor field initialization time:20[ms]
13:35:37,647   INFO EikonalSolverDefaultProvider:23 - floor field initialization time:22[ms]
13:35:37,678   INFO EikonalSolverDefaultProvider:23 - floor field initialization time:23[ms]
13:35:37,698   INFO EikonalSolverDefaultProvider:23 - floor field initialization time:20[ms]
13:35:37,728   INFO EikonalSolverDefaultProvider:23 - floor field initialization time:20[ms]
13:35:37,759   INFO EikonalSolverDefaultProvider:23 - floor field initialization time:31[ms]
13:35:37,780   INFO EikonalSolverDefaultProvider:23 - floor field initialization time:21[ms]
13:35:37,810   INFO EikonalSolverDefaultProvider:23 - floor field initialization time:20[ms]
13:35:37,838   INFO EikonalSolverDefaultProvider:23 - floor field initialization time:28[ms]
13:35:37,861   INFO EikonalSolverDefaultProvider:23 - floor field initialization time:21[ms]
13:35:37,891   INFO EikonalSolverDefaultProvider:23 - floor field initialization time:30[ms]
13:35:37,911   INFO EikonalSolverDefaultProvider:23 - floor field initialization time:20[ms]
13:35:37,942   INFO EikonalSolverDefaultProvider:23 - floor field initialization time:23[ms]
13:35:37,962   INFO EikonalSolverDefaultProvider:23 - floor field initialization time:20[ms]
13:35:37,991   INFO EikonalSolverDefaultProvider:23 - floor field initialization time:29[ms]
13:35:38,013   INFO EikonalSolverDefaultProvider:23 - floor field initialization time:20[ms]
13:35:38,092   INFO EikonalSolverDefaultProvider:23 - floor field initialization time:69[ms]
13:35:38,115   INFO EikonalSolverDefaultProvider:23 - floor field initialization time:20[ms]
13:35:38,146   INFO EikonalSolverDefaultProvider:23 - floor field initialization time:31[ms]
13:35:38,166   INFO EikonalSolverDefaultProvider:23 - floor field initialization time:20[ms]
13:35:38,196   INFO EikonalSolverDefaultProvider:23 - floor field initialization time:20[ms]
13:35:38,225   INFO EikonalSolverDefaultProvider:23 - floor field initialization time:29[ms]
13:35:38,247   INFO EikonalSolverDefaultProvider:23 - floor field initialization time:20[ms]
13:35:38,275   INFO EikonalSolverDefaultProvider:23 - floor field initialization time:28[ms]
13:35:38,298   INFO EikonalSolverDefaultProvider:23 - floor field initialization time:20[ms]
13:35:38,327   INFO EikonalSolverDefaultProvider:23 - floor field initialization time:29[ms]
13:35:38,349   INFO EikonalSolverDefaultProvider:23 - floor field initialization time:20[ms]
13:35:38,377   INFO EikonalSolverDefaultProvider:23 - floor field initialization time:28[ms]
13:35:38,400   INFO EikonalSolverDefaultProvider:23 - floor field initialization time:21[ms]
13:35:38,430   INFO EikonalSolverDefaultProvider:23 - floor field initialization time:30[ms]
13:35:38,450   INFO EikonalSolverDefaultProvider:23 - floor field initialization time:20[ms]
13:35:38,481   INFO EikonalSolverDefaultProvider:23 - floor field initialization time:23[ms]
13:35:38,549   INFO EikonalSolverDefaultProvider:23 - floor field initialization time:68[ms]
13:35:38,572   INFO EikonalSolverDefaultProvider:23 - floor field initialization time:21[ms]
13:35:38,602   INFO EikonalSolverDefaultProvider:23 - floor field initialization time:22[ms]
13:35:38,633   INFO EikonalSolverDefaultProvider:23 - floor field initialization time:23[ms]
13:35:38,671   INFO EikonalSolverDefaultProvider:23 - floor field initialization time:38[ms]
13:35:38,693   INFO EikonalSolverDefaultProvider:23 - floor field initialization time:20[ms]
13:35:38,724   INFO EikonalSolverDefaultProvider:23 - floor field initialization time:23[ms]
13:35:38,744   INFO EikonalSolverDefaultProvider:23 - floor field initialization time:20[ms]
13:35:38,774   INFO EikonalSolverDefaultProvider:23 - floor field initialization time:22[ms]
13:35:38,805   INFO EikonalSolverDefaultProvider:23 - floor field initialization time:31[ms]
13:35:38,825   INFO EikonalSolverDefaultProvider:23 - floor field initialization time:20[ms]
13:35:38,855   INFO EikonalSolverDefaultProvider:23 - floor field initialization time:30[ms]
13:35:38,876   INFO EikonalSolverDefaultProvider:23 - floor field initialization time:21[ms]
13:35:38,906   INFO EikonalSolverDefaultProvider:23 - floor field initialization time:22[ms]
13:35:38,967   INFO EikonalSolverDefaultProvider:23 - floor field initialization time:61[ms]
13:35:39,005   INFO EikonalSolverDefaultProvider:23 - floor field initialization time:30[ms]
13:35:39,038   INFO EikonalSolverDefaultProvider:23 - floor field initialization time:31[ms]
13:35:39,073   INFO EikonalSolverDefaultProvider:23 - floor field initialization time:35[ms]
13:35:39,108   INFO EikonalSolverDefaultProvider:23 - floor field initialization time:30[ms]
13:35:39,139   INFO EikonalSolverDefaultProvider:23 - floor field initialization time:31[ms]
13:35:39,177   INFO EikonalSolverDefaultProvider:23 - floor field initialization time:30[ms]
13:35:39,210   INFO EikonalSolverDefaultProvider:23 - floor field initialization time:31[ms]
13:35:39,240   INFO EikonalSolverDefaultProvider:23 - floor field initialization time:30[ms]
13:35:39,271   INFO EikonalSolverDefaultProvider:23 - floor field initialization time:31[ms]
13:35:39,314   INFO EikonalSolverDefaultProvider:23 - floor field initialization time:33[ms]
13:35:39,346   INFO EikonalSolverDefaultProvider:23 - floor field initialization time:32[ms]
13:35:39,377   INFO EikonalSolverDefaultProvider:23 - floor field initialization time:31[ms]
13:35:39,411   INFO EikonalSolverDefaultProvider:23 - floor field initialization time:34[ms]
13:35:39,442   INFO EikonalSolverDefaultProvider:23 - floor field initialization time:31[ms]
13:35:39,472   INFO EikonalSolverDefaultProvider:23 - floor field initialization time:30[ms]
13:35:39,503   INFO EikonalSolverDefaultProvider:23 - floor field initialization time:31[ms]
13:35:39,533   INFO EikonalSolverDefaultProvider:23 - floor field initialization time:22[ms]
13:35:39,563   INFO EikonalSolverDefaultProvider:23 - floor field initialization time:22[ms]
13:35:39,602   INFO EikonalSolverDefaultProvider:23 - floor field initialization time:29[ms]
13:35:39,632   INFO EikonalSolverDefaultProvider:23 - floor field initialization time:28[ms]
13:35:39,654   INFO EikonalSolverDefaultProvider:23 - floor field initialization time:20[ms]
13:35:39,685   INFO EikonalSolverDefaultProvider:23 - floor field initialization time:21[ms]
13:35:39,715   INFO EikonalSolverDefaultProvider:23 - floor field initialization time:22[ms]
13:35:39,745   INFO EikonalSolverDefaultProvider:23 - floor field initialization time:22[ms]
13:35:39,776   INFO EikonalSolverDefaultProvider:23 - floor field initialization time:31[ms]
13:35:39,806   INFO EikonalSolverDefaultProvider:23 - floor field initialization time:22[ms]
13:35:39,837   INFO EikonalSolverDefaultProvider:23 - floor field initialization time:23[ms]
13:35:39,867   INFO EikonalSolverDefaultProvider:23 - floor field initialization time:30[ms]
13:35:39,887   INFO EikonalSolverDefaultProvider:23 - floor field initialization time:20[ms]
13:35:39,907   INFO EikonalSolverDefaultProvider:23 - floor field initialization time:20[ms]
13:35:39,938   INFO EikonalSolverDefaultProvider:23 - floor field initialization time:22[ms]
13:35:39,958   INFO EikonalSolverDefaultProvider:23 - floor field initialization time:20[ms]
13:35:40,049   INFO EikonalSolverDefaultProvider:23 - floor field initialization time:91[ms]
13:35:40,079   INFO EikonalSolverDefaultProvider:23 - floor field initialization time:22[ms]
13:35:40,099   INFO EikonalSolverDefaultProvider:23 - floor field initialization time:20[ms]
13:35:40,129   INFO EikonalSolverDefaultProvider:23 - floor field initialization time:22[ms]
13:35:40,150   INFO EikonalSolverDefaultProvider:23 - floor field initialization time:21[ms]
13:35:40,178   INFO EikonalSolverDefaultProvider:23 - floor field initialization time:28[ms]
13:35:40,200   INFO EikonalSolverDefaultProvider:23 - floor field initialization time:20[ms]
13:35:40,221   INFO EikonalSolverDefaultProvider:23 - floor field initialization time:21[ms]
13:35:40,249   INFO EikonalSolverDefaultProvider:23 - floor field initialization time:28[ms]
13:35:40,271   INFO EikonalSolverDefaultProvider:23 - floor field initialization time:20[ms]
13:35:40,292   INFO EikonalSolverDefaultProvider:23 - floor field initialization time:21[ms]
13:35:40,330   INFO EikonalSolverDefaultProvider:23 - floor field initialization time:30[ms]
13:35:40,352   INFO EikonalSolverDefaultProvider:23 - floor field initialization time:20[ms]
13:35:40,373   INFO EikonalSolverDefaultProvider:23 - floor field initialization time:21[ms]
13:35:40,393   INFO EikonalSolverDefaultProvider:23 - floor field initialization time:20[ms]
13:35:40,423   INFO EikonalSolverDefaultProvider:23 - floor field initialization time:20[ms]
13:35:40,444   INFO EikonalSolverDefaultProvider:23 - floor field initialization time:21[ms]
13:35:40,464   INFO EikonalSolverDefaultProvider:23 - floor field initialization time:20[ms]
13:35:40,492   INFO EikonalSolverDefaultProvider:23 - floor field initialization time:28[ms]
13:35:40,514   INFO EikonalSolverDefaultProvider:23 - floor field initialization time:20[ms]
13:35:40,545   INFO EikonalSolverDefaultProvider:23 - floor field initialization time:31[ms]
13:35:40,565   INFO EikonalSolverDefaultProvider:23 - floor field initialization time:20[ms]
13:35:40,594   INFO EikonalSolverDefaultProvider:23 - floor field initialization time:29[ms]
13:35:40,616   INFO EikonalSolverDefaultProvider:23 - floor field initialization time:20[ms]
13:35:40,636   INFO EikonalSolverDefaultProvider:23 - floor field initialization time:20[ms]
13:35:40,675   INFO EikonalSolverDefaultProvider:23 - floor field initialization time:31[ms]
13:35:40,697   INFO EikonalSolverDefaultProvider:23 - floor field initialization time:20[ms]
13:35:40,728   INFO EikonalSolverDefaultProvider:23 - floor field initialization time:31[ms]
13:35:40,756   INFO EikonalSolverDefaultProvider:23 - floor field initialization time:28[ms]
13:35:40,857   INFO EikonalSolverDefaultProvider:23 - floor field initialization time:99[ms]
13:35:40,887   INFO EikonalSolverDefaultProvider:23 - floor field initialization time:28[ms]
13:35:40,910   INFO EikonalSolverDefaultProvider:23 - floor field initialization time:21[ms]
13:35:40,941   INFO EikonalSolverDefaultProvider:23 - floor field initialization time:31[ms]
13:35:40,961   INFO EikonalSolverDefaultProvider:23 - floor field initialization time:20[ms]
13:35:40,992   INFO EikonalSolverDefaultProvider:23 - floor field initialization time:21[ms]
13:35:41,012   INFO EikonalSolverDefaultProvider:23 - floor field initialization time:20[ms]
13:35:41,012   INFO Simulation:278 - preLoop finished.
13:35:41,023   INFO TransmissionModel:370 - >>>>>>>>>>>sourceControllerEvent at time: 0,000000  agentId: 1
13:35:41,023   INFO TransmissionModel:386 - >>>>>>>>>>>defineSourceParameters: sourceId 2 not set explicitly in infectionModelSourceParameters. Source uses default infectionModelSourceParameters defined for sourceId: -1
13:35:41,023   INFO TransmissionModel:370 - >>>>>>>>>>>sourceControllerEvent at time: 0,000000  agentId: 2
13:35:41,023   INFO TransmissionModel:386 - >>>>>>>>>>>defineSourceParameters: sourceId 3 not set explicitly in infectionModelSourceParameters. Source uses default infectionModelSourceParameters defined for sourceId: -1
13:35:41,023   INFO TransmissionModel:370 - >>>>>>>>>>>sourceControllerEvent at time: 0,000000  agentId: 3
13:35:41,023   INFO TransmissionModel:386 - >>>>>>>>>>>defineSourceParameters: sourceId 4 not set explicitly in infectionModelSourceParameters. Source uses default infectionModelSourceParameters defined for sourceId: -1
13:35:41,023   INFO TransmissionModel:370 - >>>>>>>>>>>sourceControllerEvent at time: 0,000000  agentId: 4
13:35:41,023   INFO TransmissionModel:386 - >>>>>>>>>>>defineSourceParameters: sourceId 5 not set explicitly in infectionModelSourceParameters. Source uses default infectionModelSourceParameters defined for sourceId: -1
13:35:41,023   INFO TransmissionModel:370 - >>>>>>>>>>>sourceControllerEvent at time: 0,000000  agentId: 5
13:35:41,031   INFO TransmissionModel:386 - >>>>>>>>>>>defineSourceParameters: sourceId 6 not set explicitly in infectionModelSourceParameters. Source uses default infectionModelSourceParameters defined for sourceId: -1
13:35:41,033   INFO TransmissionModel:370 - >>>>>>>>>>>sourceControllerEvent at time: 0,000000  agentId: 6
13:35:41,033   INFO TransmissionModel:386 - >>>>>>>>>>>defineSourceParameters: sourceId 7 not set explicitly in infectionModelSourceParameters. Source uses default infectionModelSourceParameters defined for sourceId: -1
13:35:41,033   INFO TransmissionModel:370 - >>>>>>>>>>>sourceControllerEvent at time: 0,000000  agentId: 7
13:35:41,033   INFO TransmissionModel:386 - >>>>>>>>>>>defineSourceParameters: sourceId 8 not set explicitly in infectionModelSourceParameters. Source uses default infectionModelSourceParameters defined for sourceId: -1
13:35:41,033   INFO TransmissionModel:370 - >>>>>>>>>>>sourceControllerEvent at time: 0,000000  agentId: 8
13:35:41,033   INFO TransmissionModel:386 - >>>>>>>>>>>defineSourceParameters: sourceId 9 not set explicitly in infectionModelSourceParameters. Source uses default infectionModelSourceParameters defined for sourceId: -1
13:35:41,033   INFO TransmissionModel:370 - >>>>>>>>>>>sourceControllerEvent at time: 0,000000  agentId: 9
13:35:41,033   INFO TransmissionModel:386 - >>>>>>>>>>>defineSourceParameters: sourceId 10 not set explicitly in infectionModelSourceParameters. Source uses default infectionModelSourceParameters defined for sourceId: -1
13:35:41,033   INFO TransmissionModel:370 - >>>>>>>>>>>sourceControllerEvent at time: 0,000000  agentId: 10
13:35:41,033   INFO TransmissionModel:386 - >>>>>>>>>>>defineSourceParameters: sourceId 11 not set explicitly in infectionModelSourceParameters. Source uses default infectionModelSourceParameters defined for sourceId: -1
13:35:41,033   INFO TransmissionModel:370 - >>>>>>>>>>>sourceControllerEvent at time: 0,000000  agentId: 11
13:35:41,041   INFO TransmissionModel:386 - >>>>>>>>>>>defineSourceParameters: sourceId 12 not set explicitly in infectionModelSourceParameters. Source uses default infectionModelSourceParameters defined for sourceId: -1
13:35:41,041   INFO TransmissionModel:370 - >>>>>>>>>>>sourceControllerEvent at time: 0,000000  agentId: 12
13:35:41,043   INFO TransmissionModel:386 - >>>>>>>>>>>defineSourceParameters: sourceId 13 not set explicitly in infectionModelSourceParameters. Source uses default infectionModelSourceParameters defined for sourceId: -1
13:35:41,043   INFO TransmissionModel:370 - >>>>>>>>>>>sourceControllerEvent at time: 0,000000  agentId: 13
13:35:41,043   INFO TransmissionModel:386 - >>>>>>>>>>>defineSourceParameters: sourceId 14 not set explicitly in infectionModelSourceParameters. Source uses default infectionModelSourceParameters defined for sourceId: -1
13:35:41,043   INFO TransmissionModel:370 - >>>>>>>>>>>sourceControllerEvent at time: 0,000000  agentId: 14
13:35:41,043   INFO TransmissionModel:386 - >>>>>>>>>>>defineSourceParameters: sourceId 15 not set explicitly in infectionModelSourceParameters. Source uses default infectionModelSourceParameters defined for sourceId: -1
13:35:41,043   INFO TransmissionModel:370 - >>>>>>>>>>>sourceControllerEvent at time: 0,000000  agentId: 15
13:35:41,043   INFO TransmissionModel:386 - >>>>>>>>>>>defineSourceParameters: sourceId 16 not set explicitly in infectionModelSourceParameters. Source uses default infectionModelSourceParameters defined for sourceId: -1
13:35:41,043   INFO TransmissionModel:370 - >>>>>>>>>>>sourceControllerEvent at time: 0,000000  agentId: 16
13:35:41,043   INFO TransmissionModel:386 - >>>>>>>>>>>defineSourceParameters: sourceId 17 not set explicitly in infectionModelSourceParameters. Source uses default infectionModelSourceParameters defined for sourceId: -1
13:35:41,043   INFO TransmissionModel:370 - >>>>>>>>>>>sourceControllerEvent at time: 0,000000  agentId: 17
13:35:41,043   INFO TransmissionModel:386 - >>>>>>>>>>>defineSourceParameters: sourceId 18 not set explicitly in infectionModelSourceParameters. Source uses default infectionModelSourceParameters defined for sourceId: -1
13:35:41,051   INFO TransmissionModel:370 - >>>>>>>>>>>sourceControllerEvent at time: 0,000000  agentId: 18
13:35:41,051   INFO TransmissionModel:386 - >>>>>>>>>>>defineSourceParameters: sourceId 19 not set explicitly in infectionModelSourceParameters. Source uses default infectionModelSourceParameters defined for sourceId: -1
13:35:41,051   INFO TransmissionModel:370 - >>>>>>>>>>>sourceControllerEvent at time: 0,000000  agentId: 19
13:35:41,051   INFO TransmissionModel:386 - >>>>>>>>>>>defineSourceParameters: sourceId 20 not set explicitly in infectionModelSourceParameters. Source uses default infectionModelSourceParameters defined for sourceId: -1
13:35:41,051   INFO TransmissionModel:370 - >>>>>>>>>>>sourceControllerEvent at time: 0,000000  agentId: 20
13:35:41,051   INFO TransmissionModel:386 - >>>>>>>>>>>defineSourceParameters: sourceId 21 not set explicitly in infectionModelSourceParameters. Source uses default infectionModelSourceParameters defined for sourceId: -1
13:35:41,051   INFO TransmissionModel:370 - >>>>>>>>>>>sourceControllerEvent at time: 0,000000  agentId: 21
13:35:41,051   INFO TransmissionModel:386 - >>>>>>>>>>>defineSourceParameters: sourceId 22 not set explicitly in infectionModelSourceParameters. Source uses default infectionModelSourceParameters defined for sourceId: -1
13:35:41,051   INFO TransmissionModel:370 - >>>>>>>>>>>sourceControllerEvent at time: 0,000000  agentId: 22
13:35:41,051   INFO TransmissionModel:386 - >>>>>>>>>>>defineSourceParameters: sourceId 23 not set explicitly in infectionModelSourceParameters. Source uses default infectionModelSourceParameters defined for sourceId: -1
13:35:41,051   INFO TransmissionModel:370 - >>>>>>>>>>>sourceControllerEvent at time: 0,000000  agentId: 23
13:35:41,051   INFO TransmissionModel:386 - >>>>>>>>>>>defineSourceParameters: sourceId 24 not set explicitly in infectionModelSourceParameters. Source uses default infectionModelSourceParameters defined for sourceId: -1
13:35:41,051   INFO TransmissionModel:370 - >>>>>>>>>>>sourceControllerEvent at time: 0,000000  agentId: 24
13:35:41,051   INFO TransmissionModel:386 - >>>>>>>>>>>defineSourceParameters: sourceId 25 not set explicitly in infectionModelSourceParameters. Source uses default infectionModelSourceParameters defined for sourceId: -1
13:35:41,051   INFO TransmissionModel:370 - >>>>>>>>>>>sourceControllerEvent at time: 0,000000  agentId: 25
13:35:41,051   INFO TransmissionModel:386 - >>>>>>>>>>>defineSourceParameters: sourceId 26 not set explicitly in infectionModelSourceParameters. Source uses default infectionModelSourceParameters defined for sourceId: -1
13:35:41,051   INFO TransmissionModel:370 - >>>>>>>>>>>sourceControllerEvent at time: 0,000000  agentId: 26
13:35:41,061   INFO TransmissionModel:386 - >>>>>>>>>>>defineSourceParameters: sourceId 27 not set explicitly in infectionModelSourceParameters. Source uses default infectionModelSourceParameters defined for sourceId: -1
13:35:41,063   INFO TransmissionModel:370 - >>>>>>>>>>>sourceControllerEvent at time: 0,000000  agentId: 27
13:35:41,063   INFO TransmissionModel:386 - >>>>>>>>>>>defineSourceParameters: sourceId 28 not set explicitly in infectionModelSourceParameters. Source uses default infectionModelSourceParameters defined for sourceId: -1
13:35:41,063   INFO TransmissionModel:370 - >>>>>>>>>>>sourceControllerEvent at time: 0,000000  agentId: 28
13:35:41,063   INFO TransmissionModel:386 - >>>>>>>>>>>defineSourceParameters: sourceId 29 not set explicitly in infectionModelSourceParameters. Source uses default infectionModelSourceParameters defined for sourceId: -1
13:35:41,063   INFO TransmissionModel:370 - >>>>>>>>>>>sourceControllerEvent at time: 0,000000  agentId: 29
13:35:41,063   INFO TransmissionModel:386 - >>>>>>>>>>>defineSourceParameters: sourceId 30 not set explicitly in infectionModelSourceParameters. Source uses default infectionModelSourceParameters defined for sourceId: -1
13:35:41,063   INFO TransmissionModel:370 - >>>>>>>>>>>sourceControllerEvent at time: 0,000000  agentId: 30
13:35:41,063   INFO TransmissionModel:386 - >>>>>>>>>>>defineSourceParameters: sourceId 31 not set explicitly in infectionModelSourceParameters. Source uses default infectionModelSourceParameters defined for sourceId: -1
13:35:41,071   INFO TransmissionModel:370 - >>>>>>>>>>>sourceControllerEvent at time: 0,000000  agentId: 31
13:35:41,071   INFO TransmissionModel:386 - >>>>>>>>>>>defineSourceParameters: sourceId 32 not set explicitly in infectionModelSourceParameters. Source uses default infectionModelSourceParameters defined for sourceId: -1
13:35:41,073   INFO TransmissionModel:370 - >>>>>>>>>>>sourceControllerEvent at time: 0,000000  agentId: 32
13:35:41,073   INFO TransmissionModel:386 - >>>>>>>>>>>defineSourceParameters: sourceId 33 not set explicitly in infectionModelSourceParameters. Source uses default infectionModelSourceParameters defined for sourceId: -1
13:35:41,073   INFO TransmissionModel:370 - >>>>>>>>>>>sourceControllerEvent at time: 0,000000  agentId: 33
13:35:41,073   INFO TransmissionModel:386 - >>>>>>>>>>>defineSourceParameters: sourceId 34 not set explicitly in infectionModelSourceParameters. Source uses default infectionModelSourceParameters defined for sourceId: -1
13:35:41,073   INFO TransmissionModel:370 - >>>>>>>>>>>sourceControllerEvent at time: 0,000000  agentId: 34
13:35:41,073   INFO TransmissionModel:386 - >>>>>>>>>>>defineSourceParameters: sourceId 35 not set explicitly in infectionModelSourceParameters. Source uses default infectionModelSourceParameters defined for sourceId: -1
13:35:41,073   INFO TransmissionModel:370 - >>>>>>>>>>>sourceControllerEvent at time: 0,000000  agentId: 35
13:35:41,073   INFO TransmissionModel:386 - >>>>>>>>>>>defineSourceParameters: sourceId 36 not set explicitly in infectionModelSourceParameters. Source uses default infectionModelSourceParameters defined for sourceId: -1
13:35:41,073   INFO TransmissionModel:370 - >>>>>>>>>>>sourceControllerEvent at time: 0,000000  agentId: 36
13:35:41,073   INFO TransmissionModel:386 - >>>>>>>>>>>defineSourceParameters: sourceId 37 not set explicitly in infectionModelSourceParameters. Source uses default infectionModelSourceParameters defined for sourceId: -1
13:35:41,073   INFO TransmissionModel:370 - >>>>>>>>>>>sourceControllerEvent at time: 0,000000  agentId: 37
13:35:41,081   INFO TransmissionModel:386 - >>>>>>>>>>>defineSourceParameters: sourceId 38 not set explicitly in infectionModelSourceParameters. Source uses default infectionModelSourceParameters defined for sourceId: -1
13:35:41,081   INFO TransmissionModel:370 - >>>>>>>>>>>sourceControllerEvent at time: 0,000000  agentId: 38
13:35:41,081   INFO TransmissionModel:386 - >>>>>>>>>>>defineSourceParameters: sourceId 39 not set explicitly in infectionModelSourceParameters. Source uses default infectionModelSourceParameters defined for sourceId: -1
13:35:41,081   INFO TransmissionModel:370 - >>>>>>>>>>>sourceControllerEvent at time: 0,000000  agentId: 39
13:35:41,081   INFO TransmissionModel:386 - >>>>>>>>>>>defineSourceParameters: sourceId 40 not set explicitly in infectionModelSourceParameters. Source uses default infectionModelSourceParameters defined for sourceId: -1
13:35:41,081   INFO TransmissionModel:370 - >>>>>>>>>>>sourceControllerEvent at time: 0,000000  agentId: 40
13:35:41,081   INFO TransmissionModel:386 - >>>>>>>>>>>defineSourceParameters: sourceId 41 not set explicitly in infectionModelSourceParameters. Source uses default infectionModelSourceParameters defined for sourceId: -1
13:35:41,081   INFO TransmissionModel:370 - >>>>>>>>>>>sourceControllerEvent at time: 0,000000  agentId: 41
13:35:41,081   INFO TransmissionModel:386 - >>>>>>>>>>>defineSourceParameters: sourceId 42 not set explicitly in infectionModelSourceParameters. Source uses default infectionModelSourceParameters defined for sourceId: -1
13:35:41,081   INFO TransmissionModel:370 - >>>>>>>>>>>sourceControllerEvent at time: 0,000000  agentId: 42
13:35:41,081   INFO TransmissionModel:386 - >>>>>>>>>>>defineSourceParameters: sourceId 43 not set explicitly in infectionModelSourceParameters. Source uses default infectionModelSourceParameters defined for sourceId: -1
13:35:41,081   INFO TransmissionModel:370 - >>>>>>>>>>>sourceControllerEvent at time: 0,000000  agentId: 43
13:35:41,081   INFO TransmissionModel:386 - >>>>>>>>>>>defineSourceParameters: sourceId 44 not set explicitly in infectionModelSourceParameters. Source uses default infectionModelSourceParameters defined for sourceId: -1
13:35:41,091   INFO TransmissionModel:370 - >>>>>>>>>>>sourceControllerEvent at time: 0,000000  agentId: 44
13:35:41,091   INFO TransmissionModel:386 - >>>>>>>>>>>defineSourceParameters: sourceId 45 not set explicitly in infectionModelSourceParameters. Source uses default infectionModelSourceParameters defined for sourceId: -1
13:35:41,091   INFO TransmissionModel:370 - >>>>>>>>>>>sourceControllerEvent at time: 0,000000  agentId: 45
13:35:41,091   INFO TransmissionModel:386 - >>>>>>>>>>>defineSourceParameters: sourceId 46 not set explicitly in infectionModelSourceParameters. Source uses default infectionModelSourceParameters defined for sourceId: -1
13:35:41,091   INFO TransmissionModel:370 - >>>>>>>>>>>sourceControllerEvent at time: 0,000000  agentId: 46
13:35:41,091   INFO TransmissionModel:386 - >>>>>>>>>>>defineSourceParameters: sourceId 47 not set explicitly in infectionModelSourceParameters. Source uses default infectionModelSourceParameters defined for sourceId: -1
13:35:41,091   INFO TransmissionModel:370 - >>>>>>>>>>>sourceControllerEvent at time: 0,000000  agentId: 47
13:35:41,091   INFO TransmissionModel:386 - >>>>>>>>>>>defineSourceParameters: sourceId 48 not set explicitly in infectionModelSourceParameters. Source uses default infectionModelSourceParameters defined for sourceId: -1
13:35:41,091   INFO TransmissionModel:370 - >>>>>>>>>>>sourceControllerEvent at time: 0,000000  agentId: 48
13:35:41,091   INFO TransmissionModel:386 - >>>>>>>>>>>defineSourceParameters: sourceId 49 not set explicitly in infectionModelSourceParameters. Source uses default infectionModelSourceParameters defined for sourceId: -1
13:35:41,091   INFO TransmissionModel:370 - >>>>>>>>>>>sourceControllerEvent at time: 0,000000  agentId: 49
13:35:41,091   INFO TransmissionModel:386 - >>>>>>>>>>>defineSourceParameters: sourceId 50 not set explicitly in infectionModelSourceParameters. Source uses default infectionModelSourceParameters defined for sourceId: -1
13:35:41,091   INFO TransmissionModel:370 - >>>>>>>>>>>sourceControllerEvent at time: 0,000000  agentId: 50
13:35:41,091   INFO TransmissionModel:386 - >>>>>>>>>>>defineSourceParameters: sourceId 51 not set explicitly in infectionModelSourceParameters. Source uses default infectionModelSourceParameters defined for sourceId: -1
13:35:41,091   INFO TransmissionModel:370 - >>>>>>>>>>>sourceControllerEvent at time: 0,000000  agentId: 51
13:35:41,091   INFO TransmissionModel:386 - >>>>>>>>>>>defineSourceParameters: sourceId 52 not set explicitly in infectionModelSourceParameters. Source uses default infectionModelSourceParameters defined for sourceId: -1
13:35:41,091   INFO TransmissionModel:370 - >>>>>>>>>>>sourceControllerEvent at time: 0,000000  agentId: 52
13:35:41,091   INFO TransmissionModel:386 - >>>>>>>>>>>defineSourceParameters: sourceId 53 not set explicitly in infectionModelSourceParameters. Source uses default infectionModelSourceParameters defined for sourceId: -1
13:35:41,091   INFO TransmissionModel:370 - >>>>>>>>>>>sourceControllerEvent at time: 0,000000  agentId: 53
13:35:41,091   INFO TransmissionModel:386 - >>>>>>>>>>>defineSourceParameters: sourceId 54 not set explicitly in infectionModelSourceParameters. Source uses default infectionModelSourceParameters defined for sourceId: -1
13:35:41,091   INFO TransmissionModel:370 - >>>>>>>>>>>sourceControllerEvent at time: 0,000000  agentId: 54
13:35:41,107   INFO TransmissionModel:386 - >>>>>>>>>>>defineSourceParameters: sourceId 55 not set explicitly in infectionModelSourceParameters. Source uses default infectionModelSourceParameters defined for sourceId: -1
13:35:41,107   INFO TransmissionModel:370 - >>>>>>>>>>>sourceControllerEvent at time: 0,000000  agentId: 55
13:35:41,107   INFO TransmissionModel:386 - >>>>>>>>>>>defineSourceParameters: sourceId 56 not set explicitly in infectionModelSourceParameters. Source uses default infectionModelSourceParameters defined for sourceId: -1
13:35:41,107   INFO TransmissionModel:370 - >>>>>>>>>>>sourceControllerEvent at time: 0,000000  agentId: 56
13:35:41,107   INFO TransmissionModel:386 - >>>>>>>>>>>defineSourceParameters: sourceId 57 not set explicitly in infectionModelSourceParameters. Source uses default infectionModelSourceParameters defined for sourceId: -1
13:35:41,107   INFO TransmissionModel:370 - >>>>>>>>>>>sourceControllerEvent at time: 0,000000  agentId: 57
13:35:41,107   INFO TransmissionModel:386 - >>>>>>>>>>>defineSourceParameters: sourceId 58 not set explicitly in infectionModelSourceParameters. Source uses default infectionModelSourceParameters defined for sourceId: -1
13:35:41,107   INFO TransmissionModel:370 - >>>>>>>>>>>sourceControllerEvent at time: 0,000000  agentId: 58
13:35:41,107   INFO TransmissionModel:386 - >>>>>>>>>>>defineSourceParameters: sourceId 59 not set explicitly in infectionModelSourceParameters. Source uses default infectionModelSourceParameters defined for sourceId: -1
13:35:41,107   INFO TransmissionModel:370 - >>>>>>>>>>>sourceControllerEvent at time: 0,000000  agentId: 59
13:35:41,107   INFO TransmissionModel:386 - >>>>>>>>>>>defineSourceParameters: sourceId 60 not set explicitly in infectionModelSourceParameters. Source uses default infectionModelSourceParameters defined for sourceId: -1
13:35:41,107   INFO TransmissionModel:370 - >>>>>>>>>>>sourceControllerEvent at time: 0,000000  agentId: 60
13:35:41,107   INFO TransmissionModel:386 - >>>>>>>>>>>defineSourceParameters: sourceId 61 not set explicitly in infectionModelSourceParameters. Source uses default infectionModelSourceParameters defined for sourceId: -1
13:35:41,107   INFO TransmissionModel:370 - >>>>>>>>>>>sourceControllerEvent at time: 0,000000  agentId: 61
13:36:36,251   INFO OutputFile:109 - Absolute file name..\..\..\output\choirRehearsal\condM\miller-2020-life_seed_005\infectionStatus.txt
13:36:36,320   INFO OutputFile:109 - Absolute file name..\..\..\output\choirRehearsal\condM\miller-2020-life_seed_005\pathogenLoad.txt
13:36:36,334   INFO Simulation:252 - Finished writing all output files
13:36:36,334   INFO Simulation:255 - Post-loop: before waitForTraci
13:36:36,334   INFO Simulation:262 - Post-loop: finished.
13:36:36,334   INFO ScenarioRun:207 - Simulation run finished.
13:36:36,334   INFO ScenarioRun:265 - Simulation of scenario miller-2020-life_seed_005 finished.
13:36:37,053   INFO STDOUTERR:15 - Redirect StdOut and StdErr
13:36:37,053   INFO ScenarioRunSubCommand:55 - Use output directory: C:\Users\Rahn\Documents\Forschung\Veroeffentlichungen\2021\CovidSim_Model\data\scenarios\choirRehearsal\scripts\..\..\..\output\choirRehearsal\condM
13:36:37,655 STDOUT STDOUTERR:22 - Topography Warning:
   The target is not used in any source. Remove target to increase performance. 
   The target is not used in any source. Remove target to increase performance. 
   The target is not used in any source. Remove target to increase performance. 
   The target is not used in any source. Remove target to increase performance. 
   The target is not used in any source. Remove target to increase performance. 
   The target is not used in any source. Remove target to increase performance. 
   The target is not used in any source. Remove target to increase performance. 
   The target is not used in any source. Remove target to increase performance. 
   The target is not used in any source. Remove target to increase performance. 
   The target is not used in any source. Remove target to increase performance. 
   The target is not used in any source. Remove target to increase performance. 
   The target is not used in any source. Remove target to increase performance. 
   The target is not used in any source. Remove target to increase performance. 
   The target is not used in any source. Remove target to increase performance. 
   The target is not used in any source. Remove target to increase performance. 
   The target is not used in any source. Remove target to increase performance. 
   The target is not used in any source. Remove target to increase performance. 
   The target is not used in any source. Remove target to increase performance. 
   The target is not used in any source. Remove target to increase performance. 
   The target is not used in any source. Remove target to increase performance. 
   The target is not used in any source. Remove target to increase performance. 
   The target is not used in any source. Remove target to increase performance. 
   The target is not used in any source. Remove target to increase performance. 
   The target is not used in any source. Remove target to increase performance. 
   The target is not used in any source. Remove target to increase performance. 
   The target is not used in any source. Remove target to increase performance. 
   The target is not used in any source. Remove target to increase performance. 
   The target is not used in any source. Remove target to increase performance. 
   The target is not used in any source. Remove target to increase performance. 
   The target is not used in any source. Remove target to increase performance. 
   The target is not used in any source. Remove target to increase performance. 
   The target is not used in any source. Remove target to increase performance. 
   The target is not used in any source. Remove target to increase performance. 
   The target is not used in any source. Remove target to increase performance. 
   The target is not used in any source. Remove target to increase performance. 
   The target is not used in any source. Remove target to increase performance. 
   The target is not used in any source. Remove target to increase performance. 
   The target is not used in any source. Remove target to increase performance. 
   The target is not used in any source. Remove target to increase performance. 
   The target is not used in any source. Remove target to increase performance. 
   The target is not used in any source. Remove target to increase performance. 
   The target is not used in any source. Remove target to increase performance. 
   The target is not used in any source. Remove target to increase performance. 
   The target is not used in any source. Remove target to increase performance. 
   The target is not used in any source. Remove target to increase performance. 
   The target is not used in any source. Remove target to increase performance. 
   The target is not used in any source. Remove target to increase performance. 
   The target is not used in any source. Remove target to increase performance. 
   Two targets overlap. 
   Two targets overlap. 
   Two targets overlap. 
   Two targets overlap. 
   Two targets overlap. 
   Two targets overlap. 
   Two targets overlap. 
   Two targets overlap. 
   Two targets overlap. 
   Two targets overlap. 
   Two targets overlap. 
   Two targets overlap. 
   Two targets overlap. 
   Two targets overlap. 
   Two targets overlap. 
   Two targets overlap. 

13:36:37,686   INFO VadereConfig:66 - Use config file from path C:\Users\Rahn\.config\vadere.conf
13:36:37,824   INFO ScenarioCache:85 - Cache search location: C:\Users\Rahn\Documents\Forschung\Veroeffentlichungen\2021\CovidSim_Model\data\scenarios\choirRehearsal\scripts\..\createdFromTemplate\__cache__
13:36:37,855   INFO ScenarioRun:147 - Initializing scenario: miller-2020-life_seed_006...
13:36:37,855   INFO ScenarioRun:128 - scenario context initialized.
13:36:37,855   INFO ScenarioRun:229 - no mesh miller-2020-life_seed_006.poly was found.
13:36:37,855   INFO ScenarioRun:229 - no mesh miller-2020-life_seed_006_background.poly was found.
13:36:37,955   INFO PotentialFieldDistancesBruteForce:49 - solve floor field (PotentialFieldDistancesBruteForce)
13:36:37,971   INFO PotentialFieldDistancesBruteForce:106 - Progress:  0% -> 0/47450 [points]
13:36:38,056   INFO PotentialFieldDistancesBruteForce:106 - Progress: 10% -> 4745/47450 [points]
13:36:38,087   INFO PotentialFieldDistancesBruteForce:106 - Progress: 20% -> 9490/47450 [points]
13:36:38,125   INFO PotentialFieldDistancesBruteForce:106 - Progress: 30% -> 14235/47450 [points]
13:36:38,156   INFO PotentialFieldDistancesBruteForce:106 - Progress: 40% -> 18980/47450 [points]
13:36:38,172   INFO PotentialFieldDistancesBruteForce:106 - Progress: 50% -> 23725/47450 [points]
13:36:38,203   INFO PotentialFieldDistancesBruteForce:106 - Progress: 60% -> 28470/47450 [points]
13:36:38,230   INFO PotentialFieldDistancesBruteForce:106 - Progress: 70% -> 33215/47450 [points]
13:36:38,252   INFO PotentialFieldDistancesBruteForce:106 - Progress: 80% -> 37960/47450 [points]
13:36:38,281   INFO PotentialFieldDistancesBruteForce:106 - Progress: 90% -> 42705/47450 [points]
13:36:38,293   INFO PotentialFieldDistancesBruteForce:96 - floor field initialization time:338[ms]
13:36:38,293   INFO Topography:428 - Set PedestrianIdCount to start value: 1
13:36:38,434   INFO EikonalSolverDefaultProvider:23 - floor field initialization time:111[ms]
13:36:38,485   INFO EikonalSolverDefaultProvider:23 - floor field initialization time:41[ms]
13:36:38,535   INFO EikonalSolverDefaultProvider:23 - floor field initialization time:40[ms]
13:36:38,573   INFO EikonalSolverDefaultProvider:23 - floor field initialization time:28[ms]
13:36:38,606   INFO EikonalSolverDefaultProvider:23 - floor field initialization time:31[ms]
13:36:38,636   INFO EikonalSolverDefaultProvider:23 - floor field initialization time:30[ms]
13:36:38,675   INFO EikonalSolverDefaultProvider:23 - floor field initialization time:39[ms]
13:36:38,707   INFO EikonalSolverDefaultProvider:23 - floor field initialization time:30[ms]
13:36:38,737   INFO EikonalSolverDefaultProvider:23 - floor field initialization time:30[ms]
13:36:38,768   INFO EikonalSolverDefaultProvider:23 - floor field initialization time:31[ms]
13:36:38,818   INFO EikonalSolverDefaultProvider:23 - floor field initialization time:30[ms]
13:36:38,847   INFO EikonalSolverDefaultProvider:23 - floor field initialization time:29[ms]
13:36:38,869   INFO EikonalSolverDefaultProvider:23 - floor field initialization time:20[ms]
13:36:38,899   INFO EikonalSolverDefaultProvider:23 - floor field initialization time:22[ms]
13:36:38,929   INFO EikonalSolverDefaultProvider:23 - floor field initialization time:30[ms]
13:36:38,960   INFO EikonalSolverDefaultProvider:23 - floor field initialization time:31[ms]
13:36:38,980   INFO EikonalSolverDefaultProvider:23 - floor field initialization time:20[ms]
13:36:39,010   INFO EikonalSolverDefaultProvider:23 - floor field initialization time:22[ms]
13:36:39,041   INFO EikonalSolverDefaultProvider:23 - floor field initialization time:31[ms]
13:36:39,071   INFO EikonalSolverDefaultProvider:23 - floor field initialization time:30[ms]
13:36:39,092   INFO EikonalSolverDefaultProvider:23 - floor field initialization time:21[ms]
13:36:39,122   INFO EikonalSolverDefaultProvider:23 - floor field initialization time:20[ms]
13:36:39,183   INFO EikonalSolverDefaultProvider:23 - floor field initialization time:61[ms]
13:36:39,222   INFO EikonalSolverDefaultProvider:23 - floor field initialization time:29[ms]
13:36:39,256   INFO EikonalSolverDefaultProvider:23 - floor field initialization time:32[ms]
13:36:39,285   INFO EikonalSolverDefaultProvider:23 - floor field initialization time:26[ms]
13:36:39,323   INFO EikonalSolverDefaultProvider:23 - floor field initialization time:30[ms]
13:36:39,346   INFO EikonalSolverDefaultProvider:23 - floor field initialization time:21[ms]
13:36:39,376   INFO EikonalSolverDefaultProvider:23 - floor field initialization time:22[ms]
13:36:39,405   INFO EikonalSolverDefaultProvider:23 - floor field initialization time:29[ms]
13:36:39,427   INFO EikonalSolverDefaultProvider:23 - floor field initialization time:20[ms]
13:36:39,456   INFO EikonalSolverDefaultProvider:23 - floor field initialization time:29[ms]
13:36:39,478   INFO EikonalSolverDefaultProvider:23 - floor field initialization time:20[ms]
13:36:39,509   INFO EikonalSolverDefaultProvider:23 - floor field initialization time:23[ms]
13:36:39,529   INFO EikonalSolverDefaultProvider:23 - floor field initialization time:20[ms]
13:36:39,559   INFO EikonalSolverDefaultProvider:23 - floor field initialization time:22[ms]
13:36:39,588   INFO EikonalSolverDefaultProvider:23 - floor field initialization time:29[ms]
13:36:39,648   INFO EikonalSolverDefaultProvider:23 - floor field initialization time:58[ms]
13:36:39,670   INFO EikonalSolverDefaultProvider:23 - floor field initialization time:20[ms]
13:36:39,701   INFO EikonalSolverDefaultProvider:23 - floor field initialization time:22[ms]
13:36:39,731   INFO EikonalSolverDefaultProvider:23 - floor field initialization time:30[ms]
13:36:39,752   INFO EikonalSolverDefaultProvider:23 - floor field initialization time:21[ms]
13:36:39,782   INFO EikonalSolverDefaultProvider:23 - floor field initialization time:22[ms]
13:36:39,810   INFO EikonalSolverDefaultProvider:23 - floor field initialization time:28[ms]
13:36:39,833   INFO EikonalSolverDefaultProvider:23 - floor field initialization time:20[ms]
13:36:39,863   INFO EikonalSolverDefaultProvider:23 - floor field initialization time:30[ms]
13:36:39,883   INFO EikonalSolverDefaultProvider:23 - floor field initialization time:20[ms]
13:36:39,914   INFO EikonalSolverDefaultProvider:23 - floor field initialization time:23[ms]
13:36:39,942   INFO EikonalSolverDefaultProvider:23 - floor field initialization time:28[ms]
13:36:39,964   INFO EikonalSolverDefaultProvider:23 - floor field initialization time:20[ms]
13:36:39,995   INFO EikonalSolverDefaultProvider:23 - floor field initialization time:31[ms]
13:36:40,015   INFO EikonalSolverDefaultProvider:23 - floor field initialization time:20[ms]
13:36:40,086   INFO EikonalSolverDefaultProvider:23 - floor field initialization time:23[ms]
13:36:40,116   INFO EikonalSolverDefaultProvider:23 - floor field initialization time:30[ms]
13:36:40,147   INFO EikonalSolverDefaultProvider:23 - floor field initialization time:23[ms]
13:36:40,175   INFO EikonalSolverDefaultProvider:23 - floor field initialization time:28[ms]
13:36:40,198   INFO EikonalSolverDefaultProvider:23 - floor field initialization time:21[ms]
13:36:40,229   INFO EikonalSolverDefaultProvider:23 - floor field initialization time:31[ms]
13:36:40,259   INFO EikonalSolverDefaultProvider:23 - floor field initialization time:30[ms]
13:36:40,290   INFO EikonalSolverDefaultProvider:23 - floor field initialization time:31[ms]
13:36:40,318   INFO EikonalSolverDefaultProvider:23 - floor field initialization time:28[ms]
13:36:40,341   INFO EikonalSolverDefaultProvider:23 - floor field initialization time:21[ms]
13:36:40,369   INFO EikonalSolverDefaultProvider:23 - floor field initialization time:28[ms]
13:36:40,392   INFO EikonalSolverDefaultProvider:23 - floor field initialization time:21[ms]
13:36:40,420   INFO EikonalSolverDefaultProvider:23 - floor field initialization time:28[ms]
13:36:40,443   INFO EikonalSolverDefaultProvider:23 - floor field initialization time:20[ms]
13:36:40,514   INFO EikonalSolverDefaultProvider:23 - floor field initialization time:71[ms]
13:36:40,542   INFO EikonalSolverDefaultProvider:23 - floor field initialization time:28[ms]
13:36:40,565   INFO EikonalSolverDefaultProvider:23 - floor field initialization time:21[ms]
13:36:40,603   INFO EikonalSolverDefaultProvider:23 - floor field initialization time:38[ms]
13:36:40,626   INFO EikonalSolverDefaultProvider:23 - floor field initialization time:23[ms]
13:36:40,656   INFO EikonalSolverDefaultProvider:23 - floor field initialization time:30[ms]
13:36:40,676   INFO EikonalSolverDefaultProvider:23 - floor field initialization time:20[ms]
13:36:40,707   INFO EikonalSolverDefaultProvider:23 - floor field initialization time:23[ms]
13:36:40,735   INFO EikonalSolverDefaultProvider:23 - floor field initialization time:28[ms]
13:36:40,757   INFO EikonalSolverDefaultProvider:23 - floor field initialization time:20[ms]
13:36:40,788   INFO EikonalSolverDefaultProvider:23 - floor field initialization time:31[ms]
13:36:40,808   INFO EikonalSolverDefaultProvider:23 - floor field initialization time:20[ms]
13:36:40,838   INFO EikonalSolverDefaultProvider:23 - floor field initialization time:22[ms]
13:36:40,899   INFO EikonalSolverDefaultProvider:23 - floor field initialization time:22[ms]
13:36:40,942   INFO EikonalSolverDefaultProvider:23 - floor field initialization time:33[ms]
13:36:40,978   INFO EikonalSolverDefaultProvider:23 - floor field initialization time:30[ms]
13:36:41,010   INFO EikonalSolverDefaultProvider:23 - floor field initialization time:30[ms]
13:36:41,041   INFO EikonalSolverDefaultProvider:23 - floor field initialization time:31[ms]
13:36:41,071   INFO EikonalSolverDefaultProvider:23 - floor field initialization time:30[ms]
13:36:41,109   INFO EikonalSolverDefaultProvider:23 - floor field initialization time:30[ms]
13:36:41,142   INFO EikonalSolverDefaultProvider:23 - floor field initialization time:31[ms]
13:36:41,172   INFO EikonalSolverDefaultProvider:23 - floor field initialization time:30[ms]
13:36:41,211   INFO EikonalSolverDefaultProvider:23 - floor field initialization time:39[ms]
13:36:41,243   INFO EikonalSolverDefaultProvider:23 - floor field initialization time:30[ms]
13:36:41,273   INFO EikonalSolverDefaultProvider:23 - floor field initialization time:30[ms]
13:36:41,304   INFO EikonalSolverDefaultProvider:23 - floor field initialization time:23[ms]
13:36:41,342   INFO EikonalSolverDefaultProvider:23 - floor field initialization time:28[ms]
13:36:41,375   INFO EikonalSolverDefaultProvider:23 - floor field initialization time:31[ms]
13:36:41,405   INFO EikonalSolverDefaultProvider:23 - floor field initialization time:30[ms]
13:36:41,435   INFO EikonalSolverDefaultProvider:23 - floor field initialization time:30[ms]
13:36:41,466   INFO EikonalSolverDefaultProvider:23 - floor field initialization time:23[ms]
13:36:41,507   INFO EikonalSolverDefaultProvider:23 - floor field initialization time:33[ms]
13:36:41,537   INFO EikonalSolverDefaultProvider:23 - floor field initialization time:22[ms]
13:36:41,567   INFO EikonalSolverDefaultProvider:23 - floor field initialization time:22[ms]
13:36:41,608   INFO EikonalSolverDefaultProvider:23 - floor field initialization time:30[ms]
13:36:41,642   INFO EikonalSolverDefaultProvider:23 - floor field initialization time:34[ms]
13:36:41,673   INFO EikonalSolverDefaultProvider:23 - floor field initialization time:31[ms]
13:36:41,704   INFO EikonalSolverDefaultProvider:23 - floor field initialization time:31[ms]
13:36:41,742   INFO EikonalSolverDefaultProvider:23 - floor field initialization time:22[ms]
13:36:41,773   INFO EikonalSolverDefaultProvider:23 - floor field initialization time:31[ms]
13:36:41,805   INFO EikonalSolverDefaultProvider:23 - floor field initialization time:32[ms]
13:36:41,829   INFO EikonalSolverDefaultProvider:23 - floor field initialization time:24[ms]
13:36:41,859   INFO EikonalSolverDefaultProvider:23 - floor field initialization time:30[ms]
13:36:41,880   INFO EikonalSolverDefaultProvider:23 - floor field initialization time:21[ms]
13:36:41,970   INFO EikonalSolverDefaultProvider:23 - floor field initialization time:82[ms]
13:36:42,000   INFO EikonalSolverDefaultProvider:23 - floor field initialization time:28[ms]
13:36:42,031   INFO EikonalSolverDefaultProvider:23 - floor field initialization time:30[ms]
13:36:42,061   INFO EikonalSolverDefaultProvider:23 - floor field initialization time:30[ms]
13:36:42,100   INFO EikonalSolverDefaultProvider:23 - floor field initialization time:31[ms]
13:36:42,122   INFO EikonalSolverDefaultProvider:23 - floor field initialization time:20[ms]
13:36:42,151   INFO EikonalSolverDefaultProvider:23 - floor field initialization time:29[ms]
13:36:42,173   INFO EikonalSolverDefaultProvider:23 - floor field initialization time:20[ms]
13:36:42,204   INFO EikonalSolverDefaultProvider:23 - floor field initialization time:31[ms]
13:36:42,224   INFO EikonalSolverDefaultProvider:23 - floor field initialization time:20[ms]
13:36:42,252   INFO EikonalSolverDefaultProvider:23 - floor field initialization time:20[ms]
13:36:42,275   INFO EikonalSolverDefaultProvider:23 - floor field initialization time:21[ms]
13:36:42,295   INFO EikonalSolverDefaultProvider:23 - floor field initialization time:20[ms]
13:36:42,323   INFO EikonalSolverDefaultProvider:23 - floor field initialization time:28[ms]
13:36:42,345   INFO EikonalSolverDefaultProvider:23 - floor field initialization time:20[ms]
13:36:42,374   INFO EikonalSolverDefaultProvider:23 - floor field initialization time:21[ms]
13:36:42,396   INFO EikonalSolverDefaultProvider:23 - floor field initialization time:20[ms]
13:36:42,416   INFO EikonalSolverDefaultProvider:23 - floor field initialization time:20[ms]
13:36:42,445   INFO EikonalSolverDefaultProvider:23 - floor field initialization time:21[ms]
13:36:42,467   INFO EikonalSolverDefaultProvider:23 - floor field initialization time:20[ms]
13:36:42,487   INFO EikonalSolverDefaultProvider:23 - floor field initialization time:20[ms]
13:36:42,516   INFO EikonalSolverDefaultProvider:23 - floor field initialization time:29[ms]
13:36:42,538   INFO EikonalSolverDefaultProvider:23 - floor field initialization time:20[ms]
13:36:42,558   INFO EikonalSolverDefaultProvider:23 - floor field initialization time:20[ms]
13:36:42,587   INFO EikonalSolverDefaultProvider:23 - floor field initialization time:21[ms]
13:36:42,609   INFO EikonalSolverDefaultProvider:23 - floor field initialization time:20[ms]
13:36:42,629   INFO EikonalSolverDefaultProvider:23 - floor field initialization time:20[ms]
13:36:42,740   INFO EikonalSolverDefaultProvider:23 - floor field initialization time:20[ms]
13:36:42,768   INFO EikonalSolverDefaultProvider:23 - floor field initialization time:28[ms]
13:36:42,791   INFO EikonalSolverDefaultProvider:23 - floor field initialization time:21[ms]
13:36:42,821   INFO EikonalSolverDefaultProvider:23 - floor field initialization time:30[ms]
13:36:42,852   INFO EikonalSolverDefaultProvider:23 - floor field initialization time:31[ms]
13:36:42,872   INFO EikonalSolverDefaultProvider:23 - floor field initialization time:20[ms]
13:36:42,900   INFO EikonalSolverDefaultProvider:23 - floor field initialization time:28[ms]
13:36:42,922   INFO EikonalSolverDefaultProvider:23 - floor field initialization time:20[ms]
13:36:42,951   INFO EikonalSolverDefaultProvider:23 - floor field initialization time:29[ms]
13:36:42,973   INFO EikonalSolverDefaultProvider:23 - floor field initialization time:20[ms]
13:36:42,993   INFO EikonalSolverDefaultProvider:23 - floor field initialization time:20[ms]
13:36:43,024   INFO EikonalSolverDefaultProvider:23 - floor field initialization time:21[ms]
13:36:43,052   INFO EikonalSolverDefaultProvider:23 - floor field initialization time:28[ms]
13:36:43,074   INFO EikonalSolverDefaultProvider:23 - floor field initialization time:20[ms]
13:36:43,102   INFO EikonalSolverDefaultProvider:23 - floor field initialization time:28[ms]
13:36:43,125   INFO EikonalSolverDefaultProvider:23 - floor field initialization time:20[ms]
13:36:43,155   INFO EikonalSolverDefaultProvider:23 - floor field initialization time:30[ms]
13:36:43,175   INFO EikonalSolverDefaultProvider:23 - floor field initialization time:20[ms]
13:36:43,206   INFO EikonalSolverDefaultProvider:23 - floor field initialization time:23[ms]
13:36:43,234   INFO EikonalSolverDefaultProvider:23 - floor field initialization time:28[ms]
13:36:43,267   INFO EikonalSolverDefaultProvider:23 - floor field initialization time:31[ms]
13:36:43,295   INFO EikonalSolverDefaultProvider:23 - floor field initialization time:28[ms]
13:36:43,318   INFO EikonalSolverDefaultProvider:23 - floor field initialization time:21[ms]
13:36:43,346   INFO EikonalSolverDefaultProvider:23 - floor field initialization time:28[ms]
13:36:43,437   INFO EikonalSolverDefaultProvider:23 - floor field initialization time:89[ms]
13:36:43,469   INFO EikonalSolverDefaultProvider:23 - floor field initialization time:30[ms]
13:36:43,500   INFO EikonalSolverDefaultProvider:23 - floor field initialization time:20[ms]
13:36:43,530   INFO EikonalSolverDefaultProvider:23 - floor field initialization time:30[ms]
13:36:43,550   INFO EikonalSolverDefaultProvider:23 - floor field initialization time:20[ms]
13:36:43,581   INFO EikonalSolverDefaultProvider:23 - floor field initialization time:20[ms]
13:36:43,611   INFO EikonalSolverDefaultProvider:23 - floor field initialization time:22[ms]
13:36:43,611   INFO Simulation:278 - preLoop finished.
13:36:43,611   INFO TransmissionModel:370 - >>>>>>>>>>>sourceControllerEvent at time: 0,000000  agentId: 1
13:36:43,619   INFO TransmissionModel:386 - >>>>>>>>>>>defineSourceParameters: sourceId 2 not set explicitly in infectionModelSourceParameters. Source uses default infectionModelSourceParameters defined for sourceId: -1
13:36:43,619   INFO TransmissionModel:370 - >>>>>>>>>>>sourceControllerEvent at time: 0,000000  agentId: 2
13:36:43,621   INFO TransmissionModel:386 - >>>>>>>>>>>defineSourceParameters: sourceId 3 not set explicitly in infectionModelSourceParameters. Source uses default infectionModelSourceParameters defined for sourceId: -1
13:36:43,621   INFO TransmissionModel:370 - >>>>>>>>>>>sourceControllerEvent at time: 0,000000  agentId: 3
13:36:43,621   INFO TransmissionModel:386 - >>>>>>>>>>>defineSourceParameters: sourceId 4 not set explicitly in infectionModelSourceParameters. Source uses default infectionModelSourceParameters defined for sourceId: -1
13:36:43,621   INFO TransmissionModel:370 - >>>>>>>>>>>sourceControllerEvent at time: 0,000000  agentId: 4
13:36:43,621   INFO TransmissionModel:386 - >>>>>>>>>>>defineSourceParameters: sourceId 5 not set explicitly in infectionModelSourceParameters. Source uses default infectionModelSourceParameters defined for sourceId: -1
13:36:43,621   INFO TransmissionModel:370 - >>>>>>>>>>>sourceControllerEvent at time: 0,000000  agentId: 5
13:36:43,621   INFO TransmissionModel:386 - >>>>>>>>>>>defineSourceParameters: sourceId 6 not set explicitly in infectionModelSourceParameters. Source uses default infectionModelSourceParameters defined for sourceId: -1
13:36:43,621   INFO TransmissionModel:370 - >>>>>>>>>>>sourceControllerEvent at time: 0,000000  agentId: 6
13:36:43,621   INFO TransmissionModel:386 - >>>>>>>>>>>defineSourceParameters: sourceId 7 not set explicitly in infectionModelSourceParameters. Source uses default infectionModelSourceParameters defined for sourceId: -1
13:36:43,621   INFO TransmissionModel:370 - >>>>>>>>>>>sourceControllerEvent at time: 0,000000  agentId: 7
13:36:43,621   INFO TransmissionModel:386 - >>>>>>>>>>>defineSourceParameters: sourceId 8 not set explicitly in infectionModelSourceParameters. Source uses default infectionModelSourceParameters defined for sourceId: -1
13:36:43,621   INFO TransmissionModel:370 - >>>>>>>>>>>sourceControllerEvent at time: 0,000000  agentId: 8
13:36:43,621   INFO TransmissionModel:386 - >>>>>>>>>>>defineSourceParameters: sourceId 9 not set explicitly in infectionModelSourceParameters. Source uses default infectionModelSourceParameters defined for sourceId: -1
13:36:43,621   INFO TransmissionModel:370 - >>>>>>>>>>>sourceControllerEvent at time: 0,000000  agentId: 9
13:36:43,629   INFO TransmissionModel:386 - >>>>>>>>>>>defineSourceParameters: sourceId 10 not set explicitly in infectionModelSourceParameters. Source uses default infectionModelSourceParameters defined for sourceId: -1
13:36:43,629   INFO TransmissionModel:370 - >>>>>>>>>>>sourceControllerEvent at time: 0,000000  agentId: 10
13:36:43,629   INFO TransmissionModel:386 - >>>>>>>>>>>defineSourceParameters: sourceId 11 not set explicitly in infectionModelSourceParameters. Source uses default infectionModelSourceParameters defined for sourceId: -1
13:36:43,629   INFO TransmissionModel:370 - >>>>>>>>>>>sourceControllerEvent at time: 0,000000  agentId: 11
13:36:43,631   INFO TransmissionModel:386 - >>>>>>>>>>>defineSourceParameters: sourceId 12 not set explicitly in infectionModelSourceParameters. Source uses default infectionModelSourceParameters defined for sourceId: -1
13:36:43,631   INFO TransmissionModel:370 - >>>>>>>>>>>sourceControllerEvent at time: 0,000000  agentId: 12
13:36:43,631   INFO TransmissionModel:386 - >>>>>>>>>>>defineSourceParameters: sourceId 13 not set explicitly in infectionModelSourceParameters. Source uses default infectionModelSourceParameters defined for sourceId: -1
13:36:43,631   INFO TransmissionModel:370 - >>>>>>>>>>>sourceControllerEvent at time: 0,000000  agentId: 13
13:36:43,631   INFO TransmissionModel:386 - >>>>>>>>>>>defineSourceParameters: sourceId 14 not set explicitly in infectionModelSourceParameters. Source uses default infectionModelSourceParameters defined for sourceId: -1
13:36:43,639   INFO TransmissionModel:370 - >>>>>>>>>>>sourceControllerEvent at time: 0,000000  agentId: 14
13:36:43,639   INFO TransmissionModel:386 - >>>>>>>>>>>defineSourceParameters: sourceId 15 not set explicitly in infectionModelSourceParameters. Source uses default infectionModelSourceParameters defined for sourceId: -1
13:36:43,639   INFO TransmissionModel:370 - >>>>>>>>>>>sourceControllerEvent at time: 0,000000  agentId: 15
13:36:43,639   INFO TransmissionModel:386 - >>>>>>>>>>>defineSourceParameters: sourceId 16 not set explicitly in infectionModelSourceParameters. Source uses default infectionModelSourceParameters defined for sourceId: -1
13:36:43,639   INFO TransmissionModel:370 - >>>>>>>>>>>sourceControllerEvent at time: 0,000000  agentId: 16
13:36:43,639   INFO TransmissionModel:386 - >>>>>>>>>>>defineSourceParameters: sourceId 17 not set explicitly in infectionModelSourceParameters. Source uses default infectionModelSourceParameters defined for sourceId: -1
13:36:43,639   INFO TransmissionModel:370 - >>>>>>>>>>>sourceControllerEvent at time: 0,000000  agentId: 17
13:36:43,639   INFO TransmissionModel:386 - >>>>>>>>>>>defineSourceParameters: sourceId 18 not set explicitly in infectionModelSourceParameters. Source uses default infectionModelSourceParameters defined for sourceId: -1
13:36:43,639   INFO TransmissionModel:370 - >>>>>>>>>>>sourceControllerEvent at time: 0,000000  agentId: 18
13:36:43,639   INFO TransmissionModel:386 - >>>>>>>>>>>defineSourceParameters: sourceId 19 not set explicitly in infectionModelSourceParameters. Source uses default infectionModelSourceParameters defined for sourceId: -1
13:36:43,639   INFO TransmissionModel:370 - >>>>>>>>>>>sourceControllerEvent at time: 0,000000  agentId: 19
13:36:43,639   INFO TransmissionModel:386 - >>>>>>>>>>>defineSourceParameters: sourceId 20 not set explicitly in infectionModelSourceParameters. Source uses default infectionModelSourceParameters defined for sourceId: -1
13:36:43,639   INFO TransmissionModel:370 - >>>>>>>>>>>sourceControllerEvent at time: 0,000000  agentId: 20
13:36:43,649   INFO TransmissionModel:386 - >>>>>>>>>>>defineSourceParameters: sourceId 21 not set explicitly in infectionModelSourceParameters. Source uses default infectionModelSourceParameters defined for sourceId: -1
13:36:43,649   INFO TransmissionModel:370 - >>>>>>>>>>>sourceControllerEvent at time: 0,000000  agentId: 21
13:36:43,649   INFO TransmissionModel:386 - >>>>>>>>>>>defineSourceParameters: sourceId 22 not set explicitly in infectionModelSourceParameters. Source uses default infectionModelSourceParameters defined for sourceId: -1
13:36:43,651   INFO TransmissionModel:370 - >>>>>>>>>>>sourceControllerEvent at time: 0,000000  agentId: 22
13:36:43,651   INFO TransmissionModel:386 - >>>>>>>>>>>defineSourceParameters: sourceId 23 not set explicitly in infectionModelSourceParameters. Source uses default infectionModelSourceParameters defined for sourceId: -1
13:36:43,651   INFO TransmissionModel:370 - >>>>>>>>>>>sourceControllerEvent at time: 0,000000  agentId: 23
13:36:43,651   INFO TransmissionModel:386 - >>>>>>>>>>>defineSourceParameters: sourceId 24 not set explicitly in infectionModelSourceParameters. Source uses default infectionModelSourceParameters defined for sourceId: -1
13:36:43,651   INFO TransmissionModel:370 - >>>>>>>>>>>sourceControllerEvent at time: 0,000000  agentId: 24
13:36:43,651   INFO TransmissionModel:386 - >>>>>>>>>>>defineSourceParameters: sourceId 25 not set explicitly in infectionModelSourceParameters. Source uses default infectionModelSourceParameters defined for sourceId: -1
13:36:43,651   INFO TransmissionModel:370 - >>>>>>>>>>>sourceControllerEvent at time: 0,000000  agentId: 25
13:36:43,651   INFO TransmissionModel:386 - >>>>>>>>>>>defineSourceParameters: sourceId 26 not set explicitly in infectionModelSourceParameters. Source uses default infectionModelSourceParameters defined for sourceId: -1
13:36:43,651   INFO TransmissionModel:370 - >>>>>>>>>>>sourceControllerEvent at time: 0,000000  agentId: 26
13:36:43,651   INFO TransmissionModel:386 - >>>>>>>>>>>defineSourceParameters: sourceId 27 not set explicitly in infectionModelSourceParameters. Source uses default infectionModelSourceParameters defined for sourceId: -1
13:36:43,667   INFO TransmissionModel:370 - >>>>>>>>>>>sourceControllerEvent at time: 0,000000  agentId: 27
13:36:43,667   INFO TransmissionModel:386 - >>>>>>>>>>>defineSourceParameters: sourceId 28 not set explicitly in infectionModelSourceParameters. Source uses default infectionModelSourceParameters defined for sourceId: -1
13:36:43,667   INFO TransmissionModel:370 - >>>>>>>>>>>sourceControllerEvent at time: 0,000000  agentId: 28
13:36:43,670   INFO TransmissionModel:386 - >>>>>>>>>>>defineSourceParameters: sourceId 29 not set explicitly in infectionModelSourceParameters. Source uses default infectionModelSourceParameters defined for sourceId: -1
13:36:43,670   INFO TransmissionModel:370 - >>>>>>>>>>>sourceControllerEvent at time: 0,000000  agentId: 29
13:36:43,670   INFO TransmissionModel:386 - >>>>>>>>>>>defineSourceParameters: sourceId 30 not set explicitly in infectionModelSourceParameters. Source uses default infectionModelSourceParameters defined for sourceId: -1
13:36:43,670   INFO TransmissionModel:370 - >>>>>>>>>>>sourceControllerEvent at time: 0,000000  agentId: 30
13:36:43,672   INFO TransmissionModel:386 - >>>>>>>>>>>defineSourceParameters: sourceId 31 not set explicitly in infectionModelSourceParameters. Source uses default infectionModelSourceParameters defined for sourceId: -1
13:36:43,672   INFO TransmissionModel:370 - >>>>>>>>>>>sourceControllerEvent at time: 0,000000  agentId: 31
13:36:43,672   INFO TransmissionModel:386 - >>>>>>>>>>>defineSourceParameters: sourceId 32 not set explicitly in infectionModelSourceParameters. Source uses default infectionModelSourceParameters defined for sourceId: -1
13:36:43,672   INFO TransmissionModel:370 - >>>>>>>>>>>sourceControllerEvent at time: 0,000000  agentId: 32
13:36:43,672   INFO TransmissionModel:386 - >>>>>>>>>>>defineSourceParameters: sourceId 33 not set explicitly in infectionModelSourceParameters. Source uses default infectionModelSourceParameters defined for sourceId: -1
13:36:43,672   INFO TransmissionModel:370 - >>>>>>>>>>>sourceControllerEvent at time: 0,000000  agentId: 33
13:36:43,672   INFO TransmissionModel:386 - >>>>>>>>>>>defineSourceParameters: sourceId 34 not set explicitly in infectionModelSourceParameters. Source uses default infectionModelSourceParameters defined for sourceId: -1
13:36:43,672   INFO TransmissionModel:370 - >>>>>>>>>>>sourceControllerEvent at time: 0,000000  agentId: 34
13:36:43,672   INFO TransmissionModel:386 - >>>>>>>>>>>defineSourceParameters: sourceId 35 not set explicitly in infectionModelSourceParameters. Source uses default infectionModelSourceParameters defined for sourceId: -1
13:36:43,672   INFO TransmissionModel:370 - >>>>>>>>>>>sourceControllerEvent at time: 0,000000  agentId: 35
13:36:43,680   INFO TransmissionModel:386 - >>>>>>>>>>>defineSourceParameters: sourceId 36 not set explicitly in infectionModelSourceParameters. Source uses default infectionModelSourceParameters defined for sourceId: -1
13:36:43,680   INFO TransmissionModel:370 - >>>>>>>>>>>sourceControllerEvent at time: 0,000000  agentId: 36
13:36:43,680   INFO TransmissionModel:386 - >>>>>>>>>>>defineSourceParameters: sourceId 37 not set explicitly in infectionModelSourceParameters. Source uses default infectionModelSourceParameters defined for sourceId: -1
13:36:43,680   INFO TransmissionModel:370 - >>>>>>>>>>>sourceControllerEvent at time: 0,000000  agentId: 37
13:36:43,680   INFO TransmissionModel:386 - >>>>>>>>>>>defineSourceParameters: sourceId 38 not set explicitly in infectionModelSourceParameters. Source uses default infectionModelSourceParameters defined for sourceId: -1
13:36:43,680   INFO TransmissionModel:370 - >>>>>>>>>>>sourceControllerEvent at time: 0,000000  agentId: 38
13:36:43,680   INFO TransmissionModel:386 - >>>>>>>>>>>defineSourceParameters: sourceId 39 not set explicitly in infectionModelSourceParameters. Source uses default infectionModelSourceParameters defined for sourceId: -1
13:36:43,680   INFO TransmissionModel:370 - >>>>>>>>>>>sourceControllerEvent at time: 0,000000  agentId: 39
13:36:43,680   INFO TransmissionModel:386 - >>>>>>>>>>>defineSourceParameters: sourceId 40 not set explicitly in infectionModelSourceParameters. Source uses default infectionModelSourceParameters defined for sourceId: -1
13:36:43,680   INFO TransmissionModel:370 - >>>>>>>>>>>sourceControllerEvent at time: 0,000000  agentId: 40
13:36:43,680   INFO TransmissionModel:386 - >>>>>>>>>>>defineSourceParameters: sourceId 41 not set explicitly in infectionModelSourceParameters. Source uses default infectionModelSourceParameters defined for sourceId: -1
13:36:43,680   INFO TransmissionModel:370 - >>>>>>>>>>>sourceControllerEvent at time: 0,000000  agentId: 41
13:36:43,680   INFO TransmissionModel:386 - >>>>>>>>>>>defineSourceParameters: sourceId 42 not set explicitly in infectionModelSourceParameters. Source uses default infectionModelSourceParameters defined for sourceId: -1
13:36:43,680   INFO TransmissionModel:370 - >>>>>>>>>>>sourceControllerEvent at time: 0,000000  agentId: 42
13:36:43,680   INFO TransmissionModel:386 - >>>>>>>>>>>defineSourceParameters: sourceId 43 not set explicitly in infectionModelSourceParameters. Source uses default infectionModelSourceParameters defined for sourceId: -1
13:36:43,680   INFO TransmissionModel:370 - >>>>>>>>>>>sourceControllerEvent at time: 0,000000  agentId: 43
13:36:43,690   INFO TransmissionModel:386 - >>>>>>>>>>>defineSourceParameters: sourceId 44 not set explicitly in infectionModelSourceParameters. Source uses default infectionModelSourceParameters defined for sourceId: -1
13:36:43,690   INFO TransmissionModel:370 - >>>>>>>>>>>sourceControllerEvent at time: 0,000000  agentId: 44
13:36:43,690   INFO TransmissionModel:386 - >>>>>>>>>>>defineSourceParameters: sourceId 45 not set explicitly in infectionModelSourceParameters. Source uses default infectionModelSourceParameters defined for sourceId: -1
13:36:43,692   INFO TransmissionModel:370 - >>>>>>>>>>>sourceControllerEvent at time: 0,000000  agentId: 45
13:36:43,692   INFO TransmissionModel:386 - >>>>>>>>>>>defineSourceParameters: sourceId 46 not set explicitly in infectionModelSourceParameters. Source uses default infectionModelSourceParameters defined for sourceId: -1
13:36:43,692   INFO TransmissionModel:370 - >>>>>>>>>>>sourceControllerEvent at time: 0,000000  agentId: 46
13:36:43,692   INFO TransmissionModel:386 - >>>>>>>>>>>defineSourceParameters: sourceId 47 not set explicitly in infectionModelSourceParameters. Source uses default infectionModelSourceParameters defined for sourceId: -1
13:36:43,692   INFO TransmissionModel:370 - >>>>>>>>>>>sourceControllerEvent at time: 0,000000  agentId: 47
13:36:43,692   INFO TransmissionModel:386 - >>>>>>>>>>>defineSourceParameters: sourceId 48 not set explicitly in infectionModelSourceParameters. Source uses default infectionModelSourceParameters defined for sourceId: -1
13:36:43,700   INFO TransmissionModel:370 - >>>>>>>>>>>sourceControllerEvent at time: 0,000000  agentId: 48
13:36:43,700   INFO TransmissionModel:386 - >>>>>>>>>>>defineSourceParameters: sourceId 49 not set explicitly in infectionModelSourceParameters. Source uses default infectionModelSourceParameters defined for sourceId: -1
13:36:43,700   INFO TransmissionModel:370 - >>>>>>>>>>>sourceControllerEvent at time: 0,000000  agentId: 49
13:36:43,702   INFO TransmissionModel:386 - >>>>>>>>>>>defineSourceParameters: sourceId 50 not set explicitly in infectionModelSourceParameters. Source uses default infectionModelSourceParameters defined for sourceId: -1
13:36:43,702   INFO TransmissionModel:370 - >>>>>>>>>>>sourceControllerEvent at time: 0,000000  agentId: 50
13:36:43,702   INFO TransmissionModel:386 - >>>>>>>>>>>defineSourceParameters: sourceId 51 not set explicitly in infectionModelSourceParameters. Source uses default infectionModelSourceParameters defined for sourceId: -1
13:36:43,702   INFO TransmissionModel:370 - >>>>>>>>>>>sourceControllerEvent at time: 0,000000  agentId: 51
13:36:43,702   INFO TransmissionModel:386 - >>>>>>>>>>>defineSourceParameters: sourceId 52 not set explicitly in infectionModelSourceParameters. Source uses default infectionModelSourceParameters defined for sourceId: -1
13:36:43,702   INFO TransmissionModel:370 - >>>>>>>>>>>sourceControllerEvent at time: 0,000000  agentId: 52
13:36:43,702   INFO TransmissionModel:386 - >>>>>>>>>>>defineSourceParameters: sourceId 53 not set explicitly in infectionModelSourceParameters. Source uses default infectionModelSourceParameters defined for sourceId: -1
13:36:43,702   INFO TransmissionModel:370 - >>>>>>>>>>>sourceControllerEvent at time: 0,000000  agentId: 53
13:36:43,702   INFO TransmissionModel:386 - >>>>>>>>>>>defineSourceParameters: sourceId 54 not set explicitly in infectionModelSourceParameters. Source uses default infectionModelSourceParameters defined for sourceId: -1
13:36:43,702   INFO TransmissionModel:370 - >>>>>>>>>>>sourceControllerEvent at time: 0,000000  agentId: 54
13:36:43,702   INFO TransmissionModel:386 - >>>>>>>>>>>defineSourceParameters: sourceId 55 not set explicitly in infectionModelSourceParameters. Source uses default infectionModelSourceParameters defined for sourceId: -1
13:36:43,702   INFO TransmissionModel:370 - >>>>>>>>>>>sourceControllerEvent at time: 0,000000  agentId: 55
13:36:43,702   INFO TransmissionModel:386 - >>>>>>>>>>>defineSourceParameters: sourceId 56 not set explicitly in infectionModelSourceParameters. Source uses default infectionModelSourceParameters defined for sourceId: -1
13:36:43,702   INFO TransmissionModel:370 - >>>>>>>>>>>sourceControllerEvent at time: 0,000000  agentId: 56
13:36:43,710   INFO TransmissionModel:386 - >>>>>>>>>>>defineSourceParameters: sourceId 57 not set explicitly in infectionModelSourceParameters. Source uses default infectionModelSourceParameters defined for sourceId: -1
13:36:43,710   INFO TransmissionModel:370 - >>>>>>>>>>>sourceControllerEvent at time: 0,000000  agentId: 57
13:36:43,710   INFO TransmissionModel:386 - >>>>>>>>>>>defineSourceParameters: sourceId 58 not set explicitly in infectionModelSourceParameters. Source uses default infectionModelSourceParameters defined for sourceId: -1
13:36:43,710   INFO TransmissionModel:370 - >>>>>>>>>>>sourceControllerEvent at time: 0,000000  agentId: 58
13:36:43,710   INFO TransmissionModel:386 - >>>>>>>>>>>defineSourceParameters: sourceId 59 not set explicitly in infectionModelSourceParameters. Source uses default infectionModelSourceParameters defined for sourceId: -1
13:36:43,710   INFO TransmissionModel:370 - >>>>>>>>>>>sourceControllerEvent at time: 0,000000  agentId: 59
13:36:43,710   INFO TransmissionModel:386 - >>>>>>>>>>>defineSourceParameters: sourceId 60 not set explicitly in infectionModelSourceParameters. Source uses default infectionModelSourceParameters defined for sourceId: -1
13:36:43,710   INFO TransmissionModel:370 - >>>>>>>>>>>sourceControllerEvent at time: 0,000000  agentId: 60
13:36:43,710   INFO TransmissionModel:386 - >>>>>>>>>>>defineSourceParameters: sourceId 61 not set explicitly in infectionModelSourceParameters. Source uses default infectionModelSourceParameters defined for sourceId: -1
13:36:43,720   INFO TransmissionModel:370 - >>>>>>>>>>>sourceControllerEvent at time: 0,000000  agentId: 61
13:37:40,173   INFO OutputFile:109 - Absolute file name..\..\..\output\choirRehearsal\condM\miller-2020-life_seed_006\infectionStatus.txt
13:37:40,304   INFO OutputFile:109 - Absolute file name..\..\..\output\choirRehearsal\condM\miller-2020-life_seed_006\pathogenLoad.txt
13:37:40,304   INFO Simulation:252 - Finished writing all output files
13:37:40,304   INFO Simulation:255 - Post-loop: before waitForTraci
13:37:40,304   INFO Simulation:262 - Post-loop: finished.
13:37:40,304   INFO ScenarioRun:207 - Simulation run finished.
13:37:40,304   INFO ScenarioRun:265 - Simulation of scenario miller-2020-life_seed_006 finished.
13:37:42,064   INFO STDOUTERR:15 - Redirect StdOut and StdErr
13:37:42,084   INFO ScenarioRunSubCommand:55 - Use output directory: C:\Users\Rahn\Documents\Forschung\Veroeffentlichungen\2021\CovidSim_Model\data\scenarios\choirRehearsal\scripts\..\..\..\output\choirRehearsal\condM
13:37:43,062 STDOUT STDOUTERR:22 - Topography Warning:
   The target is not used in any source. Remove target to increase performance. 
   The target is not used in any source. Remove target to increase performance. 
   The target is not used in any source. Remove target to increase performance. 
   The target is not used in any source. Remove target to increase performance. 
   The target is not used in any source. Remove target to increase performance. 
   The target is not used in any source. Remove target to increase performance. 
   The target is not used in any source. Remove target to increase performance. 
   The target is not used in any source. Remove target to increase performance. 
   The target is not used in any source. Remove target to increase performance. 
   The target is not used in any source. Remove target to increase performance. 
   The target is not used in any source. Remove target to increase performance. 
   The target is not used in any source. Remove target to increase performance. 
   The target is not used in any source. Remove target to increase performance. 
   The target is not used in any source. Remove target to increase performance. 
   The target is not used in any source. Remove target to increase performance. 
   The target is not used in any source. Remove target to increase performance. 
   The target is not used in any source. Remove target to increase performance. 
   The target is not used in any source. Remove target to increase performance. 
   The target is not used in any source. Remove target to increase performance. 
   The target is not used in any source. Remove target to increase performance. 
   The target is not used in any source. Remove target to increase performance. 
   The target is not used in any source. Remove target to increase performance. 
   The target is not used in any source. Remove target to increase performance. 
   The target is not used in any source. Remove target to increase performance. 
   The target is not used in any source. Remove target to increase performance. 
   The target is not used in any source. Remove target to increase performance. 
   The target is not used in any source. Remove target to increase performance. 
   The target is not used in any source. Remove target to increase performance. 
   The target is not used in any source. Remove target to increase performance. 
   The target is not used in any source. Remove target to increase performance. 
   The target is not used in any source. Remove target to increase performance. 
   The target is not used in any source. Remove target to increase performance. 
   The target is not used in any source. Remove target to increase performance. 
   The target is not used in any source. Remove target to increase performance. 
   The target is not used in any source. Remove target to increase performance. 
   The target is not used in any source. Remove target to increase performance. 
   The target is not used in any source. Remove target to increase performance. 
   The target is not used in any source. Remove target to increase performance. 
   The target is not used in any source. Remove target to increase performance. 
   The target is not used in any source. Remove target to increase performance. 
   The target is not used in any source. Remove target to increase performance. 
   The target is not used in any source. Remove target to increase performance. 
   The target is not used in any source. Remove target to increase performance. 
   The target is not used in any source. Remove target to increase performance. 
   The target is not used in any source. Remove target to increase performance. 
   The target is not used in any source. Remove target to increase performance. 
   The target is not used in any source. Remove target to increase performance. 
   The target is not used in any source. Remove target to increase performance. 
   Two targets overlap. 
   Two targets overlap. 
   Two targets overlap. 
   Two targets overlap. 
   Two targets overlap. 
   Two targets overlap. 
   Two targets overlap. 
   Two targets overlap. 
   Two targets overlap. 
   Two targets overlap. 
   Two targets overlap. 
   Two targets overlap. 
   Two targets overlap. 
   Two targets overlap. 
   Two targets overlap. 
   Two targets overlap. 

13:37:43,109   INFO VadereConfig:66 - Use config file from path C:\Users\Rahn\.config\vadere.conf
13:37:43,248   INFO ScenarioCache:85 - Cache search location: C:\Users\Rahn\Documents\Forschung\Veroeffentlichungen\2021\CovidSim_Model\data\scenarios\choirRehearsal\scripts\..\createdFromTemplate\__cache__
13:37:43,274   INFO ScenarioRun:147 - Initializing scenario: miller-2020-life_seed_007...
13:37:43,274   INFO ScenarioRun:128 - scenario context initialized.
13:37:43,274   INFO ScenarioRun:229 - no mesh miller-2020-life_seed_007.poly was found.
13:37:43,274   INFO ScenarioRun:229 - no mesh miller-2020-life_seed_007_background.poly was found.
13:37:43,379   INFO PotentialFieldDistancesBruteForce:49 - solve floor field (PotentialFieldDistancesBruteForce)
13:37:43,395   INFO PotentialFieldDistancesBruteForce:106 - Progress:  0% -> 0/47450 [points]
13:37:43,526   INFO PotentialFieldDistancesBruteForce:106 - Progress: 10% -> 4745/47450 [points]
13:37:43,580   INFO PotentialFieldDistancesBruteForce:106 - Progress: 20% -> 9490/47450 [points]
13:37:43,626   INFO PotentialFieldDistancesBruteForce:106 - Progress: 30% -> 14235/47450 [points]
13:37:43,649   INFO PotentialFieldDistancesBruteForce:106 - Progress: 40% -> 18980/47450 [points]
13:37:43,680   INFO PotentialFieldDistancesBruteForce:106 - Progress: 50% -> 23725/47450 [points]
13:37:43,711   INFO PotentialFieldDistancesBruteForce:106 - Progress: 60% -> 28470/47450 [points]
13:37:43,742   INFO PotentialFieldDistancesBruteForce:106 - Progress: 70% -> 33215/47450 [points]
13:37:43,765   INFO PotentialFieldDistancesBruteForce:106 - Progress: 80% -> 37960/47450 [points]
13:37:43,780   INFO PotentialFieldDistancesBruteForce:106 - Progress: 90% -> 42705/47450 [points]
13:37:43,796   INFO PotentialFieldDistancesBruteForce:96 - floor field initialization time:417[ms]
13:37:43,796   INFO Topography:428 - Set PedestrianIdCount to start value: 1
13:37:43,952   INFO EikonalSolverDefaultProvider:23 - floor field initialization time:125[ms]
13:37:44,000   INFO EikonalSolverDefaultProvider:23 - floor field initialization time:38[ms]
13:37:44,033   INFO EikonalSolverDefaultProvider:23 - floor field initialization time:31[ms]
13:37:44,073   INFO EikonalSolverDefaultProvider:23 - floor field initialization time:40[ms]
13:37:44,104   INFO EikonalSolverDefaultProvider:23 - floor field initialization time:31[ms]
13:37:44,142   INFO EikonalSolverDefaultProvider:23 - floor field initialization time:38[ms]
13:37:44,174   INFO EikonalSolverDefaultProvider:23 - floor field initialization time:30[ms]
13:37:44,205   INFO EikonalSolverDefaultProvider:23 - floor field initialization time:31[ms]
13:37:44,235   INFO EikonalSolverDefaultProvider:23 - floor field initialization time:30[ms]
13:37:44,294   INFO EikonalSolverDefaultProvider:23 - floor field initialization time:51[ms]
13:37:44,324   INFO EikonalSolverDefaultProvider:23 - floor field initialization time:28[ms]
13:37:44,346   INFO EikonalSolverDefaultProvider:23 - floor field initialization time:20[ms]
13:37:44,387   INFO EikonalSolverDefaultProvider:23 - floor field initialization time:30[ms]
13:37:44,415   INFO EikonalSolverDefaultProvider:23 - floor field initialization time:28[ms]
13:37:44,438   INFO EikonalSolverDefaultProvider:23 - floor field initialization time:21[ms]
13:37:44,468   INFO EikonalSolverDefaultProvider:23 - floor field initialization time:22[ms]
13:37:44,498   INFO EikonalSolverDefaultProvider:23 - floor field initialization time:30[ms]
13:37:44,529   INFO EikonalSolverDefaultProvider:23 - floor field initialization time:31[ms]
13:37:44,559   INFO EikonalSolverDefaultProvider:23 - floor field initialization time:30[ms]
13:37:44,590   INFO EikonalSolverDefaultProvider:23 - floor field initialization time:23[ms]
13:37:44,628   INFO EikonalSolverDefaultProvider:23 - floor field initialization time:38[ms]
13:37:44,691   INFO EikonalSolverDefaultProvider:23 - floor field initialization time:61[ms]
13:37:44,719   INFO EikonalSolverDefaultProvider:23 - floor field initialization time:28[ms]
13:37:44,742   INFO EikonalSolverDefaultProvider:23 - floor field initialization time:21[ms]
13:37:44,772   INFO EikonalSolverDefaultProvider:23 - floor field initialization time:22[ms]
13:37:44,802   INFO EikonalSolverDefaultProvider:23 - floor field initialization time:30[ms]
13:37:44,833   INFO EikonalSolverDefaultProvider:23 - floor field initialization time:31[ms]
13:37:44,863   INFO EikonalSolverDefaultProvider:23 - floor field initialization time:22[ms]
13:37:44,894   INFO EikonalSolverDefaultProvider:23 - floor field initialization time:31[ms]
13:37:44,924   INFO EikonalSolverDefaultProvider:23 - floor field initialization time:30[ms]
13:37:44,955   INFO EikonalSolverDefaultProvider:23 - floor field initialization time:23[ms]
13:37:44,975   INFO EikonalSolverDefaultProvider:23 - floor field initialization time:20[ms]
13:37:45,005   INFO EikonalSolverDefaultProvider:23 - floor field initialization time:22[ms]
13:37:45,036   INFO EikonalSolverDefaultProvider:23 - floor field initialization time:31[ms]
13:37:45,096   INFO EikonalSolverDefaultProvider:23 - floor field initialization time:30[ms]
13:37:45,136   INFO EikonalSolverDefaultProvider:23 - floor field initialization time:30[ms]
13:37:45,167   INFO EikonalSolverDefaultProvider:23 - floor field initialization time:31[ms]
13:37:45,205   INFO EikonalSolverDefaultProvider:23 - floor field initialization time:30[ms]
13:37:45,238   INFO EikonalSolverDefaultProvider:23 - floor field initialization time:31[ms]
13:37:45,268   INFO EikonalSolverDefaultProvider:23 - floor field initialization time:30[ms]
13:37:45,299   INFO EikonalSolverDefaultProvider:23 - floor field initialization time:23[ms]
13:37:45,337   INFO EikonalSolverDefaultProvider:23 - floor field initialization time:28[ms]
13:37:45,368   INFO EikonalSolverDefaultProvider:23 - floor field initialization time:28[ms]
13:37:45,391   INFO EikonalSolverDefaultProvider:23 - floor field initialization time:21[ms]
13:37:45,421   INFO EikonalSolverDefaultProvider:23 - floor field initialization time:22[ms]
13:37:45,441   INFO EikonalSolverDefaultProvider:23 - floor field initialization time:20[ms]
13:37:45,472   INFO EikonalSolverDefaultProvider:23 - floor field initialization time:22[ms]
13:37:45,500   INFO EikonalSolverDefaultProvider:23 - floor field initialization time:28[ms]
13:37:45,523   INFO EikonalSolverDefaultProvider:23 - floor field initialization time:21[ms]
13:37:45,553   INFO EikonalSolverDefaultProvider:23 - floor field initialization time:30[ms]
13:37:45,582   INFO EikonalSolverDefaultProvider:23 - floor field initialization time:29[ms]
13:37:45,644   INFO EikonalSolverDefaultProvider:23 - floor field initialization time:60[ms]
13:37:45,664   INFO EikonalSolverDefaultProvider:23 - floor field initialization time:20[ms]
13:37:45,695   INFO EikonalSolverDefaultProvider:23 - floor field initialization time:22[ms]
13:37:45,725   INFO EikonalSolverDefaultProvider:23 - floor field initialization time:30[ms]
13:37:45,746   INFO EikonalSolverDefaultProvider:23 - floor field initialization time:21[ms]
13:37:45,776   INFO EikonalSolverDefaultProvider:23 - floor field initialization time:22[ms]
13:37:45,804   INFO EikonalSolverDefaultProvider:23 - floor field initialization time:28[ms]
13:37:45,827   INFO EikonalSolverDefaultProvider:23 - floor field initialization time:21[ms]
13:37:45,857   INFO EikonalSolverDefaultProvider:23 - floor field initialization time:22[ms]
13:37:45,885   INFO EikonalSolverDefaultProvider:23 - floor field initialization time:28[ms]
13:37:45,908   INFO EikonalSolverDefaultProvider:23 - floor field initialization time:21[ms]
13:37:45,946   INFO EikonalSolverDefaultProvider:23 - floor field initialization time:38[ms]
13:37:45,968   INFO EikonalSolverDefaultProvider:23 - floor field initialization time:20[ms]
13:37:45,999   INFO EikonalSolverDefaultProvider:23 - floor field initialization time:31[ms]
13:37:46,029   INFO EikonalSolverDefaultProvider:23 - floor field initialization time:30[ms]
13:37:46,049   INFO EikonalSolverDefaultProvider:23 - floor field initialization time:20[ms]
13:37:46,090   INFO EikonalSolverDefaultProvider:23 - floor field initialization time:31[ms]
13:37:46,160   INFO EikonalSolverDefaultProvider:23 - floor field initialization time:30[ms]
13:37:46,181   INFO EikonalSolverDefaultProvider:23 - floor field initialization time:21[ms]
13:37:46,211   INFO EikonalSolverDefaultProvider:23 - floor field initialization time:22[ms]
13:37:46,241   INFO EikonalSolverDefaultProvider:23 - floor field initialization time:30[ms]
13:37:46,262   INFO EikonalSolverDefaultProvider:23 - floor field initialization time:21[ms]
13:37:46,292   INFO EikonalSolverDefaultProvider:23 - floor field initialization time:20[ms]
13:37:46,322   INFO EikonalSolverDefaultProvider:23 - floor field initialization time:30[ms]
13:37:46,343   INFO EikonalSolverDefaultProvider:23 - floor field initialization time:21[ms]
13:37:46,375   INFO EikonalSolverDefaultProvider:23 - floor field initialization time:24[ms]
13:37:46,394   INFO EikonalSolverDefaultProvider:23 - floor field initialization time:17[ms]
13:37:46,424   INFO EikonalSolverDefaultProvider:23 - floor field initialization time:22[ms]
13:37:46,445   INFO EikonalSolverDefaultProvider:23 - floor field initialization time:21[ms]
13:37:46,475   INFO EikonalSolverDefaultProvider:23 - floor field initialization time:22[ms]
13:37:46,505   INFO EikonalSolverDefaultProvider:23 - floor field initialization time:30[ms]
13:37:46,526   INFO EikonalSolverDefaultProvider:23 - floor field initialization time:21[ms]
13:37:46,597   INFO EikonalSolverDefaultProvider:23 - floor field initialization time:63[ms]
13:37:46,617   INFO EikonalSolverDefaultProvider:23 - floor field initialization time:20[ms]
13:37:46,647   INFO EikonalSolverDefaultProvider:23 - floor field initialization time:22[ms]
13:37:46,678   INFO EikonalSolverDefaultProvider:23 - floor field initialization time:31[ms]
13:37:46,698   INFO EikonalSolverDefaultProvider:23 - floor field initialization time:20[ms]
13:37:46,729   INFO EikonalSolverDefaultProvider:23 - floor field initialization time:23[ms]
13:37:46,749   INFO EikonalSolverDefaultProvider:23 - floor field initialization time:20[ms]
13:37:46,780   INFO EikonalSolverDefaultProvider:23 - floor field initialization time:22[ms]
13:37:46,811   INFO EikonalSolverDefaultProvider:23 - floor field initialization time:31[ms]
13:37:46,832   INFO EikonalSolverDefaultProvider:23 - floor field initialization time:21[ms]
13:37:46,862   INFO EikonalSolverDefaultProvider:23 - floor field initialization time:22[ms]
13:37:46,893   INFO EikonalSolverDefaultProvider:23 - floor field initialization time:31[ms]
13:37:46,923   INFO EikonalSolverDefaultProvider:23 - floor field initialization time:22[ms]
13:37:46,952   INFO EikonalSolverDefaultProvider:23 - floor field initialization time:29[ms]
13:37:47,015   INFO EikonalSolverDefaultProvider:23 - floor field initialization time:61[ms]
13:37:47,045   INFO EikonalSolverDefaultProvider:23 - floor field initialization time:30[ms]
13:37:47,083   INFO EikonalSolverDefaultProvider:23 - floor field initialization time:28[ms]
13:37:47,116   INFO EikonalSolverDefaultProvider:23 - floor field initialization time:31[ms]
13:37:47,146   INFO EikonalSolverDefaultProvider:23 - floor field initialization time:30[ms]
13:37:47,185   INFO EikonalSolverDefaultProvider:23 - floor field initialization time:29[ms]
13:37:47,217   INFO EikonalSolverDefaultProvider:23 - floor field initialization time:30[ms]
13:37:47,256   INFO EikonalSolverDefaultProvider:23 - floor field initialization time:39[ms]
13:37:47,288   INFO EikonalSolverDefaultProvider:23 - floor field initialization time:30[ms]
13:37:47,319   INFO EikonalSolverDefaultProvider:23 - floor field initialization time:31[ms]
13:37:47,349   INFO EikonalSolverDefaultProvider:23 - floor field initialization time:30[ms]
13:37:47,379   INFO EikonalSolverDefaultProvider:23 - floor field initialization time:30[ms]
13:37:47,410   INFO EikonalSolverDefaultProvider:23 - floor field initialization time:23[ms]
13:37:47,450   INFO EikonalSolverDefaultProvider:23 - floor field initialization time:30[ms]
13:37:47,481   INFO EikonalSolverDefaultProvider:23 - floor field initialization time:31[ms]
13:37:47,521   INFO EikonalSolverDefaultProvider:23 - floor field initialization time:40[ms]
13:37:47,551   INFO EikonalSolverDefaultProvider:23 - floor field initialization time:22[ms]
13:37:47,590   INFO EikonalSolverDefaultProvider:23 - floor field initialization time:30[ms]
13:37:47,622   INFO EikonalSolverDefaultProvider:23 - floor field initialization time:30[ms]
13:37:47,660   INFO EikonalSolverDefaultProvider:23 - floor field initialization time:38[ms]
13:37:47,691   INFO EikonalSolverDefaultProvider:23 - floor field initialization time:28[ms]
13:37:47,721   INFO EikonalSolverDefaultProvider:23 - floor field initialization time:28[ms]
13:37:47,754   INFO EikonalSolverDefaultProvider:23 - floor field initialization time:31[ms]
13:37:47,783   INFO EikonalSolverDefaultProvider:23 - floor field initialization time:29[ms]
13:37:47,815   INFO EikonalSolverDefaultProvider:23 - floor field initialization time:30[ms]
13:37:47,843   INFO EikonalSolverDefaultProvider:23 - floor field initialization time:28[ms]
13:37:47,866   INFO EikonalSolverDefaultProvider:23 - floor field initialization time:20[ms]
13:37:47,897   INFO EikonalSolverDefaultProvider:23 - floor field initialization time:21[ms]
13:37:47,925   INFO EikonalSolverDefaultProvider:23 - floor field initialization time:20[ms]
13:37:47,948   INFO EikonalSolverDefaultProvider:23 - floor field initialization time:20[ms]
13:37:47,968   INFO EikonalSolverDefaultProvider:23 - floor field initialization time:20[ms]
13:37:47,989   INFO EikonalSolverDefaultProvider:23 - floor field initialization time:21[ms]
13:37:48,080   INFO EikonalSolverDefaultProvider:23 - floor field initialization time:83[ms]
13:37:48,111   INFO EikonalSolverDefaultProvider:23 - floor field initialization time:31[ms]
13:37:48,133   INFO EikonalSolverDefaultProvider:23 - floor field initialization time:22[ms]
13:37:48,149   INFO EikonalSolverDefaultProvider:23 - floor field initialization time:16[ms]
13:37:48,180   INFO EikonalSolverDefaultProvider:23 - floor field initialization time:16[ms]
13:37:48,211   INFO EikonalSolverDefaultProvider:23 - floor field initialization time:31[ms]
13:37:48,233   INFO EikonalSolverDefaultProvider:23 - floor field initialization time:22[ms]
13:37:48,259   INFO EikonalSolverDefaultProvider:23 - floor field initialization time:26[ms]
13:37:48,275   INFO EikonalSolverDefaultProvider:23 - floor field initialization time:16[ms]
13:37:48,306   INFO EikonalSolverDefaultProvider:23 - floor field initialization time:31[ms]
13:37:48,318   INFO EikonalSolverDefaultProvider:23 - floor field initialization time:12[ms]
13:37:48,349   INFO EikonalSolverDefaultProvider:23 - floor field initialization time:15[ms]
13:37:48,365   INFO EikonalSolverDefaultProvider:23 - floor field initialization time:16[ms]
13:37:48,396   INFO EikonalSolverDefaultProvider:23 - floor field initialization time:15[ms]
13:37:48,434   INFO EikonalSolverDefaultProvider:23 - floor field initialization time:38[ms]
13:37:48,450   INFO EikonalSolverDefaultProvider:23 - floor field initialization time:16[ms]
13:37:48,481   INFO EikonalSolverDefaultProvider:23 - floor field initialization time:31[ms]
13:37:48,497   INFO EikonalSolverDefaultProvider:23 - floor field initialization time:16[ms]
13:37:48,519   INFO EikonalSolverDefaultProvider:23 - floor field initialization time:22[ms]
13:37:48,550   INFO EikonalSolverDefaultProvider:23 - floor field initialization time:16[ms]
13:37:48,581   INFO EikonalSolverDefaultProvider:23 - floor field initialization time:31[ms]
13:37:48,597   INFO EikonalSolverDefaultProvider:23 - floor field initialization time:16[ms]
13:37:48,631   INFO EikonalSolverDefaultProvider:23 - floor field initialization time:34[ms]
13:37:48,652   INFO EikonalSolverDefaultProvider:23 - floor field initialization time:21[ms]
13:37:48,682   INFO EikonalSolverDefaultProvider:23 - floor field initialization time:22[ms]
13:37:48,712   INFO EikonalSolverDefaultProvider:23 - floor field initialization time:30[ms]
13:37:48,733   INFO EikonalSolverDefaultProvider:23 - floor field initialization time:21[ms]
13:37:48,763   INFO EikonalSolverDefaultProvider:23 - floor field initialization time:22[ms]
13:37:48,866   INFO EikonalSolverDefaultProvider:23 - floor field initialization time:103[ms]
13:37:48,894   INFO EikonalSolverDefaultProvider:23 - floor field initialization time:28[ms]
13:37:48,924   INFO EikonalSolverDefaultProvider:23 - floor field initialization time:30[ms]
13:37:48,953   INFO EikonalSolverDefaultProvider:23 - floor field initialization time:29[ms]
13:37:48,975   INFO EikonalSolverDefaultProvider:23 - floor field initialization time:20[ms]
13:37:49,006   INFO EikonalSolverDefaultProvider:23 - floor field initialization time:23[ms]
13:37:49,036   INFO EikonalSolverDefaultProvider:23 - floor field initialization time:30[ms]
13:37:49,064   INFO EikonalSolverDefaultProvider:23 - floor field initialization time:28[ms]
13:37:49,087   INFO EikonalSolverDefaultProvider:23 - floor field initialization time:20[ms]
13:37:49,115   INFO EikonalSolverDefaultProvider:23 - floor field initialization time:28[ms]
13:37:49,138   INFO EikonalSolverDefaultProvider:23 - floor field initialization time:21[ms]
13:37:49,138   INFO Simulation:278 - preLoop finished.
13:37:49,146   INFO TransmissionModel:370 - >>>>>>>>>>>sourceControllerEvent at time: 0,000000  agentId: 1
13:37:49,148   INFO TransmissionModel:386 - >>>>>>>>>>>defineSourceParameters: sourceId 2 not set explicitly in infectionModelSourceParameters. Source uses default infectionModelSourceParameters defined for sourceId: -1
13:37:49,148   INFO TransmissionModel:370 - >>>>>>>>>>>sourceControllerEvent at time: 0,000000  agentId: 2
13:37:49,148   INFO TransmissionModel:386 - >>>>>>>>>>>defineSourceParameters: sourceId 3 not set explicitly in infectionModelSourceParameters. Source uses default infectionModelSourceParameters defined for sourceId: -1
13:37:49,148   INFO TransmissionModel:370 - >>>>>>>>>>>sourceControllerEvent at time: 0,000000  agentId: 3
13:37:49,148   INFO TransmissionModel:386 - >>>>>>>>>>>defineSourceParameters: sourceId 4 not set explicitly in infectionModelSourceParameters. Source uses default infectionModelSourceParameters defined for sourceId: -1
13:37:49,148   INFO TransmissionModel:370 - >>>>>>>>>>>sourceControllerEvent at time: 0,000000  agentId: 4
13:37:49,148   INFO TransmissionModel:386 - >>>>>>>>>>>defineSourceParameters: sourceId 5 not set explicitly in infectionModelSourceParameters. Source uses default infectionModelSourceParameters defined for sourceId: -1
13:37:49,148   INFO TransmissionModel:370 - >>>>>>>>>>>sourceControllerEvent at time: 0,000000  agentId: 5
13:37:49,148   INFO TransmissionModel:386 - >>>>>>>>>>>defineSourceParameters: sourceId 6 not set explicitly in infectionModelSourceParameters. Source uses default infectionModelSourceParameters defined for sourceId: -1
13:37:49,148   INFO TransmissionModel:370 - >>>>>>>>>>>sourceControllerEvent at time: 0,000000  agentId: 6
13:37:49,148   INFO TransmissionModel:386 - >>>>>>>>>>>defineSourceParameters: sourceId 7 not set explicitly in infectionModelSourceParameters. Source uses default infectionModelSourceParameters defined for sourceId: -1
13:37:49,156   INFO TransmissionModel:370 - >>>>>>>>>>>sourceControllerEvent at time: 0,000000  agentId: 7
13:37:49,156   INFO TransmissionModel:386 - >>>>>>>>>>>defineSourceParameters: sourceId 8 not set explicitly in infectionModelSourceParameters. Source uses default infectionModelSourceParameters defined for sourceId: -1
13:37:49,156   INFO TransmissionModel:370 - >>>>>>>>>>>sourceControllerEvent at time: 0,000000  agentId: 8
13:37:49,158   INFO TransmissionModel:386 - >>>>>>>>>>>defineSourceParameters: sourceId 9 not set explicitly in infectionModelSourceParameters. Source uses default infectionModelSourceParameters defined for sourceId: -1
13:37:49,158   INFO TransmissionModel:370 - >>>>>>>>>>>sourceControllerEvent at time: 0,000000  agentId: 9
13:37:49,158   INFO TransmissionModel:386 - >>>>>>>>>>>defineSourceParameters: sourceId 10 not set explicitly in infectionModelSourceParameters. Source uses default infectionModelSourceParameters defined for sourceId: -1
13:37:49,158   INFO TransmissionModel:370 - >>>>>>>>>>>sourceControllerEvent at time: 0,000000  agentId: 10
13:37:49,158   INFO TransmissionModel:386 - >>>>>>>>>>>defineSourceParameters: sourceId 11 not set explicitly in infectionModelSourceParameters. Source uses default infectionModelSourceParameters defined for sourceId: -1
13:37:49,158   INFO TransmissionModel:370 - >>>>>>>>>>>sourceControllerEvent at time: 0,000000  agentId: 11
13:37:49,158   INFO TransmissionModel:386 - >>>>>>>>>>>defineSourceParameters: sourceId 12 not set explicitly in infectionModelSourceParameters. Source uses default infectionModelSourceParameters defined for sourceId: -1
13:37:49,158   INFO TransmissionModel:370 - >>>>>>>>>>>sourceControllerEvent at time: 0,000000  agentId: 12
13:37:49,158   INFO TransmissionModel:386 - >>>>>>>>>>>defineSourceParameters: sourceId 13 not set explicitly in infectionModelSourceParameters. Source uses default infectionModelSourceParameters defined for sourceId: -1
13:37:49,158   INFO TransmissionModel:370 - >>>>>>>>>>>sourceControllerEvent at time: 0,000000  agentId: 13
13:37:49,158   INFO TransmissionModel:386 - >>>>>>>>>>>defineSourceParameters: sourceId 14 not set explicitly in infectionModelSourceParameters. Source uses default infectionModelSourceParameters defined for sourceId: -1
13:37:49,158   INFO TransmissionModel:370 - >>>>>>>>>>>sourceControllerEvent at time: 0,000000  agentId: 14
13:37:49,158   INFO TransmissionModel:386 - >>>>>>>>>>>defineSourceParameters: sourceId 15 not set explicitly in infectionModelSourceParameters. Source uses default infectionModelSourceParameters defined for sourceId: -1
13:37:49,158   INFO TransmissionModel:370 - >>>>>>>>>>>sourceControllerEvent at time: 0,000000  agentId: 15
13:37:49,166   INFO TransmissionModel:386 - >>>>>>>>>>>defineSourceParameters: sourceId 16 not set explicitly in infectionModelSourceParameters. Source uses default infectionModelSourceParameters defined for sourceId: -1
13:37:49,166   INFO TransmissionModel:370 - >>>>>>>>>>>sourceControllerEvent at time: 0,000000  agentId: 16
13:37:49,166   INFO TransmissionModel:386 - >>>>>>>>>>>defineSourceParameters: sourceId 17 not set explicitly in infectionModelSourceParameters. Source uses default infectionModelSourceParameters defined for sourceId: -1
13:37:49,166   INFO TransmissionModel:370 - >>>>>>>>>>>sourceControllerEvent at time: 0,000000  agentId: 17
13:37:49,166   INFO TransmissionModel:386 - >>>>>>>>>>>defineSourceParameters: sourceId 18 not set explicitly in infectionModelSourceParameters. Source uses default infectionModelSourceParameters defined for sourceId: -1
13:37:49,166   INFO TransmissionModel:370 - >>>>>>>>>>>sourceControllerEvent at time: 0,000000  agentId: 18
13:37:49,166   INFO TransmissionModel:386 - >>>>>>>>>>>defineSourceParameters: sourceId 19 not set explicitly in infectionModelSourceParameters. Source uses default infectionModelSourceParameters defined for sourceId: -1
13:37:49,166   INFO TransmissionModel:370 - >>>>>>>>>>>sourceControllerEvent at time: 0,000000  agentId: 19
13:37:49,166   INFO TransmissionModel:386 - >>>>>>>>>>>defineSourceParameters: sourceId 20 not set explicitly in infectionModelSourceParameters. Source uses default infectionModelSourceParameters defined for sourceId: -1
13:37:49,176   INFO TransmissionModel:370 - >>>>>>>>>>>sourceControllerEvent at time: 0,000000  agentId: 20
13:37:49,176   INFO TransmissionModel:386 - >>>>>>>>>>>defineSourceParameters: sourceId 21 not set explicitly in infectionModelSourceParameters. Source uses default infectionModelSourceParameters defined for sourceId: -1
13:37:49,176   INFO TransmissionModel:370 - >>>>>>>>>>>sourceControllerEvent at time: 0,000000  agentId: 21
13:37:49,178   INFO TransmissionModel:386 - >>>>>>>>>>>defineSourceParameters: sourceId 22 not set explicitly in infectionModelSourceParameters. Source uses default infectionModelSourceParameters defined for sourceId: -1
13:37:49,178   INFO TransmissionModel:370 - >>>>>>>>>>>sourceControllerEvent at time: 0,000000  agentId: 22
13:37:49,178   INFO TransmissionModel:386 - >>>>>>>>>>>defineSourceParameters: sourceId 23 not set explicitly in infectionModelSourceParameters. Source uses default infectionModelSourceParameters defined for sourceId: -1
13:37:49,178   INFO TransmissionModel:370 - >>>>>>>>>>>sourceControllerEvent at time: 0,000000  agentId: 23
13:37:49,178   INFO TransmissionModel:386 - >>>>>>>>>>>defineSourceParameters: sourceId 24 not set explicitly in infectionModelSourceParameters. Source uses default infectionModelSourceParameters defined for sourceId: -1
13:37:49,178   INFO TransmissionModel:370 - >>>>>>>>>>>sourceControllerEvent at time: 0,000000  agentId: 24
13:37:49,178   INFO TransmissionModel:386 - >>>>>>>>>>>defineSourceParameters: sourceId 25 not set explicitly in infectionModelSourceParameters. Source uses default infectionModelSourceParameters defined for sourceId: -1
13:37:49,178   INFO TransmissionModel:370 - >>>>>>>>>>>sourceControllerEvent at time: 0,000000  agentId: 25
13:37:49,178   INFO TransmissionModel:386 - >>>>>>>>>>>defineSourceParameters: sourceId 26 not set explicitly in infectionModelSourceParameters. Source uses default infectionModelSourceParameters defined for sourceId: -1
13:37:49,178   INFO TransmissionModel:370 - >>>>>>>>>>>sourceControllerEvent at time: 0,000000  agentId: 26
13:37:49,178   INFO TransmissionModel:386 - >>>>>>>>>>>defineSourceParameters: sourceId 27 not set explicitly in infectionModelSourceParameters. Source uses default infectionModelSourceParameters defined for sourceId: -1
13:37:49,178   INFO TransmissionModel:370 - >>>>>>>>>>>sourceControllerEvent at time: 0,000000  agentId: 27
13:37:49,178   INFO TransmissionModel:386 - >>>>>>>>>>>defineSourceParameters: sourceId 28 not set explicitly in infectionModelSourceParameters. Source uses default infectionModelSourceParameters defined for sourceId: -1
13:37:49,178   INFO TransmissionModel:370 - >>>>>>>>>>>sourceControllerEvent at time: 0,000000  agentId: 28
13:37:49,186   INFO TransmissionModel:386 - >>>>>>>>>>>defineSourceParameters: sourceId 29 not set explicitly in infectionModelSourceParameters. Source uses default infectionModelSourceParameters defined for sourceId: -1
13:37:49,186   INFO TransmissionModel:370 - >>>>>>>>>>>sourceControllerEvent at time: 0,000000  agentId: 29
13:37:49,186   INFO TransmissionModel:386 - >>>>>>>>>>>defineSourceParameters: sourceId 30 not set explicitly in infectionModelSourceParameters. Source uses default infectionModelSourceParameters defined for sourceId: -1
13:37:49,186   INFO TransmissionModel:370 - >>>>>>>>>>>sourceControllerEvent at time: 0,000000  agentId: 30
13:37:49,188   INFO TransmissionModel:386 - >>>>>>>>>>>defineSourceParameters: sourceId 31 not set explicitly in infectionModelSourceParameters. Source uses default infectionModelSourceParameters defined for sourceId: -1
13:37:49,188   INFO TransmissionModel:370 - >>>>>>>>>>>sourceControllerEvent at time: 0,000000  agentId: 31
13:37:49,188   INFO TransmissionModel:386 - >>>>>>>>>>>defineSourceParameters: sourceId 32 not set explicitly in infectionModelSourceParameters. Source uses default infectionModelSourceParameters defined for sourceId: -1
13:37:49,188   INFO TransmissionModel:370 - >>>>>>>>>>>sourceControllerEvent at time: 0,000000  agentId: 32
13:37:49,188   INFO TransmissionModel:386 - >>>>>>>>>>>defineSourceParameters: sourceId 33 not set explicitly in infectionModelSourceParameters. Source uses default infectionModelSourceParameters defined for sourceId: -1
13:37:49,196   INFO TransmissionModel:370 - >>>>>>>>>>>sourceControllerEvent at time: 0,000000  agentId: 33
13:37:49,196   INFO TransmissionModel:386 - >>>>>>>>>>>defineSourceParameters: sourceId 34 not set explicitly in infectionModelSourceParameters. Source uses default infectionModelSourceParameters defined for sourceId: -1
13:37:49,196   INFO TransmissionModel:370 - >>>>>>>>>>>sourceControllerEvent at time: 0,000000  agentId: 34
13:37:49,196   INFO TransmissionModel:386 - >>>>>>>>>>>defineSourceParameters: sourceId 35 not set explicitly in infectionModelSourceParameters. Source uses default infectionModelSourceParameters defined for sourceId: -1
13:37:49,196   INFO TransmissionModel:370 - >>>>>>>>>>>sourceControllerEvent at time: 0,000000  agentId: 35
13:37:49,196   INFO TransmissionModel:386 - >>>>>>>>>>>defineSourceParameters: sourceId 36 not set explicitly in infectionModelSourceParameters. Source uses default infectionModelSourceParameters defined for sourceId: -1
13:37:49,196   INFO TransmissionModel:370 - >>>>>>>>>>>sourceControllerEvent at time: 0,000000  agentId: 36
13:37:49,196   INFO TransmissionModel:386 - >>>>>>>>>>>defineSourceParameters: sourceId 37 not set explicitly in infectionModelSourceParameters. Source uses default infectionModelSourceParameters defined for sourceId: -1
13:37:49,196   INFO TransmissionModel:370 - >>>>>>>>>>>sourceControllerEvent at time: 0,000000  agentId: 37
13:37:49,196   INFO TransmissionModel:386 - >>>>>>>>>>>defineSourceParameters: sourceId 38 not set explicitly in infectionModelSourceParameters. Source uses default infectionModelSourceParameters defined for sourceId: -1
13:37:49,196   INFO TransmissionModel:370 - >>>>>>>>>>>sourceControllerEvent at time: 0,000000  agentId: 38
13:37:49,196   INFO TransmissionModel:386 - >>>>>>>>>>>defineSourceParameters: sourceId 39 not set explicitly in infectionModelSourceParameters. Source uses default infectionModelSourceParameters defined for sourceId: -1
13:37:49,196   INFO TransmissionModel:370 - >>>>>>>>>>>sourceControllerEvent at time: 0,000000  agentId: 39
13:37:49,206   INFO TransmissionModel:386 - >>>>>>>>>>>defineSourceParameters: sourceId 40 not set explicitly in infectionModelSourceParameters. Source uses default infectionModelSourceParameters defined for sourceId: -1
13:37:49,206   INFO TransmissionModel:370 - >>>>>>>>>>>sourceControllerEvent at time: 0,000000  agentId: 40
13:37:49,206   INFO TransmissionModel:386 - >>>>>>>>>>>defineSourceParameters: sourceId 41 not set explicitly in infectionModelSourceParameters. Source uses default infectionModelSourceParameters defined for sourceId: -1
13:37:49,206   INFO TransmissionModel:370 - >>>>>>>>>>>sourceControllerEvent at time: 0,000000  agentId: 41
13:37:49,206   INFO TransmissionModel:386 - >>>>>>>>>>>defineSourceParameters: sourceId 42 not set explicitly in infectionModelSourceParameters. Source uses default infectionModelSourceParameters defined for sourceId: -1
13:37:49,206   INFO TransmissionModel:370 - >>>>>>>>>>>sourceControllerEvent at time: 0,000000  agentId: 42
13:37:49,206   INFO TransmissionModel:386 - >>>>>>>>>>>defineSourceParameters: sourceId 43 not set explicitly in infectionModelSourceParameters. Source uses default infectionModelSourceParameters defined for sourceId: -1
13:37:49,206   INFO TransmissionModel:370 - >>>>>>>>>>>sourceControllerEvent at time: 0,000000  agentId: 43
13:37:49,206   INFO TransmissionModel:386 - >>>>>>>>>>>defineSourceParameters: sourceId 44 not set explicitly in infectionModelSourceParameters. Source uses default infectionModelSourceParameters defined for sourceId: -1
13:37:49,206   INFO TransmissionModel:370 - >>>>>>>>>>>sourceControllerEvent at time: 0,000000  agentId: 44
13:37:49,206   INFO TransmissionModel:386 - >>>>>>>>>>>defineSourceParameters: sourceId 45 not set explicitly in infectionModelSourceParameters. Source uses default infectionModelSourceParameters defined for sourceId: -1
13:37:49,206   INFO TransmissionModel:370 - >>>>>>>>>>>sourceControllerEvent at time: 0,000000  agentId: 45
13:37:49,206   INFO TransmissionModel:386 - >>>>>>>>>>>defineSourceParameters: sourceId 46 not set explicitly in infectionModelSourceParameters. Source uses default infectionModelSourceParameters defined for sourceId: -1
13:37:49,222   INFO TransmissionModel:370 - >>>>>>>>>>>sourceControllerEvent at time: 0,000000  agentId: 46
13:37:49,222   INFO TransmissionModel:386 - >>>>>>>>>>>defineSourceParameters: sourceId 47 not set explicitly in infectionModelSourceParameters. Source uses default infectionModelSourceParameters defined for sourceId: -1
13:37:49,222   INFO TransmissionModel:370 - >>>>>>>>>>>sourceControllerEvent at time: 0,000000  agentId: 47
13:37:49,222   INFO TransmissionModel:386 - >>>>>>>>>>>defineSourceParameters: sourceId 48 not set explicitly in infectionModelSourceParameters. Source uses default infectionModelSourceParameters defined for sourceId: -1
13:37:49,222   INFO TransmissionModel:370 - >>>>>>>>>>>sourceControllerEvent at time: 0,000000  agentId: 48
13:37:49,222   INFO TransmissionModel:386 - >>>>>>>>>>>defineSourceParameters: sourceId 49 not set explicitly in infectionModelSourceParameters. Source uses default infectionModelSourceParameters defined for sourceId: -1
13:37:49,222   INFO TransmissionModel:370 - >>>>>>>>>>>sourceControllerEvent at time: 0,000000  agentId: 49
13:37:49,222   INFO TransmissionModel:386 - >>>>>>>>>>>defineSourceParameters: sourceId 50 not set explicitly in infectionModelSourceParameters. Source uses default infectionModelSourceParameters defined for sourceId: -1
13:37:49,222   INFO TransmissionModel:370 - >>>>>>>>>>>sourceControllerEvent at time: 0,000000  agentId: 50
13:37:49,222   INFO TransmissionModel:386 - >>>>>>>>>>>defineSourceParameters: sourceId 51 not set explicitly in infectionModelSourceParameters. Source uses default infectionModelSourceParameters defined for sourceId: -1
13:37:49,222   INFO TransmissionModel:370 - >>>>>>>>>>>sourceControllerEvent at time: 0,000000  agentId: 51
13:37:49,222   INFO TransmissionModel:386 - >>>>>>>>>>>defineSourceParameters: sourceId 52 not set explicitly in infectionModelSourceParameters. Source uses default infectionModelSourceParameters defined for sourceId: -1
13:37:49,222   INFO TransmissionModel:370 - >>>>>>>>>>>sourceControllerEvent at time: 0,000000  agentId: 52
13:37:49,222   INFO TransmissionModel:386 - >>>>>>>>>>>defineSourceParameters: sourceId 53 not set explicitly in infectionModelSourceParameters. Source uses default infectionModelSourceParameters defined for sourceId: -1
13:37:49,222   INFO TransmissionModel:370 - >>>>>>>>>>>sourceControllerEvent at time: 0,000000  agentId: 53
13:37:49,222   INFO TransmissionModel:386 - >>>>>>>>>>>defineSourceParameters: sourceId 54 not set explicitly in infectionModelSourceParameters. Source uses default infectionModelSourceParameters defined for sourceId: -1
13:37:49,222   INFO TransmissionModel:370 - >>>>>>>>>>>sourceControllerEvent at time: 0,000000  agentId: 54
13:37:49,222   INFO TransmissionModel:386 - >>>>>>>>>>>defineSourceParameters: sourceId 55 not set explicitly in infectionModelSourceParameters. Source uses default infectionModelSourceParameters defined for sourceId: -1
13:37:49,222   INFO TransmissionModel:370 - >>>>>>>>>>>sourceControllerEvent at time: 0,000000  agentId: 55
13:37:49,222   INFO TransmissionModel:386 - >>>>>>>>>>>defineSourceParameters: sourceId 56 not set explicitly in infectionModelSourceParameters. Source uses default infectionModelSourceParameters defined for sourceId: -1
13:37:49,222   INFO TransmissionModel:370 - >>>>>>>>>>>sourceControllerEvent at time: 0,000000  agentId: 56
13:37:49,222   INFO TransmissionModel:386 - >>>>>>>>>>>defineSourceParameters: sourceId 57 not set explicitly in infectionModelSourceParameters. Source uses default infectionModelSourceParameters defined for sourceId: -1
13:37:49,222   INFO TransmissionModel:370 - >>>>>>>>>>>sourceControllerEvent at time: 0,000000  agentId: 57
13:37:49,222   INFO TransmissionModel:386 - >>>>>>>>>>>defineSourceParameters: sourceId 58 not set explicitly in infectionModelSourceParameters. Source uses default infectionModelSourceParameters defined for sourceId: -1
13:37:49,222   INFO TransmissionModel:370 - >>>>>>>>>>>sourceControllerEvent at time: 0,000000  agentId: 58
13:37:49,237   INFO TransmissionModel:386 - >>>>>>>>>>>defineSourceParameters: sourceId 59 not set explicitly in infectionModelSourceParameters. Source uses default infectionModelSourceParameters defined for sourceId: -1
13:37:49,237   INFO TransmissionModel:370 - >>>>>>>>>>>sourceControllerEvent at time: 0,000000  agentId: 59
13:37:49,237   INFO TransmissionModel:386 - >>>>>>>>>>>defineSourceParameters: sourceId 60 not set explicitly in infectionModelSourceParameters. Source uses default infectionModelSourceParameters defined for sourceId: -1
13:37:49,237   INFO TransmissionModel:370 - >>>>>>>>>>>sourceControllerEvent at time: 0,000000  agentId: 60
13:37:49,237   INFO TransmissionModel:386 - >>>>>>>>>>>defineSourceParameters: sourceId 61 not set explicitly in infectionModelSourceParameters. Source uses default infectionModelSourceParameters defined for sourceId: -1
13:37:49,237   INFO TransmissionModel:370 - >>>>>>>>>>>sourceControllerEvent at time: 0,000000  agentId: 61
13:38:45,247   INFO OutputFile:109 - Absolute file name..\..\..\output\choirRehearsal\condM\miller-2020-life_seed_007\infectionStatus.txt
13:38:45,328   INFO OutputFile:109 - Absolute file name..\..\..\output\choirRehearsal\condM\miller-2020-life_seed_007\pathogenLoad.txt
13:38:45,336   INFO Simulation:252 - Finished writing all output files
13:38:45,336   INFO Simulation:255 - Post-loop: before waitForTraci
13:38:45,336   INFO Simulation:262 - Post-loop: finished.
13:38:45,336   INFO ScenarioRun:207 - Simulation run finished.
13:38:45,336   INFO ScenarioRun:265 - Simulation of scenario miller-2020-life_seed_007 finished.
13:38:46,081   INFO STDOUTERR:15 - Redirect StdOut and StdErr
13:38:46,083   INFO ScenarioRunSubCommand:55 - Use output directory: C:\Users\Rahn\Documents\Forschung\Veroeffentlichungen\2021\CovidSim_Model\data\scenarios\choirRehearsal\scripts\..\..\..\output\choirRehearsal\condM
13:38:46,656 STDOUT STDOUTERR:22 - Topography Warning:
   The target is not used in any source. Remove target to increase performance. 
   The target is not used in any source. Remove target to increase performance. 
   The target is not used in any source. Remove target to increase performance. 
   The target is not used in any source. Remove target to increase performance. 
   The target is not used in any source. Remove target to increase performance. 
   The target is not used in any source. Remove target to increase performance. 
   The target is not used in any source. Remove target to increase performance. 
   The target is not used in any source. Remove target to increase performance. 
   The target is not used in any source. Remove target to increase performance. 
   The target is not used in any source. Remove target to increase performance. 
   The target is not used in any source. Remove target to increase performance. 
   The target is not used in any source. Remove target to increase performance. 
   The target is not used in any source. Remove target to increase performance. 
   The target is not used in any source. Remove target to increase performance. 
   The target is not used in any source. Remove target to increase performance. 
   The target is not used in any source. Remove target to increase performance. 
   The target is not used in any source. Remove target to increase performance. 
   The target is not used in any source. Remove target to increase performance. 
   The target is not used in any source. Remove target to increase performance. 
   The target is not used in any source. Remove target to increase performance. 
   The target is not used in any source. Remove target to increase performance. 
   The target is not used in any source. Remove target to increase performance. 
   The target is not used in any source. Remove target to increase performance. 
   The target is not used in any source. Remove target to increase performance. 
   The target is not used in any source. Remove target to increase performance. 
   The target is not used in any source. Remove target to increase performance. 
   The target is not used in any source. Remove target to increase performance. 
   The target is not used in any source. Remove target to increase performance. 
   The target is not used in any source. Remove target to increase performance. 
   The target is not used in any source. Remove target to increase performance. 
   The target is not used in any source. Remove target to increase performance. 
   The target is not used in any source. Remove target to increase performance. 
   The target is not used in any source. Remove target to increase performance. 
   The target is not used in any source. Remove target to increase performance. 
   The target is not used in any source. Remove target to increase performance. 
   The target is not used in any source. Remove target to increase performance. 
   The target is not used in any source. Remove target to increase performance. 
   The target is not used in any source. Remove target to increase performance. 
   The target is not used in any source. Remove target to increase performance. 
   The target is not used in any source. Remove target to increase performance. 
   The target is not used in any source. Remove target to increase performance. 
   The target is not used in any source. Remove target to increase performance. 
   The target is not used in any source. Remove target to increase performance. 
   The target is not used in any source. Remove target to increase performance. 
   The target is not used in any source. Remove target to increase performance. 
   The target is not used in any source. Remove target to increase performance. 
   The target is not used in any source. Remove target to increase performance. 
   The target is not used in any source. Remove target to increase performance. 
   The target is not used in any source. Remove target to increase performance. 
   The target is not used in any source. Remove target to increase performance. 
   The target is not used in any source. Remove target to increase performance. 
   The target is not used in any source. Remove target to increase performance. 
   Two targets overlap. 
   Two targets overlap. 
   Two targets overlap. 
   Two targets overlap. 
   Two targets overlap. 
   Two targets overlap. 
   Two targets overlap. 
   Two targets overlap. 
   Two targets overlap. 
   Two targets overlap. 
   Two targets overlap. 
   Two targets overlap. 
   Two targets overlap. 
   Two targets overlap. 
   Two targets overlap. 
   Two targets overlap. 

13:38:46,702   INFO VadereConfig:66 - Use config file from path C:\Users\Rahn\.config\vadere.conf
13:38:46,840   INFO ScenarioCache:85 - Cache search location: C:\Users\Rahn\Documents\Forschung\Veroeffentlichungen\2021\CovidSim_Model\data\scenarios\choirRehearsal\scripts\..\createdFromTemplate\__cache__
13:38:46,856   INFO ScenarioRun:147 - Initializing scenario: miller-2020-life_seed_008...
13:38:46,872   INFO ScenarioRun:128 - scenario context initialized.
13:38:46,872   INFO ScenarioRun:229 - no mesh miller-2020-life_seed_008.poly was found.
13:38:46,872   INFO ScenarioRun:229 - no mesh miller-2020-life_seed_008_background.poly was found.
13:38:46,988   INFO PotentialFieldDistancesBruteForce:49 - solve floor field (PotentialFieldDistancesBruteForce)
13:38:46,988   INFO PotentialFieldDistancesBruteForce:106 - Progress:  0% -> 0/47450 [points]
13:38:47,088   INFO PotentialFieldDistancesBruteForce:106 - Progress: 10% -> 4745/47450 [points]
13:38:47,126   INFO PotentialFieldDistancesBruteForce:106 - Progress: 20% -> 9490/47450 [points]
13:38:47,157   INFO PotentialFieldDistancesBruteForce:106 - Progress: 30% -> 14235/47450 [points]
13:38:47,188   INFO PotentialFieldDistancesBruteForce:106 - Progress: 40% -> 18980/47450 [points]
13:38:47,219   INFO PotentialFieldDistancesBruteForce:106 - Progress: 50% -> 23725/47450 [points]
13:38:47,242   INFO PotentialFieldDistancesBruteForce:106 - Progress: 60% -> 28470/47450 [points]
13:38:47,273   INFO PotentialFieldDistancesBruteForce:106 - Progress: 70% -> 33215/47450 [points]
13:38:47,289   INFO PotentialFieldDistancesBruteForce:106 - Progress: 80% -> 37960/47450 [points]
13:38:47,320   INFO PotentialFieldDistancesBruteForce:106 - Progress: 90% -> 42705/47450 [points]
13:38:47,326   INFO PotentialFieldDistancesBruteForce:96 - floor field initialization time:338[ms]
13:38:47,326   INFO Topography:428 - Set PedestrianIdCount to start value: 1
13:38:47,473   INFO EikonalSolverDefaultProvider:23 - floor field initialization time:115[ms]
13:38:47,520   INFO EikonalSolverDefaultProvider:23 - floor field initialization time:47[ms]
13:38:47,558   INFO EikonalSolverDefaultProvider:23 - floor field initialization time:31[ms]
13:38:47,589   INFO EikonalSolverDefaultProvider:23 - floor field initialization time:31[ms]
13:38:47,627   INFO EikonalSolverDefaultProvider:23 - floor field initialization time:38[ms]
13:38:47,658   INFO EikonalSolverDefaultProvider:23 - floor field initialization time:31[ms]
13:38:47,690   INFO EikonalSolverDefaultProvider:23 - floor field initialization time:32[ms]
13:38:47,727   INFO EikonalSolverDefaultProvider:23 - floor field initialization time:37[ms]
13:38:47,759   INFO EikonalSolverDefaultProvider:23 - floor field initialization time:32[ms]
13:38:47,816   INFO EikonalSolverDefaultProvider:23 - floor field initialization time:47[ms]
13:38:47,843   INFO EikonalSolverDefaultProvider:23 - floor field initialization time:27[ms]
13:38:47,875   INFO EikonalSolverDefaultProvider:23 - floor field initialization time:32[ms]
13:38:47,890   INFO EikonalSolverDefaultProvider:23 - floor field initialization time:15[ms]
13:38:47,928   INFO EikonalSolverDefaultProvider:23 - floor field initialization time:22[ms]
13:38:47,959   INFO EikonalSolverDefaultProvider:23 - floor field initialization time:31[ms]
13:38:47,975   INFO EikonalSolverDefaultProvider:23 - floor field initialization time:16[ms]
13:38:48,006   INFO EikonalSolverDefaultProvider:23 - floor field initialization time:31[ms]
13:38:48,028   INFO EikonalSolverDefaultProvider:23 - floor field initialization time:22[ms]
13:38:48,060   INFO EikonalSolverDefaultProvider:23 - floor field initialization time:16[ms]
13:38:48,091   INFO EikonalSolverDefaultProvider:23 - floor field initialization time:16[ms]
13:38:48,122   INFO EikonalSolverDefaultProvider:23 - floor field initialization time:31[ms]
13:38:48,175   INFO EikonalSolverDefaultProvider:23 - floor field initialization time:46[ms]
13:38:48,207   INFO EikonalSolverDefaultProvider:23 - floor field initialization time:32[ms]
13:38:48,245   INFO EikonalSolverDefaultProvider:23 - floor field initialization time:23[ms]
13:38:48,286   INFO EikonalSolverDefaultProvider:23 - floor field initialization time:41[ms]
13:38:48,317   INFO EikonalSolverDefaultProvider:23 - floor field initialization time:31[ms]
13:38:48,352   INFO EikonalSolverDefaultProvider:23 - floor field initialization time:35[ms]
13:38:48,372   INFO EikonalSolverDefaultProvider:23 - floor field initialization time:20[ms]
13:38:48,402   INFO EikonalSolverDefaultProvider:23 - floor field initialization time:22[ms]
13:38:48,433   INFO EikonalSolverDefaultProvider:23 - floor field initialization time:31[ms]
13:38:48,463   INFO EikonalSolverDefaultProvider:23 - floor field initialization time:30[ms]
13:38:48,483   INFO EikonalSolverDefaultProvider:23 - floor field initialization time:20[ms]
13:38:48,511   INFO EikonalSolverDefaultProvider:23 - floor field initialization time:10[ms]
13:38:48,543   INFO EikonalSolverDefaultProvider:23 - floor field initialization time:16[ms]
13:38:48,574   INFO EikonalSolverDefaultProvider:23 - floor field initialization time:31[ms]
13:38:48,590   INFO EikonalSolverDefaultProvider:23 - floor field initialization time:16[ms]
13:38:48,627   INFO EikonalSolverDefaultProvider:23 - floor field initialization time:22[ms]
13:38:48,690   INFO EikonalSolverDefaultProvider:23 - floor field initialization time:31[ms]
13:38:48,712   INFO EikonalSolverDefaultProvider:23 - floor field initialization time:22[ms]
13:38:48,743   INFO EikonalSolverDefaultProvider:23 - floor field initialization time:31[ms]
13:38:48,775   INFO EikonalSolverDefaultProvider:23 - floor field initialization time:32[ms]
13:38:48,806   INFO EikonalSolverDefaultProvider:23 - floor field initialization time:31[ms]
13:38:48,828   INFO EikonalSolverDefaultProvider:23 - floor field initialization time:16[ms]
13:38:48,867   INFO EikonalSolverDefaultProvider:23 - floor field initialization time:23[ms]
13:38:48,883   INFO EikonalSolverDefaultProvider:23 - floor field initialization time:16[ms]
13:38:48,915   INFO EikonalSolverDefaultProvider:23 - floor field initialization time:32[ms]
13:38:48,945   INFO EikonalSolverDefaultProvider:23 - floor field initialization time:22[ms]
13:38:48,974   INFO EikonalSolverDefaultProvider:23 - floor field initialization time:29[ms]
13:38:48,996   INFO EikonalSolverDefaultProvider:23 - floor field initialization time:20[ms]
13:38:49,036   INFO EikonalSolverDefaultProvider:23 - floor field initialization time:32[ms]
13:38:49,057   INFO EikonalSolverDefaultProvider:23 - floor field initialization time:21[ms]
13:38:49,118   INFO EikonalSolverDefaultProvider:23 - floor field initialization time:61[ms]
13:38:49,148   INFO EikonalSolverDefaultProvider:23 - floor field initialization time:30[ms]
13:38:49,168   INFO EikonalSolverDefaultProvider:23 - floor field initialization time:20[ms]
13:38:49,199   INFO EikonalSolverDefaultProvider:23 - floor field initialization time:23[ms]
13:38:49,227   INFO EikonalSolverDefaultProvider:23 - floor field initialization time:28[ms]
13:38:49,249   INFO EikonalSolverDefaultProvider:23 - floor field initialization time:20[ms]
13:38:49,280   INFO EikonalSolverDefaultProvider:23 - floor field initialization time:31[ms]
13:38:49,300   INFO EikonalSolverDefaultProvider:23 - floor field initialization time:20[ms]
13:38:49,328   INFO EikonalSolverDefaultProvider:23 - floor field initialization time:20[ms]
13:38:49,361   INFO EikonalSolverDefaultProvider:23 - floor field initialization time:33[ms]
13:38:49,381   INFO EikonalSolverDefaultProvider:23 - floor field initialization time:20[ms]
13:38:49,412   INFO EikonalSolverDefaultProvider:23 - floor field initialization time:23[ms]
13:38:49,440   INFO EikonalSolverDefaultProvider:23 - floor field initialization time:28[ms]
13:38:49,462   INFO EikonalSolverDefaultProvider:23 - floor field initialization time:20[ms]
13:38:49,491   INFO EikonalSolverDefaultProvider:23 - floor field initialization time:29[ms]
13:38:49,552   INFO EikonalSolverDefaultProvider:23 - floor field initialization time:59[ms]
13:38:49,574   INFO EikonalSolverDefaultProvider:23 - floor field initialization time:20[ms]
13:38:49,604   INFO EikonalSolverDefaultProvider:23 - floor field initialization time:22[ms]
13:38:49,635   INFO EikonalSolverDefaultProvider:23 - floor field initialization time:31[ms]
13:38:49,655   INFO EikonalSolverDefaultProvider:23 - floor field initialization time:20[ms]
13:38:49,686   INFO EikonalSolverDefaultProvider:23 - floor field initialization time:22[ms]
13:38:49,715   INFO EikonalSolverDefaultProvider:23 - floor field initialization time:29[ms]
13:38:49,737   INFO EikonalSolverDefaultProvider:23 - floor field initialization time:20[ms]
13:38:49,767   INFO EikonalSolverDefaultProvider:23 - floor field initialization time:22[ms]
13:38:49,796   INFO EikonalSolverDefaultProvider:23 - floor field initialization time:29[ms]
13:38:49,818   INFO EikonalSolverDefaultProvider:23 - floor field initialization time:20[ms]
13:38:49,848   INFO EikonalSolverDefaultProvider:23 - floor field initialization time:30[ms]
13:38:49,869   INFO EikonalSolverDefaultProvider:23 - floor field initialization time:21[ms]
13:38:49,937   INFO EikonalSolverDefaultProvider:23 - floor field initialization time:68[ms]
13:38:49,970   INFO EikonalSolverDefaultProvider:23 - floor field initialization time:31[ms]
13:38:50,000   INFO EikonalSolverDefaultProvider:23 - floor field initialization time:30[ms]
13:38:50,039   INFO EikonalSolverDefaultProvider:23 - floor field initialization time:29[ms]
13:38:50,071   INFO EikonalSolverDefaultProvider:23 - floor field initialization time:30[ms]
13:38:50,101   INFO EikonalSolverDefaultProvider:23 - floor field initialization time:30[ms]
13:38:50,142   INFO EikonalSolverDefaultProvider:23 - floor field initialization time:33[ms]
13:38:50,172   INFO EikonalSolverDefaultProvider:23 - floor field initialization time:30[ms]
13:38:50,203   INFO EikonalSolverDefaultProvider:23 - floor field initialization time:23[ms]
13:38:50,241   INFO EikonalSolverDefaultProvider:23 - floor field initialization time:28[ms]
13:38:50,274   INFO EikonalSolverDefaultProvider:23 - floor field initialization time:31[ms]
13:38:50,304   INFO EikonalSolverDefaultProvider:23 - floor field initialization time:30[ms]
13:38:50,334   INFO EikonalSolverDefaultProvider:23 - floor field initialization time:30[ms]
13:38:50,365   INFO EikonalSolverDefaultProvider:23 - floor field initialization time:23[ms]
13:38:50,403   INFO EikonalSolverDefaultProvider:23 - floor field initialization time:28[ms]
13:38:50,436   INFO EikonalSolverDefaultProvider:23 - floor field initialization time:31[ms]
13:38:50,466   INFO EikonalSolverDefaultProvider:23 - floor field initialization time:30[ms]
13:38:50,497   INFO EikonalSolverDefaultProvider:23 - floor field initialization time:31[ms]
13:38:50,527   INFO EikonalSolverDefaultProvider:23 - floor field initialization time:22[ms]
13:38:50,565   INFO EikonalSolverDefaultProvider:23 - floor field initialization time:28[ms]
13:38:50,598   INFO EikonalSolverDefaultProvider:23 - floor field initialization time:31[ms]
13:38:50,628   INFO EikonalSolverDefaultProvider:23 - floor field initialization time:30[ms]
13:38:50,659   INFO EikonalSolverDefaultProvider:23 - floor field initialization time:23[ms]
13:38:50,697   INFO EikonalSolverDefaultProvider:23 - floor field initialization time:28[ms]
13:38:50,728   INFO EikonalSolverDefaultProvider:23 - floor field initialization time:29[ms]
13:38:50,750   INFO EikonalSolverDefaultProvider:23 - floor field initialization time:20[ms]
13:38:50,779   INFO EikonalSolverDefaultProvider:23 - floor field initialization time:29[ms]
13:38:50,801   INFO EikonalSolverDefaultProvider:23 - floor field initialization time:20[ms]
13:38:50,892   INFO EikonalSolverDefaultProvider:23 - floor field initialization time:30[ms]
13:38:50,922   INFO EikonalSolverDefaultProvider:23 - floor field initialization time:30[ms]
13:38:50,943   INFO EikonalSolverDefaultProvider:23 - floor field initialization time:21[ms]
13:38:50,973   INFO EikonalSolverDefaultProvider:23 - floor field initialization time:22[ms]
13:38:51,003   INFO EikonalSolverDefaultProvider:23 - floor field initialization time:30[ms]
13:38:51,032   INFO EikonalSolverDefaultProvider:23 - floor field initialization time:29[ms]
13:38:51,054   INFO EikonalSolverDefaultProvider:23 - floor field initialization time:20[ms]
13:38:51,085   INFO EikonalSolverDefaultProvider:23 - floor field initialization time:31[ms]
13:38:51,106   INFO EikonalSolverDefaultProvider:23 - floor field initialization time:21[ms]
13:38:51,136   INFO EikonalSolverDefaultProvider:23 - floor field initialization time:22[ms]
13:38:51,165   INFO EikonalSolverDefaultProvider:23 - floor field initialization time:29[ms]
13:38:51,195   INFO EikonalSolverDefaultProvider:23 - floor field initialization time:28[ms]
13:38:51,218   INFO EikonalSolverDefaultProvider:23 - floor field initialization time:20[ms]
13:38:51,238   INFO EikonalSolverDefaultProvider:23 - floor field initialization time:20[ms]
13:38:51,269   INFO EikonalSolverDefaultProvider:23 - floor field initialization time:21[ms]
13:38:51,289   INFO EikonalSolverDefaultProvider:23 - floor field initialization time:20[ms]
13:38:51,310   INFO EikonalSolverDefaultProvider:23 - floor field initialization time:21[ms]
13:38:51,338   INFO EikonalSolverDefaultProvider:23 - floor field initialization time:20[ms]
13:38:51,361   INFO EikonalSolverDefaultProvider:23 - floor field initialization time:21[ms]
13:38:51,381   INFO EikonalSolverDefaultProvider:23 - floor field initialization time:20[ms]
13:38:51,410   INFO EikonalSolverDefaultProvider:23 - floor field initialization time:29[ms]
13:38:51,432   INFO EikonalSolverDefaultProvider:23 - floor field initialization time:20[ms]
13:38:51,452   INFO EikonalSolverDefaultProvider:23 - floor field initialization time:20[ms]
13:38:51,472   INFO EikonalSolverDefaultProvider:23 - floor field initialization time:20[ms]
13:38:51,503   INFO EikonalSolverDefaultProvider:23 - floor field initialization time:21[ms]
13:38:51,614   INFO EikonalSolverDefaultProvider:23 - floor field initialization time:111[ms]
13:38:51,642   INFO EikonalSolverDefaultProvider:23 - floor field initialization time:28[ms]
13:38:51,664   INFO EikonalSolverDefaultProvider:23 - floor field initialization time:20[ms]
13:38:51,695   INFO EikonalSolverDefaultProvider:23 - floor field initialization time:31[ms]
13:38:51,715   INFO EikonalSolverDefaultProvider:23 - floor field initialization time:20[ms]
13:38:51,743   INFO EikonalSolverDefaultProvider:23 - floor field initialization time:28[ms]
13:38:51,765   INFO EikonalSolverDefaultProvider:23 - floor field initialization time:20[ms]
13:38:51,794   INFO EikonalSolverDefaultProvider:23 - floor field initialization time:29[ms]
13:38:51,816   INFO EikonalSolverDefaultProvider:23 - floor field initialization time:20[ms]
13:38:51,844   INFO EikonalSolverDefaultProvider:23 - floor field initialization time:28[ms]
13:38:51,867   INFO EikonalSolverDefaultProvider:23 - floor field initialization time:21[ms]
13:38:51,897   INFO EikonalSolverDefaultProvider:23 - floor field initialization time:22[ms]
13:38:51,917   INFO EikonalSolverDefaultProvider:23 - floor field initialization time:20[ms]
13:38:51,946   INFO EikonalSolverDefaultProvider:23 - floor field initialization time:29[ms]
13:38:51,968   INFO EikonalSolverDefaultProvider:23 - floor field initialization time:20[ms]
13:38:51,988   INFO EikonalSolverDefaultProvider:23 - floor field initialization time:20[ms]
13:38:52,017   INFO EikonalSolverDefaultProvider:23 - floor field initialization time:21[ms]
13:38:52,039   INFO EikonalSolverDefaultProvider:23 - floor field initialization time:20[ms]
13:38:52,060   INFO EikonalSolverDefaultProvider:23 - floor field initialization time:21[ms]
13:38:52,090   INFO EikonalSolverDefaultProvider:23 - floor field initialization time:22[ms]
13:38:52,110   INFO EikonalSolverDefaultProvider:23 - floor field initialization time:20[ms]
13:38:52,141   INFO EikonalSolverDefaultProvider:23 - floor field initialization time:23[ms]
13:38:52,161   INFO EikonalSolverDefaultProvider:23 - floor field initialization time:20[ms]
13:38:52,260   INFO EikonalSolverDefaultProvider:23 - floor field initialization time:91[ms]
13:38:52,282   INFO EikonalSolverDefaultProvider:23 - floor field initialization time:20[ms]
13:38:52,312   INFO EikonalSolverDefaultProvider:23 - floor field initialization time:22[ms]
13:38:52,343   INFO EikonalSolverDefaultProvider:23 - floor field initialization time:31[ms]
13:38:52,371   INFO EikonalSolverDefaultProvider:23 - floor field initialization time:28[ms]
13:38:52,402   INFO EikonalSolverDefaultProvider:23 - floor field initialization time:31[ms]
13:38:52,433   INFO EikonalSolverDefaultProvider:23 - floor field initialization time:31[ms]
13:38:52,465   INFO EikonalSolverDefaultProvider:23 - floor field initialization time:32[ms]
13:38:52,492   INFO EikonalSolverDefaultProvider:23 - floor field initialization time:27[ms]
13:38:52,514   INFO EikonalSolverDefaultProvider:23 - floor field initialization time:20[ms]
13:38:52,544   INFO EikonalSolverDefaultProvider:23 - floor field initialization time:30[ms]
13:38:52,564   INFO EikonalSolverDefaultProvider:23 - floor field initialization time:20[ms]
13:38:52,593   INFO EikonalSolverDefaultProvider:23 - floor field initialization time:29[ms]
13:38:52,593   INFO Simulation:278 - preLoop finished.
13:38:52,595   INFO TransmissionModel:370 - >>>>>>>>>>>sourceControllerEvent at time: 0,000000  agentId: 1
13:38:52,595   INFO TransmissionModel:386 - >>>>>>>>>>>defineSourceParameters: sourceId 2 not set explicitly in infectionModelSourceParameters. Source uses default infectionModelSourceParameters defined for sourceId: -1
13:38:52,595   INFO TransmissionModel:370 - >>>>>>>>>>>sourceControllerEvent at time: 0,000000  agentId: 2
13:38:52,595   INFO TransmissionModel:386 - >>>>>>>>>>>defineSourceParameters: sourceId 3 not set explicitly in infectionModelSourceParameters. Source uses default infectionModelSourceParameters defined for sourceId: -1
13:38:52,603   INFO TransmissionModel:370 - >>>>>>>>>>>sourceControllerEvent at time: 0,000000  agentId: 3
13:38:52,603   INFO TransmissionModel:386 - >>>>>>>>>>>defineSourceParameters: sourceId 4 not set explicitly in infectionModelSourceParameters. Source uses default infectionModelSourceParameters defined for sourceId: -1
13:38:52,603   INFO TransmissionModel:370 - >>>>>>>>>>>sourceControllerEvent at time: 0,000000  agentId: 4
13:38:52,605   INFO TransmissionModel:386 - >>>>>>>>>>>defineSourceParameters: sourceId 5 not set explicitly in infectionModelSourceParameters. Source uses default infectionModelSourceParameters defined for sourceId: -1
13:38:52,605   INFO TransmissionModel:370 - >>>>>>>>>>>sourceControllerEvent at time: 0,000000  agentId: 5
13:38:52,605   INFO TransmissionModel:386 - >>>>>>>>>>>defineSourceParameters: sourceId 6 not set explicitly in infectionModelSourceParameters. Source uses default infectionModelSourceParameters defined for sourceId: -1
13:38:52,605   INFO TransmissionModel:370 - >>>>>>>>>>>sourceControllerEvent at time: 0,000000  agentId: 6
13:38:52,605   INFO TransmissionModel:386 - >>>>>>>>>>>defineSourceParameters: sourceId 7 not set explicitly in infectionModelSourceParameters. Source uses default infectionModelSourceParameters defined for sourceId: -1
13:38:52,605   INFO TransmissionModel:370 - >>>>>>>>>>>sourceControllerEvent at time: 0,000000  agentId: 7
13:38:52,605   INFO TransmissionModel:386 - >>>>>>>>>>>defineSourceParameters: sourceId 8 not set explicitly in infectionModelSourceParameters. Source uses default infectionModelSourceParameters defined for sourceId: -1
13:38:52,605   INFO TransmissionModel:370 - >>>>>>>>>>>sourceControllerEvent at time: 0,000000  agentId: 8
13:38:52,605   INFO TransmissionModel:386 - >>>>>>>>>>>defineSourceParameters: sourceId 9 not set explicitly in infectionModelSourceParameters. Source uses default infectionModelSourceParameters defined for sourceId: -1
13:38:52,605   INFO TransmissionModel:370 - >>>>>>>>>>>sourceControllerEvent at time: 0,000000  agentId: 9
13:38:52,605   INFO TransmissionModel:386 - >>>>>>>>>>>defineSourceParameters: sourceId 10 not set explicitly in infectionModelSourceParameters. Source uses default infectionModelSourceParameters defined for sourceId: -1
13:38:52,605   INFO TransmissionModel:370 - >>>>>>>>>>>sourceControllerEvent at time: 0,000000  agentId: 10
13:38:52,613   INFO TransmissionModel:386 - >>>>>>>>>>>defineSourceParameters: sourceId 11 not set explicitly in infectionModelSourceParameters. Source uses default infectionModelSourceParameters defined for sourceId: -1
13:38:52,613   INFO TransmissionModel:370 - >>>>>>>>>>>sourceControllerEvent at time: 0,000000  agentId: 11
13:38:52,613   INFO TransmissionModel:386 - >>>>>>>>>>>defineSourceParameters: sourceId 12 not set explicitly in infectionModelSourceParameters. Source uses default infectionModelSourceParameters defined for sourceId: -1
13:38:52,613   INFO TransmissionModel:370 - >>>>>>>>>>>sourceControllerEvent at time: 0,000000  agentId: 12
13:38:52,613   INFO TransmissionModel:386 - >>>>>>>>>>>defineSourceParameters: sourceId 13 not set explicitly in infectionModelSourceParameters. Source uses default infectionModelSourceParameters defined for sourceId: -1
13:38:52,613   INFO TransmissionModel:370 - >>>>>>>>>>>sourceControllerEvent at time: 0,000000  agentId: 13
13:38:52,613   INFO TransmissionModel:386 - >>>>>>>>>>>defineSourceParameters: sourceId 14 not set explicitly in infectionModelSourceParameters. Source uses default infectionModelSourceParameters defined for sourceId: -1
13:38:52,613   INFO TransmissionModel:370 - >>>>>>>>>>>sourceControllerEvent at time: 0,000000  agentId: 14
13:38:52,613   INFO TransmissionModel:386 - >>>>>>>>>>>defineSourceParameters: sourceId 15 not set explicitly in infectionModelSourceParameters. Source uses default infectionModelSourceParameters defined for sourceId: -1
13:38:52,613   INFO TransmissionModel:370 - >>>>>>>>>>>sourceControllerEvent at time: 0,000000  agentId: 15
13:38:52,613   INFO TransmissionModel:386 - >>>>>>>>>>>defineSourceParameters: sourceId 16 not set explicitly in infectionModelSourceParameters. Source uses default infectionModelSourceParameters defined for sourceId: -1
13:38:52,623   INFO TransmissionModel:370 - >>>>>>>>>>>sourceControllerEvent at time: 0,000000  agentId: 16
13:38:52,623   INFO TransmissionModel:386 - >>>>>>>>>>>defineSourceParameters: sourceId 17 not set explicitly in infectionModelSourceParameters. Source uses default infectionModelSourceParameters defined for sourceId: -1
13:38:52,625   INFO TransmissionModel:370 - >>>>>>>>>>>sourceControllerEvent at time: 0,000000  agentId: 17
13:38:52,625   INFO TransmissionModel:386 - >>>>>>>>>>>defineSourceParameters: sourceId 18 not set explicitly in infectionModelSourceParameters. Source uses default infectionModelSourceParameters defined for sourceId: -1
13:38:52,625   INFO TransmissionModel:370 - >>>>>>>>>>>sourceControllerEvent at time: 0,000000  agentId: 18
13:38:52,625   INFO TransmissionModel:386 - >>>>>>>>>>>defineSourceParameters: sourceId 19 not set explicitly in infectionModelSourceParameters. Source uses default infectionModelSourceParameters defined for sourceId: -1
13:38:52,625   INFO TransmissionModel:370 - >>>>>>>>>>>sourceControllerEvent at time: 0,000000  agentId: 19
13:38:52,625   INFO TransmissionModel:386 - >>>>>>>>>>>defineSourceParameters: sourceId 20 not set explicitly in infectionModelSourceParameters. Source uses default infectionModelSourceParameters defined for sourceId: -1
13:38:52,625   INFO TransmissionModel:370 - >>>>>>>>>>>sourceControllerEvent at time: 0,000000  agentId: 20
13:38:52,625   INFO TransmissionModel:386 - >>>>>>>>>>>defineSourceParameters: sourceId 21 not set explicitly in infectionModelSourceParameters. Source uses default infectionModelSourceParameters defined for sourceId: -1
13:38:52,625   INFO TransmissionModel:370 - >>>>>>>>>>>sourceControllerEvent at time: 0,000000  agentId: 21
13:38:52,633   INFO TransmissionModel:386 - >>>>>>>>>>>defineSourceParameters: sourceId 22 not set explicitly in infectionModelSourceParameters. Source uses default infectionModelSourceParameters defined for sourceId: -1
13:38:52,633   INFO TransmissionModel:370 - >>>>>>>>>>>sourceControllerEvent at time: 0,000000  agentId: 22
13:38:52,633   INFO TransmissionModel:386 - >>>>>>>>>>>defineSourceParameters: sourceId 23 not set explicitly in infectionModelSourceParameters. Source uses default infectionModelSourceParameters defined for sourceId: -1
13:38:52,633   INFO TransmissionModel:370 - >>>>>>>>>>>sourceControllerEvent at time: 0,000000  agentId: 23
13:38:52,635   INFO TransmissionModel:386 - >>>>>>>>>>>defineSourceParameters: sourceId 24 not set explicitly in infectionModelSourceParameters. Source uses default infectionModelSourceParameters defined for sourceId: -1
13:38:52,635   INFO TransmissionModel:370 - >>>>>>>>>>>sourceControllerEvent at time: 0,000000  agentId: 24
13:38:52,635   INFO TransmissionModel:386 - >>>>>>>>>>>defineSourceParameters: sourceId 25 not set explicitly in infectionModelSourceParameters. Source uses default infectionModelSourceParameters defined for sourceId: -1
13:38:52,635   INFO TransmissionModel:370 - >>>>>>>>>>>sourceControllerEvent at time: 0,000000  agentId: 25
13:38:52,635   INFO TransmissionModel:386 - >>>>>>>>>>>defineSourceParameters: sourceId 26 not set explicitly in infectionModelSourceParameters. Source uses default infectionModelSourceParameters defined for sourceId: -1
13:38:52,635   INFO TransmissionModel:370 - >>>>>>>>>>>sourceControllerEvent at time: 0,000000  agentId: 26
13:38:52,635   INFO TransmissionModel:386 - >>>>>>>>>>>defineSourceParameters: sourceId 27 not set explicitly in infectionModelSourceParameters. Source uses default infectionModelSourceParameters defined for sourceId: -1
13:38:52,635   INFO TransmissionModel:370 - >>>>>>>>>>>sourceControllerEvent at time: 0,000000  agentId: 27
13:38:52,635   INFO TransmissionModel:386 - >>>>>>>>>>>defineSourceParameters: sourceId 28 not set explicitly in infectionModelSourceParameters. Source uses default infectionModelSourceParameters defined for sourceId: -1
13:38:52,635   INFO TransmissionModel:370 - >>>>>>>>>>>sourceControllerEvent at time: 0,000000  agentId: 28
13:38:52,635   INFO TransmissionModel:386 - >>>>>>>>>>>defineSourceParameters: sourceId 29 not set explicitly in infectionModelSourceParameters. Source uses default infectionModelSourceParameters defined for sourceId: -1
13:38:52,643   INFO TransmissionModel:370 - >>>>>>>>>>>sourceControllerEvent at time: 0,000000  agentId: 29
13:38:52,643   INFO TransmissionModel:386 - >>>>>>>>>>>defineSourceParameters: sourceId 30 not set explicitly in infectionModelSourceParameters. Source uses default infectionModelSourceParameters defined for sourceId: -1
13:38:52,645   INFO TransmissionModel:370 - >>>>>>>>>>>sourceControllerEvent at time: 0,000000  agentId: 30
13:38:52,645   INFO TransmissionModel:386 - >>>>>>>>>>>defineSourceParameters: sourceId 31 not set explicitly in infectionModelSourceParameters. Source uses default infectionModelSourceParameters defined for sourceId: -1
13:38:52,645   INFO TransmissionModel:370 - >>>>>>>>>>>sourceControllerEvent at time: 0,000000  agentId: 31
13:38:52,645   INFO TransmissionModel:386 - >>>>>>>>>>>defineSourceParameters: sourceId 32 not set explicitly in infectionModelSourceParameters. Source uses default infectionModelSourceParameters defined for sourceId: -1
13:38:52,645   INFO TransmissionModel:370 - >>>>>>>>>>>sourceControllerEvent at time: 0,000000  agentId: 32
13:38:52,645   INFO TransmissionModel:386 - >>>>>>>>>>>defineSourceParameters: sourceId 33 not set explicitly in infectionModelSourceParameters. Source uses default infectionModelSourceParameters defined for sourceId: -1
13:38:52,645   INFO TransmissionModel:370 - >>>>>>>>>>>sourceControllerEvent at time: 0,000000  agentId: 33
13:38:52,645   INFO TransmissionModel:386 - >>>>>>>>>>>defineSourceParameters: sourceId 34 not set explicitly in infectionModelSourceParameters. Source uses default infectionModelSourceParameters defined for sourceId: -1
13:38:52,645   INFO TransmissionModel:370 - >>>>>>>>>>>sourceControllerEvent at time: 0,000000  agentId: 34
13:38:52,645   INFO TransmissionModel:386 - >>>>>>>>>>>defineSourceParameters: sourceId 35 not set explicitly in infectionModelSourceParameters. Source uses default infectionModelSourceParameters defined for sourceId: -1
13:38:52,645   INFO TransmissionModel:370 - >>>>>>>>>>>sourceControllerEvent at time: 0,000000  agentId: 35
13:38:52,653   INFO TransmissionModel:386 - >>>>>>>>>>>defineSourceParameters: sourceId 36 not set explicitly in infectionModelSourceParameters. Source uses default infectionModelSourceParameters defined for sourceId: -1
13:38:52,653   INFO TransmissionModel:370 - >>>>>>>>>>>sourceControllerEvent at time: 0,000000  agentId: 36
13:38:52,653   INFO TransmissionModel:386 - >>>>>>>>>>>defineSourceParameters: sourceId 37 not set explicitly in infectionModelSourceParameters. Source uses default infectionModelSourceParameters defined for sourceId: -1
13:38:52,653   INFO TransmissionModel:370 - >>>>>>>>>>>sourceControllerEvent at time: 0,000000  agentId: 37
13:38:52,655   INFO TransmissionModel:386 - >>>>>>>>>>>defineSourceParameters: sourceId 38 not set explicitly in infectionModelSourceParameters. Source uses default infectionModelSourceParameters defined for sourceId: -1
13:38:52,655   INFO TransmissionModel:370 - >>>>>>>>>>>sourceControllerEvent at time: 0,000000  agentId: 38
13:38:52,655   INFO TransmissionModel:386 - >>>>>>>>>>>defineSourceParameters: sourceId 39 not set explicitly in infectionModelSourceParameters. Source uses default infectionModelSourceParameters defined for sourceId: -1
13:38:52,655   INFO TransmissionModel:370 - >>>>>>>>>>>sourceControllerEvent at time: 0,000000  agentId: 39
13:38:52,655   INFO TransmissionModel:386 - >>>>>>>>>>>defineSourceParameters: sourceId 40 not set explicitly in infectionModelSourceParameters. Source uses default infectionModelSourceParameters defined for sourceId: -1
13:38:52,655   INFO TransmissionModel:370 - >>>>>>>>>>>sourceControllerEvent at time: 0,000000  agentId: 40
13:38:52,655   INFO TransmissionModel:386 - >>>>>>>>>>>defineSourceParameters: sourceId 41 not set explicitly in infectionModelSourceParameters. Source uses default infectionModelSourceParameters defined for sourceId: -1
13:38:52,655   INFO TransmissionModel:370 - >>>>>>>>>>>sourceControllerEvent at time: 0,000000  agentId: 41
13:38:52,655   INFO TransmissionModel:386 - >>>>>>>>>>>defineSourceParameters: sourceId 42 not set explicitly in infectionModelSourceParameters. Source uses default infectionModelSourceParameters defined for sourceId: -1
13:38:52,663   INFO TransmissionModel:370 - >>>>>>>>>>>sourceControllerEvent at time: 0,000000  agentId: 42
13:38:52,663   INFO TransmissionModel:386 - >>>>>>>>>>>defineSourceParameters: sourceId 43 not set explicitly in infectionModelSourceParameters. Source uses default infectionModelSourceParameters defined for sourceId: -1
13:38:52,663   INFO TransmissionModel:370 - >>>>>>>>>>>sourceControllerEvent at time: 0,000000  agentId: 43
13:38:52,663   INFO TransmissionModel:386 - >>>>>>>>>>>defineSourceParameters: sourceId 44 not set explicitly in infectionModelSourceParameters. Source uses default infectionModelSourceParameters defined for sourceId: -1
13:38:52,663   INFO TransmissionModel:370 - >>>>>>>>>>>sourceControllerEvent at time: 0,000000  agentId: 44
13:38:52,663   INFO TransmissionModel:386 - >>>>>>>>>>>defineSourceParameters: sourceId 45 not set explicitly in infectionModelSourceParameters. Source uses default infectionModelSourceParameters defined for sourceId: -1
13:38:52,663   INFO TransmissionModel:370 - >>>>>>>>>>>sourceControllerEvent at time: 0,000000  agentId: 45
13:38:52,663   INFO TransmissionModel:386 - >>>>>>>>>>>defineSourceParameters: sourceId 46 not set explicitly in infectionModelSourceParameters. Source uses default infectionModelSourceParameters defined for sourceId: -1
13:38:52,663   INFO TransmissionModel:370 - >>>>>>>>>>>sourceControllerEvent at time: 0,000000  agentId: 46
13:38:52,663   INFO TransmissionModel:386 - >>>>>>>>>>>defineSourceParameters: sourceId 47 not set explicitly in infectionModelSourceParameters. Source uses default infectionModelSourceParameters defined for sourceId: -1
13:38:52,663   INFO TransmissionModel:370 - >>>>>>>>>>>sourceControllerEvent at time: 0,000000  agentId: 47
13:38:52,663   INFO TransmissionModel:386 - >>>>>>>>>>>defineSourceParameters: sourceId 48 not set explicitly in infectionModelSourceParameters. Source uses default infectionModelSourceParameters defined for sourceId: -1
13:38:52,663   INFO TransmissionModel:370 - >>>>>>>>>>>sourceControllerEvent at time: 0,000000  agentId: 48
13:38:52,663   INFO TransmissionModel:386 - >>>>>>>>>>>defineSourceParameters: sourceId 49 not set explicitly in infectionModelSourceParameters. Source uses default infectionModelSourceParameters defined for sourceId: -1
13:38:52,663   INFO TransmissionModel:370 - >>>>>>>>>>>sourceControllerEvent at time: 0,000000  agentId: 49
13:38:52,663   INFO TransmissionModel:386 - >>>>>>>>>>>defineSourceParameters: sourceId 50 not set explicitly in infectionModelSourceParameters. Source uses default infectionModelSourceParameters defined for sourceId: -1
13:38:52,663   INFO TransmissionModel:370 - >>>>>>>>>>>sourceControllerEvent at time: 0,000000  agentId: 50
13:38:52,663   INFO TransmissionModel:386 - >>>>>>>>>>>defineSourceParameters: sourceId 51 not set explicitly in infectionModelSourceParameters. Source uses default infectionModelSourceParameters defined for sourceId: -1
13:38:52,673   INFO TransmissionModel:370 - >>>>>>>>>>>sourceControllerEvent at time: 0,000000  agentId: 51
13:38:52,673   INFO TransmissionModel:386 - >>>>>>>>>>>defineSourceParameters: sourceId 52 not set explicitly in infectionModelSourceParameters. Source uses default infectionModelSourceParameters defined for sourceId: -1
13:38:52,673   INFO TransmissionModel:370 - >>>>>>>>>>>sourceControllerEvent at time: 0,000000  agentId: 52
13:38:52,673   INFO TransmissionModel:386 - >>>>>>>>>>>defineSourceParameters: sourceId 53 not set explicitly in infectionModelSourceParameters. Source uses default infectionModelSourceParameters defined for sourceId: -1
13:38:52,673   INFO TransmissionModel:370 - >>>>>>>>>>>sourceControllerEvent at time: 0,000000  agentId: 53
13:38:52,675   INFO TransmissionModel:386 - >>>>>>>>>>>defineSourceParameters: sourceId 54 not set explicitly in infectionModelSourceParameters. Source uses default infectionModelSourceParameters defined for sourceId: -1
13:38:52,675   INFO TransmissionModel:370 - >>>>>>>>>>>sourceControllerEvent at time: 0,000000  agentId: 54
13:38:52,675   INFO TransmissionModel:386 - >>>>>>>>>>>defineSourceParameters: sourceId 55 not set explicitly in infectionModelSourceParameters. Source uses default infectionModelSourceParameters defined for sourceId: -1
13:38:52,683   INFO TransmissionModel:370 - >>>>>>>>>>>sourceControllerEvent at time: 0,000000  agentId: 55
13:38:52,683   INFO TransmissionModel:386 - >>>>>>>>>>>defineSourceParameters: sourceId 56 not set explicitly in infectionModelSourceParameters. Source uses default infectionModelSourceParameters defined for sourceId: -1
13:38:52,683   INFO TransmissionModel:370 - >>>>>>>>>>>sourceControllerEvent at time: 0,000000  agentId: 56
13:38:52,686   INFO TransmissionModel:386 - >>>>>>>>>>>defineSourceParameters: sourceId 57 not set explicitly in infectionModelSourceParameters. Source uses default infectionModelSourceParameters defined for sourceId: -1
13:38:52,686   INFO TransmissionModel:370 - >>>>>>>>>>>sourceControllerEvent at time: 0,000000  agentId: 57
13:38:52,686   INFO TransmissionModel:386 - >>>>>>>>>>>defineSourceParameters: sourceId 58 not set explicitly in infectionModelSourceParameters. Source uses default infectionModelSourceParameters defined for sourceId: -1
13:38:52,686   INFO TransmissionModel:370 - >>>>>>>>>>>sourceControllerEvent at time: 0,000000  agentId: 58
13:38:52,686   INFO TransmissionModel:386 - >>>>>>>>>>>defineSourceParameters: sourceId 59 not set explicitly in infectionModelSourceParameters. Source uses default infectionModelSourceParameters defined for sourceId: -1
13:38:52,686   INFO TransmissionModel:370 - >>>>>>>>>>>sourceControllerEvent at time: 0,000000  agentId: 59
13:38:52,686   INFO TransmissionModel:386 - >>>>>>>>>>>defineSourceParameters: sourceId 60 not set explicitly in infectionModelSourceParameters. Source uses default infectionModelSourceParameters defined for sourceId: -1
13:38:52,686   INFO TransmissionModel:370 - >>>>>>>>>>>sourceControllerEvent at time: 0,000000  agentId: 60
13:38:52,686   INFO TransmissionModel:386 - >>>>>>>>>>>defineSourceParameters: sourceId 61 not set explicitly in infectionModelSourceParameters. Source uses default infectionModelSourceParameters defined for sourceId: -1
13:38:52,686   INFO TransmissionModel:370 - >>>>>>>>>>>sourceControllerEvent at time: 0,000000  agentId: 61
13:39:43,274   INFO OutputFile:109 - Absolute file name..\..\..\output\choirRehearsal\condM\miller-2020-life_seed_008\infectionStatus.txt
13:39:43,377   INFO OutputFile:109 - Absolute file name..\..\..\output\choirRehearsal\condM\miller-2020-life_seed_008\pathogenLoad.txt
13:39:43,389   INFO Simulation:252 - Finished writing all output files
13:39:43,389   INFO Simulation:255 - Post-loop: before waitForTraci
13:39:43,389   INFO Simulation:262 - Post-loop: finished.
13:39:43,389   INFO ScenarioRun:207 - Simulation run finished.
13:39:43,389   INFO ScenarioRun:265 - Simulation of scenario miller-2020-life_seed_008 finished.
13:39:44,136   INFO STDOUTERR:15 - Redirect StdOut and StdErr
13:39:44,151   INFO ScenarioRunSubCommand:55 - Use output directory: C:\Users\Rahn\Documents\Forschung\Veroeffentlichungen\2021\CovidSim_Model\data\scenarios\choirRehearsal\scripts\..\..\..\output\choirRehearsal\condM
13:39:44,714 STDOUT STDOUTERR:22 - Topography Warning:
   The target is not used in any source. Remove target to increase performance. 
   The target is not used in any source. Remove target to increase performance. 
   The target is not used in any source. Remove target to increase performance. 
   The target is not used in any source. Remove target to increase performance. 
   The target is not used in any source. Remove target to increase performance. 
   The target is not used in any source. Remove target to increase performance. 
   The target is not used in any source. Remove target to increase performance. 
   The target is not used in any source. Remove target to increase performance. 
   The target is not used in any source. Remove target to increase performance. 
   The target is not used in any source. Remove target to increase performance. 
   The target is not used in any source. Remove target to increase performance. 
   The target is not used in any source. Remove target to increase performance. 
   The target is not used in any source. Remove target to increase performance. 
   The target is not used in any source. Remove target to increase performance. 
   The target is not used in any source. Remove target to increase performance. 
   The target is not used in any source. Remove target to increase performance. 
   The target is not used in any source. Remove target to increase performance. 
   The target is not used in any source. Remove target to increase performance. 
   The target is not used in any source. Remove target to increase performance. 
   The target is not used in any source. Remove target to increase performance. 
   The target is not used in any source. Remove target to increase performance. 
   The target is not used in any source. Remove target to increase performance. 
   The target is not used in any source. Remove target to increase performance. 
   The target is not used in any source. Remove target to increase performance. 
   The target is not used in any source. Remove target to increase performance. 
   The target is not used in any source. Remove target to increase performance. 
   The target is not used in any source. Remove target to increase performance. 
   The target is not used in any source. Remove target to increase performance. 
   The target is not used in any source. Remove target to increase performance. 
   The target is not used in any source. Remove target to increase performance. 
   The target is not used in any source. Remove target to increase performance. 
   The target is not used in any source. Remove target to increase performance. 
   The target is not used in any source. Remove target to increase performance. 
   The target is not used in any source. Remove target to increase performance. 
   The target is not used in any source. Remove target to increase performance. 
   The target is not used in any source. Remove target to increase performance. 
   The target is not used in any source. Remove target to increase performance. 
   The target is not used in any source. Remove target to increase performance. 
   The target is not used in any source. Remove target to increase performance. 
   The target is not used in any source. Remove target to increase performance. 
   The target is not used in any source. Remove target to increase performance. 
   The target is not used in any source. Remove target to increase performance. 
   The target is not used in any source. Remove target to increase performance. 
   The target is not used in any source. Remove target to increase performance. 
   The target is not used in any source. Remove target to increase performance. 
   The target is not used in any source. Remove target to increase performance. 
   The target is not used in any source. Remove target to increase performance. 
   The target is not used in any source. Remove target to increase performance. 
   Two targets overlap. 
   Two targets overlap. 
   Two targets overlap. 
   Two targets overlap. 
   Two targets overlap. 
   Two targets overlap. 
   Two targets overlap. 
   Two targets overlap. 
   Two targets overlap. 
   Two targets overlap. 
   Two targets overlap. 
   Two targets overlap. 
   Two targets overlap. 
   Two targets overlap. 
   Two targets overlap. 
   Two targets overlap. 

13:39:44,764   INFO VadereConfig:66 - Use config file from path C:\Users\Rahn\.config\vadere.conf
13:39:44,899   INFO ScenarioCache:85 - Cache search location: C:\Users\Rahn\Documents\Forschung\Veroeffentlichungen\2021\CovidSim_Model\data\scenarios\choirRehearsal\scripts\..\createdFromTemplate\__cache__
13:39:44,914   INFO ScenarioRun:147 - Initializing scenario: miller-2020-life_seed_009...
13:39:44,914   INFO ScenarioRun:128 - scenario context initialized.
13:39:44,914   INFO ScenarioRun:229 - no mesh miller-2020-life_seed_009.poly was found.
13:39:44,914   INFO ScenarioRun:229 - no mesh miller-2020-life_seed_009_background.poly was found.
13:39:45,030   INFO PotentialFieldDistancesBruteForce:49 - solve floor field (PotentialFieldDistancesBruteForce)
13:39:45,046   INFO PotentialFieldDistancesBruteForce:106 - Progress:  0% -> 0/47450 [points]
13:39:45,130   INFO PotentialFieldDistancesBruteForce:106 - Progress: 10% -> 4745/47450 [points]
13:39:45,162   INFO PotentialFieldDistancesBruteForce:106 - Progress: 20% -> 9490/47450 [points]
13:39:45,177   INFO PotentialFieldDistancesBruteForce:106 - Progress: 30% -> 14235/47450 [points]
13:39:45,215   INFO PotentialFieldDistancesBruteForce:106 - Progress: 40% -> 18980/47450 [points]
13:39:45,246   INFO PotentialFieldDistancesBruteForce:106 - Progress: 50% -> 23725/47450 [points]
13:39:45,262   INFO PotentialFieldDistancesBruteForce:106 - Progress: 60% -> 28470/47450 [points]
13:39:45,293   INFO PotentialFieldDistancesBruteForce:106 - Progress: 70% -> 33215/47450 [points]
13:39:45,319   INFO PotentialFieldDistancesBruteForce:106 - Progress: 80% -> 37960/47450 [points]
13:39:45,340   INFO PotentialFieldDistancesBruteForce:106 - Progress: 90% -> 42705/47450 [points]
13:39:45,355   INFO PotentialFieldDistancesBruteForce:96 - floor field initialization time:310[ms]
13:39:45,355   INFO Topography:428 - Set PedestrianIdCount to start value: 1
13:39:45,462   INFO EikonalSolverDefaultProvider:23 - floor field initialization time:91[ms]
13:39:45,516   INFO EikonalSolverDefaultProvider:23 - floor field initialization time:38[ms]
13:39:45,547   INFO EikonalSolverDefaultProvider:23 - floor field initialization time:16[ms]
13:39:45,594   INFO EikonalSolverDefaultProvider:23 - floor field initialization time:31[ms]
13:39:45,623   INFO EikonalSolverDefaultProvider:23 - floor field initialization time:29[ms]
13:39:45,661   INFO EikonalSolverDefaultProvider:23 - floor field initialization time:28[ms]
13:39:45,694   INFO EikonalSolverDefaultProvider:23 - floor field initialization time:31[ms]
13:39:45,724   INFO EikonalSolverDefaultProvider:23 - floor field initialization time:30[ms]
13:39:45,754   INFO EikonalSolverDefaultProvider:23 - floor field initialization time:22[ms]
13:39:45,795   INFO EikonalSolverDefaultProvider:23 - floor field initialization time:31[ms]
13:39:45,845   INFO EikonalSolverDefaultProvider:23 - floor field initialization time:50[ms]
13:39:45,876   INFO EikonalSolverDefaultProvider:23 - floor field initialization time:22[ms]
13:39:45,906   INFO EikonalSolverDefaultProvider:23 - floor field initialization time:30[ms]
13:39:45,936   INFO EikonalSolverDefaultProvider:23 - floor field initialization time:30[ms]
13:39:45,957   INFO EikonalSolverDefaultProvider:23 - floor field initialization time:21[ms]
13:39:45,987   INFO EikonalSolverDefaultProvider:23 - floor field initialization time:20[ms]
13:39:46,018   INFO EikonalSolverDefaultProvider:23 - floor field initialization time:31[ms]
13:39:46,046   INFO EikonalSolverDefaultProvider:23 - floor field initialization time:28[ms]
13:39:46,069   INFO EikonalSolverDefaultProvider:23 - floor field initialization time:21[ms]
13:39:46,099   INFO EikonalSolverDefaultProvider:23 - floor field initialization time:22[ms]
13:39:46,127   INFO EikonalSolverDefaultProvider:23 - floor field initialization time:28[ms]
13:39:46,157   INFO EikonalSolverDefaultProvider:23 - floor field initialization time:28[ms]
13:39:46,220   INFO EikonalSolverDefaultProvider:23 - floor field initialization time:63[ms]
13:39:46,257   INFO EikonalSolverDefaultProvider:23 - floor field initialization time:37[ms]
13:39:46,289   INFO EikonalSolverDefaultProvider:23 - floor field initialization time:32[ms]
13:39:46,320   INFO EikonalSolverDefaultProvider:23 - floor field initialization time:31[ms]
13:39:46,360   INFO EikonalSolverDefaultProvider:23 - floor field initialization time:24[ms]
13:39:46,390   INFO EikonalSolverDefaultProvider:23 - floor field initialization time:20[ms]
13:39:46,421   INFO EikonalSolverDefaultProvider:23 - floor field initialization time:23[ms]
13:39:46,451   INFO EikonalSolverDefaultProvider:23 - floor field initialization time:30[ms]
13:39:46,471   INFO EikonalSolverDefaultProvider:23 - floor field initialization time:20[ms]
13:39:46,501   INFO EikonalSolverDefaultProvider:23 - floor field initialization time:22[ms]
13:39:46,522   INFO EikonalSolverDefaultProvider:23 - floor field initialization time:21[ms]
13:39:46,552   INFO EikonalSolverDefaultProvider:23 - floor field initialization time:22[ms]
13:39:46,573   INFO EikonalSolverDefaultProvider:23 - floor field initialization time:21[ms]
13:39:46,603   INFO EikonalSolverDefaultProvider:23 - floor field initialization time:22[ms]
13:39:46,631   INFO EikonalSolverDefaultProvider:23 - floor field initialization time:28[ms]
13:39:46,692   INFO EikonalSolverDefaultProvider:23 - floor field initialization time:59[ms]
13:39:46,714   INFO EikonalSolverDefaultProvider:23 - floor field initialization time:20[ms]
13:39:46,744   INFO EikonalSolverDefaultProvider:23 - floor field initialization time:22[ms]
13:39:46,773   INFO EikonalSolverDefaultProvider:23 - floor field initialization time:29[ms]
13:39:46,795   INFO EikonalSolverDefaultProvider:23 - floor field initialization time:20[ms]
13:39:46,823   INFO EikonalSolverDefaultProvider:23 - floor field initialization time:28[ms]
13:39:46,846   INFO EikonalSolverDefaultProvider:23 - floor field initialization time:21[ms]
13:39:46,876   INFO EikonalSolverDefaultProvider:23 - floor field initialization time:30[ms]
13:39:46,896   INFO EikonalSolverDefaultProvider:23 - floor field initialization time:20[ms]
13:39:46,927   INFO EikonalSolverDefaultProvider:23 - floor field initialization time:23[ms]
13:39:46,955   INFO EikonalSolverDefaultProvider:23 - floor field initialization time:28[ms]
13:39:46,977   INFO EikonalSolverDefaultProvider:23 - floor field initialization time:20[ms]
13:39:47,008   INFO EikonalSolverDefaultProvider:23 - floor field initialization time:31[ms]
13:39:47,028   INFO EikonalSolverDefaultProvider:23 - floor field initialization time:20[ms]
13:39:47,059   INFO EikonalSolverDefaultProvider:23 - floor field initialization time:23[ms]
13:39:47,128   INFO EikonalSolverDefaultProvider:23 - floor field initialization time:69[ms]
13:39:47,150   INFO EikonalSolverDefaultProvider:23 - floor field initialization time:20[ms]
13:39:47,178   INFO EikonalSolverDefaultProvider:23 - floor field initialization time:28[ms]
13:39:47,201   INFO EikonalSolverDefaultProvider:23 - floor field initialization time:21[ms]
13:39:47,231   INFO EikonalSolverDefaultProvider:23 - floor field initialization time:22[ms]
13:39:47,252   INFO EikonalSolverDefaultProvider:23 - floor field initialization time:21[ms]
13:39:47,293   INFO EikonalSolverDefaultProvider:23 - floor field initialization time:31[ms]
13:39:47,313   INFO EikonalSolverDefaultProvider:23 - floor field initialization time:20[ms]
13:39:47,343   INFO EikonalSolverDefaultProvider:23 - floor field initialization time:20[ms]
13:39:47,372   INFO EikonalSolverDefaultProvider:23 - floor field initialization time:29[ms]
13:39:47,394   INFO EikonalSolverDefaultProvider:23 - floor field initialization time:20[ms]
13:39:47,422   INFO EikonalSolverDefaultProvider:23 - floor field initialization time:28[ms]
13:39:47,445   INFO EikonalSolverDefaultProvider:23 - floor field initialization time:21[ms]
13:39:47,473   INFO EikonalSolverDefaultProvider:23 - floor field initialization time:28[ms]
13:39:47,526   INFO EikonalSolverDefaultProvider:23 - floor field initialization time:51[ms]
13:39:47,556   INFO EikonalSolverDefaultProvider:23 - floor field initialization time:22[ms]
13:39:47,587   INFO EikonalSolverDefaultProvider:23 - floor field initialization time:31[ms]
13:39:47,607   INFO EikonalSolverDefaultProvider:23 - floor field initialization time:20[ms]
13:39:47,638   INFO EikonalSolverDefaultProvider:23 - floor field initialization time:23[ms]
13:39:47,668   INFO EikonalSolverDefaultProvider:23 - floor field initialization time:22[ms]
13:39:47,709   INFO EikonalSolverDefaultProvider:23 - floor field initialization time:33[ms]
13:39:47,729   INFO EikonalSolverDefaultProvider:23 - floor field initialization time:20[ms]
13:39:47,759   INFO EikonalSolverDefaultProvider:23 - floor field initialization time:30[ms]
13:39:47,779   INFO EikonalSolverDefaultProvider:23 - floor field initialization time:20[ms]
13:39:47,810   INFO EikonalSolverDefaultProvider:23 - floor field initialization time:23[ms]
13:39:47,830   INFO EikonalSolverDefaultProvider:23 - floor field initialization time:20[ms]
13:39:47,869   INFO EikonalSolverDefaultProvider:23 - floor field initialization time:39[ms]
13:39:47,931   INFO EikonalSolverDefaultProvider:23 - floor field initialization time:60[ms]
13:39:47,962   INFO EikonalSolverDefaultProvider:23 - floor field initialization time:31[ms]
13:39:47,992   INFO EikonalSolverDefaultProvider:23 - floor field initialization time:30[ms]
13:39:48,031   INFO EikonalSolverDefaultProvider:23 - floor field initialization time:29[ms]
13:39:48,063   INFO EikonalSolverDefaultProvider:23 - floor field initialization time:30[ms]
13:39:48,094   INFO EikonalSolverDefaultProvider:23 - floor field initialization time:31[ms]
13:39:48,124   INFO EikonalSolverDefaultProvider:23 - floor field initialization time:30[ms]
13:39:48,155   INFO EikonalSolverDefaultProvider:23 - floor field initialization time:23[ms]
13:39:48,185   INFO EikonalSolverDefaultProvider:23 - floor field initialization time:22[ms]
13:39:48,224   INFO EikonalSolverDefaultProvider:23 - floor field initialization time:29[ms]
13:39:48,254   INFO EikonalSolverDefaultProvider:23 - floor field initialization time:28[ms]
13:39:48,287   INFO EikonalSolverDefaultProvider:23 - floor field initialization time:31[ms]
13:39:48,318   INFO EikonalSolverDefaultProvider:23 - floor field initialization time:31[ms]
13:39:48,349   INFO EikonalSolverDefaultProvider:23 - floor field initialization time:31[ms]
13:39:48,380   INFO EikonalSolverDefaultProvider:23 - floor field initialization time:31[ms]
13:39:48,410   INFO EikonalSolverDefaultProvider:23 - floor field initialization time:22[ms]
[truncated: 1,739,957 more chars]
