# Supplementary material for: Modelling airborne transmission of SARS-CoV-2 at a local scale
Source: PLoS One. 2022 Aug 30;17(8):e0273820. doi: 10.1371/journal.pone.0273820 (PMC9426895; doi:10.1371/journal.pone.0273820)
Supplement: S1 Dataset — The data sets contain the parameters and configurations for the simulation defined in the scenario file as well as the simulation outputs for all numerical experiments presented in this contribution. In addition, the scripts for the evaluation of the results are provided. (ZIP) [file pone.0273820.s003.zip › simulation_data/output/choirRehearsal/condM/condM_B.log]

13:30:31,525   INFO STDOUTERR:15 - Redirect StdOut and StdErr
13:30:31,525   INFO ScenarioRunSubCommand:55 - Use output directory: C:\Users\Rahn\Documents\Forschung\Veroeffentlichungen\2021\CovidSim_Model\data\scenarios\choirRehearsal\scripts\..\..\..\output\choirRehearsal\condM
13:30:31,964 STDOUT STDOUTERR:22 - Topography Warning:
   The target is not used in any source. Remove target to increase performance. 
   The target is not used in any source. Remove target to increase performance. 
   The target is not used in any source. Remove target to increase performance. 
   The target is not used in any source. Remove target to increase performance. 
   The target is not used in any source. Remove target to increase performance. 
   The target is not used in any source. Remove target to increase performance. 
   The target is not used in any source. Remove target to increase performance. 
   The target is not used in any source. Remove target to increase performance. 
   The target is not used in any source. Remove target to increase performance. 
   The target is not used in any source. Remove target to increase performance. 
   The target is not used in any source. Remove target to increase performance. 
   The target is not used in any source. Remove target to increase performance. 
   The target is not used in any source. Remove target to increase performance. 
   The target is not used in any source. Remove target to increase performance. 
   The target is not used in any source. Remove target to increase performance. 
   The target is not used in any source. Remove target to increase performance. 
   The target is not used in any source. Remove target to increase performance. 
   The target is not used in any source. Remove target to increase performance. 
   The target is not used in any source. Remove target to increase performance. 
   The target is not used in any source. Remove target to increase performance. 
   The target is not used in any source. Remove target to increase performance. 
   The target is not used in any source. Remove target to increase performance. 
   The target is not used in any source. Remove target to increase performance. 
   The target is not used in any source. Remove target to increase performance. 
   The target is not used in any source. Remove target to increase performance. 
   The target is not used in any source. Remove target to increase performance. 
   The target is not used in any source. Remove target to increase performance. 
   The target is not used in any source. Remove target to increase performance. 
   The target is not used in any source. Remove target to increase performance. 
   The target is not used in any source. Remove target to increase performance. 
   The target is not used in any source. Remove target to increase performance. 
   The target is not used in any source. Remove target to increase performance. 
   The target is not used in any source. Remove target to increase performance. 
   The target is not used in any source. Remove target to increase performance. 
   The target is not used in any source. Remove target to increase performance. 
   The target is not used in any source. Remove target to increase performance. 
   The target is not used in any source. Remove target to increase performance. 
   The target is not used in any source. Remove target to increase performance. 
   The target is not used in any source. Remove target to increase performance. 
   The target is not used in any source. Remove target to increase performance. 
   The target is not used in any source. Remove target to increase performance. 
   The target is not used in any source. Remove target to increase performance. 
   The target is not used in any source. Remove target to increase performance. 
   The target is not used in any source. Remove target to increase performance. 
   The target is not used in any source. Remove target to increase performance. 
   The target is not used in any source. Remove target to increase performance. 
   The target is not used in any source. Remove target to increase performance. 
   Two targets overlap. 
   Two targets overlap. 
   Two targets overlap. 
   Two targets overlap. 
   Two targets overlap. 
   Two targets overlap. 
   Two targets overlap. 
   Two targets overlap. 
   Two targets overlap. 
   Two targets overlap. 
   Two targets overlap. 
   Two targets overlap. 
   Two targets overlap. 
   Two targets overlap. 
   Two targets overlap. 
   Two targets overlap. 

13:30:32,004   INFO VadereConfig:66 - Use config file from path C:\Users\Rahn\.config\vadere.conf
13:30:32,111   INFO ScenarioCache:85 - Cache search location: C:\Users\Rahn\Documents\Forschung\Veroeffentlichungen\2021\CovidSim_Model\data\scenarios\choirRehearsal\scripts\..\createdFromTemplate\__cache__
13:30:32,127   INFO ScenarioRun:147 - Initializing scenario: miller-2020-life_seed_050...
13:30:32,133   INFO ScenarioRun:128 - scenario context initialized.
13:30:32,133   INFO ScenarioRun:229 - no mesh miller-2020-life_seed_050.poly was found.
13:30:32,133   INFO ScenarioRun:229 - no mesh miller-2020-life_seed_050_background.poly was found.
13:30:32,211   INFO PotentialFieldDistancesBruteForce:49 - solve floor field (PotentialFieldDistancesBruteForce)
13:30:32,227   INFO PotentialFieldDistancesBruteForce:106 - Progress:  0% -> 0/47450 [points]
13:30:32,280   INFO PotentialFieldDistancesBruteForce:106 - Progress: 10% -> 4745/47450 [points]
13:30:32,312   INFO PotentialFieldDistancesBruteForce:106 - Progress: 20% -> 9490/47450 [points]
13:30:32,327   INFO PotentialFieldDistancesBruteForce:106 - Progress: 30% -> 14235/47450 [points]
13:30:32,349   INFO PotentialFieldDistancesBruteForce:106 - Progress: 40% -> 18980/47450 [points]
13:30:32,365   INFO PotentialFieldDistancesBruteForce:106 - Progress: 50% -> 23725/47450 [points]
13:30:32,381   INFO PotentialFieldDistancesBruteForce:106 - Progress: 60% -> 28470/47450 [points]
13:30:32,396   INFO PotentialFieldDistancesBruteForce:106 - Progress: 70% -> 33215/47450 [points]
13:30:32,412   INFO PotentialFieldDistancesBruteForce:106 - Progress: 80% -> 37960/47450 [points]
13:30:32,434   INFO PotentialFieldDistancesBruteForce:106 - Progress: 90% -> 42705/47450 [points]
13:30:32,434   INFO PotentialFieldDistancesBruteForce:96 - floor field initialization time:223[ms]
13:30:32,450   INFO Topography:428 - Set PedestrianIdCount to start value: 1
13:30:32,597   INFO EikonalSolverDefaultProvider:23 - floor field initialization time:69[ms]
13:30:32,635   INFO EikonalSolverDefaultProvider:23 - floor field initialization time:23[ms]
13:30:32,666   INFO EikonalSolverDefaultProvider:23 - floor field initialization time:16[ms]
13:30:32,697   INFO EikonalSolverDefaultProvider:23 - floor field initialization time:31[ms]
13:30:32,713   INFO EikonalSolverDefaultProvider:23 - floor field initialization time:16[ms]
13:30:32,751   INFO EikonalSolverDefaultProvider:23 - floor field initialization time:38[ms]
13:30:32,776   INFO EikonalSolverDefaultProvider:23 - floor field initialization time:25[ms]
13:30:32,808   INFO EikonalSolverDefaultProvider:23 - floor field initialization time:32[ms]
13:30:32,823   INFO EikonalSolverDefaultProvider:23 - floor field initialization time:15[ms]
13:30:32,851   INFO EikonalSolverDefaultProvider:23 - floor field initialization time:16[ms]
13:30:32,882   INFO EikonalSolverDefaultProvider:23 - floor field initialization time:31[ms]
13:30:32,913   INFO EikonalSolverDefaultProvider:23 - floor field initialization time:15[ms]
13:30:32,935   INFO EikonalSolverDefaultProvider:23 - floor field initialization time:22[ms]
13:30:32,967   INFO EikonalSolverDefaultProvider:23 - floor field initialization time:32[ms]
13:30:32,982   INFO EikonalSolverDefaultProvider:23 - floor field initialization time:15[ms]
13:30:33,014   INFO EikonalSolverDefaultProvider:23 - floor field initialization time:32[ms]
13:30:33,036   INFO EikonalSolverDefaultProvider:23 - floor field initialization time:22[ms]
13:30:33,051   INFO EikonalSolverDefaultProvider:23 - floor field initialization time:15[ms]
13:30:33,067   INFO EikonalSolverDefaultProvider:23 - floor field initialization time:16[ms]
13:30:33,098   INFO EikonalSolverDefaultProvider:23 - floor field initialization time:15[ms]
13:30:33,130   INFO EikonalSolverDefaultProvider:23 - floor field initialization time:32[ms]
13:30:33,152   INFO EikonalSolverDefaultProvider:23 - floor field initialization time:22[ms]
13:30:33,214   INFO EikonalSolverDefaultProvider:23 - floor field initialization time:62[ms]
13:30:33,297   INFO EikonalSolverDefaultProvider:23 - floor field initialization time:83[ms]
13:30:33,337   INFO EikonalSolverDefaultProvider:23 - floor field initialization time:40[ms]
13:30:33,368   INFO EikonalSolverDefaultProvider:23 - floor field initialization time:31[ms]
13:30:33,384   INFO EikonalSolverDefaultProvider:23 - floor field initialization time:16[ms]
13:30:33,415   INFO EikonalSolverDefaultProvider:23 - floor field initialization time:16[ms]
13:30:33,437   INFO EikonalSolverDefaultProvider:23 - floor field initialization time:22[ms]
13:30:33,468   INFO EikonalSolverDefaultProvider:23 - floor field initialization time:31[ms]
13:30:33,484   INFO EikonalSolverDefaultProvider:23 - floor field initialization time:16[ms]
13:30:33,499   INFO EikonalSolverDefaultProvider:23 - floor field initialization time:15[ms]
13:30:33,531   INFO EikonalSolverDefaultProvider:23 - floor field initialization time:32[ms]
13:30:33,553   INFO EikonalSolverDefaultProvider:23 - floor field initialization time:22[ms]
13:30:33,569   INFO EikonalSolverDefaultProvider:23 - floor field initialization time:16[ms]
13:30:33,600   INFO EikonalSolverDefaultProvider:23 - floor field initialization time:16[ms]
13:30:33,615   INFO EikonalSolverDefaultProvider:23 - floor field initialization time:15[ms]
13:30:33,669   INFO EikonalSolverDefaultProvider:23 - floor field initialization time:54[ms]
13:30:33,700   INFO EikonalSolverDefaultProvider:23 - floor field initialization time:16[ms]
13:30:33,716   INFO EikonalSolverDefaultProvider:23 - floor field initialization time:16[ms]
13:30:33,753   INFO EikonalSolverDefaultProvider:23 - floor field initialization time:22[ms]
13:30:33,769   INFO EikonalSolverDefaultProvider:23 - floor field initialization time:16[ms]
13:30:33,800   INFO EikonalSolverDefaultProvider:23 - floor field initialization time:31[ms]
13:30:33,816   INFO EikonalSolverDefaultProvider:23 - floor field initialization time:16[ms]
13:30:33,838   INFO EikonalSolverDefaultProvider:23 - floor field initialization time:22[ms]
13:30:33,854   INFO EikonalSolverDefaultProvider:23 - floor field initialization time:16[ms]
13:30:33,938   INFO EikonalSolverDefaultProvider:23 - floor field initialization time:69[ms]
13:30:33,964   INFO EikonalSolverDefaultProvider:23 - floor field initialization time:26[ms]
13:30:33,980   INFO EikonalSolverDefaultProvider:23 - floor field initialization time:16[ms]
13:30:34,011   INFO EikonalSolverDefaultProvider:23 - floor field initialization time:31[ms]
13:30:34,039   INFO EikonalSolverDefaultProvider:23 - floor field initialization time:12[ms]
13:30:34,087   INFO EikonalSolverDefaultProvider:23 - floor field initialization time:32[ms]
13:30:34,139   INFO EikonalSolverDefaultProvider:23 - floor field initialization time:52[ms]
13:30:34,170   INFO EikonalSolverDefaultProvider:23 - floor field initialization time:31[ms]
13:30:34,201   INFO EikonalSolverDefaultProvider:23 - floor field initialization time:31[ms]
13:30:34,217   INFO EikonalSolverDefaultProvider:23 - floor field initialization time:16[ms]
13:30:34,255   INFO EikonalSolverDefaultProvider:23 - floor field initialization time:38[ms]
13:30:34,286   INFO EikonalSolverDefaultProvider:23 - floor field initialization time:16[ms]
13:30:34,317   INFO EikonalSolverDefaultProvider:23 - floor field initialization time:31[ms]
13:30:34,340   INFO EikonalSolverDefaultProvider:23 - floor field initialization time:23[ms]
13:30:34,371   INFO EikonalSolverDefaultProvider:23 - floor field initialization time:16[ms]
13:30:34,402   INFO EikonalSolverDefaultProvider:23 - floor field initialization time:16[ms]
13:30:34,455   INFO EikonalSolverDefaultProvider:23 - floor field initialization time:37[ms]
13:30:34,487   INFO EikonalSolverDefaultProvider:23 - floor field initialization time:32[ms]
13:30:34,502   INFO EikonalSolverDefaultProvider:23 - floor field initialization time:15[ms]
13:30:34,540   INFO EikonalSolverDefaultProvider:23 - floor field initialization time:22[ms]
13:30:34,618   INFO EikonalSolverDefaultProvider:23 - floor field initialization time:78[ms]
13:30:34,656   INFO EikonalSolverDefaultProvider:23 - floor field initialization time:38[ms]
13:30:34,687   INFO EikonalSolverDefaultProvider:23 - floor field initialization time:31[ms]
13:30:34,718   INFO EikonalSolverDefaultProvider:23 - floor field initialization time:31[ms]
13:30:34,756   INFO EikonalSolverDefaultProvider:23 - floor field initialization time:38[ms]
13:30:34,772   INFO EikonalSolverDefaultProvider:23 - floor field initialization time:16[ms]
13:30:34,803   INFO EikonalSolverDefaultProvider:23 - floor field initialization time:31[ms]
13:30:34,834   INFO EikonalSolverDefaultProvider:23 - floor field initialization time:31[ms]
13:30:34,872   INFO EikonalSolverDefaultProvider:23 - floor field initialization time:31[ms]
13:30:34,903   INFO EikonalSolverDefaultProvider:23 - floor field initialization time:31[ms]
13:30:34,935   INFO EikonalSolverDefaultProvider:23 - floor field initialization time:32[ms]
13:30:34,957   INFO EikonalSolverDefaultProvider:23 - floor field initialization time:22[ms]
13:30:34,988   INFO EikonalSolverDefaultProvider:23 - floor field initialization time:31[ms]
13:30:35,019   INFO EikonalSolverDefaultProvider:23 - floor field initialization time:31[ms]
13:30:35,088   INFO EikonalSolverDefaultProvider:23 - floor field initialization time:31[ms]
13:30:35,142   INFO EikonalSolverDefaultProvider:23 - floor field initialization time:38[ms]
13:30:35,189   INFO EikonalSolverDefaultProvider:23 - floor field initialization time:32[ms]
13:30:35,220   INFO EikonalSolverDefaultProvider:23 - floor field initialization time:31[ms]
13:30:35,273   INFO EikonalSolverDefaultProvider:23 - floor field initialization time:37[ms]
13:30:35,305   INFO EikonalSolverDefaultProvider:23 - floor field initialization time:32[ms]
13:30:35,342   INFO EikonalSolverDefaultProvider:23 - floor field initialization time:37[ms]
13:30:35,389   INFO EikonalSolverDefaultProvider:23 - floor field initialization time:31[ms]
13:30:35,436   INFO EikonalSolverDefaultProvider:23 - floor field initialization time:47[ms]
13:30:35,458   INFO EikonalSolverDefaultProvider:23 - floor field initialization time:22[ms]
13:30:35,490   INFO EikonalSolverDefaultProvider:23 - floor field initialization time:32[ms]
13:30:35,543   INFO EikonalSolverDefaultProvider:23 - floor field initialization time:38[ms]
13:30:35,574   INFO EikonalSolverDefaultProvider:23 - floor field initialization time:31[ms]
13:30:35,590   INFO EikonalSolverDefaultProvider:23 - floor field initialization time:16[ms]
13:30:35,621   INFO EikonalSolverDefaultProvider:23 - floor field initialization time:15[ms]
13:30:35,659   INFO EikonalSolverDefaultProvider:23 - floor field initialization time:22[ms]
13:30:35,690   INFO EikonalSolverDefaultProvider:23 - floor field initialization time:31[ms]
13:30:35,721   INFO EikonalSolverDefaultProvider:23 - floor field initialization time:31[ms]
13:30:35,744   INFO EikonalSolverDefaultProvider:23 - floor field initialization time:23[ms]
13:30:35,775   INFO EikonalSolverDefaultProvider:23 - floor field initialization time:16[ms]
13:30:35,806   INFO EikonalSolverDefaultProvider:23 - floor field initialization time:31[ms]
13:30:35,837   INFO EikonalSolverDefaultProvider:23 - floor field initialization time:31[ms]
13:30:35,860   INFO EikonalSolverDefaultProvider:23 - floor field initialization time:23[ms]
13:30:35,891   INFO EikonalSolverDefaultProvider:23 - floor field initialization time:31[ms]
13:30:35,906   INFO EikonalSolverDefaultProvider:23 - floor field initialization time:15[ms]
13:30:35,938   INFO EikonalSolverDefaultProvider:23 - floor field initialization time:32[ms]
13:30:35,960   INFO EikonalSolverDefaultProvider:23 - floor field initialization time:16[ms]
13:30:35,991   INFO EikonalSolverDefaultProvider:23 - floor field initialization time:31[ms]
13:30:36,007   INFO EikonalSolverDefaultProvider:23 - floor field initialization time:16[ms]
13:30:36,091   INFO EikonalSolverDefaultProvider:23 - floor field initialization time:31[ms]
13:30:36,123   INFO EikonalSolverDefaultProvider:23 - floor field initialization time:32[ms]
13:30:36,145   INFO EikonalSolverDefaultProvider:23 - floor field initialization time:22[ms]
13:30:36,176   INFO EikonalSolverDefaultProvider:23 - floor field initialization time:31[ms]
13:30:36,192   INFO EikonalSolverDefaultProvider:23 - floor field initialization time:16[ms]
13:30:36,223   INFO EikonalSolverDefaultProvider:23 - floor field initialization time:16[ms]
13:30:36,245   INFO EikonalSolverDefaultProvider:23 - floor field initialization time:22[ms]
13:30:36,276   INFO EikonalSolverDefaultProvider:23 - floor field initialization time:31[ms]
13:30:36,292   INFO EikonalSolverDefaultProvider:23 - floor field initialization time:16[ms]
13:30:36,323   INFO EikonalSolverDefaultProvider:23 - floor field initialization time:15[ms]
13:30:36,356   INFO EikonalSolverDefaultProvider:23 - floor field initialization time:33[ms]
13:30:36,376   INFO EikonalSolverDefaultProvider:23 - floor field initialization time:18[ms]
13:30:36,396   INFO EikonalSolverDefaultProvider:23 - floor field initialization time:18[ms]
13:30:36,418   INFO EikonalSolverDefaultProvider:23 - floor field initialization time:20[ms]
13:30:36,439   INFO EikonalSolverDefaultProvider:23 - floor field initialization time:21[ms]
13:30:36,459   INFO EikonalSolverDefaultProvider:23 - floor field initialization time:20[ms]
13:30:36,489   INFO EikonalSolverDefaultProvider:23 - floor field initialization time:20[ms]
13:30:36,518   INFO EikonalSolverDefaultProvider:23 - floor field initialization time:19[ms]
13:30:36,540   INFO EikonalSolverDefaultProvider:23 - floor field initialization time:20[ms]
13:30:36,560   INFO EikonalSolverDefaultProvider:23 - floor field initialization time:20[ms]
13:30:36,580   INFO EikonalSolverDefaultProvider:23 - floor field initialization time:12[ms]
13:30:36,601   INFO EikonalSolverDefaultProvider:23 - floor field initialization time:13[ms]
13:30:36,629   INFO EikonalSolverDefaultProvider:23 - floor field initialization time:20[ms]
13:30:36,651   INFO EikonalSolverDefaultProvider:23 - floor field initialization time:20[ms]
13:30:36,671   INFO EikonalSolverDefaultProvider:23 - floor field initialization time:20[ms]
13:30:36,752   INFO EikonalSolverDefaultProvider:23 - floor field initialization time:20[ms]
13:30:36,772   INFO EikonalSolverDefaultProvider:23 - floor field initialization time:20[ms]
13:30:36,792   INFO EikonalSolverDefaultProvider:23 - floor field initialization time:20[ms]
13:30:36,813   INFO EikonalSolverDefaultProvider:23 - floor field initialization time:21[ms]
13:30:36,833   INFO EikonalSolverDefaultProvider:23 - floor field initialization time:20[ms]
13:30:36,853   INFO EikonalSolverDefaultProvider:23 - floor field initialization time:20[ms]
13:30:36,873   INFO EikonalSolverDefaultProvider:23 - floor field initialization time:20[ms]
13:30:36,894   INFO EikonalSolverDefaultProvider:23 - floor field initialization time:21[ms]
13:30:36,914   INFO EikonalSolverDefaultProvider:23 - floor field initialization time:20[ms]
13:30:36,944   INFO EikonalSolverDefaultProvider:23 - floor field initialization time:20[ms]
13:30:36,964   INFO EikonalSolverDefaultProvider:23 - floor field initialization time:20[ms]
13:30:36,985   INFO EikonalSolverDefaultProvider:23 - floor field initialization time:21[ms]
13:30:37,005   INFO EikonalSolverDefaultProvider:23 - floor field initialization time:20[ms]
13:30:37,025   INFO EikonalSolverDefaultProvider:23 - floor field initialization time:20[ms]
13:30:37,046   INFO EikonalSolverDefaultProvider:23 - floor field initialization time:21[ms]
13:30:37,066   INFO EikonalSolverDefaultProvider:23 - floor field initialization time:20[ms]
13:30:37,086   INFO EikonalSolverDefaultProvider:23 - floor field initialization time:20[ms]
13:30:37,107   INFO EikonalSolverDefaultProvider:23 - floor field initialization time:21[ms]
13:30:37,137   INFO EikonalSolverDefaultProvider:23 - floor field initialization time:30[ms]
13:30:37,158   INFO EikonalSolverDefaultProvider:23 - floor field initialization time:13[ms]
13:30:37,186   INFO EikonalSolverDefaultProvider:23 - floor field initialization time:18[ms]
13:30:37,209   INFO EikonalSolverDefaultProvider:23 - floor field initialization time:21[ms]
13:30:37,237   INFO EikonalSolverDefaultProvider:23 - floor field initialization time:28[ms]
13:30:37,318   INFO EikonalSolverDefaultProvider:23 - floor field initialization time:79[ms]
13:30:37,340   INFO EikonalSolverDefaultProvider:23 - floor field initialization time:20[ms]
13:30:37,361   INFO EikonalSolverDefaultProvider:23 - floor field initialization time:21[ms]
13:30:37,381   INFO EikonalSolverDefaultProvider:23 - floor field initialization time:20[ms]
13:30:37,409   INFO EikonalSolverDefaultProvider:23 - floor field initialization time:20[ms]
13:30:37,431   INFO EikonalSolverDefaultProvider:23 - floor field initialization time:20[ms]
13:30:37,452   INFO EikonalSolverDefaultProvider:23 - floor field initialization time:21[ms]
13:30:37,490   INFO EikonalSolverDefaultProvider:23 - floor field initialization time:28[ms]
13:30:37,512   INFO EikonalSolverDefaultProvider:23 - floor field initialization time:20[ms]
13:30:37,533   INFO EikonalSolverDefaultProvider:23 - floor field initialization time:21[ms]
13:30:37,553   INFO EikonalSolverDefaultProvider:23 - floor field initialization time:20[ms]
13:30:37,553   INFO Simulation:278 - preLoop finished.
13:30:37,553   INFO TransmissionModel:370 - >>>>>>>>>>>sourceControllerEvent at time: 0,000000  agentId: 1
13:30:37,553   INFO TransmissionModel:386 - >>>>>>>>>>>defineSourceParameters: sourceId 2 not set explicitly in infectionModelSourceParameters. Source uses default infectionModelSourceParameters defined for sourceId: -1
13:30:37,553   INFO TransmissionModel:370 - >>>>>>>>>>>sourceControllerEvent at time: 0,000000  agentId: 2
13:30:37,561   INFO TransmissionModel:386 - >>>>>>>>>>>defineSourceParameters: sourceId 3 not set explicitly in infectionModelSourceParameters. Source uses default infectionModelSourceParameters defined for sourceId: -1
13:30:37,561   INFO TransmissionModel:370 - >>>>>>>>>>>sourceControllerEvent at time: 0,000000  agentId: 3
13:30:37,563   INFO TransmissionModel:386 - >>>>>>>>>>>defineSourceParameters: sourceId 4 not set explicitly in infectionModelSourceParameters. Source uses default infectionModelSourceParameters defined for sourceId: -1
13:30:37,563   INFO TransmissionModel:370 - >>>>>>>>>>>sourceControllerEvent at time: 0,000000  agentId: 4
13:30:37,563   INFO TransmissionModel:386 - >>>>>>>>>>>defineSourceParameters: sourceId 5 not set explicitly in infectionModelSourceParameters. Source uses default infectionModelSourceParameters defined for sourceId: -1
13:30:37,563   INFO TransmissionModel:370 - >>>>>>>>>>>sourceControllerEvent at time: 0,000000  agentId: 5
13:30:37,563   INFO TransmissionModel:386 - >>>>>>>>>>>defineSourceParameters: sourceId 6 not set explicitly in infectionModelSourceParameters. Source uses default infectionModelSourceParameters defined for sourceId: -1
13:30:37,563   INFO TransmissionModel:370 - >>>>>>>>>>>sourceControllerEvent at time: 0,000000  agentId: 6
13:30:37,563   INFO TransmissionModel:386 - >>>>>>>>>>>defineSourceParameters: sourceId 7 not set explicitly in infectionModelSourceParameters. Source uses default infectionModelSourceParameters defined for sourceId: -1
13:30:37,563   INFO TransmissionModel:370 - >>>>>>>>>>>sourceControllerEvent at time: 0,000000  agentId: 7
13:30:37,563   INFO TransmissionModel:386 - >>>>>>>>>>>defineSourceParameters: sourceId 8 not set explicitly in infectionModelSourceParameters. Source uses default infectionModelSourceParameters defined for sourceId: -1
13:30:37,563   INFO TransmissionModel:370 - >>>>>>>>>>>sourceControllerEvent at time: 0,000000  agentId: 8
13:30:37,563   INFO TransmissionModel:386 - >>>>>>>>>>>defineSourceParameters: sourceId 9 not set explicitly in infectionModelSourceParameters. Source uses default infectionModelSourceParameters defined for sourceId: -1
13:30:37,571   INFO TransmissionModel:370 - >>>>>>>>>>>sourceControllerEvent at time: 0,000000  agentId: 9
13:30:37,571   INFO TransmissionModel:386 - >>>>>>>>>>>defineSourceParameters: sourceId 10 not set explicitly in infectionModelSourceParameters. Source uses default infectionModelSourceParameters defined for sourceId: -1
13:30:37,571   INFO TransmissionModel:370 - >>>>>>>>>>>sourceControllerEvent at time: 0,000000  agentId: 10
13:30:37,573   INFO TransmissionModel:386 - >>>>>>>>>>>defineSourceParameters: sourceId 11 not set explicitly in infectionModelSourceParameters. Source uses default infectionModelSourceParameters defined for sourceId: -1
13:30:37,573   INFO TransmissionModel:370 - >>>>>>>>>>>sourceControllerEvent at time: 0,000000  agentId: 11
13:30:37,573   INFO TransmissionModel:386 - >>>>>>>>>>>defineSourceParameters: sourceId 12 not set explicitly in infectionModelSourceParameters. Source uses default infectionModelSourceParameters defined for sourceId: -1
13:30:37,573   INFO TransmissionModel:370 - >>>>>>>>>>>sourceControllerEvent at time: 0,000000  agentId: 12
13:30:37,573   INFO TransmissionModel:386 - >>>>>>>>>>>defineSourceParameters: sourceId 13 not set explicitly in infectionModelSourceParameters. Source uses default infectionModelSourceParameters defined for sourceId: -1
13:30:37,573   INFO TransmissionModel:370 - >>>>>>>>>>>sourceControllerEvent at time: 0,000000  agentId: 13
13:30:37,573   INFO TransmissionModel:386 - >>>>>>>>>>>defineSourceParameters: sourceId 14 not set explicitly in infectionModelSourceParameters. Source uses default infectionModelSourceParameters defined for sourceId: -1
13:30:37,573   INFO TransmissionModel:370 - >>>>>>>>>>>sourceControllerEvent at time: 0,000000  agentId: 14
13:30:37,573   INFO TransmissionModel:386 - >>>>>>>>>>>defineSourceParameters: sourceId 15 not set explicitly in infectionModelSourceParameters. Source uses default infectionModelSourceParameters defined for sourceId: -1
13:30:37,573   INFO TransmissionModel:370 - >>>>>>>>>>>sourceControllerEvent at time: 0,000000  agentId: 15
13:30:37,573   INFO TransmissionModel:386 - >>>>>>>>>>>defineSourceParameters: sourceId 16 not set explicitly in infectionModelSourceParameters. Source uses default infectionModelSourceParameters defined for sourceId: -1
13:30:37,573   INFO TransmissionModel:370 - >>>>>>>>>>>sourceControllerEvent at time: 0,000000  agentId: 16
13:30:37,581   INFO TransmissionModel:386 - >>>>>>>>>>>defineSourceParameters: sourceId 17 not set explicitly in infectionModelSourceParameters. Source uses default infectionModelSourceParameters defined for sourceId: -1
13:30:37,581   INFO TransmissionModel:370 - >>>>>>>>>>>sourceControllerEvent at time: 0,000000  agentId: 17
13:30:37,581   INFO TransmissionModel:386 - >>>>>>>>>>>defineSourceParameters: sourceId 18 not set explicitly in infectionModelSourceParameters. Source uses default infectionModelSourceParameters defined for sourceId: -1
13:30:37,581   INFO TransmissionModel:370 - >>>>>>>>>>>sourceControllerEvent at time: 0,000000  agentId: 18
13:30:37,581   INFO TransmissionModel:386 - >>>>>>>>>>>defineSourceParameters: sourceId 19 not set explicitly in infectionModelSourceParameters. Source uses default infectionModelSourceParameters defined for sourceId: -1
13:30:37,581   INFO TransmissionModel:370 - >>>>>>>>>>>sourceControllerEvent at time: 0,000000  agentId: 19
13:30:37,581   INFO TransmissionModel:386 - >>>>>>>>>>>defineSourceParameters: sourceId 20 not set explicitly in infectionModelSourceParameters. Source uses default infectionModelSourceParameters defined for sourceId: -1
13:30:37,581   INFO TransmissionModel:370 - >>>>>>>>>>>sourceControllerEvent at time: 0,000000  agentId: 20
13:30:37,581   INFO TransmissionModel:386 - >>>>>>>>>>>defineSourceParameters: sourceId 21 not set explicitly in infectionModelSourceParameters. Source uses default infectionModelSourceParameters defined for sourceId: -1
13:30:37,581   INFO TransmissionModel:370 - >>>>>>>>>>>sourceControllerEvent at time: 0,000000  agentId: 21
13:30:37,581   INFO TransmissionModel:386 - >>>>>>>>>>>defineSourceParameters: sourceId 22 not set explicitly in infectionModelSourceParameters. Source uses default infectionModelSourceParameters defined for sourceId: -1
13:30:37,591   INFO TransmissionModel:370 - >>>>>>>>>>>sourceControllerEvent at time: 0,000000  agentId: 22
13:30:37,591   INFO TransmissionModel:386 - >>>>>>>>>>>defineSourceParameters: sourceId 23 not set explicitly in infectionModelSourceParameters. Source uses default infectionModelSourceParameters defined for sourceId: -1
13:30:37,593   INFO TransmissionModel:370 - >>>>>>>>>>>sourceControllerEvent at time: 0,000000  agentId: 23
13:30:37,593   INFO TransmissionModel:386 - >>>>>>>>>>>defineSourceParameters: sourceId 24 not set explicitly in infectionModelSourceParameters. Source uses default infectionModelSourceParameters defined for sourceId: -1
13:30:37,593   INFO TransmissionModel:370 - >>>>>>>>>>>sourceControllerEvent at time: 0,000000  agentId: 24
13:30:37,593   INFO TransmissionModel:386 - >>>>>>>>>>>defineSourceParameters: sourceId 25 not set explicitly in infectionModelSourceParameters. Source uses default infectionModelSourceParameters defined for sourceId: -1
13:30:37,593   INFO TransmissionModel:370 - >>>>>>>>>>>sourceControllerEvent at time: 0,000000  agentId: 25
13:30:37,593   INFO TransmissionModel:386 - >>>>>>>>>>>defineSourceParameters: sourceId 26 not set explicitly in infectionModelSourceParameters. Source uses default infectionModelSourceParameters defined for sourceId: -1
13:30:37,593   INFO TransmissionModel:370 - >>>>>>>>>>>sourceControllerEvent at time: 0,000000  agentId: 26
13:30:37,593   INFO TransmissionModel:386 - >>>>>>>>>>>defineSourceParameters: sourceId 27 not set explicitly in infectionModelSourceParameters. Source uses default infectionModelSourceParameters defined for sourceId: -1
13:30:37,593   INFO TransmissionModel:370 - >>>>>>>>>>>sourceControllerEvent at time: 0,000000  agentId: 27
13:30:37,593   INFO TransmissionModel:386 - >>>>>>>>>>>defineSourceParameters: sourceId 28 not set explicitly in infectionModelSourceParameters. Source uses default infectionModelSourceParameters defined for sourceId: -1
13:30:37,593   INFO TransmissionModel:370 - >>>>>>>>>>>sourceControllerEvent at time: 0,000000  agentId: 28
13:30:37,593   INFO TransmissionModel:386 - >>>>>>>>>>>defineSourceParameters: sourceId 29 not set explicitly in infectionModelSourceParameters. Source uses default infectionModelSourceParameters defined for sourceId: -1
13:30:37,593   INFO TransmissionModel:370 - >>>>>>>>>>>sourceControllerEvent at time: 0,000000  agentId: 29
13:30:37,593   INFO TransmissionModel:386 - >>>>>>>>>>>defineSourceParameters: sourceId 30 not set explicitly in infectionModelSourceParameters. Source uses default infectionModelSourceParameters defined for sourceId: -1
13:30:37,601   INFO TransmissionModel:370 - >>>>>>>>>>>sourceControllerEvent at time: 0,000000  agentId: 30
13:30:37,601   INFO TransmissionModel:386 - >>>>>>>>>>>defineSourceParameters: sourceId 31 not set explicitly in infectionModelSourceParameters. Source uses default infectionModelSourceParameters defined for sourceId: -1
13:30:37,601   INFO TransmissionModel:370 - >>>>>>>>>>>sourceControllerEvent at time: 0,000000  agentId: 31
13:30:37,601   INFO TransmissionModel:386 - >>>>>>>>>>>defineSourceParameters: sourceId 32 not set explicitly in infectionModelSourceParameters. Source uses default infectionModelSourceParameters defined for sourceId: -1
13:30:37,601   INFO TransmissionModel:370 - >>>>>>>>>>>sourceControllerEvent at time: 0,000000  agentId: 32
13:30:37,601   INFO TransmissionModel:386 - >>>>>>>>>>>defineSourceParameters: sourceId 33 not set explicitly in infectionModelSourceParameters. Source uses default infectionModelSourceParameters defined for sourceId: -1
13:30:37,601   INFO TransmissionModel:370 - >>>>>>>>>>>sourceControllerEvent at time: 0,000000  agentId: 33
13:30:37,601   INFO TransmissionModel:386 - >>>>>>>>>>>defineSourceParameters: sourceId 34 not set explicitly in infectionModelSourceParameters. Source uses default infectionModelSourceParameters defined for sourceId: -1
13:30:37,601   INFO TransmissionModel:370 - >>>>>>>>>>>sourceControllerEvent at time: 0,000000  agentId: 34
13:30:37,601   INFO TransmissionModel:386 - >>>>>>>>>>>defineSourceParameters: sourceId 35 not set explicitly in infectionModelSourceParameters. Source uses default infectionModelSourceParameters defined for sourceId: -1
13:30:37,611   INFO TransmissionModel:370 - >>>>>>>>>>>sourceControllerEvent at time: 0,000000  agentId: 35
13:30:37,611   INFO TransmissionModel:386 - >>>>>>>>>>>defineSourceParameters: sourceId 36 not set explicitly in infectionModelSourceParameters. Source uses default infectionModelSourceParameters defined for sourceId: -1
13:30:37,611   INFO TransmissionModel:370 - >>>>>>>>>>>sourceControllerEvent at time: 0,000000  agentId: 36
13:30:37,611   INFO TransmissionModel:386 - >>>>>>>>>>>defineSourceParameters: sourceId 37 not set explicitly in infectionModelSourceParameters. Source uses default infectionModelSourceParameters defined for sourceId: -1
13:30:37,611   INFO TransmissionModel:370 - >>>>>>>>>>>sourceControllerEvent at time: 0,000000  agentId: 37
13:30:37,611   INFO TransmissionModel:386 - >>>>>>>>>>>defineSourceParameters: sourceId 38 not set explicitly in infectionModelSourceParameters. Source uses default infectionModelSourceParameters defined for sourceId: -1
13:30:37,611   INFO TransmissionModel:370 - >>>>>>>>>>>sourceControllerEvent at time: 0,000000  agentId: 38
13:30:37,611   INFO TransmissionModel:386 - >>>>>>>>>>>defineSourceParameters: sourceId 39 not set explicitly in infectionModelSourceParameters. Source uses default infectionModelSourceParameters defined for sourceId: -1
13:30:37,611   INFO TransmissionModel:370 - >>>>>>>>>>>sourceControllerEvent at time: 0,000000  agentId: 39
13:30:37,611   INFO TransmissionModel:386 - >>>>>>>>>>>defineSourceParameters: sourceId 40 not set explicitly in infectionModelSourceParameters. Source uses default infectionModelSourceParameters defined for sourceId: -1
13:30:37,611   INFO TransmissionModel:370 - >>>>>>>>>>>sourceControllerEvent at time: 0,000000  agentId: 40
13:30:37,611   INFO TransmissionModel:386 - >>>>>>>>>>>defineSourceParameters: sourceId 41 not set explicitly in infectionModelSourceParameters. Source uses default infectionModelSourceParameters defined for sourceId: -1
13:30:37,611   INFO TransmissionModel:370 - >>>>>>>>>>>sourceControllerEvent at time: 0,000000  agentId: 41
13:30:37,611   INFO TransmissionModel:386 - >>>>>>>>>>>defineSourceParameters: sourceId 42 not set explicitly in infectionModelSourceParameters. Source uses default infectionModelSourceParameters defined for sourceId: -1
13:30:37,611   INFO TransmissionModel:370 - >>>>>>>>>>>sourceControllerEvent at time: 0,000000  agentId: 42
13:30:37,611   INFO TransmissionModel:386 - >>>>>>>>>>>defineSourceParameters: sourceId 43 not set explicitly in infectionModelSourceParameters. Source uses default infectionModelSourceParameters defined for sourceId: -1
13:30:37,611   INFO TransmissionModel:370 - >>>>>>>>>>>sourceControllerEvent at time: 0,000000  agentId: 43
13:30:37,611   INFO TransmissionModel:386 - >>>>>>>>>>>defineSourceParameters: sourceId 44 not set explicitly in infectionModelSourceParameters. Source uses default infectionModelSourceParameters defined for sourceId: -1
13:30:37,611   INFO TransmissionModel:370 - >>>>>>>>>>>sourceControllerEvent at time: 0,000000  agentId: 44
13:30:37,611   INFO TransmissionModel:386 - >>>>>>>>>>>defineSourceParameters: sourceId 45 not set explicitly in infectionModelSourceParameters. Source uses default infectionModelSourceParameters defined for sourceId: -1
13:30:37,611   INFO TransmissionModel:370 - >>>>>>>>>>>sourceControllerEvent at time: 0,000000  agentId: 45
13:30:37,627   INFO TransmissionModel:386 - >>>>>>>>>>>defineSourceParameters: sourceId 46 not set explicitly in infectionModelSourceParameters. Source uses default infectionModelSourceParameters defined for sourceId: -1
13:30:37,627   INFO TransmissionModel:370 - >>>>>>>>>>>sourceControllerEvent at time: 0,000000  agentId: 46
13:30:37,627   INFO TransmissionModel:386 - >>>>>>>>>>>defineSourceParameters: sourceId 47 not set explicitly in infectionModelSourceParameters. Source uses default infectionModelSourceParameters defined for sourceId: -1
13:30:37,627   INFO TransmissionModel:370 - >>>>>>>>>>>sourceControllerEvent at time: 0,000000  agentId: 47
13:30:37,627   INFO TransmissionModel:386 - >>>>>>>>>>>defineSourceParameters: sourceId 48 not set explicitly in infectionModelSourceParameters. Source uses default infectionModelSourceParameters defined for sourceId: -1
13:30:37,627   INFO TransmissionModel:370 - >>>>>>>>>>>sourceControllerEvent at time: 0,000000  agentId: 48
13:30:37,627   INFO TransmissionModel:386 - >>>>>>>>>>>defineSourceParameters: sourceId 49 not set explicitly in infectionModelSourceParameters. Source uses default infectionModelSourceParameters defined for sourceId: -1
13:30:37,627   INFO TransmissionModel:370 - >>>>>>>>>>>sourceControllerEvent at time: 0,000000  agentId: 49
13:30:37,627   INFO TransmissionModel:386 - >>>>>>>>>>>defineSourceParameters: sourceId 50 not set explicitly in infectionModelSourceParameters. Source uses default infectionModelSourceParameters defined for sourceId: -1
13:30:37,627   INFO TransmissionModel:370 - >>>>>>>>>>>sourceControllerEvent at time: 0,000000  agentId: 50
13:30:37,627   INFO TransmissionModel:386 - >>>>>>>>>>>defineSourceParameters: sourceId 51 not set explicitly in infectionModelSourceParameters. Source uses default infectionModelSourceParameters defined for sourceId: -1
13:30:37,627   INFO TransmissionModel:370 - >>>>>>>>>>>sourceControllerEvent at time: 0,000000  agentId: 51
13:30:37,627   INFO TransmissionModel:386 - >>>>>>>>>>>defineSourceParameters: sourceId 52 not set explicitly in infectionModelSourceParameters. Source uses default infectionModelSourceParameters defined for sourceId: -1
13:30:37,627   INFO TransmissionModel:370 - >>>>>>>>>>>sourceControllerEvent at time: 0,000000  agentId: 52
13:30:37,627   INFO TransmissionModel:386 - >>>>>>>>>>>defineSourceParameters: sourceId 53 not set explicitly in infectionModelSourceParameters. Source uses default infectionModelSourceParameters defined for sourceId: -1
13:30:37,627   INFO TransmissionModel:370 - >>>>>>>>>>>sourceControllerEvent at time: 0,000000  agentId: 53
13:30:37,627   INFO TransmissionModel:386 - >>>>>>>>>>>defineSourceParameters: sourceId 54 not set explicitly in infectionModelSourceParameters. Source uses default infectionModelSourceParameters defined for sourceId: -1
13:30:37,627   INFO TransmissionModel:370 - >>>>>>>>>>>sourceControllerEvent at time: 0,000000  agentId: 54
13:30:37,627   INFO TransmissionModel:386 - >>>>>>>>>>>defineSourceParameters: sourceId 55 not set explicitly in infectionModelSourceParameters. Source uses default infectionModelSourceParameters defined for sourceId: -1
13:30:37,627   INFO TransmissionModel:370 - >>>>>>>>>>>sourceControllerEvent at time: 0,000000  agentId: 55
13:30:37,627   INFO TransmissionModel:386 - >>>>>>>>>>>defineSourceParameters: sourceId 56 not set explicitly in infectionModelSourceParameters. Source uses default infectionModelSourceParameters defined for sourceId: -1
13:30:37,627   INFO TransmissionModel:370 - >>>>>>>>>>>sourceControllerEvent at time: 0,000000  agentId: 56
13:30:37,627   INFO TransmissionModel:386 - >>>>>>>>>>>defineSourceParameters: sourceId 57 not set explicitly in infectionModelSourceParameters. Source uses default infectionModelSourceParameters defined for sourceId: -1
13:30:37,627   INFO TransmissionModel:370 - >>>>>>>>>>>sourceControllerEvent at time: 0,000000  agentId: 57
13:30:37,627   INFO TransmissionModel:386 - >>>>>>>>>>>defineSourceParameters: sourceId 58 not set explicitly in infectionModelSourceParameters. Source uses default infectionModelSourceParameters defined for sourceId: -1
13:30:37,627   INFO TransmissionModel:370 - >>>>>>>>>>>sourceControllerEvent at time: 0,000000  agentId: 58
13:30:37,627   INFO TransmissionModel:386 - >>>>>>>>>>>defineSourceParameters: sourceId 59 not set explicitly in infectionModelSourceParameters. Source uses default infectionModelSourceParameters defined for sourceId: -1
13:30:37,643   INFO TransmissionModel:370 - >>>>>>>>>>>sourceControllerEvent at time: 0,000000  agentId: 59
13:30:37,643   INFO TransmissionModel:386 - >>>>>>>>>>>defineSourceParameters: sourceId 60 not set explicitly in infectionModelSourceParameters. Source uses default infectionModelSourceParameters defined for sourceId: -1
13:30:37,643   INFO TransmissionModel:370 - >>>>>>>>>>>sourceControllerEvent at time: 0,000000  agentId: 60
13:30:37,643   INFO TransmissionModel:386 - >>>>>>>>>>>defineSourceParameters: sourceId 61 not set explicitly in infectionModelSourceParameters. Source uses default infectionModelSourceParameters defined for sourceId: -1
13:30:37,643   INFO TransmissionModel:370 - >>>>>>>>>>>sourceControllerEvent at time: 0,000000  agentId: 61
13:31:29,918   INFO OutputFile:109 - Absolute file name..\..\..\output\choirRehearsal\condM\miller-2020-life_seed_050\infectionStatus.txt
13:31:30,006   INFO OutputFile:109 - Absolute file name..\..\..\output\choirRehearsal\condM\miller-2020-life_seed_050\pathogenLoad.txt
13:31:30,015   INFO Simulation:252 - Finished writing all output files
13:31:30,015   INFO Simulation:255 - Post-loop: before waitForTraci
13:31:30,015   INFO Simulation:262 - Post-loop: finished.
13:31:30,017   INFO ScenarioRun:207 - Simulation run finished.
13:31:30,017   INFO ScenarioRun:265 - Simulation of scenario miller-2020-life_seed_050 finished.
13:31:30,782   INFO STDOUTERR:15 - Redirect StdOut and StdErr
13:31:30,797   INFO ScenarioRunSubCommand:55 - Use output directory: C:\Users\Rahn\Documents\Forschung\Veroeffentlichungen\2021\CovidSim_Model\data\scenarios\choirRehearsal\scripts\..\..\..\output\choirRehearsal\condM
13:31:31,546 STDOUT STDOUTERR:22 - Topography Warning:
   The target is not used in any source. Remove target to increase performance. 
   The target is not used in any source. Remove target to increase performance. 
   The target is not used in any source. Remove target to increase performance. 
   The target is not used in any source. Remove target to increase performance. 
   The target is not used in any source. Remove target to increase performance. 
   The target is not used in any source. Remove target to increase performance. 
   The target is not used in any source. Remove target to increase performance. 
   The target is not used in any source. Remove target to increase performance. 
   The target is not used in any source. Remove target to increase performance. 
   The target is not used in any source. Remove target to increase performance. 
   The target is not used in any source. Remove target to increase performance. 
   The target is not used in any source. Remove target to increase performance. 
   The target is not used in any source. Remove target to increase performance. 
   The target is not used in any source. Remove target to increase performance. 
   The target is not used in any source. Remove target to increase performance. 
   The target is not used in any source. Remove target to increase performance. 
   The target is not used in any source. Remove target to increase performance. 
   The target is not used in any source. Remove target to increase performance. 
   The target is not used in any source. Remove target to increase performance. 
   The target is not used in any source. Remove target to increase performance. 
   The target is not used in any source. Remove target to increase performance. 
   The target is not used in any source. Remove target to increase performance. 
   The target is not used in any source. Remove target to increase performance. 
   The target is not used in any source. Remove target to increase performance. 
   The target is not used in any source. Remove target to increase performance. 
   The target is not used in any source. Remove target to increase performance. 
   The target is not used in any source. Remove target to increase performance. 
   The target is not used in any source. Remove target to increase performance. 
   The target is not used in any source. Remove target to increase performance. 
   The target is not used in any source. Remove target to increase performance. 
   The target is not used in any source. Remove target to increase performance. 
   The target is not used in any source. Remove target to increase performance. 
   The target is not used in any source. Remove target to increase performance. 
   The target is not used in any source. Remove target to increase performance. 
   The target is not used in any source. Remove target to increase performance. 
   The target is not used in any source. Remove target to increase performance. 
   The target is not used in any source. Remove target to increase performance. 
   The target is not used in any source. Remove target to increase performance. 
   The target is not used in any source. Remove target to increase performance. 
   The target is not used in any source. Remove target to increase performance. 
   The target is not used in any source. Remove target to increase performance. 
   The target is not used in any source. Remove target to increase performance. 
   The target is not used in any source. Remove target to increase performance. 
   The target is not used in any source. Remove target to increase performance. 
   The target is not used in any source. Remove target to increase performance. 
   The target is not used in any source. Remove target to increase performance. 
   The target is not used in any source. Remove target to increase performance. 
   The target is not used in any source. Remove target to increase performance. 
   The target is not used in any source. Remove target to increase performance. 
   Two targets overlap. 
   Two targets overlap. 
   Two targets overlap. 
   Two targets overlap. 
   Two targets overlap. 
   Two targets overlap. 
   Two targets overlap. 
   Two targets overlap. 
   Two targets overlap. 
   Two targets overlap. 
   Two targets overlap. 
   Two targets overlap. 
   Two targets overlap. 
   Two targets overlap. 
   Two targets overlap. 
   Two targets overlap. 

13:31:31,599   INFO VadereConfig:66 - Use config file from path C:\Users\Rahn\.config\vadere.conf
13:31:31,769   INFO ScenarioCache:85 - Cache search location: C:\Users\Rahn\Documents\Forschung\Veroeffentlichungen\2021\CovidSim_Model\data\scenarios\choirRehearsal\scripts\..\createdFromTemplate\__cache__
13:31:31,800   INFO ScenarioRun:147 - Initializing scenario: miller-2020-life_seed_051...
13:31:31,816   INFO ScenarioRun:128 - scenario context initialized.
13:31:31,816   INFO ScenarioRun:229 - no mesh miller-2020-life_seed_051.poly was found.
13:31:31,816   INFO ScenarioRun:229 - no mesh miller-2020-life_seed_051_background.poly was found.
13:31:31,932   INFO PotentialFieldDistancesBruteForce:49 - solve floor field (PotentialFieldDistancesBruteForce)
13:31:31,947   INFO PotentialFieldDistancesBruteForce:106 - Progress:  0% -> 0/47450 [points]
13:31:32,077   INFO PotentialFieldDistancesBruteForce:106 - Progress: 10% -> 4745/47450 [points]
13:31:32,107   INFO PotentialFieldDistancesBruteForce:106 - Progress: 20% -> 9490/47450 [points]
13:31:32,147   INFO PotentialFieldDistancesBruteForce:106 - Progress: 30% -> 14235/47450 [points]
13:31:32,188   INFO PotentialFieldDistancesBruteForce:106 - Progress: 40% -> 18980/47450 [points]
13:31:32,218   INFO PotentialFieldDistancesBruteForce:106 - Progress: 50% -> 23725/47450 [points]
13:31:32,238   INFO PotentialFieldDistancesBruteForce:106 - Progress: 60% -> 28470/47450 [points]
13:31:32,258   INFO PotentialFieldDistancesBruteForce:106 - Progress: 70% -> 33215/47450 [points]
13:31:32,287   INFO PotentialFieldDistancesBruteForce:106 - Progress: 80% -> 37960/47450 [points]
13:31:32,307   INFO PotentialFieldDistancesBruteForce:106 - Progress: 90% -> 42705/47450 [points]
13:31:32,317   INFO PotentialFieldDistancesBruteForce:96 - floor field initialization time:375[ms]
13:31:32,319   INFO Topography:428 - Set PedestrianIdCount to start value: 1
13:31:32,438   INFO EikonalSolverDefaultProvider:23 - floor field initialization time:99[ms]
13:31:32,490   INFO EikonalSolverDefaultProvider:23 - floor field initialization time:52[ms]
13:31:32,531   INFO EikonalSolverDefaultProvider:23 - floor field initialization time:30[ms]
13:31:32,561   INFO EikonalSolverDefaultProvider:23 - floor field initialization time:30[ms]
13:31:32,591   INFO EikonalSolverDefaultProvider:23 - floor field initialization time:20[ms]
13:31:32,622   INFO EikonalSolverDefaultProvider:23 - floor field initialization time:31[ms]
13:31:32,660   INFO EikonalSolverDefaultProvider:23 - floor field initialization time:38[ms]
13:31:32,710   INFO EikonalSolverDefaultProvider:23 - floor field initialization time:48[ms]
13:31:32,743   INFO EikonalSolverDefaultProvider:23 - floor field initialization time:23[ms]
13:31:32,773   INFO EikonalSolverDefaultProvider:23 - floor field initialization time:22[ms]
13:31:32,824   INFO EikonalSolverDefaultProvider:23 - floor field initialization time:51[ms]
13:31:32,844   INFO EikonalSolverDefaultProvider:23 - floor field initialization time:20[ms]
13:31:32,882   INFO EikonalSolverDefaultProvider:23 - floor field initialization time:30[ms]
13:31:32,904   INFO EikonalSolverDefaultProvider:23 - floor field initialization time:20[ms]
13:31:32,925   INFO EikonalSolverDefaultProvider:23 - floor field initialization time:21[ms]
13:31:32,955   INFO EikonalSolverDefaultProvider:23 - floor field initialization time:22[ms]
13:31:32,975   INFO EikonalSolverDefaultProvider:23 - floor field initialization time:20[ms]
13:31:33,006   INFO EikonalSolverDefaultProvider:23 - floor field initialization time:31[ms]
13:31:33,026   INFO EikonalSolverDefaultProvider:23 - floor field initialization time:20[ms]
13:31:33,064   INFO EikonalSolverDefaultProvider:23 - floor field initialization time:38[ms]
13:31:33,087   INFO EikonalSolverDefaultProvider:23 - floor field initialization time:21[ms]
13:31:33,107   INFO EikonalSolverDefaultProvider:23 - floor field initialization time:20[ms]
13:31:33,166   INFO EikonalSolverDefaultProvider:23 - floor field initialization time:59[ms]
13:31:33,182   INFO EikonalSolverDefaultProvider:23 - floor field initialization time:16[ms]
13:31:33,213   INFO EikonalSolverDefaultProvider:23 - floor field initialization time:31[ms]
13:31:33,251   INFO EikonalSolverDefaultProvider:23 - floor field initialization time:22[ms]
13:31:33,277   INFO EikonalSolverDefaultProvider:23 - floor field initialization time:26[ms]
13:31:33,292   INFO EikonalSolverDefaultProvider:23 - floor field initialization time:15[ms]
13:31:33,324   INFO EikonalSolverDefaultProvider:23 - floor field initialization time:16[ms]
13:31:33,351   INFO EikonalSolverDefaultProvider:23 - floor field initialization time:15[ms]
13:31:33,383   INFO EikonalSolverDefaultProvider:23 - floor field initialization time:32[ms]
13:31:33,398   INFO EikonalSolverDefaultProvider:23 - floor field initialization time:15[ms]
13:31:33,422   INFO EikonalSolverDefaultProvider:23 - floor field initialization time:24[ms]
13:31:33,458   INFO EikonalSolverDefaultProvider:23 - floor field initialization time:22[ms]
13:31:33,478   INFO EikonalSolverDefaultProvider:23 - floor field initialization time:20[ms]
13:31:33,539   INFO EikonalSolverDefaultProvider:23 - floor field initialization time:21[ms]
13:31:33,559   INFO EikonalSolverDefaultProvider:23 - floor field initialization time:20[ms]
13:31:33,589   INFO EikonalSolverDefaultProvider:23 - floor field initialization time:22[ms]
13:31:33,610   INFO EikonalSolverDefaultProvider:23 - floor field initialization time:21[ms]
13:31:33,640   INFO EikonalSolverDefaultProvider:23 - floor field initialization time:30[ms]
13:31:33,669   INFO EikonalSolverDefaultProvider:23 - floor field initialization time:21[ms]
13:31:33,691   INFO EikonalSolverDefaultProvider:23 - floor field initialization time:20[ms]
13:31:33,721   INFO EikonalSolverDefaultProvider:23 - floor field initialization time:30[ms]
13:31:33,750   INFO EikonalSolverDefaultProvider:23 - floor field initialization time:29[ms]
13:31:33,772   INFO EikonalSolverDefaultProvider:23 - floor field initialization time:20[ms]
13:31:33,792   INFO EikonalSolverDefaultProvider:23 - floor field initialization time:20[ms]
13:31:33,822   INFO EikonalSolverDefaultProvider:23 - floor field initialization time:22[ms]
13:31:33,883   INFO EikonalSolverDefaultProvider:23 - floor field initialization time:61[ms]
13:31:33,913   INFO EikonalSolverDefaultProvider:23 - floor field initialization time:30[ms]
13:31:33,943   INFO EikonalSolverDefaultProvider:23 - floor field initialization time:30[ms]
13:31:33,974   INFO EikonalSolverDefaultProvider:23 - floor field initialization time:31[ms]
13:31:34,004   INFO EikonalSolverDefaultProvider:23 - floor field initialization time:30[ms]
13:31:34,035   INFO EikonalSolverDefaultProvider:23 - floor field initialization time:31[ms]
13:31:34,066   INFO EikonalSolverDefaultProvider:23 - floor field initialization time:31[ms]
13:31:34,097   INFO EikonalSolverDefaultProvider:23 - floor field initialization time:31[ms]
13:31:34,125   INFO EikonalSolverDefaultProvider:23 - floor field initialization time:28[ms]
13:31:34,147   INFO EikonalSolverDefaultProvider:23 - floor field initialization time:20[ms]
13:31:34,188   INFO EikonalSolverDefaultProvider:23 - floor field initialization time:31[ms]
13:31:34,218   INFO EikonalSolverDefaultProvider:23 - floor field initialization time:30[ms]
13:31:34,247   INFO EikonalSolverDefaultProvider:23 - floor field initialization time:29[ms]
13:31:34,279   INFO EikonalSolverDefaultProvider:23 - floor field initialization time:30[ms]
13:31:34,310   INFO EikonalSolverDefaultProvider:23 - floor field initialization time:31[ms]
13:31:34,330   INFO EikonalSolverDefaultProvider:23 - floor field initialization time:20[ms]
13:31:34,361   INFO EikonalSolverDefaultProvider:23 - floor field initialization time:23[ms]
13:31:34,381   INFO EikonalSolverDefaultProvider:23 - floor field initialization time:20[ms]
13:31:34,411   INFO EikonalSolverDefaultProvider:23 - floor field initialization time:20[ms]
13:31:34,442   INFO EikonalSolverDefaultProvider:23 - floor field initialization time:31[ms]
13:31:34,472   INFO EikonalSolverDefaultProvider:23 - floor field initialization time:30[ms]
13:31:34,492   INFO EikonalSolverDefaultProvider:23 - floor field initialization time:20[ms]
13:31:34,563   INFO EikonalSolverDefaultProvider:23 - floor field initialization time:22[ms]
13:31:34,583   INFO EikonalSolverDefaultProvider:23 - floor field initialization time:20[ms]
13:31:34,614   INFO EikonalSolverDefaultProvider:23 - floor field initialization time:20[ms]
13:31:34,642   INFO EikonalSolverDefaultProvider:23 - floor field initialization time:20[ms]
13:31:34,664   INFO EikonalSolverDefaultProvider:23 - floor field initialization time:20[ms]
13:31:34,685   INFO EikonalSolverDefaultProvider:23 - floor field initialization time:21[ms]
13:31:34,715   INFO EikonalSolverDefaultProvider:23 - floor field initialization time:22[ms]
13:31:34,744   INFO EikonalSolverDefaultProvider:23 - floor field initialization time:29[ms]
13:31:34,766   INFO EikonalSolverDefaultProvider:23 - floor field initialization time:20[ms]
13:31:34,796   INFO EikonalSolverDefaultProvider:23 - floor field initialization time:30[ms]
13:31:34,817   INFO EikonalSolverDefaultProvider:23 - floor field initialization time:21[ms]
13:31:34,837   INFO EikonalSolverDefaultProvider:23 - floor field initialization time:20[ms]
13:31:34,867   INFO EikonalSolverDefaultProvider:23 - floor field initialization time:20[ms]
13:31:34,887   INFO EikonalSolverDefaultProvider:23 - floor field initialization time:20[ms]
13:31:34,918   INFO EikonalSolverDefaultProvider:23 - floor field initialization time:23[ms]
13:31:34,938   INFO EikonalSolverDefaultProvider:23 - floor field initialization time:20[ms]
13:31:34,968   INFO EikonalSolverDefaultProvider:23 - floor field initialization time:22[ms]
13:31:34,989   INFO EikonalSolverDefaultProvider:23 - floor field initialization time:21[ms]
13:31:35,019   INFO EikonalSolverDefaultProvider:23 - floor field initialization time:30[ms]
13:31:35,100   INFO EikonalSolverDefaultProvider:23 - floor field initialization time:81[ms]
13:31:35,120   INFO EikonalSolverDefaultProvider:23 - floor field initialization time:20[ms]
13:31:35,150   INFO EikonalSolverDefaultProvider:23 - floor field initialization time:30[ms]
13:31:35,179   INFO EikonalSolverDefaultProvider:23 - floor field initialization time:29[ms]
13:31:35,201   INFO EikonalSolverDefaultProvider:23 - floor field initialization time:20[ms]
13:31:35,229   INFO EikonalSolverDefaultProvider:23 - floor field initialization time:28[ms]
13:31:35,252   INFO EikonalSolverDefaultProvider:23 - floor field initialization time:21[ms]
13:31:35,280   INFO EikonalSolverDefaultProvider:23 - floor field initialization time:28[ms]
13:31:35,302   INFO EikonalSolverDefaultProvider:23 - floor field initialization time:20[ms]
13:31:35,333   INFO EikonalSolverDefaultProvider:23 - floor field initialization time:31[ms]
13:31:35,353   INFO EikonalSolverDefaultProvider:23 - floor field initialization time:20[ms]
13:31:35,373   INFO EikonalSolverDefaultProvider:23 - floor field initialization time:20[ms]
13:31:35,404   INFO EikonalSolverDefaultProvider:23 - floor field initialization time:21[ms]
13:31:35,424   INFO EikonalSolverDefaultProvider:23 - floor field initialization time:20[ms]
13:31:35,454   INFO EikonalSolverDefaultProvider:23 - floor field initialization time:22[ms]
13:31:35,475   INFO EikonalSolverDefaultProvider:23 - floor field initialization time:21[ms]
13:31:35,503   INFO EikonalSolverDefaultProvider:23 - floor field initialization time:28[ms]
13:31:35,525   INFO EikonalSolverDefaultProvider:23 - floor field initialization time:20[ms]
13:31:35,546   INFO EikonalSolverDefaultProvider:23 - floor field initialization time:21[ms]
13:31:35,616   INFO EikonalSolverDefaultProvider:23 - floor field initialization time:20[ms]
13:31:35,646   INFO EikonalSolverDefaultProvider:23 - floor field initialization time:30[ms]
13:31:35,667   INFO EikonalSolverDefaultProvider:23 - floor field initialization time:21[ms]
13:31:35,698   INFO EikonalSolverDefaultProvider:23 - floor field initialization time:29[ms]
13:31:35,718   INFO EikonalSolverDefaultProvider:23 - floor field initialization time:20[ms]
13:31:35,748   INFO EikonalSolverDefaultProvider:23 - floor field initialization time:22[ms]
13:31:35,769   INFO EikonalSolverDefaultProvider:23 - floor field initialization time:21[ms]
13:31:35,799   INFO EikonalSolverDefaultProvider:23 - floor field initialization time:22[ms]
13:31:35,819   INFO EikonalSolverDefaultProvider:23 - floor field initialization time:20[ms]
13:31:35,840   INFO EikonalSolverDefaultProvider:23 - floor field initialization time:21[ms]
13:31:35,870   INFO EikonalSolverDefaultProvider:23 - floor field initialization time:22[ms]
13:31:35,890   INFO EikonalSolverDefaultProvider:23 - floor field initialization time:20[ms]
13:31:35,911   INFO EikonalSolverDefaultProvider:23 - floor field initialization time:21[ms]
13:31:35,931   INFO EikonalSolverDefaultProvider:23 - floor field initialization time:20[ms]
13:31:35,962   INFO EikonalSolverDefaultProvider:23 - floor field initialization time:23[ms]
13:31:35,992   INFO EikonalSolverDefaultProvider:23 - floor field initialization time:22[ms]
13:31:36,053   INFO EikonalSolverDefaultProvider:23 - floor field initialization time:61[ms]
13:31:36,083   INFO EikonalSolverDefaultProvider:23 - floor field initialization time:30[ms]
13:31:36,114   INFO EikonalSolverDefaultProvider:23 - floor field initialization time:23[ms]
13:31:36,142   INFO EikonalSolverDefaultProvider:23 - floor field initialization time:28[ms]
13:31:36,165   INFO EikonalSolverDefaultProvider:23 - floor field initialization time:20[ms]
13:31:36,206   INFO EikonalSolverDefaultProvider:23 - floor field initialization time:31[ms]
13:31:36,226   INFO EikonalSolverDefaultProvider:23 - floor field initialization time:20[ms]
13:31:36,257   INFO EikonalSolverDefaultProvider:23 - floor field initialization time:23[ms]
13:31:36,287   INFO EikonalSolverDefaultProvider:23 - floor field initialization time:30[ms]
13:31:36,316   INFO EikonalSolverDefaultProvider:23 - floor field initialization time:29[ms]
13:31:36,338   INFO EikonalSolverDefaultProvider:23 - floor field initialization time:20[ms]
13:31:36,368   INFO EikonalSolverDefaultProvider:23 - floor field initialization time:20[ms]
13:31:36,399   INFO EikonalSolverDefaultProvider:23 - floor field initialization time:20[ms]
13:31:36,429   INFO EikonalSolverDefaultProvider:23 - floor field initialization time:30[ms]
13:31:36,468   INFO EikonalSolverDefaultProvider:23 - floor field initialization time:29[ms]
13:31:36,498   INFO EikonalSolverDefaultProvider:23 - floor field initialization time:28[ms]
13:31:36,531   INFO EikonalSolverDefaultProvider:23 - floor field initialization time:31[ms]
13:31:36,551   INFO EikonalSolverDefaultProvider:23 - floor field initialization time:20[ms]
13:31:36,582   INFO EikonalSolverDefaultProvider:23 - floor field initialization time:21[ms]
13:31:36,610   INFO EikonalSolverDefaultProvider:23 - floor field initialization time:28[ms]
13:31:36,632   INFO EikonalSolverDefaultProvider:23 - floor field initialization time:20[ms]
13:31:36,666   INFO EikonalSolverDefaultProvider:23 - floor field initialization time:25[ms]
13:31:36,697   INFO EikonalSolverDefaultProvider:23 - floor field initialization time:31[ms]
13:31:36,729   INFO EikonalSolverDefaultProvider:23 - floor field initialization time:32[ms]
13:31:36,766   INFO EikonalSolverDefaultProvider:23 - floor field initialization time:22[ms]
13:31:36,798   INFO EikonalSolverDefaultProvider:23 - floor field initialization time:32[ms]
13:31:36,813   INFO EikonalSolverDefaultProvider:23 - floor field initialization time:15[ms]
13:31:36,851   INFO EikonalSolverDefaultProvider:23 - floor field initialization time:22[ms]
13:31:36,882   INFO EikonalSolverDefaultProvider:23 - floor field initialization time:31[ms]
13:31:36,898   INFO EikonalSolverDefaultProvider:23 - floor field initialization time:16[ms]
13:31:36,929   INFO EikonalSolverDefaultProvider:23 - floor field initialization time:15[ms]
13:31:36,964   INFO EikonalSolverDefaultProvider:23 - floor field initialization time:35[ms]
13:31:36,994   INFO EikonalSolverDefaultProvider:23 - floor field initialization time:22[ms]
13:31:37,032   INFO EikonalSolverDefaultProvider:23 - floor field initialization time:28[ms]
13:31:37,065   INFO EikonalSolverDefaultProvider:23 - floor field initialization time:31[ms]
13:31:37,085   INFO EikonalSolverDefaultProvider:23 - floor field initialization time:20[ms]
13:31:37,116   INFO EikonalSolverDefaultProvider:23 - floor field initialization time:31[ms]
13:31:37,144   INFO EikonalSolverDefaultProvider:23 - floor field initialization time:28[ms]
13:31:37,166   INFO EikonalSolverDefaultProvider:23 - floor field initialization time:20[ms]
13:31:37,277   INFO EikonalSolverDefaultProvider:23 - floor field initialization time:111[ms]
13:31:37,297   INFO EikonalSolverDefaultProvider:23 - floor field initialization time:20[ms]
13:31:37,318   INFO EikonalSolverDefaultProvider:23 - floor field initialization time:21[ms]
13:31:37,346   INFO EikonalSolverDefaultProvider:23 - floor field initialization time:18[ms]
13:31:37,369   INFO EikonalSolverDefaultProvider:23 - floor field initialization time:21[ms]
13:31:37,389   INFO EikonalSolverDefaultProvider:23 - floor field initialization time:20[ms]
13:31:37,389   INFO Simulation:278 - preLoop finished.
13:31:37,399   INFO TransmissionModel:370 - >>>>>>>>>>>sourceControllerEvent at time: 0,000000  agentId: 1
13:31:37,399   INFO TransmissionModel:386 - >>>>>>>>>>>defineSourceParameters: sourceId 2 not set explicitly in infectionModelSourceParameters. Source uses default infectionModelSourceParameters defined for sourceId: -1
13:31:37,399   INFO TransmissionModel:370 - >>>>>>>>>>>sourceControllerEvent at time: 0,000000  agentId: 2
13:31:37,399   INFO TransmissionModel:386 - >>>>>>>>>>>defineSourceParameters: sourceId 3 not set explicitly in infectionModelSourceParameters. Source uses default infectionModelSourceParameters defined for sourceId: -1
13:31:37,399   INFO TransmissionModel:370 - >>>>>>>>>>>sourceControllerEvent at time: 0,000000  agentId: 3
13:31:37,399   INFO TransmissionModel:386 - >>>>>>>>>>>defineSourceParameters: sourceId 4 not set explicitly in infectionModelSourceParameters. Source uses default infectionModelSourceParameters defined for sourceId: -1
13:31:37,399   INFO TransmissionModel:370 - >>>>>>>>>>>sourceControllerEvent at time: 0,000000  agentId: 4
13:31:37,407   INFO TransmissionModel:386 - >>>>>>>>>>>defineSourceParameters: sourceId 5 not set explicitly in infectionModelSourceParameters. Source uses default infectionModelSourceParameters defined for sourceId: -1
13:31:37,407   INFO TransmissionModel:370 - >>>>>>>>>>>sourceControllerEvent at time: 0,000000  agentId: 5
13:31:37,407   INFO TransmissionModel:386 - >>>>>>>>>>>defineSourceParameters: sourceId 6 not set explicitly in infectionModelSourceParameters. Source uses default infectionModelSourceParameters defined for sourceId: -1
13:31:37,407   INFO TransmissionModel:370 - >>>>>>>>>>>sourceControllerEvent at time: 0,000000  agentId: 6
13:31:37,407   INFO TransmissionModel:386 - >>>>>>>>>>>defineSourceParameters: sourceId 7 not set explicitly in infectionModelSourceParameters. Source uses default infectionModelSourceParameters defined for sourceId: -1
13:31:37,407   INFO TransmissionModel:370 - >>>>>>>>>>>sourceControllerEvent at time: 0,000000  agentId: 7
13:31:37,407   INFO TransmissionModel:386 - >>>>>>>>>>>defineSourceParameters: sourceId 8 not set explicitly in infectionModelSourceParameters. Source uses default infectionModelSourceParameters defined for sourceId: -1
13:31:37,407   INFO TransmissionModel:370 - >>>>>>>>>>>sourceControllerEvent at time: 0,000000  agentId: 8
13:31:37,407   INFO TransmissionModel:386 - >>>>>>>>>>>defineSourceParameters: sourceId 9 not set explicitly in infectionModelSourceParameters. Source uses default infectionModelSourceParameters defined for sourceId: -1
13:31:37,407   INFO TransmissionModel:370 - >>>>>>>>>>>sourceControllerEvent at time: 0,000000  agentId: 9
13:31:37,407   INFO TransmissionModel:386 - >>>>>>>>>>>defineSourceParameters: sourceId 10 not set explicitly in infectionModelSourceParameters. Source uses default infectionModelSourceParameters defined for sourceId: -1
13:31:37,407   INFO TransmissionModel:370 - >>>>>>>>>>>sourceControllerEvent at time: 0,000000  agentId: 10
13:31:37,407   INFO TransmissionModel:386 - >>>>>>>>>>>defineSourceParameters: sourceId 11 not set explicitly in infectionModelSourceParameters. Source uses default infectionModelSourceParameters defined for sourceId: -1
13:31:37,417   INFO TransmissionModel:370 - >>>>>>>>>>>sourceControllerEvent at time: 0,000000  agentId: 11
13:31:37,417   INFO TransmissionModel:386 - >>>>>>>>>>>defineSourceParameters: sourceId 12 not set explicitly in infectionModelSourceParameters. Source uses default infectionModelSourceParameters defined for sourceId: -1
13:31:37,417   INFO TransmissionModel:370 - >>>>>>>>>>>sourceControllerEvent at time: 0,000000  agentId: 12
13:31:37,419   INFO TransmissionModel:386 - >>>>>>>>>>>defineSourceParameters: sourceId 13 not set explicitly in infectionModelSourceParameters. Source uses default infectionModelSourceParameters defined for sourceId: -1
13:31:37,419   INFO TransmissionModel:370 - >>>>>>>>>>>sourceControllerEvent at time: 0,000000  agentId: 13
13:31:37,419   INFO TransmissionModel:386 - >>>>>>>>>>>defineSourceParameters: sourceId 14 not set explicitly in infectionModelSourceParameters. Source uses default infectionModelSourceParameters defined for sourceId: -1
13:31:37,419   INFO TransmissionModel:370 - >>>>>>>>>>>sourceControllerEvent at time: 0,000000  agentId: 14
13:31:37,419   INFO TransmissionModel:386 - >>>>>>>>>>>defineSourceParameters: sourceId 15 not set explicitly in infectionModelSourceParameters. Source uses default infectionModelSourceParameters defined for sourceId: -1
13:31:37,419   INFO TransmissionModel:370 - >>>>>>>>>>>sourceControllerEvent at time: 0,000000  agentId: 15
13:31:37,419   INFO TransmissionModel:386 - >>>>>>>>>>>defineSourceParameters: sourceId 16 not set explicitly in infectionModelSourceParameters. Source uses default infectionModelSourceParameters defined for sourceId: -1
13:31:37,419   INFO TransmissionModel:370 - >>>>>>>>>>>sourceControllerEvent at time: 0,000000  agentId: 16
13:31:37,419   INFO TransmissionModel:386 - >>>>>>>>>>>defineSourceParameters: sourceId 17 not set explicitly in infectionModelSourceParameters. Source uses default infectionModelSourceParameters defined for sourceId: -1
13:31:37,427   INFO TransmissionModel:370 - >>>>>>>>>>>sourceControllerEvent at time: 0,000000  agentId: 17
13:31:37,427   INFO TransmissionModel:386 - >>>>>>>>>>>defineSourceParameters: sourceId 18 not set explicitly in infectionModelSourceParameters. Source uses default infectionModelSourceParameters defined for sourceId: -1
13:31:37,429   INFO TransmissionModel:370 - >>>>>>>>>>>sourceControllerEvent at time: 0,000000  agentId: 18
13:31:37,429   INFO TransmissionModel:386 - >>>>>>>>>>>defineSourceParameters: sourceId 19 not set explicitly in infectionModelSourceParameters. Source uses default infectionModelSourceParameters defined for sourceId: -1
13:31:37,429   INFO TransmissionModel:370 - >>>>>>>>>>>sourceControllerEvent at time: 0,000000  agentId: 19
13:31:37,429   INFO TransmissionModel:386 - >>>>>>>>>>>defineSourceParameters: sourceId 20 not set explicitly in infectionModelSourceParameters. Source uses default infectionModelSourceParameters defined for sourceId: -1
13:31:37,429   INFO TransmissionModel:370 - >>>>>>>>>>>sourceControllerEvent at time: 0,000000  agentId: 20
13:31:37,429   INFO TransmissionModel:386 - >>>>>>>>>>>defineSourceParameters: sourceId 21 not set explicitly in infectionModelSourceParameters. Source uses default infectionModelSourceParameters defined for sourceId: -1
13:31:37,429   INFO TransmissionModel:370 - >>>>>>>>>>>sourceControllerEvent at time: 0,000000  agentId: 21
13:31:37,429   INFO TransmissionModel:386 - >>>>>>>>>>>defineSourceParameters: sourceId 22 not set explicitly in infectionModelSourceParameters. Source uses default infectionModelSourceParameters defined for sourceId: -1
13:31:37,429   INFO TransmissionModel:370 - >>>>>>>>>>>sourceControllerEvent at time: 0,000000  agentId: 22
13:31:37,429   INFO TransmissionModel:386 - >>>>>>>>>>>defineSourceParameters: sourceId 23 not set explicitly in infectionModelSourceParameters. Source uses default infectionModelSourceParameters defined for sourceId: -1
13:31:37,429   INFO TransmissionModel:370 - >>>>>>>>>>>sourceControllerEvent at time: 0,000000  agentId: 23
13:31:37,429   INFO TransmissionModel:386 - >>>>>>>>>>>defineSourceParameters: sourceId 24 not set explicitly in infectionModelSourceParameters. Source uses default infectionModelSourceParameters defined for sourceId: -1
13:31:37,429   INFO TransmissionModel:370 - >>>>>>>>>>>sourceControllerEvent at time: 0,000000  agentId: 24
13:31:37,429   INFO TransmissionModel:386 - >>>>>>>>>>>defineSourceParameters: sourceId 25 not set explicitly in infectionModelSourceParameters. Source uses default infectionModelSourceParameters defined for sourceId: -1
13:31:37,429   INFO TransmissionModel:370 - >>>>>>>>>>>sourceControllerEvent at time: 0,000000  agentId: 25
13:31:37,437   INFO TransmissionModel:386 - >>>>>>>>>>>defineSourceParameters: sourceId 26 not set explicitly in infectionModelSourceParameters. Source uses default infectionModelSourceParameters defined for sourceId: -1
13:31:37,437   INFO TransmissionModel:370 - >>>>>>>>>>>sourceControllerEvent at time: 0,000000  agentId: 26
13:31:37,439   INFO TransmissionModel:386 - >>>>>>>>>>>defineSourceParameters: sourceId 27 not set explicitly in infectionModelSourceParameters. Source uses default infectionModelSourceParameters defined for sourceId: -1
13:31:37,439   INFO TransmissionModel:370 - >>>>>>>>>>>sourceControllerEvent at time: 0,000000  agentId: 27
13:31:37,439   INFO TransmissionModel:386 - >>>>>>>>>>>defineSourceParameters: sourceId 28 not set explicitly in infectionModelSourceParameters. Source uses default infectionModelSourceParameters defined for sourceId: -1
13:31:37,439   INFO TransmissionModel:370 - >>>>>>>>>>>sourceControllerEvent at time: 0,000000  agentId: 28
13:31:37,439   INFO TransmissionModel:386 - >>>>>>>>>>>defineSourceParameters: sourceId 29 not set explicitly in infectionModelSourceParameters. Source uses default infectionModelSourceParameters defined for sourceId: -1
13:31:37,439   INFO TransmissionModel:370 - >>>>>>>>>>>sourceControllerEvent at time: 0,000000  agentId: 29
13:31:37,439   INFO TransmissionModel:386 - >>>>>>>>>>>defineSourceParameters: sourceId 30 not set explicitly in infectionModelSourceParameters. Source uses default infectionModelSourceParameters defined for sourceId: -1
13:31:37,447   INFO TransmissionModel:370 - >>>>>>>>>>>sourceControllerEvent at time: 0,000000  agentId: 30
13:31:37,447   INFO TransmissionModel:386 - >>>>>>>>>>>defineSourceParameters: sourceId 31 not set explicitly in infectionModelSourceParameters. Source uses default infectionModelSourceParameters defined for sourceId: -1
13:31:37,447   INFO TransmissionModel:370 - >>>>>>>>>>>sourceControllerEvent at time: 0,000000  agentId: 31
13:31:37,449   INFO TransmissionModel:386 - >>>>>>>>>>>defineSourceParameters: sourceId 32 not set explicitly in infectionModelSourceParameters. Source uses default infectionModelSourceParameters defined for sourceId: -1
13:31:37,449   INFO TransmissionModel:370 - >>>>>>>>>>>sourceControllerEvent at time: 0,000000  agentId: 32
13:31:37,449   INFO TransmissionModel:386 - >>>>>>>>>>>defineSourceParameters: sourceId 33 not set explicitly in infectionModelSourceParameters. Source uses default infectionModelSourceParameters defined for sourceId: -1
13:31:37,449   INFO TransmissionModel:370 - >>>>>>>>>>>sourceControllerEvent at time: 0,000000  agentId: 33
13:31:37,449   INFO TransmissionModel:386 - >>>>>>>>>>>defineSourceParameters: sourceId 34 not set explicitly in infectionModelSourceParameters. Source uses default infectionModelSourceParameters defined for sourceId: -1
13:31:37,449   INFO TransmissionModel:370 - >>>>>>>>>>>sourceControllerEvent at time: 0,000000  agentId: 34
13:31:37,449   INFO TransmissionModel:386 - >>>>>>>>>>>defineSourceParameters: sourceId 35 not set explicitly in infectionModelSourceParameters. Source uses default infectionModelSourceParameters defined for sourceId: -1
13:31:37,449   INFO TransmissionModel:370 - >>>>>>>>>>>sourceControllerEvent at time: 0,000000  agentId: 35
13:31:37,449   INFO TransmissionModel:386 - >>>>>>>>>>>defineSourceParameters: sourceId 36 not set explicitly in infectionModelSourceParameters. Source uses default infectionModelSourceParameters defined for sourceId: -1
13:31:37,449   INFO TransmissionModel:370 - >>>>>>>>>>>sourceControllerEvent at time: 0,000000  agentId: 36
13:31:37,449   INFO TransmissionModel:386 - >>>>>>>>>>>defineSourceParameters: sourceId 37 not set explicitly in infectionModelSourceParameters. Source uses default infectionModelSourceParameters defined for sourceId: -1
13:31:37,457   INFO TransmissionModel:370 - >>>>>>>>>>>sourceControllerEvent at time: 0,000000  agentId: 37
13:31:37,457   INFO TransmissionModel:386 - >>>>>>>>>>>defineSourceParameters: sourceId 38 not set explicitly in infectionModelSourceParameters. Source uses default infectionModelSourceParameters defined for sourceId: -1
13:31:37,457   INFO TransmissionModel:370 - >>>>>>>>>>>sourceControllerEvent at time: 0,000000  agentId: 38
13:31:37,459   INFO TransmissionModel:386 - >>>>>>>>>>>defineSourceParameters: sourceId 39 not set explicitly in infectionModelSourceParameters. Source uses default infectionModelSourceParameters defined for sourceId: -1
13:31:37,459   INFO TransmissionModel:370 - >>>>>>>>>>>sourceControllerEvent at time: 0,000000  agentId: 39
13:31:37,459   INFO TransmissionModel:386 - >>>>>>>>>>>defineSourceParameters: sourceId 40 not set explicitly in infectionModelSourceParameters. Source uses default infectionModelSourceParameters defined for sourceId: -1
13:31:37,459   INFO TransmissionModel:370 - >>>>>>>>>>>sourceControllerEvent at time: 0,000000  agentId: 40
13:31:37,459   INFO TransmissionModel:386 - >>>>>>>>>>>defineSourceParameters: sourceId 41 not set explicitly in infectionModelSourceParameters. Source uses default infectionModelSourceParameters defined for sourceId: -1
13:31:37,459   INFO TransmissionModel:370 - >>>>>>>>>>>sourceControllerEvent at time: 0,000000  agentId: 41
13:31:37,459   INFO TransmissionModel:386 - >>>>>>>>>>>defineSourceParameters: sourceId 42 not set explicitly in infectionModelSourceParameters. Source uses default infectionModelSourceParameters defined for sourceId: -1
13:31:37,459   INFO TransmissionModel:370 - >>>>>>>>>>>sourceControllerEvent at time: 0,000000  agentId: 42
13:31:37,459   INFO TransmissionModel:386 - >>>>>>>>>>>defineSourceParameters: sourceId 43 not set explicitly in infectionModelSourceParameters. Source uses default infectionModelSourceParameters defined for sourceId: -1
13:31:37,468   INFO TransmissionModel:370 - >>>>>>>>>>>sourceControllerEvent at time: 0,000000  agentId: 43
13:31:37,468   INFO TransmissionModel:386 - >>>>>>>>>>>defineSourceParameters: sourceId 44 not set explicitly in infectionModelSourceParameters. Source uses default infectionModelSourceParameters defined for sourceId: -1
13:31:37,470   INFO TransmissionModel:370 - >>>>>>>>>>>sourceControllerEvent at time: 0,000000  agentId: 44
13:31:37,470   INFO TransmissionModel:386 - >>>>>>>>>>>defineSourceParameters: sourceId 45 not set explicitly in infectionModelSourceParameters. Source uses default infectionModelSourceParameters defined for sourceId: -1
13:31:37,470   INFO TransmissionModel:370 - >>>>>>>>>>>sourceControllerEvent at time: 0,000000  agentId: 45
13:31:37,470   INFO TransmissionModel:386 - >>>>>>>>>>>defineSourceParameters: sourceId 46 not set explicitly in infectionModelSourceParameters. Source uses default infectionModelSourceParameters defined for sourceId: -1
13:31:37,470   INFO TransmissionModel:370 - >>>>>>>>>>>sourceControllerEvent at time: 0,000000  agentId: 46
13:31:37,470   INFO TransmissionModel:386 - >>>>>>>>>>>defineSourceParameters: sourceId 47 not set explicitly in infectionModelSourceParameters. Source uses default infectionModelSourceParameters defined for sourceId: -1
13:31:37,470   INFO TransmissionModel:370 - >>>>>>>>>>>sourceControllerEvent at time: 0,000000  agentId: 47
13:31:37,470   INFO TransmissionModel:386 - >>>>>>>>>>>defineSourceParameters: sourceId 48 not set explicitly in infectionModelSourceParameters. Source uses default infectionModelSourceParameters defined for sourceId: -1
13:31:37,470   INFO TransmissionModel:370 - >>>>>>>>>>>sourceControllerEvent at time: 0,000000  agentId: 48
13:31:37,470   INFO TransmissionModel:386 - >>>>>>>>>>>defineSourceParameters: sourceId 49 not set explicitly in infectionModelSourceParameters. Source uses default infectionModelSourceParameters defined for sourceId: -1
13:31:37,470   INFO TransmissionModel:370 - >>>>>>>>>>>sourceControllerEvent at time: 0,000000  agentId: 49
13:31:37,470   INFO TransmissionModel:386 - >>>>>>>>>>>defineSourceParameters: sourceId 50 not set explicitly in infectionModelSourceParameters. Source uses default infectionModelSourceParameters defined for sourceId: -1
13:31:37,470   INFO TransmissionModel:370 - >>>>>>>>>>>sourceControllerEvent at time: 0,000000  agentId: 50
13:31:37,470   INFO TransmissionModel:386 - >>>>>>>>>>>defineSourceParameters: sourceId 51 not set explicitly in infectionModelSourceParameters. Source uses default infectionModelSourceParameters defined for sourceId: -1
13:31:37,470   INFO TransmissionModel:370 - >>>>>>>>>>>sourceControllerEvent at time: 0,000000  agentId: 51
13:31:37,478   INFO TransmissionModel:386 - >>>>>>>>>>>defineSourceParameters: sourceId 52 not set explicitly in infectionModelSourceParameters. Source uses default infectionModelSourceParameters defined for sourceId: -1
13:31:37,478   INFO TransmissionModel:370 - >>>>>>>>>>>sourceControllerEvent at time: 0,000000  agentId: 52
13:31:37,478   INFO TransmissionModel:386 - >>>>>>>>>>>defineSourceParameters: sourceId 53 not set explicitly in infectionModelSourceParameters. Source uses default infectionModelSourceParameters defined for sourceId: -1
13:31:37,478   INFO TransmissionModel:370 - >>>>>>>>>>>sourceControllerEvent at time: 0,000000  agentId: 53
13:31:37,478   INFO TransmissionModel:386 - >>>>>>>>>>>defineSourceParameters: sourceId 54 not set explicitly in infectionModelSourceParameters. Source uses default infectionModelSourceParameters defined for sourceId: -1
13:31:37,478   INFO TransmissionModel:370 - >>>>>>>>>>>sourceControllerEvent at time: 0,000000  agentId: 54
13:31:37,478   INFO TransmissionModel:386 - >>>>>>>>>>>defineSourceParameters: sourceId 55 not set explicitly in infectionModelSourceParameters. Source uses default infectionModelSourceParameters defined for sourceId: -1
13:31:37,478   INFO TransmissionModel:370 - >>>>>>>>>>>sourceControllerEvent at time: 0,000000  agentId: 55
13:31:37,478   INFO TransmissionModel:386 - >>>>>>>>>>>defineSourceParameters: sourceId 56 not set explicitly in infectionModelSourceParameters. Source uses default infectionModelSourceParameters defined for sourceId: -1
13:31:37,488   INFO TransmissionModel:370 - >>>>>>>>>>>sourceControllerEvent at time: 0,000000  agentId: 56
13:31:37,488   INFO TransmissionModel:386 - >>>>>>>>>>>defineSourceParameters: sourceId 57 not set explicitly in infectionModelSourceParameters. Source uses default infectionModelSourceParameters defined for sourceId: -1
13:31:37,490   INFO TransmissionModel:370 - >>>>>>>>>>>sourceControllerEvent at time: 0,000000  agentId: 57
13:31:37,490   INFO TransmissionModel:386 - >>>>>>>>>>>defineSourceParameters: sourceId 58 not set explicitly in infectionModelSourceParameters. Source uses default infectionModelSourceParameters defined for sourceId: -1
13:31:37,490   INFO TransmissionModel:370 - >>>>>>>>>>>sourceControllerEvent at time: 0,000000  agentId: 58
13:31:37,490   INFO TransmissionModel:386 - >>>>>>>>>>>defineSourceParameters: sourceId 59 not set explicitly in infectionModelSourceParameters. Source uses default infectionModelSourceParameters defined for sourceId: -1
13:31:37,490   INFO TransmissionModel:370 - >>>>>>>>>>>sourceControllerEvent at time: 0,000000  agentId: 59
13:31:37,490   INFO TransmissionModel:386 - >>>>>>>>>>>defineSourceParameters: sourceId 60 not set explicitly in infectionModelSourceParameters. Source uses default infectionModelSourceParameters defined for sourceId: -1
13:31:37,490   INFO TransmissionModel:370 - >>>>>>>>>>>sourceControllerEvent at time: 0,000000  agentId: 60
13:31:37,490   INFO TransmissionModel:386 - >>>>>>>>>>>defineSourceParameters: sourceId 61 not set explicitly in infectionModelSourceParameters. Source uses default infectionModelSourceParameters defined for sourceId: -1
13:31:37,490   INFO TransmissionModel:370 - >>>>>>>>>>>sourceControllerEvent at time: 0,000000  agentId: 61
13:32:38,209   INFO OutputFile:109 - Absolute file name..\..\..\output\choirRehearsal\condM\miller-2020-life_seed_051\infectionStatus.txt
13:32:38,293   INFO OutputFile:109 - Absolute file name..\..\..\output\choirRehearsal\condM\miller-2020-life_seed_051\pathogenLoad.txt
13:32:38,293   INFO Simulation:252 - Finished writing all output files
13:32:38,293   INFO Simulation:255 - Post-loop: before waitForTraci
13:32:38,293   INFO Simulation:262 - Post-loop: finished.
13:32:38,293   INFO ScenarioRun:207 - Simulation run finished.
13:32:38,293   INFO ScenarioRun:265 - Simulation of scenario miller-2020-life_seed_051 finished.
13:32:38,986   INFO STDOUTERR:15 - Redirect StdOut and StdErr
13:32:38,986   INFO ScenarioRunSubCommand:55 - Use output directory: C:\Users\Rahn\Documents\Forschung\Veroeffentlichungen\2021\CovidSim_Model\data\scenarios\choirRehearsal\scripts\..\..\..\output\choirRehearsal\condM
13:32:39,489 STDOUT STDOUTERR:22 - Topography Warning:
   The target is not used in any source. Remove target to increase performance. 
   The target is not used in any source. Remove target to increase performance. 
   The target is not used in any source. Remove target to increase performance. 
   The target is not used in any source. Remove target to increase performance. 
   The target is not used in any source. Remove target to increase performance. 
   The target is not used in any source. Remove target to increase performance. 
   The target is not used in any source. Remove target to increase performance. 
   The target is not used in any source. Remove target to increase performance. 
   The target is not used in any source. Remove target to increase performance. 
   The target is not used in any source. Remove target to increase performance. 
   The target is not used in any source. Remove target to increase performance. 
   The target is not used in any source. Remove target to increase performance. 
   The target is not used in any source. Remove target to increase performance. 
   The target is not used in any source. Remove target to increase performance. 
   The target is not used in any source. Remove target to increase performance. 
   The target is not used in any source. Remove target to increase performance. 
   The target is not used in any source. Remove target to increase performance. 
   The target is not used in any source. Remove target to increase performance. 
   The target is not used in any source. Remove target to increase performance. 
   The target is not used in any source. Remove target to increase performance. 
   The target is not used in any source. Remove target to increase performance. 
   The target is not used in any source. Remove target to increase performance. 
   The target is not used in any source. Remove target to increase performance. 
   The target is not used in any source. Remove target to increase performance. 
   The target is not used in any source. Remove target to increase performance. 
   The target is not used in any source. Remove target to increase performance. 
   The target is not used in any source. Remove target to increase performance. 
   The target is not used in any source. Remove target to increase performance. 
   The target is not used in any source. Remove target to increase performance. 
   The target is not used in any source. Remove target to increase performance. 
   The target is not used in any source. Remove target to increase performance. 
   The target is not used in any source. Remove target to increase performance. 
   The target is not used in any source. Remove target to increase performance. 
   The target is not used in any source. Remove target to increase performance. 
   The target is not used in any source. Remove target to increase performance. 
   The target is not used in any source. Remove target to increase performance. 
   The target is not used in any source. Remove target to increase performance. 
   The target is not used in any source. Remove target to increase performance. 
   The target is not used in any source. Remove target to increase performance. 
   The target is not used in any source. Remove target to increase performance. 
   The target is not used in any source. Remove target to increase performance. 
   The target is not used in any source. Remove target to increase performance. 
   The target is not used in any source. Remove target to increase performance. 
   The target is not used in any source. Remove target to increase performance. 
   The target is not used in any source. Remove target to increase performance. 
   The target is not used in any source. Remove target to increase performance. 
   The target is not used in any source. Remove target to increase performance. 
   The target is not used in any source. Remove target to increase performance. 
   Two targets overlap. 
   Two targets overlap. 
   Two targets overlap. 
   Two targets overlap. 
   Two targets overlap. 
   Two targets overlap. 
   Two targets overlap. 
   Two targets overlap. 
   Two targets overlap. 
   Two targets overlap. 
   Two targets overlap. 
   Two targets overlap. 
   Two targets overlap. 
   Two targets overlap. 
   Two targets overlap. 
   Two targets overlap. 

13:32:39,529   INFO VadereConfig:66 - Use config file from path C:\Users\Rahn\.config\vadere.conf
13:32:39,643   INFO ScenarioCache:85 - Cache search location: C:\Users\Rahn\Documents\Forschung\Veroeffentlichungen\2021\CovidSim_Model\data\scenarios\choirRehearsal\scripts\..\createdFromTemplate\__cache__
13:32:39,659   INFO ScenarioRun:147 - Initializing scenario: miller-2020-life_seed_052...
13:32:39,659   INFO ScenarioRun:128 - scenario context initialized.
13:32:39,659   INFO ScenarioRun:229 - no mesh miller-2020-life_seed_052.poly was found.
13:32:39,659   INFO ScenarioRun:229 - no mesh miller-2020-life_seed_052_background.poly was found.
13:32:39,743   INFO PotentialFieldDistancesBruteForce:49 - solve floor field (PotentialFieldDistancesBruteForce)
13:32:39,759   INFO PotentialFieldDistancesBruteForce:106 - Progress:  0% -> 0/47450 [points]
13:32:39,828   INFO PotentialFieldDistancesBruteForce:106 - Progress: 10% -> 4745/47450 [points]
13:32:39,875   INFO PotentialFieldDistancesBruteForce:106 - Progress: 20% -> 9490/47450 [points]
13:32:39,890   INFO PotentialFieldDistancesBruteForce:106 - Progress: 30% -> 14235/47450 [points]
13:32:39,913   INFO PotentialFieldDistancesBruteForce:106 - Progress: 40% -> 18980/47450 [points]
13:32:39,928   INFO PotentialFieldDistancesBruteForce:106 - Progress: 50% -> 23725/47450 [points]
13:32:39,959   INFO PotentialFieldDistancesBruteForce:106 - Progress: 60% -> 28470/47450 [points]
13:32:39,975   INFO PotentialFieldDistancesBruteForce:106 - Progress: 70% -> 33215/47450 [points]
13:32:39,999   INFO PotentialFieldDistancesBruteForce:106 - Progress: 80% -> 37960/47450 [points]
13:32:40,018   INFO PotentialFieldDistancesBruteForce:106 - Progress: 90% -> 42705/47450 [points]
13:32:40,028   INFO PotentialFieldDistancesBruteForce:96 - floor field initialization time:285[ms]
13:32:40,028   INFO Topography:428 - Set PedestrianIdCount to start value: 1
13:32:40,144   INFO EikonalSolverDefaultProvider:23 - floor field initialization time:101[ms]
13:32:40,191   INFO EikonalSolverDefaultProvider:23 - floor field initialization time:32[ms]
13:32:40,222   INFO EikonalSolverDefaultProvider:23 - floor field initialization time:31[ms]
13:32:40,251   INFO EikonalSolverDefaultProvider:23 - floor field initialization time:29[ms]
13:32:40,279   INFO EikonalSolverDefaultProvider:23 - floor field initialization time:28[ms]
13:32:40,312   INFO EikonalSolverDefaultProvider:23 - floor field initialization time:31[ms]
13:32:40,342   INFO EikonalSolverDefaultProvider:23 - floor field initialization time:22[ms]
13:32:40,372   INFO EikonalSolverDefaultProvider:23 - floor field initialization time:30[ms]
13:32:40,403   INFO EikonalSolverDefaultProvider:23 - floor field initialization time:31[ms]
13:32:40,433   INFO EikonalSolverDefaultProvider:23 - floor field initialization time:30[ms]
13:32:40,477   INFO EikonalSolverDefaultProvider:23 - floor field initialization time:44[ms]
13:32:40,508   INFO EikonalSolverDefaultProvider:23 - floor field initialization time:31[ms]
13:32:40,524   INFO EikonalSolverDefaultProvider:23 - floor field initialization time:16[ms]
13:32:40,564   INFO EikonalSolverDefaultProvider:23 - floor field initialization time:25[ms]
13:32:40,584   INFO EikonalSolverDefaultProvider:23 - floor field initialization time:20[ms]
13:32:40,615   INFO EikonalSolverDefaultProvider:23 - floor field initialization time:23[ms]
13:32:40,644   INFO EikonalSolverDefaultProvider:23 - floor field initialization time:29[ms]
13:32:40,666   INFO EikonalSolverDefaultProvider:23 - floor field initialization time:20[ms]
13:32:40,697   INFO EikonalSolverDefaultProvider:23 - floor field initialization time:23[ms]
13:32:40,728   INFO EikonalSolverDefaultProvider:23 - floor field initialization time:31[ms]
13:32:40,758   INFO EikonalSolverDefaultProvider:23 - floor field initialization time:20[ms]
13:32:40,786   INFO EikonalSolverDefaultProvider:23 - floor field initialization time:28[ms]
13:32:40,869   INFO EikonalSolverDefaultProvider:23 - floor field initialization time:81[ms]
13:32:40,902   INFO EikonalSolverDefaultProvider:23 - floor field initialization time:33[ms]
13:32:40,929   INFO EikonalSolverDefaultProvider:23 - floor field initialization time:24[ms]
13:32:40,960   INFO EikonalSolverDefaultProvider:23 - floor field initialization time:31[ms]
13:32:40,990   INFO EikonalSolverDefaultProvider:23 - floor field initialization time:30[ms]
13:32:41,021   INFO EikonalSolverDefaultProvider:23 - floor field initialization time:31[ms]
13:32:41,041   INFO EikonalSolverDefaultProvider:23 - floor field initialization time:20[ms]
13:32:41,071   INFO EikonalSolverDefaultProvider:23 - floor field initialization time:30[ms]
13:32:41,100   INFO EikonalSolverDefaultProvider:23 - floor field initialization time:29[ms]
13:32:41,122   INFO EikonalSolverDefaultProvider:23 - floor field initialization time:20[ms]
13:32:41,142   INFO EikonalSolverDefaultProvider:23 - floor field initialization time:20[ms]
13:32:41,173   INFO EikonalSolverDefaultProvider:23 - floor field initialization time:23[ms]
13:32:41,193   INFO EikonalSolverDefaultProvider:23 - floor field initialization time:20[ms]
13:32:41,223   INFO EikonalSolverDefaultProvider:23 - floor field initialization time:22[ms]
13:32:41,244   INFO EikonalSolverDefaultProvider:23 - floor field initialization time:21[ms]
13:32:41,314   INFO EikonalSolverDefaultProvider:23 - floor field initialization time:62[ms]
13:32:41,344   INFO EikonalSolverDefaultProvider:23 - floor field initialization time:30[ms]
13:32:41,375   INFO EikonalSolverDefaultProvider:23 - floor field initialization time:23[ms]
13:32:41,395   INFO EikonalSolverDefaultProvider:23 - floor field initialization time:20[ms]
13:32:41,425   INFO EikonalSolverDefaultProvider:23 - floor field initialization time:22[ms]
13:32:41,446   INFO EikonalSolverDefaultProvider:23 - floor field initialization time:21[ms]
13:32:41,476   INFO EikonalSolverDefaultProvider:23 - floor field initialization time:22[ms]
13:32:41,496   INFO EikonalSolverDefaultProvider:23 - floor field initialization time:20[ms]
13:32:41,525   INFO EikonalSolverDefaultProvider:23 - floor field initialization time:29[ms]
13:32:41,547   INFO EikonalSolverDefaultProvider:23 - floor field initialization time:20[ms]
13:32:41,578   INFO EikonalSolverDefaultProvider:23 - floor field initialization time:31[ms]
13:32:41,598   INFO EikonalSolverDefaultProvider:23 - floor field initialization time:20[ms]
13:32:41,628   INFO EikonalSolverDefaultProvider:23 - floor field initialization time:22[ms]
13:32:41,649   INFO EikonalSolverDefaultProvider:23 - floor field initialization time:21[ms]
13:32:41,677   INFO EikonalSolverDefaultProvider:23 - floor field initialization time:28[ms]
13:32:41,737   INFO EikonalSolverDefaultProvider:23 - floor field initialization time:58[ms]
13:32:41,760   INFO EikonalSolverDefaultProvider:23 - floor field initialization time:21[ms]
13:32:41,790   INFO EikonalSolverDefaultProvider:23 - floor field initialization time:22[ms]
13:32:41,818   INFO EikonalSolverDefaultProvider:23 - floor field initialization time:28[ms]
13:32:41,841   INFO EikonalSolverDefaultProvider:23 - floor field initialization time:21[ms]
13:32:41,871   INFO EikonalSolverDefaultProvider:23 - floor field initialization time:22[ms]
13:32:41,901   INFO EikonalSolverDefaultProvider:23 - floor field initialization time:30[ms]
13:32:41,922   INFO EikonalSolverDefaultProvider:23 - floor field initialization time:21[ms]
13:32:41,952   INFO EikonalSolverDefaultProvider:23 - floor field initialization time:22[ms]
13:32:41,972   INFO EikonalSolverDefaultProvider:23 - floor field initialization time:20[ms]
13:32:42,000   INFO EikonalSolverDefaultProvider:23 - floor field initialization time:20[ms]
13:32:42,032   INFO EikonalSolverDefaultProvider:23 - floor field initialization time:16[ms]
13:32:42,047   INFO EikonalSolverDefaultProvider:23 - floor field initialization time:15[ms]
13:32:42,079   INFO EikonalSolverDefaultProvider:23 - floor field initialization time:32[ms]
13:32:42,132   INFO EikonalSolverDefaultProvider:23 - floor field initialization time:53[ms]
13:32:42,148   INFO EikonalSolverDefaultProvider:23 - floor field initialization time:16[ms]
13:32:42,179   INFO EikonalSolverDefaultProvider:23 - floor field initialization time:16[ms]
13:32:42,201   INFO EikonalSolverDefaultProvider:23 - floor field initialization time:22[ms]
13:32:42,232   INFO EikonalSolverDefaultProvider:23 - floor field initialization time:31[ms]
13:32:42,255   INFO EikonalSolverDefaultProvider:23 - floor field initialization time:23[ms]
13:32:42,287   INFO EikonalSolverDefaultProvider:23 - floor field initialization time:32[ms]
13:32:42,314   INFO EikonalSolverDefaultProvider:23 - floor field initialization time:27[ms]
13:32:42,334   INFO EikonalSolverDefaultProvider:23 - floor field initialization time:20[ms]
13:32:42,362   INFO EikonalSolverDefaultProvider:23 - floor field initialization time:28[ms]
13:32:42,384   INFO EikonalSolverDefaultProvider:23 - floor field initialization time:20[ms]
13:32:42,405   INFO EikonalSolverDefaultProvider:23 - floor field initialization time:21[ms]
13:32:42,435   INFO EikonalSolverDefaultProvider:23 - floor field initialization time:22[ms]
13:32:42,494   INFO EikonalSolverDefaultProvider:23 - floor field initialization time:59[ms]
13:32:42,534   INFO EikonalSolverDefaultProvider:23 - floor field initialization time:28[ms]
13:32:42,567   INFO EikonalSolverDefaultProvider:23 - floor field initialization time:31[ms]
13:32:42,597   INFO EikonalSolverDefaultProvider:23 - floor field initialization time:30[ms]
13:32:42,627   INFO EikonalSolverDefaultProvider:23 - floor field initialization time:30[ms]
13:32:42,658   INFO EikonalSolverDefaultProvider:23 - floor field initialization time:31[ms]
13:32:42,688   INFO EikonalSolverDefaultProvider:23 - floor field initialization time:30[ms]
13:32:42,729   INFO EikonalSolverDefaultProvider:23 - floor field initialization time:31[ms]
13:32:42,759   INFO EikonalSolverDefaultProvider:23 - floor field initialization time:30[ms]
13:32:42,789   INFO EikonalSolverDefaultProvider:23 - floor field initialization time:30[ms]
13:32:42,820   INFO EikonalSolverDefaultProvider:23 - floor field initialization time:31[ms]
13:32:42,850   INFO EikonalSolverDefaultProvider:23 - floor field initialization time:30[ms]
13:32:42,881   INFO EikonalSolverDefaultProvider:23 - floor field initialization time:31[ms]
13:32:42,911   INFO EikonalSolverDefaultProvider:23 - floor field initialization time:30[ms]
13:32:42,941   INFO EikonalSolverDefaultProvider:23 - floor field initialization time:30[ms]
13:32:42,982   INFO EikonalSolverDefaultProvider:23 - floor field initialization time:30[ms]
13:32:43,012   INFO EikonalSolverDefaultProvider:23 - floor field initialization time:30[ms]
13:32:43,043   INFO EikonalSolverDefaultProvider:23 - floor field initialization time:31[ms]
13:32:43,074   INFO EikonalSolverDefaultProvider:23 - floor field initialization time:31[ms]
13:32:43,112   INFO EikonalSolverDefaultProvider:23 - floor field initialization time:30[ms]
13:32:43,135   INFO EikonalSolverDefaultProvider:23 - floor field initialization time:21[ms]
13:32:43,165   INFO EikonalSolverDefaultProvider:23 - floor field initialization time:20[ms]
13:32:43,214   INFO EikonalSolverDefaultProvider:23 - floor field initialization time:39[ms]
13:32:43,246   INFO EikonalSolverDefaultProvider:23 - floor field initialization time:30[ms]
13:32:43,275   INFO EikonalSolverDefaultProvider:23 - floor field initialization time:29[ms]
13:32:43,305   INFO EikonalSolverDefaultProvider:23 - floor field initialization time:28[ms]
13:32:43,338   INFO EikonalSolverDefaultProvider:23 - floor field initialization time:31[ms]
13:32:43,368   INFO EikonalSolverDefaultProvider:23 - floor field initialization time:30[ms]
13:32:43,396   INFO EikonalSolverDefaultProvider:23 - floor field initialization time:28[ms]
13:32:43,419   INFO EikonalSolverDefaultProvider:23 - floor field initialization time:21[ms]
13:32:43,449   INFO EikonalSolverDefaultProvider:23 - floor field initialization time:20[ms]
13:32:43,538   INFO EikonalSolverDefaultProvider:23 - floor field initialization time:81[ms]
13:32:43,566   INFO EikonalSolverDefaultProvider:23 - floor field initialization time:26[ms]
13:32:43,591   INFO EikonalSolverDefaultProvider:23 - floor field initialization time:20[ms]
13:32:43,619   INFO EikonalSolverDefaultProvider:23 - floor field initialization time:28[ms]
13:32:43,650   INFO EikonalSolverDefaultProvider:23 - floor field initialization time:29[ms]
13:32:43,672   INFO EikonalSolverDefaultProvider:23 - floor field initialization time:20[ms]
13:32:43,702   INFO EikonalSolverDefaultProvider:23 - floor field initialization time:20[ms]
13:32:43,723   INFO EikonalSolverDefaultProvider:23 - floor field initialization time:21[ms]
13:32:43,754   INFO EikonalSolverDefaultProvider:23 - floor field initialization time:23[ms]
13:32:43,774   INFO EikonalSolverDefaultProvider:23 - floor field initialization time:20[ms]
13:32:43,802   INFO EikonalSolverDefaultProvider:23 - floor field initialization time:28[ms]
13:32:43,825   INFO EikonalSolverDefaultProvider:23 - floor field initialization time:21[ms]
13:32:43,845   INFO EikonalSolverDefaultProvider:23 - floor field initialization time:20[ms]
13:32:43,876   INFO EikonalSolverDefaultProvider:23 - floor field initialization time:23[ms]
13:32:43,896   INFO EikonalSolverDefaultProvider:23 - floor field initialization time:20[ms]
13:32:43,925   INFO EikonalSolverDefaultProvider:23 - floor field initialization time:29[ms]
13:32:43,948   INFO EikonalSolverDefaultProvider:23 - floor field initialization time:21[ms]
13:32:43,968   INFO EikonalSolverDefaultProvider:23 - floor field initialization time:20[ms]
13:32:43,997   INFO EikonalSolverDefaultProvider:23 - floor field initialization time:21[ms]
13:32:44,019   INFO EikonalSolverDefaultProvider:23 - floor field initialization time:20[ms]
13:32:44,039   INFO EikonalSolverDefaultProvider:23 - floor field initialization time:20[ms]
13:32:44,060   INFO EikonalSolverDefaultProvider:23 - floor field initialization time:21[ms]
13:32:44,080   INFO EikonalSolverDefaultProvider:23 - floor field initialization time:12[ms]
13:32:44,110   INFO EikonalSolverDefaultProvider:23 - floor field initialization time:20[ms]
13:32:44,131   INFO EikonalSolverDefaultProvider:23 - floor field initialization time:21[ms]
13:32:44,151   INFO EikonalSolverDefaultProvider:23 - floor field initialization time:20[ms]
13:32:44,262   INFO EikonalSolverDefaultProvider:23 - floor field initialization time:103[ms]
13:32:44,292   INFO EikonalSolverDefaultProvider:23 - floor field initialization time:22[ms]
13:32:44,312   INFO EikonalSolverDefaultProvider:23 - floor field initialization time:20[ms]
13:32:44,332   INFO EikonalSolverDefaultProvider:23 - floor field initialization time:12[ms]
13:32:44,360   INFO EikonalSolverDefaultProvider:23 - floor field initialization time:20[ms]
13:32:44,383   INFO EikonalSolverDefaultProvider:23 - floor field initialization time:21[ms]
13:32:44,403   INFO EikonalSolverDefaultProvider:23 - floor field initialization time:20[ms]
13:32:44,431   INFO EikonalSolverDefaultProvider:23 - floor field initialization time:28[ms]
13:32:44,464   INFO EikonalSolverDefaultProvider:23 - floor field initialization time:31[ms]
13:32:44,484   INFO EikonalSolverDefaultProvider:23 - floor field initialization time:20[ms]
13:32:44,504   INFO EikonalSolverDefaultProvider:23 - floor field initialization time:20[ms]
13:32:44,535   INFO EikonalSolverDefaultProvider:23 - floor field initialization time:23[ms]
13:32:44,555   INFO EikonalSolverDefaultProvider:23 - floor field initialization time:20[ms]
13:32:44,583   INFO EikonalSolverDefaultProvider:23 - floor field initialization time:28[ms]
13:32:44,605   INFO EikonalSolverDefaultProvider:23 - floor field initialization time:20[ms]
13:32:44,626   INFO EikonalSolverDefaultProvider:23 - floor field initialization time:21[ms]
13:32:44,656   INFO EikonalSolverDefaultProvider:23 - floor field initialization time:22[ms]
13:32:44,684   INFO EikonalSolverDefaultProvider:23 - floor field initialization time:28[ms]
13:32:44,707   INFO EikonalSolverDefaultProvider:23 - floor field initialization time:21[ms]
13:32:44,727   INFO EikonalSolverDefaultProvider:23 - floor field initialization time:20[ms]
13:32:44,757   INFO EikonalSolverDefaultProvider:23 - floor field initialization time:22[ms]
13:32:44,777   INFO EikonalSolverDefaultProvider:23 - floor field initialization time:20[ms]
13:32:44,808   INFO EikonalSolverDefaultProvider:23 - floor field initialization time:23[ms]
13:32:44,828   INFO EikonalSolverDefaultProvider:23 - floor field initialization time:20[ms]
13:32:44,858   INFO EikonalSolverDefaultProvider:23 - floor field initialization time:22[ms]
13:32:44,949   INFO EikonalSolverDefaultProvider:23 - floor field initialization time:91[ms]
13:32:44,977   INFO EikonalSolverDefaultProvider:23 - floor field initialization time:28[ms]
13:32:45,000   INFO EikonalSolverDefaultProvider:23 - floor field initialization time:21[ms]
13:32:45,030   INFO EikonalSolverDefaultProvider:23 - floor field initialization time:30[ms]
13:32:45,050   INFO EikonalSolverDefaultProvider:23 - floor field initialization time:20[ms]
13:32:45,081   INFO EikonalSolverDefaultProvider:23 - floor field initialization time:23[ms]
13:32:45,102   INFO EikonalSolverDefaultProvider:23 - floor field initialization time:21[ms]
13:32:45,102   INFO Simulation:278 - preLoop finished.
13:32:45,112   INFO TransmissionModel:370 - >>>>>>>>>>>sourceControllerEvent at time: 0,000000  agentId: 1
13:32:45,112   INFO TransmissionModel:386 - >>>>>>>>>>>defineSourceParameters: sourceId 2 not set explicitly in infectionModelSourceParameters. Source uses default infectionModelSourceParameters defined for sourceId: -1
13:32:45,112   INFO TransmissionModel:370 - >>>>>>>>>>>sourceControllerEvent at time: 0,000000  agentId: 2
13:32:45,112   INFO TransmissionModel:386 - >>>>>>>>>>>defineSourceParameters: sourceId 3 not set explicitly in infectionModelSourceParameters. Source uses default infectionModelSourceParameters defined for sourceId: -1
13:32:45,112   INFO TransmissionModel:370 - >>>>>>>>>>>sourceControllerEvent at time: 0,000000  agentId: 3
13:32:45,112   INFO TransmissionModel:386 - >>>>>>>>>>>defineSourceParameters: sourceId 4 not set explicitly in infectionModelSourceParameters. Source uses default infectionModelSourceParameters defined for sourceId: -1
13:32:45,112   INFO TransmissionModel:370 - >>>>>>>>>>>sourceControllerEvent at time: 0,000000  agentId: 4
13:32:45,112   INFO TransmissionModel:386 - >>>>>>>>>>>defineSourceParameters: sourceId 5 not set explicitly in infectionModelSourceParameters. Source uses default infectionModelSourceParameters defined for sourceId: -1
13:32:45,112   INFO TransmissionModel:370 - >>>>>>>>>>>sourceControllerEvent at time: 0,000000  agentId: 5
13:32:45,120   INFO TransmissionModel:386 - >>>>>>>>>>>defineSourceParameters: sourceId 6 not set explicitly in infectionModelSourceParameters. Source uses default infectionModelSourceParameters defined for sourceId: -1
13:32:45,120   INFO TransmissionModel:370 - >>>>>>>>>>>sourceControllerEvent at time: 0,000000  agentId: 6
13:32:45,122   INFO TransmissionModel:386 - >>>>>>>>>>>defineSourceParameters: sourceId 7 not set explicitly in infectionModelSourceParameters. Source uses default infectionModelSourceParameters defined for sourceId: -1
13:32:45,122   INFO TransmissionModel:370 - >>>>>>>>>>>sourceControllerEvent at time: 0,000000  agentId: 7
13:32:45,122   INFO TransmissionModel:386 - >>>>>>>>>>>defineSourceParameters: sourceId 8 not set explicitly in infectionModelSourceParameters. Source uses default infectionModelSourceParameters defined for sourceId: -1
13:32:45,122   INFO TransmissionModel:370 - >>>>>>>>>>>sourceControllerEvent at time: 0,000000  agentId: 8
13:32:45,122   INFO TransmissionModel:386 - >>>>>>>>>>>defineSourceParameters: sourceId 9 not set explicitly in infectionModelSourceParameters. Source uses default infectionModelSourceParameters defined for sourceId: -1
13:32:45,122   INFO TransmissionModel:370 - >>>>>>>>>>>sourceControllerEvent at time: 0,000000  agentId: 9
13:32:45,122   INFO TransmissionModel:386 - >>>>>>>>>>>defineSourceParameters: sourceId 10 not set explicitly in infectionModelSourceParameters. Source uses default infectionModelSourceParameters defined for sourceId: -1
13:32:45,122   INFO TransmissionModel:370 - >>>>>>>>>>>sourceControllerEvent at time: 0,000000  agentId: 10
13:32:45,122   INFO TransmissionModel:386 - >>>>>>>>>>>defineSourceParameters: sourceId 11 not set explicitly in infectionModelSourceParameters. Source uses default infectionModelSourceParameters defined for sourceId: -1
13:32:45,130   INFO TransmissionModel:370 - >>>>>>>>>>>sourceControllerEvent at time: 0,000000  agentId: 11
13:32:45,130   INFO TransmissionModel:386 - >>>>>>>>>>>defineSourceParameters: sourceId 12 not set explicitly in infectionModelSourceParameters. Source uses default infectionModelSourceParameters defined for sourceId: -1
13:32:45,130   INFO TransmissionModel:370 - >>>>>>>>>>>sourceControllerEvent at time: 0,000000  agentId: 12
13:32:45,132   INFO TransmissionModel:386 - >>>>>>>>>>>defineSourceParameters: sourceId 13 not set explicitly in infectionModelSourceParameters. Source uses default infectionModelSourceParameters defined for sourceId: -1
13:32:45,132   INFO TransmissionModel:370 - >>>>>>>>>>>sourceControllerEvent at time: 0,000000  agentId: 13
13:32:45,132   INFO TransmissionModel:386 - >>>>>>>>>>>defineSourceParameters: sourceId 14 not set explicitly in infectionModelSourceParameters. Source uses default infectionModelSourceParameters defined for sourceId: -1
13:32:45,132   INFO TransmissionModel:370 - >>>>>>>>>>>sourceControllerEvent at time: 0,000000  agentId: 14
13:32:45,132   INFO TransmissionModel:386 - >>>>>>>>>>>defineSourceParameters: sourceId 15 not set explicitly in infectionModelSourceParameters. Source uses default infectionModelSourceParameters defined for sourceId: -1
13:32:45,132   INFO TransmissionModel:370 - >>>>>>>>>>>sourceControllerEvent at time: 0,000000  agentId: 15
13:32:45,132   INFO TransmissionModel:386 - >>>>>>>>>>>defineSourceParameters: sourceId 16 not set explicitly in infectionModelSourceParameters. Source uses default infectionModelSourceParameters defined for sourceId: -1
13:32:45,132   INFO TransmissionModel:370 - >>>>>>>>>>>sourceControllerEvent at time: 0,000000  agentId: 16
13:32:45,132   INFO TransmissionModel:386 - >>>>>>>>>>>defineSourceParameters: sourceId 17 not set explicitly in infectionModelSourceParameters. Source uses default infectionModelSourceParameters defined for sourceId: -1
13:32:45,132   INFO TransmissionModel:370 - >>>>>>>>>>>sourceControllerEvent at time: 0,000000  agentId: 17
13:32:45,140   INFO TransmissionModel:386 - >>>>>>>>>>>defineSourceParameters: sourceId 18 not set explicitly in infectionModelSourceParameters. Source uses default infectionModelSourceParameters defined for sourceId: -1
13:32:45,140   INFO TransmissionModel:370 - >>>>>>>>>>>sourceControllerEvent at time: 0,000000  agentId: 18
13:32:45,142   INFO TransmissionModel:386 - >>>>>>>>>>>defineSourceParameters: sourceId 19 not set explicitly in infectionModelSourceParameters. Source uses default infectionModelSourceParameters defined for sourceId: -1
13:32:45,142   INFO TransmissionModel:370 - >>>>>>>>>>>sourceControllerEvent at time: 0,000000  agentId: 19
13:32:45,142   INFO TransmissionModel:386 - >>>>>>>>>>>defineSourceParameters: sourceId 20 not set explicitly in infectionModelSourceParameters. Source uses default infectionModelSourceParameters defined for sourceId: -1
13:32:45,142   INFO TransmissionModel:370 - >>>>>>>>>>>sourceControllerEvent at time: 0,000000  agentId: 20
13:32:45,142   INFO TransmissionModel:386 - >>>>>>>>>>>defineSourceParameters: sourceId 21 not set explicitly in infectionModelSourceParameters. Source uses default infectionModelSourceParameters defined for sourceId: -1
13:32:45,142   INFO TransmissionModel:370 - >>>>>>>>>>>sourceControllerEvent at time: 0,000000  agentId: 21
13:32:45,142   INFO TransmissionModel:386 - >>>>>>>>>>>defineSourceParameters: sourceId 22 not set explicitly in infectionModelSourceParameters. Source uses default infectionModelSourceParameters defined for sourceId: -1
13:32:45,142   INFO TransmissionModel:370 - >>>>>>>>>>>sourceControllerEvent at time: 0,000000  agentId: 22
13:32:45,142   INFO TransmissionModel:386 - >>>>>>>>>>>defineSourceParameters: sourceId 23 not set explicitly in infectionModelSourceParameters. Source uses default infectionModelSourceParameters defined for sourceId: -1
13:32:45,150   INFO TransmissionModel:370 - >>>>>>>>>>>sourceControllerEvent at time: 0,000000  agentId: 23
13:32:45,150   INFO TransmissionModel:386 - >>>>>>>>>>>defineSourceParameters: sourceId 24 not set explicitly in infectionModelSourceParameters. Source uses default infectionModelSourceParameters defined for sourceId: -1
13:32:45,150   INFO TransmissionModel:370 - >>>>>>>>>>>sourceControllerEvent at time: 0,000000  agentId: 24
13:32:45,152   INFO TransmissionModel:386 - >>>>>>>>>>>defineSourceParameters: sourceId 25 not set explicitly in infectionModelSourceParameters. Source uses default infectionModelSourceParameters defined for sourceId: -1
13:32:45,152   INFO TransmissionModel:370 - >>>>>>>>>>>sourceControllerEvent at time: 0,000000  agentId: 25
13:32:45,152   INFO TransmissionModel:386 - >>>>>>>>>>>defineSourceParameters: sourceId 26 not set explicitly in infectionModelSourceParameters. Source uses default infectionModelSourceParameters defined for sourceId: -1
13:32:45,152   INFO TransmissionModel:370 - >>>>>>>>>>>sourceControllerEvent at time: 0,000000  agentId: 26
13:32:45,152   INFO TransmissionModel:386 - >>>>>>>>>>>defineSourceParameters: sourceId 27 not set explicitly in infectionModelSourceParameters. Source uses default infectionModelSourceParameters defined for sourceId: -1
13:32:45,152   INFO TransmissionModel:370 - >>>>>>>>>>>sourceControllerEvent at time: 0,000000  agentId: 27
13:32:45,152   INFO TransmissionModel:386 - >>>>>>>>>>>defineSourceParameters: sourceId 28 not set explicitly in infectionModelSourceParameters. Source uses default infectionModelSourceParameters defined for sourceId: -1
13:32:45,152   INFO TransmissionModel:370 - >>>>>>>>>>>sourceControllerEvent at time: 0,000000  agentId: 28
13:32:45,152   INFO TransmissionModel:386 - >>>>>>>>>>>defineSourceParameters: sourceId 29 not set explicitly in infectionModelSourceParameters. Source uses default infectionModelSourceParameters defined for sourceId: -1
13:32:45,152   INFO TransmissionModel:370 - >>>>>>>>>>>sourceControllerEvent at time: 0,000000  agentId: 29
13:32:45,160   INFO TransmissionModel:386 - >>>>>>>>>>>defineSourceParameters: sourceId 30 not set explicitly in infectionModelSourceParameters. Source uses default infectionModelSourceParameters defined for sourceId: -1
13:32:45,160   INFO TransmissionModel:370 - >>>>>>>>>>>sourceControllerEvent at time: 0,000000  agentId: 30
13:32:45,160   INFO TransmissionModel:386 - >>>>>>>>>>>defineSourceParameters: sourceId 31 not set explicitly in infectionModelSourceParameters. Source uses default infectionModelSourceParameters defined for sourceId: -1
13:32:45,162   INFO TransmissionModel:370 - >>>>>>>>>>>sourceControllerEvent at time: 0,000000  agentId: 31
13:32:45,162   INFO TransmissionModel:386 - >>>>>>>>>>>defineSourceParameters: sourceId 32 not set explicitly in infectionModelSourceParameters. Source uses default infectionModelSourceParameters defined for sourceId: -1
13:32:45,162   INFO TransmissionModel:370 - >>>>>>>>>>>sourceControllerEvent at time: 0,000000  agentId: 32
13:32:45,162   INFO TransmissionModel:386 - >>>>>>>>>>>defineSourceParameters: sourceId 33 not set explicitly in infectionModelSourceParameters. Source uses default infectionModelSourceParameters defined for sourceId: -1
13:32:45,162   INFO TransmissionModel:370 - >>>>>>>>>>>sourceControllerEvent at time: 0,000000  agentId: 33
13:32:45,162   INFO TransmissionModel:386 - >>>>>>>>>>>defineSourceParameters: sourceId 34 not set explicitly in infectionModelSourceParameters. Source uses default infectionModelSourceParameters defined for sourceId: -1
13:32:45,162   INFO TransmissionModel:370 - >>>>>>>>>>>sourceControllerEvent at time: 0,000000  agentId: 34
13:32:45,162   INFO TransmissionModel:386 - >>>>>>>>>>>defineSourceParameters: sourceId 35 not set explicitly in infectionModelSourceParameters. Source uses default infectionModelSourceParameters defined for sourceId: -1
13:32:45,162   INFO TransmissionModel:370 - >>>>>>>>>>>sourceControllerEvent at time: 0,000000  agentId: 35
13:32:45,170   INFO TransmissionModel:386 - >>>>>>>>>>>defineSourceParameters: sourceId 36 not set explicitly in infectionModelSourceParameters. Source uses default infectionModelSourceParameters defined for sourceId: -1
13:32:45,170   INFO TransmissionModel:370 - >>>>>>>>>>>sourceControllerEvent at time: 0,000000  agentId: 36
13:32:45,170   INFO TransmissionModel:386 - >>>>>>>>>>>defineSourceParameters: sourceId 37 not set explicitly in infectionModelSourceParameters. Source uses default infectionModelSourceParameters defined for sourceId: -1
13:32:45,172   INFO TransmissionModel:370 - >>>>>>>>>>>sourceControllerEvent at time: 0,000000  agentId: 37
13:32:45,172   INFO TransmissionModel:386 - >>>>>>>>>>>defineSourceParameters: sourceId 38 not set explicitly in infectionModelSourceParameters. Source uses default infectionModelSourceParameters defined for sourceId: -1
13:32:45,172   INFO TransmissionModel:370 - >>>>>>>>>>>sourceControllerEvent at time: 0,000000  agentId: 38
13:32:45,180   INFO TransmissionModel:386 - >>>>>>>>>>>defineSourceParameters: sourceId 39 not set explicitly in infectionModelSourceParameters. Source uses default infectionModelSourceParameters defined for sourceId: -1
13:32:45,180   INFO TransmissionModel:370 - >>>>>>>>>>>sourceControllerEvent at time: 0,000000  agentId: 39
13:32:45,180   INFO TransmissionModel:386 - >>>>>>>>>>>defineSourceParameters: sourceId 40 not set explicitly in infectionModelSourceParameters. Source uses default infectionModelSourceParameters defined for sourceId: -1
13:32:45,180   INFO TransmissionModel:370 - >>>>>>>>>>>sourceControllerEvent at time: 0,000000  agentId: 40
13:32:45,180   INFO TransmissionModel:386 - >>>>>>>>>>>defineSourceParameters: sourceId 41 not set explicitly in infectionModelSourceParameters. Source uses default infectionModelSourceParameters defined for sourceId: -1
13:32:45,180   INFO TransmissionModel:370 - >>>>>>>>>>>sourceControllerEvent at time: 0,000000  agentId: 41
13:32:45,180   INFO TransmissionModel:386 - >>>>>>>>>>>defineSourceParameters: sourceId 42 not set explicitly in infectionModelSourceParameters. Source uses default infectionModelSourceParameters defined for sourceId: -1
13:32:45,180   INFO TransmissionModel:370 - >>>>>>>>>>>sourceControllerEvent at time: 0,000000  agentId: 42
13:32:45,180   INFO TransmissionModel:386 - >>>>>>>>>>>defineSourceParameters: sourceId 43 not set explicitly in infectionModelSourceParameters. Source uses default infectionModelSourceParameters defined for sourceId: -1
13:32:45,180   INFO TransmissionModel:370 - >>>>>>>>>>>sourceControllerEvent at time: 0,000000  agentId: 43
13:32:45,180   INFO TransmissionModel:386 - >>>>>>>>>>>defineSourceParameters: sourceId 44 not set explicitly in infectionModelSourceParameters. Source uses default infectionModelSourceParameters defined for sourceId: -1
13:32:45,180   INFO TransmissionModel:370 - >>>>>>>>>>>sourceControllerEvent at time: 0,000000  agentId: 44
13:32:45,190   INFO TransmissionModel:386 - >>>>>>>>>>>defineSourceParameters: sourceId 45 not set explicitly in infectionModelSourceParameters. Source uses default infectionModelSourceParameters defined for sourceId: -1
13:32:45,190   INFO TransmissionModel:370 - >>>>>>>>>>>sourceControllerEvent at time: 0,000000  agentId: 45
13:32:45,190   INFO TransmissionModel:386 - >>>>>>>>>>>defineSourceParameters: sourceId 46 not set explicitly in infectionModelSourceParameters. Source uses default infectionModelSourceParameters defined for sourceId: -1
13:32:45,192   INFO TransmissionModel:370 - >>>>>>>>>>>sourceControllerEvent at time: 0,000000  agentId: 46
13:32:45,192   INFO TransmissionModel:386 - >>>>>>>>>>>defineSourceParameters: sourceId 47 not set explicitly in infectionModelSourceParameters. Source uses default infectionModelSourceParameters defined for sourceId: -1
13:32:45,192   INFO TransmissionModel:370 - >>>>>>>>>>>sourceControllerEvent at time: 0,000000  agentId: 47
13:32:45,192   INFO TransmissionModel:386 - >>>>>>>>>>>defineSourceParameters: sourceId 48 not set explicitly in infectionModelSourceParameters. Source uses default infectionModelSourceParameters defined for sourceId: -1
13:32:45,192   INFO TransmissionModel:370 - >>>>>>>>>>>sourceControllerEvent at time: 0,000000  agentId: 48
13:32:45,192   INFO TransmissionModel:386 - >>>>>>>>>>>defineSourceParameters: sourceId 49 not set explicitly in infectionModelSourceParameters. Source uses default infectionModelSourceParameters defined for sourceId: -1
13:32:45,192   INFO TransmissionModel:370 - >>>>>>>>>>>sourceControllerEvent at time: 0,000000  agentId: 49
13:32:45,192   INFO TransmissionModel:386 - >>>>>>>>>>>defineSourceParameters: sourceId 50 not set explicitly in infectionModelSourceParameters. Source uses default infectionModelSourceParameters defined for sourceId: -1
13:32:45,192   INFO TransmissionModel:370 - >>>>>>>>>>>sourceControllerEvent at time: 0,000000  agentId: 50
13:32:45,192   INFO TransmissionModel:386 - >>>>>>>>>>>defineSourceParameters: sourceId 51 not set explicitly in infectionModelSourceParameters. Source uses default infectionModelSourceParameters defined for sourceId: -1
13:32:45,192   INFO TransmissionModel:370 - >>>>>>>>>>>sourceControllerEvent at time: 0,000000  agentId: 51
13:32:45,192   INFO TransmissionModel:386 - >>>>>>>>>>>defineSourceParameters: sourceId 52 not set explicitly in infectionModelSourceParameters. Source uses default infectionModelSourceParameters defined for sourceId: -1
13:32:45,200   INFO TransmissionModel:370 - >>>>>>>>>>>sourceControllerEvent at time: 0,000000  agentId: 52
13:32:45,200   INFO TransmissionModel:386 - >>>>>>>>>>>defineSourceParameters: sourceId 53 not set explicitly in infectionModelSourceParameters. Source uses default infectionModelSourceParameters defined for sourceId: -1
13:32:45,200   INFO TransmissionModel:370 - >>>>>>>>>>>sourceControllerEvent at time: 0,000000  agentId: 53
13:32:45,200   INFO TransmissionModel:386 - >>>>>>>>>>>defineSourceParameters: sourceId 54 not set explicitly in infectionModelSourceParameters. Source uses default infectionModelSourceParameters defined for sourceId: -1
13:32:45,200   INFO TransmissionModel:370 - >>>>>>>>>>>sourceControllerEvent at time: 0,000000  agentId: 54
13:32:45,200   INFO TransmissionModel:386 - >>>>>>>>>>>defineSourceParameters: sourceId 55 not set explicitly in infectionModelSourceParameters. Source uses default infectionModelSourceParameters defined for sourceId: -1
13:32:45,200   INFO TransmissionModel:370 - >>>>>>>>>>>sourceControllerEvent at time: 0,000000  agentId: 55
13:32:45,200   INFO TransmissionModel:386 - >>>>>>>>>>>defineSourceParameters: sourceId 56 not set explicitly in infectionModelSourceParameters. Source uses default infectionModelSourceParameters defined for sourceId: -1
13:32:45,200   INFO TransmissionModel:370 - >>>>>>>>>>>sourceControllerEvent at time: 0,000000  agentId: 56
13:32:45,200   INFO TransmissionModel:386 - >>>>>>>>>>>defineSourceParameters: sourceId 57 not set explicitly in infectionModelSourceParameters. Source uses default infectionModelSourceParameters defined for sourceId: -1
13:32:45,200   INFO TransmissionModel:370 - >>>>>>>>>>>sourceControllerEvent at time: 0,000000  agentId: 57
13:32:45,200   INFO TransmissionModel:386 - >>>>>>>>>>>defineSourceParameters: sourceId 58 not set explicitly in infectionModelSourceParameters. Source uses default infectionModelSourceParameters defined for sourceId: -1
13:32:45,200   INFO TransmissionModel:370 - >>>>>>>>>>>sourceControllerEvent at time: 0,000000  agentId: 58
13:32:45,200   INFO TransmissionModel:386 - >>>>>>>>>>>defineSourceParameters: sourceId 59 not set explicitly in infectionModelSourceParameters. Source uses default infectionModelSourceParameters defined for sourceId: -1
13:32:45,200   INFO TransmissionModel:370 - >>>>>>>>>>>sourceControllerEvent at time: 0,000000  agentId: 59
13:32:45,200   INFO TransmissionModel:386 - >>>>>>>>>>>defineSourceParameters: sourceId 60 not set explicitly in infectionModelSourceParameters. Source uses default infectionModelSourceParameters defined for sourceId: -1
13:32:45,200   INFO TransmissionModel:370 - >>>>>>>>>>>sourceControllerEvent at time: 0,000000  agentId: 60
13:32:45,200   INFO TransmissionModel:386 - >>>>>>>>>>>defineSourceParameters: sourceId 61 not set explicitly in infectionModelSourceParameters. Source uses default infectionModelSourceParameters defined for sourceId: -1
13:32:45,200   INFO TransmissionModel:370 - >>>>>>>>>>>sourceControllerEvent at time: 0,000000  agentId: 61
13:33:39,662   INFO OutputFile:109 - Absolute file name..\..\..\output\choirRehearsal\condM\miller-2020-life_seed_052\infectionStatus.txt
13:33:39,753   INFO OutputFile:109 - Absolute file name..\..\..\output\choirRehearsal\condM\miller-2020-life_seed_052\pathogenLoad.txt
13:33:39,761   INFO Simulation:252 - Finished writing all output files
13:33:39,761   INFO Simulation:255 - Post-loop: before waitForTraci
13:33:39,761   INFO Simulation:262 - Post-loop: finished.
13:33:39,761   INFO ScenarioRun:207 - Simulation run finished.
13:33:39,761   INFO ScenarioRun:265 - Simulation of scenario miller-2020-life_seed_052 finished.
13:33:40,451   INFO STDOUTERR:15 - Redirect StdOut and StdErr
13:33:40,451   INFO ScenarioRunSubCommand:55 - Use output directory: C:\Users\Rahn\Documents\Forschung\Veroeffentlichungen\2021\CovidSim_Model\data\scenarios\choirRehearsal\scripts\..\..\..\output\choirRehearsal\condM
13:33:41,006 STDOUT STDOUTERR:22 - Topography Warning:
   The target is not used in any source. Remove target to increase performance. 
   The target is not used in any source. Remove target to increase performance. 
   The target is not used in any source. Remove target to increase performance. 
   The target is not used in any source. Remove target to increase performance. 
   The target is not used in any source. Remove target to increase performance. 
   The target is not used in any source. Remove target to increase performance. 
   The target is not used in any source. Remove target to increase performance. 
   The target is not used in any source. Remove target to increase performance. 
   The target is not used in any source. Remove target to increase performance. 
   The target is not used in any source. Remove target to increase performance. 
   The target is not used in any source. Remove target to increase performance. 
   The target is not used in any source. Remove target to increase performance. 
   The target is not used in any source. Remove target to increase performance. 
   The target is not used in any source. Remove target to increase performance. 
   The target is not used in any source. Remove target to increase performance. 
   The target is not used in any source. Remove target to increase performance. 
   The target is not used in any source. Remove target to increase performance. 
   The target is not used in any source. Remove target to increase performance. 
   The target is not used in any source. Remove target to increase performance. 
   The target is not used in any source. Remove target to increase performance. 
   The target is not used in any source. Remove target to increase performance. 
   The target is not used in any source. Remove target to increase performance. 
   The target is not used in any source. Remove target to increase performance. 
   The target is not used in any source. Remove target to increase performance. 
   The target is not used in any source. Remove target to increase performance. 
   The target is not used in any source. Remove target to increase performance. 
   The target is not used in any source. Remove target to increase performance. 
   The target is not used in any source. Remove target to increase performance. 
   The target is not used in any source. Remove target to increase performance. 
   The target is not used in any source. Remove target to increase performance. 
   The target is not used in any source. Remove target to increase performance. 
   The target is not used in any source. Remove target to increase performance. 
   The target is not used in any source. Remove target to increase performance. 
   The target is not used in any source. Remove target to increase performance. 
   The target is not used in any source. Remove target to increase performance. 
   The target is not used in any source. Remove target to increase performance. 
   The target is not used in any source. Remove target to increase performance. 
   The target is not used in any source. Remove target to increase performance. 
   The target is not used in any source. Remove target to increase performance. 
   The target is not used in any source. Remove target to increase performance. 
   The target is not used in any source. Remove target to increase performance. 
   The target is not used in any source. Remove target to increase performance. 
   The target is not used in any source. Remove target to increase performance. 
   The target is not used in any source. Remove target to increase performance. 
   The target is not used in any source. Remove target to increase performance. 
   The target is not used in any source. Remove target to increase performance. 
   The target is not used in any source. Remove target to increase performance. 
   The target is not used in any source. Remove target to increase performance. 
   The target is not used in any source. Remove target to increase performance. 
   The target is not used in any source. Remove target to increase performance. 
   Two targets overlap. 
   Two targets overlap. 
   Two targets overlap. 
   Two targets overlap. 
   Two targets overlap. 
   Two targets overlap. 
   Two targets overlap. 
   Two targets overlap. 
   Two targets overlap. 
   Two targets overlap. 
   Two targets overlap. 
   Two targets overlap. 
   Two targets overlap. 
   Two targets overlap. 
   Two targets overlap. 
   Two targets overlap. 

13:33:41,037   INFO VadereConfig:66 - Use config file from path C:\Users\Rahn\.config\vadere.conf
13:33:41,153   INFO ScenarioCache:85 - Cache search location: C:\Users\Rahn\Documents\Forschung\Veroeffentlichungen\2021\CovidSim_Model\data\scenarios\choirRehearsal\scripts\..\createdFromTemplate\__cache__
13:33:41,168   INFO ScenarioRun:147 - Initializing scenario: miller-2020-life_seed_053...
13:33:41,175   INFO ScenarioRun:128 - scenario context initialized.
13:33:41,175   INFO ScenarioRun:229 - no mesh miller-2020-life_seed_053.poly was found.
13:33:41,175   INFO ScenarioRun:229 - no mesh miller-2020-life_seed_053_background.poly was found.
13:33:41,269   INFO PotentialFieldDistancesBruteForce:49 - solve floor field (PotentialFieldDistancesBruteForce)
13:33:41,275   INFO PotentialFieldDistancesBruteForce:106 - Progress:  0% -> 0/47450 [points]
13:33:41,353   INFO PotentialFieldDistancesBruteForce:106 - Progress: 10% -> 4745/47450 [points]
13:33:41,391   INFO PotentialFieldDistancesBruteForce:106 - Progress: 20% -> 9490/47450 [points]
13:33:41,422   INFO PotentialFieldDistancesBruteForce:106 - Progress: 30% -> 14235/47450 [points]
13:33:41,469   INFO PotentialFieldDistancesBruteForce:106 - Progress: 40% -> 18980/47450 [points]
13:33:41,492   INFO PotentialFieldDistancesBruteForce:106 - Progress: 50% -> 23725/47450 [points]
13:33:41,523   INFO PotentialFieldDistancesBruteForce:106 - Progress: 60% -> 28470/47450 [points]
13:33:41,554   INFO PotentialFieldDistancesBruteForce:106 - Progress: 70% -> 33215/47450 [points]
13:33:41,578   INFO PotentialFieldDistancesBruteForce:106 - Progress: 80% -> 37960/47450 [points]
13:33:41,596   INFO PotentialFieldDistancesBruteForce:106 - Progress: 90% -> 42705/47450 [points]
13:33:41,596   INFO PotentialFieldDistancesBruteForce:96 - floor field initialization time:327[ms]
13:33:41,596   INFO Topography:428 - Set PedestrianIdCount to start value: 1
13:33:41,728   INFO EikonalSolverDefaultProvider:23 - floor field initialization time:100[ms]
13:33:41,775   INFO EikonalSolverDefaultProvider:23 - floor field initialization time:32[ms]
13:33:41,797   INFO EikonalSolverDefaultProvider:23 - floor field initialization time:22[ms]
13:33:41,844   INFO EikonalSolverDefaultProvider:23 - floor field initialization time:47[ms]
13:33:41,875   INFO EikonalSolverDefaultProvider:23 - floor field initialization time:31[ms]
13:33:41,913   INFO EikonalSolverDefaultProvider:23 - floor field initialization time:22[ms]
13:33:41,944   INFO EikonalSolverDefaultProvider:23 - floor field initialization time:31[ms]
13:33:41,975   INFO EikonalSolverDefaultProvider:23 - floor field initialization time:31[ms]
13:33:41,998   INFO EikonalSolverDefaultProvider:23 - floor field initialization time:23[ms]
13:33:42,060   INFO EikonalSolverDefaultProvider:23 - floor field initialization time:47[ms]
13:33:42,097   INFO EikonalSolverDefaultProvider:23 - floor field initialization time:37[ms]
13:33:42,129   INFO EikonalSolverDefaultProvider:23 - floor field initialization time:32[ms]
13:33:42,144   INFO EikonalSolverDefaultProvider:23 - floor field initialization time:15[ms]
13:33:42,176   INFO EikonalSolverDefaultProvider:23 - floor field initialization time:32[ms]
13:33:42,198   INFO EikonalSolverDefaultProvider:23 - floor field initialization time:22[ms]
13:33:42,213   INFO EikonalSolverDefaultProvider:23 - floor field initialization time:15[ms]
13:33:42,246   INFO EikonalSolverDefaultProvider:23 - floor field initialization time:15[ms]
13:33:42,278   INFO EikonalSolverDefaultProvider:23 - floor field initialization time:32[ms]
13:33:42,298   INFO EikonalSolverDefaultProvider:23 - floor field initialization time:20[ms]
13:33:42,329   INFO EikonalSolverDefaultProvider:23 - floor field initialization time:31[ms]
13:33:42,360   INFO EikonalSolverDefaultProvider:23 - floor field initialization time:31[ms]
13:33:42,376   INFO EikonalSolverDefaultProvider:23 - floor field initialization time:16[ms]
13:33:42,445   INFO EikonalSolverDefaultProvider:23 - floor field initialization time:31[ms]
13:33:42,476   INFO EikonalSolverDefaultProvider:23 - floor field initialization time:31[ms]
13:33:42,514   INFO EikonalSolverDefaultProvider:23 - floor field initialization time:38[ms]
13:33:42,545   INFO EikonalSolverDefaultProvider:23 - floor field initialization time:31[ms]
13:33:42,576   INFO EikonalSolverDefaultProvider:23 - floor field initialization time:31[ms]
13:33:42,599   INFO EikonalSolverDefaultProvider:23 - floor field initialization time:23[ms]
13:33:42,630   INFO EikonalSolverDefaultProvider:23 - floor field initialization time:31[ms]
13:33:42,661   INFO EikonalSolverDefaultProvider:23 - floor field initialization time:31[ms]
13:33:42,677   INFO EikonalSolverDefaultProvider:23 - floor field initialization time:16[ms]
13:33:42,711   INFO EikonalSolverDefaultProvider:23 - floor field initialization time:34[ms]
13:33:42,739   INFO EikonalSolverDefaultProvider:23 - floor field initialization time:28[ms]
13:33:42,762   INFO EikonalSolverDefaultProvider:23 - floor field initialization time:21[ms]
13:33:42,792   INFO EikonalSolverDefaultProvider:23 - floor field initialization time:30[ms]
13:33:42,812   INFO EikonalSolverDefaultProvider:23 - floor field initialization time:20[ms]
13:33:42,843   INFO EikonalSolverDefaultProvider:23 - floor field initialization time:23[ms]
13:33:42,903   INFO EikonalSolverDefaultProvider:23 - floor field initialization time:30[ms]
13:33:42,924   INFO EikonalSolverDefaultProvider:23 - floor field initialization time:21[ms]
13:33:42,954   INFO EikonalSolverDefaultProvider:23 - floor field initialization time:22[ms]
13:33:42,984   INFO EikonalSolverDefaultProvider:23 - floor field initialization time:30[ms]
13:33:43,005   INFO EikonalSolverDefaultProvider:23 - floor field initialization time:21[ms]
13:33:43,035   INFO EikonalSolverDefaultProvider:23 - floor field initialization time:20[ms]
13:33:43,066   INFO EikonalSolverDefaultProvider:23 - floor field initialization time:31[ms]
13:33:43,086   INFO EikonalSolverDefaultProvider:23 - floor field initialization time:20[ms]
13:33:43,116   INFO EikonalSolverDefaultProvider:23 - floor field initialization time:22[ms]
13:33:43,147   INFO EikonalSolverDefaultProvider:23 - floor field initialization time:23[ms]
13:33:43,177   INFO EikonalSolverDefaultProvider:23 - floor field initialization time:30[ms]
13:33:43,205   INFO EikonalSolverDefaultProvider:23 - floor field initialization time:28[ms]
13:33:43,228   INFO EikonalSolverDefaultProvider:23 - floor field initialization time:20[ms]
13:33:43,258   INFO EikonalSolverDefaultProvider:23 - floor field initialization time:20[ms]
13:33:43,319   INFO EikonalSolverDefaultProvider:23 - floor field initialization time:61[ms]
13:33:43,349   INFO EikonalSolverDefaultProvider:23 - floor field initialization time:22[ms]
13:33:43,380   INFO EikonalSolverDefaultProvider:23 - floor field initialization time:31[ms]
13:33:43,400   INFO EikonalSolverDefaultProvider:23 - floor field initialization time:20[ms]
13:33:43,430   INFO EikonalSolverDefaultProvider:23 - floor field initialization time:30[ms]
13:33:43,459   INFO EikonalSolverDefaultProvider:23 - floor field initialization time:29[ms]
13:33:43,481   INFO EikonalSolverDefaultProvider:23 - floor field initialization time:20[ms]
13:33:43,501   INFO EikonalSolverDefaultProvider:23 - floor field initialization time:20[ms]
13:33:43,532   INFO EikonalSolverDefaultProvider:23 - floor field initialization time:23[ms]
13:33:43,552   INFO EikonalSolverDefaultProvider:23 - floor field initialization time:20[ms]
13:33:43,582   INFO EikonalSolverDefaultProvider:23 - floor field initialization time:22[ms]
13:33:43,613   INFO EikonalSolverDefaultProvider:23 - floor field initialization time:31[ms]
13:33:43,633   INFO EikonalSolverDefaultProvider:23 - floor field initialization time:20[ms]
13:33:43,661   INFO EikonalSolverDefaultProvider:23 - floor field initialization time:28[ms]
13:33:43,692   INFO EikonalSolverDefaultProvider:23 - floor field initialization time:28[ms]
13:33:43,742   INFO EikonalSolverDefaultProvider:23 - floor field initialization time:50[ms]
13:33:43,775   INFO EikonalSolverDefaultProvider:23 - floor field initialization time:23[ms]
13:33:43,795   INFO EikonalSolverDefaultProvider:23 - floor field initialization time:20[ms]
13:33:43,825   INFO EikonalSolverDefaultProvider:23 - floor field initialization time:30[ms]
13:33:43,856   INFO EikonalSolverDefaultProvider:23 - floor field initialization time:21[ms]
13:33:43,886   INFO EikonalSolverDefaultProvider:23 - floor field initialization time:30[ms]
13:33:43,906   INFO EikonalSolverDefaultProvider:23 - floor field initialization time:20[ms]
13:33:43,934   INFO EikonalSolverDefaultProvider:23 - floor field initialization time:28[ms]
13:33:43,957   INFO EikonalSolverDefaultProvider:23 - floor field initialization time:21[ms]
13:33:43,977   INFO EikonalSolverDefaultProvider:23 - floor field initialization time:20[ms]
13:33:44,008   INFO EikonalSolverDefaultProvider:23 - floor field initialization time:23[ms]
13:33:44,028   INFO EikonalSolverDefaultProvider:23 - floor field initialization time:20[ms]
13:33:44,056   INFO EikonalSolverDefaultProvider:23 - floor field initialization time:28[ms]
13:33:44,119   INFO EikonalSolverDefaultProvider:23 - floor field initialization time:61[ms]
13:33:44,157   INFO EikonalSolverDefaultProvider:23 - floor field initialization time:38[ms]
13:33:44,190   INFO EikonalSolverDefaultProvider:23 - floor field initialization time:31[ms]
13:33:44,220   INFO EikonalSolverDefaultProvider:23 - floor field initialization time:30[ms]
13:33:44,261   INFO EikonalSolverDefaultProvider:23 - floor field initialization time:33[ms]
13:33:44,291   INFO EikonalSolverDefaultProvider:23 - floor field initialization time:30[ms]
13:33:44,321   INFO EikonalSolverDefaultProvider:23 - floor field initialization time:30[ms]
13:33:44,352   INFO EikonalSolverDefaultProvider:23 - floor field initialization time:31[ms]
13:33:44,382   INFO EikonalSolverDefaultProvider:23 - floor field initialization time:30[ms]
13:33:44,413   INFO EikonalSolverDefaultProvider:23 - floor field initialization time:23[ms]
13:33:44,453   INFO EikonalSolverDefaultProvider:23 - floor field initialization time:30[ms]
13:33:44,484   INFO EikonalSolverDefaultProvider:23 - floor field initialization time:31[ms]
13:33:44,514   INFO EikonalSolverDefaultProvider:23 - floor field initialization time:30[ms]
13:33:44,544   INFO EikonalSolverDefaultProvider:23 - floor field initialization time:30[ms]
13:33:44,575   INFO EikonalSolverDefaultProvider:23 - floor field initialization time:31[ms]
13:33:44,605   INFO EikonalSolverDefaultProvider:23 - floor field initialization time:30[ms]
13:33:44,636   INFO EikonalSolverDefaultProvider:23 - floor field initialization time:31[ms]
13:33:44,674   INFO EikonalSolverDefaultProvider:23 - floor field initialization time:38[ms]
13:33:44,707   INFO EikonalSolverDefaultProvider:23 - floor field initialization time:31[ms]
13:33:44,737   INFO EikonalSolverDefaultProvider:23 - floor field initialization time:30[ms]
13:33:44,768   INFO EikonalSolverDefaultProvider:23 - floor field initialization time:31[ms]
13:33:44,798   INFO EikonalSolverDefaultProvider:23 - floor field initialization time:30[ms]
13:33:44,829   INFO EikonalSolverDefaultProvider:23 - floor field initialization time:31[ms]
13:33:44,859   INFO EikonalSolverDefaultProvider:23 - floor field initialization time:30[ms]
13:33:44,890   INFO EikonalSolverDefaultProvider:23 - floor field initialization time:31[ms]
13:33:44,921   INFO EikonalSolverDefaultProvider:23 - floor field initialization time:23[ms]
13:33:44,951   INFO EikonalSolverDefaultProvider:23 - floor field initialization time:20[ms]
13:33:44,981   INFO EikonalSolverDefaultProvider:23 - floor field initialization time:22[ms]
13:33:45,010   INFO EikonalSolverDefaultProvider:23 - floor field initialization time:29[ms]
13:33:45,101   INFO EikonalSolverDefaultProvider:23 - floor field initialization time:89[ms]
13:33:45,123   INFO EikonalSolverDefaultProvider:23 - floor field initialization time:20[ms]
13:33:45,153   INFO EikonalSolverDefaultProvider:23 - floor field initialization time:22[ms]
13:33:45,182   INFO EikonalSolverDefaultProvider:23 - floor field initialization time:29[ms]
13:33:45,204   INFO EikonalSolverDefaultProvider:23 - floor field initialization time:20[ms]
13:33:45,232   INFO EikonalSolverDefaultProvider:23 - floor field initialization time:28[ms]
13:33:45,254   INFO EikonalSolverDefaultProvider:23 - floor field initialization time:20[ms]
13:33:45,285   INFO EikonalSolverDefaultProvider:23 - floor field initialization time:31[ms]
13:33:45,313   INFO EikonalSolverDefaultProvider:23 - floor field initialization time:20[ms]
13:33:45,336   INFO EikonalSolverDefaultProvider:23 - floor field initialization time:21[ms]
13:33:45,356   INFO EikonalSolverDefaultProvider:23 - floor field initialization time:20[ms]
13:33:45,386   INFO EikonalSolverDefaultProvider:23 - floor field initialization time:22[ms]
13:33:45,414   INFO EikonalSolverDefaultProvider:23 - floor field initialization time:20[ms]
13:33:45,437   INFO EikonalSolverDefaultProvider:23 - floor field initialization time:20[ms]
13:33:45,457   INFO EikonalSolverDefaultProvider:23 - floor field initialization time:20[ms]
13:33:45,477   INFO EikonalSolverDefaultProvider:23 - floor field initialization time:20[ms]
13:33:45,508   INFO EikonalSolverDefaultProvider:23 - floor field initialization time:23[ms]
13:33:45,528   INFO EikonalSolverDefaultProvider:23 - floor field initialization time:20[ms]
13:33:45,548   INFO EikonalSolverDefaultProvider:23 - floor field initialization time:20[ms]
13:33:45,577   INFO EikonalSolverDefaultProvider:23 - floor field initialization time:29[ms]
13:33:45,599   INFO EikonalSolverDefaultProvider:23 - floor field initialization time:22[ms]
13:33:45,619   INFO EikonalSolverDefaultProvider:23 - floor field initialization time:20[ms]
13:33:45,640   INFO EikonalSolverDefaultProvider:23 - floor field initialization time:21[ms]
13:33:45,668   INFO EikonalSolverDefaultProvider:23 - floor field initialization time:28[ms]
13:33:45,690   INFO EikonalSolverDefaultProvider:23 - floor field initialization time:20[ms]
13:33:45,719   INFO EikonalSolverDefaultProvider:23 - floor field initialization time:29[ms]
13:33:45,829   INFO EikonalSolverDefaultProvider:23 - floor field initialization time:38[ms]
13:33:45,852   INFO EikonalSolverDefaultProvider:23 - floor field initialization time:21[ms]
13:33:45,872   INFO EikonalSolverDefaultProvider:23 - floor field initialization time:20[ms]
13:33:45,892   INFO EikonalSolverDefaultProvider:23 - floor field initialization time:20[ms]
13:33:45,912   INFO EikonalSolverDefaultProvider:23 - floor field initialization time:20[ms]
13:33:45,940   INFO EikonalSolverDefaultProvider:23 - floor field initialization time:18[ms]
13:33:45,963   INFO EikonalSolverDefaultProvider:23 - floor field initialization time:20[ms]
13:33:45,983   INFO EikonalSolverDefaultProvider:23 - floor field initialization time:20[ms]
13:33:46,004   INFO EikonalSolverDefaultProvider:23 - floor field initialization time:21[ms]
13:33:46,032   INFO EikonalSolverDefaultProvider:23 - floor field initialization time:20[ms]
13:33:46,054   INFO EikonalSolverDefaultProvider:23 - floor field initialization time:20[ms]
13:33:46,074   INFO EikonalSolverDefaultProvider:23 - floor field initialization time:20[ms]
13:33:46,103   INFO EikonalSolverDefaultProvider:23 - floor field initialization time:29[ms]
13:33:46,125   INFO EikonalSolverDefaultProvider:23 - floor field initialization time:20[ms]
13:33:46,145   INFO EikonalSolverDefaultProvider:23 - floor field initialization time:20[ms]
13:33:46,176   INFO EikonalSolverDefaultProvider:23 - floor field initialization time:23[ms]
13:33:46,196   INFO EikonalSolverDefaultProvider:23 - floor field initialization time:20[ms]
13:33:46,226   INFO EikonalSolverDefaultProvider:23 - floor field initialization time:30[ms]
13:33:46,246   INFO EikonalSolverDefaultProvider:23 - floor field initialization time:20[ms]
13:33:46,277   INFO EikonalSolverDefaultProvider:23 - floor field initialization time:22[ms]
13:33:46,297   INFO EikonalSolverDefaultProvider:23 - floor field initialization time:20[ms]
13:33:46,318   INFO EikonalSolverDefaultProvider:23 - floor field initialization time:21[ms]
13:33:46,349   INFO EikonalSolverDefaultProvider:23 - floor field initialization time:23[ms]
13:33:46,379   INFO EikonalSolverDefaultProvider:23 - floor field initialization time:30[ms]
13:33:46,480   INFO EikonalSolverDefaultProvider:23 - floor field initialization time:101[ms]
13:33:46,510   INFO EikonalSolverDefaultProvider:23 - floor field initialization time:30[ms]
13:33:46,530   INFO EikonalSolverDefaultProvider:23 - floor field initialization time:20[ms]
13:33:46,561   INFO EikonalSolverDefaultProvider:23 - floor field initialization time:23[ms]
13:33:46,581   INFO EikonalSolverDefaultProvider:23 - floor field initialization time:20[ms]
13:33:46,612   INFO EikonalSolverDefaultProvider:23 - floor field initialization time:23[ms]
13:33:46,642   INFO EikonalSolverDefaultProvider:23 - floor field initialization time:30[ms]
13:33:46,662   INFO EikonalSolverDefaultProvider:23 - floor field initialization time:20[ms]
13:33:46,703   INFO EikonalSolverDefaultProvider:23 - floor field initialization time:41[ms]
13:33:46,743   INFO EikonalSolverDefaultProvider:23 - floor field initialization time:32[ms]
13:33:46,743   INFO Simulation:278 - preLoop finished.
13:33:46,751   INFO TransmissionModel:370 - >>>>>>>>>>>sourceControllerEvent at time: 0,000000  agentId: 1
13:33:46,753   INFO TransmissionModel:386 - >>>>>>>>>>>defineSourceParameters: sourceId 2 not set explicitly in infectionModelSourceParameters. Source uses default infectionModelSourceParameters defined for sourceId: -1
13:33:46,753   INFO TransmissionModel:370 - >>>>>>>>>>>sourceControllerEvent at time: 0,000000  agentId: 2
13:33:46,753   INFO TransmissionModel:386 - >>>>>>>>>>>defineSourceParameters: sourceId 3 not set explicitly in infectionModelSourceParameters. Source uses default infectionModelSourceParameters defined for sourceId: -1
13:33:46,753   INFO TransmissionModel:370 - >>>>>>>>>>>sourceControllerEvent at time: 0,000000  agentId: 3
13:33:46,753   INFO TransmissionModel:386 - >>>>>>>>>>>defineSourceParameters: sourceId 4 not set explicitly in infectionModelSourceParameters. Source uses default infectionModelSourceParameters defined for sourceId: -1
13:33:46,753   INFO TransmissionModel:370 - >>>>>>>>>>>sourceControllerEvent at time: 0,000000  agentId: 4
13:33:46,753   INFO TransmissionModel:386 - >>>>>>>>>>>defineSourceParameters: sourceId 5 not set explicitly in infectionModelSourceParameters. Source uses default infectionModelSourceParameters defined for sourceId: -1
13:33:46,753   INFO TransmissionModel:370 - >>>>>>>>>>>sourceControllerEvent at time: 0,000000  agentId: 5
13:33:46,761   INFO TransmissionModel:386 - >>>>>>>>>>>defineSourceParameters: sourceId 6 not set explicitly in infectionModelSourceParameters. Source uses default infectionModelSourceParameters defined for sourceId: -1
13:33:46,761   INFO TransmissionModel:370 - >>>>>>>>>>>sourceControllerEvent at time: 0,000000  agentId: 6
13:33:46,761   INFO TransmissionModel:386 - >>>>>>>>>>>defineSourceParameters: sourceId 7 not set explicitly in infectionModelSourceParameters. Source uses default infectionModelSourceParameters defined for sourceId: -1
13:33:46,763   INFO TransmissionModel:370 - >>>>>>>>>>>sourceControllerEvent at time: 0,000000  agentId: 7
13:33:46,763   INFO TransmissionModel:386 - >>>>>>>>>>>defineSourceParameters: sourceId 8 not set explicitly in infectionModelSourceParameters. Source uses default infectionModelSourceParameters defined for sourceId: -1
13:33:46,763   INFO TransmissionModel:370 - >>>>>>>>>>>sourceControllerEvent at time: 0,000000  agentId: 8
13:33:46,763   INFO TransmissionModel:386 - >>>>>>>>>>>defineSourceParameters: sourceId 9 not set explicitly in infectionModelSourceParameters. Source uses default infectionModelSourceParameters defined for sourceId: -1
13:33:46,763   INFO TransmissionModel:370 - >>>>>>>>>>>sourceControllerEvent at time: 0,000000  agentId: 9
13:33:46,763   INFO TransmissionModel:386 - >>>>>>>>>>>defineSourceParameters: sourceId 10 not set explicitly in infectionModelSourceParameters. Source uses default infectionModelSourceParameters defined for sourceId: -1
13:33:46,763   INFO TransmissionModel:370 - >>>>>>>>>>>sourceControllerEvent at time: 0,000000  agentId: 10
13:33:46,763   INFO TransmissionModel:386 - >>>>>>>>>>>defineSourceParameters: sourceId 11 not set explicitly in infectionModelSourceParameters. Source uses default infectionModelSourceParameters defined for sourceId: -1
13:33:46,763   INFO TransmissionModel:370 - >>>>>>>>>>>sourceControllerEvent at time: 0,000000  agentId: 11
13:33:46,772   INFO TransmissionModel:386 - >>>>>>>>>>>defineSourceParameters: sourceId 12 not set explicitly in infectionModelSourceParameters. Source uses default infectionModelSourceParameters defined for sourceId: -1
13:33:46,772   INFO TransmissionModel:370 - >>>>>>>>>>>sourceControllerEvent at time: 0,000000  agentId: 12
13:33:46,774   INFO TransmissionModel:386 - >>>>>>>>>>>defineSourceParameters: sourceId 13 not set explicitly in infectionModelSourceParameters. Source uses default infectionModelSourceParameters defined for sourceId: -1
13:33:46,774   INFO TransmissionModel:370 - >>>>>>>>>>>sourceControllerEvent at time: 0,000000  agentId: 13
13:33:46,774   INFO TransmissionModel:386 - >>>>>>>>>>>defineSourceParameters: sourceId 14 not set explicitly in infectionModelSourceParameters. Source uses default infectionModelSourceParameters defined for sourceId: -1
13:33:46,774   INFO TransmissionModel:370 - >>>>>>>>>>>sourceControllerEvent at time: 0,000000  agentId: 14
13:33:46,774   INFO TransmissionModel:386 - >>>>>>>>>>>defineSourceParameters: sourceId 15 not set explicitly in infectionModelSourceParameters. Source uses default infectionModelSourceParameters defined for sourceId: -1
13:33:46,774   INFO TransmissionModel:370 - >>>>>>>>>>>sourceControllerEvent at time: 0,000000  agentId: 15
13:33:46,774   INFO TransmissionModel:386 - >>>>>>>>>>>defineSourceParameters: sourceId 16 not set explicitly in infectionModelSourceParameters. Source uses default infectionModelSourceParameters defined for sourceId: -1
13:33:46,774   INFO TransmissionModel:370 - >>>>>>>>>>>sourceControllerEvent at time: 0,000000  agentId: 16
13:33:46,774   INFO TransmissionModel:386 - >>>>>>>>>>>defineSourceParameters: sourceId 17 not set explicitly in infectionModelSourceParameters. Source uses default infectionModelSourceParameters defined for sourceId: -1
13:33:46,774   INFO TransmissionModel:370 - >>>>>>>>>>>sourceControllerEvent at time: 0,000000  agentId: 17
13:33:46,774   INFO TransmissionModel:386 - >>>>>>>>>>>defineSourceParameters: sourceId 18 not set explicitly in infectionModelSourceParameters. Source uses default infectionModelSourceParameters defined for sourceId: -1
13:33:46,774   INFO TransmissionModel:370 - >>>>>>>>>>>sourceControllerEvent at time: 0,000000  agentId: 18
13:33:46,782   INFO TransmissionModel:386 - >>>>>>>>>>>defineSourceParameters: sourceId 19 not set explicitly in infectionModelSourceParameters. Source uses default infectionModelSourceParameters defined for sourceId: -1
13:33:46,782   INFO TransmissionModel:370 - >>>>>>>>>>>sourceControllerEvent at time: 0,000000  agentId: 19
13:33:46,784   INFO TransmissionModel:386 - >>>>>>>>>>>defineSourceParameters: sourceId 20 not set explicitly in infectionModelSourceParameters. Source uses default infectionModelSourceParameters defined for sourceId: -1
13:33:46,784   INFO TransmissionModel:370 - >>>>>>>>>>>sourceControllerEvent at time: 0,000000  agentId: 20
13:33:46,784   INFO TransmissionModel:386 - >>>>>>>>>>>defineSourceParameters: sourceId 21 not set explicitly in infectionModelSourceParameters. Source uses default infectionModelSourceParameters defined for sourceId: -1
13:33:46,784   INFO TransmissionModel:370 - >>>>>>>>>>>sourceControllerEvent at time: 0,000000  agentId: 21
13:33:46,784   INFO TransmissionModel:386 - >>>>>>>>>>>defineSourceParameters: sourceId 22 not set explicitly in infectionModelSourceParameters. Source uses default infectionModelSourceParameters defined for sourceId: -1
13:33:46,784   INFO TransmissionModel:370 - >>>>>>>>>>>sourceControllerEvent at time: 0,000000  agentId: 22
13:33:46,784   INFO TransmissionModel:386 - >>>>>>>>>>>defineSourceParameters: sourceId 23 not set explicitly in infectionModelSourceParameters. Source uses default infectionModelSourceParameters defined for sourceId: -1
13:33:46,784   INFO TransmissionModel:370 - >>>>>>>>>>>sourceControllerEvent at time: 0,000000  agentId: 23
13:33:46,784   INFO TransmissionModel:386 - >>>>>>>>>>>defineSourceParameters: sourceId 24 not set explicitly in infectionModelSourceParameters. Source uses default infectionModelSourceParameters defined for sourceId: -1
13:33:46,784   INFO TransmissionModel:370 - >>>>>>>>>>>sourceControllerEvent at time: 0,000000  agentId: 24
13:33:46,792   INFO TransmissionModel:386 - >>>>>>>>>>>defineSourceParameters: sourceId 25 not set explicitly in infectionModelSourceParameters. Source uses default infectionModelSourceParameters defined for sourceId: -1
13:33:46,792   INFO TransmissionModel:370 - >>>>>>>>>>>sourceControllerEvent at time: 0,000000  agentId: 25
13:33:46,794   INFO TransmissionModel:386 - >>>>>>>>>>>defineSourceParameters: sourceId 26 not set explicitly in infectionModelSourceParameters. Source uses default infectionModelSourceParameters defined for sourceId: -1
13:33:46,794   INFO TransmissionModel:370 - >>>>>>>>>>>sourceControllerEvent at time: 0,000000  agentId: 26
13:33:46,794   INFO TransmissionModel:386 - >>>>>>>>>>>defineSourceParameters: sourceId 27 not set explicitly in infectionModelSourceParameters. Source uses default infectionModelSourceParameters defined for sourceId: -1
13:33:46,794   INFO TransmissionModel:370 - >>>>>>>>>>>sourceControllerEvent at time: 0,000000  agentId: 27
13:33:46,794   INFO TransmissionModel:386 - >>>>>>>>>>>defineSourceParameters: sourceId 28 not set explicitly in infectionModelSourceParameters. Source uses default infectionModelSourceParameters defined for sourceId: -1
13:33:46,794   INFO TransmissionModel:370 - >>>>>>>>>>>sourceControllerEvent at time: 0,000000  agentId: 28
13:33:46,794   INFO TransmissionModel:386 - >>>>>>>>>>>defineSourceParameters: sourceId 29 not set explicitly in infectionModelSourceParameters. Source uses default infectionModelSourceParameters defined for sourceId: -1
13:33:46,794   INFO TransmissionModel:370 - >>>>>>>>>>>sourceControllerEvent at time: 0,000000  agentId: 29
13:33:46,794   INFO TransmissionModel:386 - >>>>>>>>>>>defineSourceParameters: sourceId 30 not set explicitly in infectionModelSourceParameters. Source uses default infectionModelSourceParameters defined for sourceId: -1
13:33:46,794   INFO TransmissionModel:370 - >>>>>>>>>>>sourceControllerEvent at time: 0,000000  agentId: 30
13:33:46,794   INFO TransmissionModel:386 - >>>>>>>>>>>defineSourceParameters: sourceId 31 not set explicitly in infectionModelSourceParameters. Source uses default infectionModelSourceParameters defined for sourceId: -1
13:33:46,794   INFO TransmissionModel:370 - >>>>>>>>>>>sourceControllerEvent at time: 0,000000  agentId: 31
13:33:46,802   INFO TransmissionModel:386 - >>>>>>>>>>>defineSourceParameters: sourceId 32 not set explicitly in infectionModelSourceParameters. Source uses default infectionModelSourceParameters defined for sourceId: -1
13:33:46,802   INFO TransmissionModel:370 - >>>>>>>>>>>sourceControllerEvent at time: 0,000000  agentId: 32
13:33:46,802   INFO TransmissionModel:386 - >>>>>>>>>>>defineSourceParameters: sourceId 33 not set explicitly in infectionModelSourceParameters. Source uses default infectionModelSourceParameters defined for sourceId: -1
13:33:46,804   INFO TransmissionModel:370 - >>>>>>>>>>>sourceControllerEvent at time: 0,000000  agentId: 33
13:33:46,804   INFO TransmissionModel:386 - >>>>>>>>>>>defineSourceParameters: sourceId 34 not set explicitly in infectionModelSourceParameters. Source uses default infectionModelSourceParameters defined for sourceId: -1
13:33:46,804   INFO TransmissionModel:370 - >>>>>>>>>>>sourceControllerEvent at time: 0,000000  agentId: 34
13:33:46,804   INFO TransmissionModel:386 - >>>>>>>>>>>defineSourceParameters: sourceId 35 not set explicitly in infectionModelSourceParameters. Source uses default infectionModelSourceParameters defined for sourceId: -1
13:33:46,804   INFO TransmissionModel:370 - >>>>>>>>>>>sourceControllerEvent at time: 0,000000  agentId: 35
13:33:46,804   INFO TransmissionModel:386 - >>>>>>>>>>>defineSourceParameters: sourceId 36 not set explicitly in infectionModelSourceParameters. Source uses default infectionModelSourceParameters defined for sourceId: -1
13:33:46,804   INFO TransmissionModel:370 - >>>>>>>>>>>sourceControllerEvent at time: 0,000000  agentId: 36
13:33:46,804   INFO TransmissionModel:386 - >>>>>>>>>>>defineSourceParameters: sourceId 37 not set explicitly in infectionModelSourceParameters. Source uses default infectionModelSourceParameters defined for sourceId: -1
13:33:46,804   INFO TransmissionModel:370 - >>>>>>>>>>>sourceControllerEvent at time: 0,000000  agentId: 37
13:33:46,804   INFO TransmissionModel:386 - >>>>>>>>>>>defineSourceParameters: sourceId 38 not set explicitly in infectionModelSourceParameters. Source uses default infectionModelSourceParameters defined for sourceId: -1
13:33:46,812   INFO TransmissionModel:370 - >>>>>>>>>>>sourceControllerEvent at time: 0,000000  agentId: 38
13:33:46,814   INFO TransmissionModel:386 - >>>>>>>>>>>defineSourceParameters: sourceId 39 not set explicitly in infectionModelSourceParameters. Source uses default infectionModelSourceParameters defined for sourceId: -1
13:33:46,814   INFO TransmissionModel:370 - >>>>>>>>>>>sourceControllerEvent at time: 0,000000  agentId: 39
13:33:46,814   INFO TransmissionModel:386 - >>>>>>>>>>>defineSourceParameters: sourceId 40 not set explicitly in infectionModelSourceParameters. Source uses default infectionModelSourceParameters defined for sourceId: -1
13:33:46,814   INFO TransmissionModel:370 - >>>>>>>>>>>sourceControllerEvent at time: 0,000000  agentId: 40
13:33:46,814   INFO TransmissionModel:386 - >>>>>>>>>>>defineSourceParameters: sourceId 41 not set explicitly in infectionModelSourceParameters. Source uses default infectionModelSourceParameters defined for sourceId: -1
13:33:46,814   INFO TransmissionModel:370 - >>>>>>>>>>>sourceControllerEvent at time: 0,000000  agentId: 41
13:33:46,814   INFO TransmissionModel:386 - >>>>>>>>>>>defineSourceParameters: sourceId 42 not set explicitly in infectionModelSourceParameters. Source uses default infectionModelSourceParameters defined for sourceId: -1
13:33:46,814   INFO TransmissionModel:370 - >>>>>>>>>>>sourceControllerEvent at time: 0,000000  agentId: 42
13:33:46,814   INFO TransmissionModel:386 - >>>>>>>>>>>defineSourceParameters: sourceId 43 not set explicitly in infectionModelSourceParameters. Source uses default infectionModelSourceParameters defined for sourceId: -1
13:33:46,814   INFO TransmissionModel:370 - >>>>>>>>>>>sourceControllerEvent at time: 0,000000  agentId: 43
13:33:46,814   INFO TransmissionModel:386 - >>>>>>>>>>>defineSourceParameters: sourceId 44 not set explicitly in infectionModelSourceParameters. Source uses default infectionModelSourceParameters defined for sourceId: -1
13:33:46,814   INFO TransmissionModel:370 - >>>>>>>>>>>sourceControllerEvent at time: 0,000000  agentId: 44
13:33:46,814   INFO TransmissionModel:386 - >>>>>>>>>>>defineSourceParameters: sourceId 45 not set explicitly in infectionModelSourceParameters. Source uses default infectionModelSourceParameters defined for sourceId: -1
13:33:46,822   INFO TransmissionModel:370 - >>>>>>>>>>>sourceControllerEvent at time: 0,000000  agentId: 45
13:33:46,822   INFO TransmissionModel:386 - >>>>>>>>>>>defineSourceParameters: sourceId 46 not set explicitly in infectionModelSourceParameters. Source uses default infectionModelSourceParameters defined for sourceId: -1
13:33:46,822   INFO TransmissionModel:370 - >>>>>>>>>>>sourceControllerEvent at time: 0,000000  agentId: 46
13:33:46,824   INFO TransmissionModel:386 - >>>>>>>>>>>defineSourceParameters: sourceId 47 not set explicitly in infectionModelSourceParameters. Source uses default infectionModelSourceParameters defined for sourceId: -1
13:33:46,824   INFO TransmissionModel:370 - >>>>>>>>>>>sourceControllerEvent at time: 0,000000  agentId: 47
13:33:46,824   INFO TransmissionModel:386 - >>>>>>>>>>>defineSourceParameters: sourceId 48 not set explicitly in infectionModelSourceParameters. Source uses default infectionModelSourceParameters defined for sourceId: -1
13:33:46,824   INFO TransmissionModel:370 - >>>>>>>>>>>sourceControllerEvent at time: 0,000000  agentId: 48
13:33:46,824   INFO TransmissionModel:386 - >>>>>>>>>>>defineSourceParameters: sourceId 49 not set explicitly in infectionModelSourceParameters. Source uses default infectionModelSourceParameters defined for sourceId: -1
13:33:46,824   INFO TransmissionModel:370 - >>>>>>>>>>>sourceControllerEvent at time: 0,000000  agentId: 49
13:33:46,824   INFO TransmissionModel:386 - >>>>>>>>>>>defineSourceParameters: sourceId 50 not set explicitly in infectionModelSourceParameters. Source uses default infectionModelSourceParameters defined for sourceId: -1
13:33:46,824   INFO TransmissionModel:370 - >>>>>>>>>>>sourceControllerEvent at time: 0,000000  agentId: 50
13:33:46,824   INFO TransmissionModel:386 - >>>>>>>>>>>defineSourceParameters: sourceId 51 not set explicitly in infectionModelSourceParameters. Source uses default infectionModelSourceParameters defined for sourceId: -1
13:33:46,832   INFO TransmissionModel:370 - >>>>>>>>>>>sourceControllerEvent at time: 0,000000  agentId: 51
13:33:46,832   INFO TransmissionModel:386 - >>>>>>>>>>>defineSourceParameters: sourceId 52 not set explicitly in infectionModelSourceParameters. Source uses default infectionModelSourceParameters defined for sourceId: -1
13:33:46,832   INFO TransmissionModel:370 - >>>>>>>>>>>sourceControllerEvent at time: 0,000000  agentId: 52
13:33:46,832   INFO TransmissionModel:386 - >>>>>>>>>>>defineSourceParameters: sourceId 53 not set explicitly in infectionModelSourceParameters. Source uses default infectionModelSourceParameters defined for sourceId: -1
13:33:46,832   INFO TransmissionModel:370 - >>>>>>>>>>>sourceControllerEvent at time: 0,000000  agentId: 53
13:33:46,832   INFO TransmissionModel:386 - >>>>>>>>>>>defineSourceParameters: sourceId 54 not set explicitly in infectionModelSourceParameters. Source uses default infectionModelSourceParameters defined for sourceId: -1
13:33:46,832   INFO TransmissionModel:370 - >>>>>>>>>>>sourceControllerEvent at time: 0,000000  agentId: 54
13:33:46,832   INFO TransmissionModel:386 - >>>>>>>>>>>defineSourceParameters: sourceId 55 not set explicitly in infectionModelSourceParameters. Source uses default infectionModelSourceParameters defined for sourceId: -1
13:33:46,832   INFO TransmissionModel:370 - >>>>>>>>>>>sourceControllerEvent at time: 0,000000  agentId: 55
13:33:46,832   INFO TransmissionModel:386 - >>>>>>>>>>>defineSourceParameters: sourceId 56 not set explicitly in infectionModelSourceParameters. Source uses default infectionModelSourceParameters defined for sourceId: -1
13:33:46,832   INFO TransmissionModel:370 - >>>>>>>>>>>sourceControllerEvent at time: 0,000000  agentId: 56
13:33:46,832   INFO TransmissionModel:386 - >>>>>>>>>>>defineSourceParameters: sourceId 57 not set explicitly in infectionModelSourceParameters. Source uses default infectionModelSourceParameters defined for sourceId: -1
13:33:46,832   INFO TransmissionModel:370 - >>>>>>>>>>>sourceControllerEvent at time: 0,000000  agentId: 57
13:33:46,832   INFO TransmissionModel:386 - >>>>>>>>>>>defineSourceParameters: sourceId 58 not set explicitly in infectionModelSourceParameters. Source uses default infectionModelSourceParameters defined for sourceId: -1
13:33:46,832   INFO TransmissionModel:370 - >>>>>>>>>>>sourceControllerEvent at time: 0,000000  agentId: 58
13:33:46,842   INFO TransmissionModel:386 - >>>>>>>>>>>defineSourceParameters: sourceId 59 not set explicitly in infectionModelSourceParameters. Source uses default infectionModelSourceParameters defined for sourceId: -1
13:33:46,842   INFO TransmissionModel:370 - >>>>>>>>>>>sourceControllerEvent at time: 0,000000  agentId: 59
13:33:46,842   INFO TransmissionModel:386 - >>>>>>>>>>>defineSourceParameters: sourceId 60 not set explicitly in infectionModelSourceParameters. Source uses default infectionModelSourceParameters defined for sourceId: -1
13:33:46,842   INFO TransmissionModel:370 - >>>>>>>>>>>sourceControllerEvent at time: 0,000000  agentId: 60
13:33:46,842   INFO TransmissionModel:386 - >>>>>>>>>>>defineSourceParameters: sourceId 61 not set explicitly in infectionModelSourceParameters. Source uses default infectionModelSourceParameters defined for sourceId: -1
13:33:46,842   INFO TransmissionModel:370 - >>>>>>>>>>>sourceControllerEvent at time: 0,000000  agentId: 61
13:34:41,428   INFO OutputFile:109 - Absolute file name..\..\..\output\choirRehearsal\condM\miller-2020-life_seed_053\infectionStatus.txt
13:34:41,497   INFO OutputFile:109 - Absolute file name..\..\..\output\choirRehearsal\condM\miller-2020-life_seed_053\pathogenLoad.txt
13:34:41,497   INFO Simulation:252 - Finished writing all output files
13:34:41,497   INFO Simulation:255 - Post-loop: before waitForTraci
13:34:41,497   INFO Simulation:262 - Post-loop: finished.
13:34:41,497   INFO ScenarioRun:207 - Simulation run finished.
13:34:41,497   INFO ScenarioRun:265 - Simulation of scenario miller-2020-life_seed_053 finished.
13:34:42,160   INFO STDOUTERR:15 - Redirect StdOut and StdErr
13:34:42,160   INFO ScenarioRunSubCommand:55 - Use output directory: C:\Users\Rahn\Documents\Forschung\Veroeffentlichungen\2021\CovidSim_Model\data\scenarios\choirRehearsal\scripts\..\..\..\output\choirRehearsal\condM
13:34:42,687 STDOUT STDOUTERR:22 - Topography Warning:
   The target is not used in any source. Remove target to increase performance. 
   The target is not used in any source. Remove target to increase performance. 
   The target is not used in any source. Remove target to increase performance. 
   The target is not used in any source. Remove target to increase performance. 
   The target is not used in any source. Remove target to increase performance. 
   The target is not used in any source. Remove target to increase performance. 
   The target is not used in any source. Remove target to increase performance. 
   The target is not used in any source. Remove target to increase performance. 
   The target is not used in any source. Remove target to increase performance. 
   The target is not used in any source. Remove target to increase performance. 
   The target is not used in any source. Remove target to increase performance. 
   The target is not used in any source. Remove target to increase performance. 
   The target is not used in any source. Remove target to increase performance. 
   The target is not used in any source. Remove target to increase performance. 
   The target is not used in any source. Remove target to increase performance. 
   The target is not used in any source. Remove target to increase performance. 
   The target is not used in any source. Remove target to increase performance. 
   The target is not used in any source. Remove target to increase performance. 
   The target is not used in any source. Remove target to increase performance. 
   The target is not used in any source. Remove target to increase performance. 
   The target is not used in any source. Remove target to increase performance. 
   The target is not used in any source. Remove target to increase performance. 
   The target is not used in any source. Remove target to increase performance. 
   The target is not used in any source. Remove target to increase performance. 
   The target is not used in any source. Remove target to increase performance. 
   The target is not used in any source. Remove target to increase performance. 
   The target is not used in any source. Remove target to increase performance. 
   The target is not used in any source. Remove target to increase performance. 
   The target is not used in any source. Remove target to increase performance. 
   The target is not used in any source. Remove target to increase performance. 
   The target is not used in any source. Remove target to increase performance. 
   The target is not used in any source. Remove target to increase performance. 
   The target is not used in any source. Remove target to increase performance. 
   The target is not used in any source. Remove target to increase performance. 
   The target is not used in any source. Remove target to increase performance. 
   The target is not used in any source. Remove target to increase performance. 
   The target is not used in any source. Remove target to increase performance. 
   The target is not used in any source. Remove target to increase performance. 
   The target is not used in any source. Remove target to increase performance. 
   The target is not used in any source. Remove target to increase performance. 
   The target is not used in any source. Remove target to increase performance. 
   The target is not used in any source. Remove target to increase performance. 
   The target is not used in any source. Remove target to increase performance. 
   The target is not used in any source. Remove target to increase performance. 
   The target is not used in any source. Remove target to increase performance. 
   The target is not used in any source. Remove target to increase performance. 
   The target is not used in any source. Remove target to increase performance. 
   The target is not used in any source. Remove target to increase performance. 
   The target is not used in any source. Remove target to increase performance. 
   The target is not used in any source. Remove target to increase performance. 
   Two targets overlap. 
   Two targets overlap. 
   Two targets overlap. 
   Two targets overlap. 
   Two targets overlap. 
   Two targets overlap. 
   Two targets overlap. 
   Two targets overlap. 
   Two targets overlap. 
   Two targets overlap. 
   Two targets overlap. 
   Two targets overlap. 
   Two targets overlap. 
   Two targets overlap. 
   Two targets overlap. 
   Two targets overlap. 

13:34:42,725   INFO VadereConfig:66 - Use config file from path C:\Users\Rahn\.config\vadere.conf
13:34:42,841   INFO ScenarioCache:85 - Cache search location: C:\Users\Rahn\Documents\Forschung\Veroeffentlichungen\2021\CovidSim_Model\data\scenarios\choirRehearsal\scripts\..\createdFromTemplate\__cache__
13:34:42,857   INFO ScenarioRun:147 - Initializing scenario: miller-2020-life_seed_054...
13:34:42,857   INFO ScenarioRun:128 - scenario context initialized.
13:34:42,857   INFO ScenarioRun:229 - no mesh miller-2020-life_seed_054.poly was found.
13:34:42,857   INFO ScenarioRun:229 - no mesh miller-2020-life_seed_054_background.poly was found.
13:34:42,957   INFO PotentialFieldDistancesBruteForce:49 - solve floor field (PotentialFieldDistancesBruteForce)
13:34:42,973   INFO PotentialFieldDistancesBruteForce:106 - Progress:  0% -> 0/47450 [points]
13:34:43,042   INFO PotentialFieldDistancesBruteForce:106 - Progress: 10% -> 4745/47450 [points]
13:34:43,089   INFO PotentialFieldDistancesBruteForce:106 - Progress: 20% -> 9490/47450 [points]
13:34:43,126   INFO PotentialFieldDistancesBruteForce:106 - Progress: 30% -> 14235/47450 [points]
13:34:43,158   INFO PotentialFieldDistancesBruteForce:106 - Progress: 40% -> 18980/47450 [points]
13:34:43,173   INFO PotentialFieldDistancesBruteForce:106 - Progress: 50% -> 23725/47450 [points]
13:34:43,189   INFO PotentialFieldDistancesBruteForce:106 - Progress: 60% -> 28470/47450 [points]
13:34:43,211   INFO PotentialFieldDistancesBruteForce:106 - Progress: 70% -> 33215/47450 [points]
13:34:43,242   INFO PotentialFieldDistancesBruteForce:106 - Progress: 80% -> 37960/47450 [points]
13:34:43,258   INFO PotentialFieldDistancesBruteForce:106 - Progress: 90% -> 42705/47450 [points]
13:34:43,268   INFO PotentialFieldDistancesBruteForce:96 - floor field initialization time:311[ms]
13:34:43,268   INFO Topography:428 - Set PedestrianIdCount to start value: 1
13:34:43,374   INFO EikonalSolverDefaultProvider:23 - floor field initialization time:75[ms]
13:34:43,427   INFO EikonalSolverDefaultProvider:23 - floor field initialization time:38[ms]
13:34:43,458   INFO EikonalSolverDefaultProvider:23 - floor field initialization time:31[ms]
13:34:43,490   INFO EikonalSolverDefaultProvider:23 - floor field initialization time:32[ms]
13:34:43,512   INFO EikonalSolverDefaultProvider:23 - floor field initialization time:22[ms]
13:34:43,543   INFO EikonalSolverDefaultProvider:23 - floor field initialization time:31[ms]
13:34:43,574   INFO EikonalSolverDefaultProvider:23 - floor field initialization time:31[ms]
13:34:43,609   INFO EikonalSolverDefaultProvider:23 - floor field initialization time:35[ms]
13:34:43,629   INFO EikonalSolverDefaultProvider:23 - floor field initialization time:16[ms]
13:34:43,676   INFO EikonalSolverDefaultProvider:23 - floor field initialization time:31[ms]
13:34:43,712   INFO EikonalSolverDefaultProvider:23 - floor field initialization time:20[ms]
13:34:43,743   INFO EikonalSolverDefaultProvider:23 - floor field initialization time:31[ms]
13:34:43,759   INFO EikonalSolverDefaultProvider:23 - floor field initialization time:16[ms]
13:34:43,785   INFO EikonalSolverDefaultProvider:23 - floor field initialization time:26[ms]
13:34:43,828   INFO EikonalSolverDefaultProvider:23 - floor field initialization time:43[ms]
13:34:43,844   INFO EikonalSolverDefaultProvider:23 - floor field initialization time:16[ms]
13:34:43,881   INFO EikonalSolverDefaultProvider:23 - floor field initialization time:37[ms]
13:34:43,899   INFO EikonalSolverDefaultProvider:23 - floor field initialization time:16[ms]
13:34:43,928   INFO EikonalSolverDefaultProvider:23 - floor field initialization time:29[ms]
13:34:43,960   INFO EikonalSolverDefaultProvider:23 - floor field initialization time:32[ms]
13:34:43,985   INFO EikonalSolverDefaultProvider:23 - floor field initialization time:15[ms]
13:34:44,012   INFO EikonalSolverDefaultProvider:23 - floor field initialization time:27[ms]
13:34:44,072   INFO EikonalSolverDefaultProvider:23 - floor field initialization time:60[ms]
13:34:44,112   INFO EikonalSolverDefaultProvider:23 - floor field initialization time:40[ms]
13:34:44,128   INFO EikonalSolverDefaultProvider:23 - floor field initialization time:16[ms]
13:34:44,175   INFO EikonalSolverDefaultProvider:23 - floor field initialization time:31[ms]
13:34:44,213   INFO EikonalSolverDefaultProvider:23 - floor field initialization time:38[ms]
13:34:44,244   INFO EikonalSolverDefaultProvider:23 - floor field initialization time:16[ms]
13:34:44,275   INFO EikonalSolverDefaultProvider:23 - floor field initialization time:31[ms]
13:34:44,313   INFO EikonalSolverDefaultProvider:23 - floor field initialization time:22[ms]
13:34:44,344   INFO EikonalSolverDefaultProvider:23 - floor field initialization time:31[ms]
13:34:44,360   INFO EikonalSolverDefaultProvider:23 - floor field initialization time:16[ms]
13:34:44,391   INFO EikonalSolverDefaultProvider:23 - floor field initialization time:31[ms]
13:34:44,413   INFO EikonalSolverDefaultProvider:23 - floor field initialization time:22[ms]
13:34:44,444   INFO EikonalSolverDefaultProvider:23 - floor field initialization time:31[ms]
13:34:44,476   INFO EikonalSolverDefaultProvider:23 - floor field initialization time:32[ms]
13:34:44,491   INFO EikonalSolverDefaultProvider:23 - floor field initialization time:15[ms]
13:34:44,560   INFO EikonalSolverDefaultProvider:23 - floor field initialization time:69[ms]
13:34:44,592   INFO EikonalSolverDefaultProvider:23 - floor field initialization time:32[ms]
13:34:44,614   INFO EikonalSolverDefaultProvider:23 - floor field initialization time:22[ms]
13:34:44,645   INFO EikonalSolverDefaultProvider:23 - floor field initialization time:31[ms]
13:34:44,671   INFO EikonalSolverDefaultProvider:23 - floor field initialization time:16[ms]
13:34:44,702   INFO EikonalSolverDefaultProvider:23 - floor field initialization time:31[ms]
13:34:44,730   INFO EikonalSolverDefaultProvider:23 - floor field initialization time:28[ms]
13:34:44,761   INFO EikonalSolverDefaultProvider:23 - floor field initialization time:31[ms]
13:34:44,777   INFO EikonalSolverDefaultProvider:23 - floor field initialization time:16[ms]
13:34:44,814   INFO EikonalSolverDefaultProvider:23 - floor field initialization time:37[ms]
13:34:44,846   INFO EikonalSolverDefaultProvider:23 - floor field initialization time:32[ms]
13:34:44,861   INFO EikonalSolverDefaultProvider:23 - floor field initialization time:15[ms]
13:34:44,908   INFO EikonalSolverDefaultProvider:23 - floor field initialization time:31[ms]
13:34:44,937   INFO EikonalSolverDefaultProvider:23 - floor field initialization time:22[ms]
13:34:44,998   INFO EikonalSolverDefaultProvider:23 - floor field initialization time:61[ms]
13:34:45,019   INFO EikonalSolverDefaultProvider:23 - floor field initialization time:19[ms]
13:34:45,039   INFO EikonalSolverDefaultProvider:23 - floor field initialization time:20[ms]
13:34:45,069   INFO EikonalSolverDefaultProvider:23 - floor field initialization time:22[ms]
13:34:45,090   INFO EikonalSolverDefaultProvider:23 - floor field initialization time:21[ms]
13:34:45,120   INFO EikonalSolverDefaultProvider:23 - floor field initialization time:22[ms]
13:34:45,149   INFO EikonalSolverDefaultProvider:23 - floor field initialization time:29[ms]
13:34:45,171   INFO EikonalSolverDefaultProvider:23 - floor field initialization time:20[ms]
13:34:45,201   INFO EikonalSolverDefaultProvider:23 - floor field initialization time:22[ms]
13:34:45,230   INFO EikonalSolverDefaultProvider:23 - floor field initialization time:29[ms]
13:34:45,260   INFO EikonalSolverDefaultProvider:23 - floor field initialization time:28[ms]
13:34:45,290   INFO EikonalSolverDefaultProvider:23 - floor field initialization time:28[ms]
13:34:45,313   INFO EikonalSolverDefaultProvider:23 - floor field initialization time:21[ms]
13:34:45,343   INFO EikonalSolverDefaultProvider:23 - floor field initialization time:22[ms]
13:34:45,364   INFO EikonalSolverDefaultProvider:23 - floor field initialization time:21[ms]
13:34:45,442   INFO EikonalSolverDefaultProvider:23 - floor field initialization time:70[ms]
13:34:45,464   INFO EikonalSolverDefaultProvider:23 - floor field initialization time:20[ms]
13:34:45,485   INFO EikonalSolverDefaultProvider:23 - floor field initialization time:21[ms]
13:34:45,515   INFO EikonalSolverDefaultProvider:23 - floor field initialization time:20[ms]
13:34:45,543   INFO EikonalSolverDefaultProvider:23 - floor field initialization time:28[ms]
13:34:45,565   INFO EikonalSolverDefaultProvider:23 - floor field initialization time:20[ms]
13:34:45,596   INFO EikonalSolverDefaultProvider:23 - floor field initialization time:22[ms]
13:34:45,635   INFO EikonalSolverDefaultProvider:23 - floor field initialization time:29[ms]
13:34:45,657   INFO EikonalSolverDefaultProvider:23 - floor field initialization time:20[ms]
13:34:45,685   INFO EikonalSolverDefaultProvider:23 - floor field initialization time:28[ms]
13:34:45,708   INFO EikonalSolverDefaultProvider:23 - floor field initialization time:21[ms]
13:34:45,728   INFO EikonalSolverDefaultProvider:23 - floor field initialization time:20[ms]
13:34:45,758   INFO EikonalSolverDefaultProvider:23 - floor field initialization time:22[ms]
13:34:45,829   INFO EikonalSolverDefaultProvider:23 - floor field initialization time:71[ms]
13:34:45,867   INFO EikonalSolverDefaultProvider:23 - floor field initialization time:28[ms]
13:34:45,900   INFO EikonalSolverDefaultProvider:23 - floor field initialization time:30[ms]
13:34:45,930   INFO EikonalSolverDefaultProvider:23 - floor field initialization time:30[ms]
13:34:45,961   INFO EikonalSolverDefaultProvider:23 - floor field initialization time:31[ms]
13:34:45,989   INFO EikonalSolverDefaultProvider:23 - floor field initialization time:20[ms]
13:34:46,029   INFO EikonalSolverDefaultProvider:23 - floor field initialization time:30[ms]
13:34:46,062   INFO EikonalSolverDefaultProvider:23 - floor field initialization time:31[ms]
13:34:46,092   INFO EikonalSolverDefaultProvider:23 - floor field initialization time:30[ms]
13:34:46,122   INFO EikonalSolverDefaultProvider:23 - floor field initialization time:30[ms]
13:34:46,153   INFO EikonalSolverDefaultProvider:23 - floor field initialization time:31[ms]
13:34:46,183   INFO EikonalSolverDefaultProvider:23 - floor field initialization time:30[ms]
13:34:46,213   INFO EikonalSolverDefaultProvider:23 - floor field initialization time:30[ms]
13:34:46,244   INFO EikonalSolverDefaultProvider:23 - floor field initialization time:31[ms]
13:34:46,274   INFO EikonalSolverDefaultProvider:23 - floor field initialization time:30[ms]
13:34:46,304   INFO EikonalSolverDefaultProvider:23 - floor field initialization time:30[ms]
13:34:46,343   INFO EikonalSolverDefaultProvider:23 - floor field initialization time:39[ms]
13:34:46,375   INFO EikonalSolverDefaultProvider:23 - floor field initialization time:30[ms]
13:34:46,405   INFO EikonalSolverDefaultProvider:23 - floor field initialization time:30[ms]
13:34:46,436   INFO EikonalSolverDefaultProvider:23 - floor field initialization time:31[ms]
13:34:46,466   INFO EikonalSolverDefaultProvider:23 - floor field initialization time:30[ms]
13:34:46,497   INFO EikonalSolverDefaultProvider:23 - floor field initialization time:31[ms]
13:34:46,535   INFO EikonalSolverDefaultProvider:23 - floor field initialization time:38[ms]
13:34:46,568   INFO EikonalSolverDefaultProvider:23 - floor field initialization time:33[ms]
13:34:46,598   INFO EikonalSolverDefaultProvider:23 - floor field initialization time:30[ms]
13:34:46,637   INFO EikonalSolverDefaultProvider:23 - floor field initialization time:39[ms]
13:34:46,667   INFO EikonalSolverDefaultProvider:23 - floor field initialization time:28[ms]
13:34:46,689   INFO EikonalSolverDefaultProvider:23 - floor field initialization time:20[ms]
13:34:46,710   INFO EikonalSolverDefaultProvider:23 - floor field initialization time:21[ms]
13:34:46,740   INFO EikonalSolverDefaultProvider:23 - floor field initialization time:22[ms]
13:34:46,829   INFO EikonalSolverDefaultProvider:23 - floor field initialization time:89[ms]
13:34:46,851   INFO EikonalSolverDefaultProvider:23 - floor field initialization time:20[ms]
13:34:46,879   INFO EikonalSolverDefaultProvider:23 - floor field initialization time:28[ms]
13:34:46,902   INFO EikonalSolverDefaultProvider:23 - floor field initialization time:21[ms]
13:34:46,922   INFO EikonalSolverDefaultProvider:23 - floor field initialization time:20[ms]
13:34:46,952   INFO EikonalSolverDefaultProvider:23 - floor field initialization time:22[ms]
13:34:46,973   INFO EikonalSolverDefaultProvider:23 - floor field initialization time:21[ms]
13:34:47,001   INFO EikonalSolverDefaultProvider:23 - floor field initialization time:28[ms]
13:34:47,023   INFO EikonalSolverDefaultProvider:23 - floor field initialization time:20[ms]
13:34:47,044   INFO EikonalSolverDefaultProvider:23 - floor field initialization time:21[ms]
13:34:47,074   INFO EikonalSolverDefaultProvider:23 - floor field initialization time:20[ms]
13:34:47,095   INFO EikonalSolverDefaultProvider:23 - floor field initialization time:21[ms]
13:34:47,115   INFO EikonalSolverDefaultProvider:23 - floor field initialization time:20[ms]
13:34:47,143   INFO EikonalSolverDefaultProvider:23 - floor field initialization time:20[ms]
13:34:47,166   INFO EikonalSolverDefaultProvider:23 - floor field initialization time:21[ms]
13:34:47,196   INFO EikonalSolverDefaultProvider:23 - floor field initialization time:30[ms]
13:34:47,224   INFO EikonalSolverDefaultProvider:23 - floor field initialization time:20[ms]
13:34:47,246   INFO EikonalSolverDefaultProvider:23 - floor field initialization time:20[ms]
13:34:47,267   INFO EikonalSolverDefaultProvider:23 - floor field initialization time:21[ms]
13:34:47,287   INFO EikonalSolverDefaultProvider:23 - floor field initialization time:20[ms]
13:34:47,307   INFO EikonalSolverDefaultProvider:23 - floor field initialization time:20[ms]
13:34:47,338   INFO EikonalSolverDefaultProvider:23 - floor field initialization time:23[ms]
13:34:47,358   INFO EikonalSolverDefaultProvider:23 - floor field initialization time:20[ms]
13:34:47,378   INFO EikonalSolverDefaultProvider:23 - floor field initialization time:20[ms]
13:34:47,399   INFO EikonalSolverDefaultProvider:23 - floor field initialization time:21[ms]
13:34:47,419   INFO EikonalSolverDefaultProvider:23 - floor field initialization time:20[ms]
13:34:47,521   INFO EikonalSolverDefaultProvider:23 - floor field initialization time:94[ms]
13:34:47,537   INFO EikonalSolverDefaultProvider:23 - floor field initialization time:16[ms]
13:34:47,558   INFO EikonalSolverDefaultProvider:23 - floor field initialization time:21[ms]
13:34:47,589   INFO EikonalSolverDefaultProvider:23 - floor field initialization time:16[ms]
13:34:47,620   INFO EikonalSolverDefaultProvider:23 - floor field initialization time:31[ms]
13:34:47,636   INFO EikonalSolverDefaultProvider:23 - floor field initialization time:16[ms]
13:34:47,668   INFO EikonalSolverDefaultProvider:23 - floor field initialization time:32[ms]
13:34:47,690   INFO EikonalSolverDefaultProvider:23 - floor field initialization time:20[ms]
13:34:47,711   INFO EikonalSolverDefaultProvider:23 - floor field initialization time:21[ms]
13:34:47,741   INFO EikonalSolverDefaultProvider:23 - floor field initialization time:22[ms]
13:34:47,761   INFO EikonalSolverDefaultProvider:23 - floor field initialization time:20[ms]
13:34:47,782   INFO EikonalSolverDefaultProvider:23 - floor field initialization time:21[ms]
13:34:47,802   INFO EikonalSolverDefaultProvider:23 - floor field initialization time:20[ms]
13:34:47,842   INFO EikonalSolverDefaultProvider:23 - floor field initialization time:32[ms]
13:34:47,863   INFO EikonalSolverDefaultProvider:23 - floor field initialization time:21[ms]
13:34:47,883   INFO EikonalSolverDefaultProvider:23 - floor field initialization time:20[ms]
13:34:47,913   INFO EikonalSolverDefaultProvider:23 - floor field initialization time:22[ms]
13:34:47,942   INFO EikonalSolverDefaultProvider:23 - floor field initialization time:29[ms]
13:34:47,964   INFO EikonalSolverDefaultProvider:23 - floor field initialization time:20[ms]
13:34:47,994   INFO EikonalSolverDefaultProvider:23 - floor field initialization time:30[ms]
13:34:48,015   INFO EikonalSolverDefaultProvider:23 - floor field initialization time:21[ms]
13:34:48,045   INFO EikonalSolverDefaultProvider:23 - floor field initialization time:30[ms]
13:34:48,085   INFO EikonalSolverDefaultProvider:23 - floor field initialization time:40[ms]
13:34:48,126   INFO EikonalSolverDefaultProvider:23 - floor field initialization time:41[ms]
13:34:48,154   INFO EikonalSolverDefaultProvider:23 - floor field initialization time:28[ms]
13:34:48,247   INFO EikonalSolverDefaultProvider:23 - floor field initialization time:91[ms]
13:34:48,278   INFO EikonalSolverDefaultProvider:23 - floor field initialization time:23[ms]
13:34:48,308   INFO EikonalSolverDefaultProvider:23 - floor field initialization time:30[ms]
13:34:48,337   INFO EikonalSolverDefaultProvider:23 - floor field initialization time:29[ms]
13:34:48,359   INFO EikonalSolverDefaultProvider:23 - floor field initialization time:20[ms]
13:34:48,389   INFO EikonalSolverDefaultProvider:23 - floor field initialization time:22[ms]
13:34:48,410   INFO EikonalSolverDefaultProvider:23 - floor field initialization time:21[ms]
13:34:48,430   INFO EikonalSolverDefaultProvider:23 - floor field initialization time:20[ms]
13:34:48,430   INFO Simulation:278 - preLoop finished.
13:34:48,440   INFO TransmissionModel:370 - >>>>>>>>>>>sourceControllerEvent at time: 0,000000  agentId: 1
13:34:48,440   INFO TransmissionModel:386 - >>>>>>>>>>>defineSourceParameters: sourceId 2 not set explicitly in infectionModelSourceParameters. Source uses default infectionModelSourceParameters defined for sourceId: -1
13:34:48,440   INFO TransmissionModel:370 - >>>>>>>>>>>sourceControllerEvent at time: 0,000000  agentId: 2
13:34:48,440   INFO TransmissionModel:386 - >>>>>>>>>>>defineSourceParameters: sourceId 3 not set explicitly in infectionModelSourceParameters. Source uses default infectionModelSourceParameters defined for sourceId: -1
13:34:48,440   INFO TransmissionModel:370 - >>>>>>>>>>>sourceControllerEvent at time: 0,000000  agentId: 3
13:34:48,448   INFO TransmissionModel:386 - >>>>>>>>>>>defineSourceParameters: sourceId 4 not set explicitly in infectionModelSourceParameters. Source uses default infectionModelSourceParameters defined for sourceId: -1
13:34:48,448   INFO TransmissionModel:370 - >>>>>>>>>>>sourceControllerEvent at time: 0,000000  agentId: 4
13:34:48,448   INFO TransmissionModel:386 - >>>>>>>>>>>defineSourceParameters: sourceId 5 not set explicitly in infectionModelSourceParameters. Source uses default infectionModelSourceParameters defined for sourceId: -1
13:34:48,450   INFO TransmissionModel:370 - >>>>>>>>>>>sourceControllerEvent at time: 0,000000  agentId: 5
13:34:48,450   INFO TransmissionModel:386 - >>>>>>>>>>>defineSourceParameters: sourceId 6 not set explicitly in infectionModelSourceParameters. Source uses default infectionModelSourceParameters defined for sourceId: -1
13:34:48,450   INFO TransmissionModel:370 - >>>>>>>>>>>sourceControllerEvent at time: 0,000000  agentId: 6
13:34:48,450   INFO TransmissionModel:386 - >>>>>>>>>>>defineSourceParameters: sourceId 7 not set explicitly in infectionModelSourceParameters. Source uses default infectionModelSourceParameters defined for sourceId: -1
13:34:48,450   INFO TransmissionModel:370 - >>>>>>>>>>>sourceControllerEvent at time: 0,000000  agentId: 7
13:34:48,450   INFO TransmissionModel:386 - >>>>>>>>>>>defineSourceParameters: sourceId 8 not set explicitly in infectionModelSourceParameters. Source uses default infectionModelSourceParameters defined for sourceId: -1
13:34:48,450   INFO TransmissionModel:370 - >>>>>>>>>>>sourceControllerEvent at time: 0,000000  agentId: 8
13:34:48,450   INFO TransmissionModel:386 - >>>>>>>>>>>defineSourceParameters: sourceId 9 not set explicitly in infectionModelSourceParameters. Source uses default infectionModelSourceParameters defined for sourceId: -1
13:34:48,450   INFO TransmissionModel:370 - >>>>>>>>>>>sourceControllerEvent at time: 0,000000  agentId: 9
13:34:48,450   INFO TransmissionModel:386 - >>>>>>>>>>>defineSourceParameters: sourceId 10 not set explicitly in infectionModelSourceParameters. Source uses default infectionModelSourceParameters defined for sourceId: -1
13:34:48,450   INFO TransmissionModel:370 - >>>>>>>>>>>sourceControllerEvent at time: 0,000000  agentId: 10
13:34:48,458   INFO TransmissionModel:386 - >>>>>>>>>>>defineSourceParameters: sourceId 11 not set explicitly in infectionModelSourceParameters. Source uses default infectionModelSourceParameters defined for sourceId: -1
13:34:48,458   INFO TransmissionModel:370 - >>>>>>>>>>>sourceControllerEvent at time: 0,000000  agentId: 11
13:34:48,460   INFO TransmissionModel:386 - >>>>>>>>>>>defineSourceParameters: sourceId 12 not set explicitly in infectionModelSourceParameters. Source uses default infectionModelSourceParameters defined for sourceId: -1
13:34:48,460   INFO TransmissionModel:370 - >>>>>>>>>>>sourceControllerEvent at time: 0,000000  agentId: 12
13:34:48,460   INFO TransmissionModel:386 - >>>>>>>>>>>defineSourceParameters: sourceId 13 not set explicitly in infectionModelSourceParameters. Source uses default infectionModelSourceParameters defined for sourceId: -1
13:34:48,460   INFO TransmissionModel:370 - >>>>>>>>>>>sourceControllerEvent at time: 0,000000  agentId: 13
13:34:48,460   INFO TransmissionModel:386 - >>>>>>>>>>>defineSourceParameters: sourceId 14 not set explicitly in infectionModelSourceParameters. Source uses default infectionModelSourceParameters defined for sourceId: -1
13:34:48,460   INFO TransmissionModel:370 - >>>>>>>>>>>sourceControllerEvent at time: 0,000000  agentId: 14
13:34:48,460   INFO TransmissionModel:386 - >>>>>>>>>>>defineSourceParameters: sourceId 15 not set explicitly in infectionModelSourceParameters. Source uses default infectionModelSourceParameters defined for sourceId: -1
13:34:48,460   INFO TransmissionModel:370 - >>>>>>>>>>>sourceControllerEvent at time: 0,000000  agentId: 15
13:34:48,460   INFO TransmissionModel:386 - >>>>>>>>>>>defineSourceParameters: sourceId 16 not set explicitly in infectionModelSourceParameters. Source uses default infectionModelSourceParameters defined for sourceId: -1
13:34:48,460   INFO TransmissionModel:370 - >>>>>>>>>>>sourceControllerEvent at time: 0,000000  agentId: 16
13:34:48,460   INFO TransmissionModel:386 - >>>>>>>>>>>defineSourceParameters: sourceId 17 not set explicitly in infectionModelSourceParameters. Source uses default infectionModelSourceParameters defined for sourceId: -1
13:34:48,460   INFO TransmissionModel:370 - >>>>>>>>>>>sourceControllerEvent at time: 0,000000  agentId: 17
13:34:48,468   INFO TransmissionModel:386 - >>>>>>>>>>>defineSourceParameters: sourceId 18 not set explicitly in infectionModelSourceParameters. Source uses default infectionModelSourceParameters defined for sourceId: -1
13:34:48,468   INFO TransmissionModel:370 - >>>>>>>>>>>sourceControllerEvent at time: 0,000000  agentId: 18
13:34:48,468   INFO TransmissionModel:386 - >>>>>>>>>>>defineSourceParameters: sourceId 19 not set explicitly in infectionModelSourceParameters. Source uses default infectionModelSourceParameters defined for sourceId: -1
13:34:48,468   INFO TransmissionModel:370 - >>>>>>>>>>>sourceControllerEvent at time: 0,000000  agentId: 19
13:34:48,468   INFO TransmissionModel:386 - >>>>>>>>>>>defineSourceParameters: sourceId 20 not set explicitly in infectionModelSourceParameters. Source uses default infectionModelSourceParameters defined for sourceId: -1
13:34:48,468   INFO TransmissionModel:370 - >>>>>>>>>>>sourceControllerEvent at time: 0,000000  agentId: 20
13:34:48,468   INFO TransmissionModel:386 - >>>>>>>>>>>defineSourceParameters: sourceId 21 not set explicitly in infectionModelSourceParameters. Source uses default infectionModelSourceParameters defined for sourceId: -1
13:34:48,468   INFO TransmissionModel:370 - >>>>>>>>>>>sourceControllerEvent at time: 0,000000  agentId: 21
13:34:48,468   INFO TransmissionModel:386 - >>>>>>>>>>>defineSourceParameters: sourceId 22 not set explicitly in infectionModelSourceParameters. Source uses default infectionModelSourceParameters defined for sourceId: -1
13:34:48,468   INFO TransmissionModel:370 - >>>>>>>>>>>sourceControllerEvent at time: 0,000000  agentId: 22
13:34:48,468   INFO TransmissionModel:386 - >>>>>>>>>>>defineSourceParameters: sourceId 23 not set explicitly in infectionModelSourceParameters. Source uses default infectionModelSourceParameters defined for sourceId: -1
13:34:48,478   INFO TransmissionModel:370 - >>>>>>>>>>>sourceControllerEvent at time: 0,000000  agentId: 23
13:34:48,480   INFO TransmissionModel:386 - >>>>>>>>>>>defineSourceParameters: sourceId 24 not set explicitly in infectionModelSourceParameters. Source uses default infectionModelSourceParameters defined for sourceId: -1
13:34:48,480   INFO TransmissionModel:370 - >>>>>>>>>>>sourceControllerEvent at time: 0,000000  agentId: 24
13:34:48,480   INFO TransmissionModel:386 - >>>>>>>>>>>defineSourceParameters: sourceId 25 not set explicitly in infectionModelSourceParameters. Source uses default infectionModelSourceParameters defined for sourceId: -1
13:34:48,480   INFO TransmissionModel:370 - >>>>>>>>>>>sourceControllerEvent at time: 0,000000  agentId: 25
13:34:48,480   INFO TransmissionModel:386 - >>>>>>>>>>>defineSourceParameters: sourceId 26 not set explicitly in infectionModelSourceParameters. Source uses default infectionModelSourceParameters defined for sourceId: -1
13:34:48,480   INFO TransmissionModel:370 - >>>>>>>>>>>sourceControllerEvent at time: 0,000000  agentId: 26
13:34:48,480   INFO TransmissionModel:386 - >>>>>>>>>>>defineSourceParameters: sourceId 27 not set explicitly in infectionModelSourceParameters. Source uses default infectionModelSourceParameters defined for sourceId: -1
13:34:48,480   INFO TransmissionModel:370 - >>>>>>>>>>>sourceControllerEvent at time: 0,000000  agentId: 27
13:34:48,480   INFO TransmissionModel:386 - >>>>>>>>>>>defineSourceParameters: sourceId 28 not set explicitly in infectionModelSourceParameters. Source uses default infectionModelSourceParameters defined for sourceId: -1
13:34:48,480   INFO TransmissionModel:370 - >>>>>>>>>>>sourceControllerEvent at time: 0,000000  agentId: 28
13:34:48,480   INFO TransmissionModel:386 - >>>>>>>>>>>defineSourceParameters: sourceId 29 not set explicitly in infectionModelSourceParameters. Source uses default infectionModelSourceParameters defined for sourceId: -1
13:34:48,488   INFO TransmissionModel:370 - >>>>>>>>>>>sourceControllerEvent at time: 0,000000  agentId: 29
13:34:48,488   INFO TransmissionModel:386 - >>>>>>>>>>>defineSourceParameters: sourceId 30 not set explicitly in infectionModelSourceParameters. Source uses default infectionModelSourceParameters defined for sourceId: -1
13:34:48,488   INFO TransmissionModel:370 - >>>>>>>>>>>sourceControllerEvent at time: 0,000000  agentId: 30
13:34:48,488   INFO TransmissionModel:386 - >>>>>>>>>>>defineSourceParameters: sourceId 31 not set explicitly in infectionModelSourceParameters. Source uses default infectionModelSourceParameters defined for sourceId: -1
13:34:48,488   INFO TransmissionModel:370 - >>>>>>>>>>>sourceControllerEvent at time: 0,000000  agentId: 31
13:34:48,488   INFO TransmissionModel:386 - >>>>>>>>>>>defineSourceParameters: sourceId 32 not set explicitly in infectionModelSourceParameters. Source uses default infectionModelSourceParameters defined for sourceId: -1
13:34:48,488   INFO TransmissionModel:370 - >>>>>>>>>>>sourceControllerEvent at time: 0,000000  agentId: 32
13:34:48,488   INFO TransmissionModel:386 - >>>>>>>>>>>defineSourceParameters: sourceId 33 not set explicitly in infectionModelSourceParameters. Source uses default infectionModelSourceParameters defined for sourceId: -1
13:34:48,488   INFO TransmissionModel:370 - >>>>>>>>>>>sourceControllerEvent at time: 0,000000  agentId: 33
13:34:48,488   INFO TransmissionModel:386 - >>>>>>>>>>>defineSourceParameters: sourceId 34 not set explicitly in infectionModelSourceParameters. Source uses default infectionModelSourceParameters defined for sourceId: -1
13:34:48,488   INFO TransmissionModel:370 - >>>>>>>>>>>sourceControllerEvent at time: 0,000000  agentId: 34
13:34:48,488   INFO TransmissionModel:386 - >>>>>>>>>>>defineSourceParameters: sourceId 35 not set explicitly in infectionModelSourceParameters. Source uses default infectionModelSourceParameters defined for sourceId: -1
13:34:48,488   INFO TransmissionModel:370 - >>>>>>>>>>>sourceControllerEvent at time: 0,000000  agentId: 35
13:34:48,498   INFO TransmissionModel:386 - >>>>>>>>>>>defineSourceParameters: sourceId 36 not set explicitly in infectionModelSourceParameters. Source uses default infectionModelSourceParameters defined for sourceId: -1
13:34:48,498   INFO TransmissionModel:370 - >>>>>>>>>>>sourceControllerEvent at time: 0,000000  agentId: 36
13:34:48,498   INFO TransmissionModel:386 - >>>>>>>>>>>defineSourceParameters: sourceId 37 not set explicitly in infectionModelSourceParameters. Source uses default infectionModelSourceParameters defined for sourceId: -1
13:34:48,498   INFO TransmissionModel:370 - >>>>>>>>>>>sourceControllerEvent at time: 0,000000  agentId: 37
13:34:48,498   INFO TransmissionModel:386 - >>>>>>>>>>>defineSourceParameters: sourceId 38 not set explicitly in infectionModelSourceParameters. Source uses default infectionModelSourceParameters defined for sourceId: -1
13:34:48,498   INFO TransmissionModel:370 - >>>>>>>>>>>sourceControllerEvent at time: 0,000000  agentId: 38
13:34:48,498   INFO TransmissionModel:386 - >>>>>>>>>>>defineSourceParameters: sourceId 39 not set explicitly in infectionModelSourceParameters. Source uses default infectionModelSourceParameters defined for sourceId: -1
13:34:48,498   INFO TransmissionModel:370 - >>>>>>>>>>>sourceControllerEvent at time: 0,000000  agentId: 39
13:34:48,498   INFO TransmissionModel:386 - >>>>>>>>>>>defineSourceParameters: sourceId 40 not set explicitly in infectionModelSourceParameters. Source uses default infectionModelSourceParameters defined for sourceId: -1
13:34:48,498   INFO TransmissionModel:370 - >>>>>>>>>>>sourceControllerEvent at time: 0,000000  agentId: 40
13:34:48,498   INFO TransmissionModel:386 - >>>>>>>>>>>defineSourceParameters: sourceId 41 not set explicitly in infectionModelSourceParameters. Source uses default infectionModelSourceParameters defined for sourceId: -1
13:34:48,498   INFO TransmissionModel:370 - >>>>>>>>>>>sourceControllerEvent at time: 0,000000  agentId: 41
13:34:48,498   INFO TransmissionModel:386 - >>>>>>>>>>>defineSourceParameters: sourceId 42 not set explicitly in infectionModelSourceParameters. Source uses default infectionModelSourceParameters defined for sourceId: -1
13:34:48,498   INFO TransmissionModel:370 - >>>>>>>>>>>sourceControllerEvent at time: 0,000000  agentId: 42
13:34:48,498   INFO TransmissionModel:386 - >>>>>>>>>>>defineSourceParameters: sourceId 43 not set explicitly in infectionModelSourceParameters. Source uses default infectionModelSourceParameters defined for sourceId: -1
13:34:48,498   INFO TransmissionModel:370 - >>>>>>>>>>>sourceControllerEvent at time: 0,000000  agentId: 43
13:34:48,498   INFO TransmissionModel:386 - >>>>>>>>>>>defineSourceParameters: sourceId 44 not set explicitly in infectionModelSourceParameters. Source uses default infectionModelSourceParameters defined for sourceId: -1
13:34:48,498   INFO TransmissionModel:370 - >>>>>>>>>>>sourceControllerEvent at time: 0,000000  agentId: 44
13:34:48,498   INFO TransmissionModel:386 - >>>>>>>>>>>defineSourceParameters: sourceId 45 not set explicitly in infectionModelSourceParameters. Source uses default infectionModelSourceParameters defined for sourceId: -1
13:34:48,498   INFO TransmissionModel:370 - >>>>>>>>>>>sourceControllerEvent at time: 0,000000  agentId: 45
13:34:48,498   INFO TransmissionModel:386 - >>>>>>>>>>>defineSourceParameters: sourceId 46 not set explicitly in infectionModelSourceParameters. Source uses default infectionModelSourceParameters defined for sourceId: -1
13:34:48,498   INFO TransmissionModel:370 - >>>>>>>>>>>sourceControllerEvent at time: 0,000000  agentId: 46
13:34:48,514   INFO TransmissionModel:386 - >>>>>>>>>>>defineSourceParameters: sourceId 47 not set explicitly in infectionModelSourceParameters. Source uses default infectionModelSourceParameters defined for sourceId: -1
13:34:48,514   INFO TransmissionModel:370 - >>>>>>>>>>>sourceControllerEvent at time: 0,000000  agentId: 47
13:34:48,514   INFO TransmissionModel:386 - >>>>>>>>>>>defineSourceParameters: sourceId 48 not set explicitly in infectionModelSourceParameters. Source uses default infectionModelSourceParameters defined for sourceId: -1
13:34:48,514   INFO TransmissionModel:370 - >>>>>>>>>>>sourceControllerEvent at time: 0,000000  agentId: 48
13:34:48,514   INFO TransmissionModel:386 - >>>>>>>>>>>defineSourceParameters: sourceId 49 not set explicitly in infectionModelSourceParameters. Source uses default infectionModelSourceParameters defined for sourceId: -1
13:34:48,514   INFO TransmissionModel:370 - >>>>>>>>>>>sourceControllerEvent at time: 0,000000  agentId: 49
13:34:48,514   INFO TransmissionModel:386 - >>>>>>>>>>>defineSourceParameters: sourceId 50 not set explicitly in infectionModelSourceParameters. Source uses default infectionModelSourceParameters defined for sourceId: -1
13:34:48,514   INFO TransmissionModel:370 - >>>>>>>>>>>sourceControllerEvent at time: 0,000000  agentId: 50
13:34:48,514   INFO TransmissionModel:386 - >>>>>>>>>>>defineSourceParameters: sourceId 51 not set explicitly in infectionModelSourceParameters. Source uses default infectionModelSourceParameters defined for sourceId: -1
13:34:48,514   INFO TransmissionModel:370 - >>>>>>>>>>>sourceControllerEvent at time: 0,000000  agentId: 51
13:34:48,514   INFO TransmissionModel:386 - >>>>>>>>>>>defineSourceParameters: sourceId 52 not set explicitly in infectionModelSourceParameters. Source uses default infectionModelSourceParameters defined for sourceId: -1
13:34:48,514   INFO TransmissionModel:370 - >>>>>>>>>>>sourceControllerEvent at time: 0,000000  agentId: 52
13:34:48,514   INFO TransmissionModel:386 - >>>>>>>>>>>defineSourceParameters: sourceId 53 not set explicitly in infectionModelSourceParameters. Source uses default infectionModelSourceParameters defined for sourceId: -1
13:34:48,514   INFO TransmissionModel:370 - >>>>>>>>>>>sourceControllerEvent at time: 0,000000  agentId: 53
13:34:48,514   INFO TransmissionModel:386 - >>>>>>>>>>>defineSourceParameters: sourceId 54 not set explicitly in infectionModelSourceParameters. Source uses default infectionModelSourceParameters defined for sourceId: -1
13:34:48,514   INFO TransmissionModel:370 - >>>>>>>>>>>sourceControllerEvent at time: 0,000000  agentId: 54
13:34:48,514   INFO TransmissionModel:386 - >>>>>>>>>>>defineSourceParameters: sourceId 55 not set explicitly in infectionModelSourceParameters. Source uses default infectionModelSourceParameters defined for sourceId: -1
13:34:48,514   INFO TransmissionModel:370 - >>>>>>>>>>>sourceControllerEvent at time: 0,000000  agentId: 55
13:34:48,514   INFO TransmissionModel:386 - >>>>>>>>>>>defineSourceParameters: sourceId 56 not set explicitly in infectionModelSourceParameters. Source uses default infectionModelSourceParameters defined for sourceId: -1
13:34:48,514   INFO TransmissionModel:370 - >>>>>>>>>>>sourceControllerEvent at time: 0,000000  agentId: 56
13:34:48,514   INFO TransmissionModel:386 - >>>>>>>>>>>defineSourceParameters: sourceId 57 not set explicitly in infectionModelSourceParameters. Source uses default infectionModelSourceParameters defined for sourceId: -1
13:34:48,514   INFO TransmissionModel:370 - >>>>>>>>>>>sourceControllerEvent at time: 0,000000  agentId: 57
13:34:48,530   INFO TransmissionModel:386 - >>>>>>>>>>>defineSourceParameters: sourceId 58 not set explicitly in infectionModelSourceParameters. Source uses default infectionModelSourceParameters defined for sourceId: -1
13:34:48,530   INFO TransmissionModel:370 - >>>>>>>>>>>sourceControllerEvent at time: 0,000000  agentId: 58
13:34:48,530   INFO TransmissionModel:386 - >>>>>>>>>>>defineSourceParameters: sourceId 59 not set explicitly in infectionModelSourceParameters. Source uses default infectionModelSourceParameters defined for sourceId: -1
13:34:48,530   INFO TransmissionModel:370 - >>>>>>>>>>>sourceControllerEvent at time: 0,000000  agentId: 59
13:34:48,530   INFO TransmissionModel:386 - >>>>>>>>>>>defineSourceParameters: sourceId 60 not set explicitly in infectionModelSourceParameters. Source uses default infectionModelSourceParameters defined for sourceId: -1
13:34:48,530   INFO TransmissionModel:370 - >>>>>>>>>>>sourceControllerEvent at time: 0,000000  agentId: 60
13:34:48,530   INFO TransmissionModel:386 - >>>>>>>>>>>defineSourceParameters: sourceId 61 not set explicitly in infectionModelSourceParameters. Source uses default infectionModelSourceParameters defined for sourceId: -1
13:34:48,530   INFO TransmissionModel:370 - >>>>>>>>>>>sourceControllerEvent at time: 0,000000  agentId: 61
13:35:52,171   INFO OutputFile:109 - Absolute file name..\..\..\output\choirRehearsal\condM\miller-2020-life_seed_054\infectionStatus.txt
13:35:52,252   INFO OutputFile:109 - Absolute file name..\..\..\output\choirRehearsal\condM\miller-2020-life_seed_054\pathogenLoad.txt
13:35:52,263   INFO Simulation:252 - Finished writing all output files
13:35:52,263   INFO Simulation:255 - Post-loop: before waitForTraci
13:35:52,263   INFO Simulation:262 - Post-loop: finished.
13:35:52,263   INFO ScenarioRun:207 - Simulation run finished.
13:35:52,263   INFO ScenarioRun:265 - Simulation of scenario miller-2020-life_seed_054 finished.
13:35:52,978   INFO STDOUTERR:15 - Redirect StdOut and StdErr
13:35:52,994   INFO ScenarioRunSubCommand:55 - Use output directory: C:\Users\Rahn\Documents\Forschung\Veroeffentlichungen\2021\CovidSim_Model\data\scenarios\choirRehearsal\scripts\..\..\..\output\choirRehearsal\condM
13:35:53,580 STDOUT STDOUTERR:22 - Topography Warning:
   The target is not used in any source. Remove target to increase performance. 
   The target is not used in any source. Remove target to increase performance. 
   The target is not used in any source. Remove target to increase performance. 
   The target is not used in any source. Remove target to increase performance. 
   The target is not used in any source. Remove target to increase performance. 
   The target is not used in any source. Remove target to increase performance. 
   The target is not used in any source. Remove target to increase performance. 
   The target is not used in any source. Remove target to increase performance. 
   The target is not used in any source. Remove target to increase performance. 
   The target is not used in any source. Remove target to increase performance. 
   The target is not used in any source. Remove target to increase performance. 
   The target is not used in any source. Remove target to increase performance. 
   The target is not used in any source. Remove target to increase performance. 
   The target is not used in any source. Remove target to increase performance. 
   The target is not used in any source. Remove target to increase performance. 
   The target is not used in any source. Remove target to increase performance. 
   The target is not used in any source. Remove target to increase performance. 
   The target is not used in any source. Remove target to increase performance. 
   The target is not used in any source. Remove target to increase performance. 
   The target is not used in any source. Remove target to increase performance. 
   The target is not used in any source. Remove target to increase performance. 
   The target is not used in any source. Remove target to increase performance. 
   The target is not used in any source. Remove target to increase performance. 
   The target is not used in any source. Remove target to increase performance. 
   The target is not used in any source. Remove target to increase performance. 
   The target is not used in any source. Remove target to increase performance. 
   The target is not used in any source. Remove target to increase performance. 
   The target is not used in any source. Remove target to increase performance. 
   The target is not used in any source. Remove target to increase performance. 
   The target is not used in any source. Remove target to increase performance. 
   The target is not used in any source. Remove target to increase performance. 
   The target is not used in any source. Remove target to increase performance. 
   The target is not used in any source. Remove target to increase performance. 
   The target is not used in any source. Remove target to increase performance. 
   The target is not used in any source. Remove target to increase performance. 
   The target is not used in any source. Remove target to increase performance. 
   The target is not used in any source. Remove target to increase performance. 
   The target is not used in any source. Remove target to increase performance. 
   The target is not used in any source. Remove target to increase performance. 
   The target is not used in any source. Remove target to increase performance. 
   The target is not used in any source. Remove target to increase performance. 
   The target is not used in any source. Remove target to increase performance. 
   The target is not used in any source. Remove target to increase performance. 
   The target is not used in any source. Remove target to increase performance. 
   The target is not used in any source. Remove target to increase performance. 
   The target is not used in any source. Remove target to increase performance. 
   The target is not used in any source. Remove target to increase performance. 
   The target is not used in any source. Remove target to increase performance. 
   The target is not used in any source. Remove target to increase performance. 
   The target is not used in any source. Remove target to increase performance. 
   The target is not used in any source. Remove target to increase performance. 
   Two targets overlap. 
   Two targets overlap. 
   Two targets overlap. 
   Two targets overlap. 
   Two targets overlap. 
   Two targets overlap. 
   Two targets overlap. 
   Two targets overlap. 
   Two targets overlap. 
   Two targets overlap. 
   Two targets overlap. 
   Two targets overlap. 
   Two targets overlap. 
   Two targets overlap. 
   Two targets overlap. 
   Two targets overlap. 

13:35:53,627   INFO VadereConfig:66 - Use config file from path C:\Users\Rahn\.config\vadere.conf
13:35:53,765   INFO ScenarioCache:85 - Cache search location: C:\Users\Rahn\Documents\Forschung\Veroeffentlichungen\2021\CovidSim_Model\data\scenarios\choirRehearsal\scripts\..\createdFromTemplate\__cache__
13:35:53,780   INFO ScenarioRun:147 - Initializing scenario: miller-2020-life_seed_055...
13:35:53,780   INFO ScenarioRun:128 - scenario context initialized.
13:35:53,780   INFO ScenarioRun:229 - no mesh miller-2020-life_seed_055.poly was found.
13:35:53,780   INFO ScenarioRun:229 - no mesh miller-2020-life_seed_055_background.poly was found.
13:35:53,896   INFO PotentialFieldDistancesBruteForce:49 - solve floor field (PotentialFieldDistancesBruteForce)
13:35:53,912   INFO PotentialFieldDistancesBruteForce:106 - Progress:  0% -> 0/47450 [points]
13:35:54,032   INFO PotentialFieldDistancesBruteForce:106 - Progress: 10% -> 4745/47450 [points]
13:35:54,066   INFO PotentialFieldDistancesBruteForce:106 - Progress: 20% -> 9490/47450 [points]
13:35:54,097   INFO PotentialFieldDistancesBruteForce:106 - Progress: 30% -> 14235/47450 [points]
13:35:54,121   INFO PotentialFieldDistancesBruteForce:106 - Progress: 40% -> 18980/47450 [points]
13:35:54,152   INFO PotentialFieldDistancesBruteForce:106 - Progress: 50% -> 23725/47450 [points]
13:35:54,181   INFO PotentialFieldDistancesBruteForce:106 - Progress: 60% -> 28470/47450 [points]
13:35:54,213   INFO PotentialFieldDistancesBruteForce:106 - Progress: 70% -> 33215/47450 [points]
13:35:54,228   INFO PotentialFieldDistancesBruteForce:106 - Progress: 80% -> 37960/47450 [points]
13:35:54,260   INFO PotentialFieldDistancesBruteForce:106 - Progress: 90% -> 42705/47450 [points]
13:35:54,266   INFO PotentialFieldDistancesBruteForce:96 - floor field initialization time:370[ms]
13:35:54,266   INFO Topography:428 - Set PedestrianIdCount to start value: 1
13:35:54,419   INFO EikonalSolverDefaultProvider:23 - floor field initialization time:122[ms]
13:35:54,470   INFO EikonalSolverDefaultProvider:23 - floor field initialization time:43[ms]
13:35:54,500   INFO EikonalSolverDefaultProvider:23 - floor field initialization time:30[ms]
13:35:54,549   INFO EikonalSolverDefaultProvider:23 - floor field initialization time:31[ms]
13:35:54,579   INFO EikonalSolverDefaultProvider:23 - floor field initialization time:28[ms]
13:35:54,610   INFO EikonalSolverDefaultProvider:23 - floor field initialization time:29[ms]
13:35:54,642   INFO EikonalSolverDefaultProvider:23 - floor field initialization time:30[ms]
13:35:54,673   INFO EikonalSolverDefaultProvider:23 - floor field initialization time:31[ms]
13:35:54,713   INFO EikonalSolverDefaultProvider:23 - floor field initialization time:40[ms]
13:35:54,762   INFO EikonalSolverDefaultProvider:23 - floor field initialization time:41[ms]
13:35:54,794   INFO EikonalSolverDefaultProvider:23 - floor field initialization time:32[ms]
13:35:54,825   INFO EikonalSolverDefaultProvider:23 - floor field initialization time:29[ms]
13:35:54,853   INFO EikonalSolverDefaultProvider:23 - floor field initialization time:28[ms]
13:35:54,875   INFO EikonalSolverDefaultProvider:23 - floor field initialization time:20[ms]
13:35:54,906   INFO EikonalSolverDefaultProvider:23 - floor field initialization time:31[ms]
13:35:54,934   INFO EikonalSolverDefaultProvider:23 - floor field initialization time:28[ms]
13:35:54,957   INFO EikonalSolverDefaultProvider:23 - floor field initialization time:21[ms]
13:35:54,987   INFO EikonalSolverDefaultProvider:23 - floor field initialization time:22[ms]
13:35:55,017   INFO EikonalSolverDefaultProvider:23 - floor field initialization time:30[ms]
13:35:55,048   INFO EikonalSolverDefaultProvider:23 - floor field initialization time:31[ms]
13:35:55,076   INFO EikonalSolverDefaultProvider:23 - floor field initialization time:28[ms]
13:35:55,107   INFO EikonalSolverDefaultProvider:23 - floor field initialization time:29[ms]
13:35:55,169   INFO EikonalSolverDefaultProvider:23 - floor field initialization time:31[ms]
13:35:55,207   INFO EikonalSolverDefaultProvider:23 - floor field initialization time:38[ms]
13:35:55,238   INFO EikonalSolverDefaultProvider:23 - floor field initialization time:31[ms]
13:35:55,269   INFO EikonalSolverDefaultProvider:23 - floor field initialization time:31[ms]
13:35:55,309   INFO EikonalSolverDefaultProvider:23 - floor field initialization time:40[ms]
13:35:55,340   INFO EikonalSolverDefaultProvider:23 - floor field initialization time:31[ms]
13:35:55,368   INFO EikonalSolverDefaultProvider:23 - floor field initialization time:28[ms]
13:35:55,390   INFO EikonalSolverDefaultProvider:23 - floor field initialization time:20[ms]
13:35:55,421   INFO EikonalSolverDefaultProvider:23 - floor field initialization time:31[ms]
13:35:55,441   INFO EikonalSolverDefaultProvider:23 - floor field initialization time:18[ms]
13:35:55,471   INFO EikonalSolverDefaultProvider:23 - floor field initialization time:30[ms]
13:35:55,491   INFO EikonalSolverDefaultProvider:23 - floor field initialization time:20[ms]
13:35:55,522   INFO EikonalSolverDefaultProvider:23 - floor field initialization time:23[ms]
13:35:55,550   INFO EikonalSolverDefaultProvider:23 - floor field initialization time:28[ms]
13:35:55,572   INFO EikonalSolverDefaultProvider:23 - floor field initialization time:20[ms]
13:35:55,643   INFO EikonalSolverDefaultProvider:23 - floor field initialization time:30[ms]
13:35:55,672   INFO EikonalSolverDefaultProvider:23 - floor field initialization time:29[ms]
13:35:55,694   INFO EikonalSolverDefaultProvider:23 - floor field initialization time:20[ms]
13:35:55,725   INFO EikonalSolverDefaultProvider:23 - floor field initialization time:23[ms]
13:35:55,745   INFO EikonalSolverDefaultProvider:23 - floor field initialization time:20[ms]
13:35:55,775   INFO EikonalSolverDefaultProvider:23 - floor field initialization time:22[ms]
13:35:55,806   INFO EikonalSolverDefaultProvider:23 - floor field initialization time:31[ms]
13:35:55,836   INFO EikonalSolverDefaultProvider:23 - floor field initialization time:30[ms]
13:35:55,865   INFO EikonalSolverDefaultProvider:23 - floor field initialization time:29[ms]
13:35:55,895   INFO EikonalSolverDefaultProvider:23 - floor field initialization time:28[ms]
13:35:55,918   INFO EikonalSolverDefaultProvider:23 - floor field initialization time:21[ms]
13:35:55,948   INFO EikonalSolverDefaultProvider:23 - floor field initialization time:22[ms]
13:35:55,976   INFO EikonalSolverDefaultProvider:23 - floor field initialization time:28[ms]
13:35:56,009   INFO EikonalSolverDefaultProvider:23 - floor field initialization time:31[ms]
13:35:56,070   INFO EikonalSolverDefaultProvider:23 - floor field initialization time:61[ms]
13:35:56,100   INFO EikonalSolverDefaultProvider:23 - floor field initialization time:30[ms]
13:35:56,120   INFO EikonalSolverDefaultProvider:23 - floor field initialization time:20[ms]
13:35:56,150   INFO EikonalSolverDefaultProvider:23 - floor field initialization time:22[ms]
13:35:56,179   INFO EikonalSolverDefaultProvider:23 - floor field initialization time:29[ms]
13:35:56,211   INFO EikonalSolverDefaultProvider:23 - floor field initialization time:30[ms]
13:35:56,240   INFO EikonalSolverDefaultProvider:23 - floor field initialization time:29[ms]
13:35:56,262   INFO EikonalSolverDefaultProvider:23 - floor field initialization time:20[ms]
13:35:56,292   INFO EikonalSolverDefaultProvider:23 - floor field initialization time:30[ms]
13:35:56,313   INFO EikonalSolverDefaultProvider:23 - floor field initialization time:21[ms]
13:35:56,343   INFO EikonalSolverDefaultProvider:23 - floor field initialization time:22[ms]
13:35:56,373   INFO EikonalSolverDefaultProvider:23 - floor field initialization time:30[ms]
13:35:56,404   INFO EikonalSolverDefaultProvider:23 - floor field initialization time:31[ms]
13:35:56,434   INFO EikonalSolverDefaultProvider:23 - floor field initialization time:30[ms]
13:35:56,465   INFO EikonalSolverDefaultProvider:23 - floor field initialization time:31[ms]
13:35:56,523   INFO EikonalSolverDefaultProvider:23 - floor field initialization time:58[ms]
13:35:56,565   INFO EikonalSolverDefaultProvider:23 - floor field initialization time:30[ms]
13:35:56,596   INFO EikonalSolverDefaultProvider:23 - floor field initialization time:31[ms]
13:35:56,624   INFO EikonalSolverDefaultProvider:23 - floor field initialization time:28[ms]
13:35:56,664   INFO EikonalSolverDefaultProvider:23 - floor field initialization time:38[ms]
13:35:56,707   INFO EikonalSolverDefaultProvider:23 - floor field initialization time:41[ms]
13:35:56,735   INFO EikonalSolverDefaultProvider:23 - floor field initialization time:28[ms]
13:35:56,757   INFO EikonalSolverDefaultProvider:23 - floor field initialization time:20[ms]
13:35:56,788   INFO EikonalSolverDefaultProvider:23 - floor field initialization time:22[ms]
13:35:56,818   INFO EikonalSolverDefaultProvider:23 - floor field initialization time:30[ms]
13:35:56,849   INFO EikonalSolverDefaultProvider:23 - floor field initialization time:31[ms]
13:35:56,869   INFO EikonalSolverDefaultProvider:23 - floor field initialization time:20[ms]
13:35:56,900   INFO EikonalSolverDefaultProvider:23 - floor field initialization time:21[ms]
13:35:56,970   INFO EikonalSolverDefaultProvider:23 - floor field initialization time:62[ms]
13:35:57,010   INFO EikonalSolverDefaultProvider:23 - floor field initialization time:40[ms]
13:35:57,051   INFO EikonalSolverDefaultProvider:23 - floor field initialization time:32[ms]
13:35:57,081   INFO EikonalSolverDefaultProvider:23 - floor field initialization time:30[ms]
13:35:57,112   INFO EikonalSolverDefaultProvider:23 - floor field initialization time:31[ms]
13:35:57,152   INFO EikonalSolverDefaultProvider:23 - floor field initialization time:30[ms]
13:35:57,183   INFO EikonalSolverDefaultProvider:23 - floor field initialization time:31[ms]
13:35:57,223   INFO EikonalSolverDefaultProvider:23 - floor field initialization time:32[ms]
13:35:57,253   INFO EikonalSolverDefaultProvider:23 - floor field initialization time:30[ms]
13:35:57,284   INFO EikonalSolverDefaultProvider:23 - floor field initialization time:31[ms]
13:35:57,322   INFO EikonalSolverDefaultProvider:23 - floor field initialization time:30[ms]
13:35:57,355   INFO EikonalSolverDefaultProvider:23 - floor field initialization time:31[ms]
13:35:57,385   INFO EikonalSolverDefaultProvider:23 - floor field initialization time:30[ms]
13:35:57,416   INFO EikonalSolverDefaultProvider:23 - floor field initialization time:31[ms]
13:35:57,446   INFO EikonalSolverDefaultProvider:23 - floor field initialization time:30[ms]
13:35:57,487   INFO EikonalSolverDefaultProvider:23 - floor field initialization time:32[ms]
13:35:57,518   INFO EikonalSolverDefaultProvider:23 - floor field initialization time:31[ms]
13:35:57,558   INFO EikonalSolverDefaultProvider:23 - floor field initialization time:32[ms]
13:35:57,589   INFO EikonalSolverDefaultProvider:23 - floor field initialization time:31[ms]
13:35:57,630   INFO EikonalSolverDefaultProvider:23 - floor field initialization time:41[ms]
13:35:57,668   INFO EikonalSolverDefaultProvider:23 - floor field initialization time:38[ms]
13:35:57,701   INFO EikonalSolverDefaultProvider:23 - floor field initialization time:31[ms]
13:35:57,731   INFO EikonalSolverDefaultProvider:23 - floor field initialization time:30[ms]
13:35:57,761   INFO EikonalSolverDefaultProvider:23 - floor field initialization time:30[ms]
13:35:57,792   INFO EikonalSolverDefaultProvider:23 - floor field initialization time:23[ms]
13:35:57,822   INFO EikonalSolverDefaultProvider:23 - floor field initialization time:20[ms]
13:35:57,842   INFO EikonalSolverDefaultProvider:23 - floor field initialization time:20[ms]
13:35:57,873   INFO EikonalSolverDefaultProvider:23 - floor field initialization time:20[ms]
13:35:57,901   INFO EikonalSolverDefaultProvider:23 - floor field initialization time:28[ms]
13:35:57,984   INFO EikonalSolverDefaultProvider:23 - floor field initialization time:81[ms]
13:35:58,014   INFO EikonalSolverDefaultProvider:23 - floor field initialization time:22[ms]
13:35:58,045   INFO EikonalSolverDefaultProvider:23 - floor field initialization time:31[ms]
13:35:58,073   INFO EikonalSolverDefaultProvider:23 - floor field initialization time:28[ms]
13:35:58,095   INFO EikonalSolverDefaultProvider:23 - floor field initialization time:20[ms]
13:35:58,125   INFO EikonalSolverDefaultProvider:23 - floor field initialization time:30[ms]
13:35:58,153   INFO EikonalSolverDefaultProvider:23 - floor field initialization time:28[ms]
13:35:58,186   INFO EikonalSolverDefaultProvider:23 - floor field initialization time:31[ms]
13:35:58,214   INFO EikonalSolverDefaultProvider:23 - floor field initialization time:28[ms]
13:35:58,236   INFO EikonalSolverDefaultProvider:23 - floor field initialization time:20[ms]
13:35:58,265   INFO EikonalSolverDefaultProvider:23 - floor field initialization time:29[ms]
13:35:58,288   INFO EikonalSolverDefaultProvider:23 - floor field initialization time:21[ms]
13:35:58,308   INFO EikonalSolverDefaultProvider:23 - floor field initialization time:20[ms]
13:35:58,338   INFO EikonalSolverDefaultProvider:23 - floor field initialization time:22[ms]
13:35:58,358   INFO EikonalSolverDefaultProvider:23 - floor field initialization time:20[ms]
13:35:58,387   INFO EikonalSolverDefaultProvider:23 - floor field initialization time:29[ms]
13:35:58,409   INFO EikonalSolverDefaultProvider:23 - floor field initialization time:20[ms]
13:35:58,430   INFO EikonalSolverDefaultProvider:23 - floor field initialization time:21[ms]
13:35:58,450   INFO EikonalSolverDefaultProvider:23 - floor field initialization time:20[ms]
13:35:58,480   INFO EikonalSolverDefaultProvider:23 - floor field initialization time:20[ms]
13:35:58,501   INFO EikonalSolverDefaultProvider:23 - floor field initialization time:21[ms]
13:35:58,521   INFO EikonalSolverDefaultProvider:23 - floor field initialization time:20[ms]
13:35:58,549   INFO EikonalSolverDefaultProvider:23 - floor field initialization time:20[ms]
13:35:58,572   INFO EikonalSolverDefaultProvider:23 - floor field initialization time:20[ms]
13:35:58,592   INFO EikonalSolverDefaultProvider:23 - floor field initialization time:20[ms]
13:35:58,693   INFO EikonalSolverDefaultProvider:23 - floor field initialization time:91[ms]
13:35:58,723   INFO EikonalSolverDefaultProvider:23 - floor field initialization time:22[ms]
13:35:58,743   INFO EikonalSolverDefaultProvider:23 - floor field initialization time:20[ms]
13:35:58,774   INFO EikonalSolverDefaultProvider:23 - floor field initialization time:22[ms]
13:35:58,794   INFO EikonalSolverDefaultProvider:23 - floor field initialization time:20[ms]
13:35:58,822   INFO EikonalSolverDefaultProvider:23 - floor field initialization time:28[ms]
13:35:58,845   INFO EikonalSolverDefaultProvider:23 - floor field initialization time:21[ms]
13:35:58,875   INFO EikonalSolverDefaultProvider:23 - floor field initialization time:30[ms]
13:35:58,895   INFO EikonalSolverDefaultProvider:23 - floor field initialization time:20[ms]
13:35:58,926   INFO EikonalSolverDefaultProvider:23 - floor field initialization time:23[ms]
13:35:58,946   INFO EikonalSolverDefaultProvider:23 - floor field initialization time:20[ms]
13:35:58,966   INFO EikonalSolverDefaultProvider:23 - floor field initialization time:20[ms]
13:35:59,004   INFO EikonalSolverDefaultProvider:23 - floor field initialization time:30[ms]
13:35:59,027   INFO EikonalSolverDefaultProvider:23 - floor field initialization time:20[ms]
13:35:59,047   INFO EikonalSolverDefaultProvider:23 - floor field initialization time:20[ms]
13:35:59,076   INFO EikonalSolverDefaultProvider:23 - floor field initialization time:29[ms]
13:35:59,098   INFO EikonalSolverDefaultProvider:23 - floor field initialization time:20[ms]
13:35:59,118   INFO EikonalSolverDefaultProvider:23 - floor field initialization time:20[ms]
13:35:59,149   INFO EikonalSolverDefaultProvider:23 - floor field initialization time:21[ms]
13:35:59,177   INFO EikonalSolverDefaultProvider:23 - floor field initialization time:28[ms]
13:35:59,200   INFO EikonalSolverDefaultProvider:23 - floor field initialization time:21[ms]
13:35:59,229   INFO EikonalSolverDefaultProvider:23 - floor field initialization time:29[ms]
13:35:59,251   INFO EikonalSolverDefaultProvider:23 - floor field initialization time:20[ms]
13:35:59,279   INFO EikonalSolverDefaultProvider:23 - floor field initialization time:28[ms]
13:35:59,372   INFO EikonalSolverDefaultProvider:23 - floor field initialization time:30[ms]
13:35:59,403   INFO EikonalSolverDefaultProvider:23 - floor field initialization time:31[ms]
13:35:59,431   INFO EikonalSolverDefaultProvider:23 - floor field initialization time:28[ms]
13:35:59,461   INFO EikonalSolverDefaultProvider:23 - floor field initialization time:28[ms]
13:35:59,484   INFO EikonalSolverDefaultProvider:23 - floor field initialization time:21[ms]
13:35:59,514   INFO EikonalSolverDefaultProvider:23 - floor field initialization time:22[ms]
13:35:59,545   INFO EikonalSolverDefaultProvider:23 - floor field initialization time:31[ms]
13:35:59,565   INFO EikonalSolverDefaultProvider:23 - floor field initialization time:20[ms]
13:35:59,596   INFO EikonalSolverDefaultProvider:23 - floor field initialization time:21[ms]
13:35:59,616   INFO EikonalSolverDefaultProvider:23 - floor field initialization time:20[ms]
13:35:59,646   INFO EikonalSolverDefaultProvider:23 - floor field initialization time:22[ms]
13:35:59,646   INFO Simulation:278 - preLoop finished.
13:35:59,646   INFO TransmissionModel:370 - >>>>>>>>>>>sourceControllerEvent at time: 0,000000  agentId: 1
13:35:59,654   INFO TransmissionModel:386 - >>>>>>>>>>>defineSourceParameters: sourceId 2 not set explicitly in infectionModelSourceParameters. Source uses default infectionModelSourceParameters defined for sourceId: -1
13:35:59,654   INFO TransmissionModel:370 - >>>>>>>>>>>sourceControllerEvent at time: 0,000000  agentId: 2
13:35:59,656   INFO TransmissionModel:386 - >>>>>>>>>>>defineSourceParameters: sourceId 3 not set explicitly in infectionModelSourceParameters. Source uses default infectionModelSourceParameters defined for sourceId: -1
13:35:59,656   INFO TransmissionModel:370 - >>>>>>>>>>>sourceControllerEvent at time: 0,000000  agentId: 3
13:35:59,656   INFO TransmissionModel:386 - >>>>>>>>>>>defineSourceParameters: sourceId 4 not set explicitly in infectionModelSourceParameters. Source uses default infectionModelSourceParameters defined for sourceId: -1
13:35:59,656   INFO TransmissionModel:370 - >>>>>>>>>>>sourceControllerEvent at time: 0,000000  agentId: 4
13:35:59,656   INFO TransmissionModel:386 - >>>>>>>>>>>defineSourceParameters: sourceId 5 not set explicitly in infectionModelSourceParameters. Source uses default infectionModelSourceParameters defined for sourceId: -1
13:35:59,656   INFO TransmissionModel:370 - >>>>>>>>>>>sourceControllerEvent at time: 0,000000  agentId: 5
13:35:59,656   INFO TransmissionModel:386 - >>>>>>>>>>>defineSourceParameters: sourceId 6 not set explicitly in infectionModelSourceParameters. Source uses default infectionModelSourceParameters defined for sourceId: -1
13:35:59,656   INFO TransmissionModel:370 - >>>>>>>>>>>sourceControllerEvent at time: 0,000000  agentId: 6
13:35:59,656   INFO TransmissionModel:386 - >>>>>>>>>>>defineSourceParameters: sourceId 7 not set explicitly in infectionModelSourceParameters. Source uses default infectionModelSourceParameters defined for sourceId: -1
13:35:59,664   INFO TransmissionModel:370 - >>>>>>>>>>>sourceControllerEvent at time: 0,000000  agentId: 7
13:35:59,664   INFO TransmissionModel:386 - >>>>>>>>>>>defineSourceParameters: sourceId 8 not set explicitly in infectionModelSourceParameters. Source uses default infectionModelSourceParameters defined for sourceId: -1
13:35:59,664   INFO TransmissionModel:370 - >>>>>>>>>>>sourceControllerEvent at time: 0,000000  agentId: 8
13:35:59,666   INFO TransmissionModel:386 - >>>>>>>>>>>defineSourceParameters: sourceId 9 not set explicitly in infectionModelSourceParameters. Source uses default infectionModelSourceParameters defined for sourceId: -1
13:35:59,666   INFO TransmissionModel:370 - >>>>>>>>>>>sourceControllerEvent at time: 0,000000  agentId: 9
13:35:59,666   INFO TransmissionModel:386 - >>>>>>>>>>>defineSourceParameters: sourceId 10 not set explicitly in infectionModelSourceParameters. Source uses default infectionModelSourceParameters defined for sourceId: -1
13:35:59,666   INFO TransmissionModel:370 - >>>>>>>>>>>sourceControllerEvent at time: 0,000000  agentId: 10
13:35:59,666   INFO TransmissionModel:386 - >>>>>>>>>>>defineSourceParameters: sourceId 11 not set explicitly in infectionModelSourceParameters. Source uses default infectionModelSourceParameters defined for sourceId: -1
13:35:59,666   INFO TransmissionModel:370 - >>>>>>>>>>>sourceControllerEvent at time: 0,000000  agentId: 11
13:35:59,666   INFO TransmissionModel:386 - >>>>>>>>>>>defineSourceParameters: sourceId 12 not set explicitly in infectionModelSourceParameters. Source uses default infectionModelSourceParameters defined for sourceId: -1
13:35:59,666   INFO TransmissionModel:370 - >>>>>>>>>>>sourceControllerEvent at time: 0,000000  agentId: 12
13:35:59,666   INFO TransmissionModel:386 - >>>>>>>>>>>defineSourceParameters: sourceId 13 not set explicitly in infectionModelSourceParameters. Source uses default infectionModelSourceParameters defined for sourceId: -1
13:35:59,666   INFO TransmissionModel:370 - >>>>>>>>>>>sourceControllerEvent at time: 0,000000  agentId: 13
13:35:59,674   INFO TransmissionModel:386 - >>>>>>>>>>>defineSourceParameters: sourceId 14 not set explicitly in infectionModelSourceParameters. Source uses default infectionModelSourceParameters defined for sourceId: -1
13:35:59,674   INFO TransmissionModel:370 - >>>>>>>>>>>sourceControllerEvent at time: 0,000000  agentId: 14
13:35:59,674   INFO TransmissionModel:386 - >>>>>>>>>>>defineSourceParameters: sourceId 15 not set explicitly in infectionModelSourceParameters. Source uses default infectionModelSourceParameters defined for sourceId: -1
13:35:59,674   INFO TransmissionModel:370 - >>>>>>>>>>>sourceControllerEvent at time: 0,000000  agentId: 15
13:35:59,674   INFO TransmissionModel:386 - >>>>>>>>>>>defineSourceParameters: sourceId 16 not set explicitly in infectionModelSourceParameters. Source uses default infectionModelSourceParameters defined for sourceId: -1
13:35:59,674   INFO TransmissionModel:370 - >>>>>>>>>>>sourceControllerEvent at time: 0,000000  agentId: 16
13:35:59,674   INFO TransmissionModel:386 - >>>>>>>>>>>defineSourceParameters: sourceId 17 not set explicitly in infectionModelSourceParameters. Source uses default infectionModelSourceParameters defined for sourceId: -1
13:35:59,674   INFO TransmissionModel:370 - >>>>>>>>>>>sourceControllerEvent at time: 0,000000  agentId: 17
13:35:59,674   INFO TransmissionModel:386 - >>>>>>>>>>>defineSourceParameters: sourceId 18 not set explicitly in infectionModelSourceParameters. Source uses default infectionModelSourceParameters defined for sourceId: -1
13:35:59,674   INFO TransmissionModel:370 - >>>>>>>>>>>sourceControllerEvent at time: 0,000000  agentId: 18
13:35:59,674   INFO TransmissionModel:386 - >>>>>>>>>>>defineSourceParameters: sourceId 19 not set explicitly in infectionModelSourceParameters. Source uses default infectionModelSourceParameters defined for sourceId: -1
13:35:59,674   INFO TransmissionModel:370 - >>>>>>>>>>>sourceControllerEvent at time: 0,000000  agentId: 19
13:35:59,684   INFO TransmissionModel:386 - >>>>>>>>>>>defineSourceParameters: sourceId 20 not set explicitly in infectionModelSourceParameters. Source uses default infectionModelSourceParameters defined for sourceId: -1
13:35:59,684   INFO TransmissionModel:370 - >>>>>>>>>>>sourceControllerEvent at time: 0,000000  agentId: 20
13:35:59,684   INFO TransmissionModel:386 - >>>>>>>>>>>defineSourceParameters: sourceId 21 not set explicitly in infectionModelSourceParameters. Source uses default infectionModelSourceParameters defined for sourceId: -1
13:35:59,684   INFO TransmissionModel:370 - >>>>>>>>>>>sourceControllerEvent at time: 0,000000  agentId: 21
13:35:59,684   INFO TransmissionModel:386 - >>>>>>>>>>>defineSourceParameters: sourceId 22 not set explicitly in infectionModelSourceParameters. Source uses default infectionModelSourceParameters defined for sourceId: -1
13:35:59,684   INFO TransmissionModel:370 - >>>>>>>>>>>sourceControllerEvent at time: 0,000000  agentId: 22
13:35:59,684   INFO TransmissionModel:386 - >>>>>>>>>>>defineSourceParameters: sourceId 23 not set explicitly in infectionModelSourceParameters. Source uses default infectionModelSourceParameters defined for sourceId: -1
13:35:59,684   INFO TransmissionModel:370 - >>>>>>>>>>>sourceControllerEvent at time: 0,000000  agentId: 23
13:35:59,684   INFO TransmissionModel:386 - >>>>>>>>>>>defineSourceParameters: sourceId 24 not set explicitly in infectionModelSourceParameters. Source uses default infectionModelSourceParameters defined for sourceId: -1
13:35:59,684   INFO TransmissionModel:370 - >>>>>>>>>>>sourceControllerEvent at time: 0,000000  agentId: 24
13:35:59,684   INFO TransmissionModel:386 - >>>>>>>>>>>defineSourceParameters: sourceId 25 not set explicitly in infectionModelSourceParameters. Source uses default infectionModelSourceParameters defined for sourceId: -1
13:35:59,684   INFO TransmissionModel:370 - >>>>>>>>>>>sourceControllerEvent at time: 0,000000  agentId: 25
13:35:59,684   INFO TransmissionModel:386 - >>>>>>>>>>>defineSourceParameters: sourceId 26 not set explicitly in infectionModelSourceParameters. Source uses default infectionModelSourceParameters defined for sourceId: -1
13:35:59,700   INFO TransmissionModel:370 - >>>>>>>>>>>sourceControllerEvent at time: 0,000000  agentId: 26
13:35:59,700   INFO TransmissionModel:386 - >>>>>>>>>>>defineSourceParameters: sourceId 27 not set explicitly in infectionModelSourceParameters. Source uses default infectionModelSourceParameters defined for sourceId: -1
13:35:59,700   INFO TransmissionModel:370 - >>>>>>>>>>>sourceControllerEvent at time: 0,000000  agentId: 27
13:35:59,700   INFO TransmissionModel:386 - >>>>>>>>>>>defineSourceParameters: sourceId 28 not set explicitly in infectionModelSourceParameters. Source uses default infectionModelSourceParameters defined for sourceId: -1
13:35:59,700   INFO TransmissionModel:370 - >>>>>>>>>>>sourceControllerEvent at time: 0,000000  agentId: 28
13:35:59,700   INFO TransmissionModel:386 - >>>>>>>>>>>defineSourceParameters: sourceId 29 not set explicitly in infectionModelSourceParameters. Source uses default infectionModelSourceParameters defined for sourceId: -1
13:35:59,700   INFO TransmissionModel:370 - >>>>>>>>>>>sourceControllerEvent at time: 0,000000  agentId: 29
13:35:59,700   INFO TransmissionModel:386 - >>>>>>>>>>>defineSourceParameters: sourceId 30 not set explicitly in infectionModelSourceParameters. Source uses default infectionModelSourceParameters defined for sourceId: -1
13:35:59,700   INFO TransmissionModel:370 - >>>>>>>>>>>sourceControllerEvent at time: 0,000000  agentId: 30
13:35:59,700   INFO TransmissionModel:386 - >>>>>>>>>>>defineSourceParameters: sourceId 31 not set explicitly in infectionModelSourceParameters. Source uses default infectionModelSourceParameters defined for sourceId: -1
13:35:59,700   INFO TransmissionModel:370 - >>>>>>>>>>>sourceControllerEvent at time: 0,000000  agentId: 31
13:35:59,700   INFO TransmissionModel:386 - >>>>>>>>>>>defineSourceParameters: sourceId 32 not set explicitly in infectionModelSourceParameters. Source uses default infectionModelSourceParameters defined for sourceId: -1
13:35:59,700   INFO TransmissionModel:370 - >>>>>>>>>>>sourceControllerEvent at time: 0,000000  agentId: 32
13:35:59,700   INFO TransmissionModel:386 - >>>>>>>>>>>defineSourceParameters: sourceId 33 not set explicitly in infectionModelSourceParameters. Source uses default infectionModelSourceParameters defined for sourceId: -1
13:35:59,700   INFO TransmissionModel:370 - >>>>>>>>>>>sourceControllerEvent at time: 0,000000  agentId: 33
13:35:59,700   INFO TransmissionModel:386 - >>>>>>>>>>>defineSourceParameters: sourceId 34 not set explicitly in infectionModelSourceParameters. Source uses default infectionModelSourceParameters defined for sourceId: -1
13:35:59,700   INFO TransmissionModel:370 - >>>>>>>>>>>sourceControllerEvent at time: 0,000000  agentId: 34
13:35:59,700   INFO TransmissionModel:386 - >>>>>>>>>>>defineSourceParameters: sourceId 35 not set explicitly in infectionModelSourceParameters. Source uses default infectionModelSourceParameters defined for sourceId: -1
13:35:59,716   INFO TransmissionModel:370 - >>>>>>>>>>>sourceControllerEvent at time: 0,000000  agentId: 35
13:35:59,716   INFO TransmissionModel:386 - >>>>>>>>>>>defineSourceParameters: sourceId 36 not set explicitly in infectionModelSourceParameters. Source uses default infectionModelSourceParameters defined for sourceId: -1
13:35:59,716   INFO TransmissionModel:370 - >>>>>>>>>>>sourceControllerEvent at time: 0,000000  agentId: 36
13:35:59,716   INFO TransmissionModel:386 - >>>>>>>>>>>defineSourceParameters: sourceId 37 not set explicitly in infectionModelSourceParameters. Source uses default infectionModelSourceParameters defined for sourceId: -1
13:35:59,716   INFO TransmissionModel:370 - >>>>>>>>>>>sourceControllerEvent at time: 0,000000  agentId: 37
13:35:59,716   INFO TransmissionModel:386 - >>>>>>>>>>>defineSourceParameters: sourceId 38 not set explicitly in infectionModelSourceParameters. Source uses default infectionModelSourceParameters defined for sourceId: -1
13:35:59,716   INFO TransmissionModel:370 - >>>>>>>>>>>sourceControllerEvent at time: 0,000000  agentId: 38
13:35:59,716   INFO TransmissionModel:386 - >>>>>>>>>>>defineSourceParameters: sourceId 39 not set explicitly in infectionModelSourceParameters. Source uses default infectionModelSourceParameters defined for sourceId: -1
13:35:59,716   INFO TransmissionModel:370 - >>>>>>>>>>>sourceControllerEvent at time: 0,000000  agentId: 39
13:35:59,716   INFO TransmissionModel:386 - >>>>>>>>>>>defineSourceParameters: sourceId 40 not set explicitly in infectionModelSourceParameters. Source uses default infectionModelSourceParameters defined for sourceId: -1
13:35:59,716   INFO TransmissionModel:370 - >>>>>>>>>>>sourceControllerEvent at time: 0,000000  agentId: 40
13:35:59,716   INFO TransmissionModel:386 - >>>>>>>>>>>defineSourceParameters: sourceId 41 not set explicitly in infectionModelSourceParameters. Source uses default infectionModelSourceParameters defined for sourceId: -1
13:35:59,716   INFO TransmissionModel:370 - >>>>>>>>>>>sourceControllerEvent at time: 0,000000  agentId: 41
13:35:59,716   INFO TransmissionModel:386 - >>>>>>>>>>>defineSourceParameters: sourceId 42 not set explicitly in infectionModelSourceParameters. Source uses default infectionModelSourceParameters defined for sourceId: -1
13:35:59,716   INFO TransmissionModel:370 - >>>>>>>>>>>sourceControllerEvent at time: 0,000000  agentId: 42
13:35:59,716   INFO TransmissionModel:386 - >>>>>>>>>>>defineSourceParameters: sourceId 43 not set explicitly in infectionModelSourceParameters. Source uses default infectionModelSourceParameters defined for sourceId: -1
13:35:59,716   INFO TransmissionModel:370 - >>>>>>>>>>>sourceControllerEvent at time: 0,000000  agentId: 43
13:35:59,716   INFO TransmissionModel:386 - >>>>>>>>>>>defineSourceParameters: sourceId 44 not set explicitly in infectionModelSourceParameters. Source uses default infectionModelSourceParameters defined for sourceId: -1
13:35:59,716   INFO TransmissionModel:370 - >>>>>>>>>>>sourceControllerEvent at time: 0,000000  agentId: 44
13:35:59,716   INFO TransmissionModel:386 - >>>>>>>>>>>defineSourceParameters: sourceId 45 not set explicitly in infectionModelSourceParameters. Source uses default infectionModelSourceParameters defined for sourceId: -1
13:35:59,716   INFO TransmissionModel:370 - >>>>>>>>>>>sourceControllerEvent at time: 0,000000  agentId: 45
13:35:59,716   INFO TransmissionModel:386 - >>>>>>>>>>>defineSourceParameters: sourceId 46 not set explicitly in infectionModelSourceParameters. Source uses default infectionModelSourceParameters defined for sourceId: -1
13:35:59,731   INFO TransmissionModel:370 - >>>>>>>>>>>sourceControllerEvent at time: 0,000000  agentId: 46
13:35:59,731   INFO TransmissionModel:386 - >>>>>>>>>>>defineSourceParameters: sourceId 47 not set explicitly in infectionModelSourceParameters. Source uses default infectionModelSourceParameters defined for sourceId: -1
13:35:59,731   INFO TransmissionModel:370 - >>>>>>>>>>>sourceControllerEvent at time: 0,000000  agentId: 47
13:35:59,731   INFO TransmissionModel:386 - >>>>>>>>>>>defineSourceParameters: sourceId 48 not set explicitly in infectionModelSourceParameters. Source uses default infectionModelSourceParameters defined for sourceId: -1
13:35:59,731   INFO TransmissionModel:370 - >>>>>>>>>>>sourceControllerEvent at time: 0,000000  agentId: 48
13:35:59,731   INFO TransmissionModel:386 - >>>>>>>>>>>defineSourceParameters: sourceId 49 not set explicitly in infectionModelSourceParameters. Source uses default infectionModelSourceParameters defined for sourceId: -1
13:35:59,731   INFO TransmissionModel:370 - >>>>>>>>>>>sourceControllerEvent at time: 0,000000  agentId: 49
13:35:59,731   INFO TransmissionModel:386 - >>>>>>>>>>>defineSourceParameters: sourceId 50 not set explicitly in infectionModelSourceParameters. Source uses default infectionModelSourceParameters defined for sourceId: -1
13:35:59,731   INFO TransmissionModel:370 - >>>>>>>>>>>sourceControllerEvent at time: 0,000000  agentId: 50
13:35:59,731   INFO TransmissionModel:386 - >>>>>>>>>>>defineSourceParameters: sourceId 51 not set explicitly in infectionModelSourceParameters. Source uses default infectionModelSourceParameters defined for sourceId: -1
13:35:59,731   INFO TransmissionModel:370 - >>>>>>>>>>>sourceControllerEvent at time: 0,000000  agentId: 51
13:35:59,731   INFO TransmissionModel:386 - >>>>>>>>>>>defineSourceParameters: sourceId 52 not set explicitly in infectionModelSourceParameters. Source uses default infectionModelSourceParameters defined for sourceId: -1
13:35:59,731   INFO TransmissionModel:370 - >>>>>>>>>>>sourceControllerEvent at time: 0,000000  agentId: 52
13:35:59,731   INFO TransmissionModel:386 - >>>>>>>>>>>defineSourceParameters: sourceId 53 not set explicitly in infectionModelSourceParameters. Source uses default infectionModelSourceParameters defined for sourceId: -1
13:35:59,731   INFO TransmissionModel:370 - >>>>>>>>>>>sourceControllerEvent at time: 0,000000  agentId: 53
13:35:59,731   INFO TransmissionModel:386 - >>>>>>>>>>>defineSourceParameters: sourceId 54 not set explicitly in infectionModelSourceParameters. Source uses default infectionModelSourceParameters defined for sourceId: -1
13:35:59,731   INFO TransmissionModel:370 - >>>>>>>>>>>sourceControllerEvent at time: 0,000000  agentId: 54
13:35:59,731   INFO TransmissionModel:386 - >>>>>>>>>>>defineSourceParameters: sourceId 55 not set explicitly in infectionModelSourceParameters. Source uses default infectionModelSourceParameters defined for sourceId: -1
13:35:59,731   INFO TransmissionModel:370 - >>>>>>>>>>>sourceControllerEvent at time: 0,000000  agentId: 55
13:35:59,731   INFO TransmissionModel:386 - >>>>>>>>>>>defineSourceParameters: sourceId 56 not set explicitly in infectionModelSourceParameters. Source uses default infectionModelSourceParameters defined for sourceId: -1
13:35:59,731   INFO TransmissionModel:370 - >>>>>>>>>>>sourceControllerEvent at time: 0,000000  agentId: 56
13:35:59,731   INFO TransmissionModel:386 - >>>>>>>>>>>defineSourceParameters: sourceId 57 not set explicitly in infectionModelSourceParameters. Source uses default infectionModelSourceParameters defined for sourceId: -1
13:35:59,731   INFO TransmissionModel:370 - >>>>>>>>>>>sourceControllerEvent at time: 0,000000  agentId: 57
13:35:59,747   INFO TransmissionModel:386 - >>>>>>>>>>>defineSourceParameters: sourceId 58 not set explicitly in infectionModelSourceParameters. Source uses default infectionModelSourceParameters defined for sourceId: -1
13:35:59,747   INFO TransmissionModel:370 - >>>>>>>>>>>sourceControllerEvent at time: 0,000000  agentId: 58
13:35:59,747   INFO TransmissionModel:386 - >>>>>>>>>>>defineSourceParameters: sourceId 59 not set explicitly in infectionModelSourceParameters. Source uses default infectionModelSourceParameters defined for sourceId: -1
13:35:59,747   INFO TransmissionModel:370 - >>>>>>>>>>>sourceControllerEvent at time: 0,000000  agentId: 59
13:35:59,747   INFO TransmissionModel:386 - >>>>>>>>>>>defineSourceParameters: sourceId 60 not set explicitly in infectionModelSourceParameters. Source uses default infectionModelSourceParameters defined for sourceId: -1
13:35:59,747   INFO TransmissionModel:370 - >>>>>>>>>>>sourceControllerEvent at time: 0,000000  agentId: 60
13:35:59,747   INFO TransmissionModel:386 - >>>>>>>>>>>defineSourceParameters: sourceId 61 not set explicitly in infectionModelSourceParameters. Source uses default infectionModelSourceParameters defined for sourceId: -1
13:35:59,747   INFO TransmissionModel:370 - >>>>>>>>>>>sourceControllerEvent at time: 0,000000  agentId: 61
13:36:53,787   INFO OutputFile:109 - Absolute file name..\..\..\output\choirRehearsal\condM\miller-2020-life_seed_055\infectionStatus.txt
13:36:53,867   INFO OutputFile:109 - Absolute file name..\..\..\output\choirRehearsal\condM\miller-2020-life_seed_055\pathogenLoad.txt
13:36:53,880   INFO Simulation:252 - Finished writing all output files
13:36:53,880   INFO Simulation:255 - Post-loop: before waitForTraci
13:36:53,880   INFO Simulation:262 - Post-loop: finished.
13:36:53,880   INFO ScenarioRun:207 - Simulation run finished.
13:36:53,880   INFO ScenarioRun:265 - Simulation of scenario miller-2020-life_seed_055 finished.
13:36:54,616   INFO STDOUTERR:15 - Redirect StdOut and StdErr
13:36:54,624   INFO ScenarioRunSubCommand:55 - Use output directory: C:\Users\Rahn\Documents\Forschung\Veroeffentlichungen\2021\CovidSim_Model\data\scenarios\choirRehearsal\scripts\..\..\..\output\choirRehearsal\condM
13:36:55,240 STDOUT STDOUTERR:22 - Topography Warning:
   The target is not used in any source. Remove target to increase performance. 
   The target is not used in any source. Remove target to increase performance. 
   The target is not used in any source. Remove target to increase performance. 
   The target is not used in any source. Remove target to increase performance. 
   The target is not used in any source. Remove target to increase performance. 
   The target is not used in any source. Remove target to increase performance. 
   The target is not used in any source. Remove target to increase performance. 
   The target is not used in any source. Remove target to increase performance. 
   The target is not used in any source. Remove target to increase performance. 
   The target is not used in any source. Remove target to increase performance. 
   The target is not used in any source. Remove target to increase performance. 
   The target is not used in any source. Remove target to increase performance. 
   The target is not used in any source. Remove target to increase performance. 
   The target is not used in any source. Remove target to increase performance. 
   The target is not used in any source. Remove target to increase performance. 
   The target is not used in any source. Remove target to increase performance. 
   The target is not used in any source. Remove target to increase performance. 
   The target is not used in any source. Remove target to increase performance. 
   The target is not used in any source. Remove target to increase performance. 
   The target is not used in any source. Remove target to increase performance. 
   The target is not used in any source. Remove target to increase performance. 
   The target is not used in any source. Remove target to increase performance. 
   The target is not used in any source. Remove target to increase performance. 
   The target is not used in any source. Remove target to increase performance. 
   The target is not used in any source. Remove target to increase performance. 
   The target is not used in any source. Remove target to increase performance. 
   The target is not used in any source. Remove target to increase performance. 
   The target is not used in any source. Remove target to increase performance. 
   The target is not used in any source. Remove target to increase performance. 
   The target is not used in any source. Remove target to increase performance. 
   The target is not used in any source. Remove target to increase performance. 
   The target is not used in any source. Remove target to increase performance. 
   The target is not used in any source. Remove target to increase performance. 
   The target is not used in any source. Remove target to increase performance. 
   The target is not used in any source. Remove target to increase performance. 
   The target is not used in any source. Remove target to increase performance. 
   The target is not used in any source. Remove target to increase performance. 
   The target is not used in any source. Remove target to increase performance. 
   The target is not used in any source. Remove target to increase performance. 
   The target is not used in any source. Remove target to increase performance. 
   The target is not used in any source. Remove target to increase performance. 
   The target is not used in any source. Remove target to increase performance. 
   The target is not used in any source. Remove target to increase performance. 
   The target is not used in any source. Remove target to increase performance. 
   The target is not used in any source. Remove target to increase performance. 
   The target is not used in any source. Remove target to increase performance. 
   The target is not used in any source. Remove target to increase performance. 
   The target is not used in any source. Remove target to increase performance. 
   The target is not used in any source. Remove target to increase performance. 
   The target is not used in any source. Remove target to increase performance. 
   Two targets overlap. 
   Two targets overlap. 
   Two targets overlap. 
   Two targets overlap. 
   Two targets overlap. 
   Two targets overlap. 
   Two targets overlap. 
   Two targets overlap. 
   Two targets overlap. 
   Two targets overlap. 
   Two targets overlap. 
   Two targets overlap. 
   Two targets overlap. 
   Two targets overlap. 
   Two targets overlap. 
   Two targets overlap. 

13:36:55,292   INFO VadereConfig:66 - Use config file from path C:\Users\Rahn\.config\vadere.conf
13:36:55,431   INFO ScenarioCache:85 - Cache search location: C:\Users\Rahn\Documents\Forschung\Veroeffentlichungen\2021\CovidSim_Model\data\scenarios\choirRehearsal\scripts\..\createdFromTemplate\__cache__
13:36:55,447   INFO ScenarioRun:147 - Initializing scenario: miller-2020-life_seed_056...
13:36:55,447   INFO ScenarioRun:128 - scenario context initialized.
13:36:55,447   INFO ScenarioRun:229 - no mesh miller-2020-life_seed_056.poly was found.
13:36:55,462   INFO ScenarioRun:229 - no mesh miller-2020-life_seed_056_background.poly was found.
13:36:55,568   INFO PotentialFieldDistancesBruteForce:49 - solve floor field (PotentialFieldDistancesBruteForce)
13:36:55,568   INFO PotentialFieldDistancesBruteForce:106 - Progress:  0% -> 0/47450 [points]
13:36:55,669   INFO PotentialFieldDistancesBruteForce:106 - Progress: 10% -> 4745/47450 [points]
13:36:55,700   INFO PotentialFieldDistancesBruteForce:106 - Progress: 20% -> 9490/47450 [points]
13:36:55,738   INFO PotentialFieldDistancesBruteForce:106 - Progress: 30% -> 14235/47450 [points]
13:36:55,785   INFO PotentialFieldDistancesBruteForce:106 - Progress: 40% -> 18980/47450 [points]
13:36:55,822   INFO PotentialFieldDistancesBruteForce:106 - Progress: 50% -> 23725/47450 [points]
13:36:55,854   INFO PotentialFieldDistancesBruteForce:106 - Progress: 60% -> 28470/47450 [points]
13:36:55,885   INFO PotentialFieldDistancesBruteForce:106 - Progress: 70% -> 33215/47450 [points]
13:36:55,923   INFO PotentialFieldDistancesBruteForce:106 - Progress: 80% -> 37960/47450 [points]
13:36:55,938   INFO PotentialFieldDistancesBruteForce:106 - Progress: 90% -> 42705/47450 [points]
13:36:55,962   INFO PotentialFieldDistancesBruteForce:96 - floor field initialization time:394[ms]
13:36:55,962   INFO Topography:428 - Set PedestrianIdCount to start value: 1
13:36:56,116   INFO EikonalSolverDefaultProvider:23 - floor field initialization time:107[ms]
13:36:56,170   INFO EikonalSolverDefaultProvider:23 - floor field initialization time:47[ms]
13:36:56,201   INFO EikonalSolverDefaultProvider:23 - floor field initialization time:31[ms]
13:36:56,254   INFO EikonalSolverDefaultProvider:23 - floor field initialization time:31[ms]
13:36:56,286   INFO EikonalSolverDefaultProvider:23 - floor field initialization time:32[ms]
13:36:56,324   INFO EikonalSolverDefaultProvider:23 - floor field initialization time:38[ms]
13:36:56,355   INFO EikonalSolverDefaultProvider:23 - floor field initialization time:31[ms]
13:36:56,386   INFO EikonalSolverDefaultProvider:23 - floor field initialization time:31[ms]
13:36:56,424   INFO EikonalSolverDefaultProvider:23 - floor field initialization time:22[ms]
13:36:56,455   INFO EikonalSolverDefaultProvider:23 - floor field initialization time:31[ms]
13:36:56,524   INFO EikonalSolverDefaultProvider:23 - floor field initialization time:38[ms]
13:36:56,540   INFO EikonalSolverDefaultProvider:23 - floor field initialization time:16[ms]
13:36:56,571   INFO EikonalSolverDefaultProvider:23 - floor field initialization time:16[ms]
13:36:56,602   INFO EikonalSolverDefaultProvider:23 - floor field initialization time:31[ms]
13:36:56,624   INFO EikonalSolverDefaultProvider:23 - floor field initialization time:22[ms]
13:36:56,656   INFO EikonalSolverDefaultProvider:23 - floor field initialization time:16[ms]
13:36:56,687   INFO EikonalSolverDefaultProvider:23 - floor field initialization time:31[ms]
13:36:56,725   INFO EikonalSolverDefaultProvider:23 - floor field initialization time:38[ms]
13:36:56,756   INFO EikonalSolverDefaultProvider:23 - floor field initialization time:31[ms]
13:36:56,772   INFO EikonalSolverDefaultProvider:23 - floor field initialization time:16[ms]
13:36:56,803   INFO EikonalSolverDefaultProvider:23 - floor field initialization time:16[ms]
13:36:56,825   INFO EikonalSolverDefaultProvider:23 - floor field initialization time:22[ms]
13:36:56,903   INFO EikonalSolverDefaultProvider:23 - floor field initialization time:78[ms]
13:36:56,925   INFO EikonalSolverDefaultProvider:23 - floor field initialization time:22[ms]
13:36:56,957   INFO EikonalSolverDefaultProvider:23 - floor field initialization time:32[ms]
13:36:56,972   INFO EikonalSolverDefaultProvider:23 - floor field initialization time:15[ms]
13:36:57,019   INFO EikonalSolverDefaultProvider:23 - floor field initialization time:31[ms]
13:36:57,048   INFO EikonalSolverDefaultProvider:23 - floor field initialization time:20[ms]
13:36:57,079   INFO EikonalSolverDefaultProvider:23 - floor field initialization time:21[ms]
13:36:57,109   INFO EikonalSolverDefaultProvider:23 - floor field initialization time:22[ms]
13:36:57,139   INFO EikonalSolverDefaultProvider:23 - floor field initialization time:30[ms]
13:36:57,160   INFO EikonalSolverDefaultProvider:23 - floor field initialization time:21[ms]
13:36:57,190   INFO EikonalSolverDefaultProvider:23 - floor field initialization time:22[ms]
13:36:57,220   INFO EikonalSolverDefaultProvider:23 - floor field initialization time:30[ms]
13:36:57,279   INFO EikonalSolverDefaultProvider:23 - floor field initialization time:59[ms]
13:36:57,321   INFO EikonalSolverDefaultProvider:23 - floor field initialization time:42[ms]
13:36:57,362   INFO EikonalSolverDefaultProvider:23 - floor field initialization time:33[ms]
13:36:57,392   INFO EikonalSolverDefaultProvider:23 - floor field initialization time:30[ms]
13:36:57,433   INFO EikonalSolverDefaultProvider:23 - floor field initialization time:31[ms]
13:36:57,472   INFO EikonalSolverDefaultProvider:23 - floor field initialization time:39[ms]
13:36:57,504   INFO EikonalSolverDefaultProvider:23 - floor field initialization time:30[ms]
13:36:57,535   INFO EikonalSolverDefaultProvider:23 - floor field initialization time:31[ms]
13:36:57,575   INFO EikonalSolverDefaultProvider:23 - floor field initialization time:32[ms]
13:36:57,606   INFO EikonalSolverDefaultProvider:23 - floor field initialization time:31[ms]
13:36:57,636   INFO EikonalSolverDefaultProvider:23 - floor field initialization time:30[ms]
13:36:57,667   INFO EikonalSolverDefaultProvider:23 - floor field initialization time:21[ms]
13:36:57,697   INFO EikonalSolverDefaultProvider:23 - floor field initialization time:30[ms]
13:36:57,718   INFO EikonalSolverDefaultProvider:23 - floor field initialization time:21[ms]
13:36:57,748   INFO EikonalSolverDefaultProvider:23 - floor field initialization time:21[ms]
13:36:57,779   INFO EikonalSolverDefaultProvider:23 - floor field initialization time:31[ms]
13:36:57,799   INFO EikonalSolverDefaultProvider:23 - floor field initialization time:20[ms]
13:36:57,829   INFO EikonalSolverDefaultProvider:23 - floor field initialization time:30[ms]
13:36:57,849   INFO EikonalSolverDefaultProvider:23 - floor field initialization time:20[ms]
13:36:57,930   INFO EikonalSolverDefaultProvider:23 - floor field initialization time:81[ms]
13:36:57,959   INFO EikonalSolverDefaultProvider:23 - floor field initialization time:29[ms]
13:36:57,991   INFO EikonalSolverDefaultProvider:23 - floor field initialization time:30[ms]
13:36:58,011   INFO EikonalSolverDefaultProvider:23 - floor field initialization time:20[ms]
13:36:58,042   INFO EikonalSolverDefaultProvider:23 - floor field initialization time:23[ms]
13:36:58,070   INFO EikonalSolverDefaultProvider:23 - floor field initialization time:28[ms]
13:36:58,092   INFO EikonalSolverDefaultProvider:23 - floor field initialization time:20[ms]
13:36:58,123   INFO EikonalSolverDefaultProvider:23 - floor field initialization time:31[ms]
13:36:58,143   INFO EikonalSolverDefaultProvider:23 - floor field initialization time:20[ms]
13:36:58,173   INFO EikonalSolverDefaultProvider:23 - floor field initialization time:22[ms]
13:36:58,202   INFO EikonalSolverDefaultProvider:23 - floor field initialization time:29[ms]
13:36:58,224   INFO EikonalSolverDefaultProvider:23 - floor field initialization time:20[ms]
13:36:58,252   INFO EikonalSolverDefaultProvider:23 - floor field initialization time:28[ms]
13:36:58,275   INFO EikonalSolverDefaultProvider:23 - floor field initialization time:21[ms]
13:36:58,306   INFO EikonalSolverDefaultProvider:23 - floor field initialization time:31[ms]
13:36:58,326   INFO EikonalSolverDefaultProvider:23 - floor field initialization time:20[ms]
13:36:58,356   INFO EikonalSolverDefaultProvider:23 - floor field initialization time:22[ms]
13:36:58,427   INFO EikonalSolverDefaultProvider:23 - floor field initialization time:71[ms]
13:36:58,457   INFO EikonalSolverDefaultProvider:23 - floor field initialization time:22[ms]
13:36:58,488   INFO EikonalSolverDefaultProvider:23 - floor field initialization time:31[ms]
13:36:58,518   INFO EikonalSolverDefaultProvider:23 - floor field initialization time:30[ms]
13:36:58,548   INFO EikonalSolverDefaultProvider:23 - floor field initialization time:30[ms]
13:36:58,579   INFO EikonalSolverDefaultProvider:23 - floor field initialization time:31[ms]
13:36:58,599   INFO EikonalSolverDefaultProvider:23 - floor field initialization time:20[ms]
13:36:58,630   INFO EikonalSolverDefaultProvider:23 - floor field initialization time:23[ms]
13:36:58,650   INFO EikonalSolverDefaultProvider:23 - floor field initialization time:20[ms]
13:36:58,689   INFO EikonalSolverDefaultProvider:23 - floor field initialization time:28[ms]
13:36:58,711   INFO EikonalSolverDefaultProvider:23 - floor field initialization time:22[ms]
13:36:58,742   INFO EikonalSolverDefaultProvider:23 - floor field initialization time:21[ms]
13:36:58,772   INFO EikonalSolverDefaultProvider:23 - floor field initialization time:22[ms]
13:36:58,800   INFO EikonalSolverDefaultProvider:23 - floor field initialization time:28[ms]
13:36:58,823   INFO EikonalSolverDefaultProvider:23 - floor field initialization time:21[ms]
13:36:58,853   INFO EikonalSolverDefaultProvider:23 - floor field initialization time:30[ms]
13:36:58,883   INFO EikonalSolverDefaultProvider:23 - floor field initialization time:30[ms]
13:36:58,954   INFO EikonalSolverDefaultProvider:23 - floor field initialization time:71[ms]
13:36:58,985   INFO EikonalSolverDefaultProvider:23 - floor field initialization time:23[ms]
13:36:59,015   INFO EikonalSolverDefaultProvider:23 - floor field initialization time:30[ms]
13:36:59,045   INFO EikonalSolverDefaultProvider:23 - floor field initialization time:30[ms]
13:36:59,076   INFO EikonalSolverDefaultProvider:23 - floor field initialization time:31[ms]
13:36:59,106   INFO EikonalSolverDefaultProvider:23 - floor field initialization time:22[ms]
13:36:59,137   INFO EikonalSolverDefaultProvider:23 - floor field initialization time:31[ms]
13:36:59,167   INFO EikonalSolverDefaultProvider:23 - floor field initialization time:30[ms]
13:36:59,197   INFO EikonalSolverDefaultProvider:23 - floor field initialization time:30[ms]
13:36:59,217   INFO EikonalSolverDefaultProvider:23 - floor field initialization time:20[ms]
13:36:59,248   INFO EikonalSolverDefaultProvider:23 - floor field initialization time:21[ms]
13:36:59,278   INFO EikonalSolverDefaultProvider:23 - floor field initialization time:30[ms]
13:36:59,298   INFO EikonalSolverDefaultProvider:23 - floor field initialization time:20[ms]
13:36:59,329   INFO EikonalSolverDefaultProvider:23 - floor field initialization time:21[ms]
13:36:59,359   INFO EikonalSolverDefaultProvider:23 - floor field initialization time:22[ms]
13:36:59,430   INFO EikonalSolverDefaultProvider:23 - floor field initialization time:71[ms]
13:36:59,468   INFO EikonalSolverDefaultProvider:23 - floor field initialization time:38[ms]
13:36:59,501   INFO EikonalSolverDefaultProvider:23 - floor field initialization time:31[ms]
13:36:59,531   INFO EikonalSolverDefaultProvider:23 - floor field initialization time:30[ms]
13:36:59,570   INFO EikonalSolverDefaultProvider:23 - floor field initialization time:30[ms]
13:36:59,602   INFO EikonalSolverDefaultProvider:23 - floor field initialization time:30[ms]
13:36:59,633   INFO EikonalSolverDefaultProvider:23 - floor field initialization time:31[ms]
13:36:59,673   INFO EikonalSolverDefaultProvider:23 - floor field initialization time:32[ms]
13:36:59,704   INFO EikonalSolverDefaultProvider:23 - floor field initialization time:31[ms]
13:36:59,744   INFO EikonalSolverDefaultProvider:23 - floor field initialization time:40[ms]
13:36:59,775   INFO EikonalSolverDefaultProvider:23 - floor field initialization time:31[ms]
13:36:59,805   INFO EikonalSolverDefaultProvider:23 - floor field initialization time:30[ms]
13:36:59,836   INFO EikonalSolverDefaultProvider:23 - floor field initialization time:23[ms]
13:36:59,876   INFO EikonalSolverDefaultProvider:23 - floor field initialization time:30[ms]
13:36:59,906   INFO EikonalSolverDefaultProvider:23 - floor field initialization time:22[ms]
13:36:59,947   INFO EikonalSolverDefaultProvider:23 - floor field initialization time:30[ms]
13:36:59,977   INFO EikonalSolverDefaultProvider:23 - floor field initialization time:30[ms]
13:37:00,008   INFO EikonalSolverDefaultProvider:23 - floor field initialization time:31[ms]
13:37:00,038   INFO EikonalSolverDefaultProvider:23 - floor field initialization time:30[ms]
13:37:00,079   INFO EikonalSolverDefaultProvider:23 - floor field initialization time:33[ms]
13:37:00,118   INFO EikonalSolverDefaultProvider:23 - floor field initialization time:39[ms]
13:37:00,148   INFO EikonalSolverDefaultProvider:23 - floor field initialization time:28[ms]
13:37:00,181   INFO EikonalSolverDefaultProvider:23 - floor field initialization time:31[ms]
13:37:00,212   INFO EikonalSolverDefaultProvider:23 - floor field initialization time:31[ms]
13:37:00,242   INFO EikonalSolverDefaultProvider:23 - floor field initialization time:30[ms]
13:37:00,272   INFO EikonalSolverDefaultProvider:23 - floor field initialization time:20[ms]
13:37:00,303   INFO EikonalSolverDefaultProvider:23 - floor field initialization time:23[ms]
13:37:00,333   INFO EikonalSolverDefaultProvider:23 - floor field initialization time:22[ms]
13:37:00,373   INFO EikonalSolverDefaultProvider:23 - floor field initialization time:40[ms]
13:37:00,404   INFO EikonalSolverDefaultProvider:23 - floor field initialization time:31[ms]
13:37:00,424   INFO EikonalSolverDefaultProvider:23 - floor field initialization time:20[ms]
13:37:00,454   INFO EikonalSolverDefaultProvider:23 - floor field initialization time:22[ms]
13:37:00,474   INFO EikonalSolverDefaultProvider:23 - floor field initialization time:20[ms]
13:37:00,495   INFO EikonalSolverDefaultProvider:23 - floor field initialization time:21[ms]
13:37:00,594   INFO EikonalSolverDefaultProvider:23 - floor field initialization time:91[ms]
13:37:00,616   INFO EikonalSolverDefaultProvider:23 - floor field initialization time:22[ms]
13:37:00,646   INFO EikonalSolverDefaultProvider:23 - floor field initialization time:22[ms]
13:37:00,675   INFO EikonalSolverDefaultProvider:23 - floor field initialization time:29[ms]
13:37:00,697   INFO EikonalSolverDefaultProvider:23 - floor field initialization time:20[ms]
13:37:00,725   INFO EikonalSolverDefaultProvider:23 - floor field initialization time:28[ms]
13:37:00,748   INFO EikonalSolverDefaultProvider:23 - floor field initialization time:21[ms]
13:37:00,776   INFO EikonalSolverDefaultProvider:23 - floor field initialization time:28[ms]
13:37:00,798   INFO EikonalSolverDefaultProvider:23 - floor field initialization time:20[ms]
13:37:00,829   INFO EikonalSolverDefaultProvider:23 - floor field initialization time:21[ms]
13:37:00,849   INFO EikonalSolverDefaultProvider:23 - floor field initialization time:20[ms]
13:37:00,869   INFO EikonalSolverDefaultProvider:23 - floor field initialization time:20[ms]
13:37:00,900   INFO EikonalSolverDefaultProvider:23 - floor field initialization time:23[ms]
13:37:00,920   INFO EikonalSolverDefaultProvider:23 - floor field initialization time:20[ms]
13:37:00,949   INFO EikonalSolverDefaultProvider:23 - floor field initialization time:29[ms]
13:37:00,971   INFO EikonalSolverDefaultProvider:23 - floor field initialization time:20[ms]
13:37:01,001   INFO EikonalSolverDefaultProvider:23 - floor field initialization time:30[ms]
13:37:01,022   INFO EikonalSolverDefaultProvider:23 - floor field initialization time:21[ms]
13:37:01,052   INFO EikonalSolverDefaultProvider:23 - floor field initialization time:20[ms]
13:37:01,080   INFO EikonalSolverDefaultProvider:23 - floor field initialization time:28[ms]
13:37:01,103   INFO EikonalSolverDefaultProvider:23 - floor field initialization time:21[ms]
13:37:01,133   INFO EikonalSolverDefaultProvider:23 - floor field initialization time:30[ms]
13:37:01,171   INFO EikonalSolverDefaultProvider:23 - floor field initialization time:38[ms]
13:37:01,204   INFO EikonalSolverDefaultProvider:23 - floor field initialization time:33[ms]
13:37:01,234   INFO EikonalSolverDefaultProvider:23 - floor field initialization time:22[ms]
13:37:01,263   INFO EikonalSolverDefaultProvider:23 - floor field initialization time:29[ms]
13:37:01,285   INFO EikonalSolverDefaultProvider:23 - floor field initialization time:20[ms]
13:37:01,315   INFO EikonalSolverDefaultProvider:23 - floor field initialization time:22[ms]
13:37:01,354   INFO EikonalSolverDefaultProvider:23 - floor field initialization time:39[ms]
13:37:01,376   INFO EikonalSolverDefaultProvider:23 - floor field initialization time:20[ms]
13:37:01,406   INFO EikonalSolverDefaultProvider:23 - floor field initialization time:30[ms]
13:37:01,536   INFO EikonalSolverDefaultProvider:23 - floor field initialization time:39[ms]
13:37:01,538   INFO Simulation:278 - preLoop finished.
13:37:01,538   INFO TransmissionModel:370 - >>>>>>>>>>>sourceControllerEvent at time: 0,000000  agentId: 1
13:37:01,538   INFO TransmissionModel:386 - >>>>>>>>>>>defineSourceParameters: sourceId 2 not set explicitly in infectionModelSourceParameters. Source uses default infectionModelSourceParameters defined for sourceId: -1
13:37:01,538   INFO TransmissionModel:370 - >>>>>>>>>>>sourceControllerEvent at time: 0,000000  agentId: 2
13:37:01,546   INFO TransmissionModel:386 - >>>>>>>>>>>defineSourceParameters: sourceId 3 not set explicitly in infectionModelSourceParameters. Source uses default infectionModelSourceParameters defined for sourceId: -1
13:37:01,546   INFO TransmissionModel:370 - >>>>>>>>>>>sourceControllerEvent at time: 0,000000  agentId: 3
13:37:01,548   INFO TransmissionModel:386 - >>>>>>>>>>>defineSourceParameters: sourceId 4 not set explicitly in infectionModelSourceParameters. Source uses default infectionModelSourceParameters defined for sourceId: -1
13:37:01,548   INFO TransmissionModel:370 - >>>>>>>>>>>sourceControllerEvent at time: 0,000000  agentId: 4
13:37:01,548   INFO TransmissionModel:386 - >>>>>>>>>>>defineSourceParameters: sourceId 5 not set explicitly in infectionModelSourceParameters. Source uses default infectionModelSourceParameters defined for sourceId: -1
13:37:01,548   INFO TransmissionModel:370 - >>>>>>>>>>>sourceControllerEvent at time: 0,000000  agentId: 5
13:37:01,548   INFO TransmissionModel:386 - >>>>>>>>>>>defineSourceParameters: sourceId 6 not set explicitly in infectionModelSourceParameters. Source uses default infectionModelSourceParameters defined for sourceId: -1
13:37:01,548   INFO TransmissionModel:370 - >>>>>>>>>>>sourceControllerEvent at time: 0,000000  agentId: 6
13:37:01,548   INFO TransmissionModel:386 - >>>>>>>>>>>defineSourceParameters: sourceId 7 not set explicitly in infectionModelSourceParameters. Source uses default infectionModelSourceParameters defined for sourceId: -1
13:37:01,548   INFO TransmissionModel:370 - >>>>>>>>>>>sourceControllerEvent at time: 0,000000  agentId: 7
13:37:01,556   INFO TransmissionModel:386 - >>>>>>>>>>>defineSourceParameters: sourceId 8 not set explicitly in infectionModelSourceParameters. Source uses default infectionModelSourceParameters defined for sourceId: -1
13:37:01,556   INFO TransmissionModel:370 - >>>>>>>>>>>sourceControllerEvent at time: 0,000000  agentId: 8
13:37:01,558   INFO TransmissionModel:386 - >>>>>>>>>>>defineSourceParameters: sourceId 9 not set explicitly in infectionModelSourceParameters. Source uses default infectionModelSourceParameters defined for sourceId: -1
13:37:01,558   INFO TransmissionModel:370 - >>>>>>>>>>>sourceControllerEvent at time: 0,000000  agentId: 9
13:37:01,558   INFO TransmissionModel:386 - >>>>>>>>>>>defineSourceParameters: sourceId 10 not set explicitly in infectionModelSourceParameters. Source uses default infectionModelSourceParameters defined for sourceId: -1
13:37:01,558   INFO TransmissionModel:370 - >>>>>>>>>>>sourceControllerEvent at time: 0,000000  agentId: 10
13:37:01,558   INFO TransmissionModel:386 - >>>>>>>>>>>defineSourceParameters: sourceId 11 not set explicitly in infectionModelSourceParameters. Source uses default infectionModelSourceParameters defined for sourceId: -1
13:37:01,558   INFO TransmissionModel:370 - >>>>>>>>>>>sourceControllerEvent at time: 0,000000  agentId: 11
13:37:01,558   INFO TransmissionModel:386 - >>>>>>>>>>>defineSourceParameters: sourceId 12 not set explicitly in infectionModelSourceParameters. Source uses default infectionModelSourceParameters defined for sourceId: -1
13:37:01,558   INFO TransmissionModel:370 - >>>>>>>>>>>sourceControllerEvent at time: 0,000000  agentId: 12
13:37:01,558   INFO TransmissionModel:386 - >>>>>>>>>>>defineSourceParameters: sourceId 13 not set explicitly in infectionModelSourceParameters. Source uses default infectionModelSourceParameters defined for sourceId: -1
13:37:01,558   INFO TransmissionModel:370 - >>>>>>>>>>>sourceControllerEvent at time: 0,000000  agentId: 13
13:37:01,558   INFO TransmissionModel:386 - >>>>>>>>>>>defineSourceParameters: sourceId 14 not set explicitly in infectionModelSourceParameters. Source uses default infectionModelSourceParameters defined for sourceId: -1
13:37:01,566   INFO TransmissionModel:370 - >>>>>>>>>>>sourceControllerEvent at time: 0,000000  agentId: 14
13:37:01,566   INFO TransmissionModel:386 - >>>>>>>>>>>defineSourceParameters: sourceId 15 not set explicitly in infectionModelSourceParameters. Source uses default infectionModelSourceParameters defined for sourceId: -1
13:37:01,566   INFO TransmissionModel:370 - >>>>>>>>>>>sourceControllerEvent at time: 0,000000  agentId: 15
13:37:01,568   INFO TransmissionModel:386 - >>>>>>>>>>>defineSourceParameters: sourceId 16 not set explicitly in infectionModelSourceParameters. Source uses default infectionModelSourceParameters defined for sourceId: -1
13:37:01,568   INFO TransmissionModel:370 - >>>>>>>>>>>sourceControllerEvent at time: 0,000000  agentId: 16
13:37:01,568   INFO TransmissionModel:386 - >>>>>>>>>>>defineSourceParameters: sourceId 17 not set explicitly in infectionModelSourceParameters. Source uses default infectionModelSourceParameters defined for sourceId: -1
13:37:01,568   INFO TransmissionModel:370 - >>>>>>>>>>>sourceControllerEvent at time: 0,000000  agentId: 17
13:37:01,568   INFO TransmissionModel:386 - >>>>>>>>>>>defineSourceParameters: sourceId 18 not set explicitly in infectionModelSourceParameters. Source uses default infectionModelSourceParameters defined for sourceId: -1
13:37:01,568   INFO TransmissionModel:370 - >>>>>>>>>>>sourceControllerEvent at time: 0,000000  agentId: 18
13:37:01,568   INFO TransmissionModel:386 - >>>>>>>>>>>defineSourceParameters: sourceId 19 not set explicitly in infectionModelSourceParameters. Source uses default infectionModelSourceParameters defined for sourceId: -1
13:37:01,568   INFO TransmissionModel:370 - >>>>>>>>>>>sourceControllerEvent at time: 0,000000  agentId: 19
13:37:01,568   INFO TransmissionModel:386 - >>>>>>>>>>>defineSourceParameters: sourceId 20 not set explicitly in infectionModelSourceParameters. Source uses default infectionModelSourceParameters defined for sourceId: -1
13:37:01,576   INFO TransmissionModel:370 - >>>>>>>>>>>sourceControllerEvent at time: 0,000000  agentId: 20
13:37:01,576   INFO TransmissionModel:386 - >>>>>>>>>>>defineSourceParameters: sourceId 21 not set explicitly in infectionModelSourceParameters. Source uses default infectionModelSourceParameters defined for sourceId: -1
13:37:01,576   INFO TransmissionModel:370 - >>>>>>>>>>>sourceControllerEvent at time: 0,000000  agentId: 21
13:37:01,578   INFO TransmissionModel:386 - >>>>>>>>>>>defineSourceParameters: sourceId 22 not set explicitly in infectionModelSourceParameters. Source uses default infectionModelSourceParameters defined for sourceId: -1
13:37:01,578   INFO TransmissionModel:370 - >>>>>>>>>>>sourceControllerEvent at time: 0,000000  agentId: 22
13:37:01,578   INFO TransmissionModel:386 - >>>>>>>>>>>defineSourceParameters: sourceId 23 not set explicitly in infectionModelSourceParameters. Source uses default infectionModelSourceParameters defined for sourceId: -1
13:37:01,578   INFO TransmissionModel:370 - >>>>>>>>>>>sourceControllerEvent at time: 0,000000  agentId: 23
13:37:01,578   INFO TransmissionModel:386 - >>>>>>>>>>>defineSourceParameters: sourceId 24 not set explicitly in infectionModelSourceParameters. Source uses default infectionModelSourceParameters defined for sourceId: -1
13:37:01,578   INFO TransmissionModel:370 - >>>>>>>>>>>sourceControllerEvent at time: 0,000000  agentId: 24
13:37:01,578   INFO TransmissionModel:386 - >>>>>>>>>>>defineSourceParameters: sourceId 25 not set explicitly in infectionModelSourceParameters. Source uses default infectionModelSourceParameters defined for sourceId: -1
13:37:01,578   INFO TransmissionModel:370 - >>>>>>>>>>>sourceControllerEvent at time: 0,000000  agentId: 25
13:37:01,578   INFO TransmissionModel:386 - >>>>>>>>>>>defineSourceParameters: sourceId 26 not set explicitly in infectionModelSourceParameters. Source uses default infectionModelSourceParameters defined for sourceId: -1
13:37:01,578   INFO TransmissionModel:370 - >>>>>>>>>>>sourceControllerEvent at time: 0,000000  agentId: 26
13:37:01,586   INFO TransmissionModel:386 - >>>>>>>>>>>defineSourceParameters: sourceId 27 not set explicitly in infectionModelSourceParameters. Source uses default infectionModelSourceParameters defined for sourceId: -1
13:37:01,586   INFO TransmissionModel:370 - >>>>>>>>>>>sourceControllerEvent at time: 0,000000  agentId: 27
13:37:01,586   INFO TransmissionModel:386 - >>>>>>>>>>>defineSourceParameters: sourceId 28 not set explicitly in infectionModelSourceParameters. Source uses default infectionModelSourceParameters defined for sourceId: -1
13:37:01,586   INFO TransmissionModel:370 - >>>>>>>>>>>sourceControllerEvent at time: 0,000000  agentId: 28
13:37:01,586   INFO TransmissionModel:386 - >>>>>>>>>>>defineSourceParameters: sourceId 29 not set explicitly in infectionModelSourceParameters. Source uses default infectionModelSourceParameters defined for sourceId: -1
13:37:01,586   INFO TransmissionModel:370 - >>>>>>>>>>>sourceControllerEvent at time: 0,000000  agentId: 29
13:37:01,586   INFO TransmissionModel:386 - >>>>>>>>>>>defineSourceParameters: sourceId 30 not set explicitly in infectionModelSourceParameters. Source uses default infectionModelSourceParameters defined for sourceId: -1
13:37:01,586   INFO TransmissionModel:370 - >>>>>>>>>>>sourceControllerEvent at time: 0,000000  agentId: 30
13:37:01,586   INFO TransmissionModel:386 - >>>>>>>>>>>defineSourceParameters: sourceId 31 not set explicitly in infectionModelSourceParameters. Source uses default infectionModelSourceParameters defined for sourceId: -1
13:37:01,586   INFO TransmissionModel:370 - >>>>>>>>>>>sourceControllerEvent at time: 0,000000  agentId: 31
13:37:01,586   INFO TransmissionModel:386 - >>>>>>>>>>>defineSourceParameters: sourceId 32 not set explicitly in infectionModelSourceParameters. Source uses default infectionModelSourceParameters defined for sourceId: -1
13:37:01,586   INFO TransmissionModel:370 - >>>>>>>>>>>sourceControllerEvent at time: 0,000000  agentId: 32
13:37:01,586   INFO TransmissionModel:386 - >>>>>>>>>>>defineSourceParameters: sourceId 33 not set explicitly in infectionModelSourceParameters. Source uses default infectionModelSourceParameters defined for sourceId: -1
13:37:01,596   INFO TransmissionModel:370 - >>>>>>>>>>>sourceControllerEvent at time: 0,000000  agentId: 33
13:37:01,596   INFO TransmissionModel:386 - >>>>>>>>>>>defineSourceParameters: sourceId 34 not set explicitly in infectionModelSourceParameters. Source uses default infectionModelSourceParameters defined for sourceId: -1
13:37:01,596   INFO TransmissionModel:370 - >>>>>>>>>>>sourceControllerEvent at time: 0,000000  agentId: 34
13:37:01,596   INFO TransmissionModel:386 - >>>>>>>>>>>defineSourceParameters: sourceId 35 not set explicitly in infectionModelSourceParameters. Source uses default infectionModelSourceParameters defined for sourceId: -1
13:37:01,596   INFO TransmissionModel:370 - >>>>>>>>>>>sourceControllerEvent at time: 0,000000  agentId: 35
13:37:01,596   INFO TransmissionModel:386 - >>>>>>>>>>>defineSourceParameters: sourceId 36 not set explicitly in infectionModelSourceParameters. Source uses default infectionModelSourceParameters defined for sourceId: -1
13:37:01,596   INFO TransmissionModel:370 - >>>>>>>>>>>sourceControllerEvent at time: 0,000000  agentId: 36
13:37:01,596   INFO TransmissionModel:386 - >>>>>>>>>>>defineSourceParameters: sourceId 37 not set explicitly in infectionModelSourceParameters. Source uses default infectionModelSourceParameters defined for sourceId: -1
13:37:01,596   INFO TransmissionModel:370 - >>>>>>>>>>>sourceControllerEvent at time: 0,000000  agentId: 37
13:37:01,596   INFO TransmissionModel:386 - >>>>>>>>>>>defineSourceParameters: sourceId 38 not set explicitly in infectionModelSourceParameters. Source uses default infectionModelSourceParameters defined for sourceId: -1
13:37:01,596   INFO TransmissionModel:370 - >>>>>>>>>>>sourceControllerEvent at time: 0,000000  agentId: 38
13:37:01,596   INFO TransmissionModel:386 - >>>>>>>>>>>defineSourceParameters: sourceId 39 not set explicitly in infectionModelSourceParameters. Source uses default infectionModelSourceParameters defined for sourceId: -1
13:37:01,596   INFO TransmissionModel:370 - >>>>>>>>>>>sourceControllerEvent at time: 0,000000  agentId: 39
13:37:01,596   INFO TransmissionModel:386 - >>>>>>>>>>>defineSourceParameters: sourceId 40 not set explicitly in infectionModelSourceParameters. Source uses default infectionModelSourceParameters defined for sourceId: -1
13:37:01,596   INFO TransmissionModel:370 - >>>>>>>>>>>sourceControllerEvent at time: 0,000000  agentId: 40
13:37:01,596   INFO TransmissionModel:386 - >>>>>>>>>>>defineSourceParameters: sourceId 41 not set explicitly in infectionModelSourceParameters. Source uses default infectionModelSourceParameters defined for sourceId: -1
13:37:01,596   INFO TransmissionModel:370 - >>>>>>>>>>>sourceControllerEvent at time: 0,000000  agentId: 41
13:37:01,596   INFO TransmissionModel:386 - >>>>>>>>>>>defineSourceParameters: sourceId 42 not set explicitly in infectionModelSourceParameters. Source uses default infectionModelSourceParameters defined for sourceId: -1
13:37:01,596   INFO TransmissionModel:370 - >>>>>>>>>>>sourceControllerEvent at time: 0,000000  agentId: 42
13:37:01,596   INFO TransmissionModel:386 - >>>>>>>>>>>defineSourceParameters: sourceId 43 not set explicitly in infectionModelSourceParameters. Source uses default infectionModelSourceParameters defined for sourceId: -1
13:37:01,596   INFO TransmissionModel:370 - >>>>>>>>>>>sourceControllerEvent at time: 0,000000  agentId: 43
13:37:01,612   INFO TransmissionModel:386 - >>>>>>>>>>>defineSourceParameters: sourceId 44 not set explicitly in infectionModelSourceParameters. Source uses default infectionModelSourceParameters defined for sourceId: -1
13:37:01,612   INFO TransmissionModel:370 - >>>>>>>>>>>sourceControllerEvent at time: 0,000000  agentId: 44
13:37:01,612   INFO TransmissionModel:386 - >>>>>>>>>>>defineSourceParameters: sourceId 45 not set explicitly in infectionModelSourceParameters. Source uses default infectionModelSourceParameters defined for sourceId: -1
13:37:01,612   INFO TransmissionModel:370 - >>>>>>>>>>>sourceControllerEvent at time: 0,000000  agentId: 45
13:37:01,612   INFO TransmissionModel:386 - >>>>>>>>>>>defineSourceParameters: sourceId 46 not set explicitly in infectionModelSourceParameters. Source uses default infectionModelSourceParameters defined for sourceId: -1
13:37:01,612   INFO TransmissionModel:370 - >>>>>>>>>>>sourceControllerEvent at time: 0,000000  agentId: 46
13:37:01,612   INFO TransmissionModel:386 - >>>>>>>>>>>defineSourceParameters: sourceId 47 not set explicitly in infectionModelSourceParameters. Source uses default infectionModelSourceParameters defined for sourceId: -1
13:37:01,612   INFO TransmissionModel:370 - >>>>>>>>>>>sourceControllerEvent at time: 0,000000  agentId: 47
13:37:01,612   INFO TransmissionModel:386 - >>>>>>>>>>>defineSourceParameters: sourceId 48 not set explicitly in infectionModelSourceParameters. Source uses default infectionModelSourceParameters defined for sourceId: -1
13:37:01,612   INFO TransmissionModel:370 - >>>>>>>>>>>sourceControllerEvent at time: 0,000000  agentId: 48
13:37:01,612   INFO TransmissionModel:386 - >>>>>>>>>>>defineSourceParameters: sourceId 49 not set explicitly in infectionModelSourceParameters. Source uses default infectionModelSourceParameters defined for sourceId: -1
13:37:01,612   INFO TransmissionModel:370 - >>>>>>>>>>>sourceControllerEvent at time: 0,000000  agentId: 49
13:37:01,612   INFO TransmissionModel:386 - >>>>>>>>>>>defineSourceParameters: sourceId 50 not set explicitly in infectionModelSourceParameters. Source uses default infectionModelSourceParameters defined for sourceId: -1
13:37:01,612   INFO TransmissionModel:370 - >>>>>>>>>>>sourceControllerEvent at time: 0,000000  agentId: 50
13:37:01,612   INFO TransmissionModel:386 - >>>>>>>>>>>defineSourceParameters: sourceId 51 not set explicitly in infectionModelSourceParameters. Source uses default infectionModelSourceParameters defined for sourceId: -1
13:37:01,612   INFO TransmissionModel:370 - >>>>>>>>>>>sourceControllerEvent at time: 0,000000  agentId: 51
13:37:01,612   INFO TransmissionModel:386 - >>>>>>>>>>>defineSourceParameters: sourceId 52 not set explicitly in infectionModelSourceParameters. Source uses default infectionModelSourceParameters defined for sourceId: -1
13:37:01,612   INFO TransmissionModel:370 - >>>>>>>>>>>sourceControllerEvent at time: 0,000000  agentId: 52
13:37:01,612   INFO TransmissionModel:386 - >>>>>>>>>>>defineSourceParameters: sourceId 53 not set explicitly in infectionModelSourceParameters. Source uses default infectionModelSourceParameters defined for sourceId: -1
13:37:01,612   INFO TransmissionModel:370 - >>>>>>>>>>>sourceControllerEvent at time: 0,000000  agentId: 53
13:37:01,612   INFO TransmissionModel:386 - >>>>>>>>>>>defineSourceParameters: sourceId 54 not set explicitly in infectionModelSourceParameters. Source uses default infectionModelSourceParameters defined for sourceId: -1
13:37:01,612   INFO TransmissionModel:370 - >>>>>>>>>>>sourceControllerEvent at time: 0,000000  agentId: 54
13:37:01,627   INFO TransmissionModel:386 - >>>>>>>>>>>defineSourceParameters: sourceId 55 not set explicitly in infectionModelSourceParameters. Source uses default infectionModelSourceParameters defined for sourceId: -1
13:37:01,627   INFO TransmissionModel:370 - >>>>>>>>>>>sourceControllerEvent at time: 0,000000  agentId: 55
13:37:01,627   INFO TransmissionModel:386 - >>>>>>>>>>>defineSourceParameters: sourceId 56 not set explicitly in infectionModelSourceParameters. Source uses default infectionModelSourceParameters defined for sourceId: -1
13:37:01,627   INFO TransmissionModel:370 - >>>>>>>>>>>sourceControllerEvent at time: 0,000000  agentId: 56
13:37:01,627   INFO TransmissionModel:386 - >>>>>>>>>>>defineSourceParameters: sourceId 57 not set explicitly in infectionModelSourceParameters. Source uses default infectionModelSourceParameters defined for sourceId: -1
13:37:01,627   INFO TransmissionModel:370 - >>>>>>>>>>>sourceControllerEvent at time: 0,000000  agentId: 57
13:37:01,627   INFO TransmissionModel:386 - >>>>>>>>>>>defineSourceParameters: sourceId 58 not set explicitly in infectionModelSourceParameters. Source uses default infectionModelSourceParameters defined for sourceId: -1
13:37:01,627   INFO TransmissionModel:370 - >>>>>>>>>>>sourceControllerEvent at time: 0,000000  agentId: 58
13:37:01,627   INFO TransmissionModel:386 - >>>>>>>>>>>defineSourceParameters: sourceId 59 not set explicitly in infectionModelSourceParameters. Source uses default infectionModelSourceParameters defined for sourceId: -1
13:37:01,627   INFO TransmissionModel:370 - >>>>>>>>>>>sourceControllerEvent at time: 0,000000  agentId: 59
13:37:01,627   INFO TransmissionModel:386 - >>>>>>>>>>>defineSourceParameters: sourceId 60 not set explicitly in infectionModelSourceParameters. Source uses default infectionModelSourceParameters defined for sourceId: -1
13:37:01,627   INFO TransmissionModel:370 - >>>>>>>>>>>sourceControllerEvent at time: 0,000000  agentId: 60
13:37:01,627   INFO TransmissionModel:386 - >>>>>>>>>>>defineSourceParameters: sourceId 61 not set explicitly in infectionModelSourceParameters. Source uses default infectionModelSourceParameters defined for sourceId: -1
13:37:01,627   INFO TransmissionModel:370 - >>>>>>>>>>>sourceControllerEvent at time: 0,000000  agentId: 61
13:38:04,552   INFO OutputFile:109 - Absolute file name..\..\..\output\choirRehearsal\condM\miller-2020-life_seed_056\infectionStatus.txt
13:38:04,624   INFO OutputFile:109 - Absolute file name..\..\..\output\choirRehearsal\condM\miller-2020-life_seed_056\pathogenLoad.txt
13:38:04,634   INFO Simulation:252 - Finished writing all output files
13:38:04,634   INFO Simulation:255 - Post-loop: before waitForTraci
13:38:04,634   INFO Simulation:262 - Post-loop: finished.
13:38:04,634   INFO ScenarioRun:207 - Simulation run finished.
13:38:04,634   INFO ScenarioRun:265 - Simulation of scenario miller-2020-life_seed_056 finished.
13:38:05,360   INFO STDOUTERR:15 - Redirect StdOut and StdErr
13:38:05,360   INFO ScenarioRunSubCommand:55 - Use output directory: C:\Users\Rahn\Documents\Forschung\Veroeffentlichungen\2021\CovidSim_Model\data\scenarios\choirRehearsal\scripts\..\..\..\output\choirRehearsal\condM
13:38:05,939 STDOUT STDOUTERR:22 - Topography Warning:
   The target is not used in any source. Remove target to increase performance. 
   The target is not used in any source. Remove target to increase performance. 
   The target is not used in any source. Remove target to increase performance. 
   The target is not used in any source. Remove target to increase performance. 
   The target is not used in any source. Remove target to increase performance. 
   The target is not used in any source. Remove target to increase performance. 
   The target is not used in any source. Remove target to increase performance. 
   The target is not used in any source. Remove target to increase performance. 
   The target is not used in any source. Remove target to increase performance. 
   The target is not used in any source. Remove target to increase performance. 
   The target is not used in any source. Remove target to increase performance. 
   The target is not used in any source. Remove target to increase performance. 
   The target is not used in any source. Remove target to increase performance. 
   The target is not used in any source. Remove target to increase performance. 
   The target is not used in any source. Remove target to increase performance. 
   The target is not used in any source. Remove target to increase performance. 
   The target is not used in any source. Remove target to increase performance. 
   The target is not used in any source. Remove target to increase performance. 
   The target is not used in any source. Remove target to increase performance. 
   The target is not used in any source. Remove target to increase performance. 
   The target is not used in any source. Remove target to increase performance. 
   The target is not used in any source. Remove target to increase performance. 
   The target is not used in any source. Remove target to increase performance. 
   The target is not used in any source. Remove target to increase performance. 
   The target is not used in any source. Remove target to increase performance. 
   The target is not used in any source. Remove target to increase performance. 
   The target is not used in any source. Remove target to increase performance. 
   The target is not used in any source. Remove target to increase performance. 
   The target is not used in any source. Remove target to increase performance. 
   The target is not used in any source. Remove target to increase performance. 
   The target is not used in any source. Remove target to increase performance. 
   The target is not used in any source. Remove target to increase performance. 
   The target is not used in any source. Remove target to increase performance. 
   The target is not used in any source. Remove target to increase performance. 
   The target is not used in any source. Remove target to increase performance. 
   The target is not used in any source. Remove target to increase performance. 
   The target is not used in any source. Remove target to increase performance. 
   The target is not used in any source. Remove target to increase performance. 
   The target is not used in any source. Remove target to increase performance. 
   The target is not used in any source. Remove target to increase performance. 
   The target is not used in any source. Remove target to increase performance. 
   The target is not used in any source. Remove target to increase performance. 
   The target is not used in any source. Remove target to increase performance. 
   Two targets overlap. 
   Two targets overlap. 
   Two targets overlap. 
   Two targets overlap. 
   Two targets overlap. 
   Two targets overlap. 
   Two targets overlap. 
   Two targets overlap. 
   Two targets overlap. 
   Two targets overlap. 
   Two targets overlap. 
   Two targets overlap. 
   Two targets overlap. 
   Two targets overlap. 
   Two targets overlap. 
   Two targets overlap. 

13:38:05,993   INFO VadereConfig:66 - Use config file from path C:\Users\Rahn\.config\vadere.conf
13:38:06,124   INFO ScenarioCache:85 - Cache search location: C:\Users\Rahn\Documents\Forschung\Veroeffentlichungen\2021\CovidSim_Model\data\scenarios\choirRehearsal\scripts\..\createdFromTemplate\__cache__
13:38:06,146   INFO ScenarioRun:147 - Initializing scenario: miller-2020-life_seed_057...
13:38:06,146   INFO ScenarioRun:128 - scenario context initialized.
13:38:06,146   INFO ScenarioRun:229 - no mesh miller-2020-life_seed_057.poly was found.
13:38:06,146   INFO ScenarioRun:229 - no mesh miller-2020-life_seed_057_background.poly was found.
13:38:06,262   INFO PotentialFieldDistancesBruteForce:49 - solve floor field (PotentialFieldDistancesBruteForce)
13:38:06,278   INFO PotentialFieldDistancesBruteForce:106 - Progress:  0% -> 0/47450 [points]
13:38:06,362   INFO PotentialFieldDistancesBruteForce:106 - Progress: 10% -> 4745/47450 [points]
13:38:06,394   INFO PotentialFieldDistancesBruteForce:106 - Progress: 20% -> 9490/47450 [points]
13:38:06,447   INFO PotentialFieldDistancesBruteForce:106 - Progress: 30% -> 14235/47450 [points]
13:38:06,494   INFO PotentialFieldDistancesBruteForce:106 - Progress: 40% -> 18980/47450 [points]
13:38:06,510   INFO PotentialFieldDistancesBruteForce:106 - Progress: 50% -> 23725/47450 [points]
13:38:06,547   INFO PotentialFieldDistancesBruteForce:106 - Progress: 60% -> 28470/47450 [points]
13:38:06,580   INFO PotentialFieldDistancesBruteForce:106 - Progress: 70% -> 33215/47450 [points]
13:38:06,602   INFO PotentialFieldDistancesBruteForce:106 - Progress: 80% -> 37960/47450 [points]
13:38:06,618   INFO PotentialFieldDistancesBruteForce:106 - Progress: 90% -> 42705/47450 [points]
13:38:06,647   INFO PotentialFieldDistancesBruteForce:96 - floor field initialization time:371[ms]
13:38:06,647   INFO Topography:428 - Set PedestrianIdCount to start value: 1
13:38:06,779   INFO EikonalSolverDefaultProvider:23 - floor field initialization time:116[ms]
13:38:06,841   INFO EikonalSolverDefaultProvider:23 - floor field initialization time:62[ms]
13:38:06,879   INFO EikonalSolverDefaultProvider:23 - floor field initialization time:31[ms]
13:38:06,915   INFO EikonalSolverDefaultProvider:23 - floor field initialization time:36[ms]
13:38:06,948   INFO EikonalSolverDefaultProvider:23 - floor field initialization time:18[ms]
13:38:06,979   INFO EikonalSolverDefaultProvider:23 - floor field initialization time:16[ms]
13:38:07,042   INFO EikonalSolverDefaultProvider:23 - floor field initialization time:47[ms]
13:38:07,079   INFO EikonalSolverDefaultProvider:23 - floor field initialization time:31[ms]
13:38:07,110   INFO EikonalSolverDefaultProvider:23 - floor field initialization time:31[ms]
13:38:07,179   INFO EikonalSolverDefaultProvider:23 - floor field initialization time:69[ms]
13:38:07,210   INFO EikonalSolverDefaultProvider:23 - floor field initialization time:31[ms]
13:38:07,248   INFO EikonalSolverDefaultProvider:23 - floor field initialization time:38[ms]
13:38:07,264   INFO EikonalSolverDefaultProvider:23 - floor field initialization time:16[ms]
13:38:07,295   INFO EikonalSolverDefaultProvider:23 - floor field initialization time:31[ms]
13:38:07,342   INFO EikonalSolverDefaultProvider:23 - floor field initialization time:31[ms]
13:38:07,371   INFO EikonalSolverDefaultProvider:23 - floor field initialization time:22[ms]
13:38:07,411   INFO EikonalSolverDefaultProvider:23 - floor field initialization time:40[ms]
13:38:07,442   INFO EikonalSolverDefaultProvider:23 - floor field initialization time:31[ms]
13:38:07,462   INFO EikonalSolverDefaultProvider:23 - floor field initialization time:20[ms]
13:38:07,493   INFO EikonalSolverDefaultProvider:23 - floor field initialization time:23[ms]
13:38:07,521   INFO EikonalSolverDefaultProvider:23 - floor field initialization time:28[ms]
13:38:07,543   INFO EikonalSolverDefaultProvider:23 - floor field initialization time:20[ms]
13:38:07,614   INFO EikonalSolverDefaultProvider:23 - floor field initialization time:30[ms]
13:38:07,644   INFO EikonalSolverDefaultProvider:23 - floor field initialization time:30[ms]
13:38:07,683   INFO EikonalSolverDefaultProvider:23 - floor field initialization time:31[ms]
13:38:07,715   INFO EikonalSolverDefaultProvider:23 - floor field initialization time:30[ms]
13:38:07,746   INFO EikonalSolverDefaultProvider:23 - floor field initialization time:31[ms]
13:38:07,777   INFO EikonalSolverDefaultProvider:23 - floor field initialization time:23[ms]
13:38:07,807   INFO EikonalSolverDefaultProvider:23 - floor field initialization time:30[ms]
13:38:07,827   INFO EikonalSolverDefaultProvider:23 - floor field initialization time:20[ms]
13:38:07,858   INFO EikonalSolverDefaultProvider:23 - floor field initialization time:23[ms]
13:38:07,886   INFO EikonalSolverDefaultProvider:23 - floor field initialization time:28[ms]
13:38:07,909   INFO EikonalSolverDefaultProvider:23 - floor field initialization time:21[ms]
13:38:07,939   INFO EikonalSolverDefaultProvider:23 - floor field initialization time:22[ms]
13:38:07,959   INFO EikonalSolverDefaultProvider:23 - floor field initialization time:20[ms]
13:38:07,998   INFO EikonalSolverDefaultProvider:23 - floor field initialization time:28[ms]
13:38:08,020   INFO EikonalSolverDefaultProvider:23 - floor field initialization time:20[ms]
13:38:08,089   INFO EikonalSolverDefaultProvider:23 - floor field initialization time:69[ms]
13:38:08,111   INFO EikonalSolverDefaultProvider:23 - floor field initialization time:20[ms]
13:38:08,142   INFO EikonalSolverDefaultProvider:23 - floor field initialization time:23[ms]
13:38:08,172   INFO EikonalSolverDefaultProvider:23 - floor field initialization time:30[ms]
13:38:08,200   INFO EikonalSolverDefaultProvider:23 - floor field initialization time:28[ms]
13:38:08,223   INFO EikonalSolverDefaultProvider:23 - floor field initialization time:20[ms]
13:38:08,253   INFO EikonalSolverDefaultProvider:23 - floor field initialization time:30[ms]
13:38:08,282   INFO EikonalSolverDefaultProvider:23 - floor field initialization time:29[ms]
13:38:08,304   INFO EikonalSolverDefaultProvider:23 - floor field initialization time:20[ms]
13:38:08,335   INFO EikonalSolverDefaultProvider:23 - floor field initialization time:22[ms]
13:38:08,364   INFO EikonalSolverDefaultProvider:23 - floor field initialization time:29[ms]
13:38:08,386   INFO EikonalSolverDefaultProvider:23 - floor field initialization time:20[ms]
13:38:08,416   INFO EikonalSolverDefaultProvider:23 - floor field initialization time:30[ms]
13:38:08,447   INFO EikonalSolverDefaultProvider:23 - floor field initialization time:31[ms]
13:38:08,518   INFO EikonalSolverDefaultProvider:23 - floor field initialization time:71[ms]
13:38:08,546   INFO EikonalSolverDefaultProvider:23 - floor field initialization time:28[ms]
13:38:08,569   INFO EikonalSolverDefaultProvider:23 - floor field initialization time:23[ms]
13:38:08,599   INFO EikonalSolverDefaultProvider:23 - floor field initialization time:22[ms]
13:38:08,627   INFO EikonalSolverDefaultProvider:23 - floor field initialization time:28[ms]
13:38:08,650   INFO EikonalSolverDefaultProvider:23 - floor field initialization time:21[ms]
13:38:08,688   INFO EikonalSolverDefaultProvider:23 - floor field initialization time:28[ms]
13:38:08,719   INFO EikonalSolverDefaultProvider:23 - floor field initialization time:31[ms]
13:38:08,751   INFO EikonalSolverDefaultProvider:23 - floor field initialization time:32[ms]
13:38:08,782   INFO EikonalSolverDefaultProvider:23 - floor field initialization time:31[ms]
13:38:08,804   INFO EikonalSolverDefaultProvider:23 - floor field initialization time:16[ms]
13:38:08,835   INFO EikonalSolverDefaultProvider:23 - floor field initialization time:31[ms]
13:38:08,866   INFO EikonalSolverDefaultProvider:23 - floor field initialization time:31[ms]
13:38:08,889   INFO EikonalSolverDefaultProvider:23 - floor field initialization time:23[ms]
13:38:08,920   INFO EikonalSolverDefaultProvider:23 - floor field initialization time:31[ms]
13:38:08,989   INFO EikonalSolverDefaultProvider:23 - floor field initialization time:69[ms]
13:38:09,020   INFO EikonalSolverDefaultProvider:23 - floor field initialization time:31[ms]
13:38:09,036   INFO EikonalSolverDefaultProvider:23 - floor field initialization time:16[ms]
13:38:09,077   INFO EikonalSolverDefaultProvider:23 - floor field initialization time:25[ms]
13:38:09,101   INFO EikonalSolverDefaultProvider:23 - floor field initialization time:24[ms]
13:38:09,132   INFO EikonalSolverDefaultProvider:23 - floor field initialization time:31[ms]
13:38:09,162   INFO EikonalSolverDefaultProvider:23 - floor field initialization time:30[ms]
13:38:09,193   INFO EikonalSolverDefaultProvider:23 - floor field initialization time:23[ms]
13:38:09,221   INFO EikonalSolverDefaultProvider:23 - floor field initialization time:28[ms]
13:38:09,243   INFO EikonalSolverDefaultProvider:23 - floor field initialization time:20[ms]
13:38:09,274   INFO EikonalSolverDefaultProvider:23 - floor field initialization time:31[ms]
13:38:09,294   INFO EikonalSolverDefaultProvider:23 - floor field initialization time:20[ms]
13:38:09,325   INFO EikonalSolverDefaultProvider:23 - floor field initialization time:23[ms]
13:38:09,404   INFO EikonalSolverDefaultProvider:23 - floor field initialization time:79[ms]
13:38:09,436   INFO EikonalSolverDefaultProvider:23 - floor field initialization time:30[ms]
13:38:09,475   INFO EikonalSolverDefaultProvider:23 - floor field initialization time:31[ms]
13:38:09,505   INFO EikonalSolverDefaultProvider:23 - floor field initialization time:28[ms]
13:38:09,536   INFO EikonalSolverDefaultProvider:23 - floor field initialization time:31[ms]
13:38:09,567   INFO EikonalSolverDefaultProvider:23 - floor field initialization time:31[ms]
13:38:09,605   INFO EikonalSolverDefaultProvider:23 - floor field initialization time:38[ms]
13:38:09,652   INFO EikonalSolverDefaultProvider:23 - floor field initialization time:47[ms]
13:38:09,683   INFO EikonalSolverDefaultProvider:23 - floor field initialization time:31[ms]
13:38:09,721   INFO EikonalSolverDefaultProvider:23 - floor field initialization time:38[ms]
13:38:09,752   INFO EikonalSolverDefaultProvider:23 - floor field initialization time:31[ms]
13:38:09,783   INFO EikonalSolverDefaultProvider:23 - floor field initialization time:31[ms]
13:38:09,821   INFO EikonalSolverDefaultProvider:23 - floor field initialization time:38[ms]
13:38:09,853   INFO EikonalSolverDefaultProvider:23 - floor field initialization time:32[ms]
13:38:09,884   INFO EikonalSolverDefaultProvider:23 - floor field initialization time:31[ms]
13:38:09,938   INFO EikonalSolverDefaultProvider:23 - floor field initialization time:39[ms]
13:38:09,969   INFO EikonalSolverDefaultProvider:23 - floor field initialization time:31[ms]
13:38:10,005   INFO EikonalSolverDefaultProvider:23 - floor field initialization time:28[ms]
13:38:10,029   INFO EikonalSolverDefaultProvider:23 - floor field initialization time:22[ms]
13:38:10,070   INFO EikonalSolverDefaultProvider:23 - floor field initialization time:29[ms]
13:38:10,100   INFO EikonalSolverDefaultProvider:23 - floor field initialization time:30[ms]
13:38:10,130   INFO EikonalSolverDefaultProvider:23 - floor field initialization time:30[ms]
13:38:10,161   INFO EikonalSolverDefaultProvider:23 - floor field initialization time:31[ms]
13:38:10,199   INFO EikonalSolverDefaultProvider:23 - floor field initialization time:30[ms]
13:38:10,232   INFO EikonalSolverDefaultProvider:23 - floor field initialization time:31[ms]
13:38:10,260   INFO EikonalSolverDefaultProvider:23 - floor field initialization time:28[ms]
13:38:10,283   INFO EikonalSolverDefaultProvider:23 - floor field initialization time:21[ms]
13:38:10,313   INFO EikonalSolverDefaultProvider:23 - floor field initialization time:22[ms]
13:38:10,334   INFO EikonalSolverDefaultProvider:23 - floor field initialization time:21[ms]
13:38:10,424   INFO EikonalSolverDefaultProvider:23 - floor field initialization time:80[ms]
13:38:10,445   INFO EikonalSolverDefaultProvider:23 - floor field initialization time:21[ms]
13:38:10,475   INFO EikonalSolverDefaultProvider:23 - floor field initialization time:22[ms]
13:38:10,505   INFO EikonalSolverDefaultProvider:23 - floor field initialization time:30[ms]
13:38:10,534   INFO EikonalSolverDefaultProvider:23 - floor field initialization time:29[ms]
13:38:10,556   INFO EikonalSolverDefaultProvider:23 - floor field initialization time:20[ms]
13:38:10,586   INFO EikonalSolverDefaultProvider:23 - floor field initialization time:22[ms]
13:38:10,617   INFO EikonalSolverDefaultProvider:23 - floor field initialization time:31[ms]
13:38:10,637   INFO EikonalSolverDefaultProvider:23 - floor field initialization time:20[ms]
13:38:10,668   INFO EikonalSolverDefaultProvider:23 - floor field initialization time:23[ms]
13:38:10,688   INFO EikonalSolverDefaultProvider:23 - floor field initialization time:20[ms]
13:38:10,719   INFO EikonalSolverDefaultProvider:23 - floor field initialization time:23[ms]
13:38:10,739   INFO EikonalSolverDefaultProvider:23 - floor field initialization time:20[ms]
13:38:10,767   INFO EikonalSolverDefaultProvider:23 - floor field initialization time:20[ms]
13:38:10,790   INFO EikonalSolverDefaultProvider:23 - floor field initialization time:21[ms]
13:38:10,820   INFO EikonalSolverDefaultProvider:23 - floor field initialization time:30[ms]
13:38:10,840   INFO EikonalSolverDefaultProvider:23 - floor field initialization time:20[ms]
13:38:10,869   INFO EikonalSolverDefaultProvider:23 - floor field initialization time:29[ms]
13:38:10,891   INFO EikonalSolverDefaultProvider:23 - floor field initialization time:20[ms]
13:38:10,911   INFO EikonalSolverDefaultProvider:23 - floor field initialization time:20[ms]
13:38:10,940   INFO EikonalSolverDefaultProvider:23 - floor field initialization time:21[ms]
13:38:10,970   INFO EikonalSolverDefaultProvider:23 - floor field initialization time:28[ms]
13:38:11,003   INFO EikonalSolverDefaultProvider:23 - floor field initialization time:31[ms]
13:38:11,023   INFO EikonalSolverDefaultProvider:23 - floor field initialization time:20[ms]
13:38:11,053   INFO EikonalSolverDefaultProvider:23 - floor field initialization time:22[ms]
13:38:11,144   INFO EikonalSolverDefaultProvider:23 - floor field initialization time:91[ms]
13:38:11,175   INFO EikonalSolverDefaultProvider:23 - floor field initialization time:31[ms]
13:38:11,197   INFO EikonalSolverDefaultProvider:23 - floor field initialization time:22[ms]
13:38:11,213   INFO EikonalSolverDefaultProvider:23 - floor field initialization time:16[ms]
13:38:11,244   INFO EikonalSolverDefaultProvider:23 - floor field initialization time:15[ms]
13:38:11,276   INFO EikonalSolverDefaultProvider:23 - floor field initialization time:32[ms]
13:38:11,304   INFO EikonalSolverDefaultProvider:23 - floor field initialization time:28[ms]
13:38:11,325   INFO EikonalSolverDefaultProvider:23 - floor field initialization time:21[ms]
13:38:11,353   INFO EikonalSolverDefaultProvider:23 - floor field initialization time:28[ms]
13:38:11,375   INFO EikonalSolverDefaultProvider:23 - floor field initialization time:20[ms]
13:38:11,404   INFO EikonalSolverDefaultProvider:23 - floor field initialization time:29[ms]
13:38:11,426   INFO EikonalSolverDefaultProvider:23 - floor field initialization time:20[ms]
13:38:11,446   INFO EikonalSolverDefaultProvider:23 - floor field initialization time:20[ms]
13:38:11,475   INFO EikonalSolverDefaultProvider:23 - floor field initialization time:29[ms]
13:38:11,497   INFO EikonalSolverDefaultProvider:23 - floor field initialization time:20[ms]
13:38:11,517   INFO EikonalSolverDefaultProvider:23 - floor field initialization time:20[ms]
13:38:11,547   INFO EikonalSolverDefaultProvider:23 - floor field initialization time:22[ms]
13:38:11,568   INFO EikonalSolverDefaultProvider:23 - floor field initialization time:21[ms]
13:38:11,608   INFO EikonalSolverDefaultProvider:23 - floor field initialization time:40[ms]
13:38:11,637   INFO EikonalSolverDefaultProvider:23 - floor field initialization time:29[ms]
13:38:11,659   INFO EikonalSolverDefaultProvider:23 - floor field initialization time:20[ms]
13:38:11,689   INFO EikonalSolverDefaultProvider:23 - floor field initialization time:30[ms]
13:38:11,710   INFO EikonalSolverDefaultProvider:23 - floor field initialization time:21[ms]
13:38:11,740   INFO EikonalSolverDefaultProvider:23 - floor field initialization time:30[ms]
13:38:11,829   INFO EikonalSolverDefaultProvider:23 - floor field initialization time:89[ms]
13:38:11,851   INFO EikonalSolverDefaultProvider:23 - floor field initialization time:20[ms]
13:38:11,881   INFO EikonalSolverDefaultProvider:23 - floor field initialization time:22[ms]
13:38:11,912   INFO EikonalSolverDefaultProvider:23 - floor field initialization time:31[ms]
13:38:11,942   INFO EikonalSolverDefaultProvider:23 - floor field initialization time:30[ms]
13:38:11,973   INFO EikonalSolverDefaultProvider:23 - floor field initialization time:21[ms]
13:38:12,003   INFO EikonalSolverDefaultProvider:23 - floor field initialization time:30[ms]
13:38:12,031   INFO EikonalSolverDefaultProvider:23 - floor field initialization time:28[ms]
13:38:12,054   INFO EikonalSolverDefaultProvider:23 - floor field initialization time:21[ms]
13:38:12,084   INFO EikonalSolverDefaultProvider:23 - floor field initialization time:30[ms]
13:38:12,104   INFO EikonalSolverDefaultProvider:23 - floor field initialization time:20[ms]
13:38:12,104   INFO Simulation:278 - preLoop finished.
13:38:12,112   INFO TransmissionModel:370 - >>>>>>>>>>>sourceControllerEvent at time: 0,000000  agentId: 1
13:38:12,114   INFO TransmissionModel:386 - >>>>>>>>>>>defineSourceParameters: sourceId 2 not set explicitly in infectionModelSourceParameters. Source uses default infectionModelSourceParameters defined for sourceId: -1
13:38:12,114   INFO TransmissionModel:370 - >>>>>>>>>>>sourceControllerEvent at time: 0,000000  agentId: 2
13:38:12,114   INFO TransmissionModel:386 - >>>>>>>>>>>defineSourceParameters: sourceId 3 not set explicitly in infectionModelSourceParameters. Source uses default infectionModelSourceParameters defined for sourceId: -1
13:38:12,114   INFO TransmissionModel:370 - >>>>>>>>>>>sourceControllerEvent at time: 0,000000  agentId: 3
13:38:12,114   INFO TransmissionModel:386 - >>>>>>>>>>>defineSourceParameters: sourceId 4 not set explicitly in infectionModelSourceParameters. Source uses default infectionModelSourceParameters defined for sourceId: -1
13:38:12,114   INFO TransmissionModel:370 - >>>>>>>>>>>sourceControllerEvent at time: 0,000000  agentId: 4
13:38:12,114   INFO TransmissionModel:386 - >>>>>>>>>>>defineSourceParameters: sourceId 5 not set explicitly in infectionModelSourceParameters. Source uses default infectionModelSourceParameters defined for sourceId: -1
13:38:12,122   INFO TransmissionModel:370 - >>>>>>>>>>>sourceControllerEvent at time: 0,000000  agentId: 5
13:38:12,122   INFO TransmissionModel:386 - >>>>>>>>>>>defineSourceParameters: sourceId 6 not set explicitly in infectionModelSourceParameters. Source uses default infectionModelSourceParameters defined for sourceId: -1
13:38:12,122   INFO TransmissionModel:370 - >>>>>>>>>>>sourceControllerEvent at time: 0,000000  agentId: 6
13:38:12,125   INFO TransmissionModel:386 - >>>>>>>>>>>defineSourceParameters: sourceId 7 not set explicitly in infectionModelSourceParameters. Source uses default infectionModelSourceParameters defined for sourceId: -1
13:38:12,125   INFO TransmissionModel:370 - >>>>>>>>>>>sourceControllerEvent at time: 0,000000  agentId: 7
13:38:12,125   INFO TransmissionModel:386 - >>>>>>>>>>>defineSourceParameters: sourceId 8 not set explicitly in infectionModelSourceParameters. Source uses default infectionModelSourceParameters defined for sourceId: -1
13:38:12,125   INFO TransmissionModel:370 - >>>>>>>>>>>sourceControllerEvent at time: 0,000000  agentId: 8
13:38:12,125   INFO TransmissionModel:386 - >>>>>>>>>>>defineSourceParameters: sourceId 9 not set explicitly in infectionModelSourceParameters. Source uses default infectionModelSourceParameters defined for sourceId: -1
13:38:12,125   INFO TransmissionModel:370 - >>>>>>>>>>>sourceControllerEvent at time: 0,000000  agentId: 9
13:38:12,125   INFO TransmissionModel:386 - >>>>>>>>>>>defineSourceParameters: sourceId 10 not set explicitly in infectionModelSourceParameters. Source uses default infectionModelSourceParameters defined for sourceId: -1
13:38:12,125   INFO TransmissionModel:370 - >>>>>>>>>>>sourceControllerEvent at time: 0,000000  agentId: 10
13:38:12,133   INFO TransmissionModel:386 - >>>>>>>>>>>defineSourceParameters: sourceId 11 not set explicitly in infectionModelSourceParameters. Source uses default infectionModelSourceParameters defined for sourceId: -1
13:38:12,133   INFO TransmissionModel:370 - >>>>>>>>>>>sourceControllerEvent at time: 0,000000  agentId: 11
13:38:12,135   INFO TransmissionModel:386 - >>>>>>>>>>>defineSourceParameters: sourceId 12 not set explicitly in infectionModelSourceParameters. Source uses default infectionModelSourceParameters defined for sourceId: -1
13:38:12,135   INFO TransmissionModel:370 - >>>>>>>>>>>sourceControllerEvent at time: 0,000000  agentId: 12
13:38:12,135   INFO TransmissionModel:386 - >>>>>>>>>>>defineSourceParameters: sourceId 13 not set explicitly in infectionModelSourceParameters. Source uses default infectionModelSourceParameters defined for sourceId: -1
13:38:12,135   INFO TransmissionModel:370 - >>>>>>>>>>>sourceControllerEvent at time: 0,000000  agentId: 13
13:38:12,135   INFO TransmissionModel:386 - >>>>>>>>>>>defineSourceParameters: sourceId 14 not set explicitly in infectionModelSourceParameters. Source uses default infectionModelSourceParameters defined for sourceId: -1
13:38:12,135   INFO TransmissionModel:370 - >>>>>>>>>>>sourceControllerEvent at time: 0,000000  agentId: 14
13:38:12,135   INFO TransmissionModel:386 - >>>>>>>>>>>defineSourceParameters: sourceId 15 not set explicitly in infectionModelSourceParameters. Source uses default infectionModelSourceParameters defined for sourceId: -1
13:38:12,135   INFO TransmissionModel:370 - >>>>>>>>>>>sourceControllerEvent at time: 0,000000  agentId: 15
13:38:12,135   INFO TransmissionModel:386 - >>>>>>>>>>>defineSourceParameters: sourceId 16 not set explicitly in infectionModelSourceParameters. Source uses default infectionModelSourceParameters defined for sourceId: -1
13:38:12,135   INFO TransmissionModel:370 - >>>>>>>>>>>sourceControllerEvent at time: 0,000000  agentId: 16
13:38:12,143   INFO TransmissionModel:386 - >>>>>>>>>>>defineSourceParameters: sourceId 17 not set explicitly in infectionModelSourceParameters. Source uses default infectionModelSourceParameters defined for sourceId: -1
13:38:12,143   INFO TransmissionModel:370 - >>>>>>>>>>>sourceControllerEvent at time: 0,000000  agentId: 17
13:38:12,143   INFO TransmissionModel:386 - >>>>>>>>>>>defineSourceParameters: sourceId 18 not set explicitly in infectionModelSourceParameters. Source uses default infectionModelSourceParameters defined for sourceId: -1
13:38:12,143   INFO TransmissionModel:370 - >>>>>>>>>>>sourceControllerEvent at time: 0,000000  agentId: 18
13:38:12,145   INFO TransmissionModel:386 - >>>>>>>>>>>defineSourceParameters: sourceId 19 not set explicitly in infectionModelSourceParameters. Source uses default infectionModelSourceParameters defined for sourceId: -1
13:38:12,145   INFO TransmissionModel:370 - >>>>>>>>>>>sourceControllerEvent at time: 0,000000  agentId: 19
13:38:12,145   INFO TransmissionModel:386 - >>>>>>>>>>>defineSourceParameters: sourceId 20 not set explicitly in infectionModelSourceParameters. Source uses default infectionModelSourceParameters defined for sourceId: -1
13:38:12,145   INFO TransmissionModel:370 - >>>>>>>>>>>sourceControllerEvent at time: 0,000000  agentId: 20
13:38:12,145   INFO TransmissionModel:386 - >>>>>>>>>>>defineSourceParameters: sourceId 21 not set explicitly in infectionModelSourceParameters. Source uses default infectionModelSourceParameters defined for sourceId: -1
13:38:12,145   INFO TransmissionModel:370 - >>>>>>>>>>>sourceControllerEvent at time: 0,000000  agentId: 21
13:38:12,145   INFO TransmissionModel:386 - >>>>>>>>>>>defineSourceParameters: sourceId 22 not set explicitly in infectionModelSourceParameters. Source uses default infectionModelSourceParameters defined for sourceId: -1
13:38:12,145   INFO TransmissionModel:370 - >>>>>>>>>>>sourceControllerEvent at time: 0,000000  agentId: 22
13:38:12,145   INFO TransmissionModel:386 - >>>>>>>>>>>defineSourceParameters: sourceId 23 not set explicitly in infectionModelSourceParameters. Source uses default infectionModelSourceParameters defined for sourceId: -1
13:38:12,145   INFO TransmissionModel:370 - >>>>>>>>>>>sourceControllerEvent at time: 0,000000  agentId: 23
13:38:12,153   INFO TransmissionModel:386 - >>>>>>>>>>>defineSourceParameters: sourceId 24 not set explicitly in infectionModelSourceParameters. Source uses default infectionModelSourceParameters defined for sourceId: -1
13:38:12,153   INFO TransmissionModel:370 - >>>>>>>>>>>sourceControllerEvent at time: 0,000000  agentId: 24
13:38:12,153   INFO TransmissionModel:386 - >>>>>>>>>>>defineSourceParameters: sourceId 25 not set explicitly in infectionModelSourceParameters. Source uses default infectionModelSourceParameters defined for sourceId: -1
13:38:12,153   INFO TransmissionModel:370 - >>>>>>>>>>>sourceControllerEvent at time: 0,000000  agentId: 25
13:38:12,153   INFO TransmissionModel:386 - >>>>>>>>>>>defineSourceParameters: sourceId 26 not set explicitly in infectionModelSourceParameters. Source uses default infectionModelSourceParameters defined for sourceId: -1
13:38:12,153   INFO TransmissionModel:370 - >>>>>>>>>>>sourceControllerEvent at time: 0,000000  agentId: 26
13:38:12,153   INFO TransmissionModel:386 - >>>>>>>>>>>defineSourceParameters: sourceId 27 not set explicitly in infectionModelSourceParameters. Source uses default infectionModelSourceParameters defined for sourceId: -1
13:38:12,153   INFO TransmissionModel:370 - >>>>>>>>>>>sourceControllerEvent at time: 0,000000  agentId: 27
13:38:12,153   INFO TransmissionModel:386 - >>>>>>>>>>>defineSourceParameters: sourceId 28 not set explicitly in infectionModelSourceParameters. Source uses default infectionModelSourceParameters defined for sourceId: -1
13:38:12,153   INFO TransmissionModel:370 - >>>>>>>>>>>sourceControllerEvent at time: 0,000000  agentId: 28
13:38:12,153   INFO TransmissionModel:386 - >>>>>>>>>>>defineSourceParameters: sourceId 29 not set explicitly in infectionModelSourceParameters. Source uses default infectionModelSourceParameters defined for sourceId: -1
13:38:12,163   INFO TransmissionModel:370 - >>>>>>>>>>>sourceControllerEvent at time: 0,000000  agentId: 29
13:38:12,163   INFO TransmissionModel:386 - >>>>>>>>>>>defineSourceParameters: sourceId 30 not set explicitly in infectionModelSourceParameters. Source uses default infectionModelSourceParameters defined for sourceId: -1
13:38:12,165   INFO TransmissionModel:370 - >>>>>>>>>>>sourceControllerEvent at time: 0,000000  agentId: 30
13:38:12,165   INFO TransmissionModel:386 - >>>>>>>>>>>defineSourceParameters: sourceId 31 not set explicitly in infectionModelSourceParameters. Source uses default infectionModelSourceParameters defined for sourceId: -1
13:38:12,165   INFO TransmissionModel:370 - >>>>>>>>>>>sourceControllerEvent at time: 0,000000  agentId: 31
13:38:12,165   INFO TransmissionModel:386 - >>>>>>>>>>>defineSourceParameters: sourceId 32 not set explicitly in infectionModelSourceParameters. Source uses default infectionModelSourceParameters defined for sourceId: -1
13:38:12,165   INFO TransmissionModel:370 - >>>>>>>>>>>sourceControllerEvent at time: 0,000000  agentId: 32
13:38:12,165   INFO TransmissionModel:386 - >>>>>>>>>>>defineSourceParameters: sourceId 33 not set explicitly in infectionModelSourceParameters. Source uses default infectionModelSourceParameters defined for sourceId: -1
13:38:12,165   INFO TransmissionModel:370 - >>>>>>>>>>>sourceControllerEvent at time: 0,000000  agentId: 33
13:38:12,165   INFO TransmissionModel:386 - >>>>>>>>>>>defineSourceParameters: sourceId 34 not set explicitly in infectionModelSourceParameters. Source uses default infectionModelSourceParameters defined for sourceId: -1
13:38:12,165   INFO TransmissionModel:370 - >>>>>>>>>>>sourceControllerEvent at time: 0,000000  agentId: 34
13:38:12,165   INFO TransmissionModel:386 - >>>>>>>>>>>defineSourceParameters: sourceId 35 not set explicitly in infectionModelSourceParameters. Source uses default infectionModelSourceParameters defined for sourceId: -1
13:38:12,165   INFO TransmissionModel:370 - >>>>>>>>>>>sourceControllerEvent at time: 0,000000  agentId: 35
13:38:12,173   INFO TransmissionModel:386 - >>>>>>>>>>>defineSourceParameters: sourceId 36 not set explicitly in infectionModelSourceParameters. Source uses default infectionModelSourceParameters defined for sourceId: -1
13:38:12,173   INFO TransmissionModel:370 - >>>>>>>>>>>sourceControllerEvent at time: 0,000000  agentId: 36
13:38:12,173   INFO TransmissionModel:386 - >>>>>>>>>>>defineSourceParameters: sourceId 37 not set explicitly in infectionModelSourceParameters. Source uses default infectionModelSourceParameters defined for sourceId: -1
13:38:12,173   INFO TransmissionModel:370 - >>>>>>>>>>>sourceControllerEvent at time: 0,000000  agentId: 37
13:38:12,173   INFO TransmissionModel:386 - >>>>>>>>>>>defineSourceParameters: sourceId 38 not set explicitly in infectionModelSourceParameters. Source uses default infectionModelSourceParameters defined for sourceId: -1
13:38:12,173   INFO TransmissionModel:370 - >>>>>>>>>>>sourceControllerEvent at time: 0,000000  agentId: 38
13:38:12,173   INFO TransmissionModel:386 - >>>>>>>>>>>defineSourceParameters: sourceId 39 not set explicitly in infectionModelSourceParameters. Source uses default infectionModelSourceParameters defined for sourceId: -1
13:38:12,173   INFO TransmissionModel:370 - >>>>>>>>>>>sourceControllerEvent at time: 0,000000  agentId: 39
13:38:12,173   INFO TransmissionModel:386 - >>>>>>>>>>>defineSourceParameters: sourceId 40 not set explicitly in infectionModelSourceParameters. Source uses default infectionModelSourceParameters defined for sourceId: -1
13:38:12,173   INFO TransmissionModel:370 - >>>>>>>>>>>sourceControllerEvent at time: 0,000000  agentId: 40
13:38:12,173   INFO TransmissionModel:386 - >>>>>>>>>>>defineSourceParameters: sourceId 41 not set explicitly in infectionModelSourceParameters. Source uses default infectionModelSourceParameters defined for sourceId: -1
13:38:12,173   INFO TransmissionModel:370 - >>>>>>>>>>>sourceControllerEvent at time: 0,000000  agentId: 41
13:38:12,173   INFO TransmissionModel:386 - >>>>>>>>>>>defineSourceParameters: sourceId 42 not set explicitly in infectionModelSourceParameters. Source uses default infectionModelSourceParameters defined for sourceId: -1
13:38:12,183   INFO TransmissionModel:370 - >>>>>>>>>>>sourceControllerEvent at time: 0,000000  agentId: 42
13:38:12,183   INFO TransmissionModel:386 - >>>>>>>>>>>defineSourceParameters: sourceId 43 not set explicitly in infectionModelSourceParameters. Source uses default infectionModelSourceParameters defined for sourceId: -1
13:38:12,185   INFO TransmissionModel:370 - >>>>>>>>>>>sourceControllerEvent at time: 0,000000  agentId: 43
13:38:12,185   INFO TransmissionModel:386 - >>>>>>>>>>>defineSourceParameters: sourceId 44 not set explicitly in infectionModelSourceParameters. Source uses default infectionModelSourceParameters defined for sourceId: -1
13:38:12,185   INFO TransmissionModel:370 - >>>>>>>>>>>sourceControllerEvent at time: 0,000000  agentId: 44
13:38:12,185   INFO TransmissionModel:386 - >>>>>>>>>>>defineSourceParameters: sourceId 45 not set explicitly in infectionModelSourceParameters. Source uses default infectionModelSourceParameters defined for sourceId: -1
13:38:12,185   INFO TransmissionModel:370 - >>>>>>>>>>>sourceControllerEvent at time: 0,000000  agentId: 45
13:38:12,185   INFO TransmissionModel:386 - >>>>>>>>>>>defineSourceParameters: sourceId 46 not set explicitly in infectionModelSourceParameters. Source uses default infectionModelSourceParameters defined for sourceId: -1
13:38:12,185   INFO TransmissionModel:370 - >>>>>>>>>>>sourceControllerEvent at time: 0,000000  agentId: 46
13:38:12,185   INFO TransmissionModel:386 - >>>>>>>>>>>defineSourceParameters: sourceId 47 not set explicitly in infectionModelSourceParameters. Source uses default infectionModelSourceParameters defined for sourceId: -1
13:38:12,185   INFO TransmissionModel:370 - >>>>>>>>>>>sourceControllerEvent at time: 0,000000  agentId: 47
13:38:12,185   INFO TransmissionModel:386 - >>>>>>>>>>>defineSourceParameters: sourceId 48 not set explicitly in infectionModelSourceParameters. Source uses default infectionModelSourceParameters defined for sourceId: -1
13:38:12,193   INFO TransmissionModel:370 - >>>>>>>>>>>sourceControllerEvent at time: 0,000000  agentId: 48
13:38:12,193   INFO TransmissionModel:386 - >>>>>>>>>>>defineSourceParameters: sourceId 49 not set explicitly in infectionModelSourceParameters. Source uses default infectionModelSourceParameters defined for sourceId: -1
13:38:12,193   INFO TransmissionModel:370 - >>>>>>>>>>>sourceControllerEvent at time: 0,000000  agentId: 49
13:38:12,195   INFO TransmissionModel:386 - >>>>>>>>>>>defineSourceParameters: sourceId 50 not set explicitly in infectionModelSourceParameters. Source uses default infectionModelSourceParameters defined for sourceId: -1
13:38:12,195   INFO TransmissionModel:370 - >>>>>>>>>>>sourceControllerEvent at time: 0,000000  agentId: 50
13:38:12,195   INFO TransmissionModel:386 - >>>>>>>>>>>defineSourceParameters: sourceId 51 not set explicitly in infectionModelSourceParameters. Source uses default infectionModelSourceParameters defined for sourceId: -1
13:38:12,195   INFO TransmissionModel:370 - >>>>>>>>>>>sourceControllerEvent at time: 0,000000  agentId: 51
13:38:12,195   INFO TransmissionModel:386 - >>>>>>>>>>>defineSourceParameters: sourceId 52 not set explicitly in infectionModelSourceParameters. Source uses default infectionModelSourceParameters defined for sourceId: -1
13:38:12,195   INFO TransmissionModel:370 - >>>>>>>>>>>sourceControllerEvent at time: 0,000000  agentId: 52
13:38:12,195   INFO TransmissionModel:386 - >>>>>>>>>>>defineSourceParameters: sourceId 53 not set explicitly in infectionModelSourceParameters. Source uses default infectionModelSourceParameters defined for sourceId: -1
13:38:12,195   INFO TransmissionModel:370 - >>>>>>>>>>>sourceControllerEvent at time: 0,000000  agentId: 53
13:38:12,195   INFO TransmissionModel:386 - >>>>>>>>>>>defineSourceParameters: sourceId 54 not set explicitly in infectionModelSourceParameters. Source uses default infectionModelSourceParameters defined for sourceId: -1
13:38:12,195   INFO TransmissionModel:370 - >>>>>>>>>>>sourceControllerEvent at time: 0,000000  agentId: 54
13:38:12,195   INFO TransmissionModel:386 - >>>>>>>>>>>defineSourceParameters: sourceId 55 not set explicitly in infectionModelSourceParameters. Source uses default infectionModelSourceParameters defined for sourceId: -1
13:38:12,203   INFO TransmissionModel:370 - >>>>>>>>>>>sourceControllerEvent at time: 0,000000  agentId: 55
13:38:12,203   INFO TransmissionModel:386 - >>>>>>>>>>>defineSourceParameters: sourceId 56 not set explicitly in infectionModelSourceParameters. Source uses default infectionModelSourceParameters defined for sourceId: -1
13:38:12,203   INFO TransmissionModel:370 - >>>>>>>>>>>sourceControllerEvent at time: 0,000000  agentId: 56
13:38:12,203   INFO TransmissionModel:386 - >>>>>>>>>>>defineSourceParameters: sourceId 57 not set explicitly in infectionModelSourceParameters. Source uses default infectionModelSourceParameters defined for sourceId: -1
13:38:12,203   INFO TransmissionModel:370 - >>>>>>>>>>>sourceControllerEvent at time: 0,000000  agentId: 57
13:38:12,203   INFO TransmissionModel:386 - >>>>>>>>>>>defineSourceParameters: sourceId 58 not set explicitly in infectionModelSourceParameters. Source uses default infectionModelSourceParameters defined for sourceId: -1
13:38:12,203   INFO TransmissionModel:370 - >>>>>>>>>>>sourceControllerEvent at time: 0,000000  agentId: 58
13:38:12,203   INFO TransmissionModel:386 - >>>>>>>>>>>defineSourceParameters: sourceId 59 not set explicitly in infectionModelSourceParameters. Source uses default infectionModelSourceParameters defined for sourceId: -1
13:38:12,203   INFO TransmissionModel:370 - >>>>>>>>>>>sourceControllerEvent at time: 0,000000  agentId: 59
13:38:12,203   INFO TransmissionModel:386 - >>>>>>>>>>>defineSourceParameters: sourceId 60 not set explicitly in infectionModelSourceParameters. Source uses default infectionModelSourceParameters defined for sourceId: -1
13:38:12,203   INFO TransmissionModel:370 - >>>>>>>>>>>sourceControllerEvent at time: 0,000000  agentId: 60
13:38:12,203   INFO TransmissionModel:386 - >>>>>>>>>>>defineSourceParameters: sourceId 61 not set explicitly in infectionModelSourceParameters. Source uses default infectionModelSourceParameters defined for sourceId: -1
13:38:12,203   INFO TransmissionModel:370 - >>>>>>>>>>>sourceControllerEvent at time: 0,000000  agentId: 61
13:39:04,802   INFO OutputFile:109 - Absolute file name..\..\..\output\choirRehearsal\condM\miller-2020-life_seed_057\infectionStatus.txt
13:39:04,893   INFO OutputFile:109 - Absolute file name..\..\..\output\choirRehearsal\condM\miller-2020-life_seed_057\pathogenLoad.txt
13:39:04,903   INFO Simulation:252 - Finished writing all output files
13:39:04,903   INFO Simulation:255 - Post-loop: before waitForTraci
13:39:04,903   INFO Simulation:262 - Post-loop: finished.
13:39:04,903   INFO ScenarioRun:207 - Simulation run finished.
13:39:04,903   INFO ScenarioRun:265 - Simulation of scenario miller-2020-life_seed_057 finished.
13:39:05,647   INFO STDOUTERR:15 - Redirect StdOut and StdErr
13:39:05,647   INFO ScenarioRunSubCommand:55 - Use output directory: C:\Users\Rahn\Documents\Forschung\Veroeffentlichungen\2021\CovidSim_Model\data\scenarios\choirRehearsal\scripts\..\..\..\output\choirRehearsal\condM
13:39:06,261 STDOUT STDOUTERR:22 - Topography Warning:
   The target is not used in any source. Remove target to increase performance. 
   The target is not used in any source. Remove target to increase performance. 
   The target is not used in any source. Remove target to increase performance. 
   The target is not used in any source. Remove target to increase performance. 
   The target is not used in any source. Remove target to increase performance. 
   The target is not used in any source. Remove target to increase performance. 
   The target is not used in any source. Remove target to increase performance. 
   The target is not used in any source. Remove target to increase performance. 
   The target is not used in any source. Remove target to increase performance. 
   The target is not used in any source. Remove target to increase performance. 
   The target is not used in any source. Remove target to increase performance. 
   The target is not used in any source. Remove target to increase performance. 
   The target is not used in any source. Remove target to increase performance. 
   The target is not used in any source. Remove target to increase performance. 
   The target is not used in any source. Remove target to increase performance. 
   The target is not used in any source. Remove target to increase performance. 
   The target is not used in any source. Remove target to increase performance. 
   The target is not used in any source. Remove target to increase performance. 
   The target is not used in any source. Remove target to increase performance. 
   The target is not used in any source. Remove target to increase performance. 
   The target is not used in any source. Remove target to increase performance. 
   The target is not used in any source. Remove target to increase performance. 
   The target is not used in any source. Remove target to increase performance. 
   The target is not used in any source. Remove target to increase performance. 
   The target is not used in any source. Remove target to increase performance. 
   The target is not used in any source. Remove target to increase performance. 
   The target is not used in any source. Remove target to increase performance. 
   The target is not used in any source. Remove target to increase performance. 
   The target is not used in any source. Remove target to increase performance. 
   The target is not used in any source. Remove target to increase performance. 
   The target is not used in any source. Remove target to increase performance. 
   The target is not used in any source. Remove target to increase performance. 
   The target is not used in any source. Remove target to increase performance. 
   The target is not used in any source. Remove target to increase performance. 
   The target is not used in any source. Remove target to increase performance. 
   The target is not used in any source. Remove target to increase performance. 
   The target is not used in any source. Remove target to increase performance. 
   The target is not used in any source. Remove target to increase performance. 
   The target is not used in any source. Remove target to increase performance. 
   The target is not used in any source. Remove target to increase performance. 
   The target is not used in any source. Remove target to increase performance. 
   The target is not used in any source. Remove target to increase performance. 
   The target is not used in any source. Remove target to increase performance. 
   The target is not used in any source. Remove target to increase performance. 
   The target is not used in any source. Remove target to increase performance. 
   The target is not used in any source. Remove target to increase performance. 
   The target is not used in any source. Remove target to increase performance. 
   The target is not used in any source. Remove target to increase performance. 
   The target is not used in any source. Remove target to increase performance. 
   The target is not used in any source. Remove target to increase performance. 
   Two targets overlap. 
   Two targets overlap. 
   Two targets overlap. 
   Two targets overlap. 
   Two targets overlap. 
   Two targets overlap. 
   Two targets overlap. 
   Two targets overlap. 
   Two targets overlap. 
   Two targets overlap. 
   Two targets overlap. 
   Two targets overlap. 
   Two targets overlap. 
   Two targets overlap. 
   Two targets overlap. 
   Two targets overlap. 

13:39:06,303   INFO VadereConfig:66 - Use config file from path C:\Users\Rahn\.config\vadere.conf
13:39:06,453   INFO ScenarioCache:85 - Cache search location: C:\Users\Rahn\Documents\Forschung\Veroeffentlichungen\2021\CovidSim_Model\data\scenarios\choirRehearsal\scripts\..\createdFromTemplate\__cache__
13:39:06,475   INFO ScenarioRun:147 - Initializing scenario: miller-2020-life_seed_058...
13:39:06,475   INFO ScenarioRun:128 - scenario context initialized.
13:39:06,485   INFO ScenarioRun:229 - no mesh miller-2020-life_seed_058.poly was found.
13:39:06,485   INFO ScenarioRun:229 - no mesh miller-2020-life_seed_058_background.poly was found.
13:39:06,586   INFO PotentialFieldDistancesBruteForce:49 - solve floor field (PotentialFieldDistancesBruteForce)
13:39:06,606   INFO PotentialFieldDistancesBruteForce:106 - Progress:  0% -> 0/47450 [points]
13:39:06,697   INFO PotentialFieldDistancesBruteForce:106 - Progress: 10% -> 4745/47450 [points]
13:39:06,766   INFO PotentialFieldDistancesBruteForce:106 - Progress: 20% -> 9490/47450 [points]
13:39:06,813   INFO PotentialFieldDistancesBruteForce:106 - Progress: 30% -> 14235/47450 [points]
13:39:06,851   INFO PotentialFieldDistancesBruteForce:106 - Progress: 40% -> 18980/47450 [points]
13:39:06,882   INFO PotentialFieldDistancesBruteForce:106 - Progress: 50% -> 23725/47450 [points]
13:39:06,913   INFO PotentialFieldDistancesBruteForce:106 - Progress: 60% -> 28470/47450 [points]
13:39:06,935   INFO PotentialFieldDistancesBruteForce:106 - Progress: 70% -> 33215/47450 [points]
13:39:06,966   INFO PotentialFieldDistancesBruteForce:106 - Progress: 80% -> 37960/47450 [points]
13:39:06,982   INFO PotentialFieldDistancesBruteForce:106 - Progress: 90% -> 42705/47450 [points]
13:39:06,998   INFO PotentialFieldDistancesBruteForce:96 - floor field initialization time:412[ms]
13:39:06,998   INFO Topography:428 - Set PedestrianIdCount to start value: 1
13:39:07,136   INFO EikonalSolverDefaultProvider:23 - floor field initialization time:107[ms]
13:39:07,198   INFO EikonalSolverDefaultProvider:23 - floor field initialization time:47[ms]
13:39:07,236   INFO EikonalSolverDefaultProvider:23 - floor field initialization time:38[ms]
13:39:07,267   INFO EikonalSolverDefaultProvider:23 - floor field initialization time:31[ms]
13:39:07,299   INFO EikonalSolverDefaultProvider:23 - floor field initialization time:32[ms]
13:39:07,336   INFO EikonalSolverDefaultProvider:23 - floor field initialization time:37[ms]
13:39:07,369   INFO EikonalSolverDefaultProvider:23 - floor field initialization time:31[ms]
13:39:07,399   INFO EikonalSolverDefaultProvider:23 - floor field initialization time:22[ms]
13:39:07,460   INFO EikonalSolverDefaultProvider:23 - floor field initialization time:50[ms]
13:39:07,500   INFO EikonalSolverDefaultProvider:23 - floor field initialization time:40[ms]
13:39:07,531   INFO EikonalSolverDefaultProvider:23 - floor field initialization time:31[ms]
13:39:07,551   INFO EikonalSolverDefaultProvider:23 - floor field initialization time:20[ms]
13:39:07,581   INFO EikonalSolverDefaultProvider:23 - floor field initialization time:20[ms]
13:39:07,612   INFO EikonalSolverDefaultProvider:23 - floor field initialization time:31[ms]
13:39:07,642   INFO EikonalSolverDefaultProvider:23 - floor field initialization time:28[ms]
13:39:07,663   INFO EikonalSolverDefaultProvider:23 - floor field initialization time:21[ms]
13:39:07,693   INFO EikonalSolverDefaultProvider:23 - floor field initialization time:22[ms]
13:39:07,724   INFO EikonalSolverDefaultProvider:23 - floor field initialization time:31[ms]
13:39:07,752   INFO EikonalSolverDefaultProvider:23 - floor field initialization time:28[ms]
13:39:07,774   INFO EikonalSolverDefaultProvider:23 - floor field initialization time:20[ms]
13:39:07,805   INFO EikonalSolverDefaultProvider:23 - floor field initialization time:22[ms]
13:39:07,876   INFO EikonalSolverDefaultProvider:23 - floor field initialization time:32[ms]
13:39:07,915   INFO EikonalSolverDefaultProvider:23 - floor field initialization time:31[ms]
13:39:07,947   INFO EikonalSolverDefaultProvider:23 - floor field initialization time:30[ms]
13:39:07,978   INFO EikonalSolverDefaultProvider:23 - floor field initialization time:31[ms]
13:39:08,008   INFO EikonalSolverDefaultProvider:23 - floor field initialization time:22[ms]
13:39:08,038   INFO EikonalSolverDefaultProvider:23 - floor field initialization time:22[ms]
13:39:08,069   INFO EikonalSolverDefaultProvider:23 - floor field initialization time:31[ms]
13:39:08,089   INFO EikonalSolverDefaultProvider:23 - floor field initialization time:20[ms]
13:39:08,120   INFO EikonalSolverDefaultProvider:23 - floor field initialization time:23[ms]
13:39:08,148   INFO EikonalSolverDefaultProvider:23 - floor field initialization time:28[ms]
13:39:08,170   INFO EikonalSolverDefaultProvider:23 - floor field initialization time:20[ms]
13:39:08,200   INFO EikonalSolverDefaultProvider:23 - floor field initialization time:30[ms]
13:39:08,231   INFO EikonalSolverDefaultProvider:23 - floor field initialization time:31[ms]
13:39:08,261   INFO EikonalSolverDefaultProvider:23 - floor field initialization time:22[ms]
13:39:08,292   INFO EikonalSolverDefaultProvider:23 - floor field initialization time:22[ms]
13:39:08,352   INFO EikonalSolverDefaultProvider:23 - floor field initialization time:30[ms]
13:39:08,381   INFO EikonalSolverDefaultProvider:23 - floor field initialization time:29[ms]
13:39:08,403   INFO EikonalSolverDefaultProvider:23 - floor field initialization time:20[ms]
13:39:08,434   INFO EikonalSolverDefaultProvider:23 - floor field initialization time:23[ms]
13:39:08,464   INFO EikonalSolverDefaultProvider:23 - floor field initialization time:30[ms]
13:39:08,495   INFO EikonalSolverDefaultProvider:23 - floor field initialization time:22[ms]
13:39:08,516   INFO EikonalSolverDefaultProvider:23 - floor field initialization time:21[ms]
13:39:08,546   INFO EikonalSolverDefaultProvider:23 - floor field initialization time:22[ms]
13:39:08,567   INFO EikonalSolverDefaultProvider:23 - floor field initialization time:21[ms]
13:39:08,608   INFO EikonalSolverDefaultProvider:23 - floor field initialization time:33[ms]
13:39:08,638   INFO EikonalSolverDefaultProvider:23 - floor field initialization time:30[ms]
13:39:08,669   INFO EikonalSolverDefaultProvider:23 - floor field initialization time:31[ms]
13:39:08,689   INFO EikonalSolverDefaultProvider:23 - floor field initialization time:20[ms]
13:39:08,720   INFO EikonalSolverDefaultProvider:23 - floor field initialization time:23[ms]
13:39:08,781   INFO EikonalSolverDefaultProvider:23 - floor field initialization time:61[ms]
13:39:08,801   INFO EikonalSolverDefaultProvider:23 - floor field initialization time:20[ms]
13:39:08,831   INFO EikonalSolverDefaultProvider:23 - floor field initialization time:22[ms]
13:39:08,862   INFO EikonalSolverDefaultProvider:23 - floor field initialization time:21[ms]
13:39:08,892   INFO EikonalSolverDefaultProvider:23 - floor field initialization time:20[ms]
13:39:08,930   INFO EikonalSolverDefaultProvider:23 - floor field initialization time:38[ms]
13:39:08,946   INFO EikonalSolverDefaultProvider:23 - floor field initialization time:16[ms]
13:39:08,987   INFO EikonalSolverDefaultProvider:23 - floor field initialization time:25[ms]
13:39:09,003   INFO EikonalSolverDefaultProvider:23 - floor field initialization time:16[ms]
13:39:09,043   INFO EikonalSolverDefaultProvider:23 - floor field initialization time:40[ms]
13:39:09,063   INFO EikonalSolverDefaultProvider:23 - floor field initialization time:20[ms]
13:39:09,094   INFO EikonalSolverDefaultProvider:23 - floor field initialization time:22[ms]
13:39:09,125   INFO EikonalSolverDefaultProvider:23 - floor field initialization time:31[ms]
13:39:09,155   INFO EikonalSolverDefaultProvider:23 - floor field initialization time:30[ms]
13:39:09,175   INFO EikonalSolverDefaultProvider:23 - floor field initialization time:20[ms]
13:39:09,246   INFO EikonalSolverDefaultProvider:23 - floor field initialization time:63[ms]
13:39:09,277   INFO EikonalSolverDefaultProvider:23 - floor field initialization time:31[ms]
13:39:09,297   INFO EikonalSolverDefaultProvider:23 - floor field initialization time:20[ms]
13:39:09,327   INFO EikonalSolverDefaultProvider:23 - floor field initialization time:22[ms]
13:39:09,355   INFO EikonalSolverDefaultProvider:23 - floor field initialization time:28[ms]
13:39:09,378   INFO EikonalSolverDefaultProvider:23 - floor field initialization time:21[ms]
13:39:09,408   INFO EikonalSolverDefaultProvider:23 - floor field initialization time:30[ms]
13:39:09,436   INFO EikonalSolverDefaultProvider:23 - floor field initialization time:28[ms]
13:39:09,459   INFO EikonalSolverDefaultProvider:23 - floor field initialization time:20[ms]
13:39:09,487   INFO EikonalSolverDefaultProvider:23 - floor field initialization time:28[ms]
13:39:09,509   INFO EikonalSolverDefaultProvider:23 - floor field initialization time:20[ms]
13:39:09,540   INFO EikonalSolverDefaultProvider:23 - floor field initialization time:31[ms]
13:39:09,560   INFO EikonalSolverDefaultProvider:23 - floor field initialization time:20[ms]
13:39:09,631   INFO EikonalSolverDefaultProvider:23 - floor field initialization time:63[ms]
13:39:09,661   INFO EikonalSolverDefaultProvider:23 - floor field initialization time:30[ms]
13:39:09,702   INFO EikonalSolverDefaultProvider:23 - floor field initialization time:33[ms]
13:39:09,732   INFO EikonalSolverDefaultProvider:23 - floor field initialization time:30[ms]
13:39:09,773   INFO EikonalSolverDefaultProvider:23 - floor field initialization time:33[ms]
13:39:09,803   INFO EikonalSolverDefaultProvider:23 - floor field initialization time:30[ms]
13:39:09,842   INFO EikonalSolverDefaultProvider:23 - floor field initialization time:39[ms]
13:39:09,874   INFO EikonalSolverDefaultProvider:23 - floor field initialization time:30[ms]
13:39:09,905   INFO EikonalSolverDefaultProvider:23 - floor field initialization time:31[ms]
13:39:09,935   INFO EikonalSolverDefaultProvider:23 - floor field initialization time:22[ms]
13:39:09,974   INFO EikonalSolverDefaultProvider:23 - floor field initialization time:31[ms]
13:39:10,005   INFO EikonalSolverDefaultProvider:23 - floor field initialization time:29[ms]
13:39:10,037   INFO EikonalSolverDefaultProvider:23 - floor field initialization time:30[ms]
13:39:10,068   INFO EikonalSolverDefaultProvider:23 - floor field initialization time:31[ms]
13:39:10,106   INFO EikonalSolverDefaultProvider:23 - floor field initialization time:30[ms]
13:39:10,139   INFO EikonalSolverDefaultProvider:23 - floor field initialization time:31[ms]
13:39:10,169   INFO EikonalSolverDefaultProvider:23 - floor field initialization time:30[ms]
13:39:10,199   INFO EikonalSolverDefaultProvider:23 - floor field initialization time:30[ms]
13:39:10,238   INFO EikonalSolverDefaultProvider:23 - floor field initialization time:29[ms]
13:39:10,270   INFO EikonalSolverDefaultProvider:23 - floor field initialization time:30[ms]
13:39:10,301   INFO EikonalSolverDefaultProvider:23 - floor field initialization time:31[ms]
13:39:10,339   INFO EikonalSolverDefaultProvider:23 - floor field initialization time:28[ms]
13:39:10,372   INFO EikonalSolverDefaultProvider:23 - floor field initialization time:31[ms]
13:39:10,402   INFO EikonalSolverDefaultProvider:23 - floor field initialization time:30[ms]
13:39:10,433   INFO EikonalSolverDefaultProvider:23 - floor field initialization time:20[ms]
13:39:10,464   INFO EikonalSolverDefaultProvider:23 - floor field initialization time:21[ms]
13:39:10,494   INFO EikonalSolverDefaultProvider:23 - floor field initialization time:30[ms]
13:39:10,514   INFO EikonalSolverDefaultProvider:23 - floor field initialization time:20[ms]
13:39:10,545   INFO EikonalSolverDefaultProvider:23 - floor field initialization time:23[ms]
13:39:10,626   INFO EikonalSolverDefaultProvider:23 - floor field initialization time:81[ms]
13:39:10,656   INFO EikonalSolverDefaultProvider:23 - floor field initialization time:22[ms]
13:39:10,686   INFO EikonalSolverDefaultProvider:23 - floor field initialization time:30[ms]
13:39:10,714   INFO EikonalSolverDefaultProvider:23 - floor field initialization time:28[ms]
13:39:10,737   INFO EikonalSolverDefaultProvider:23 - floor field initialization time:21[ms]
13:39:10,767   INFO EikonalSolverDefaultProvider:23 - floor field initialization time:20[ms]
13:39:10,797   INFO EikonalSolverDefaultProvider:23 - floor field initialization time:30[ms]
13:39:10,818   INFO EikonalSolverDefaultProvider:23 - floor field initialization time:21[ms]
13:39:10,848   INFO EikonalSolverDefaultProvider:23 - floor field initialization time:22[ms]
13:39:10,879   INFO EikonalSolverDefaultProvider:23 - floor field initialization time:23[ms]
13:39:10,909   INFO EikonalSolverDefaultProvider:23 - floor field initialization time:30[ms]
13:39:10,929   INFO EikonalSolverDefaultProvider:23 - floor field initialization time:20[ms]
13:39:10,960   INFO EikonalSolverDefaultProvider:23 - floor field initialization time:23[ms]
13:39:10,988   INFO EikonalSolverDefaultProvider:23 - floor field initialization time:28[ms]
13:39:11,010   INFO EikonalSolverDefaultProvider:23 - floor field initialization time:20[ms]
13:39:11,031   INFO EikonalSolverDefaultProvider:23 - floor field initialization time:21[ms]
13:39:11,061   INFO EikonalSolverDefaultProvider:23 - floor field initialization time:22[ms]
13:39:11,082   INFO EikonalSolverDefaultProvider:23 - floor field initialization time:21[ms]
13:39:11,102   INFO EikonalSolverDefaultProvider:23 - floor field initialization time:20[ms]
13:39:11,132   INFO EikonalSolverDefaultProvider:23 - floor field initialization time:22[ms]
13:39:11,153   INFO EikonalSolverDefaultProvider:23 - floor field initialization time:21[ms]
13:39:11,173   INFO EikonalSolverDefaultProvider:23 - floor field initialization time:20[ms]
13:39:11,204   INFO EikonalSolverDefaultProvider:23 - floor field initialization time:21[ms]
13:39:11,224   INFO EikonalSolverDefaultProvider:23 - floor field initialization time:20[ms]
13:39:11,244   INFO EikonalSolverDefaultProvider:23 - floor field initialization time:20[ms]
13:39:11,343   INFO EikonalSolverDefaultProvider:23 - floor field initialization time:91[ms]
13:39:11,365   INFO EikonalSolverDefaultProvider:23 - floor field initialization time:20[ms]
13:39:11,395   INFO EikonalSolverDefaultProvider:23 - floor field initialization time:20[ms]
13:39:11,424   INFO EikonalSolverDefaultProvider:23 - floor field initialization time:29[ms]
13:39:11,446   INFO EikonalSolverDefaultProvider:23 - floor field initialization time:20[ms]
13:39:11,476   INFO EikonalSolverDefaultProvider:23 - floor field initialization time:22[ms]
13:39:11,507   INFO EikonalSolverDefaultProvider:23 - floor field initialization time:31[ms]
13:39:11,535   INFO EikonalSolverDefaultProvider:23 - floor field initialization time:28[ms]
13:39:11,557   INFO EikonalSolverDefaultProvider:23 - floor field initialization time:20[ms]
13:39:11,586   INFO EikonalSolverDefaultProvider:23 - floor field initialization time:29[ms]
13:39:11,608   INFO EikonalSolverDefaultProvider:23 - floor field initialization time:20[ms]
13:39:11,628   INFO EikonalSolverDefaultProvider:23 - floor field initialization time:20[ms]
13:39:11,659   INFO EikonalSolverDefaultProvider:23 - floor field initialization time:21[ms]
13:39:11,679   INFO EikonalSolverDefaultProvider:23 - floor field initialization time:20[ms]
13:39:11,699   INFO EikonalSolverDefaultProvider:23 - floor field initialization time:20[ms]
13:39:11,730   INFO EikonalSolverDefaultProvider:23 - floor field initialization time:23[ms]
13:39:11,750   INFO EikonalSolverDefaultProvider:23 - floor field initialization time:20[ms]
13:39:11,770   INFO EikonalSolverDefaultProvider:23 - floor field initialization time:20[ms]
13:39:11,800   INFO EikonalSolverDefaultProvider:23 - floor field initialization time:22[ms]
13:39:11,829   INFO EikonalSolverDefaultProvider:23 - floor field initialization time:29[ms]
13:39:11,851   INFO EikonalSolverDefaultProvider:23 - floor field initialization time:20[ms]
13:39:11,890   INFO EikonalSolverDefaultProvider:23 - floor field initialization time:29[ms]
13:39:11,912   INFO EikonalSolverDefaultProvider:23 - floor field initialization time:20[ms]
13:39:11,993   INFO EikonalSolverDefaultProvider:23 - floor field initialization time:81[ms]
13:39:12,023   INFO EikonalSolverDefaultProvider:23 - floor field initialization time:30[ms]
13:39:12,054   INFO EikonalSolverDefaultProvider:23 - floor field initialization time:31[ms]
13:39:12,082   INFO EikonalSolverDefaultProvider:23 - floor field initialization time:28[ms]
13:39:12,104   INFO EikonalSolverDefaultProvider:23 - floor field initialization time:20[ms]
13:39:12,135   INFO EikonalSolverDefaultProvider:23 - floor field initialization time:23[ms]
13:39:12,163   INFO EikonalSolverDefaultProvider:23 - floor field initialization time:28[ms]
13:39:12,186   INFO EikonalSolverDefaultProvider:23 - floor field initialization time:21[ms]
13:39:12,216   INFO EikonalSolverDefaultProvider:23 - floor field initialization time:22[ms]
13:39:12,244   INFO EikonalSolverDefaultProvider:23 - floor field initialization time:28[ms]
13:39:12,277   INFO EikonalSolverDefaultProvider:23 - floor field initialization time:33[ms]
13:39:12,297   INFO EikonalSolverDefaultProvider:23 - floor field initialization time:20[ms]
13:39:12,325   INFO EikonalSolverDefaultProvider:23 - floor field initialization time:28[ms]
13:39:12,327   INFO Simulation:278 - preLoop finished.
13:39:12,327   INFO TransmissionModel:370 - >>>>>>>>>>>sourceControllerEvent at time: 0,000000  agentId: 1
13:39:12,327   INFO TransmissionModel:386 - >>>>>>>>>>>defineSourceParameters: sourceId 2 not set explicitly in infectionModelSourceParameters. Source uses default infectionModelSourceParameters defined for sourceId: -1
13:39:12,327   INFO TransmissionModel:370 - >>>>>>>>>>>sourceControllerEvent at time: 0,000000  agentId: 2
13:39:12,335   INFO TransmissionModel:386 - >>>>>>>>>>>defineSourceParameters: sourceId 3 not set explicitly in infectionModelSourceParameters. Source uses default infectionModelSourceParameters defined for sourceId: -1
13:39:12,335   INFO TransmissionModel:370 - >>>>>>>>>>>sourceControllerEvent at time: 0,000000  agentId: 3
13:39:12,337   INFO TransmissionModel:386 - >>>>>>>>>>>defineSourceParameters: sourceId 4 not set explicitly in infectionModelSourceParameters. Source uses default infectionModelSourceParameters defined for sourceId: -1
13:39:12,337   INFO TransmissionModel:370 - >>>>>>>>>>>sourceControllerEvent at time: 0,000000  agentId: 4
13:39:12,337   INFO TransmissionModel:386 - >>>>>>>>>>>defineSourceParameters: sourceId 5 not set explicitly in infectionModelSourceParameters. Source uses default infectionModelSourceParameters defined for sourceId: -1
13:39:12,337   INFO TransmissionModel:370 - >>>>>>>>>>>sourceControllerEvent at time: 0,000000  agentId: 5
13:39:12,337   INFO TransmissionModel:386 - >>>>>>>>>>>defineSourceParameters: sourceId 6 not set explicitly in infectionModelSourceParameters. Source uses default infectionModelSourceParameters defined for sourceId: -1
13:39:12,337   INFO TransmissionModel:370 - >>>>>>>>>>>sourceControllerEvent at time: 0,000000  agentId: 6
13:39:12,337   INFO TransmissionModel:386 - >>>>>>>>>>>defineSourceParameters: sourceId 7 not set explicitly in infectionModelSourceParameters. Source uses default infectionModelSourceParameters defined for sourceId: -1
13:39:12,337   INFO TransmissionModel:370 - >>>>>>>>>>>sourceControllerEvent at time: 0,000000  agentId: 7
13:39:12,337   INFO TransmissionModel:386 - >>>>>>>>>>>defineSourceParameters: sourceId 8 not set explicitly in infectionModelSourceParameters. Source uses default infectionModelSourceParameters defined for sourceId: -1
13:39:12,337   INFO TransmissionModel:370 - >>>>>>>>>>>sourceControllerEvent at time: 0,000000  agentId: 8
13:39:12,346   INFO TransmissionModel:386 - >>>>>>>>>>>defineSourceParameters: sourceId 9 not set explicitly in infectionModelSourceParameters. Source uses default infectionModelSourceParameters defined for sourceId: -1
13:39:12,346   INFO TransmissionModel:370 - >>>>>>>>>>>sourceControllerEvent at time: 0,000000  agentId: 9
13:39:12,346   INFO TransmissionModel:386 - >>>>>>>>>>>defineSourceParameters: sourceId 10 not set explicitly in infectionModelSourceParameters. Source uses default infectionModelSourceParameters defined for sourceId: -1
13:39:12,346   INFO TransmissionModel:370 - >>>>>>>>>>>sourceControllerEvent at time: 0,000000  agentId: 10
13:39:12,346   INFO TransmissionModel:386 - >>>>>>>>>>>defineSourceParameters: sourceId 11 not set explicitly in infectionModelSourceParameters. Source uses default infectionModelSourceParameters defined for sourceId: -1
13:39:12,346   INFO TransmissionModel:370 - >>>>>>>>>>>sourceControllerEvent at time: 0,000000  agentId: 11
13:39:12,346   INFO TransmissionModel:386 - >>>>>>>>>>>defineSourceParameters: sourceId 12 not set explicitly in infectionModelSourceParameters. Source uses default infectionModelSourceParameters defined for sourceId: -1
13:39:12,346   INFO TransmissionModel:370 - >>>>>>>>>>>sourceControllerEvent at time: 0,000000  agentId: 12
13:39:12,356   INFO TransmissionModel:386 - >>>>>>>>>>>defineSourceParameters: sourceId 13 not set explicitly in infectionModelSourceParameters. Source uses default infectionModelSourceParameters defined for sourceId: -1
13:39:12,356   INFO TransmissionModel:370 - >>>>>>>>>>>sourceControllerEvent at time: 0,000000  agentId: 13
13:39:12,356   INFO TransmissionModel:386 - >>>>>>>>>>>defineSourceParameters: sourceId 14 not set explicitly in infectionModelSourceParameters. Source uses default infectionModelSourceParameters defined for sourceId: -1
13:39:12,356   INFO TransmissionModel:370 - >>>>>>>>>>>sourceControllerEvent at time: 0,000000  agentId: 14
13:39:12,356   INFO TransmissionModel:386 - >>>>>>>>>>>defineSourceParameters: sourceId 15 not set explicitly in infectionModelSourceParameters. Source uses default infectionModelSourceParameters defined for sourceId: -1
13:39:12,356   INFO TransmissionModel:370 - >>>>>>>>>>>sourceControllerEvent at time: 0,000000  agentId: 15
13:39:12,356   INFO TransmissionModel:386 - >>>>>>>>>>>defineSourceParameters: sourceId 16 not set explicitly in infectionModelSourceParameters. Source uses default infectionModelSourceParameters defined for sourceId: -1
13:39:12,356   INFO TransmissionModel:370 - >>>>>>>>>>>sourceControllerEvent at time: 0,000000  agentId: 16
13:39:12,356   INFO TransmissionModel:386 - >>>>>>>>>>>defineSourceParameters: sourceId 17 not set explicitly in infectionModelSourceParameters. Source uses default infectionModelSourceParameters defined for sourceId: -1
13:39:12,356   INFO TransmissionModel:370 - >>>>>>>>>>>sourceControllerEvent at time: 0,000000  agentId: 17
13:39:12,356   INFO TransmissionModel:386 - >>>>>>>>>>>defineSourceParameters: sourceId 18 not set explicitly in infectionModelSourceParameters. Source uses default infectionModelSourceParameters defined for sourceId: -1
13:39:12,356   INFO TransmissionModel:370 - >>>>>>>>>>>sourceControllerEvent at time: 0,000000  agentId: 18
13:39:12,356   INFO TransmissionModel:386 - >>>>>>>>>>>defineSourceParameters: sourceId 19 not set explicitly in infectionModelSourceParameters. Source uses default infectionModelSourceParameters defined for sourceId: -1
13:39:12,356   INFO TransmissionModel:370 - >>>>>>>>>>>sourceControllerEvent at time: 0,000000  agentId: 19
13:39:12,356   INFO TransmissionModel:386 - >>>>>>>>>>>defineSourceParameters: sourceId 20 not set explicitly in infectionModelSourceParameters. Source uses default infectionModelSourceParameters defined for sourceId: -1
13:39:12,356   INFO TransmissionModel:370 - >>>>>>>>>>>sourceControllerEvent at time: 0,000000  agentId: 20
13:39:12,356   INFO TransmissionModel:386 - >>>>>>>>>>>defineSourceParameters: sourceId 21 not set explicitly in infectionModelSourceParameters. Source uses default infectionModelSourceParameters defined for sourceId: -1
13:39:12,371   INFO TransmissionModel:370 - >>>>>>>>>>>sourceControllerEvent at time: 0,000000  agentId: 21
13:39:12,371   INFO TransmissionModel:386 - >>>>>>>>>>>defineSourceParameters: sourceId 22 not set explicitly in infectionModelSourceParameters. Source uses default infectionModelSourceParameters defined for sourceId: -1
13:39:12,371   INFO TransmissionModel:370 - >>>>>>>>>>>sourceControllerEvent at time: 0,000000  agentId: 22
13:39:12,371   INFO TransmissionModel:386 - >>>>>>>>>>>defineSourceParameters: sourceId 23 not set explicitly in infectionModelSourceParameters. Source uses default infectionModelSourceParameters defined for sourceId: -1
13:39:12,371   INFO TransmissionModel:370 - >>>>>>>>>>>sourceControllerEvent at time: 0,000000  agentId: 23
13:39:12,371   INFO TransmissionModel:386 - >>>>>>>>>>>defineSourceParameters: sourceId 24 not set explicitly in infectionModelSourceParameters. Source uses default infectionModelSourceParameters defined for sourceId: -1
13:39:12,371   INFO TransmissionModel:370 - >>>>>>>>>>>sourceControllerEvent at time: 0,000000  agentId: 24
13:39:12,371   INFO TransmissionModel:386 - >>>>>>>>>>>defineSourceParameters: sourceId 25 not set explicitly in infectionModelSourceParameters. Source uses default infectionModelSourceParameters defined for sourceId: -1
13:39:12,371   INFO TransmissionModel:370 - >>>>>>>>>>>sourceControllerEvent at time: 0,000000  agentId: 25
13:39:12,371   INFO TransmissionModel:386 - >>>>>>>>>>>defineSourceParameters: sourceId 26 not set explicitly in infectionModelSourceParameters. Source uses default infectionModelSourceParameters defined for sourceId: -1
13:39:12,371   INFO TransmissionModel:370 - >>>>>>>>>>>sourceControllerEvent at time: 0,000000  agentId: 26
13:39:12,371   INFO TransmissionModel:386 - >>>>>>>>>>>defineSourceParameters: sourceId 27 not set explicitly in infectionModelSourceParameters. Source uses default infectionModelSourceParameters defined for sourceId: -1
13:39:12,371   INFO TransmissionModel:370 - >>>>>>>>>>>sourceControllerEvent at time: 0,000000  agentId: 27
13:39:12,371   INFO TransmissionModel:386 - >>>>>>>>>>>defineSourceParameters: sourceId 28 not set explicitly in infectionModelSourceParameters. Source uses default infectionModelSourceParameters defined for sourceId: -1
13:39:12,371   INFO TransmissionModel:370 - >>>>>>>>>>>sourceControllerEvent at time: 0,000000  agentId: 28
13:39:12,371   INFO TransmissionModel:386 - >>>>>>>>>>>defineSourceParameters: sourceId 29 not set explicitly in infectionModelSourceParameters. Source uses default infectionModelSourceParameters defined for sourceId: -1
13:39:12,371   INFO TransmissionModel:370 - >>>>>>>>>>>sourceControllerEvent at time: 0,000000  agentId: 29
13:39:12,387   INFO TransmissionModel:386 - >>>>>>>>>>>defineSourceParameters: sourceId 30 not set explicitly in infectionModelSourceParameters. Source uses default infectionModelSourceParameters defined for sourceId: -1
13:39:12,387   INFO TransmissionModel:370 - >>>>>>>>>>>sourceControllerEvent at time: 0,000000  agentId: 30
13:39:12,387   INFO TransmissionModel:386 - >>>>>>>>>>>defineSourceParameters: sourceId 31 not set explicitly in infectionModelSourceParameters. Source uses default infectionModelSourceParameters defined for sourceId: -1
13:39:12,387   INFO TransmissionModel:370 - >>>>>>>>>>>sourceControllerEvent at time: 0,000000  agentId: 31
13:39:12,387   INFO TransmissionModel:386 - >>>>>>>>>>>defineSourceParameters: sourceId 32 not set explicitly in infectionModelSourceParameters. Source uses default infectionModelSourceParameters defined for sourceId: -1
13:39:12,387   INFO TransmissionModel:370 - >>>>>>>>>>>sourceControllerEvent at time: 0,000000  agentId: 32
13:39:12,387   INFO TransmissionModel:386 - >>>>>>>>>>>defineSourceParameters: sourceId 33 not set explicitly in infectionModelSourceParameters. Source uses default infectionModelSourceParameters defined for sourceId: -1
13:39:12,387   INFO TransmissionModel:370 - >>>>>>>>>>>sourceControllerEvent at time: 0,000000  agentId: 33
13:39:12,387   INFO TransmissionModel:386 - >>>>>>>>>>>defineSourceParameters: sourceId 34 not set explicitly in infectionModelSourceParameters. Source uses default infectionModelSourceParameters defined for sourceId: -1
13:39:12,387   INFO TransmissionModel:370 - >>>>>>>>>>>sourceControllerEvent at time: 0,000000  agentId: 34
13:39:12,387   INFO TransmissionModel:386 - >>>>>>>>>>>defineSourceParameters: sourceId 35 not set explicitly in infectionModelSourceParameters. Source uses default infectionModelSourceParameters defined for sourceId: -1
13:39:12,387   INFO TransmissionModel:370 - >>>>>>>>>>>sourceControllerEvent at time: 0,000000  agentId: 35
13:39:12,387   INFO TransmissionModel:386 - >>>>>>>>>>>defineSourceParameters: sourceId 36 not set explicitly in infectionModelSourceParameters. Source uses default infectionModelSourceParameters defined for sourceId: -1
13:39:12,387   INFO TransmissionModel:370 - >>>>>>>>>>>sourceControllerEvent at time: 0,000000  agentId: 36
13:39:12,387   INFO TransmissionModel:386 - >>>>>>>>>>>defineSourceParameters: sourceId 37 not set explicitly in infectionModelSourceParameters. Source uses default infectionModelSourceParameters defined for sourceId: -1
13:39:12,387   INFO TransmissionModel:370 - >>>>>>>>>>>sourceControllerEvent at time: 0,000000  agentId: 37
13:39:12,387   INFO TransmissionModel:386 - >>>>>>>>>>>defineSourceParameters: sourceId 38 not set explicitly in infectionModelSourceParameters. Source uses default infectionModelSourceParameters defined for sourceId: -1
13:39:12,387   INFO TransmissionModel:370 - >>>>>>>>>>>sourceControllerEvent at time: 0,000000  agentId: 38
13:39:12,402   INFO TransmissionModel:386 - >>>>>>>>>>>defineSourceParameters: sourceId 39 not set explicitly in infectionModelSourceParameters. Source uses default infectionModelSourceParameters defined for sourceId: -1
13:39:12,402   INFO TransmissionModel:370 - >>>>>>>>>>>sourceControllerEvent at time: 0,000000  agentId: 39
13:39:12,402   INFO TransmissionModel:386 - >>>>>>>>>>>defineSourceParameters: sourceId 40 not set explicitly in infectionModelSourceParameters. Source uses default infectionModelSourceParameters defined for sourceId: -1
13:39:12,402   INFO TransmissionModel:370 - >>>>>>>>>>>sourceControllerEvent at time: 0,000000  agentId: 40
13:39:12,402   INFO TransmissionModel:386 - >>>>>>>>>>>defineSourceParameters: sourceId 41 not set explicitly in infectionModelSourceParameters. Source uses default infectionModelSourceParameters defined for sourceId: -1
13:39:12,402   INFO TransmissionModel:370 - >>>>>>>>>>>sourceControllerEvent at time: 0,000000  agentId: 41
13:39:12,402   INFO TransmissionModel:386 - >>>>>>>>>>>defineSourceParameters: sourceId 42 not set explicitly in infectionModelSourceParameters. Source uses default infectionModelSourceParameters defined for sourceId: -1
13:39:12,402   INFO TransmissionModel:370 - >>>>>>>>>>>sourceControllerEvent at time: 0,000000  agentId: 42
13:39:12,402   INFO TransmissionModel:386 - >>>>>>>>>>>defineSourceParameters: sourceId 43 not set explicitly in infectionModelSourceParameters. Source uses default infectionModelSourceParameters defined for sourceId: -1
13:39:12,402   INFO TransmissionModel:370 - >>>>>>>>>>>sourceControllerEvent at time: 0,000000  agentId: 43
13:39:12,402   INFO TransmissionModel:386 - >>>>>>>>>>>defineSourceParameters: sourceId 44 not set explicitly in infectionModelSourceParameters. Source uses default infectionModelSourceParameters defined for sourceId: -1
13:39:12,402   INFO TransmissionModel:370 - >>>>>>>>>>>sourceControllerEvent at time: 0,000000  agentId: 44
13:39:12,402   INFO TransmissionModel:386 - >>>>>>>>>>>defineSourceParameters: sourceId 45 not set explicitly in infectionModelSourceParameters. Source uses default infectionModelSourceParameters defined for sourceId: -1
13:39:12,402   INFO TransmissionModel:370 - >>>>>>>>>>>sourceControllerEvent at time: 0,000000  agentId: 45
13:39:12,402   INFO TransmissionModel:386 - >>>>>>>>>>>defineSourceParameters: sourceId 46 not set explicitly in infectionModelSourceParameters. Source uses default infectionModelSourceParameters defined for sourceId: -1
13:39:12,402   INFO TransmissionModel:370 - >>>>>>>>>>>sourceControllerEvent at time: 0,000000  agentId: 46
13:39:12,402   INFO TransmissionModel:386 - >>>>>>>>>>>defineSourceParameters: sourceId 47 not set explicitly in infectionModelSourceParameters. Source uses default infectionModelSourceParameters defined for sourceId: -1
13:39:12,402   INFO TransmissionModel:370 - >>>>>>>>>>>sourceControllerEvent at time: 0,000000  agentId: 47
13:39:12,402   INFO TransmissionModel:386 - >>>>>>>>>>>defineSourceParameters: sourceId 48 not set explicitly in infectionModelSourceParameters. Source uses default infectionModelSourceParameters defined for sourceId: -1
13:39:12,402   INFO TransmissionModel:370 - >>>>>>>>>>>sourceControllerEvent at time: 0,000000  agentId: 48
13:39:12,402   INFO TransmissionModel:386 - >>>>>>>>>>>defineSourceParameters: sourceId 49 not set explicitly in infectionModelSourceParameters. Source uses default infectionModelSourceParameters defined for sourceId: -1
13:39:12,402   INFO TransmissionModel:370 - >>>>>>>>>>>sourceControllerEvent at time: 0,000000  agentId: 49
13:39:12,402   INFO TransmissionModel:386 - >>>>>>>>>>>defineSourceParameters: sourceId 50 not set explicitly in infectionModelSourceParameters. Source uses default infectionModelSourceParameters defined for sourceId: -1
13:39:12,402   INFO TransmissionModel:370 - >>>>>>>>>>>sourceControllerEvent at time: 0,000000  agentId: 50
13:39:12,418   INFO TransmissionModel:386 - >>>>>>>>>>>defineSourceParameters: sourceId 51 not set explicitly in infectionModelSourceParameters. Source uses default infectionModelSourceParameters defined for sourceId: -1
13:39:12,418   INFO TransmissionModel:370 - >>>>>>>>>>>sourceControllerEvent at time: 0,000000  agentId: 51
13:39:12,418   INFO TransmissionModel:386 - >>>>>>>>>>>defineSourceParameters: sourceId 52 not set explicitly in infectionModelSourceParameters. Source uses default infectionModelSourceParameters defined for sourceId: -1
13:39:12,418   INFO TransmissionModel:370 - >>>>>>>>>>>sourceControllerEvent at time: 0,000000  agentId: 52
13:39:12,418   INFO TransmissionModel:386 - >>>>>>>>>>>defineSourceParameters: sourceId 53 not set explicitly in infectionModelSourceParameters. Source uses default infectionModelSourceParameters defined for sourceId: -1
13:39:12,418   INFO TransmissionModel:370 - >>>>>>>>>>>sourceControllerEvent at time: 0,000000  agentId: 53
13:39:12,418   INFO TransmissionModel:386 - >>>>>>>>>>>defineSourceParameters: sourceId 54 not set explicitly in infectionModelSourceParameters. Source uses default infectionModelSourceParameters defined for sourceId: -1
13:39:12,418   INFO TransmissionModel:370 - >>>>>>>>>>>sourceControllerEvent at time: 0,000000  agentId: 54
13:39:12,418   INFO TransmissionModel:386 - >>>>>>>>>>>defineSourceParameters: sourceId 55 not set explicitly in infectionModelSourceParameters. Source uses default infectionModelSourceParameters defined for sourceId: -1
13:39:12,418   INFO TransmissionModel:370 - >>>>>>>>>>>sourceControllerEvent at time: 0,000000  agentId: 55
13:39:12,418   INFO TransmissionModel:386 - >>>>>>>>>>>defineSourceParameters: sourceId 56 not set explicitly in infectionModelSourceParameters. Source uses default infectionModelSourceParameters defined for sourceId: -1
13:39:12,418   INFO TransmissionModel:370 - >>>>>>>>>>>sourceControllerEvent at time: 0,000000  agentId: 56
13:39:12,418   INFO TransmissionModel:386 - >>>>>>>>>>>defineSourceParameters: sourceId 57 not set explicitly in infectionModelSourceParameters. Source uses default infectionModelSourceParameters defined for sourceId: -1
13:39:12,418   INFO TransmissionModel:370 - >>>>>>>>>>>sourceControllerEvent at time: 0,000000  agentId: 57
13:39:12,418   INFO TransmissionModel:386 - >>>>>>>>>>>defineSourceParameters: sourceId 58 not set explicitly in infectionModelSourceParameters. Source uses default infectionModelSourceParameters defined for sourceId: -1
13:39:12,418   INFO TransmissionModel:370 - >>>>>>>>>>>sourceControllerEvent at time: 0,000000  agentId: 58
13:39:12,418   INFO TransmissionModel:386 - >>>>>>>>>>>defineSourceParameters: sourceId 59 not set explicitly in infectionModelSourceParameters. Source uses default infectionModelSourceParameters defined for sourceId: -1
13:39:12,418   INFO TransmissionModel:370 - >>>>>>>>>>>sourceControllerEvent at time: 0,000000  agentId: 59
13:39:12,418   INFO TransmissionModel:386 - >>>>>>>>>>>defineSourceParameters: sourceId 60 not set explicitly in infectionModelSourceParameters. Source uses default infectionModelSourceParameters defined for sourceId: -1
13:39:12,418   INFO TransmissionModel:370 - >>>>>>>>>>>sourceControllerEvent at time: 0,000000  agentId: 60
13:39:12,418   INFO TransmissionModel:386 - >>>>>>>>>>>defineSourceParameters: sourceId 61 not set explicitly in infectionModelSourceParameters. Source uses default infectionModelSourceParameters defined for sourceId: -1
13:39:12,418   INFO TransmissionModel:370 - >>>>>>>>>>>sourceControllerEvent at time: 0,000000  agentId: 61
13:40:07,148   INFO OutputFile:109 - Absolute file name..\..\..\output\choirRehearsal\condM\miller-2020-life_seed_058\infectionStatus.txt
13:40:07,229   INFO OutputFile:109 - Absolute file name..\..\..\output\choirRehearsal\condM\miller-2020-life_seed_058\pathogenLoad.txt
13:40:07,243   INFO Simulation:252 - Finished writing all output files
13:40:07,243   INFO Simulation:255 - Post-loop: before waitForTraci
13:40:07,243   INFO Simulation:262 - Post-loop: finished.
13:40:07,243   INFO ScenarioRun:207 - Simulation run finished.
13:40:07,243   INFO ScenarioRun:265 - Simulation of scenario miller-2020-life_seed_058 finished.
13:40:07,947   INFO STDOUTERR:15 - Redirect StdOut and StdErr
13:40:07,947   INFO ScenarioRunSubCommand:55 - Use output directory: C:\Users\Rahn\Documents\Forschung\Veroeffentlichungen\2021\CovidSim_Model\data\scenarios\choirRehearsal\scripts\..\..\..\output\choirRehearsal\condM
13:40:08,530 STDOUT STDOUTERR:22 - Topography Warning:
   The target is not used in any source. Remove target to increase performance. 
   The target is not used in any source. Remove target to increase performance. 
   The target is not used in any source. Remove target to increase performance. 
   The target is not used in any source. Remove target to increase performance. 
   The target is not used in any source. Remove target to increase performance. 
   The target is not used in any source. Remove target to increase performance. 
   The target is not used in any source. Remove target to increase performance. 
   The target is not used in any source. Remove target to increase performance. 
   The target is not used in any source. Remove target to increase performance. 
   The target is not used in any source. Remove target to increase performance. 
   The target is not used in any source. Remove target to increase performance. 
   The target is not used in any source. Remove target to increase performance. 
   The target is not used in any source. Remove target to increase performance. 
   The target is not used in any source. Remove target to increase performance. 
   The target is not used in any source. Remove target to increase performance. 
   The target is not used in any source. Remove target to increase performance. 
   The target is not used in any source. Remove target to increase performance. 
   The target is not used in any source. Remove target to increase performance. 
   The target is not used in any source. Remove target to increase performance. 
   The target is not used in any source. Remove target to increase performance. 
   The target is not used in any source. Remove target to increase performance. 
   The target is not used in any source. Remove target to increase performance. 
   The target is not used in any source. Remove target to increase performance. 
   The target is not used in any source. Remove target to increase performance. 
   The target is not used in any source. Remove target to increase performance. 
   The target is not used in any source. Remove target to increase performance. 
   The target is not used in any source. Remove target to increase performance. 
   The target is not used in any source. Remove target to increase performance. 
   The target is not used in any source. Remove target to increase performance. 
   The target is not used in any source. Remove target to increase performance. 
   The target is not used in any source. Remove target to increase performance. 
   The target is not used in any source. Remove target to increase performance. 
   The target is not used in any source. Remove target to increase performance. 
   The target is not used in any source. Remove target to increase performance. 
   The target is not used in any source. Remove target to increase performance. 
   The target is not used in any source. Remove target to increase performance. 
   The target is not used in any source. Remove target to increase performance. 
   The target is not used in any source. Remove target to increase performance. 
   The target is not used in any source. Remove target to increase performance. 
   The target is not used in any source. Remove target to increase performance. 
   The target is not used in any source. Remove target to increase performance. 
   The target is not used in any source. Remove target to increase performance. 
   The target is not used in any source. Remove target to increase performance. 
   The target is not used in any source. Remove target to increase performance. 
   The target is not used in any source. Remove target to increase performance. 
   Two targets overlap. 
   Two targets overlap. 
   Two targets overlap. 
   Two targets overlap. 
   Two targets overlap. 
   Two targets overlap. 
   Two targets overlap. 
   Two targets overlap. 
   Two targets overlap. 
   Two targets overlap. 
   Two targets overlap. 
   Two targets overlap. 
   Two targets overlap. 
   Two targets overlap. 
   Two targets overlap. 
   Two targets overlap. 

13:40:08,584   INFO VadereConfig:66 - Use config file from path C:\Users\Rahn\.config\vadere.conf
13:40:08,715   INFO ScenarioCache:85 - Cache search location: C:\Users\Rahn\Documents\Forschung\Veroeffentlichungen\2021\CovidSim_Model\data\scenarios\choirRehearsal\scripts\..\createdFromTemplate\__cache__
13:40:08,731   INFO ScenarioRun:147 - Initializing scenario: miller-2020-life_seed_059...
13:40:08,746   INFO ScenarioRun:128 - scenario context initialized.
13:40:08,746   INFO ScenarioRun:229 - no mesh miller-2020-life_seed_059.poly was found.
13:40:08,746   INFO ScenarioRun:229 - no mesh miller-2020-life_seed_059_background.poly was found.
13:40:08,847   INFO PotentialFieldDistancesBruteForce:49 - solve floor field (PotentialFieldDistancesBruteForce)
13:40:08,869   INFO PotentialFieldDistancesBruteForce:106 - Progress:  0% -> 0/47450 [points]
13:40:08,969   INFO PotentialFieldDistancesBruteForce:106 - Progress: 10% -> 4745/47450 [points]
13:40:09,020   INFO PotentialFieldDistancesBruteForce:106 - Progress: 20% -> 9490/47450 [points]
13:40:09,069   INFO PotentialFieldDistancesBruteForce:106 - Progress: 30% -> 14235/47450 [points]
13:40:09,100   INFO PotentialFieldDistancesBruteForce:106 - Progress: 40% -> 18980/47450 [points]
13:40:09,132   INFO PotentialFieldDistancesBruteForce:106 - Progress: 50% -> 23725/47450 [points]
13:40:09,147   INFO PotentialFieldDistancesBruteForce:106 - Progress: 60% -> 28470/47450 [points]
13:40:09,185   INFO PotentialFieldDistancesBruteForce:106 - Progress: 70% -> 33215/47450 [points]
13:40:09,216   INFO PotentialFieldDistancesBruteForce:106 - Progress: 80% -> 37960/47450 [points]
13:40:09,232   INFO PotentialFieldDistancesBruteForce:106 - Progress: 90% -> 42705/47450 [points]
13:40:09,240   INFO PotentialFieldDistancesBruteForce:96 - floor field initialization time:393[ms]
13:40:09,255   INFO Topography:428 - Set PedestrianIdCount to start value: 1
13:40:09,385   INFO EikonalSolverDefaultProvider:23 - floor field initialization time:100[ms]
13:40:09,464   INFO EikonalSolverDefaultProvider:23 - floor field initialization time:63[ms]
13:40:09,501   INFO EikonalSolverDefaultProvider:23 - floor field initialization time:31[ms]
13:40:09,548   INFO EikonalSolverDefaultProvider:23 - floor field initialization time:47[ms]
13:40:09,586   INFO EikonalSolverDefaultProvider:23 - floor field initialization time:38[ms]
13:40:09,617   INFO EikonalSolverDefaultProvider:23 - floor field initialization time:31[ms]
13:40:09,649   INFO EikonalSolverDefaultProvider:23 - floor field initialization time:32[ms]
13:40:09,671   INFO EikonalSolverDefaultProvider:23 - floor field initialization time:22[ms]
13:40:09,733   INFO EikonalSolverDefaultProvider:23 - floor field initialization time:47[ms]
13:40:09,771   INFO EikonalSolverDefaultProvider:23 - floor field initialization time:38[ms]
13:40:09,787   INFO EikonalSolverDefaultProvider:23 - floor field initialization time:16[ms]
13:40:09,833   INFO EikonalSolverDefaultProvider:23 - floor field initialization time:46[ms]
13:40:09,871   INFO EikonalSolverDefaultProvider:23 - floor field initialization time:38[ms]
13:40:09,902   INFO EikonalSolverDefaultProvider:23 - floor field initialization time:15[ms]
13:40:09,934   INFO EikonalSolverDefaultProvider:23 - floor field initialization time:32[ms]
13:40:09,972   INFO EikonalSolverDefaultProvider:23 - floor field initialization time:38[ms]
13:40:09,987   INFO EikonalSolverDefaultProvider:23 - floor field initialization time:15[ms]
13:40:10,018   INFO EikonalSolverDefaultProvider:23 - floor field initialization time:15[ms]
13:40:10,050   INFO EikonalSolverDefaultProvider:23 - floor field initialization time:32[ms]
13:40:10,074   INFO EikonalSolverDefaultProvider:23 - floor field initialization time:24[ms]
13:40:10,104   INFO EikonalSolverDefaultProvider:23 - floor field initialization time:22[ms]
13:40:10,173   INFO EikonalSolverDefaultProvider:23 - floor field initialization time:61[ms]
13:40:10,205   INFO EikonalSolverDefaultProvider:23 - floor field initialization time:30[ms]
13:40:10,236   INFO EikonalSolverDefaultProvider:23 - floor field initialization time:31[ms]
13:40:10,274   INFO EikonalSolverDefaultProvider:23 - floor field initialization time:30[ms]
13:40:10,307   INFO EikonalSolverDefaultProvider:23 - floor field initialization time:31[ms]
13:40:10,335   INFO EikonalSolverDefaultProvider:23 - floor field initialization time:28[ms]
13:40:10,357   INFO EikonalSolverDefaultProvider:23 - floor field initialization time:20[ms]
13:40:10,388   INFO EikonalSolverDefaultProvider:23 - floor field initialization time:31[ms]
13:40:10,408   INFO EikonalSolverDefaultProvider:23 - floor field initialization time:20[ms]
13:40:10,438   INFO EikonalSolverDefaultProvider:23 - floor field initialization time:22[ms]
13:40:10,469   INFO EikonalSolverDefaultProvider:23 - floor field initialization time:31[ms]
13:40:10,497   INFO EikonalSolverDefaultProvider:23 - floor field initialization time:28[ms]
13:40:10,520   INFO EikonalSolverDefaultProvider:23 - floor field initialization time:23[ms]
13:40:10,550   INFO EikonalSolverDefaultProvider:23 - floor field initialization time:30[ms]
13:40:10,578   INFO EikonalSolverDefaultProvider:23 - floor field initialization time:28[ms]
13:40:10,641   INFO EikonalSolverDefaultProvider:23 - floor field initialization time:61[ms]
13:40:10,671   INFO EikonalSolverDefaultProvider:23 - floor field initialization time:30[ms]
13:40:10,700   INFO EikonalSolverDefaultProvider:23 - floor field initialization time:29[ms]
13:40:10,732   INFO EikonalSolverDefaultProvider:23 - floor field initialization time:30[ms]
13:40:10,763   INFO EikonalSolverDefaultProvider:23 - floor field initialization time:23[ms]
13:40:10,783   INFO EikonalSolverDefaultProvider:23 - floor field initialization time:20[ms]
13:40:10,813   INFO EikonalSolverDefaultProvider:23 - floor field initialization time:22[ms]
13:40:10,842   INFO EikonalSolverDefaultProvider:23 - floor field initialization time:29[ms]
13:40:10,864   INFO EikonalSolverDefaultProvider:23 - floor field initialization time:20[ms]
13:40:10,895   INFO EikonalSolverDefaultProvider:23 - floor field initialization time:31[ms]
13:40:10,915   INFO EikonalSolverDefaultProvider:23 - floor field initialization time:20[ms]
13:40:10,946   INFO EikonalSolverDefaultProvider:23 - floor field initialization time:23[ms]
13:40:10,974   INFO EikonalSolverDefaultProvider:23 - floor field initialization time:28[ms]
13:40:11,000   INFO EikonalSolverDefaultProvider:23 - floor field initialization time:26[ms]
13:40:11,031   INFO EikonalSolverDefaultProvider:23 - floor field initialization time:15[ms]
13:40:11,100   INFO EikonalSolverDefaultProvider:23 - floor field initialization time:15[ms]
13:40:11,131   INFO EikonalSolverDefaultProvider:23 - floor field initialization time:31[ms]
13:40:11,178   INFO EikonalSolverDefaultProvider:23 - floor field initialization time:31[ms]
13:40:11,232   INFO EikonalSolverDefaultProvider:23 - floor field initialization time:47[ms]
13:40:11,263   INFO EikonalSolverDefaultProvider:23 - floor field initialization time:31[ms]
13:40:11,285   INFO EikonalSolverDefaultProvider:23 - floor field initialization time:22[ms]
13:40:11,332   INFO EikonalSolverDefaultProvider:23 - floor field initialization time:47[ms]
13:40:11,363   INFO EikonalSolverDefaultProvider:23 - floor field initialization time:31[ms]
13:40:11,385   INFO EikonalSolverDefaultProvider:23 - floor field initialization time:22[ms]
13:40:11,417   INFO EikonalSolverDefaultProvider:23 - floor field initialization time:32[ms]
13:40:11,448   INFO EikonalSolverDefaultProvider:23 - floor field initialization time:31[ms]
13:40:11,486   INFO EikonalSolverDefaultProvider:23 - floor field initialization time:38[ms]
13:40:11,517   INFO EikonalSolverDefaultProvider:23 - floor field initialization time:15[ms]
13:40:11,533   INFO EikonalSolverDefaultProvider:23 - floor field initialization time:16[ms]
13:40:11,602   INFO EikonalSolverDefaultProvider:23 - floor field initialization time:69[ms]
13:40:11,633   INFO EikonalSolverDefaultProvider:23 - floor field initialization time:31[ms]
13:40:11,680   INFO EikonalSolverDefaultProvider:23 - floor field initialization time:31[ms]
13:40:11,702   INFO EikonalSolverDefaultProvider:23 - floor field initialization time:22[ms]
13:40:11,733   INFO EikonalSolverDefaultProvider:23 - floor field initialization time:31[ms]
13:40:11,749   INFO EikonalSolverDefaultProvider:23 - floor field initialization time:16[ms]
13:40:11,789   INFO EikonalSolverDefaultProvider:23 - floor field initialization time:25[ms]
13:40:11,809   INFO EikonalSolverDefaultProvider:23 - floor field initialization time:20[ms]
13:40:11,839   INFO EikonalSolverDefaultProvider:23 - floor field initialization time:20[ms]
13:40:11,870   INFO EikonalSolverDefaultProvider:23 - floor field initialization time:23[ms]
13:40:11,898   INFO EikonalSolverDefaultProvider:23 - floor field initialization time:28[ms]
13:40:11,920   INFO EikonalSolverDefaultProvider:23 - floor field initialization time:20[ms]
13:40:11,951   INFO EikonalSolverDefaultProvider:23 - floor field initialization time:23[ms]
13:40:12,011   INFO EikonalSolverDefaultProvider:23 - floor field initialization time:60[ms]
13:40:12,051   INFO EikonalSolverDefaultProvider:23 - floor field initialization time:32[ms]
13:40:12,100   INFO EikonalSolverDefaultProvider:23 - floor field initialization time:38[ms]
13:40:12,132   INFO EikonalSolverDefaultProvider:23 - floor field initialization time:30[ms]
13:40:12,173   INFO EikonalSolverDefaultProvider:23 - floor field initialization time:41[ms]
13:40:12,203   INFO EikonalSolverDefaultProvider:23 - floor field initialization time:30[ms]
13:40:12,234   INFO EikonalSolverDefaultProvider:23 - floor field initialization time:31[ms]
13:40:12,264   INFO EikonalSolverDefaultProvider:23 - floor field initialization time:30[ms]
13:40:12,303   INFO EikonalSolverDefaultProvider:23 - floor field initialization time:31[ms]
13:40:12,335   INFO EikonalSolverDefaultProvider:23 - floor field initialization time:30[ms]
13:40:12,365   INFO EikonalSolverDefaultProvider:23 - floor field initialization time:30[ms]
13:40:12,396   INFO EikonalSolverDefaultProvider:23 - floor field initialization time:31[ms]
13:40:12,437   INFO EikonalSolverDefaultProvider:23 - floor field initialization time:41[ms]
13:40:12,477   INFO EikonalSolverDefaultProvider:23 - floor field initialization time:32[ms]
13:40:12,507   INFO EikonalSolverDefaultProvider:23 - floor field initialization time:30[ms]
13:40:12,538   INFO EikonalSolverDefaultProvider:23 - floor field initialization time:31[ms]
13:40:12,568   INFO EikonalSolverDefaultProvider:23 - floor field initialization time:22[ms]
13:40:12,607   INFO EikonalSolverDefaultProvider:23 - floor field initialization time:28[ms]
13:40:12,637   INFO EikonalSolverDefaultProvider:23 - floor field initialization time:28[ms]
13:40:12,670   INFO EikonalSolverDefaultProvider:23 - floor field initialization time:31[ms]
[truncated: 1,738,707 more chars]
