# Supplementary material for: Modelling airborne transmission of SARS-CoV-2 at a local scale
Source: PLoS One. 2022 Aug 30;17(8):e0273820. doi: 10.1371/journal.pone.0273820 (PMC9426895; doi:10.1371/journal.pone.0273820)
Supplement: S1 Dataset — The data sets contain the parameters and configurations for the simulation defined in the scenario file as well as the simulation outputs for all numerical experiments presented in this contribution. In addition, the scripts for the evaluation of the results are provided. (ZIP) [file pone.0273820.s003.zip › simulation_data/output/choirRehearsal/condM/miller-2020-life_seed_000/pathogenLoad.txt]

pedestrianId pathogenLoad-PID2
1 0.0
2 925.0478102759361
3 12.43517027523737
4 12.125883903977844
5 975.4164914544788
6 36721.192338961504
7 0.8070748863633976
8 44.42330426087077
9 3612.938783493982
10 1.2904014358227516
11 71564.93215465837
12 73.47061857138807
13 3202.2387897411177
14 0.05108121564589017
15 3245.147721600113
16 218.16144630613047
17 10.653178468294527
18 396.5320185460752
19 126.13766210811855
20 0.8503470502992626
21 0.0
22 99.60481895730821
23 68.74704525702454
24 4404.029165744311
25 3455.6624298426623
26 52.315697207291485
27 39246.3645614203
28 943.4920625233507
29 919.2955835908577
30 0.010636345577921268
31 32.254266709617035
32 45.21904136552967
33 36045.08235121427
34 28.884641075533246
35 947.27278790442
36 4247.58907911545
37 0.0
38 61.69517912908407
39 0.0
40 1061.8723914554237
41 0.6903267514632913
42 1174.5031749849406
43 10.569756165893638
44 3571.562795520873
45 3343.4448330752975
46 4407.080840977721
47 952.0892999362798
48 31.071529323473747
49 49.584146133285365
50 980.3636250870425
51 3140.821610472024
52 24.850390882579113
53 109.32001041147821
54 0.06128405092116416
55 938.4901631146623
56 0.0
57 0.0
58 35786.6796251979
59 70907.91899946088
60 921.8555560279341
61 106.35245965375682
