# Supplementary material for: Modelling airborne transmission of SARS-CoV-2 at a local scale
Source: PLoS One. 2022 Aug 30;17(8):e0273820. doi: 10.1371/journal.pone.0273820 (PMC9426895; doi:10.1371/journal.pone.0273820)
Supplement: S1 Dataset — The data sets contain the parameters and configurations for the simulation defined in the scenario file as well as the simulation outputs for all numerical experiments presented in this contribution. In addition, the scripts for the evaluation of the results are provided. (ZIP) [file pone.0273820.s003.zip › simulation_data/output/choirRehearsal/condM/miller-2020-life_seed_001/pathogenLoad.txt]

pedestrianId pathogenLoad-PID2
1 0.0
2 39.78032095544408
3 42.981437802541464
4 0.0
5 32.79230820826
6 26.623045275659962
7 3243.8695831557375
8 3325.826718182137
9 56.46795729378349
10 0.17809227735072905
11 1.1122393475090038
12 52.72819149175009
13 35.10268771832206
14 117.47527795677392
15 3294.543612940894
16 3929.0752796170586
17 39439.772156178195
18 76.93019371638673
19 35735.6935791866
20 36.96897233001882
21 5453.438477613537
22 130.38306462556116
23 42.986401133766805
24 0.0
25 0.5059274995847235
26 6996.754473677467
27 23.2669307258249
28 34.65761705203103
29 5377.802177091836
30 0.0
31 0.8310272330115044
32 3438.5592125945814
33 43.33251433155375
34 2.243672106893475
35 42.827418625205425
36 19.999998677868213
37 5269.529318893738
38 7196.954680507439
39 7237.455726542171
40 5328.873995862672
41 401.5883802993215
42 46.58817223242307
43 139.2369003474896
44 0.778546452120994
45 46.89456023578732
46 0.2893421951230336
47 35757.67165254595
48 132.3448753345601
49 3124.993169169804
50 3968.93113894841
51 43.11510631839889
52 50.810275462856595
53 49.876291138787806
54 11.60854480945862
55 0.006793437404523472
56 4215.228390658442
57 5558.824580782566
58 0.0
59 42.940395772523416
60 62.13125722419735
61 0.4549390459469553
