# Supplementary material for: Modelling airborne transmission of SARS-CoV-2 at a local scale
Source: PLoS One. 2022 Aug 30;17(8):e0273820. doi: 10.1371/journal.pone.0273820 (PMC9426895; doi:10.1371/journal.pone.0273820)
Supplement: S1 Dataset — The data sets contain the parameters and configurations for the simulation defined in the scenario file as well as the simulation outputs for all numerical experiments presented in this contribution. In addition, the scripts for the evaluation of the results are provided. (ZIP) [file pone.0273820.s003.zip › simulation_data/output/choirRehearsal/condM/miller-2020-life_seed_002/pathogenLoad.txt]

pedestrianId pathogenLoad-PID2
1 0.0
2 4229.0875014113235
3 1150.4399763313434
4 11.93119363991403
5 35487.70372155215
6 242.26998465194418
7 50.31024224139766
8 5490.664451305342
9 4026.3361320659524
10 23.745211131414084
11 4003.241082173059
12 0.0
13 1301.6480176164657
14 4406.836279270059
15 4160.738354624255
16 71286.8897081306
17 40.11524919367168
18 72.17528354236676
19 5249.743396633902
20 4230.907956626155
21 8554.009695965602
22 235.75880260139294
23 78286.49588817869
24 39.424073207779976
25 136.17606875756374
26 63.637930433039315
27 15.697862839789705
28 45.57861700746474
29 97.12903193738171
30 33.05860556584006
31 1201.0035493968483
32 1263.4916828810706
33 27.73847038937058
34 48.957435085567276
35 0.032587597806364055
36 58.987483274190495
37 16.547499504361777
38 23.309182142255317
39 1.1862540505290506
40 3912.1304460948645
41 39.514904889317634
42 49.289627461702366
43 50.775737200724635
44 36811.04036311235
45 54.16031696220175
46 36614.063575183325
47 130.72526107648545
48 71409.10588509082
49 4213.9777383367455
50 1200.0533803469216
51 0.0
52 3138.047409978439
53 3335.982809429937
54 27.623456904034096
55 8497.095934189834
56 61.9907184554103
57 1227.0415475942618
58 1.2676626755738507
59 1126.2997597038618
60 74521.70250113982
61 1229.858505849863
