# Supplementary material for: Modelling airborne transmission of SARS-CoV-2 at a local scale
Source: PLoS One. 2022 Aug 30;17(8):e0273820. doi: 10.1371/journal.pone.0273820 (PMC9426895; doi:10.1371/journal.pone.0273820)
Supplement: S1 Dataset — The data sets contain the parameters and configurations for the simulation defined in the scenario file as well as the simulation outputs for all numerical experiments presented in this contribution. In addition, the scripts for the evaluation of the results are provided. (ZIP) [file pone.0273820.s003.zip › simulation_data/output/choirRehearsal/condM/miller-2020-life_seed_003/pathogenLoad.txt]

pedestrianId pathogenLoad-PID2
1 0.0
2 792.7404582061043
3 631.1081657766508
4 642.8123307029416
5 36264.971480369124
6 50.20788200941256
7 78.3149187063005
8 4.122340074045654
9 37.84367759106007
10 89.66663221235474
11 96.11381141707552
12 1088.3601804159919
13 0.0
14 802.803586880211
15 7.484304838912012
16 3705.3772227492605
17 64.65927172794129
18 3188.8203995862596
19 591.6945610310036
20 0.26181411810152616
21 598.14966493779
22 139.69773704949506
23 158.78293336296431
24 539.963176675102
25 0.47702412899378094
26 258.7275834143185
27 5.130738336859711
28 73.81207696816314
29 48.13583252631608
30 3166.6390753185137
31 3435.435570228424
32 3621.867306650774
33 0.04900913283646632
34 49.82901486786332
35 40.17944257529068
36 606.9796164972172
37 35710.0693997355
38 44111.900863655865
39 39.21178394483601
40 43.23793476253949
41 3078.8517528527323
42 73.66402210131655
43 3729.2046379711833
44 53.717148397198585
45 48.911734100040626
46 57.21790032742488
47 7112.662064416604
48 40987.346764766706
49 72.97703834935193
50 105.19386413309998
51 3051.2610916581916
52 3010.36270172488
53 102.71174029159496
54 557.7694204747693
55 36244.827942464195
56 36213.80115833028
57 544.9388847820893
58 3339.3156049965673
59 54.959564572714456
60 610.4361963874883
61 0.00235578741396428
