# Supplementary material for: Modelling airborne transmission of SARS-CoV-2 at a local scale
Source: PLoS One. 2022 Aug 30;17(8):e0273820. doi: 10.1371/journal.pone.0273820 (PMC9426895; doi:10.1371/journal.pone.0273820)
Supplement: S1 Dataset — The data sets contain the parameters and configurations for the simulation defined in the scenario file as well as the simulation outputs for all numerical experiments presented in this contribution. In addition, the scripts for the evaluation of the results are provided. (ZIP) [file pone.0273820.s003.zip › simulation_data/output/choirRehearsal/condM/miller-2020-life_seed_004/pathogenLoad.txt]

pedestrianId pathogenLoad-PID2
1 0.0
2 4085.722103194981
3 89.71731589535322
4 97.3582104505189
5 35.444040687207185
6 40.9485555904245
7 76.58357181507816
8 1.5877187107996882
9 36139.29030306285
10 35.138667518271824
11 1800.7580104048334
12 0.027799672605319865
13 1867.606672791955
14 64.90143584063459
15 0.0
16 439.44395021657317
17 37371.30448341559
18 61.92207838667863
19 38.60333207390646
20 227.36150519924934
21 139.41777264927288
22 36085.00990549113
23 11.322027912525204
24 44.15803547030659
25 60.94034432582843
26 286.5861720663624
27 0.858278918393349
28 1776.8650953403137
29 43.62366732098001
30 49.33369429147134
31 1827.693690261527
32 3460.0275640455925
33 58.17238803943491
34 68.66615842474482
35 1842.8943454717164
36 1874.119334574639
37 55.93651603784379
38 63.82739120420775
39 35639.74782380316
40 37.080516450797205
41 0.4750509344767589
42 4157.996304893574
43 3350.6116889084446
44 0.7309009792455037
45 1837.6281302904083
46 240.5151167910274
47 3451.1251941464975
48 72.5028846143694
49 33.03053928593162
50 4037.250187756335
51 4149.187687725902
52 126.16245635714392
53 0.010763991401727692
54 91.44584967069922
55 0.0
56 0.9216484495599655
57 24.176091509307984
58 4091.6996548184425
59 3431.7507782585913
60 3200.913830168197
61 0.023648092100980837
