# Supplementary material for: Modelling airborne transmission of SARS-CoV-2 at a local scale
Source: PLoS One. 2022 Aug 30;17(8):e0273820. doi: 10.1371/journal.pone.0273820 (PMC9426895; doi:10.1371/journal.pone.0273820)
Supplement: S1 Dataset — The data sets contain the parameters and configurations for the simulation defined in the scenario file as well as the simulation outputs for all numerical experiments presented in this contribution. In addition, the scripts for the evaluation of the results are provided. (ZIP) [file pone.0273820.s003.zip › simulation_data/output/choirRehearsal/condM/miller-2020-life_seed_005/pathogenLoad.txt]

pedestrianId pathogenLoad-PID2
1 0.0
2 0.640816975410974
3 16.42006260895885
4 26.097902680918946
5 70841.17627696677
6 11461.001441882016
7 1.021849733697491
8 25.006048938377464
9 65.33648503552386
10 11619.208595402604
11 34.93973520439832
12 0.2505901945180799
13 35461.5305284021
14 60.306669700513204
15 35106.46461633959
16 32.557164319399504
17 32.674321141945875
18 60.52679234757497
19 6154.328142439863
20 41.12874900847897
21 4537.832600345207
22 112.60301591793433
23 2973.011973554773
24 0.0
25 12.959927929396697
26 88.25400927627608
27 65.03857277072804
28 59.679095097477
29 3162.6224014122818
30 0.18970247805161555
31 52.03484758613798
32 59.95344774573948
33 35654.168149421654
34 0.5126842619260658
35 59.83778123086732
36 86.52790343042768
37 0.0
38 55.63589169424695
39 3201.952742169434
40 0.479398086678593
41 34.87932881239082
42 45.060149025424415
43 3099.9318752390027
44 4538.449077401121
45 28.41941493582443
46 27.868556943170802
47 0.12721015778208916
48 6025.726786892299
49 35534.504894983394
50 59.04007233781065
51 1.182949613542677
52 0.7782105129375837
53 66.9630975150365
54 26.395093774704883
55 59.976826725151994
56 3079.1337093382767
57 16549.053141156634
58 49.515829045507154
59 25.833182066592897
60 16.476785111525224
61 0.0027807800368472337
