# Supplementary material for: Modelling airborne transmission of SARS-CoV-2 at a local scale
Source: PLoS One. 2022 Aug 30;17(8):e0273820. doi: 10.1371/journal.pone.0273820 (PMC9426895; doi:10.1371/journal.pone.0273820)
Supplement: S1 Dataset — The data sets contain the parameters and configurations for the simulation defined in the scenario file as well as the simulation outputs for all numerical experiments presented in this contribution. In addition, the scripts for the evaluation of the results are provided. (ZIP) [file pone.0273820.s003.zip › simulation_data/output/choirRehearsal/condM/miller-2020-life_seed_006/pathogenLoad.txt]

pedestrianId pathogenLoad-PID2
1 0.0
2 161.22593739455442
3 189.27054275215812
4 1120.3068202083948
5 80.26997423547202
6 36301.02819973131
7 1062.452889670307
8 35890.51001035898
9 1213.2255963937737
10 32.6842333249996
11 80.83591731963443
12 28.29003319400412
13 29.23403235983178
14 22.95658403039209
15 1175.931917116069
16 1117.600461821048
17 30.15601671030378
18 5318.698956568653
19 109.95468595550105
20 61.249789225968414
21 1075.240918842032
22 1095.8017087019339
23 1153.7196800567328
24 1118.8963738784373
25 70823.0418380669
26 2.1900183944818266
27 1177.2054588311312
28 1073.6790141359447
29 0.0
30 6.706607731246011
31 44.33208243026153
32 70528.27773452288
33 128.0982123585024
34 1245.5667760822198
35 56.491848213676136
36 9.96261971993257
37 0.3370457141833055
38 3157.434712515201
39 1154.4477569287703
40 6.601628193724981
41 10.011128750342582
42 43.43032821678959
43 4090.788934376611
44 3288.9972100335044
45 67.89882102472124
46 3193.3054671930026
47 3309.939778177473
48 46.66416058975049
49 4126.756205194369
50 35766.05784064285
51 136.26504940413963
52 36653.568060646685
53 4309.760961855779
54 70.24127299009338
55 80.49805680897904
56 43.69825313296844
57 53.598612946110265
58 136.86386006929115
59 0.020085536089913716
60 4192.332716418261
61 19.539950938840477
