# Supplementary material for: Modelling airborne transmission of SARS-CoV-2 at a local scale
Source: PLoS One. 2022 Aug 30;17(8):e0273820. doi: 10.1371/journal.pone.0273820 (PMC9426895; doi:10.1371/journal.pone.0273820)
Supplement: S1 Dataset — The data sets contain the parameters and configurations for the simulation defined in the scenario file as well as the simulation outputs for all numerical experiments presented in this contribution. In addition, the scripts for the evaluation of the results are provided. (ZIP) [file pone.0273820.s003.zip › simulation_data/output/choirRehearsal/condM/miller-2020-life_seed_007/pathogenLoad.txt]

pedestrianId pathogenLoad-PID2
1 0.0
2 877.7506719764121
3 9.004620903534155
4 25.2069863134334
5 35571.1847271174
6 105.58871377879727
7 17.3177872258293
8 82.84051024252109
9 46.17862521035974
10 116.81717874461395
11 38.33821397118311
12 37.97709237321195
13 89.00964107049235
14 23.11690603145307
15 3636.0754654725556
16 1.672173847281466
17 84.11935807168493
18 29.7757818647363
19 121.58528667945933
20 37.02894356671263
21 35691.788671060865
22 116.51011425173346
23 0.005432984951064329
24 0.0
25 853.8280971851266
26 37.10496617370492
27 882.9143025875505
28 3351.374495860836
29 887.2168098263422
30 0.009958775036545122
31 4144.819749600532
32 12327.46449232436
33 996.1966601442618
34 61.69329486105476
35 3638.9375349917027
36 82.64683841039431
37 54.19907855713733
38 81.4709772286334
39 3533.316758379408
40 71140.88359357386
41 35647.60164533179
42 13546.307797065008
43 71292.34320229347
44 815.9840404467865
45 3318.1049805036764
46 3100.8870573726076
47 48.8365514614274
48 1.0887290811566634
49 0.32168332260387716
50 0.19717937429637303
51 13540.413258047054
52 0.2725901009911628
53 37.30921160664426
54 0.43584345644833444
55 3419.688670465129
56 84.11129120143144
57 12.423357558435127
58 793.54446783706
59 13.736301222515143
60 4117.615408657793
61 17174.247170984243
