# Supplementary material for: Modelling airborne transmission of SARS-CoV-2 at a local scale
Source: PLoS One. 2022 Aug 30;17(8):e0273820. doi: 10.1371/journal.pone.0273820 (PMC9426895; doi:10.1371/journal.pone.0273820)
Supplement: S1 Dataset — The data sets contain the parameters and configurations for the simulation defined in the scenario file as well as the simulation outputs for all numerical experiments presented in this contribution. In addition, the scripts for the evaluation of the results are provided. (ZIP) [file pone.0273820.s003.zip › simulation_data/output/choirRehearsal/condM/miller-2020-life_seed_008/pathogenLoad.txt]

pedestrianId pathogenLoad-PID2
1 0.0
2 189.94222588281693
3 26.0345575596232
4 16.998540057543376
5 178.74863322274823
6 465.98765659586195
7 236.70524373917857
8 202.72391360753957
9 73402.14701533543
10 189.69463909054136
11 158.5037545471584
12 70949.74741534029
13 2798.808343652314
14 266.50159217947873
15 2855.319260716357
16 2838.787325122287
17 2726.1435037523793
18 35839.277485413986
19 302.4476596225926
20 20.553322125238292
21 58.05390754284682
22 317.009616746177
23 255.75217182947932
24 25.255757040217592
25 97.54387052028147
26 185.2439835883387
27 188.51031678019643
28 202.5343946303639
29 1.3301295881968707
30 234.62410658627255
31 204.57989622342345
32 229.719644272247
33 585.3684128495725
34 153.71916434957382
35 277.4912088233455
36 35762.36294077273
37 3240.356315017328
38 283.51832702456414
39 2805.917971113374
40 190.06181143229824
41 185.47764882649082
42 44.284552867544676
43 270.8553999345997
44 2870.826864505556
45 3381.730733268324
46 154.6850938595487
47 3366.944368106103
48 3369.175629866097
49 209.53083773999592
50 59.73541357767815
51 239.62148171429018
52 35758.89414695477
53 540.5755116662353
54 84.2277187634532
55 330.1043853371368
56 3114.454608437745
57 35485.726456239856
58 2881.6975038986398
59 300.06119210589884
60 219.4282082706816
61 156.4035645631746
