# Supplementary material for: Modelling airborne transmission of SARS-CoV-2 at a local scale
Source: PLoS One. 2022 Aug 30;17(8):e0273820. doi: 10.1371/journal.pone.0273820 (PMC9426895; doi:10.1371/journal.pone.0273820)
Supplement: S1 Dataset — The data sets contain the parameters and configurations for the simulation defined in the scenario file as well as the simulation outputs for all numerical experiments presented in this contribution. In addition, the scripts for the evaluation of the results are provided. (ZIP) [file pone.0273820.s003.zip › simulation_data/output/choirRehearsal/condM/miller-2020-life_seed_009/pathogenLoad.txt]

pedestrianId pathogenLoad-PID2
1 0.0
2 4835.148108852632
3 35652.19143830082
4 0.0
5 0.1972100671636678
6 60.882166764766396
7 1425.6605528165553
8 4673.553211629105
9 22.54079838398657
10 42503.651255623256
11 487.5967836173799
12 71104.0929459647
13 0.0
14 1492.3740470506332
15 167.21064671109758
16 593.9206596409957
17 12.49138565004208
18 3309.202695788472
19 35668.915015014616
20 1482.3602595164448
21 12.78577479713105
22 1617.1169269620411
23 62.50670819151058
24 1438.09049743344
25 0.0
26 4822.377101675296
27 1497.2820948745057
28 0.3875747986914167
29 183.19941201178312
30 1504.5033524559065
31 64.28982947679147
32 37.23386672975539
33 27.266458306945108
34 6195.781975335924
35 1539.76155431057
36 0.005794031396147395
37 564.6721639832753
38 40.05148370349683
39 82.73619167640742
40 0.0
41 3272.7325152907956
42 126.439159939178
43 0.0
44 3254.366666696742
45 35421.785032022555
46 79.9607226163109
47 4567.364049137901
48 238.09100293848934
49 1537.9606108790995
50 0.0
51 35574.21713053125
52 0.11427862608019387
53 35793.772387004086
54 1495.742808200849
55 4636.924878269527
56 1537.9673520261595
57 0.0
58 176.64254731409142
59 39.08575661920462
60 0.0
61 33.04440776663708
