# Supplementary material for: Modelling airborne transmission of SARS-CoV-2 at a local scale
Source: PLoS One. 2022 Aug 30;17(8):e0273820. doi: 10.1371/journal.pone.0273820 (PMC9426895; doi:10.1371/journal.pone.0273820)
Supplement: S1 Dataset — The data sets contain the parameters and configurations for the simulation defined in the scenario file as well as the simulation outputs for all numerical experiments presented in this contribution. In addition, the scripts for the evaluation of the results are provided. (ZIP) [file pone.0273820.s003.zip › simulation_data/output/choirRehearsal/condM/miller-2020-life_seed_010/pathogenLoad.txt]

pedestrianId pathogenLoad-PID2
1 0.0
2 70.77085843508088
3 558.967419986476
4 35637.87708626838
5 53.323248738122516
6 110.38361565825369
7 0.24216397543822954
8 3637.5310779436086
9 1.4026138396344898
10 23.604403916060424
11 41.74469626806624
12 25.152236429635433
13 53.22201674263833
14 25.281031791141924
15 3440.113794410928
16 71150.46654469022
17 3389.6056751426586
18 3333.3743937352633
19 109.17836264386824
20 52.95321649375208
21 19.98080376153732
22 6032.948472260935
23 3263.871345140768
24 53.876363722681496
25 269.7298532740732
26 0.7707787600174231
27 0.9332853104699204
28 10.447600626670567
29 94.39800429371526
30 3604.023781881271
31 52.67089292210195
32 63.16029608499301
33 112.94201137135016
34 39362.55906197794
35 424.78674563148405
36 0.7054620751257409
37 88.8720856307189
38 11391.558196347405
39 102.23548137554947
40 25.25688126421525
41 266.50066332398575
42 41.79769276705853
43 24.2224377806727
44 6740.994479519128
45 6452.443119719064
46 0.0
47 0.07243927176288141
48 3224.2956863812024
49 0.004233668975044151
50 54.64972792088746
51 35655.385815277165
52 39.78459173934404
53 52.80707411982676
54 35571.92399675033
55 42048.441545913105
56 35502.11227631421
57 3.0610453547713705
58 51.968987076731146
59 0.0
60 55.132517534896564
61 35814.36349204498
