# Supplementary material for: Modelling airborne transmission of SARS-CoV-2 at a local scale
Source: PLoS One. 2022 Aug 30;17(8):e0273820. doi: 10.1371/journal.pone.0273820 (PMC9426895; doi:10.1371/journal.pone.0273820)
Supplement: S1 Dataset — The data sets contain the parameters and configurations for the simulation defined in the scenario file as well as the simulation outputs for all numerical experiments presented in this contribution. In addition, the scripts for the evaluation of the results are provided. (ZIP) [file pone.0273820.s003.zip › simulation_data/output/choirRehearsal/condM/miller-2020-life_seed_011/pathogenLoad.txt]

pedestrianId pathogenLoad-PID2
1 0.0
2 3008.648611268259
3 85.76759549846825
4 55.91671279073502
5 2988.382779611908
6 2.1944538469636363
7 400.42797716395165
8 0.6257143481829286
9 7239.410596412159
10 0.7055187092861507
11 1.0826046574975021
12 123.45018846096168
13 75.35176248287105
14 0.5451979669687883
15 42.537061240902396
16 2.4286025756433065
17 3161.088479524118
18 4842.003974048405
19 4813.6250404770135
20 1.299692884092069
21 42.37790861158064
22 0.42162801020107504
23 6320.813627243383
24 175.94566943398988
25 1.0970638804933954
26 108.62189071805243
27 50.12246548760794
28 0.5007590276525747
29 0.21314148931690774
30 4993.6219008249145
31 56.85013023281422
32 0.439177921539806
33 117.06077732066716
34 4887.521304287556
35 0.28297020840453707
36 0.9812739063914052
37 3099.8874085423304
38 0.9170659230115672
39 0.0
40 35252.43597750262
41 3381.702479762653
42 0.27151312501607616
43 76.03799361030867
44 3028.7181569716267
45 42.661701577822534
46 52.677184436026515
47 90.36774013466908
48 428.49270805755924
49 0.0
50 4499.309187128413
51 6370.270682134846
52 2979.425273812923
53 42.42655301891712
54 71109.78367294089
55 83.21904812000567
56 0.0
57 70610.85425574344
58 35577.183120161855
59 43.14630398116412
60 0.2947858454982077
61 51.28068277157759
