# Supplementary material for: Modelling airborne transmission of SARS-CoV-2 at a local scale
Source: PLoS One. 2022 Aug 30;17(8):e0273820. doi: 10.1371/journal.pone.0273820 (PMC9426895; doi:10.1371/journal.pone.0273820)
Supplement: S1 Dataset — The data sets contain the parameters and configurations for the simulation defined in the scenario file as well as the simulation outputs for all numerical experiments presented in this contribution. In addition, the scripts for the evaluation of the results are provided. (ZIP) [file pone.0273820.s003.zip › simulation_data/output/choirRehearsal/condM/miller-2020-life_seed_012/pathogenLoad.txt]

pedestrianId pathogenLoad-PID2
1 0.0
2 0.7864729284960178
3 2285.7626568554915
4 0.5867610963277351
5 2464.558947615982
6 38.91505337769516
7 57.94856664548672
8 0.2625124445329607
9 83.30552392429676
10 35.734057628373336
11 3604.394928875524
12 3447.160588234403
13 5651.828421125628
14 0.19631142943233335
15 0.6625135799762238
16 26.52292934727215
17 38.73051831992129
18 1.3558885557685343
19 27.541379860449222
20 59.85602102224524
21 0.07395121365688609
22 35859.44050147824
23 57.11255079831097
24 386.4284605389844
25 74.21568507440357
26 12392.869612899489
27 36.26252107307165
28 15696.655010428372
29 1.5539522702789021
30 3497.4061584854476
31 35685.04444431555
32 1.0571663538180298
33 15657.929251366366
34 3480.037782764806
35 2300.2491470861955
36 24.20682097658042
37 2260.3484002897744
38 35584.53467723431
39 23.703380385258782
40 0.0
41 43.305872053619616
42 71453.41900956492
43 9.39965768102191
44 123.97530711227954
45 2323.0803168062234
46 0.009485224362914187
47 0.18181145091348927
48 64.74661536993362
49 2269.463172075831
50 234.82040964880358
51 146.78156661866197
52 30.887179362554214
53 12602.80301496071
54 61.96861258071814
55 34.04584661629033
56 26.720323488823052
57 179.0751542294275
58 3130.468070891241
59 0.0
60 2323.0803168062234
61 21.36461939309266
