# Supplementary material for: Modelling airborne transmission of SARS-CoV-2 at a local scale
Source: PLoS One. 2022 Aug 30;17(8):e0273820. doi: 10.1371/journal.pone.0273820 (PMC9426895; doi:10.1371/journal.pone.0273820)
Supplement: S1 Dataset — The data sets contain the parameters and configurations for the simulation defined in the scenario file as well as the simulation outputs for all numerical experiments presented in this contribution. In addition, the scripts for the evaluation of the results are provided. (ZIP) [file pone.0273820.s003.zip › simulation_data/output/choirRehearsal/condM/miller-2020-life_seed_013/pathogenLoad.txt]

pedestrianId pathogenLoad-PID2
1 0.0
2 3128.1712490234545
3 1.628907836212165
4 49.64429641412762
5 4799.0939356332065
6 36.436465316542225
7 12.469835554968324
8 1.169981799051814
9 26.41628263789422
10 8026.822050481768
11 1.7275505871972414
12 25.98681458347077
13 9.979263666301298
14 0.25941815345581265
15 64.1031176987486
16 0.6458028278413581
17 0.1807606733386986
18 43219.69773226222
19 50.851443522923
20 0.6184506999289446
21 7898.922121543085
22 4618.773868789721
23 24.023041340945973
24 0.0
25 49.044396723351916
26 43453.229975627335
27 7760.391190809718
28 3334.635744080784
29 50.264626180086424
30 4908.716483009039
31 0.06791617032131912
32 39915.045856834775
33 72.37582203860939
34 0.12105635362197541
35 2.777677255698807
36 0.007286569578187466
37 4776.8916771581835
38 48.93308849594622
39 0.009116795030992601
40 0.0
41 48058.27026546718
42 50.76115391860749
43 0.7418869348586155
44 93.56201618062441
45 10896.76049037239
46 3320.8872428086424
47 44.74853175776293
48 3201.0191417736064
49 3270.2029171443905
50 0.8539682306495446
51 49.08942428048516
52 0.0
53 0.29392563677291994
54 0.0
55 0.20178168099373212
56 0.0
57 0.04395258108914896
58 54.464638067211794
59 74012.53931489614
60 24.373213049702002
61 82025.33460171706
