# Supplementary material for: Modelling airborne transmission of SARS-CoV-2 at a local scale
Source: PLoS One. 2022 Aug 30;17(8):e0273820. doi: 10.1371/journal.pone.0273820 (PMC9426895; doi:10.1371/journal.pone.0273820)
Supplement: S1 Dataset — The data sets contain the parameters and configurations for the simulation defined in the scenario file as well as the simulation outputs for all numerical experiments presented in this contribution. In addition, the scripts for the evaluation of the results are provided. (ZIP) [file pone.0273820.s003.zip › simulation_data/output/choirRehearsal/condM/miller-2020-life_seed_014/pathogenLoad.txt]

pedestrianId pathogenLoad-PID2
1 0.0
2 26.880869551479933
3 22.962797046013755
4 17.635850934356235
5 82.87796211189517
6 83.29202801945607
7 71044.73732528884
8 36.232819178075445
9 23.832866213886902
10 62.011150569902846
11 71378.81267378997
12 0.0
13 1.2349309281413845
14 6146.479315133829
15 20.383664676128213
16 35805.04843307173
17 59.842044899499456
18 0.4072167672390872
19 1.2679950278402563
20 3648.929174197221
21 0.0
22 35968.54183832615
23 3642.7517435715854
24 3567.8610447343785
25 99.72942986688386
26 3354.1123867701017
27 20.88618687745983
28 36.009074081629386
29 1.9936238095835235
30 3171.354236184593
31 25.180151566200742
32 32.34145286526039
33 184.45688263609617
34 19.51827121009666
35 41.016188169621074
36 3821.718709124775
37 6385.52975144504
38 52.41077656144959
39 36.011664035916624
40 37.924280638587994
41 24.030640457833876
42 24.99805027730532
43 13.567406925401508
44 209.5539154362579
45 92.38476745646102
46 0.7314979951055015
47 3724.3681025837354
48 6274.344700950878
49 38852.01869189508
50 93.0826399667084
51 3635.2102331421074
52 0.0
53 0.0
54 0.0
55 60.76158590113426
56 28.338638740448147
57 3265.21712948823
58 1.032676670623433
59 21.683288624278866
60 28.325546097180162
61 90.46415562257185
