# Supplementary material for: Modelling airborne transmission of SARS-CoV-2 at a local scale
Source: PLoS One. 2022 Aug 30;17(8):e0273820. doi: 10.1371/journal.pone.0273820 (PMC9426895; doi:10.1371/journal.pone.0273820)
Supplement: S1 Dataset — The data sets contain the parameters and configurations for the simulation defined in the scenario file as well as the simulation outputs for all numerical experiments presented in this contribution. In addition, the scripts for the evaluation of the results are provided. (ZIP) [file pone.0273820.s003.zip › simulation_data/output/choirRehearsal/condM/miller-2020-life_seed_015/pathogenLoad.txt]

pedestrianId pathogenLoad-PID2
1 0.0
2 26.074621694506146
3 76.16383391215547
4 11820.173737688241
5 60.4725633959211
6 36046.998645087595
7 4935.6833512533
8 3595.3549631561978
9 11.818941551127889
10 71596.70405983456
11 40.15149071212272
12 79.22256909320971
13 99.54886038494074
14 92.83417984219501
15 3123.453080731581
16 6823.3898593022095
17 6091.890159815289
18 3469.7898792199753
19 71173.95643091643
20 1.129350910090107
21 3152.465988540098
22 25.47494130436209
23 34.78183088896205
24 0.009887430783630143
25 1.773025363312694
26 1.5093842837964964
27 37.19591947612182
28 6.749629634260654
29 62.34559531131976
30 74.9521650347456
31 26.70139020482038
32 37.297790791385985
33 55.135894990995574
34 0.7477743343490065
35 48.477557917709234
36 0.546536415965184
37 2.8399132868801127
38 74.65693892800608
39 0.13521157028122838
40 45.50693179203143
41 6147.205384608689
42 27.095803910262124
43 0.44252245194489687
44 1.5129223026964507
45 48.78747742602097
46 775.9401727837358
47 114.6088030243361
48 101.10092126722377
49 3.4484332482546143
50 75.66277655963364
51 23.23353957269241
52 32.123599931894105
53 33.042813059555414
54 74.92465456850299
55 22.437806943906764
56 4.9459786164130275
57 3115.343978709367
58 4900.002278386205
59 0.0
60 96.35645556731187
61 0.1939398252024936
