# Supplementary material for: Modelling airborne transmission of SARS-CoV-2 at a local scale
Source: PLoS One. 2022 Aug 30;17(8):e0273820. doi: 10.1371/journal.pone.0273820 (PMC9426895; doi:10.1371/journal.pone.0273820)
Supplement: S1 Dataset — The data sets contain the parameters and configurations for the simulation defined in the scenario file as well as the simulation outputs for all numerical experiments presented in this contribution. In addition, the scripts for the evaluation of the results are provided. (ZIP) [file pone.0273820.s003.zip › simulation_data/output/choirRehearsal/condM/miller-2020-life_seed_016/pathogenLoad.txt]

pedestrianId pathogenLoad-PID2
1 0.0
2 80.51998484267652
3 4169.606460366195
4 9.20732848007506
5 0.878910286975157
6 76.52175133616235
7 33.58474793079997
8 1.7253053924303232
9 46.58401701434288
10 4088.440383738448
11 35932.459746903085
12 74.7326766396187
13 100.46826254693264
14 49.25767255492785
15 7288.8892990760005
16 7176.495472930229
17 11.8180259958338
18 35766.45707617337
19 3481.312058735327
20 35642.859725247756
21 2.544660737765464
22 3500.9166300245365
23 0.0
24 2.89567193860433
25 71354.74473538758
26 0.7692423974383605
27 20.573224154084784
28 446.11505242775536
29 61.98687239702005
30 4322.783454717741
31 10.895967490873394
32 169.98998727499207
33 0.5076277118052743
34 0.20196865005789755
35 107.83106416978838
36 295.4759490198698
37 30.427867737257102
38 0.1634542863037416
39 3.0495465304866705
40 22.221826483844435
41 4168.361819159948
42 130.64114493914587
43 0.21996898289919545
44 93.5700111668142
45 3127.2339795276384
46 93.98216438671272
47 3.09629154053112
48 1.3080756714108115
49 10.261759257860868
50 4066.0430124215627
51 3421.144251027898
52 0.0
53 35586.04001836381
54 39944.682967186134
55 0.3662666843705753
56 7267.0106883016115
57 3107.406348699279
58 35.141988946035156
59 0.0
60 0.36158799471476316
61 0.25984151353364876
