# Supplementary material for: Modelling airborne transmission of SARS-CoV-2 at a local scale
Source: PLoS One. 2022 Aug 30;17(8):e0273820. doi: 10.1371/journal.pone.0273820 (PMC9426895; doi:10.1371/journal.pone.0273820)
Supplement: S1 Dataset — The data sets contain the parameters and configurations for the simulation defined in the scenario file as well as the simulation outputs for all numerical experiments presented in this contribution. In addition, the scripts for the evaluation of the results are provided. (ZIP) [file pone.0273820.s003.zip › simulation_data/output/choirRehearsal/condM/miller-2020-life_seed_017/pathogenLoad.txt]

pedestrianId pathogenLoad-PID2
1 0.0
2 19.381105662400405
3 45.055284942372325
4 6.985713230539462
5 577.1309992601502
6 91.86295273344238
7 4321.889510591234
8 115.95314910270712
9 20.06830369733292
10 26.08903927169374
11 552.7877377253767
12 51.19028375750331
13 530.1913903683004
14 589.5203539409889
15 115.02424762440003
16 551.3033787459141
17 3433.16666674297
18 3800.8731474366123
19 630.7579889158744
20 537.3878535698549
21 576.692567773482
22 35916.79546948176
23 556.1867144410503
24 616.2438832545264
25 35900.47619189479
26 594.0420152682954
27 107.23941391435497
28 4031.7706979758846
29 22.776860524903995
30 15.649046842604841
31 112.68327363190821
32 600.3351148784461
33 12.230495414010461
34 3979.60246090331
35 3281.7132030406883
36 17.91410780753897
37 112.07925774841932
38 19.689543628725634
39 13.780369457508698
40 26.14329220501905
41 157.9288888025244
42 661.2824993005576
43 3907.752155704041
44 3289.47285030476
45 3143.654441031669
46 3967.97001489169
47 35729.9758505048
48 36207.513585215354
49 20.01284944474954
50 3622.0939533816595
51 79.64148346596059
52 72.90367416591782
53 67.9106962099434
54 50.30459835476122
55 30.0758883208158
56 30.651845845462017
57 652.8082796988978
58 672.468977307655
59 29.023656464191664
60 696.1451388621061
61 19.342771681673582
