# Supplementary material for: Modelling airborne transmission of SARS-CoV-2 at a local scale
Source: PLoS One. 2022 Aug 30;17(8):e0273820. doi: 10.1371/journal.pone.0273820 (PMC9426895; doi:10.1371/journal.pone.0273820)
Supplement: S1 Dataset — The data sets contain the parameters and configurations for the simulation defined in the scenario file as well as the simulation outputs for all numerical experiments presented in this contribution. In addition, the scripts for the evaluation of the results are provided. (ZIP) [file pone.0273820.s003.zip › simulation_data/output/choirRehearsal/condM/miller-2020-life_seed_018/pathogenLoad.txt]

pedestrianId pathogenLoad-PID2
1 0.0
2 1627.4549771081604
3 58.684600982502594
4 31.112953240649905
5 64.26659687160814
6 0.740898043773301
7 74.20385329353368
8 3.039336731242744
9 996.5052175500185
10 468.03239483504717
11 273.20765029021044
12 9.918348097371956
13 12.036307506234856
14 1015.9589196207573
15 0.002125100059224454
16 331.9009500125194
17 47.10037394027064
18 11.544767779159319
19 71996.93954935108
20 71172.14965680052
21 1096.158738187351
22 0.5397644433770006
23 3940.123322215007
24 408.0455635896256
25 543.5546984955154
26 53.693258905465626
27 0.0
28 9.531024216720237
29 1021.0102559661086
30 971.4648533190435
31 6825.710220310934
32 1008.8895307041386
33 4274.584925893769
34 73.16103895803316
35 1177.9040922020424
36 35.1869254133153
37 35660.524638610754
38 0.0047477138022920615
39 18.883926867972114
40 99.4108903281603
41 3919.2137961290528
42 394.23608816081776
43 28.70503976289906
44 1073.3786113796775
45 5023.787172652609
46 1091.4614620271825
47 1004.2084602824182
48 3123.9362912572633
49 3225.3423594795436
50 1051.487394860291
51 35672.43831009621
52 113.46471147257951
53 18.863165312833353
54 1092.0185768236008
55 1104.5798382806406
56 3087.747748364483
57 60.84341593839268
58 40723.28508101573
59 18.494959049513298
60 1093.7278565062447
61 1065.0307874326609
