# Supplementary material for: Modelling airborne transmission of SARS-CoV-2 at a local scale
Source: PLoS One. 2022 Aug 30;17(8):e0273820. doi: 10.1371/journal.pone.0273820 (PMC9426895; doi:10.1371/journal.pone.0273820)
Supplement: S1 Dataset — The data sets contain the parameters and configurations for the simulation defined in the scenario file as well as the simulation outputs for all numerical experiments presented in this contribution. In addition, the scripts for the evaluation of the results are provided. (ZIP) [file pone.0273820.s003.zip › simulation_data/output/choirRehearsal/condM/miller-2020-life_seed_019/pathogenLoad.txt]

pedestrianId pathogenLoad-PID2
1 0.0
2 61.23060685779305
3 0.5977643022883088
4 12481.477916202752
5 0.0056742095021715885
6 51.70317256914458
7 9719.050905662674
8 46.49620740843954
9 1.0125190919666398
10 31.278862060081728
11 1.3564201298408398
12 50.96490766306189
13 0.0599758533649745
14 47.45106395217731
15 3167.1260425231494
16 9724.592153044176
17 0.00696354611010537
18 0.9098439738518477
19 0.3554180264263153
20 9476.275237011918
21 40946.92174782185
22 49.22458418200854
23 0.014300519468958828
24 9826.80055007644
25 46.71345982876985
26 7915.43988225484
27 40942.51338718033
28 1.9928967883347044
29 2375.493441299986
30 96.33330826023926
31 0.20686875181301728
32 9645.548971619399
33 61.49546283062519
34 0.20927350332516573
35 39.64152056155037
36 41.02418683227638
37 0.005444883087189171
38 0.0032111196962017335
39 0.029679369271296923
40 41046.609913063956
41 0.0
42 43.85258636533622
43 0.003000552965822698
44 0.0
45 0.0
46 5681.42099176715
47 3328.121938922718
48 12.935294078811234
49 0.006465946053908116
50 6336.087157399847
51 0.0075064384352676
52 100.92468126387311
53 118790.9333393092
54 0.0
55 0.007713494654520876
56 3118.549142625474
57 0.03812590542293417
58 0.0
59 9.88332724404522
60 7.379656741691841E-4
61 75.82920921743714
