# Supplementary material for: Modelling airborne transmission of SARS-CoV-2 at a local scale
Source: PLoS One. 2022 Aug 30;17(8):e0273820. doi: 10.1371/journal.pone.0273820 (PMC9426895; doi:10.1371/journal.pone.0273820)
Supplement: S1 Dataset — The data sets contain the parameters and configurations for the simulation defined in the scenario file as well as the simulation outputs for all numerical experiments presented in this contribution. In addition, the scripts for the evaluation of the results are provided. (ZIP) [file pone.0273820.s003.zip › simulation_data/output/choirRehearsal/condM/miller-2020-life_seed_020/pathogenLoad.txt]

pedestrianId pathogenLoad-PID2
1 0.0
2 41.84386118025781
3 73.01220756789942
4 19.38811114569204
5 54.3919133255044
6 87.04561604222528
7 4201.948905058539
8 22.199900115369893
9 55.77054343491378
10 73375.93658472979
11 104.33822142969703
12 2416.1303187365625
13 77.50573988380403
14 0.0968083727732508
15 70854.89015015954
16 512.757742932837
17 16.035816346397148
18 66.30919258064087
19 71209.20080791373
20 111.07592239429647
21 73240.46425669186
22 73.04156619852498
23 31.19004646518013
24 67.86935186597243
25 29.4353108441878
26 25.364217862243954
27 0.1222505410989647
28 143.8242013678626
29 28.30114357546351
30 79.16800943709629
31 16.80754474862098
32 2087.883373154905
33 54.7030311120191
34 3341.694408967399
35 82.75452590046544
36 3384.6026386648255
37 181.15311310709737
38 35743.86904555146
39 32.857291920413076
40 3178.678689045521
41 3311.055031436073
42 4168.4864812401875
43 55.35194701087588
44 59.17506190517279
45 2137.024450053071
46 45.652951492613674
47 71445.35834910287
48 133.00348908416845
49 35701.58951066225
50 285.65904730669405
51 3187.221566389173
52 28.277729521375353
53 2086.749454080172
54 61.65190332598584
55 25.516554564102346
56 2313.3914540100504
57 0.0
58 59.44010625421558
59 81.12096483488664
60 4171.140783319064
61 0.0
