# Supplementary material for: Modelling airborne transmission of SARS-CoV-2 at a local scale
Source: PLoS One. 2022 Aug 30;17(8):e0273820. doi: 10.1371/journal.pone.0273820 (PMC9426895; doi:10.1371/journal.pone.0273820)
Supplement: S1 Dataset — The data sets contain the parameters and configurations for the simulation defined in the scenario file as well as the simulation outputs for all numerical experiments presented in this contribution. In addition, the scripts for the evaluation of the results are provided. (ZIP) [file pone.0273820.s003.zip › simulation_data/output/choirRehearsal/condM/miller-2020-life_seed_021/pathogenLoad.txt]

pedestrianId pathogenLoad-PID2
1 0.0
2 33.91455150643799
3 106796.3263727673
4 10.510958719505116
5 48.99781102768684
6 1.1086207145733642
7 8990.29034710716
8 837.1607671522139
9 5129.500581721166
10 692.2843473768918
11 3779.125380060863
12 3895.31320727038
13 5968.8841682541815
14 823.4066713213065
15 3946.6810741824024
16 749.7376868571753
17 23.67623706416029
18 742.2370390294607
19 36265.0915517278
20 0.20503002748625335
21 96.34492073082147
22 3809.102555619731
23 35425.21923563267
24 805.3923243930901
25 0.8028725031708714
26 5194.031750167124
27 3172.463748443614
28 800.7975498074416
29 17.064869941263243
30 5252.352363898094
31 4963.835043988264
32 109.16023674606723
33 3978.227115550307
34 5901.040362516915
35 0.0
36 738.333935889762
37 3307.2075653662896
38 5250.15556321843
39 8298.573428344323
40 14.480613209297452
41 0.23848521336444034
42 0.0
43 72033.48557760849
44 56.56906521435892
45 8.740393759747155
46 761.0113541751907
47 3194.6748668179266
48 3371.5777957576397
49 3095.4053872946033
50 37.65282231021314
51 5972.690231139987
52 5268.586448418896
53 173.43306236989847
54 900.9839600122932
55 0.003921761346826748
56 42.12265184138544
57 6034.905327547597
58 731.7268697108876
59 70600.87718866758
60 5414.6239351140985
61 0.0
