# Supplementary material for: Modelling airborne transmission of SARS-CoV-2 at a local scale
Source: PLoS One. 2022 Aug 30;17(8):e0273820. doi: 10.1371/journal.pone.0273820 (PMC9426895; doi:10.1371/journal.pone.0273820)
Supplement: S1 Dataset — The data sets contain the parameters and configurations for the simulation defined in the scenario file as well as the simulation outputs for all numerical experiments presented in this contribution. In addition, the scripts for the evaluation of the results are provided. (ZIP) [file pone.0273820.s003.zip › simulation_data/output/choirRehearsal/condM/miller-2020-life_seed_022/pathogenLoad.txt]

pedestrianId pathogenLoad-PID2
1 0.0
2 8819.676397721234
3 53.632273011568145
4 1513.7503483358353
5 12.448555030010066
6 8751.456292898501
7 0.39986455349945504
8 8859.834987750184
9 20.28313487309049
10 1462.746476630068
11 1502.7028617570622
12 8957.244164215637
13 1516.4691752369529
14 3210.55720438876
15 79.74626254775889
16 71758.31505674902
17 1528.7392469050444
18 35862.56454524014
19 0.9236926766317706
20 3268.6063908399497
21 1578.180462086877
22 3474.2132488213365
23 341.71951292419493
24 2.3670261949570772
25 3615.681146596094
26 12062.533979497655
27 35542.81293477684
28 8703.004709752744
29 35577.969506570116
30 19.20611292960019
31 1.985155739020193
32 40.214769081045674
33 41.902434201626455
34 0.011671362597519984
35 14466.246130160289
36 62.176278791951596
37 1484.4689545229792
38 0.45756125811935583
39 3774.8025226535706
40 37.482815624895615
41 4713.384194680497
42 71.32620591671656
43 0.005562089522747277
44 21.54221652183972
45 9160.516052772562
46 20.526903465835332
47 10363.84456827659
48 0.0
49 12859.593181429702
50 64.75636153352805
51 0.0
52 11.698214125902624
53 42.631618531199265
54 230.9830611777534
55 0.0
56 3117.811043193983
57 84.4662427768908
58 0.0
59 72.36140709509944
60 3820.058579998392
61 54.92724450829996
