# Supplementary material for: Modelling airborne transmission of SARS-CoV-2 at a local scale
Source: PLoS One. 2022 Aug 30;17(8):e0273820. doi: 10.1371/journal.pone.0273820 (PMC9426895; doi:10.1371/journal.pone.0273820)
Supplement: S1 Dataset — The data sets contain the parameters and configurations for the simulation defined in the scenario file as well as the simulation outputs for all numerical experiments presented in this contribution. In addition, the scripts for the evaluation of the results are provided. (ZIP) [file pone.0273820.s003.zip › simulation_data/output/choirRehearsal/condM/miller-2020-life_seed_023/pathogenLoad.txt]

pedestrianId pathogenLoad-PID2
1 0.0
2 3.212444403817343
3 1.0580344274253544
4 13.481027158686585
5 43.05927246289991
6 66.86593331123821
7 4049.5695625905064
8 46.28388199365818
9 35828.88355830467
10 16.01462761917503
11 3607.592624287025
12 3347.9546049695605
13 26.854730859068177
14 13.509912812750132
15 13.61910079170205
16 70.73161538517382
17 0.1386350615804419
18 66.9037850989252
19 13.606614145011694
20 0.36482270541663964
21 39.07568656103355
22 3.8866487206955234
23 61.99629079209426
24 25.514841098534006
25 143.49419858441044
26 0.06920588721821792
27 159.02796913202818
28 4081.6342987645044
29 4117.88246805023
30 29.07781632193043
31 0.8773073595798797
32 3595.058316054005
33 3972.1403820635105
34 5840.509344612028
35 0.05355683989728351
36 73.68284510166386
37 58.16609793846039
38 0.005575069089302905
39 0.00555196152971393
40 0.39873708780245576
41 71253.40706444043
42 1.8726162592840347
43 5805.021814442388
44 3284.087708549505
45 0.007786692439348604
46 5562.108927520337
47 3216.0876849678584
48 35659.63869067881
49 70.4360253141018
50 35681.15391938955
51 0.015700823652113616
52 0.08127882174272079
53 55.96006820079627
54 13.376274238191773
55 4137.899019493214
56 73.65475937120054
57 0.0
58 35.61609204877672
59 75.43088442050455
60 273.4119287821538
61 54.7368843069933
