# Supplementary material for: Modelling airborne transmission of SARS-CoV-2 at a local scale
Source: PLoS One. 2022 Aug 30;17(8):e0273820. doi: 10.1371/journal.pone.0273820 (PMC9426895; doi:10.1371/journal.pone.0273820)
Supplement: S1 Dataset — The data sets contain the parameters and configurations for the simulation defined in the scenario file as well as the simulation outputs for all numerical experiments presented in this contribution. In addition, the scripts for the evaluation of the results are provided. (ZIP) [file pone.0273820.s003.zip › simulation_data/output/choirRehearsal/condM/miller-2020-life_seed_024/pathogenLoad.txt]

pedestrianId pathogenLoad-PID2
1 0.0
2 408.22241335622687
3 50.199377975523554
4 0.5039281897783107
5 0.6446153115571532
6 68.41602998311681
7 0.0
8 0.6538349869578363
9 0.9267592426218939
10 1.1518598711966437
11 12617.494846228621
12 0.21648098298213314
13 48.32074262014346
14 0.48425703027008976
15 12958.068978506573
16 1.0596214205843222
17 0.00682495724225843
18 70953.41933935626
19 138.1353067808246
20 0.4320676171335549
21 12.907278591277032
22 5734.807271970328
23 147.86855202016886
24 49.08966975091146
25 0.7514012306440372
26 0.7626434137894748
27 0.0
28 0.5114995448955629
29 1.0734996397557053
30 26.643753471839656
31 0.523945826202444
32 0.704826642049032
33 6784.70249980573
34 39211.6942792792
35 0.0
36 3416.421455224434
37 3335.5651546254726
38 48.58774773241048
39 3474.1339539529417
40 23.090291754956727
41 0.8832203490920914
42 0.8961556906961784
43 0.1083887240318984
44 139.09769179662493
45 68.01405604911228
46 48.405746427852414
47 0.18522140131638964
48 0.0
49 6125.780135099987
50 0.7193767724452311
51 0.32154964314359025
52 74423.8557307873
53 0.3305595464451415
54 0.5415022689243216
55 0.2944558833250116
56 0.0
57 49.140514693248626
58 3285.6214285905294
59 39699.56403970481
60 27.04717571047723
61 0.2696905577187725
