# Supplementary material for: Modelling airborne transmission of SARS-CoV-2 at a local scale
Source: PLoS One. 2022 Aug 30;17(8):e0273820. doi: 10.1371/journal.pone.0273820 (PMC9426895; doi:10.1371/journal.pone.0273820)
Supplement: S1 Dataset — The data sets contain the parameters and configurations for the simulation defined in the scenario file as well as the simulation outputs for all numerical experiments presented in this contribution. In addition, the scripts for the evaluation of the results are provided. (ZIP) [file pone.0273820.s003.zip › simulation_data/output/choirRehearsal/condM/miller-2020-life_seed_025/pathogenLoad.txt]

pedestrianId pathogenLoad-PID2
1 0.0
2 2748.390586112475
3 93.02421870515977
4 0.9794833813188103
5 150.00389324505988
6 1.2158368325176336
7 32.22677537363602
8 2770.3500272184237
9 36164.54860586129
10 19.98417730570884
11 87.95535576545764
12 3024.461723179438
13 11.489599738068732
14 35511.33936802709
15 0.0
16 20.7081558013295
17 6249.5738725933925
18 112.4155493535478
19 40.5542211063593
20 123.61173947028418
21 71099.33488800675
22 647.4525630848096
23 12.682609973187379
24 5020.768485876389
25 12.45766603731174
26 0.18405006895166423
27 70777.20859452017
28 104.14184526712374
29 71208.22867621461
30 2942.717819337536
31 1.276469091032339
32 23.043405174969926
33 8041.817141320008
34 3573.682440449894
35 22.451017365867763
36 187.16505221258905
37 6.96779164333782
38 5274.328695738207
39 71066.41795011188
40 3143.9521049523123
41 96.34089397173204
42 40909.40895557726
43 0.01244003964733406
44 52.38311245890645
45 14.5816634471271
46 4987.995451353906
47 58.252306739566315
48 80.3794554480733
49 2836.555463872932
50 56.751027881069724
51 144.92711606688619
52 3379.471442027676
53 32.610217481472546
54 0.10943603433723177
55 0.5634470995853081
56 35469.52064420719
57 42.92307063654542
58 24.85550996065251
59 100.92179728887037
60 0.0
61 5535.0277866283195
