# Supplementary material for: Modelling airborne transmission of SARS-CoV-2 at a local scale
Source: PLoS One. 2022 Aug 30;17(8):e0273820. doi: 10.1371/journal.pone.0273820 (PMC9426895; doi:10.1371/journal.pone.0273820)
Supplement: S1 Dataset — The data sets contain the parameters and configurations for the simulation defined in the scenario file as well as the simulation outputs for all numerical experiments presented in this contribution. In addition, the scripts for the evaluation of the results are provided. (ZIP) [file pone.0273820.s003.zip › simulation_data/output/choirRehearsal/condM/miller-2020-life_seed_026/pathogenLoad.txt]

pedestrianId pathogenLoad-PID2
1 0.0
2 527.631755767743
3 51.94956001343114
4 28.13808094269003
5 74386.90239520009
6 29.434676188722182
7 11.006995168465586
8 808.1183111341356
9 829.9636443133357
10 282.2356500141352
11 71469.34364443381
12 52.51048801580358
13 836.7279624925413
14 35598.34252784301
15 1200.335828304681
16 110.52948023519338
17 81.52535849230915
18 787.2870835796897
19 26.769496036623032
20 4151.80753142003
21 3878.207544703971
22 4184.734726602448
23 73.50443142986612
24 35556.65240008284
25 15.958878119109588
26 18.633404495733696
27 40010.582757309945
28 4247.750506308661
29 800.809592192212
30 4441.366495841723
31 4125.02914856942
32 319.38989542633874
33 151.81060727658627
34 3500.539781654759
35 3957.5586528423696
36 31.25429456054166
37 14.454466952289991
38 11.823299325503156
39 3249.2182153454482
40 10.064833897073848
41 35925.6239317258
42 940.4775691789728
43 0.0
44 33.45577191492421
45 22.39711381114553
46 0.0
47 32.49276802389527
48 45.57009891198707
49 74.90202358061751
50 124.9980753038786
51 120.78458357736932
52 37.74911359257107
53 45.301968443325606
54 214.06812111929605
55 782.6308879584107
56 785.8450478600861
57 70.37891591317707
58 798.3500789199305
59 4236.696404223882
60 8.80568659280435
61 245.12440321423387
