# Supplementary material for: Modelling airborne transmission of SARS-CoV-2 at a local scale
Source: PLoS One. 2022 Aug 30;17(8):e0273820. doi: 10.1371/journal.pone.0273820 (PMC9426895; doi:10.1371/journal.pone.0273820)
Supplement: S1 Dataset — The data sets contain the parameters and configurations for the simulation defined in the scenario file as well as the simulation outputs for all numerical experiments presented in this contribution. In addition, the scripts for the evaluation of the results are provided. (ZIP) [file pone.0273820.s003.zip › simulation_data/output/choirRehearsal/condM/miller-2020-life_seed_027/pathogenLoad.txt]

pedestrianId pathogenLoad-PID2
1 0.0
2 1439.1786696836546
3 738.2380976026101
4 86.71611582482691
5 20.80637043683754
6 55.05054625030094
7 35735.43175567578
8 37.356175333189
9 59.18143054006836
10 41.58240141933487
11 22.268011448962536
12 4599.379135133716
13 1537.2292443375566
14 4.954613332096292
15 10.368479467502285
16 3645.297594018993
17 70740.2408610058
18 51.785785869874864
19 1506.4067512741228
20 0.0
21 35616.68426839851
22 0.9536330971118183
23 1484.928283150558
24 4605.716657775046
25 3568.1891023860812
26 569.1322458929432
27 124.22904695035852
28 214.15311416211736
29 0.0
30 33.145305003760846
31 35943.099929161835
32 63.44283163058175
33 102.72257256363754
34 3820.262635635673
35 0.0
36 36.45077930197132
37 1404.2798276500503
38 3978.748599437156
39 29.698257371777697
40 0.0
41 87.52086020672175
42 3422.4032658406018
43 143.03605474115153
44 50.78444307903053
45 1530.0345120637814
46 0.0
47 26.786175799159835
48 40.63638778709049
49 1453.8866381390446
50 11.97792017910788
51 4558.000802397736
52 98.19622238772412
53 1378.7424037473343
54 85.9288164111292
55 58.73522052686476
56 21.502390719397493
57 4100.952154014405
58 3980.8807071804695
59 35716.281754349846
60 24.164199958158015
61 33.01661178259281
