# Supplementary material for: Modelling airborne transmission of SARS-CoV-2 at a local scale
Source: PLoS One. 2022 Aug 30;17(8):e0273820. doi: 10.1371/journal.pone.0273820 (PMC9426895; doi:10.1371/journal.pone.0273820)
Supplement: S1 Dataset — The data sets contain the parameters and configurations for the simulation defined in the scenario file as well as the simulation outputs for all numerical experiments presented in this contribution. In addition, the scripts for the evaluation of the results are provided. (ZIP) [file pone.0273820.s003.zip › simulation_data/output/choirRehearsal/condM/miller-2020-life_seed_028/pathogenLoad.txt]

pedestrianId pathogenLoad-PID2
1 0.0
2 7397.724580142871
3 1.213362809232306
4 35888.25835538892
5 7580.807257041774
6 90.05903906852589
7 0.18319991923067633
8 1.2249976717275488
9 44.08538825421462
10 257.799924999937
11 148.94526809458387
12 7411.570577029419
13 0.2426224650702158
14 4529.3282030088485
15 35554.80707055975
16 1.0315451622909344
17 3292.0561424828015
18 22.175884684533035
19 3464.6702630567934
20 0.2302854073630754
21 5559.052370140522
22 63.39099583498281
23 35635.13059157516
24 23.710240657507317
25 71552.85455190837
26 36.60202910873423
27 0.21626790301091936
28 3617.958441967252
29 0.16061319773119392
30 52.11102289289639
31 3400.7397023568305
32 54.58270786103126
33 0.9420543273937969
34 26.627167589382886
35 11.824356324064636
36 1.5066566957534782
37 0.0
38 0.3430935950702382
39 2759.5421715574985
40 35527.25927331219
41 2687.7942153868917
42 0.5215233583541685
43 2839.3302248271902
44 3381.1818964114786
45 2676.3270544927827
46 212.96122449128544
47 35586.03880358668
48 4683.221968225243
49 38.95689171882257
50 7504.789772803111
51 2607.4808020092405
52 93.5575949244984
53 0.07010073825388001
54 7395.481462571834
55 1.0712470958920166
56 41.42776080864189
57 0.0
58 8.618586985140535
59 0.5582651736425083
60 35503.74335851426
61 2712.607504050713
