# Supplementary material for: Modelling airborne transmission of SARS-CoV-2 at a local scale
Source: PLoS One. 2022 Aug 30;17(8):e0273820. doi: 10.1371/journal.pone.0273820 (PMC9426895; doi:10.1371/journal.pone.0273820)
Supplement: S1 Dataset — The data sets contain the parameters and configurations for the simulation defined in the scenario file as well as the simulation outputs for all numerical experiments presented in this contribution. In addition, the scripts for the evaluation of the results are provided. (ZIP) [file pone.0273820.s003.zip › simulation_data/output/choirRehearsal/condM/miller-2020-life_seed_029/pathogenLoad.txt]

pedestrianId pathogenLoad-PID2
1 0.0
2 4108.681448990911
3 1.3824236619922625
4 35462.629476218324
5 37570.4028970159
6 81.1199012258305
7 2009.2645965025397
8 2023.484527343771
9 4087.9889760779256
10 72.11031970650885
11 1.3330252551236903
12 4165.873679193538
13 11.406422078645269
14 55.874393079910774
15 83.07754404087997
16 34.22661337707646
17 74.082208781709
18 71108.11571273537
19 128.44373005510036
20 3183.149380104577
21 0.1867984488692875
22 14.07219290126849
23 10.80282803339185
24 35482.912652525374
25 103.56648517093653
26 3210.0126463433676
27 0.0
28 132.0576043221519
29 4046.0162342369827
30 4175.127056684792
31 4043.9569419572795
32 3970.490405841819
33 3937.2929816397586
34 45.26862547766454
35 49.176782052711566
36 6355.116535217302
37 96.3513890116066
38 3289.498085297479
39 119.85957388305474
40 37.49902080183874
41 88.20562494123747
42 74.59278917310694
43 10.166821597378004
44 75685.32641300382
45 37362.144063381886
46 4221.578214012819
47 0.0
48 4122.16666860198
49 2059.734152587849
50 3801.3189420397252
51 0.17297487668981443
52 39590.928124810394
53 161.02016066002156
54 0.0
55 3153.9231495671165
56 0.0
57 0.0036003814433164475
58 3378.826466344964
59 73.76768566984177
60 7.798641938439502
61 6377.591222291479
