# Supplementary material for: Modelling airborne transmission of SARS-CoV-2 at a local scale
Source: PLoS One. 2022 Aug 30;17(8):e0273820. doi: 10.1371/journal.pone.0273820 (PMC9426895; doi:10.1371/journal.pone.0273820)
Supplement: S1 Dataset — The data sets contain the parameters and configurations for the simulation defined in the scenario file as well as the simulation outputs for all numerical experiments presented in this contribution. In addition, the scripts for the evaluation of the results are provided. (ZIP) [file pone.0273820.s003.zip › simulation_data/output/choirRehearsal/condM/miller-2020-life_seed_030/pathogenLoad.txt]

pedestrianId pathogenLoad-PID2
1 0.0
2 90.50213047764213
3 1077.1563640856386
4 0.7385673428804557
5 9.829256371854626
6 111.60636052126983
7 50.76590005151608
8 168.1948559378373
9 12.478732377508628
10 1345.8954577388463
11 35964.56376468364
12 36778.686692113595
13 39631.628221744235
14 3279.6549834097746
15 63.923337076168025
16 4001.5962528454875
17 49.487803486567685
18 3498.423100167245
19 1.654894913847132
20 0.7226959079517341
21 20.094412096813798
22 119.26128184714355
23 21.643603378044023
24 1198.713337149342
25 25.61276167655174
26 1056.2185550898912
27 22.08679824174245
28 3505.0021506151334
29 1105.1330016814495
30 39661.115890676374
31 181.97441541553897
32 47.154911741775166
33 24.631615814071058
34 0.389011207977942
35 35.256191422050804
36 398.6090608931882
37 64.87430769745086
38 32.792658379004976
39 1101.7689678151462
40 110620.17652500328
41 0.34536164185266116
42 99.49800801875683
43 70969.03689800527
44 36866.79440437899
45 1078.9530428049725
46 0.767386722502195
47 31.65028311164244
48 267.78974476540924
49 3.4083145041816176
50 248.05140111438863
51 4417.6441503449205
52 995.3748195383488
53 39202.80224295521
54 4135.540493850855
55 48.18944377374023
56 1007.4201436156585
57 0.20958223931341627
58 1047.6729798000774
59 0.8985581146280821
60 5058.171354832746
61 85.327006498647
