# Supplementary material for: Modelling airborne transmission of SARS-CoV-2 at a local scale
Source: PLoS One. 2022 Aug 30;17(8):e0273820. doi: 10.1371/journal.pone.0273820 (PMC9426895; doi:10.1371/journal.pone.0273820)
Supplement: S1 Dataset — The data sets contain the parameters and configurations for the simulation defined in the scenario file as well as the simulation outputs for all numerical experiments presented in this contribution. In addition, the scripts for the evaluation of the results are provided. (ZIP) [file pone.0273820.s003.zip › simulation_data/output/choirRehearsal/condM/miller-2020-life_seed_031/pathogenLoad.txt]

pedestrianId pathogenLoad-PID2
1 0.0
2 40.397523143485714
3 1873.2292931554225
4 64.19330195759933
5 5442.530123050137
6 1.58713233983869
7 71442.84760148483
8 25.898839592495865
9 35851.390085014966
10 29.521263559353095
11 35859.78199080035
12 52.321541803134465
13 0.013027383722811044
14 37428.77495385626
15 1973.6361691736197
16 55.1944307203601
17 46.689670098963454
18 11.125271179909099
19 66.76497372489354
20 5265.418695609245
21 3325.6371393681047
22 0.9807687706663739
23 35568.733252441336
24 0.013357128855815399
25 1893.3867886365156
26 2.444387158449466
27 37482.51332484349
28 216.2839745666209
29 1939.3542100258155
30 8946.050855549513
31 76809.18375631103
32 3506.9537298745176
33 22.091916832267785
34 1770.1485295804603
35 0.004419918300361073
36 26.632285516620538
37 1876.4180046682357
38 0.0
39 0.20484397001203924
40 41212.939145477576
41 35712.15234039748
42 41.08535497113052
43 3362.0656506082073
44 2082.168818632387
45 23.810783844985842
46 40742.43872899154
47 43.01998443436239
48 0.6793810037896989
49 3307.488558665401
50 1714.972594910466
51 23.060629258940633
52 36.21955840736649
53 0.0
54 0.0021658371132584186
55 1.132622207184149
56 34.38030053880773
57 91.77030547368453
58 7289.729159527807
59 34.774281541206975
60 47.05984899279739
61 0.0
