# Supplementary material for: Modelling airborne transmission of SARS-CoV-2 at a local scale
Source: PLoS One. 2022 Aug 30;17(8):e0273820. doi: 10.1371/journal.pone.0273820 (PMC9426895; doi:10.1371/journal.pone.0273820)
Supplement: S1 Dataset — The data sets contain the parameters and configurations for the simulation defined in the scenario file as well as the simulation outputs for all numerical experiments presented in this contribution. In addition, the scripts for the evaluation of the results are provided. (ZIP) [file pone.0273820.s003.zip › simulation_data/output/choirRehearsal/condM/miller-2020-life_seed_032/pathogenLoad.txt]

pedestrianId pathogenLoad-PID2
1 0.0
2 1.2071556970774606
3 35688.86362688568
4 35.669062605193396
5 1327.5224229584426
6 3611.800717739174
7 0.30061912917035594
8 3431.5774214888556
9 5670.5811892646
10 5697.755799376327
11 420.90215403198954
12 1179.0532096178795
13 0.160483551800902
14 235.4423264284765
15 1254.2480923805579
16 41279.59993815219
17 10.605779955492949
18 0.003539235463775762
19 71587.83615982594
20 3321.939841998471
21 1197.9475562976866
22 156.13061485287102
23 77842.29023024024
24 1212.73766197097
25 1236.0352529353881
26 1206.673435327996
27 3267.3527369239227
28 89.20040400991721
29 0.2731258929342807
30 29.606780595705466
31 1181.044028225498
32 5771.905884802243
33 39.61999838506645
34 23.539734015495284
35 1225.477224599566
36 26.93600953278994
37 4008.1770959731225
38 3243.863783171337
39 0.18909551687536685
40 35468.298511531975
41 54.515073140200485
42 1218.882381742594
43 63.066255411092534
44 4125.378630579889
45 13.466097905303489
46 70732.75274308455
47 1185.323145288911
48 0.6549320822254767
49 320.93841107419183
50 1172.4920741202748
51 10878.048150100542
52 41307.8132845991
53 10949.416188337387
54 10.652752204717125
55 1114.8269638737652
56 0.0
57 5906.893283261175
58 1131.9498925754974
59 1211.2537288059084
60 1283.8810381351261
61 40.533122071604765
