# Supplementary material for: Modelling airborne transmission of SARS-CoV-2 at a local scale
Source: PLoS One. 2022 Aug 30;17(8):e0273820. doi: 10.1371/journal.pone.0273820 (PMC9426895; doi:10.1371/journal.pone.0273820)
Supplement: S1 Dataset — The data sets contain the parameters and configurations for the simulation defined in the scenario file as well as the simulation outputs for all numerical experiments presented in this contribution. In addition, the scripts for the evaluation of the results are provided. (ZIP) [file pone.0273820.s003.zip › simulation_data/output/choirRehearsal/condM/miller-2020-life_seed_033/pathogenLoad.txt]

pedestrianId pathogenLoad-PID2
1 0.0
2 0.5392397473248085
3 58.06736265174219
4 36198.39077742763
5 6508.458419365116
6 0.9119744793035656
7 0.1253317906449658
8 3313.1131954232114
9 3545.825137065192
10 6395.661485360077
11 42.69731873204155
12 0.24293228395048236
13 44.95108653584752
14 59.613820835273096
15 47.29257293947486
16 0.39752663975883507
17 35587.683462107496
18 44.810102749204304
19 6106.784288245915
20 11.045105551082532
21 13.981627937250932
22 30.352490463565502
23 0.0
24 0.0
25 50.022300771131206
26 46.705795908867664
27 0.33222895211436076
28 71647.7335918303
29 3373.9399570960272
30 3703.4545936397935
31 3495.048424912471
32 33.810949998668846
33 0.0
34 71869.61435653416
35 35567.76390581188
36 47.35078703442586
37 0.0049117682464332145
38 0.4676835606112045
39 0.1398646929611088
40 47.14305767843842
41 6935.395680196604
42 24.92045075352942
43 99.87205017108967
44 107221.77584111172
45 0.9711387296130112
46 82.50063672854648
47 91.12841157221798
48 0.005956489077196482
49 0.18271794859789753
50 69.21883007811323
51 31.511067567939996
52 6559.926233429668
53 0.21173428462763644
54 64.14500289252109
55 98.31618375672085
56 0.6615575493064721
57 3171.69184810992
58 0.0
59 13.622224519382513
60 14.37196375415853
61 0.29752177546906056
