# Supplementary material for: Modelling airborne transmission of SARS-CoV-2 at a local scale
Source: PLoS One. 2022 Aug 30;17(8):e0273820. doi: 10.1371/journal.pone.0273820 (PMC9426895; doi:10.1371/journal.pone.0273820)
Supplement: S1 Dataset — The data sets contain the parameters and configurations for the simulation defined in the scenario file as well as the simulation outputs for all numerical experiments presented in this contribution. In addition, the scripts for the evaluation of the results are provided. (ZIP) [file pone.0273820.s003.zip › simulation_data/output/choirRehearsal/condM/miller-2020-life_seed_034/pathogenLoad.txt]

pedestrianId pathogenLoad-PID2
1 0.0
2 36.74714077925262
3 63.393038604824895
4 43.451365294394634
5 2593.7156330382754
6 4022.8638191917566
7 67.47325456216042
8 67.36957661855938
9 84.45956264578695
10 206.0850958276169
11 3867.3720195488927
12 3994.853829077727
13 40.86187738054312
14 0.42279791742387945
15 2751.6914524009685
16 1.226959817736422
17 14.748344188306614
18 0.41085866827835
19 97.16525543902422
20 22.45675751083518
21 0.2659870611992874
22 49.881553201126806
23 0.8882112403613394
24 2680.4869637929355
25 44.63602996550008
26 36.425958181789674
27 38042.012222108075
28 261.01618587254524
29 70.07195123472634
30 2685.403608360509
31 0.4072033513138239
32 43.202482571949176
33 138.3185890645832
34 46.103652071001164
35 44.40919386804557
36 43.34791075236542
37 2653.6996604107035
38 1.8023035815119555
39 23.64438456836347
40 0.5345651113840967
41 2583.4376431586466
42 142.2613314226232
43 58.04972133262111
44 2702.372517391668
45 0.23097472395398613
46 85.30458846193604
47 194.2545928001323
48 52.047423113446925
49 96.02765018327007
50 35841.36761728257
51 3192.8693111940993
52 185.13422251173859
53 100.63109310704874
54 3352.896075247129
55 3445.412565486819
56 116.41120266547675
57 3201.8399394887815
58 2511.8060573463263
59 3201.1095368962706
60 0.4956165634727539
61 13.017612443785008
