# Supplementary material for: Modelling airborne transmission of SARS-CoV-2 at a local scale
Source: PLoS One. 2022 Aug 30;17(8):e0273820. doi: 10.1371/journal.pone.0273820 (PMC9426895; doi:10.1371/journal.pone.0273820)
Supplement: S1 Dataset — The data sets contain the parameters and configurations for the simulation defined in the scenario file as well as the simulation outputs for all numerical experiments presented in this contribution. In addition, the scripts for the evaluation of the results are provided. (ZIP) [file pone.0273820.s003.zip › simulation_data/output/choirRehearsal/condM/miller-2020-life_seed_035/pathogenLoad.txt]

pedestrianId pathogenLoad-PID2
1 0.0
2 3424.682089343513
3 94.69797250514851
4 39859.834657956824
5 35.11981443479827
6 32.73463201386269
7 35610.875434015645
8 0.20002548769118905
9 101.65680536864889
10 411.6551702412424
11 55.58678439331106
12 7.238679200068359
13 1162.697364878442
14 4205.699723346214
15 109.40107900681656
16 52.14752300887365
17 9.247964702914745
18 70808.27575054747
19 1078.5381281251614
20 0.5033661008135387
21 0.0
22 36054.002382367915
23 96.99072406131546
24 0.0
25 43.98547731457368
26 46.20817516953133
27 4156.712750852559
28 4024.3927348631337
29 988.1819282625079
30 38.89963606481413
31 1014.3178695644556
32 1151.6499026840518
33 6913.101284481006
34 1076.033547820679
35 13.104626894005092
36 35556.24546954843
37 100.62746506467592
38 1073.9750739624967
39 35579.681256164884
40 11.079092153900685
41 48.71187903435203
42 71042.81372390006
43 36.342457640280486
44 243.01742428182837
45 71.03111375773877
46 3274.8824392634383
47 5236.8174720034085
48 1089.4604555369453
49 0.1417238220818893
50 1163.3251269085586
51 63.563011566254225
52 0.0
53 4028.411010949776
54 4394.940090859025
55 4.308546889078401
56 5156.200386106658
57 12.853525225658302
58 35301.01886603114
59 191.3732571082009
60 51.973962491262604
61 1089.5043480468487
