# Supplementary material for: Modelling airborne transmission of SARS-CoV-2 at a local scale
Source: PLoS One. 2022 Aug 30;17(8):e0273820. doi: 10.1371/journal.pone.0273820 (PMC9426895; doi:10.1371/journal.pone.0273820)
Supplement: S1 Dataset — The data sets contain the parameters and configurations for the simulation defined in the scenario file as well as the simulation outputs for all numerical experiments presented in this contribution. In addition, the scripts for the evaluation of the results are provided. (ZIP) [file pone.0273820.s003.zip › simulation_data/output/choirRehearsal/condM/miller-2020-life_seed_036/pathogenLoad.txt]

pedestrianId pathogenLoad-PID2
1 0.0
2 114.65913335464384
3 51.35914043764833
4 35471.773777732524
5 0.06417553484452093
6 39.43694990856559
7 127.61852647961358
8 3375.940433888789
9 57.432320451039296
10 730.7518567687846
11 39.01075287204431
12 18.27600345558972
13 71060.73151166766
14 38561.63290324809
15 87.96412787552022
16 3622.379957504895
17 147.0395066358155
18 141.42459185770795
19 37.93022962909599
20 101.24328523544389
21 1747.356477326401
22 3708.560300689523
23 0.0427976594345267
24 28.87042945226015
25 2678.8888699968147
26 58.67858514905128
27 1791.1668712252722
28 70.68608699515609
29 63.01848850547774
30 3058.058768601219
31 1743.4333494709808
32 54.05799316766879
33 2778.6199732038244
34 35744.756036197716
35 3208.7145368684182
36 20.53567517125323
37 164.6806957650698
38 14.178420932191708
39 56.41245977714329
40 38.633779581693
41 1816.6482124941908
42 0.018211463525709643
43 65.48884974218662
44 87.05572654373836
45 128.5128059495115
46 134.0098473068323
47 73.01601959383161
48 91.60031001946754
49 49.410991722541745
50 95.29902740461633
51 41.09833001804347
52 0.027956062476141175
53 0.0021625391228661914
54 45.24161734602303
55 75.18475786242425
56 23.795444553223952
57 0.12287549574203128
58 61.84787989897137
59 1777.7800991552858
60 38.49756907473485
61 58.770749902696394
