# Supplementary material for: Modelling airborne transmission of SARS-CoV-2 at a local scale
Source: PLoS One. 2022 Aug 30;17(8):e0273820. doi: 10.1371/journal.pone.0273820 (PMC9426895; doi:10.1371/journal.pone.0273820)
Supplement: S1 Dataset — The data sets contain the parameters and configurations for the simulation defined in the scenario file as well as the simulation outputs for all numerical experiments presented in this contribution. In addition, the scripts for the evaluation of the results are provided. (ZIP) [file pone.0273820.s003.zip › simulation_data/output/choirRehearsal/condM/miller-2020-life_seed_037/pathogenLoad.txt]

pedestrianId pathogenLoad-PID2
1 0.0
2 35691.35076429849
3 122.9847582709443
4 3782.6369873356525
5 0.277560177937645
6 3858.7760823669496
7 1084.5093517703756
8 75099.38109179775
9 24.390550914890273
10 85.11723177440582
11 38.79861707770362
12 117.53033206575759
13 9.524347893635687
14 39.862327297390244
15 118.07829226960263
16 774.3628325705718
17 3968.3794584807206
18 3885.6733758327387
19 6587.4476437412495
20 176.26868328332174
21 40.631974381682475
22 178.84028172194164
23 8305.517002436243
24 66.26121277494558
25 16.171102666014335
26 3966.001532131149
27 4614.363085402799
28 3824.5446468247983
29 71077.91000409963
30 3918.4855793012707
31 3839.625249364407
32 36.66311985070467
33 47.57675986318931
34 812.1375099326575
35 838.7565130557649
36 0.06376017999203758
37 818.2223755505902
38 730.3511760374794
39 35626.31674675366
40 61.86153605101706
41 53.4849787903404
42 76.86896037954517
43 808.2782467984151
44 36364.36272184168
45 57.26856715180907
46 3962.5472148370022
47 768.1929028366112
48 44.6395571601915
49 32.73806811909792
50 36573.88852238191
51 822.881511197685
52 73.68402631112076
53 3232.3948690475904
54 3226.636539528713
55 26.07636791748113
56 35402.42557217656
57 827.8355527533253
58 830.317427806385
59 4072.997432451775
60 794.7219627580532
61 3121.8858298191053
