# Supplementary material for: Modelling airborne transmission of SARS-CoV-2 at a local scale
Source: PLoS One. 2022 Aug 30;17(8):e0273820. doi: 10.1371/journal.pone.0273820 (PMC9426895; doi:10.1371/journal.pone.0273820)
Supplement: S1 Dataset — The data sets contain the parameters and configurations for the simulation defined in the scenario file as well as the simulation outputs for all numerical experiments presented in this contribution. In addition, the scripts for the evaluation of the results are provided. (ZIP) [file pone.0273820.s003.zip › simulation_data/output/choirRehearsal/condM/miller-2020-life_seed_038/pathogenLoad.txt]

pedestrianId pathogenLoad-PID2
1 0.0
2 702.532485013066
3 96.77974746408016
4 0.17519071863325236
5 677.3259204971213
6 1064.5123200895184
7 36.042185512105114
8 83.75005721008004
9 700.911820626437
10 712.8604967093286
11 35.556993781655386
12 3325.350071547015
13 439.03949342951495
14 805.3113355160907
15 741.4984568227189
16 36380.689428509715
17 3432.5422328388945
18 89.11886165496219
19 36242.556877620256
20 3367.1866893216084
21 778.232253077145
22 56.12900625389455
23 3265.8897050463966
24 776.1386989328861
25 0.6181281426835694
26 1075.2539355199765
27 0.016118600457833476
28 34.0836145253997
29 798.3665338656418
30 777.9835028341874
31 99.2326262076007
32 60.075531315755235
33 3983.3520020208434
34 283.8401006236755
35 106110.08465134837
36 742.0871374521719
37 64.64325593576888
38 0.00807667576039428
39 17.184612210291704
40 836.4282877273362
41 36471.66691051529
42 35439.132002758815
43 783.164030494506
44 3541.6459304405603
45 0.05513649634213229
46 0.011765163278914432
47 17.637636433047106
48 724.7614466131213
49 73.87209000750738
50 59.896994505845804
51 2932.2780742321233
52 744.9933273020088
53 0.0
54 774.999139965527
55 3362.5797977311026
56 83.58943347562351
57 38854.884185306764
58 4101.1484043537275
59 41.95067023210872
60 3508.4167399702305
61 819.1313959779318
