# Supplementary material for: Modelling airborne transmission of SARS-CoV-2 at a local scale
Source: PLoS One. 2022 Aug 30;17(8):e0273820. doi: 10.1371/journal.pone.0273820 (PMC9426895; doi:10.1371/journal.pone.0273820)
Supplement: S1 Dataset — The data sets contain the parameters and configurations for the simulation defined in the scenario file as well as the simulation outputs for all numerical experiments presented in this contribution. In addition, the scripts for the evaluation of the results are provided. (ZIP) [file pone.0273820.s003.zip › simulation_data/output/choirRehearsal/condM/miller-2020-life_seed_039/pathogenLoad.txt]

pedestrianId pathogenLoad-PID2
1 0.0
2 6392.705701537206
3 50.9557283854432
4 0.15744400349426324
5 0.8550450383451166
6 0.8083397635730097
7 5953.115839221171
8 0.4530891987453024
9 1.1937230204136566
10 45.655238866355255
11 3382.7026415425044
12 59.26547558279811
13 70.58558705243773
14 6003.169139302991
15 0.5875264648102435
16 58.149053916279854
17 0.0
18 17.155880838099016
19 39.13971225085254
20 3119.123135366727
21 30.74007189891572
22 1.5508580845854003
23 40.236756345094584
24 3376.829360010122
25 1.1638146115236199
26 20.911138652021425
27 54.368116674148524
28 75.0565671037782
29 59.234632811280406
30 74204.35285705679
31 69.78586194859473
32 92.28211867422637
33 0.5838427444618874
34 58.5098958793475
35 5950.504055985337
36 0.0
37 3256.908399143228
38 3117.79201713867
39 0.0
40 4486.914848700188
41 0.9109721342138408
42 9176.72985471255
43 0.0
44 89.13219893723343
45 0.0
46 0.0
47 39.21128198977304
48 5557.829514059997
49 49.0060550895531
50 44817.42283389832
51 5901.2585041563325
52 0.6053920984721767
53 57.60681474139753
54 38.98179533754467
55 29.34688800599855
56 41120.052822418394
57 0.5997127575777237
58 35.51883781502875
59 4328.846479996285
60 71033.57427350167
61 0.6113767545368766
