# Supplementary material for: Modelling airborne transmission of SARS-CoV-2 at a local scale
Source: PLoS One. 2022 Aug 30;17(8):e0273820. doi: 10.1371/journal.pone.0273820 (PMC9426895; doi:10.1371/journal.pone.0273820)
Supplement: S1 Dataset — The data sets contain the parameters and configurations for the simulation defined in the scenario file as well as the simulation outputs for all numerical experiments presented in this contribution. In addition, the scripts for the evaluation of the results are provided. (ZIP) [file pone.0273820.s003.zip › simulation_data/output/choirRehearsal/condM/miller-2020-life_seed_040/pathogenLoad.txt]

pedestrianId pathogenLoad-PID2
1 0.0
2 24.090256090024464
3 255.07450466886596
4 12.267884204147544
5 28.6375195786072
6 55.885359289167965
7 0.5826495519282286
8 1.1620393724343987
9 2611.5216459427925
10 1.0688222911244263
11 3918.182193142178
12 2748.730635214648
13 112.32936716393225
14 2688.3887886330804
15 22.80086256039062
16 41.85861905079049
17 80.32990548728638
18 89.0143956678623
19 3421.4480859700325
20 23.19699210797667
21 35588.45718792888
22 124.3894750199324
23 56.100447721121554
24 3115.966097203893
25 35753.42103826047
26 84.98906848452012
27 58.92357724238377
28 71284.66551904543
29 1.2046902700933864
30 0.0
31 119.43207603081687
32 85.49517312016206
33 3228.7719464090414
34 71452.34988489236
35 1.1769818815555846
36 21.236027722812658
37 35670.35891458052
38 39678.8552731586
39 53.741109486255006
40 2695.3828521178507
41 24.037947508259986
42 3.433337527473708
43 0.0019954922667968777
44 23.30491619647552
45 0.0
46 3317.8808667670414
47 67.26030249677264
48 24.753652267038348
49 0.0
50 252.60691927347898
51 66.03572110117801
52 154.53903488655862
53 0.0
54 2734.8975771944088
55 74.0384308174698
56 0.5134601094027147
57 0.0
58 4144.6233140554705
59 36.24114672958624
60 3123.3615081860958
61 108.4683226964122
