# Supplementary material for: Modelling airborne transmission of SARS-CoV-2 at a local scale
Source: PLoS One. 2022 Aug 30;17(8):e0273820. doi: 10.1371/journal.pone.0273820 (PMC9426895; doi:10.1371/journal.pone.0273820)
Supplement: S1 Dataset — The data sets contain the parameters and configurations for the simulation defined in the scenario file as well as the simulation outputs for all numerical experiments presented in this contribution. In addition, the scripts for the evaluation of the results are provided. (ZIP) [file pone.0273820.s003.zip › simulation_data/output/choirRehearsal/condM/miller-2020-life_seed_041/pathogenLoad.txt]

pedestrianId pathogenLoad-PID2
1 0.0
2 113.5668205882881
3 35.166670857045716
4 27.325879489188882
5 32.79788500849199
6 33.05977637098041
7 5837.416225623257
8 67.18729415919078
9 41.27209173267676
10 5539.067177512342
11 42.3270404047558
12 13.919880649126265
13 65.40416735492299
14 31.980510589766705
15 88.8892076970608
16 24.12298898328997
17 19.229794035218482
18 5732.359175671561
19 2493.983233384814
20 62.16801439835297
21 32.68122075210513
22 1060.584172474741
23 56.38486268946133
24 13.897194191565806
25 3610.8013180062976
26 126.48239325905895
27 2577.2244236154
28 6170.604493582661
29 0.8140393043606065
30 25.911373438083515
31 36030.91004727755
32 43.951457069811845
33 6123.342651998132
34 109.96268454985221
35 116.44540657873628
36 0.057955736680992145
37 23.49983994925867
38 35591.78075052746
39 99.46311087556388
40 3194.575791482846
41 14.385449954074875
42 35720.21252045552
43 35658.01764174878
44 5.914589071655164
45 27.034720344140283
46 14.118303563590642
47 7.206684889319998
48 77.33514610852225
49 0.12337225640380357
50 2.5758759518669008
51 26.164358915562342
52 25.759120324330663
53 2496.1498866477114
54 79.03723304906413
55 38470.39806108013
56 0.6363618458187891
57 3134.529862741371
58 3199.395752957774
59 0.658315873636003
60 54.220898123560154
61 95.82293087792607
