# Supplementary material for: Modelling airborne transmission of SARS-CoV-2 at a local scale
Source: PLoS One. 2022 Aug 30;17(8):e0273820. doi: 10.1371/journal.pone.0273820 (PMC9426895; doi:10.1371/journal.pone.0273820)
Supplement: S1 Dataset — The data sets contain the parameters and configurations for the simulation defined in the scenario file as well as the simulation outputs for all numerical experiments presented in this contribution. In addition, the scripts for the evaluation of the results are provided. (ZIP) [file pone.0273820.s003.zip › simulation_data/output/choirRehearsal/condM/miller-2020-life_seed_042/pathogenLoad.txt]

pedestrianId pathogenLoad-PID2
1 0.0
2 0.534038176609065
3 0.6570188138749007
4 0.0
5 0.3893166373200365
6 194.29357423162847
7 0.0
8 12.524852171406996
9 1.0218676569434744
10 0.19573942776828512
11 1.1790178214593654
12 0.19408696039200254
13 0.15117162634075929
14 0.004436982876697812
15 58.77845503812846
16 10326.164500654531
17 61.182762669236034
18 4.007407600875034
19 35782.96597702996
20 84.1997306456298
21 70873.98527719632
22 101.53069525076484
23 3223.3508249830743
24 0.06620103380020104
25 638.7763053739864
26 0.009205217488707193
27 0.0
28 191.988599333355
29 6577.685973094559
30 0.0
31 0.009688906788591845
32 35894.22678550025
33 35602.95011098217
34 3342.7204027570265
35 4183.576789295841
36 0.0
37 24.544695070862325
38 0.0050088441694260835
39 36712.350920273006
40 0.0
41 0.0
42 0.0
43 0.14894275051922037
44 0.3443629515902634
45 4224.958595271714
46 7295.833121370547
47 261.483688926201
48 51.005925294821566
49 0.0
50 6551.046735733295
51 59.08303306485237
52 0.004436982876697812
53 0.0
54 0.05292323685556355
55 3428.171968604604
56 3191.8145650933393
57 0.0
58 6577.332422138327
59 0.004755723446675768
60 0.0
61 0.15193878996218554
