# Supplementary material for: Modelling airborne transmission of SARS-CoV-2 at a local scale
Source: PLoS One. 2022 Aug 30;17(8):e0273820. doi: 10.1371/journal.pone.0273820 (PMC9426895; doi:10.1371/journal.pone.0273820)
Supplement: S1 Dataset — The data sets contain the parameters and configurations for the simulation defined in the scenario file as well as the simulation outputs for all numerical experiments presented in this contribution. In addition, the scripts for the evaluation of the results are provided. (ZIP) [file pone.0273820.s003.zip › simulation_data/output/choirRehearsal/condM/miller-2020-life_seed_043/pathogenLoad.txt]

pedestrianId pathogenLoad-PID2
1 0.0
2 397.5144853748977
3 813.9435098147778
4 49.55390222706712
5 42711.98929563127
6 43205.23225924029
7 42821.25200975153
8 110.98201721892441
9 380.7104048936394
10 6933.407927920837
11 3198.866559072821
12 534.8330770426139
13 3597.1928595829163
14 3273.170436250219
15 3882.8673412922562
16 306.90513794648547
17 373.8726221350927
18 3197.49563927507
19 67.78173814818724
20 6983.4522403876135
21 0.10149247596522323
22 457.54254761067097
23 429.824749799212
24 3314.7207350853914
25 427.30545473639216
26 32.31475533471133
27 23.554549720920278
28 66.91072011711798
29 3307.8038902988496
30 440.99411653658325
31 56.86786165918256
32 120.381847154043
33 421.0380346468085
34 399.0417224948091
35 14.448415493874954
36 71.02156108069094
37 407.7780892007281
38 71751.60190384356
39 79.43825214543644
40 29.035076353603984
41 435.52695243502
42 55.864290219191815
43 3611.820106256414
44 402.018670121777
45 55.00399280814544
46 15.981988291913462
47 37.390966339197846
48 46.55796864220274
49 35840.63110975079
50 120.06365166196277
51 3609.5440267247623
52 69.97455533998374
53 25.11091745886272
54 66.30811608194371
55 0.1257918040514376
56 2.6689373304881556
57 468.9451506119579
58 412.9437763574711
59 21.336062206284787
60 380.5784579427767
61 36080.4255683375
