# Supplementary material for: Modelling airborne transmission of SARS-CoV-2 at a local scale
Source: PLoS One. 2022 Aug 30;17(8):e0273820. doi: 10.1371/journal.pone.0273820 (PMC9426895; doi:10.1371/journal.pone.0273820)
Supplement: S1 Dataset — The data sets contain the parameters and configurations for the simulation defined in the scenario file as well as the simulation outputs for all numerical experiments presented in this contribution. In addition, the scripts for the evaluation of the results are provided. (ZIP) [file pone.0273820.s003.zip › simulation_data/output/choirRehearsal/condM/miller-2020-life_seed_044/pathogenLoad.txt]

pedestrianId pathogenLoad-PID2
1 0.0
2 1947.1901685614487
3 3095.7065922323254
4 454.54359843274074
5 105.03630876121284
6 535.41254671516
7 425.26836616943604
8 968.6444008979828
9 72043.21045684726
10 110.84407916588988
11 4.605661390750405
12 415.6354639936555
13 5483.7065900991975
14 47.83017424623493
15 5463.26538859075
16 443.208457902325
17 3212.60195215706
18 133.64216435382858
19 26.563516862252452
20 38245.89308261363
21 595.7171861263164
22 437.3459927330372
23 5655.792587979893
24 5484.1119598923815
25 5378.2535586439035
26 8397.434201264301
27 84.18229342100835
28 462.63719918687434
29 420.9010232419723
30 433.49167522558804
31 5177.837345877664
32 5739.319339273831
33 40.356460352444714
34 28.423884251236746
35 3206.6124529336944
36 2739.414342187184
37 70.58942685010989
38 3206.4054001124814
39 42.05790670148758
40 495.8248781580154
41 41.91150992557613
42 3678.3065604219537
43 36473.77240692893
44 9125.733568030208
45 491.08073766915015
46 5941.100321171179
47 35598.360472976085
48 498.3720666830156
49 21.55681791470533
50 8156.032081816703
51 3390.6250845125205
52 901.273641974364
53 2745.027265594408
54 570.1296651369414
55 91.55170459644495
56 61.03685528612018
57 28.8236593034752
58 561.5947843163995
59 70.37307857323634
60 188.8279731187059
61 5454.194083095932
