# Supplementary material for: Modelling airborne transmission of SARS-CoV-2 at a local scale
Source: PLoS One. 2022 Aug 30;17(8):e0273820. doi: 10.1371/journal.pone.0273820 (PMC9426895; doi:10.1371/journal.pone.0273820)
Supplement: S1 Dataset — The data sets contain the parameters and configurations for the simulation defined in the scenario file as well as the simulation outputs for all numerical experiments presented in this contribution. In addition, the scripts for the evaluation of the results are provided. (ZIP) [file pone.0273820.s003.zip › simulation_data/output/choirRehearsal/condM/miller-2020-life_seed_045/pathogenLoad.txt]

pedestrianId pathogenLoad-PID2
1 0.0
2 50.703028984631125
3 1.559568785136465
4 23.22317502108502
5 0.06160279999501177
6 3843.868266327378
7 0.3804984948104908
8 22.737120468070618
9 25.813981819405626
10 1.0218672257910144
11 8475.420669267463
12 11760.253368751113
13 8536.869912043378
14 50.781409685596806
15 71105.96617637719
16 3482.9979175791523
17 3280.8744633118085
18 3432.2610822644924
19 0.44339892519128404
20 71.95148396421517
21 11323.529959471502
22 2507.132325756285
23 0.009992458227613667
24 71231.62022393316
25 1104.1262594464558
26 0.12388641578848618
27 2627.607158957567
28 62.74102695754942
29 0.34568304767536373
30 0.3443258028565069
31 0.893930708381984
32 35904.530339937235
33 2662.288001406165
34 4738.206323701157
35 0.0
36 8677.163023933534
37 5032.477644245638
38 0.37447144981741737
39 8660.522861635749
40 4601.15021033703
41 2636.1822533219624
42 33.07089363108928
43 2770.343043166154
44 88.42850898313405
45 8542.73783582392
46 4571.2280295699975
47 0.473451441877598
48 71592.0443181833
49 1.429385353624188
50 11.217015090504736
51 0.0031911481123397686
52 50.41100732234241
53 35472.30402182133
54 8618.918232313863
55 3274.912955415425
56 0.0
57 62.55590801288135
58 0.3578675950136093
59 2730.5499025447075
60 11470.589925884276
61 0.04706102475588683
