# Supplementary material for: Modelling airborne transmission of SARS-CoV-2 at a local scale
Source: PLoS One. 2022 Aug 30;17(8):e0273820. doi: 10.1371/journal.pone.0273820 (PMC9426895; doi:10.1371/journal.pone.0273820)
Supplement: S1 Dataset — The data sets contain the parameters and configurations for the simulation defined in the scenario file as well as the simulation outputs for all numerical experiments presented in this contribution. In addition, the scripts for the evaluation of the results are provided. (ZIP) [file pone.0273820.s003.zip › simulation_data/output/choirRehearsal/condM/miller-2020-life_seed_046/pathogenLoad.txt]

pedestrianId pathogenLoad-PID2
1 0.0
2 1.8749075682082168
3 128.96717279375116
4 32.74912980343753
5 109.37425098729875
6 36415.94184543176
7 4152.497294741367
8 3379.1081777803192
9 2429.95328242203
10 6015.462274712278
11 353.17907136747937
12 2552.005125031302
13 36086.00292824047
14 49.366093744164715
15 9931.612105383103
16 30.48567612523903
17 8.447750445300642
18 5869.0348013614575
19 0.34705131260479505
20 60.80552725056578
21 0.8043012829862153
22 85.74677645964765
23 17.486710060873133
24 3141.8833314048093
25 1.0637372539512624
26 2865.3863960521367
27 35414.057950583665
28 0.5838405002764575
29 0.0
30 7379.926906753441
31 4145.071547497879
32 4153.161766009723
33 4095.9725454375903
34 13.272023827817174
35 10322.85817809378
36 143.70070255058198
37 0.0
38 44.73682334256465
39 0.2522833539343935
40 35454.670399838404
41 31.524260582143945
42 44.89356612598471
43 79.28900748831276
44 46.71833359123409
45 3277.3751635160093
46 0.2776671262477508
47 75366.42445699536
48 1.043570476658794
49 0.015292986261864604
50 72037.57893841181
51 4061.496277508186
52 6728.139175722682
53 2698.8540262848273
54 4386.103978373863
55 2520.611877591393
56 14.358045090059996
57 13.192956275625075
58 40007.75339471328
59 19.501710613341253
60 4228.079531989362
61 8653.267789417485
