# Supplementary material for: Modelling airborne transmission of SARS-CoV-2 at a local scale
Source: PLoS One. 2022 Aug 30;17(8):e0273820. doi: 10.1371/journal.pone.0273820 (PMC9426895; doi:10.1371/journal.pone.0273820)
Supplement: S1 Dataset — The data sets contain the parameters and configurations for the simulation defined in the scenario file as well as the simulation outputs for all numerical experiments presented in this contribution. In addition, the scripts for the evaluation of the results are provided. (ZIP) [file pone.0273820.s003.zip › simulation_data/output/choirRehearsal/condM/miller-2020-life_seed_047/pathogenLoad.txt]

pedestrianId pathogenLoad-PID2
1 0.0
2 4795.68624084112
3 57.81567988431138
4 0.0
5 31.91219989119506
6 71936.11113517992
7 0.7415782275560029
8 40444.36238297764
9 26.38897077343077
10 36.452069138711536
11 46.878349069674165
12 34.87883754340684
13 74.12482318710171
14 4891.2476529729365
15 5036.037932631823
16 74.22088457165371
17 31.81714832601335
18 24.558243587163513
19 71.19177899151012
20 0.2868729401024679
21 88.86312713698739
22 39.30195925121756
23 0.2982861874908102
24 3160.157929281135
25 1.264850135886062
26 4797.101152632388
27 0.11899636984007986
28 50.32601682100096
29 3319.235544360777
30 8067.264485508298
31 86.82376012832958
32 0.6038718082561128
33 4800.521175673977
34 4923.989325238792
35 0.2243134780888666
36 8122.930154414532
37 76038.59697558708
38 41.47586738342069
39 34.729768605446445
40 8124.436319602831
41 76180.82310998683
42 90.81607213556791
43 89.03103079766782
44 5062.934181696928
45 0.0
46 3096.4519881699866
47 0.3849201449791182
48 10230.33917892132
49 54.97134590871098
50 0.623005600345744
51 37.86791465197912
52 40299.465357503286
53 0.005206379514508057
54 3346.3894809566823
55 0.0027823595321882846
56 25.920577059623387
57 0.0
58 0.0
59 92.14862373545672
60 25.30811731611542
61 52.59535493343542
