# Supplementary material for: Modelling airborne transmission of SARS-CoV-2 at a local scale
Source: PLoS One. 2022 Aug 30;17(8):e0273820. doi: 10.1371/journal.pone.0273820 (PMC9426895; doi:10.1371/journal.pone.0273820)
Supplement: S1 Dataset — The data sets contain the parameters and configurations for the simulation defined in the scenario file as well as the simulation outputs for all numerical experiments presented in this contribution. In addition, the scripts for the evaluation of the results are provided. (ZIP) [file pone.0273820.s003.zip › simulation_data/output/choirRehearsal/condM/miller-2020-life_seed_048/pathogenLoad.txt]

pedestrianId pathogenLoad-PID2
1 0.0
2 78.61029894215702
3 1.8416145883223058
4 104.05053174764895
5 2195.9920958920475
6 406.37020883722585
7 0.1215687953010206
8 4.042296087440939
9 66.98801337065063
10 0.6651285592095805
11 6200.28944374983
12 3256.4378898063633
13 19.2206918392107
14 2280.0474155820516
15 0.6267065768329375
16 23.390306556005648
17 71040.36318882287
18 0.0
19 23.832043615779433
20 6335.395813629843
21 6551.394597644665
22 54.1994368223256
23 268.9709495487442
24 282.07936025274626
25 2239.028699256008
26 93.06089928132319
27 39241.59072038656
28 35590.685797658094
29 6512.556608944488
30 3161.032255296831
31 209.65704381859996
32 471.07911322839186
33 6554.6398817834415
34 0.27034909617347774
35 4194.406021117003
36 2231.2286539733013
37 151.63652489445874
38 1.4417092829790543
39 3537.021540871685
40 2300.4184353170863
41 6368.104344086561
42 10911.687877743307
43 36.158211530066815
44 36.77078089879346
45 6708.104133691141
46 2307.0617218710145
47 2088.5245736135375
48 60.468479383862466
49 45989.8636481973
50 101.27103709330304
51 2220.4670766643817
52 5370.3179597886365
53 3392.3077885604216
54 101.33402152233444
55 6582.573931997005
56 39770.76738282713
57 6358.142033557455
58 18.110292472468817
59 27.126580548602966
60 50.690742133836544
61 71185.80622453228
