# Supplementary material for: Modelling airborne transmission of SARS-CoV-2 at a local scale
Source: PLoS One. 2022 Aug 30;17(8):e0273820. doi: 10.1371/journal.pone.0273820 (PMC9426895; doi:10.1371/journal.pone.0273820)
Supplement: S1 Dataset — The data sets contain the parameters and configurations for the simulation defined in the scenario file as well as the simulation outputs for all numerical experiments presented in this contribution. In addition, the scripts for the evaluation of the results are provided. (ZIP) [file pone.0273820.s003.zip › simulation_data/output/choirRehearsal/condM/miller-2020-life_seed_049/pathogenLoad.txt]

pedestrianId pathogenLoad-PID2
1 0.0
2 6974.417566017883
3 6774.524441658071
4 103.85383323883006
5 7130.130167616235
6 76.83437122931306
7 6812.112833214436
8 0.5796110748345743
9 41.38418482594334
10 3594.992200745433
11 4641.9738480282285
12 35423.11599427904
13 35641.89962347949
14 0.45721707346644935
15 4882.744853016504
16 21.637042973434536
17 45.079695488006536
18 0.14226594679590035
19 1.8262326238456474
20 40.913076776956046
21 0.0
22 0.9493287263112299
23 6898.215476237768
24 3109.451224647176
25 0.11223530945415407
26 0.06634520423635859
27 0.015623756958721216
28 4560.833066632043
29 4552.358605553244
30 3201.603634580996
31 44.64082116856178
32 0.667641885668988
33 41.412475436127785
34 6999.875946647526
35 111.95201565605538
36 65.02804790287469
37 6779.607603723871
38 49.09433684690032
39 99.4099490257832
40 0.0051813073156364055
41 3532.189225990127
42 64.70818262270522
43 3074.704797526959
44 0.3408280629804518
45 54.820008812114445
46 88.08180935153165
47 0.6522653583815803
48 36.119000538275735
49 106550.44957594959
50 117.44191812740716
51 42.14622941831068
52 2.440098512339583
53 0.7908785075872217
54 0.04182031117595359
55 41.1982125870803
56 0.5130779481751742
57 35280.808342139964
58 6772.302225106643
59 39.24836629218147
60 3293.956720418934
61 42885.008415586206
