# Supplementary material for: Modelling airborne transmission of SARS-CoV-2 at a local scale
Source: PLoS One. 2022 Aug 30;17(8):e0273820. doi: 10.1371/journal.pone.0273820 (PMC9426895; doi:10.1371/journal.pone.0273820)
Supplement: S1 Dataset — The data sets contain the parameters and configurations for the simulation defined in the scenario file as well as the simulation outputs for all numerical experiments presented in this contribution. In addition, the scripts for the evaluation of the results are provided. (ZIP) [file pone.0273820.s003.zip › simulation_data/output/choirRehearsal/condM/miller-2020-life_seed_050/pathogenLoad.txt]

pedestrianId pathogenLoad-PID2
1 0.0
2 85.29425722673496
3 2.875920210442114
4 39.753439693447675
5 9990.524771985743
6 9929.707676033702
7 2290.698248287441
8 58.60388474350665
9 1399.47395606919
10 9868.235572861558
11 1.122866350940072
12 102.03030678077245
13 14.532026429662245
14 2001.6872371817203
15 20.763399124153306
16 1.3616471507891565
17 40240.53030093784
18 3229.5447526400408
19 40873.185257628465
20 0.8721368203051838
21 35526.01344112532
22 13.682262087578213
23 37568.29523815568
24 16.183350553230234
25 2090.164325898102
26 0.0
27 2036.6547236967183
28 0.2740068943720977
29 3350.05973304364
30 75.99940139620763
31 0.0116048735773039
32 0.3134091694701009
33 61.30353727376402
34 0.19537602717664418
35 0.010334659462429088
36 76.68618089632473
37 2047.2286901352943
38 9804.076809361322
39 42262.164639409464
40 3203.10962559947
41 76013.76767335366
42 0.0
43 0.7677846578959895
44 0.18198630672441518
45 0.002845885260360458
46 0.008201428119795932
47 88.60722583947205
48 38.98889238879895
49 0.0
50 48.71637671895506
51 11.900218343743031
52 2181.3259143230966
53 0.1440646468299801
54 0.0
55 35569.560483110785
56 141.6130972102297
57 35339.32455503473
58 66.8629101634675
59 3235.0640218427884
60 193.28298000363753
61 0.004699717620700804
