# Supplementary material for: Modelling airborne transmission of SARS-CoV-2 at a local scale
Source: PLoS One. 2022 Aug 30;17(8):e0273820. doi: 10.1371/journal.pone.0273820 (PMC9426895; doi:10.1371/journal.pone.0273820)
Supplement: S1 Dataset — The data sets contain the parameters and configurations for the simulation defined in the scenario file as well as the simulation outputs for all numerical experiments presented in this contribution. In addition, the scripts for the evaluation of the results are provided. (ZIP) [file pone.0273820.s003.zip › simulation_data/output/choirRehearsal/condM/miller-2020-life_seed_051/pathogenLoad.txt]

pedestrianId pathogenLoad-PID2
1 0.0
2 36686.921382636545
3 913.7260711340328
4 36545.71088386523
5 910.3113018006158
6 9524.676483648238
7 0.7845529527615104
8 0.8573079969261675
9 41.965349391436185
10 1030.1916057209476
11 1144.0466120832639
12 9677.590545343264
13 3993.152193491463
14 0.0
15 10718.334375788329
16 898.419025551548
17 35.6988497346689
18 39867.87236646044
19 41.298108221775514
20 842.4378521070553
21 900.7444275528425
22 2.5980084756594666
23 29.657485208144422
24 40.406863129746945
25 0.49201488852853553
26 0.7854225602808149
27 4168.964288053391
28 423.018240420364
29 28.66658080776847
30 806.3015585519881
31 3836.7230518171095
32 3590.4196253295167
33 9580.60713777239
34 8.716607313720559
35 4305.645568843737
36 1003.2795588970511
37 0.0
38 50.827262948292244
39 70.12516276343206
40 77.57880381722187
41 21.866885975018015
42 899.1486308046152
43 89.44715754145764
44 0.19722870781707325
45 9598.276179853872
46 0.0
47 69.2560245353685
48 3157.224880959186
49 945.3785752479114
50 41.495129383953376
51 14772.607621121533
52 25.659989944266204
53 10538.115055887874
54 36322.89618055159
55 74708.92246320668
56 67.78841413630896
57 928.2482210513191
58 75.25702571772548
59 74.71344045278249
60 998.4377694413266
61 36516.163693102346
