# Supplementary material for: Modelling airborne transmission of SARS-CoV-2 at a local scale
Source: PLoS One. 2022 Aug 30;17(8):e0273820. doi: 10.1371/journal.pone.0273820 (PMC9426895; doi:10.1371/journal.pone.0273820)
Supplement: S1 Dataset — The data sets contain the parameters and configurations for the simulation defined in the scenario file as well as the simulation outputs for all numerical experiments presented in this contribution. In addition, the scripts for the evaluation of the results are provided. (ZIP) [file pone.0273820.s003.zip › simulation_data/output/choirRehearsal/condM/miller-2020-life_seed_052/pathogenLoad.txt]

pedestrianId pathogenLoad-PID2
1 0.0
2 103.94634159816705
3 0.4668303086531022
4 4066.92982647359
5 2.2322730988330064
6 78.72956679429923
7 76.1788035173807
8 731.0705118882017
9 53.95354784899499
10 1.1481188079084834
11 44.603967457171414
12 3920.245892902145
13 37.38350620857125
14 2155.859852515921
15 86.57889588558771
16 27.421883789719388
17 71.08682683212297
18 24.630030510258432
19 65.0799244511604
20 30.065814429099706
21 0.06309981925559625
22 54.80784500057788
23 0.3026760822839468
24 38.830892512073596
25 30.631702547076916
26 66.57665130428283
27 76.85388248962228
28 52.519144258787094
29 3229.6095032531434
30 52.18139747106702
31 121.78889291313858
32 4504.935468923171
33 45.00257178066888
34 35837.4000478357
35 0.14497640671537199
36 29.794125956451378
37 84.73753186629041
38 2152.919886647123
39 101.61884724830232
40 3138.9836038805174
41 9096.828460101277
42 78.66033349676161
43 83.50059974189597
44 0.8056923329641684
45 0.3210852973743375
46 70456.32225354433
47 105.4118650262139
48 23.07575543209226
49 25.93662037350712
50 95.45871435849713
51 49.22965845443881
52 3118.4795624272706
53 2106.2429164642203
54 35699.38353944963
55 3799.521598018815
56 7664.0581651272905
57 15.95288469529216
58 36.77572903092023
59 4156.621632420532
60 13.809227776388646
61 37.00095603773094
