# Supplementary material for: Modelling airborne transmission of SARS-CoV-2 at a local scale
Source: PLoS One. 2022 Aug 30;17(8):e0273820. doi: 10.1371/journal.pone.0273820 (PMC9426895; doi:10.1371/journal.pone.0273820)
Supplement: S1 Dataset — The data sets contain the parameters and configurations for the simulation defined in the scenario file as well as the simulation outputs for all numerical experiments presented in this contribution. In addition, the scripts for the evaluation of the results are provided. (ZIP) [file pone.0273820.s003.zip › simulation_data/output/choirRehearsal/condM/miller-2020-life_seed_053/pathogenLoad.txt]

pedestrianId pathogenLoad-PID2
1 0.0
2 35733.399171097946
3 0.8016124087820482
4 74.81913844391748
5 0.2246156817506202
6 20.185976559459103
7 35672.20771661098
8 21.868213622931847
9 375.9381191617116
10 86.89639583058302
11 253.98685647171845
12 2308.6574514053377
13 29.363318679765417
14 70907.15872411284
15 3307.1590327970116
16 2352.835901588213
17 21.648445273016133
18 66.10698355954695
19 9.080330242236785
20 5024.150142060468
21 5120.300308590807
22 5921.250644080151
23 5105.008491332488
24 0.0
25 164.3051014509956
26 0.44317935413700843
27 14.000423067695117
28 68.1172106898333
29 35621.18145625436
30 4989.063164068341
31 70.03923293860308
32 30.748895893330626
33 4803.037352680347
34 35657.917754635695
35 0.7955642642368395
36 44.99132505005559
37 35.43437317538378
38 0.012985177653023476
39 74363.05064586892
40 34.11345834567295
41 0.419015244805451
42 3383.1717791213955
43 12.857885211231814
44 8230.691688905159
45 185.76882878557421
46 37804.76154155488
47 0.49876099816127295
48 0.0
49 0.8303817059165124
50 2413.9675767795648
51 0.0
52 2315.992124754172
53 45.28362700031067
54 2487.021511721566
55 70.69432043053835
56 0.020665836877912673
57 41.65465432151559
58 33.070287304215775
59 174.45903134960898
60 2515.912594751822
61 71062.14463065425
