# Supplementary material for: Modelling airborne transmission of SARS-CoV-2 at a local scale
Source: PLoS One. 2022 Aug 30;17(8):e0273820. doi: 10.1371/journal.pone.0273820 (PMC9426895; doi:10.1371/journal.pone.0273820)
Supplement: S1 Dataset — The data sets contain the parameters and configurations for the simulation defined in the scenario file as well as the simulation outputs for all numerical experiments presented in this contribution. In addition, the scripts for the evaluation of the results are provided. (ZIP) [file pone.0273820.s003.zip › simulation_data/output/choirRehearsal/condM/miller-2020-life_seed_054/pathogenLoad.txt]

pedestrianId pathogenLoad-PID2
1 0.0
2 1.9653389545001667
3 1.702052733456385
4 6682.866986500707
5 17.73455489730009
6 6500.134247623426
7 0.8450746319163679
8 0.5300345698299063
9 34.092230248323816
10 57.453340996738866
11 35.43404933692247
12 48.993923613520955
13 17537.501661014914
14 35529.83091140701
15 35544.385806034086
16 35895.06889595332
17 52.099136352132895
18 71742.21557492777
19 205.62569982156256
20 0.5507941552155736
21 6519.549868006168
22 4173.3113049224885
23 0.0
24 4689.393477773918
25 51.40755206649653
26 13460.675727590524
27 71056.33521522973
28 357.9422177693241
29 6368.705939688351
30 148.83974401131888
31 62.55149498549197
32 33.83867083761341
33 0.80428088247093
34 3339.813866074089
35 6706.837069430856
36 57.321230190755536
37 0.17559692050036055
38 41.94873576030199
39 0.26945767604796134
40 3173.01131165355
41 0.5519309798782386
42 4429.053551186573
43 0.0
44 42524.09062089997
45 6821.407527757817
46 57.025506989537654
47 57.46160379050469
48 13067.7878413475
49 6427.285716260291
50 37.37342588531509
51 0.4194557180657087
52 11033.061485411788
53 0.0
54 71100.43781787888
55 6688.398930429957
56 57.28824762704252
57 3139.0535918812375
58 36001.34559698302
59 3336.4145466017685
60 61.85411131572551
61 0.15048476836906985
