# Supplementary material for: Modelling airborne transmission of SARS-CoV-2 at a local scale
Source: PLoS One. 2022 Aug 30;17(8):e0273820. doi: 10.1371/journal.pone.0273820 (PMC9426895; doi:10.1371/journal.pone.0273820)
Supplement: S1 Dataset — The data sets contain the parameters and configurations for the simulation defined in the scenario file as well as the simulation outputs for all numerical experiments presented in this contribution. In addition, the scripts for the evaluation of the results are provided. (ZIP) [file pone.0273820.s003.zip › simulation_data/output/choirRehearsal/condM/miller-2020-life_seed_055/pathogenLoad.txt]

pedestrianId pathogenLoad-PID2
1 0.0
2 30.051402417206795
3 86.76595905566283
4 0.32422759271962615
5 0.18609768555652353
6 12.812568421816795
7 35667.103428102324
8 4162.025916135582
9 4266.020513777809
10 2.109536056176403
11 118.79333944355442
12 35640.70281818688
13 202.70407587395647
14 0.007437649614123116
15 48.712254834162806
16 309.9554655155887
17 35664.41778658634
18 39.05419916087629
19 7770.402597534946
20 0.2872370676497353
21 18.980522817592863
22 48.60729524072686
23 4.193988490777871
24 3247.7361034835353
25 21.663311081269885
26 0.0
27 3390.811180780689
28 1.4442559134112376
29 21.29033995610728
30 0.0
31 34.02333109151886
32 205.6546554862643
33 0.25510427405456
34 4474.772999293578
35 0.0
36 0.7781061937171859
37 35573.559577195156
38 93.10955372347233
39 0.7072112629453259
40 253.40682988307896
41 89.47023157349973
42 6877.080853656846
43 58.740041310203786
44 12.430185587567978
45 0.0
46 0.0
47 6520.163790321178
48 3176.7329398516345
49 3207.5313117128826
50 0.1520484723406766
51 0.0
52 87.54524815194846
53 0.2358721375816667
54 0.0025251987704029287
55 97.0425742892715
56 0.0
57 0.0
58 75.28318337376137
59 0.0038391285023169795
60 6865.908460068694
61 55.262388708594294
