# Supplementary material for: Modelling airborne transmission of SARS-CoV-2 at a local scale
Source: PLoS One. 2022 Aug 30;17(8):e0273820. doi: 10.1371/journal.pone.0273820 (PMC9426895; doi:10.1371/journal.pone.0273820)
Supplement: S1 Dataset — The data sets contain the parameters and configurations for the simulation defined in the scenario file as well as the simulation outputs for all numerical experiments presented in this contribution. In addition, the scripts for the evaluation of the results are provided. (ZIP) [file pone.0273820.s003.zip › simulation_data/output/choirRehearsal/condM/miller-2020-life_seed_056/pathogenLoad.txt]

pedestrianId pathogenLoad-PID2
1 0.0
2 1.929885083589113
3 3.0693841169027944
4 17.681679901661532
5 3232.18880327338
6 7.370920503090676
7 92.93735182144336
8 71462.87505573276
9 83.82798571017948
10 28.924769980936258
11 1.1062189505036784
12 27.85889961565643
13 5818.7014369448825
14 0.0
15 3828.909490463648
16 0.5453247656952643
17 53.61223907818098
18 53.841467042730464
19 0.8070620598105712
20 0.49567142339918446
21 2424.993729220205
22 54.39868523939569
23 3262.576851210977
24 66.75971084876956
25 2347.9614838938214
26 45345.624240632285
27 5835.734407376449
28 39187.951377326644
29 1.0549323937113901
30 33.15864927400992
31 8294.426354417998
32 2347.6199820774564
33 3789.732407209383
34 0.6158368423426613
35 88.89148744950175
36 49.73329463264989
37 52.27073565417296
38 19.649469690645393
39 5861.188589334058
40 5973.682105321209
41 5771.477270200869
42 3789.0316544423526
43 2416.703215883746
44 35692.90883779929
45 6160.92810371037
46 5775.556276936846
47 1.8899443755118077
48 2433.8724459171035
49 33.13824509315688
50 197.54624286648968
51 42.38438291472598
52 3713.53427403526
53 5644.901919696381
54 35482.54813337604
55 0.0020980419968943897
56 70768.94790355317
57 13.425312820633536
58 3157.218467676552
59 29.21024208152001
60 48046.83824894912
61 5969.175083690692
