# Supplementary material for: Modelling airborne transmission of SARS-CoV-2 at a local scale
Source: PLoS One. 2022 Aug 30;17(8):e0273820. doi: 10.1371/journal.pone.0273820 (PMC9426895; doi:10.1371/journal.pone.0273820)
Supplement: S1 Dataset — The data sets contain the parameters and configurations for the simulation defined in the scenario file as well as the simulation outputs for all numerical experiments presented in this contribution. In addition, the scripts for the evaluation of the results are provided. (ZIP) [file pone.0273820.s003.zip › simulation_data/output/choirRehearsal/condM/miller-2020-life_seed_057/pathogenLoad.txt]

pedestrianId pathogenLoad-PID2
1 0.0
2 40.89086772711051
3 27.83583760935771
4 46.39574492783654
5 0.19157760765936221
6 0.7537210375289056
7 30.204671240131127
8 29.016584738212313
9 88.74267484405628
10 75414.90647099406
11 6779.028895654471
12 35598.92521394978
13 35.65050001396497
14 0.005346730344846118
15 1112.5848681897523
16 0.9388611257155931
17 806.9645239258437
18 108.47625159274678
19 38.65078407613062
20 3374.136482612368
21 53.59966452089688
22 53.436713213755816
23 2792.9823110465945
24 136.4863532151375
25 169.56013669097658
26 1.1465465022605474
27 39.35600605916817
28 98.9322809949677
29 0.6754843606785145
30 2101.3516700926166
31 28.529037275840516
32 2.217907967745222
33 53.82085049230515
34 104.79428283428807
35 2882.916103601548
36 102.27228862195265
37 78.45446796916703
38 54.09237759808957
39 71234.99823446995
40 0.0
41 0.0
42 177.12752726357263
43 0.0
44 24.178037047932364
45 74.35502928939007
46 5150.206617306025
47 0.39841827905607397
48 0.2573021363055022
49 0.002597310211744816
50 0.005447647775333438
51 20.37683687458781
52 35365.56400277935
53 54.10056460802739
54 86.49903656400392
55 3415.0017978002993
56 55.05823209348981
57 55.924197336861475
58 12.603151569770311
59 35683.44505937074
60 3118.1645488687564
61 33.647377269978804
