# Supplementary material for: Modelling airborne transmission of SARS-CoV-2 at a local scale
Source: PLoS One. 2022 Aug 30;17(8):e0273820. doi: 10.1371/journal.pone.0273820 (PMC9426895; doi:10.1371/journal.pone.0273820)
Supplement: S1 Dataset — The data sets contain the parameters and configurations for the simulation defined in the scenario file as well as the simulation outputs for all numerical experiments presented in this contribution. In addition, the scripts for the evaluation of the results are provided. (ZIP) [file pone.0273820.s003.zip › simulation_data/output/choirRehearsal/condM/miller-2020-life_seed_058/pathogenLoad.txt]

pedestrianId pathogenLoad-PID2
1 0.0
2 1.1849115550827356
3 1.4400620930436794
4 112.41842290131459
5 108.75076263145851
6 60.16681151888076
7 0.4979991336259024
8 2279.9442713069893
9 35722.998837093015
10 114.73331408214025
11 0.5214554468446762
12 97.70636344344878
13 2312.0819010684254
14 0.007411917203508382
15 0.015584592572518298
16 1.336336768338253
17 52.35800899875499
18 2389.5830230222996
19 7061.244064506438
20 4728.930180744849
21 4469.481614885589
22 53.000575273716535
23 0.013256078319829811
24 2434.544880295592
25 157.77579384964758
26 5662.390015909885
27 0.0
28 3497.3514413514276
29 64.17599555472599
30 25.54270304298592
31 4.215383215188731
32 0.5865576606546357
33 64.82194815218406
34 28.35597432561752
35 35476.27940709029
36 0.0
37 12.143203809737269
38 151.5025353546132
39 2373.7173149083224
40 0.0
41 119.14267476294084
42 1.5512130786734446
43 18.375671952975956
44 3337.040675813039
45 3196.923012539914
46 70640.35722879476
47 2298.4114208755723
48 40284.91055478496
49 51.858645324145826
50 6650.693496128274
51 64.45239334688611
52 63.828237226798144
53 126.88748511521742
54 4680.283073264986
55 0.0
56 14.218393541564096
57 0.0015875485544111993
58 71.37280937640998
59 2365.018959015708
60 23.297928450984138
61 22.496496570739712
