# Supplementary material for: Modelling airborne transmission of SARS-CoV-2 at a local scale
Source: PLoS One. 2022 Aug 30;17(8):e0273820. doi: 10.1371/journal.pone.0273820 (PMC9426895; doi:10.1371/journal.pone.0273820)
Supplement: S1 Dataset — The data sets contain the parameters and configurations for the simulation defined in the scenario file as well as the simulation outputs for all numerical experiments presented in this contribution. In addition, the scripts for the evaluation of the results are provided. (ZIP) [file pone.0273820.s003.zip › simulation_data/output/choirRehearsal/condM/miller-2020-life_seed_059/pathogenLoad.txt]

pedestrianId pathogenLoad-PID2
1 0.0
2 20.467124546758185
3 10.150657388757807
4 2110.454380996349
5 96.01973778754953
6 2069.7631715111884
7 2192.924124889985
8 59.52762557195303
9 6913.408819386083
10 83.18426367914631
11 74613.20552664546
12 7.236923053618668
13 3153.325633344838
14 3060.9303493065745
15 3196.8927789037207
16 0.5048257437961121
17 10.601396019996637
18 2074.3098841761207
19 0.7564460315436465
20 196.07739396014426
21 2175.5280911444243
22 18.1163620823246
23 0.0
24 178.86922762583464
25 96.53198686540802
26 28.650465384377064
27 86.50334683892844
28 37.118392837040616
29 52.48153447972309
30 10.365696970281617
31 71429.94717898224
32 42.33688067986191
33 203.28503373903385
34 3632.255823014379
35 63.08342310713871
36 83.24252419150856
37 127.28790556292071
38 9.366577081219143
39 3192.1175852954666
40 35284.19540900222
41 50.54123697482206
42 5906.233418940456
43 69.81546797658872
44 49.16424999775267
45 43.88159219727333
46 120.52217224949389
47 35551.71336976286
48 47.92836498485018
49 0.0
50 127.03844136185903
51 72.3811314921873
52 51.15003207424664
53 2148.332813134657
54 7.3142006697574375
55 84.72822826986629
56 0.0
57 3723.6201541177015
58 71015.8865500537
59 31.51815563307062
60 35234.38272376751
61 170.88794710619877
