# Supplementary material for: Modelling airborne transmission of SARS-CoV-2 at a local scale
Source: PLoS One. 2022 Aug 30;17(8):e0273820. doi: 10.1371/journal.pone.0273820 (PMC9426895; doi:10.1371/journal.pone.0273820)
Supplement: S1 Dataset — The data sets contain the parameters and configurations for the simulation defined in the scenario file as well as the simulation outputs for all numerical experiments presented in this contribution. In addition, the scripts for the evaluation of the results are provided. (ZIP) [file pone.0273820.s003.zip › simulation_data/output/choirRehearsal/condM/miller-2020-life_seed_060/pathogenLoad.txt]

pedestrianId pathogenLoad-PID2
1 0.0
2 9989.4765371001
3 70.28196110921678
4 65.65684627454252
5 72.24612173836545
6 28.213769243259826
7 36091.20576858965
8 1.0463445036262224
9 0.2523141412481895
10 9848.491010617628
11 2731.178400664555
12 84415.8947293661
13 0.07615570688592468
14 12.271999257385579
15 9965.022646507934
16 2807.3641713596617
17 3.982045278206619
18 3172.8410372895887
19 70.09528253110204
20 0.004706997108274224
21 32.46953156493555
22 50.79917713933257
23 70.2010456297784
24 0.00226650782529032
25 35.72203147242251
26 0.0
27 608.2558066536618
28 1.0848143649696114
29 0.009444446712865573
30 36.6469440506041
31 0.8940763139193643
32 1.9734783818852815
33 83407.40805799277
34 70.2572621564805
35 10204.324182133172
36 1.1118540167889257
37 35576.66227521487
38 12873.59051394018
39 0.002488620010259342
40 38.528526037400006
41 9.480989809444322
42 0.571894161330656
43 3011.668449755909
44 0.009911494948955376
45 40.37043296576659
46 4829.568006850724
47 3.653337406438031
48 49.143330309150414
49 2717.0337040862923
50 4309.115556204443
51 0.5661896016327724
52 0.0
53 1.133474151045048
54 71.88344492469314
55 52.22885753094933
56 14.362150230671126
57 36.13418657120031
58 49.223355453428645
59 2759.6203483115455
60 3066.2891978381813
61 40983.88232717406
