# Supplementary material for: Modelling airborne transmission of SARS-CoV-2 at a local scale
Source: PLoS One. 2022 Aug 30;17(8):e0273820. doi: 10.1371/journal.pone.0273820 (PMC9426895; doi:10.1371/journal.pone.0273820)
Supplement: S1 Dataset — The data sets contain the parameters and configurations for the simulation defined in the scenario file as well as the simulation outputs for all numerical experiments presented in this contribution. In addition, the scripts for the evaluation of the results are provided. (ZIP) [file pone.0273820.s003.zip › simulation_data/output/choirRehearsal/condM/miller-2020-life_seed_061/pathogenLoad.txt]

pedestrianId pathogenLoad-PID2
1 0.0
2 55.48678145296221
3 0.5457741918314103
4 0.0
5 71059.7470482853
6 43.787191049510525
7 183.02808501495178
8 4418.835301378291
9 3465.7900717417333
10 3499.549751909515
11 1.7722616424171647
12 10.04741892828227
13 4783.550471637179
14 0.5770803487236857
15 49.696972816399224
16 18.204298228310748
17 4.008372799349512
18 0.8399168271135319
19 49.92802137459216
20 52.874534383277144
21 226.94949219361143
22 112.73290767276761
23 29.721617391293073
24 0.0
25 1.7673004418152811
26 0.1837332962089474
27 11.73343046001237
28 0.85679387786995
29 389.3510244346473
30 0.0
31 46.808730072887144
32 55.6699106508194
33 0.6913681617026339
34 0.20586250355162966
35 115.27987997969365
36 8531.854087032123
37 33.710142104335254
38 37.27982985764612
39 8298.593211925056
40 0.5318055021121149
41 8370.701242122585
42 51.623777925110865
43 56.631825255412544
44 0.1797217629287266
45 70979.39222888436
46 3200.770462052144
47 0.39264347305282704
48 0.0
49 0.0
50 3590.422302018443
51 86.79426357633967
52 8662.69525115402
53 29.71768287164377
54 56.942030974412134
55 0.0
56 0.0
57 8522.908221878208
58 46.4500959304062
59 5840.09380795521
60 11644.918945038304
61 6.636424421790493
