# Supplementary material for: Modelling airborne transmission of SARS-CoV-2 at a local scale
Source: PLoS One. 2022 Aug 30;17(8):e0273820. doi: 10.1371/journal.pone.0273820 (PMC9426895; doi:10.1371/journal.pone.0273820)
Supplement: S1 Dataset — The data sets contain the parameters and configurations for the simulation defined in the scenario file as well as the simulation outputs for all numerical experiments presented in this contribution. In addition, the scripts for the evaluation of the results are provided. (ZIP) [file pone.0273820.s003.zip › simulation_data/output/choirRehearsal/condM/miller-2020-life_seed_062/pathogenLoad.txt]

pedestrianId pathogenLoad-PID2
1 0.0
2 0.8283336417393281
3 0.6144885388850028
4 6706.288862312531
5 47.07461359988506
6 6750.710642969102
7 4013.054246499152
8 6772.10044495937
9 0.8900971326607167
10 0.550305633479188
11 22.468137222269142
12 0.25119672508053603
13 2.6898294859349825
14 47.12774520663662
15 35626.29728943967
16 168.11700418354616
17 0.0
18 35634.23601843205
19 0.43119209410743353
20 0.5251136244169485
21 40.87859643241878
22 68.5505590016947
23 0.0
24 22.546817637833232
25 133.31664685792896
26 3272.518077230392
27 0.12305804769894038
28 3550.0070325880915
29 0.34994218308609926
30 0.06778274378773899
31 3205.4970536805085
32 1.6116471521887326
33 167.74810254721774
34 77.07113413320259
35 74319.88253982655
36 0.16501224827034472
37 4113.152596089427
38 70950.04550005957
39 70958.6152107283
40 0.0
41 0.4822891326832363
42 0.0
43 3165.512971316921
44 3.353675019753296
45 3293.793241485714
46 61.91565292626191
47 0.15740778026011115
48 0.0
49 35625.023849848374
50 3967.510807316728
51 6822.6840948870995
52 0.0013284955665993602
53 0.19647206141942825
54 0.25147999312647573
55 60.70008399851406
56 97.62364769757957
57 0.12308121462642171
58 0.34846254709584473
59 0.08399094276781027
60 177.54800015122223
61 0.0
