# Supplementary material for: Modelling airborne transmission of SARS-CoV-2 at a local scale
Source: PLoS One. 2022 Aug 30;17(8):e0273820. doi: 10.1371/journal.pone.0273820 (PMC9426895; doi:10.1371/journal.pone.0273820)
Supplement: S1 Dataset — The data sets contain the parameters and configurations for the simulation defined in the scenario file as well as the simulation outputs for all numerical experiments presented in this contribution. In addition, the scripts for the evaluation of the results are provided. (ZIP) [file pone.0273820.s003.zip › simulation_data/output/choirRehearsal/condM/miller-2020-life_seed_063/pathogenLoad.txt]

pedestrianId pathogenLoad-PID2
1 0.0
2 131.6176143720192
3 3974.626507143996
4 87.1548143642343
5 31.407569761711397
6 2.5596441433441997
7 4106.471063232137
8 9052.356427487843
9 71845.72344999737
10 35787.6181718646
11 36245.16543856797
12 8569.923138036902
13 41.21041576221603
14 66.48940488686658
15 70.64315078260488
16 39.205432157573085
17 3133.5511450097174
18 36321.67693820221
19 76.74750481391794
20 92.14599880754176
21 3237.750059930475
22 142.61183450413455
23 9187.747660511812
24 621.510842976275
25 88.87915372575992
26 3484.697549185955
27 713.0235273735365
28 3952.587917518843
29 93.19643905405246
30 0.5539461510255961
31 79.86738387296266
32 35792.37151067964
33 578.5745520981358
34 0.1468908349231074
35 619.8089878264872
36 661.2595357158756
37 9244.511095533013
38 1.9648793564878808
39 112.60694165773481
40 634.5097760426919
41 841.6700856225084
42 0.01126237793436569
43 621.6460973561385
44 9.690171125237082
45 585.4057467114234
46 59.544036976577345
47 658.7223181193727
48 673.8038491421313
49 36256.39171894044
50 35798.37425179459
51 0.21083478432233693
52 57.16444636941826
53 16.045770486325303
54 54.27495578373833
55 4572.543740692243
56 664.8986890060355
57 3099.1192103010267
58 4727.713947005717
59 598.6369579754215
60 13358.591060805413
61 0.20435250667252453
