# Supplementary material for: Modelling airborne transmission of SARS-CoV-2 at a local scale
Source: PLoS One. 2022 Aug 30;17(8):e0273820. doi: 10.1371/journal.pone.0273820 (PMC9426895; doi:10.1371/journal.pone.0273820)
Supplement: S1 Dataset — The data sets contain the parameters and configurations for the simulation defined in the scenario file as well as the simulation outputs for all numerical experiments presented in this contribution. In addition, the scripts for the evaluation of the results are provided. (ZIP) [file pone.0273820.s003.zip › simulation_data/output/choirRehearsal/condM/miller-2020-life_seed_064/pathogenLoad.txt]

pedestrianId pathogenLoad-PID2
1 0.0
2 3292.1218283529256
3 103.08172071441372
4 287.7828537267809
5 22.543304646457305
6 33.213090179185585
7 2.2929363356952392
8 96.8284432478882
9 1.0793725030031973
10 3396.444534167628
11 36584.83576237146
12 0.06657096420141588
13 0.0
14 21.5718444314579
15 0.06721385247562177
16 58.39261511187746
17 0.0
18 161.58225426675838
19 34.48689304529116
20 3634.3688517079904
21 38906.51473006486
22 2016.0928850153057
23 43.15827839165022
24 0.0
25 35705.972423164596
26 92.9346457414781
27 0.0
28 11095.504512395019
29 0.40935054751023164
30 3111.5628145269566
31 71319.19662269435
32 2078.134006948473
33 50.697091701363384
34 160.40702321783618
35 22.736683453930823
36 0.0
37 0.0
38 0.0
39 0.0
40 23.81763465144984
41 72.69033576537069
42 40.90596206003834
43 0.7322098429247026
44 2140.4250908913586
45 62.88631827046083
46 38.149770644330374
47 13213.631230273351
48 3422.2927700190257
49 0.3054778503026928
50 56.433932661091305
51 0.0
52 27.738810420823235
53 5348.526714645228
54 3298.7494252544207
55 70954.29539962627
56 0.0
57 0.0
58 2167.654428183025
59 0.15832215654450899
60 127.26513207106849
61 13.09369301617049
