# Supplementary material for: Modelling airborne transmission of SARS-CoV-2 at a local scale
Source: PLoS One. 2022 Aug 30;17(8):e0273820. doi: 10.1371/journal.pone.0273820 (PMC9426895; doi:10.1371/journal.pone.0273820)
Supplement: S1 Dataset — The data sets contain the parameters and configurations for the simulation defined in the scenario file as well as the simulation outputs for all numerical experiments presented in this contribution. In addition, the scripts for the evaluation of the results are provided. (ZIP) [file pone.0273820.s003.zip › simulation_data/output/choirRehearsal/condM/miller-2020-life_seed_065/pathogenLoad.txt]

pedestrianId pathogenLoad-PID2
1 0.0
2 2.325619506312864
3 156.04853136586442
4 3366.276598069867
5 69.59736158622232
6 16.5202923624315
7 39.795310498305504
8 34.05050527102182
9 783.4140781088826
10 131.97958923718195
11 58.51662350358586
12 100.69726547075281
13 0.4876261173734483
14 3815.20588224993
15 39.23624595833314
16 39860.69168037052
17 0.3314947127303514
18 2065.977705464336
19 2017.6635387395065
20 24.020079738238856
21 54.176722007707895
22 48.51037277049462
23 3109.69829206398
24 84.83819779035721
25 9.833617639888345
26 3868.5149942839266
27 19.12313594376057
28 2021.9904952513534
29 23.902812110459152
30 94.71877510873342
31 219.45096943682017
32 1994.2741994002604
33 82.98617756652823
34 3331.2568667730366
35 99.40870701731355
36 0.0
37 45.25128731467893
38 35715.17059610651
39 71009.9034466743
40 2103.309555163675
41 22.43650333204827
42 3.5150917589461033
43 88.17297802677066
44 36181.93362434231
45 12.299523648313757
46 4020.0305352242826
47 3424.6603632697725
48 102.90470814519928
49 4112.97686156784
50 39.77124745345867
51 93.08580444789331
52 394.43529176213934
53 29.57067185011735
54 0.0
55 94.63859375038588
56 38727.87342752296
57 25.53353119787474
58 3763.6110652717293
59 84.59808470996724
60 0.0
61 24.839413114964497
