# Supplementary material for: Modelling airborne transmission of SARS-CoV-2 at a local scale
Source: PLoS One. 2022 Aug 30;17(8):e0273820. doi: 10.1371/journal.pone.0273820 (PMC9426895; doi:10.1371/journal.pone.0273820)
Supplement: S1 Dataset — The data sets contain the parameters and configurations for the simulation defined in the scenario file as well as the simulation outputs for all numerical experiments presented in this contribution. In addition, the scripts for the evaluation of the results are provided. (ZIP) [file pone.0273820.s003.zip › simulation_data/output/choirRehearsal/condM/miller-2020-life_seed_066/pathogenLoad.txt]

pedestrianId pathogenLoad-PID2
1 0.0
2 133.73579182810465
3 44710.99434079601
4 73.34639845842887
5 3335.277634090398
6 3.8371281826167545
7 0.2568237831811782
8 0.6901837235893586
9 6435.223466461447
10 4171.59708785306
11 74561.15130231895
12 5853.394929012835
13 0.4978826477125654
14 1.1156689176623806
15 3170.0804890395407
16 4049.037715241488
17 6047.105159682699
18 78.74174518169872
19 2449.9558891901474
20 1.4571790935798103
21 10.337584842706528
22 42.05133025720024
23 34.22998924991418
24 0.0
25 1.9213198896648562
26 6566.100651134541
27 11.562856309229828
28 0.45767733041627645
29 0.1659226852964977
30 0.0
31 0.42229734198695473
32 38303.89161872265
33 0.43376125204370886
34 37.318338261934684
35 42.253747560272345
36 0.0
37 4270.527224946145
38 30.757191416325444
39 167.5441016183021
40 0.0
41 14.445862535659021
42 0.0
43 0.0
44 2494.823086025205
45 0.26371804346868216
46 0.0
47 44.97761357551718
48 54.13054767576646
49 0.0
50 6308.148571682268
51 0.25646168284371473
52 50.56887724906172
53 0.0
54 42135.87007923328
55 42141.67248969412
56 3182.468536810341
57 1.8823534613793822
58 93.6026711148458
59 39.28413506429026
60 18.53975566593611
61 41948.51199277749
