# Supplementary material for: Modelling airborne transmission of SARS-CoV-2 at a local scale
Source: PLoS One. 2022 Aug 30;17(8):e0273820. doi: 10.1371/journal.pone.0273820 (PMC9426895; doi:10.1371/journal.pone.0273820)
Supplement: S1 Dataset — The data sets contain the parameters and configurations for the simulation defined in the scenario file as well as the simulation outputs for all numerical experiments presented in this contribution. In addition, the scripts for the evaluation of the results are provided. (ZIP) [file pone.0273820.s003.zip › simulation_data/output/choirRehearsal/condM/miller-2020-life_seed_067/pathogenLoad.txt]

pedestrianId pathogenLoad-PID2
1 0.0
2 1636.291834537698
3 134.28750114277344
4 71135.09499304599
5 0.30787595720391886
6 3628.96072611418
7 11508.139941418529
8 1630.592936962606
9 47154.870432099124
10 14.345867412995041
11 28.327931281517753
12 4011.6456498723373
13 0.0
14 46988.095868168755
15 37479.619337259486
16 0.649388310505261
17 1761.7548445854381
18 158.92811816639806
19 45.887263484364745
20 4168.3001938382085
21 76.95041686592099
22 35767.76201883351
23 3098.931835055003
24 53.77351116844722
25 73718.44503168788
26 0.1351330135586127
27 475.08987844686015
28 118.1116769362381
29 0.0
30 3145.222994907876
31 16354.435352111643
32 648.5253509559727
33 0.3656471280400381
34 15.900691792649775
35 1781.673456920271
36 1680.3827228151508
37 54.34404764441597
38 0.0
39 0.004564806146526693
40 13494.361907016288
41 4026.502740877919
42 0.003560888969345973
43 5858.242919657019
44 1783.6374361175733
45 243.35949216374198
46 0.5271193742908518
47 0.009024907759751125
48 3306.5876367752517
49 3911.799554682726
50 0.21404314281629844
51 0.008418288938321953
52 1725.4569699590113
53 1751.5334560066347
54 39.339200858813655
55 0.16329180411395194
56 128.83851783380268
57 0.5318656684670277
58 11649.260218054396
59 0.0
60 1647.5904794913126
61 35522.798648450516
