# Supplementary material for: Modelling airborne transmission of SARS-CoV-2 at a local scale
Source: PLoS One. 2022 Aug 30;17(8):e0273820. doi: 10.1371/journal.pone.0273820 (PMC9426895; doi:10.1371/journal.pone.0273820)
Supplement: S1 Dataset — The data sets contain the parameters and configurations for the simulation defined in the scenario file as well as the simulation outputs for all numerical experiments presented in this contribution. In addition, the scripts for the evaluation of the results are provided. (ZIP) [file pone.0273820.s003.zip › simulation_data/output/choirRehearsal/condM/miller-2020-life_seed_068/pathogenLoad.txt]

pedestrianId pathogenLoad-PID2
1 0.0
2 55.324784585042416
3 1.0254313384937743
4 0.22432567881293708
5 36748.29806229464
6 68.6962933337671
7 4312.244502733804
8 315.0304939778554
9 46.88288059260589
10 45.96560670471339
11 5033.332849870479
12 123.26741517235449
13 12469.601376564095
14 75320.85289216996
15 35543.768428371746
16 1114.6640523527446
17 4276.1426583574375
18 1146.8392756146961
19 1139.0629775674684
20 4272.728902407444
21 1094.8820866764252
22 0.7881945759163841
23 44.82979348765876
24 70991.17004979511
25 84.97794872069218
26 29.993002652612386
27 93.58449760713502
28 8257.727557233675
29 48.40479462746867
30 9.980908974472506
31 4627.059491146985
32 1119.4833201313838
33 0.20137120365241337
34 0.386954161795784
35 26.056838176726448
36 0.004309225144850697
37 1175.6423670106801
38 21.164236169445513
39 4318.6844793191285
40 3096.713233523431
41 10.184735211741966
42 3.5156661464503585
43 1206.698971501776
44 1153.4259537468229
45 8.855661389141307
46 68.36794601505241
47 11519.80956665053
48 35585.32646855437
49 1181.7865320409273
50 57.58889394791034
51 3350.875057245869
52 0.010241031018257898
53 103.33400853877693
54 8322.91996243249
55 0.2630820306637464
56 62.39587890073314
57 11.696968275173628
58 3.784789094687668
59 41.50246301361443
60 1181.2692500332028
61 59.999039695683315
