# Supplementary material for: Modelling airborne transmission of SARS-CoV-2 at a local scale
Source: PLoS One. 2022 Aug 30;17(8):e0273820. doi: 10.1371/journal.pone.0273820 (PMC9426895; doi:10.1371/journal.pone.0273820)
Supplement: S1 Dataset — The data sets contain the parameters and configurations for the simulation defined in the scenario file as well as the simulation outputs for all numerical experiments presented in this contribution. In addition, the scripts for the evaluation of the results are provided. (ZIP) [file pone.0273820.s003.zip › simulation_data/output/choirRehearsal/condM/miller-2020-life_seed_069/pathogenLoad.txt]

pedestrianId pathogenLoad-PID2
1 0.0
2 551.3855417787743
3 0.9010656881089777
4 6025.9649707519
5 73.57295103727645
6 30.64771113338372
7 35719.53822036259
8 71423.1138475918
9 24.95954766085072
10 35.72601017754737
11 23.70887606389245
12 27.386740568246243
13 3207.7844126993755
14 35662.816009048736
15 0.0
16 60.06217158153264
17 128.9732713721629
18 43.27992734119504
19 5755.177097617988
20 0.0
21 23.37550187619494
22 41.92836641950147
23 0.00850183194382014
24 33.96377182581119
25 6000.697180421192
26 67.07515343823094
27 0.004546942807119645
28 26.118923119432957
29 165.7270018357463
30 0.08731229932729723
31 6349.671027326964
32 159.08989203789113
33 0.6274361657701332
34 33.90270205176178
35 24.73309180171507
36 57.13427939565038
37 36.69946559198456
38 54.475307982470625
39 13.036342855247238
40 0.0
41 6257.195222708042
42 35571.497131411554
43 38815.690651959485
44 64.20691399224114
45 3055.6634482831505
46 97.68203211419862
47 2929.7920612039306
48 39.546794218665696
49 3240.07177336824
50 21.165272173474122
51 35549.75302799471
52 0.11756944363984673
53 241.89646025645627
54 6100.07020149404
55 3063.0642117886596
56 3008.958583408183
57 0.8153046046878925
58 11.205699993817001
59 185.94942232511576
60 35731.04731594936
61 0.0
