# Supplementary material for: Modelling airborne transmission of SARS-CoV-2 at a local scale
Source: PLoS One. 2022 Aug 30;17(8):e0273820. doi: 10.1371/journal.pone.0273820 (PMC9426895; doi:10.1371/journal.pone.0273820)
Supplement: S1 Dataset — The data sets contain the parameters and configurations for the simulation defined in the scenario file as well as the simulation outputs for all numerical experiments presented in this contribution. In addition, the scripts for the evaluation of the results are provided. (ZIP) [file pone.0273820.s003.zip › simulation_data/output/choirRehearsal/condM/miller-2020-life_seed_070/pathogenLoad.txt]

pedestrianId pathogenLoad-PID2
1 0.0
2 71523.19753768014
3 46.12435362740431
4 4310.488385374393
5 13.336566091956234
6 459.74575949138625
7 79.04183949118384
8 56.03986492724019
9 4113.782000063811
10 0.8884429481894727
11 4027.0516134231957
12 4220.525434766326
13 4199.377931194926
14 70820.29411198906
15 35602.19036685541
16 17.00862392908399
17 0.45713597137938866
18 91.4277979695124
19 16.575966000310835
20 21.8883387560583
21 71008.37739431308
22 47.353521727549314
23 4281.862144458058
24 3318.2249204284776
25 3538.298580901557
26 511.3249778666037
27 8676.58462243518
28 32.80969124856758
29 7414.216763562506
30 3196.51792862521
31 45.801789128070894
32 4107.317360828077
33 0.09886329994642828
34 39881.53375183593
35 4318.336089880372
36 52.579856855214956
37 55.69915926618173
38 35631.524928184284
39 0.005146042605108996
40 0.7891850516676001
41 318.3500219737916
42 3319.127333012232
43 0.784736692800446
44 29.566990679356955
45 4391.675739657813
46 0.8035345236527313
47 19.222564318094555
48 4184.581489229649
49 0.03961343123244075
50 2717.9094574947
51 4236.360706108381
52 45.1297357763763
53 4039.4056371082743
54 6419.84314438764
55 94.84484086781066
56 4256.246353949688
57 46196.17814169982
58 0.06320477993219137
59 12.028965129851548
60 11.434464740162069
61 25.785579315511317
