# Supplementary material for: Modelling airborne transmission of SARS-CoV-2 at a local scale
Source: PLoS One. 2022 Aug 30;17(8):e0273820. doi: 10.1371/journal.pone.0273820 (PMC9426895; doi:10.1371/journal.pone.0273820)
Supplement: S1 Dataset — The data sets contain the parameters and configurations for the simulation defined in the scenario file as well as the simulation outputs for all numerical experiments presented in this contribution. In addition, the scripts for the evaluation of the results are provided. (ZIP) [file pone.0273820.s003.zip › simulation_data/output/choirRehearsal/condM/miller-2020-life_seed_071/pathogenLoad.txt]

pedestrianId pathogenLoad-PID2
1 0.0
2 0.8298087063112114
3 26.838075631174796
4 0.2280657954487923
5 28.396973370384462
6 0.9270514120859222
7 84.20966321526603
8 2.395413767577474
9 0.6637618154662458
10 0.5146773380400925
11 31.146557477905063
12 33.55068191837898
13 0.2280657954487923
14 3648.377058144499
15 0.06395314008890424
16 0.29278175502540155
17 0.005702948196483779
18 0.3862216053171988
19 6924.380110033164
20 51.050832682068595
21 3937.0617978217188
22 73.90507811243262
23 3234.315422726241
24 35557.71217616944
25 0.412078521030954
26 51.462534931844836
27 0.0
28 0.3447211555437384
29 0.4001440055031021
30 0.0
31 1.7176570270783365
32 68.38808378745293
33 0.37198726443104746
34 0.4595659969372405
35 3942.6517886787524
36 7108.882335871673
37 31.491956945256895
38 1.4321849589274047
39 74.76098182614949
40 1.6706549042944903
41 3310.708201436822
42 0.0
43 0.0
44 0.0
45 3103.6512621417423
46 36228.71921561018
47 0.0
48 0.0
49 75.19759929587838
50 140.5011521176631
51 4096.777776036516
52 3956.5284893722005
53 0.0
54 3881.555679870769
55 0.6629246268058092
56 0.0
57 0.0
58 51.97451887211989
59 3253.8943344102076
60 0.0
61 0.0
