# Supplementary material for: Modelling airborne transmission of SARS-CoV-2 at a local scale
Source: PLoS One. 2022 Aug 30;17(8):e0273820. doi: 10.1371/journal.pone.0273820 (PMC9426895; doi:10.1371/journal.pone.0273820)
Supplement: S1 Dataset — The data sets contain the parameters and configurations for the simulation defined in the scenario file as well as the simulation outputs for all numerical experiments presented in this contribution. In addition, the scripts for the evaluation of the results are provided. (ZIP) [file pone.0273820.s003.zip › simulation_data/output/choirRehearsal/condM/miller-2020-life_seed_072/pathogenLoad.txt]

pedestrianId pathogenLoad-PID2
1 0.0
2 129.17207174040507
3 11404.456084510577
4 35399.824757152535
5 11408.739830977773
6 0.5859520714879612
7 80.24547517060515
8 65.06774884637787
9 100.55463238700251
10 170.80214374490745
11 3776.5036168458073
12 27.676144368014214
13 11428.74280640237
14 0.004256922625716906
15 14350.109128915255
16 2.189694222749432
17 44.067818509472175
18 3687.1936979696975
19 35604.67567913419
20 100.82139555390596
21 3189.474023631713
22 211.92139921424646
23 0.005634789028687974
24 145.2400867412515
25 13193.944417946392
26 39.62852661792321
27 110.09967406430444
28 2.2579883956176467
29 8.523859786290146
30 69.51639735580143
31 258.52214315708915
32 29.02894558709612
33 1.0505976973364577
34 103.13565246245514
35 2347.471471790699
36 4020.5867202925574
37 67.84593464781373
38 0.005531692436618301
39 0.0
40 0.011452157791930461
41 3288.534714854514
42 5175.733263827959
43 70994.84381880109
44 0.37065244919775026
45 109.85541775865211
46 35267.016530830966
47 11289.467496096271
48 0.658088719217357
49 3059.553695020351
50 11348.628969455496
51 11495.337278293255
52 37.941465614569125
53 0.45482822357862174
54 2061.18121928579
55 37574.366969293456
56 35567.13632960561
57 2256.890420362645
58 0.6179291448148416
59 71229.27591088747
60 0.002761182575583187
61 0.007669311009038641
