# Supplementary material for: Modelling airborne transmission of SARS-CoV-2 at a local scale
Source: PLoS One. 2022 Aug 30;17(8):e0273820. doi: 10.1371/journal.pone.0273820 (PMC9426895; doi:10.1371/journal.pone.0273820)
Supplement: S1 Dataset — The data sets contain the parameters and configurations for the simulation defined in the scenario file as well as the simulation outputs for all numerical experiments presented in this contribution. In addition, the scripts for the evaluation of the results are provided. (ZIP) [file pone.0273820.s003.zip › simulation_data/output/choirRehearsal/condM/miller-2020-life_seed_073/pathogenLoad.txt]

pedestrianId pathogenLoad-PID2
1 0.0
2 2453.608637775244
3 3039.605589983939
4 35526.6256541769
5 0.1939419776344149
6 6282.194524748002
7 3367.541137974522
8 6326.492385456413
9 2418.5693388493646
10 6488.855678187738
11 1.0250494528414407
12 82.00743377887783
13 5753.267006204503
14 3238.270702240241
15 35564.564940457094
16 46.372330941829404
17 46.36946263564187
18 5855.440678700522
19 0.5006478198162723
20 6536.651613363518
21 70900.76904274296
22 6257.9914429376395
23 6480.888036214356
24 4696.423816555614
25 71345.65051875799
26 1.2902209568934835
27 56.97410590219702
28 23.964643873597268
29 35702.05601108123
30 2548.416864296677
31 2.019242133524314
32 6243.926414775309
33 2365.91945484269
34 71250.2369728918
35 2495.9329991643867
36 79957.84352723871
37 61.51367650488566
38 6573.8640296377125
39 46.201734086021304
40 7602.063390160875
41 31.500420223106964
42 0.3465120407197541
43 0.009983897698475465
44 10.567809044120345
45 0.00938778854986771
46 33.91014975283909
47 73925.15640043032
48 23.445500832865
49 71267.46398395336
50 6811.026732033643
51 90.09354511505465
52 0.28423136673620825
53 0.09220505680611969
54 26.216718183482346
55 4451.845393936959
56 28.66471690773859
57 2565.9001285126405
58 4721.0183281925265
59 6475.247182313087
60 6605.948176148988
61 0.68964575231265
