# Supplementary material for: Modelling airborne transmission of SARS-CoV-2 at a local scale
Source: PLoS One. 2022 Aug 30;17(8):e0273820. doi: 10.1371/journal.pone.0273820 (PMC9426895; doi:10.1371/journal.pone.0273820)
Supplement: S1 Dataset — The data sets contain the parameters and configurations for the simulation defined in the scenario file as well as the simulation outputs for all numerical experiments presented in this contribution. In addition, the scripts for the evaluation of the results are provided. (ZIP) [file pone.0273820.s003.zip › simulation_data/output/choirRehearsal/condM/miller-2020-life_seed_074/pathogenLoad.txt]

pedestrianId pathogenLoad-PID2
1 0.0
2 35779.150173417096
3 0.5411682397504597
4 0.46821563821513196
5 87.35906638336932
6 95.89616820747082
7 75.25730315086821
8 37.271249401902274
9 0.6286357687832703
10 35888.62909194285
11 158.7432965214193
12 111.08443739323234
13 0.6439856095991009
14 12.097743888571369
15 0.0
16 2.0329088871159255
17 75.9307380025555
18 0.2551576408975154
19 0.13101183982138037
20 487.3633684225107
21 37.53022636770894
22 35880.13461178684
23 38.50754561280335
24 0.0
25 38.62710313477334
26 134.13139163873052
27 0.0
28 172.09137918160437
29 127.22502911024402
30 35880.98166364704
31 74085.42547348572
32 7268.3580207889345
33 5467.327137104112
34 43.75593471168573
35 0.02218683539517505
36 0.0
37 7271.259925287621
38 3204.6171063812244
39 3299.0445952365935
40 0.695183853008005
41 80.21037359395899
42 37.254240744019306
43 35572.888337878525
44 127.18208324374656
45 88.81563412290575
46 3989.5315492644704
47 49.024477739082265
48 3222.0695723703207
49 0.0
50 71.49607966858662
51 50.800115277010335
52 156.91508267627617
53 0.0
54 5430.458527988825
55 0.8419594055480769
56 0.006124594097053994
57 1.2214296119714954
58 35586.990309325185
59 0.0
60 3953.3656635113266
61 0.00670592891034974
