# Supplementary material for: Modelling airborne transmission of SARS-CoV-2 at a local scale
Source: PLoS One. 2022 Aug 30;17(8):e0273820. doi: 10.1371/journal.pone.0273820 (PMC9426895; doi:10.1371/journal.pone.0273820)
Supplement: S1 Dataset — The data sets contain the parameters and configurations for the simulation defined in the scenario file as well as the simulation outputs for all numerical experiments presented in this contribution. In addition, the scripts for the evaluation of the results are provided. (ZIP) [file pone.0273820.s003.zip › simulation_data/output/choirRehearsal/condM/miller-2020-life_seed_075/pathogenLoad.txt]

pedestrianId pathogenLoad-PID2
1 0.0
2 30.626197429479664
3 35774.78947352642
4 1.2613670522945257
5 4713.946520829
6 128.8182150525494
7 71.72732768339503
8 71172.71185602726
9 20.27356969639423
10 71526.2443912568
11 9.831407719683352
12 25.28484423019129
13 12.795382575921625
14 0.08487929009651185
15 98.7116995008918
16 116.46154010423571
17 4772.3787277167185
18 22.665352255829884
19 97.95137484888883
20 36.654812499969935
21 35757.43587256693
22 35836.95618030678
23 3315.170032882209
24 64.33323939743333
25 0.49991748053787816
26 33.91548303169439
27 71208.84821007974
28 0.7441393092959474
29 0.7260323542855055
30 30.812743298624163
31 30.353693732608434
32 4586.744755556706
33 91.21019903432253
34 89.78242385263147
35 70832.45654462143
36 3369.4820192562033
37 3509.4707147541435
38 12.621153833250895
39 4602.587231764238
40 82.19888063463316
41 1.4406999769500923
42 37.85647089167895
43 3393.9393392270044
44 3590.9846249881944
45 35641.21442620238
46 3161.2372071570753
47 45.47227589382362
48 16.725468735288963
49 18.375275740257976
50 3441.9546741555305
51 60.25373300004126
52 35679.44753246473
53 91.3991877494392
54 128.69738853296772
55 14.9746534688578
56 45.05743653919569
57 3284.9566838322266
58 116.90272790924028
59 17.149232529224754
60 0.39402898079010407
61 0.16375532766553283
