# Supplementary material for: Modelling airborne transmission of SARS-CoV-2 at a local scale
Source: PLoS One. 2022 Aug 30;17(8):e0273820. doi: 10.1371/journal.pone.0273820 (PMC9426895; doi:10.1371/journal.pone.0273820)
Supplement: S1 Dataset — The data sets contain the parameters and configurations for the simulation defined in the scenario file as well as the simulation outputs for all numerical experiments presented in this contribution. In addition, the scripts for the evaluation of the results are provided. (ZIP) [file pone.0273820.s003.zip › simulation_data/output/choirRehearsal/condM/miller-2020-life_seed_076/pathogenLoad.txt]

pedestrianId pathogenLoad-PID2
1 0.0
2 51.68824978795737
3 3077.631207440979
4 732.37245363914
5 10763.218957210818
6 620.4781636619894
7 0.018217909190329114
8 469.51336117295756
9 90.09835234953192
10 11172.588397360678
11 567.1833880953769
12 539.4952456845895
13 8.899305259256405
14 71512.1651745863
15 555.6385770870752
16 17.19154263200578
17 3258.1392091171233
18 27.9942902441842
19 557.2585868737522
20 7321.862496720948
21 36.54052178299696
22 72139.25171316547
23 7175.604046542674
24 12.629067540759733
25 38716.474856202985
26 2.9880871979936825
27 7556.992052702423
28 598.0943593109158
29 557.9133633863686
30 3196.001390423904
31 561.2703432340035
32 175.70803117260343
33 0.0
34 66.15924107939041
35 7540.848282796802
36 22.594692577520373
37 35547.74384781789
38 7972.497865190245
39 3756.823017880289
40 60.57966112400487
41 563.6469150066839
42 71850.34154492106
43 71274.58747739592
44 626.37610974633
45 0.6319471866806433
46 36011.394438389805
47 7130.046691521059
48 58.313942077066656
49 33.549594139944816
50 57.25254267780862
51 637.8143433112688
52 3215.9399153526206
53 3828.552399925572
54 3178.0154133132487
55 0.0
56 591.7673965289002
57 599.8853228862247
58 57.08823759743072
59 503.5719638818643
60 3199.085389633292
61 0.0
