# Supplementary material for: Modelling airborne transmission of SARS-CoV-2 at a local scale
Source: PLoS One. 2022 Aug 30;17(8):e0273820. doi: 10.1371/journal.pone.0273820 (PMC9426895; doi:10.1371/journal.pone.0273820)
Supplement: S1 Dataset — The data sets contain the parameters and configurations for the simulation defined in the scenario file as well as the simulation outputs for all numerical experiments presented in this contribution. In addition, the scripts for the evaluation of the results are provided. (ZIP) [file pone.0273820.s003.zip › simulation_data/output/choirRehearsal/condM/miller-2020-life_seed_077/pathogenLoad.txt]

pedestrianId pathogenLoad-PID2
1 0.0
2 1140.577501848727
3 35747.58244971864
4 11.758406494883072
5 50.148165511774465
6 71354.87250564458
7 91.36956222283919
8 482.7276499925827
9 71395.62418982199
10 240.33185505424706
11 1234.7607634496178
12 0.007554796648386056
13 10.444525233279107
14 35677.3575181367
15 1243.9440559556106
16 3324.0559088277437
17 0.0
18 85.07690785122062
19 92.63622514034853
20 1422.171776979603
21 39.20225688774576
22 23.280165286523
23 35443.24129424312
24 246.35977957977815
25 25.995229669143967
26 37012.22224505959
27 31.075660023905748
28 1268.4948164685727
29 17.808623232628044
30 43.33896586770544
31 62.49923833094423
32 71206.38659937093
33 85.74282096159428
34 3591.911226467599
35 4240.969323357156
36 1.2124125781572517
37 43.270488705173385
38 1335.6857637008884
39 5396.564880212958
40 38752.88361083897
41 91.46923585503147
42 1238.3052223253014
43 54.699090191002
44 24.180226559276775
45 5538.392591347154
46 0.0
47 225.43872841123806
48 20.456420334927287
49 35364.40092823735
50 23.358182643190837
51 38.808876282246985
52 1321.6120464200453
53 4404.271746658399
54 3240.0220777535596
55 117.9269939034548
56 90.44746134320832
57 5698.0270798705715
58 62.02338620793912
59 56.913740423013124
60 44.96719083880417
61 3200.0264068817646
