# Supplementary material for: Modelling airborne transmission of SARS-CoV-2 at a local scale
Source: PLoS One. 2022 Aug 30;17(8):e0273820. doi: 10.1371/journal.pone.0273820 (PMC9426895; doi:10.1371/journal.pone.0273820)
Supplement: S1 Dataset — The data sets contain the parameters and configurations for the simulation defined in the scenario file as well as the simulation outputs for all numerical experiments presented in this contribution. In addition, the scripts for the evaluation of the results are provided. (ZIP) [file pone.0273820.s003.zip › simulation_data/output/choirRehearsal/condM/miller-2020-life_seed_078/pathogenLoad.txt]

pedestrianId pathogenLoad-PID2
1 0.0
2 61.23540147578249
3 46168.57561663205
4 71264.572797307
5 57.88156489321165
6 1.1809965835008585
7 0.24038527806283955
8 0.937939866715184
9 64.58872539211633
10 1.0470898860666078
11 3.1808067062294922
12 0.13421026833914856
13 0.0034950948870009456
14 10366.227751618462
15 0.5695679070434576
16 9744.491299385183
17 0.0034400998751662783
18 0.05772512022930792
19 1.1830001443950044
20 114.63446199536882
21 0.0
22 4437.112547410705
23 63.891362374590514
24 27.593588995394143
25 10435.174955314445
26 5905.6683200052585
27 10673.460272274999
28 35841.35843165917
29 4607.4137008272255
30 0.10137017539385955
31 20.636730198765314
32 0.4267350309922457
33 85283.56118569896
34 0.9035477560679508
35 0.0
36 4656.473579378297
37 48.736917507016855
38 3205.069983941529
39 0.0
40 3097.1077412723694
41 0.4602594215449412
42 3349.4800025297827
43 0.13475074949068355
44 0.42390156398702256
45 0.0027547494571211577
46 0.06790052654052767
47 55.22164928271676
48 0.2318968188850445
49 3121.4514208966266
50 0.552177873362471
51 15479.616931411192
52 0.0
53 0.172075109106383
54 71219.54440535665
55 0.1997879050544094
56 0.601418428893121
57 0.002635347506250775
58 65.35229380469286
59 0.0
60 5902.824157903374
61 0.0
