# Supplementary material for: Modelling airborne transmission of SARS-CoV-2 at a local scale
Source: PLoS One. 2022 Aug 30;17(8):e0273820. doi: 10.1371/journal.pone.0273820 (PMC9426895; doi:10.1371/journal.pone.0273820)
Supplement: S1 Dataset — The data sets contain the parameters and configurations for the simulation defined in the scenario file as well as the simulation outputs for all numerical experiments presented in this contribution. In addition, the scripts for the evaluation of the results are provided. (ZIP) [file pone.0273820.s003.zip › simulation_data/output/choirRehearsal/condM/miller-2020-life_seed_079/pathogenLoad.txt]

pedestrianId pathogenLoad-PID2
1 0.0
2 10.272046546894428
3 382.29792413021323
4 113.84507545525166
5 957.4234192234015
6 44.71618286606948
7 34.73229479811358
8 4610.524901963567
9 47.04302652490678
10 815.3215425558697
11 687.0490809050577
12 49.179445863221126
13 1.8839905861124475
14 3277.0041345683294
15 10.095332361600892
16 36549.00059577989
17 36372.04720793452
18 3985.90638886425
19 3679.0406626837985
20 3942.586505093563
21 1.5942500659265022
22 20.99288656229023
23 69.4500935729481
24 154.28329652295514
25 830.1533602229777
26 39159.25293907755
27 40.30416623774807
28 4210.4359485601835
29 86.39205131988906
30 743.045056602113
31 778.1811571148543
32 836.4886106060784
33 71382.26114295253
34 3787.8818748659905
35 768.4407568695966
36 215.27750010483615
37 885.2310341272841
38 71898.52183073766
39 0.1321086693251096
40 3939.248498862777
41 35866.00752724131
42 46.78282965413294
43 3736.5083886317348
44 1033.754757216541
45 90.69667771218231
46 35.033269241261884
47 37.78839240292191
48 68.85157528158825
49 3836.94383943702
50 717.1884989878387
51 48.94433867849156
52 766.5041945562598
53 769.4556675692819
54 4082.9406075360316
55 80.94704268350695
56 884.2288993871401
57 0.15089307441232716
58 756.341969417027
59 6.359985546744832
60 0.14648738656088722
61 815.6956045162864
