# Supplementary material for: Modelling airborne transmission of SARS-CoV-2 at a local scale
Source: PLoS One. 2022 Aug 30;17(8):e0273820. doi: 10.1371/journal.pone.0273820 (PMC9426895; doi:10.1371/journal.pone.0273820)
Supplement: S1 Dataset — The data sets contain the parameters and configurations for the simulation defined in the scenario file as well as the simulation outputs for all numerical experiments presented in this contribution. In addition, the scripts for the evaluation of the results are provided. (ZIP) [file pone.0273820.s003.zip › simulation_data/output/choirRehearsal/condM/miller-2020-life_seed_080/pathogenLoad.txt]

pedestrianId pathogenLoad-PID2
1 0.0
2 1561.9336199333106
3 338.67692120816554
4 60.039080556060064
5 0.3659213068039851
6 238.80377591850615
7 0.4602397962851445
8 1748.6364037409392
9 76.74977705135088
10 1843.805421441463
11 35928.00745036361
12 0.06597780889518877
13 6485.740404387054
14 72606.69103173722
15 1578.615510817317
16 4699.198248444188
17 0.0
18 31.66862987206911
19 4861.145465381938
20 4899.6623814134455
21 5.649513837796754
22 0.9585714384994063
23 3221.007155804781
24 93.16178239083389
25 3384.0824337397635
26 42.648421911647375
27 7933.2701407570885
28 1612.4371571666388
29 0.3892773480295555
30 77.55393487463395
31 0.6299640194191528
32 41970.33339682345
33 125.82684826636904
34 34.7442007330046
35 1.0395222789379919
36 0.0025336145405423713
37 41925.069512552385
38 28.815168020782544
39 41541.26429915696
40 3192.464647284401
41 44.21798378105476
42 7552.241101544568
43 3204.508521792979
44 8794.346866727003
45 90.78015346060032
46 1555.7271051615012
47 35771.46921546532
48 0.005209227103805453
49 72925.21758118243
50 1.0551140255112168
51 1634.211935116518
52 3232.3480703162204
53 12541.649311076459
54 95.87905856775402
55 78.35813917204509
56 8062.298422284332
57 28.52053852090819
58 0.0
59 0.2795432978565666
60 0.0
61 0.23252616089372996
