# Supplementary material for: Modelling airborne transmission of SARS-CoV-2 at a local scale
Source: PLoS One. 2022 Aug 30;17(8):e0273820. doi: 10.1371/journal.pone.0273820 (PMC9426895; doi:10.1371/journal.pone.0273820)
Supplement: S1 Dataset — The data sets contain the parameters and configurations for the simulation defined in the scenario file as well as the simulation outputs for all numerical experiments presented in this contribution. In addition, the scripts for the evaluation of the results are provided. (ZIP) [file pone.0273820.s003.zip › simulation_data/output/choirRehearsal/condM/miller-2020-life_seed_081/pathogenLoad.txt]

pedestrianId pathogenLoad-PID2
1 0.0
2 809.1932172322572
3 7.8816840993678525
4 13.171928874433702
5 48.76903289804757
6 44040.71633114401
7 4231.866303389577
8 768.325313178349
9 50.21199616567554
10 42982.021719962795
11 54.754062485367946
12 25.095918197171805
13 57.9894256324602
14 37.34588106010577
15 783.920408354689
16 37000.71399461993
17 12.712039076391376
18 4252.120655908841
19 819.406857224118
20 3996.4934584524785
21 3952.0976464637097
22 0.5946621786817156
23 36305.76077251343
24 25.89295589886355
25 10.494035589140335
26 831.416960158286
27 17.26753537358889
28 718.9601820522058
29 0.8280753325576717
30 12.801222879813174
31 7263.403876667033
32 40896.89917740432
33 0.35529540468603654
34 43668.492687064056
35 743.4831021180973
36 757.5799759782074
37 14.68718404652579
38 863.1479707364814
39 5176.095529757224
40 39.57338424935838
41 34.18896878930918
42 39.84940635462844
43 73.0363741564567
44 11528.91397890829
45 28.27207890287672
46 0.5119976081599642
47 9.258620632657024
48 809.0046258578342
49 710.177834868263
50 45.08495447695367
51 129.45193501471937
52 0.1562343377517485
53 3288.9545831736737
54 8.944203249875953
55 0.06903993354397522
56 0.06668948108522404
57 48.742935727417155
58 101.6958716666427
59 8.949315018983858
60 3.30356918357465
61 3208.5955712629006
