# Supplementary material for: Modelling airborne transmission of SARS-CoV-2 at a local scale
Source: PLoS One. 2022 Aug 30;17(8):e0273820. doi: 10.1371/journal.pone.0273820 (PMC9426895; doi:10.1371/journal.pone.0273820)
Supplement: S1 Dataset — The data sets contain the parameters and configurations for the simulation defined in the scenario file as well as the simulation outputs for all numerical experiments presented in this contribution. In addition, the scripts for the evaluation of the results are provided. (ZIP) [file pone.0273820.s003.zip › simulation_data/output/choirRehearsal/condM/miller-2020-life_seed_082/pathogenLoad.txt]

pedestrianId pathogenLoad-PID2
1 0.0
2 4119.499934925965
3 0.7090768795864338
4 0.20819166242225987
5 3343.3265163912897
6 1.5650528886610133
7 71473.49939597682
8 76.59587371963872
9 2467.206477252618
10 1.4517811147822923
11 40.09418684441667
12 2718.0014274506343
13 390.8299841054501
14 6427.054946623292
15 6657.730314115088
16 1.3297459253968715
17 4117.285623720051
18 102.62270997709477
19 74153.27363173765
20 4185.579495225205
21 10643.410168374363
22 94.34879614559559
23 2579.4108499979648
24 1.5035959912531358
25 84.60664179211544
26 41976.92839488294
27 16.141788519089054
28 36.37646987154306
29 35942.52698420506
30 41838.0761028631
31 65.68745787175428
32 6492.606751525236
33 0.9727329016306053
34 0.2035906538018398
35 0.01720081766308605
36 71463.4205471983
37 0.0
38 5696.515208312283
39 52.66488815732994
40 2556.4677730482445
41 49.84131343891548
42 9867.154869542297
43 22.080803660990775
44 51.1385264295436
45 6293.037968190574
46 0.009886283860268482
47 60.882382151277476
48 61.54085731436449
49 0.0
50 4067.387586180052
51 23.252920577907688
52 4.946041627914495
53 3344.668142120645
54 2496.238850167928
55 6362.949501119155
56 59.66573611473644
57 35506.21371272578
58 59.65029454443086
59 3335.5552208708086
60 0.5894242183958425
61 0.0
