# Supplementary material for: Modelling airborne transmission of SARS-CoV-2 at a local scale
Source: PLoS One. 2022 Aug 30;17(8):e0273820. doi: 10.1371/journal.pone.0273820 (PMC9426895; doi:10.1371/journal.pone.0273820)
Supplement: S1 Dataset — The data sets contain the parameters and configurations for the simulation defined in the scenario file as well as the simulation outputs for all numerical experiments presented in this contribution. In addition, the scripts for the evaluation of the results are provided. (ZIP) [file pone.0273820.s003.zip › simulation_data/output/choirRehearsal/condM/miller-2020-life_seed_083/pathogenLoad.txt]

pedestrianId pathogenLoad-PID2
1 0.0
2 5624.997264459592
3 113.24226851196329
4 23.48045751552087
5 1837.3564939344592
6 76.9375051972008
7 35445.97289883461
8 27.74533967050302
9 48.13611547360073
10 35702.26250907122
11 9461.826600950826
12 95.60917208874831
13 1880.8853989969762
14 61.88215866261365
15 0.001590499769174502
16 1.2885416094811706
17 31.6334562394973
18 9344.768066356246
19 1795.951767616039
20 1846.428127576304
21 121.40789315112652
22 1769.2511539661718
23 0.0
24 71089.59320683066
25 44.10909847773181
26 45252.34307646862
27 0.0
28 36071.75039790192
29 3429.0705120621274
30 47.59746067135151
31 9541.11956770882
32 69.3438757553216
33 0.9702279972544229
34 9686.589786858178
35 9687.086208835157
36 123.73020574810647
37 0.19357696006630504
38 0.0
39 0.015616200116192844
40 5320.75647295753
41 3274.907923417379
42 47.87683027141129
43 0.004247143990934325
44 63.34668437320428
45 35434.624824818486
46 75476.5144366405
47 49.763497736698795
48 61.464013427655786
49 62.90178168411523
50 3589.2102863403315
51 8.43146629358092
52 4991.257633328449
53 11.980188175316004
54 5.9482316952422
55 3186.607708727792
56 12955.502597069466
57 1834.1672711070971
58 0.10930519990205342
59 0.5108605159628312
60 18.616604336570234
61 5255.813191550632
