# Supplementary material for: Modelling airborne transmission of SARS-CoV-2 at a local scale
Source: PLoS One. 2022 Aug 30;17(8):e0273820. doi: 10.1371/journal.pone.0273820 (PMC9426895; doi:10.1371/journal.pone.0273820)
Supplement: S1 Dataset — The data sets contain the parameters and configurations for the simulation defined in the scenario file as well as the simulation outputs for all numerical experiments presented in this contribution. In addition, the scripts for the evaluation of the results are provided. (ZIP) [file pone.0273820.s003.zip › simulation_data/output/choirRehearsal/condM/miller-2020-life_seed_084/pathogenLoad.txt]

pedestrianId pathogenLoad-PID2
1 0.0
2 3755.737619413276
3 137.00991366589346
4 1527.4341900139104
5 47.86021844840706
6 16.326999465861544
7 104.60050661122189
8 66.134035708818
9 66.24479153699045
10 36490.025813334374
11 278.8881037736322
12 35593.096271114315
13 65.6358126588737
14 0.648707818662929
15 53.26089936448371
16 139.48099051379793
17 70934.95676681752
18 63.82378187722801
19 1507.534139057873
20 38.03608352965367
21 1553.9220991836207
22 82622.87312415727
23 7693.396730867882
24 1515.2920266403714
25 9.452840004653085
26 4898.421170474842
27 21.48659581046853
28 7526.524772149081
29 0.5663211477520592
30 0.007664250510485858
31 65.90095801671325
32 35826.71243796481
33 1590.806581723916
34 5253.307542931458
35 67.34968604290016
36 55.86199256935677
37 21.098667145605226
38 0.002822960162935741
39 1566.1032393415187
40 71173.39311758877
41 3.0386514686905945
42 3626.6696770665903
43 35606.3938756653
44 0.7573273481755917
45 7701.9899931318005
46 94.71003658138555
47 0.33900280933986643
48 7773.837683296833
49 27.21508930910693
50 44.467266063854865
51 48.47831021704871
52 3294.7728906796315
53 3614.0828141258544
54 3691.7063674769724
55 10880.969340807018
56 3139.7965433354752
57 43703.29719957666
58 39.3304301310994
59 1618.8361810467409
60 7691.156870755424
61 11.420477177901214
