# Supplementary material for: Modelling airborne transmission of SARS-CoV-2 at a local scale
Source: PLoS One. 2022 Aug 30;17(8):e0273820. doi: 10.1371/journal.pone.0273820 (PMC9426895; doi:10.1371/journal.pone.0273820)
Supplement: S1 Dataset — The data sets contain the parameters and configurations for the simulation defined in the scenario file as well as the simulation outputs for all numerical experiments presented in this contribution. In addition, the scripts for the evaluation of the results are provided. (ZIP) [file pone.0273820.s003.zip › simulation_data/output/choirRehearsal/condM/miller-2020-life_seed_085/pathogenLoad.txt]

pedestrianId pathogenLoad-PID2
1 0.0
2 35825.363296405856
3 35747.854257393934
4 1927.3397204875605
5 8.477294574255156
6 7687.283881533282
7 3447.7105859353146
8 1.2026543745854164
9 63.39904627857531
10 3682.729646912702
11 50.478918089894094
12 7.511056925201514
13 71269.98406270928
14 1904.818192373224
15 0.679729833773623
16 23.718439338055404
17 1899.4625433660283
18 29.399695598565145
19 3485.011322981504
20 7222.339980564384
21 28.392657601268564
22 40784.1779460089
23 1.0464913065753516
24 277.4673339519202
25 0.33098444010929695
26 96.19260767319135
27 11112.461476686545
28 107.39073312181259
29 38.105511082515754
30 7861.893290550678
31 1748.8845105878074
32 6805.919573916534
33 9.899335858233602
34 71790.62633860197
35 14.415849089118737
36 35654.744233068806
37 46.78221848193149
38 1.0966700555556503
39 5684.40617517909
40 0.0019777903191347834
41 31.119913442901993
42 8037.920949349075
43 0.0
44 0.7375892683724892
45 8002.246311121526
46 70.30707703611554
47 33.977258193414606
48 35616.69886137648
49 5716.52070541722
50 22.15828750329528
51 1847.6577709265232
52 88.62963145766756
53 675.5892639424563
54 1834.7377129693348
55 37508.873582720575
56 36.04587549191987
57 1.108774027522491
58 1.0026221266003292
59 3.0958941200525287
60 1923.24968886702
61 7946.39433880597
