# Supplementary material for: Modelling airborne transmission of SARS-CoV-2 at a local scale
Source: PLoS One. 2022 Aug 30;17(8):e0273820. doi: 10.1371/journal.pone.0273820 (PMC9426895; doi:10.1371/journal.pone.0273820)
Supplement: S1 Dataset — The data sets contain the parameters and configurations for the simulation defined in the scenario file as well as the simulation outputs for all numerical experiments presented in this contribution. In addition, the scripts for the evaluation of the results are provided. (ZIP) [file pone.0273820.s003.zip › simulation_data/output/choirRehearsal/condM/miller-2020-life_seed_086/pathogenLoad.txt]

pedestrianId pathogenLoad-PID2
1 0.0
2 0.9199543221782998
3 1837.0359458360995
4 4070.7366935423597
5 1862.17112736225
6 0.500141871174878
7 66.5181393304343
8 38.86630883870623
9 1721.5523742520782
10 65.15928897013325
11 35861.432317203784
12 36.736441299685815
13 41081.65275398292
14 4069.49007116213
15 23.89221458462564
16 43.86138816268213
17 5420.847301886452
18 0.1531551008213157
19 0.987874359875578
20 16.540938148134032
21 49.321993070288244
22 5358.55695333529
23 68.32406505929053
24 123.97043847837041
25 0.4039979587226211
26 48.732897153430734
27 3929.37593071408
28 0.36617071939718593
29 1862.6481992781462
30 1872.6338980280127
31 5179.934208793338
32 3976.6138129697774
33 1.0076515328215148
34 35690.04781229155
35 0.4789569225026628
36 47.50275780385953
37 3381.7135696920604
38 0.0
39 1823.4442421381027
40 4141.447338981681
41 1811.8218175071147
42 116.62173119503124
43 28.385222740068965
44 37.50706196226983
45 65.85693045196591
46 0.0
47 1780.800271138683
48 5073.554180903327
49 1810.5356947942457
50 18.82652980284791
51 29.709621046444983
52 41063.05099280374
53 1935.9064500452475
54 0.0
55 4120.274425812174
56 4992.162681542777
57 0.0
58 3094.999604053102
59 0.0
60 49.810784769627816
61 25.761223973995474
