# Supplementary material for: Modelling airborne transmission of SARS-CoV-2 at a local scale
Source: PLoS One. 2022 Aug 30;17(8):e0273820. doi: 10.1371/journal.pone.0273820 (PMC9426895; doi:10.1371/journal.pone.0273820)
Supplement: S1 Dataset — The data sets contain the parameters and configurations for the simulation defined in the scenario file as well as the simulation outputs for all numerical experiments presented in this contribution. In addition, the scripts for the evaluation of the results are provided. (ZIP) [file pone.0273820.s003.zip › simulation_data/output/choirRehearsal/condM/miller-2020-life_seed_087/pathogenLoad.txt]

pedestrianId pathogenLoad-PID2
1 0.0
2 26.182663402426677
3 0.9815321989013994
4 133.0031868826334
5 96.87417858232827
6 5541.781176086192
7 3380.034799325234
8 0.37615157006855826
9 108.05522289283161
10 42.37742475681214
11 1.61551162336346
12 26.485739025703342
13 1.6228289454445812
14 0.5458728822120285
15 35967.76856959406
16 1.676401277511415
17 65.51073268686812
18 0.6690578063270878
19 0.7270347390043882
20 11096.702044944723
21 35511.39521956852
22 0.9774581783649761
23 0.012707005711507064
24 3246.7085382264877
25 3422.674589357972
26 0.25027262541812156
27 5799.906820063563
28 3509.307999251542
29 42.80587320537558
30 0.007434775540427523
31 1.38973619735542
32 42684.60579382286
33 3544.691416987439
34 65.28275072067427
35 16.401973482569684
36 65.76613251737831
37 59.67048201151056
38 64.65858864612065
39 0.0422747300839193
40 0.0019659213881467216
41 63.483388314458175
42 0.20377988861757085
43 0.0
44 1570.3059704988893
45 0.0
46 0.0026474329631212892
47 5634.480661191816
48 65.79634250732136
49 3172.51217723188
50 74.66685621053291
51 0.01598013949994317
52 11225.513683995467
53 0.003988516945895519
54 0.004942679463649825
55 3561.4402994725615
56 42.29318973965479
57 6081.83863851904
58 78.0968656390766
59 71057.89104834807
60 105.57084601496354
61 0.5564102148671053
