# Supplementary material for: Modelling airborne transmission of SARS-CoV-2 at a local scale
Source: PLoS One. 2022 Aug 30;17(8):e0273820. doi: 10.1371/journal.pone.0273820 (PMC9426895; doi:10.1371/journal.pone.0273820)
Supplement: S1 Dataset — The data sets contain the parameters and configurations for the simulation defined in the scenario file as well as the simulation outputs for all numerical experiments presented in this contribution. In addition, the scripts for the evaluation of the results are provided. (ZIP) [file pone.0273820.s003.zip › simulation_data/output/choirRehearsal/condM/miller-2020-life_seed_088/pathogenLoad.txt]

pedestrianId pathogenLoad-PID2
1 0.0
2 35.55982716964925
3 35.02081830094202
4 20.59280874786014
5 1571.3547850195077
6 71851.29234024914
7 218.82590956542074
8 11.420219204848708
9 48.037428715836924
10 0.5924435640658466
11 4769.583034995642
12 0.0043832558243253016
13 0.3929461689883814
14 13.418926462945905
15 0.0
16 4899.853632239147
17 9042.277532556838
18 13875.377462482835
19 66.67564146993489
20 13693.701820804768
21 12143.141622277917
22 1542.876148488711
23 0.008788126040186695
24 10441.731017117658
25 48.98090068144986
26 137.91918124269958
27 4763.8558629167765
28 56.31552867230977
29 6413.578281542317
30 10484.084950004317
31 8909.918849819162
32 8.82808767335648
33 99.84532722021981
34 0.3962014260574226
35 0.418609349615262
36 3259.3758722432303
37 37227.20348492474
38 1501.8285348626584
39 0.004439585830652135
40 1573.3081590848362
41 1526.473219142348
42 0.385930795403861
43 0.003786550788954952
44 12.329016141287338
45 1603.2047232347888
46 0.06642215202769504
47 20.408594631955708
48 31.2137090444955
49 50.28843721914313
50 3552.75821511907
51 35553.20099219603
52 54.040199510100685
53 63.12593494334622
54 59.228842399796626
55 71812.17844846637
56 149.77984487638403
57 17.274100096514907
58 12134.575395137648
59 0.009242323824710002
60 11.080912594761802
61 35448.074051711585
