# Supplementary material for: Modelling airborne transmission of SARS-CoV-2 at a local scale
Source: PLoS One. 2022 Aug 30;17(8):e0273820. doi: 10.1371/journal.pone.0273820 (PMC9426895; doi:10.1371/journal.pone.0273820)
Supplement: S1 Dataset — The data sets contain the parameters and configurations for the simulation defined in the scenario file as well as the simulation outputs for all numerical experiments presented in this contribution. In addition, the scripts for the evaluation of the results are provided. (ZIP) [file pone.0273820.s003.zip › simulation_data/output/choirRehearsal/condM/miller-2020-life_seed_089/pathogenLoad.txt]

pedestrianId pathogenLoad-PID2
1 0.0
2 35751.970762967765
3 24.986242033265565
4 1763.2309924823435
5 195.0324205311274
6 1.467693853235592
7 1.0673581321183332
8 209.61006764624253
9 102.01996378155307
10 1676.9424520580912
11 24.354890545175593
12 1716.8070443263148
13 4167.329633199051
14 0.012474328127163772
15 10.039715019611672
16 274.9173410993912
17 71470.68607114657
18 3273.558129267866
19 4081.624629477514
20 40.81866724882164
21 0.0
22 0.3355106069898917
23 53.40070356564714
24 0.6246427546161407
25 35723.09465029614
26 0.3745362380928128
27 38.915432980182636
28 59.1921237318007
29 1.7662493815576554
30 53.62909625466327
31 1637.9656133816316
32 1.6049802815622543
33 1701.8847781595025
34 91.33645913488623
35 38.97791487137728
36 3289.204684524184
37 32.97978600153857
38 0.27491198442918063
39 35678.9563666131
40 46.003439501674556
41 0.47500669001772466
42 15.64493998075503
43 238.3238646004056
44 35722.15903613822
45 3294.23620189841
46 1826.319715896283
47 12.16773288482522
48 77.03008727590675
49 38782.3061297464
50 64.59517037679015
51 20.26767910364309
52 1873.0140819928506
53 4184.650401598313
54 35487.04158766551
55 61.36827972197281
56 3154.014840357568
57 68.5456284215954
58 0.07904982991750453
59 37.22383058586641
60 1840.279814914286
61 1752.8484093208992
