# Supplementary material for: Modelling airborne transmission of SARS-CoV-2 at a local scale
Source: PLoS One. 2022 Aug 30;17(8):e0273820. doi: 10.1371/journal.pone.0273820 (PMC9426895; doi:10.1371/journal.pone.0273820)
Supplement: S1 Dataset — The data sets contain the parameters and configurations for the simulation defined in the scenario file as well as the simulation outputs for all numerical experiments presented in this contribution. In addition, the scripts for the evaluation of the results are provided. (ZIP) [file pone.0273820.s003.zip › simulation_data/output/choirRehearsal/condM/miller-2020-life_seed_090/pathogenLoad.txt]

pedestrianId pathogenLoad-PID2
1 0.0
2 28.003831916285865
3 0.6235649940239728
4 1191.3621816415603
5 35701.21921094052
6 21.02900290517455
7 0.5479265963210294
8 1217.7407180886798
9 4498.7581805842
10 96.19476512290383
11 5052.994946716445
12 0.24795007394076932
13 0.0
14 0.0
15 4468.523885503826
16 54.226883615936856
17 1250.689077943973
18 0.4953600181298644
19 4339.930255319443
20 144.12578091509593
21 1302.9697961089187
22 0.22076061423677357
23 1455.940105869817
24 50.13587298889647
25 47.84770917752059
26 114.57453618432201
27 70932.69863703504
28 69.97940793368859
29 3339.687536396802
30 1360.9687668845804
31 36242.71302638758
32 3354.2602072188383
33 103.92701594333614
34 1240.0996660690512
35 3120.8932368275814
36 71023.57804413264
37 1173.2613280593725
38 54.19300780151023
39 70963.94138817379
40 3214.56107930305
41 35730.75036859408
42 20.593155057409724
43 246.96716023876027
44 42.891357652039105
45 4794.653788328086
46 72.52042815151079
47 17.239568141847606
48 26.373749772914422
49 131.4230804057282
50 1189.7708252481223
51 35590.87631984844
52 0.0
53 1.5422286752200949
54 0.0
55 1250.859235679053
56 4.712784780048207
57 65.38998844255393
58 0.5293176491004655
59 51.22741972712657
60 4584.066002731029
61 1309.235532823741
