# Supplementary material for: Modelling airborne transmission of SARS-CoV-2 at a local scale
Source: PLoS One. 2022 Aug 30;17(8):e0273820. doi: 10.1371/journal.pone.0273820 (PMC9426895; doi:10.1371/journal.pone.0273820)
Supplement: S1 Dataset — The data sets contain the parameters and configurations for the simulation defined in the scenario file as well as the simulation outputs for all numerical experiments presented in this contribution. In addition, the scripts for the evaluation of the results are provided. (ZIP) [file pone.0273820.s003.zip › simulation_data/output/choirRehearsal/condM/miller-2020-life_seed_091/pathogenLoad.txt]

pedestrianId pathogenLoad-PID2
1 0.0
2 39105.065200993835
3 1271.1564274981592
4 3307.9413058096457
5 27.654442146215327
6 1144.6837295010394
7 48.491816736113364
8 4929.522764627687
9 1079.6608592367386
10 72.13342644392526
11 74.11606336928739
12 35795.74139821388
13 1242.7622707846724
14 0.0
15 1202.5651515618908
16 81.5441860572666
17 6202.256706505172
18 35611.60230369522
19 3278.198194248623
20 40.848475857045095
21 0.0
22 1.6504091597189243
23 4844.164694547128
24 72140.81846798357
25 39218.99279223653
26 89.12205718673762
27 13.49379813357986
28 4572.479818220349
29 24.202021303920663
30 3118.2449887049415
31 3246.5812878380902
32 3349.218825840789
33 25.16039446425818
34 6084.06400105068
35 4850.988630389023
36 46.96118963826745
37 6162.276039923843
38 75706.41941856942
39 28.00369037475731
40 3455.504711286703
41 63.125717536393786
42 5019.614841965657
43 26.47753278660425
44 29.61080403172904
45 26.838113491978586
46 0.007950892873078336
47 6069.795363708902
48 1062.9281575948835
49 19.24092580764886
50 123.65582587038215
51 4893.378090063745
52 0.0023882472817159215
53 5204.517491364723
54 0.2332054420214931
55 4484.456984725744
56 112.1072681716397
57 1267.1351590212241
58 27.113227816365388
59 103.27300690257543
60 14.29125236187037
61 85.46264708580385
