# Supplementary material for: Modelling airborne transmission of SARS-CoV-2 at a local scale
Source: PLoS One. 2022 Aug 30;17(8):e0273820. doi: 10.1371/journal.pone.0273820 (PMC9426895; doi:10.1371/journal.pone.0273820)
Supplement: S1 Dataset — The data sets contain the parameters and configurations for the simulation defined in the scenario file as well as the simulation outputs for all numerical experiments presented in this contribution. In addition, the scripts for the evaluation of the results are provided. (ZIP) [file pone.0273820.s003.zip › simulation_data/output/choirRehearsal/condM/miller-2020-life_seed_092/pathogenLoad.txt]

pedestrianId pathogenLoad-PID2
1 0.0
2 56.28538174140752
3 3934.7847162088383
4 48.70621558743468
5 56.568716523807204
6 174.5609737916926
7 162.14174951571601
8 79.4036653602004
9 1097.2787963493986
10 71468.54536653093
11 95.19885100221963
12 101.90811743786249
13 3917.0320521682797
14 49.39366379531249
15 49.688532636027105
16 1039.2995558262537
17 0.0
18 64.48849891866871
19 24.83521603853353
20 4562.9346334829615
21 99.04265936425432
22 36309.47033211854
23 1081.508556243643
24 4098.86100083273
25 42.94173916026702
26 12.46024696316922
27 1104.7942456990859
28 3948.564934421834
29 0.3409689460720572
30 14.149657901378122
31 1065.2121154780677
32 30.131569963540137
33 35.92896751549746
34 3370.6086922756117
35 6.328231904789212
36 33.73271572853874
37 44.257113861765326
38 13.32582931677072
39 35945.21841956157
40 93.32323751979766
41 1166.6031344055698
42 26.01835903875747
43 13.226956685523383
44 4322.792651972886
45 1052.3881388730706
46 0.171751025982111
47 1060.0987745728594
48 127.73831250519339
49 68.01358543713096
50 223.16604162611173
51 71013.69502170329
52 991.5399524094929
53 1062.2436907646008
54 110533.71386839154
55 48.11033222961396
56 26.979348889422358
57 18.967596845725968
58 3199.9958848602028
59 4260.241806871745
60 0.2430847176673142
61 987.8537818109672
