# Supplementary material for: Modelling airborne transmission of SARS-CoV-2 at a local scale
Source: PLoS One. 2022 Aug 30;17(8):e0273820. doi: 10.1371/journal.pone.0273820 (PMC9426895; doi:10.1371/journal.pone.0273820)
Supplement: S1 Dataset — The data sets contain the parameters and configurations for the simulation defined in the scenario file as well as the simulation outputs for all numerical experiments presented in this contribution. In addition, the scripts for the evaluation of the results are provided. (ZIP) [file pone.0273820.s003.zip › simulation_data/output/choirRehearsal/condM/miller-2020-life_seed_093/pathogenLoad.txt]

pedestrianId pathogenLoad-PID2
1 0.0
2 0.8767569052028855
3 2252.053140632994
4 61.524937669640465
5 0.23873789985888708
6 1.737619893195617
7 8.485601519320488
8 3464.389845305833
9 35905.1139899965
10 3471.196964728203
11 1.422509872319526
12 0.2992365196153426
13 49.1239916544064
14 59.11089621924681
15 1.1307812432694724
16 33.33747683772707
17 0.0
18 45.13896359715236
19 2149.3029606749537
20 10.072578970215789
21 7997.3483336619765
22 35808.93670023361
23 49.97947801609441
24 46.99715495280607
25 24.204885307926553
26 8017.39690656285
27 3122.727783306974
28 3497.2410856862048
29 35991.504725488645
30 3239.267973937408
31 3298.514724298512
32 10055.709546998496
33 0.06914219781285694
34 75.07364784452477
35 8134.330883462584
36 23.004591999800752
37 0.0
38 8071.535164103976
39 0.006646870013222029
40 0.06646209874828865
41 2287.8506960617974
42 7996.393763817558
43 0.1364753907300797
44 58.49776600316329
45 0.0
46 56.611135567645256
47 37.61789199072491
48 2258.207034591261
49 325.8725476775451
50 7039.447135259052
51 35530.33830126555
52 0.12376410698987644
53 28.40624265372168
54 47.664914394570566
55 0.05831981464779115
56 2344.2642268911136
57 10895.013306325784
58 173.1615681548917
59 90.99453730806779
60 2308.769310219491
61 107.19364729177805
