# Supplementary material for: Modelling airborne transmission of SARS-CoV-2 at a local scale
Source: PLoS One. 2022 Aug 30;17(8):e0273820. doi: 10.1371/journal.pone.0273820 (PMC9426895; doi:10.1371/journal.pone.0273820)
Supplement: S1 Dataset — The data sets contain the parameters and configurations for the simulation defined in the scenario file as well as the simulation outputs for all numerical experiments presented in this contribution. In addition, the scripts for the evaluation of the results are provided. (ZIP) [file pone.0273820.s003.zip › simulation_data/output/choirRehearsal/condM/miller-2020-life_seed_094/pathogenLoad.txt]

pedestrianId pathogenLoad-PID2
1 0.0
2 35716.61585273039
3 243.26478598036715
4 9.993568779959299
5 35661.53292898819
6 43.20370554645411
7 35689.35605068616
8 3759.599281176398
9 2076.3833910450726
10 2092.6522913555605
11 3360.577620353892
12 0.013522851241833654
13 0.5916004493618219
14 2145.131846171732
15 2175.3375570258204
16 65.21537906567109
17 277.84322931045773
18 64.58349133699076
19 71436.56635529379
20 42.81504362947801
21 176.9010886569038
22 1.9885674214056361
23 0.0018268709824425322
24 25.098631000612915
25 62.780696861602024
26 3752.0070033061556
27 35443.633656260805
28 2.3361416645305706
29 53.149351757820696
30 0.0281589343075597
31 2122.8625303987164
32 50.31962385432331
33 178.8878208498716
34 231.47677832626948
35 109.42486288160244
36 0.010952738832378631
37 0.0
38 112.17189358047918
39 252.03632800178295
40 0.0
41 37699.86170741098
42 25.35207564627965
43 3354.2356845195063
44 0.7749091989803265
45 3068.2714022522473
46 3794.8144081592222
47 0.7986151050311332
48 41.883880576559
49 53.4864968183272
50 123.64243906170825
51 3384.7714949029614
52 3832.0879701136328
53 8.986981003988136
54 0.0
55 69.34930588341605
56 23.35253312341641
57 2192.894473836732
58 0.006921059040761466
59 0.0
60 65.81642382790564
61 38714.86224587484
