# Supplementary material for: Modelling airborne transmission of SARS-CoV-2 at a local scale
Source: PLoS One. 2022 Aug 30;17(8):e0273820. doi: 10.1371/journal.pone.0273820 (PMC9426895; doi:10.1371/journal.pone.0273820)
Supplement: S1 Dataset — The data sets contain the parameters and configurations for the simulation defined in the scenario file as well as the simulation outputs for all numerical experiments presented in this contribution. In addition, the scripts for the evaluation of the results are provided. (ZIP) [file pone.0273820.s003.zip › simulation_data/output/choirRehearsal/condM/miller-2020-life_seed_095/pathogenLoad.txt]

pedestrianId pathogenLoad-PID2
1 0.0
2 3791.9718662730593
3 3684.4384640790136
4 2381.712624716324
5 39.65873125932763
6 35982.51205149008
7 220.49592733101161
8 35.58308827195662
9 108.71881067724277
10 1.9425603821933828
11 6.315620475416942
12 0.5769256100633849
13 102.67279525504607
14 35507.58674159313
15 105.2792906576782
16 122.80325165748692
17 25.456170905263512
18 24.024885990098486
19 3651.165915123381
20 32.576021174361756
21 23.696420974631394
22 2330.303364475464
23 101.40520717485185
24 49.93922565045348
25 71230.70350852744
26 12.37639697688114
27 31.77471219225943
28 28.73199458844097
29 74.66204080963072
30 0.23165686703497868
31 3421.425017332894
32 125.94638213523277
33 2365.135429828363
34 40.066650902616836
35 39442.23384410349
36 40.8265579773038
37 33.20832854050487
38 42.50289885234934
39 3305.688603555518
40 71131.4626882541
41 24.72369603002551
42 3789.923754525513
43 2510.5840392642767
44 25.113912720132
45 3136.09752110739
46 13.944449614598312
47 42.60854873072825
48 46.51646100388013
49 0.7093165623430199
50 24.51478062391539
51 3192.203770294168
52 81.72888686648184
53 13.525248429500808
54 35680.936663569715
55 55.899806136166895
56 2400.3014240398993
57 35493.373857222155
58 0.0
59 3244.4009412323594
60 2438.5019977237553
61 0.0
