# Supplementary material for: Modelling airborne transmission of SARS-CoV-2 at a local scale
Source: PLoS One. 2022 Aug 30;17(8):e0273820. doi: 10.1371/journal.pone.0273820 (PMC9426895; doi:10.1371/journal.pone.0273820)
Supplement: S1 Dataset — The data sets contain the parameters and configurations for the simulation defined in the scenario file as well as the simulation outputs for all numerical experiments presented in this contribution. In addition, the scripts for the evaluation of the results are provided. (ZIP) [file pone.0273820.s003.zip › simulation_data/output/choirRehearsal/condM/miller-2020-life_seed_096/pathogenLoad.txt]

pedestrianId pathogenLoad-PID2
1 0.0
2 143.02142180403212
3 0.9015955803915262
4 10.763588622301913
5 2067.094085523319
6 50.29053826304119
7 0.00792541882929557
8 0.14566024829269372
9 40293.23698073914
10 71283.74984134632
11 56.294559295645875
12 36515.83072643304
13 0.3090945562177105
14 30.388531223269396
15 102.49210292108113
16 36244.498723743425
17 2238.62680073178
18 101.03413573621583
19 6865.127392247386
20 3331.210295267619
21 4588.786272206352
22 11.233770119906993
23 81.25953861222841
24 9.905776229927085
25 37.58224240227524
26 3420.557702886522
27 2244.84614010059
28 121.59611815031047
29 38.48416154229302
30 0.9660042721668832
31 2167.6794120537947
32 3583.5946971315902
33 61.06070652316679
34 47.79179725700877
35 0.0
36 34.37373413228329
37 37861.0888252839
38 9148.5118140809
39 54.73464835484618
40 0.3068185763472005
41 54.1161408351085
42 0.012450770704456717
43 6994.663009377937
44 2182.6570337090457
45 7016.931084253959
46 80.45522830600379
47 50.979466687133055
48 35451.052915217246
49 0.014067721151307071
50 587.542776345479
51 7026.167499021419
52 2141.568166052084
53 1.0515450738623549
54 53.262819001042615
55 71432.07694423375
56 14104.600106350177
57 7106.840535275572
58 4644.944960493334
59 6740.615521878344
60 187.73936236748818
61 3316.2285432128406
