# Supplementary material for: Modelling airborne transmission of SARS-CoV-2 at a local scale
Source: PLoS One. 2022 Aug 30;17(8):e0273820. doi: 10.1371/journal.pone.0273820 (PMC9426895; doi:10.1371/journal.pone.0273820)
Supplement: S1 Dataset — The data sets contain the parameters and configurations for the simulation defined in the scenario file as well as the simulation outputs for all numerical experiments presented in this contribution. In addition, the scripts for the evaluation of the results are provided. (ZIP) [file pone.0273820.s003.zip › simulation_data/output/choirRehearsal/condM/miller-2020-life_seed_097/pathogenLoad.txt]

pedestrianId pathogenLoad-PID2
1 0.0
2 6850.988798575513
3 17.319092872902296
4 0.0
5 0.0
6 109.22362446058695
7 73.58037137791827
8 0.13474435833519643
9 1.3541727073524443
10 4792.333555166898
11 0.7773951830028616
12 4810.322251303503
13 0.2997568393928266
14 42.35862414172397
15 0.0
16 35744.693014419136
17 0.0
18 0.0
19 0.0548190474844623
20 0.1947142487253542
21 2242.9039303119835
22 53.88967137406519
23 14.027914210866175
24 0.0
25 46.09092546066802
26 78.75435250955776
27 0.0
28 6.5485452206369725
29 2224.2120006302584
30 49.85404099102588
31 75.54132293155968
32 4860.065124315937
33 4261.318925409485
34 3272.8257221747076
35 0.9905178001938402
36 0.0
37 2692.633729840356
38 0.0
39 42.02890433076882
40 71.68939405956309
41 4197.011437897499
42 7181.750872993924
43 40085.37819493048
44 3531.823047518625
45 0.0
46 2258.7976662413434
47 68.72859520104804
48 78.9481683025257
49 3291.0746458735534
50 6855.775180417656
51 5005.3062581485665
52 35549.82291332419
53 4924.668639659936
54 71206.39571791902
55 106926.35512513026
56 3176.5533187291944
57 1.6336195490099963
58 0.0
59 0.0
60 41.0683588034136
61 57.80189942273645
