# Supplementary material for: Modelling airborne transmission of SARS-CoV-2 at a local scale
Source: PLoS One. 2022 Aug 30;17(8):e0273820. doi: 10.1371/journal.pone.0273820 (PMC9426895; doi:10.1371/journal.pone.0273820)
Supplement: S1 Dataset — The data sets contain the parameters and configurations for the simulation defined in the scenario file as well as the simulation outputs for all numerical experiments presented in this contribution. In addition, the scripts for the evaluation of the results are provided. (ZIP) [file pone.0273820.s003.zip › simulation_data/output/choirRehearsal/condM/miller-2020-life_seed_098/pathogenLoad.txt]

pedestrianId pathogenLoad-PID2
1 0.0
2 1.0252228262795589
3 3108.5918210037094
4 47.326358613967194
5 0.7124805223290793
6 0.779565777973745
7 0.8416002822817038
8 51.95426783959493
9 35935.497310222614
10 35596.74283292407
11 3514.4521048443817
12 0.0
13 5498.047298661577
14 192.1608063723922
15 39.283651601303454
16 87.09833129538126
17 26.247705069651133
18 33.80600851335935
19 0.45764822645824876
20 0.3438560892028489
21 5669.275077800043
22 55.71425410753287
23 0.0
24 0.0070332565823721365
25 8824.829082912145
26 51.59139817063493
27 0.0
28 71754.65281848112
29 9054.234135874924
30 40.57140667525653
31 1.320918803262042
32 0.7734220965676997
33 35556.94838820279
34 50.52640479890725
35 3160.720891915152
36 3109.2800311660712
37 71346.60287419197
38 35743.711986830865
39 47.16546198886725
40 8501.99094696881
41 3367.271612488651
42 0.0
43 3083.067708661853
44 54.39711097390828
45 2.909209110275633
46 60.169372580451174
47 8898.288376300054
48 0.546437759435338
49 3138.7170705915237
50 36007.43292283268
51 0.0
52 5448.762346657966
53 3050.4770679727203
54 6389.096702610098
55 72.29438951899121
56 42.05724840664423
57 8924.189599777552
58 17.31561683997744
59 18.24712623014736
60 17.97274012400015
61 9195.651068177576
