# Supplementary material for: Modelling airborne transmission of SARS-CoV-2 at a local scale
Source: PLoS One. 2022 Aug 30;17(8):e0273820. doi: 10.1371/journal.pone.0273820 (PMC9426895; doi:10.1371/journal.pone.0273820)
Supplement: S1 Dataset — The data sets contain the parameters and configurations for the simulation defined in the scenario file as well as the simulation outputs for all numerical experiments presented in this contribution. In addition, the scripts for the evaluation of the results are provided. (ZIP) [file pone.0273820.s003.zip › simulation_data/output/choirRehearsal/condM/miller-2020-life_seed_099/pathogenLoad.txt]

pedestrianId pathogenLoad-PID2
1 0.0
2 0.4745633545373883
3 4992.804568683553
4 0.05361061350119452
5 0.07335454013522458
6 0.9482317037791128
7 0.11230968855468815
8 24.67640323264624
9 2801.5167344504434
10 110.35299772946817
11 35870.67593569146
12 2786.18632027964
13 0.15942665113072582
14 39.553292853954154
15 0.004256717704931542
16 4709.728956211889
17 0.5703570987539474
18 2868.903762750887
19 0.0
20 90.79988909979558
21 1.3547739836518395
22 71597.27141394054
23 46.71507400523184
24 46.70832492320093
25 10.524648619526449
26 35596.04236082646
27 3296.3737770811986
28 55.59493587636572
29 2949.566496452089
30 2834.415474258514
31 112.4789936599413
32 35938.804171140524
33 0.0
34 13.367239435493063
35 3149.154080418088
36 0.05921900314682438
37 65.04577880733439
38 6014.988510063007
39 22.66610035528223
40 0.0
41 0.5634152484946453
42 1.35602395496889
43 0.0
44 0.28886398732806523
45 55.68187169830775
46 1.3621529636676926
47 157.4326360483945
48 59.05815442609927
49 71206.34827903059
50 211.42150571272097
51 35425.87952160711
52 2914.342477575145
53 47.18247539930967
54 0.0
55 35563.847748631204
56 3078.3223560380916
57 2878.4000480499685
58 4892.992422785545
59 64.93736839283297
60 3186.4496150993064
61 170.0879672304542
