# Supplementary material for: Modelling airborne transmission of SARS-CoV-2 at a local scale
Source: PLoS One. 2022 Aug 30;17(8):e0273820. doi: 10.1371/journal.pone.0273820 (PMC9426895; doi:10.1371/journal.pone.0273820)
Supplement: S1 Dataset — The data sets contain the parameters and configurations for the simulation defined in the scenario file as well as the simulation outputs for all numerical experiments presented in this contribution. In addition, the scripts for the evaluation of the results are provided. (ZIP) [file pone.0273820.s003.zip › simulation_data/output/closeContact/closeContact/pathogenConcentration.txt]

timeStep x y size gridConcentration-PID6
2 1.0 1.0 4.0 0.0
2 1.0 3.0 4.0 0.0
2 3.0 1.0 4.0 0.0
2 3.0 3.0 4.0 0.0
26 1.0 1.0 4.0 0.0
26 1.0 3.0 4.0 0.0
26 3.0 1.0 4.0 0.0
26 3.0 3.0 4.0 2098.2931167305283
52 1.0 1.0 4.0 0.0
52 1.0 3.0 4.0 0.0
52 3.0 1.0 4.0 0.0
52 3.0 3.0 4.0 3471.4435013034654
77 1.0 1.0 4.0 0.0
77 1.0 3.0 4.0 0.0
77 3.0 1.0 4.0 0.0
77 3.0 3.0 4.0 5528.894295321382
102 1.0 1.0 4.0 0.0
102 1.0 3.0 4.0 0.0
102 3.0 1.0 4.0 0.0
102 3.0 3.0 4.0 6863.599123458429
127 1.0 1.0 4.0 0.0
127 1.0 3.0 4.0 0.0
127 3.0 1.0 4.0 0.0
127 3.0 3.0 4.0 8882.087687040465
152 1.0 1.0 4.0 0.0
152 1.0 3.0 4.0 0.0
152 3.0 1.0 4.0 0.0
152 3.0 3.0 4.0 10178.277804127423
177 1.0 1.0 4.0 0.0
177 1.0 3.0 4.0 0.0
177 3.0 1.0 4.0 0.0
177 3.0 3.0 4.0 12158.694035846604
201 1.0 1.0 4.0 0.0
201 1.0 3.0 4.0 0.0
201 3.0 1.0 4.0 0.0
201 3.0 3.0 4.0 13423.45063744275
226 1.0 1.0 4.0 0.0
226 1.0 3.0 4.0 0.0
226 3.0 1.0 4.0 0.0
226 3.0 3.0 4.0 15367.56227335771
251 1.0 1.0 4.0 0.0
251 1.0 3.0 4.0 0.0
251 3.0 1.0 4.0 0.0
251 3.0 3.0 4.0 16589.906620676484
276 1.0 1.0 4.0 0.0
276 1.0 3.0 4.0 0.0
276 3.0 1.0 4.0 0.0
276 3.0 3.0 4.0 18497.648407614568
301 1.0 1.0 4.0 0.0
301 1.0 3.0 4.0 0.0
301 3.0 1.0 4.0 0.0
301 3.0 3.0 4.0 19684.040649301587
326 1.0 1.0 4.0 0.0
326 1.0 3.0 4.0 0.0
326 3.0 1.0 4.0 0.0
326 3.0 3.0 4.0 21556.243275761466
351 1.0 1.0 4.0 0.0
351 1.0 3.0 4.0 0.0
351 3.0 1.0 4.0 0.0
351 3.0 3.0 4.0 22707.50455904422
376 1.0 1.0 4.0 0.0
376 1.0 3.0 4.0 0.0
376 3.0 1.0 4.0 0.0
376 3.0 3.0 4.0 24544.97974057305
401 1.0 1.0 4.0 0.0
401 1.0 3.0 4.0 0.0
401 3.0 1.0 4.0 0.0
401 3.0 3.0 4.0 25661.912457650407
426 1.0 1.0 4.0 0.0
426 1.0 3.0 4.0 0.0
426 3.0 1.0 4.0 0.0
426 3.0 3.0 4.0 27465.4533701866
451 1.0 1.0 4.0 0.0
451 1.0 3.0 4.0 0.0
451 3.0 1.0 4.0 0.0
451 3.0 3.0 4.0 28548.841586594324
476 1.0 1.0 4.0 0.0
476 1.0 3.0 4.0 0.0
476 3.0 1.0 4.0 0.0
476 3.0 3.0 4.0 30319.223289912836
501 1.0 1.0 4.0 0.0
501 1.0 3.0 4.0 0.0
501 3.0 1.0 4.0 0.0
501 3.0 3.0 4.0 31369.833163105064
526 1.0 1.0 4.0 0.0
526 1.0 3.0 4.0 0.0
526 3.0 1.0 4.0 0.0
526 3.0 3.0 4.0 33107.81301459112
551 1.0 1.0 4.0 0.0
551 1.0 3.0 4.0 0.0
551 3.0 1.0 4.0 0.0
551 3.0 3.0 4.0 34126.39320296156
576 1.0 1.0 4.0 0.0
576 1.0 3.0 4.0 0.0
576 3.0 1.0 4.0 0.0
576 3.0 3.0 4.0 35832.711261933815
601 1.0 1.0 4.0 0.0
601 1.0 3.0 4.0 0.0
601 3.0 1.0 4.0 0.0
601 3.0 3.0 4.0 36819.99332449484
626 1.0 1.0 4.0 0.0
626 1.0 3.0 4.0 0.0
626 3.0 1.0 4.0 0.0
626 3.0 3.0 4.0 38495.372747293746
651 1.0 1.0 4.0 0.0
651 1.0 3.0 4.0 0.0
651 3.0 1.0 4.0 0.0
651 3.0 3.0 4.0 39452.07153422679
676 1.0 1.0 4.0 0.0
676 1.0 3.0 4.0 0.0
676 3.0 1.0 4.0 0.0
676 3.0 3.0 4.0 41097.218960279155
701 1.0 1.0 4.0 0.0
701 1.0 3.0 4.0 0.0
701 3.0 1.0 4.0 0.0
701 3.0 3.0 4.0 42024.032994564994
726 1.0 1.0 4.0 0.0
726 1.0 3.0 4.0 0.0
726 3.0 1.0 4.0 0.0
726 3.0 3.0 4.0 43639.63892363078
751 1.0 1.0 4.0 0.0
751 1.0 3.0 4.0 0.0
751 3.0 1.0 4.0 0.0
751 3.0 3.0 4.0 44537.250773963184
777 1.0 1.0 4.0 0.0
777 1.0 3.0 4.0 0.0
777 3.0 1.0 4.0 0.0
777 3.0 3.0 4.0 46102.68104949017
802 1.0 1.0 4.0 0.0
802 1.0 3.0 4.0 0.0
802 3.0 1.0 4.0 0.0
802 3.0 3.0 4.0 46971.3561887629
827 1.0 1.0 4.0 0.0
827 1.0 3.0 4.0 0.0
827 3.0 1.0 4.0 0.0
827 3.0 3.0 4.0 48529.16787100192
852 1.0 1.0 4.0 0.0
852 1.0 3.0 4.0 0.0
852 3.0 1.0 4.0 0.0
852 3.0 3.0 4.0 49369.972432028844
877 1.0 1.0 4.0 0.0
877 1.0 3.0 4.0 0.0
877 3.0 1.0 4.0 0.0
877 3.0 3.0 4.0 50900.233656916476
902 1.0 1.0 4.0 0.0
902 1.0 3.0 4.0 0.0
902 3.0 1.0 4.0 0.0
902 3.0 3.0 4.0 51713.804204584434
927 1.0 1.0 4.0 0.0
927 1.0 3.0 4.0 0.0
927 3.0 1.0 4.0 0.0
927 3.0 3.0 4.0 53217.14422543624
952 1.0 1.0 4.0 0.0
952 1.0 3.0 4.0 0.0
952 3.0 1.0 4.0 0.0
952 3.0 3.0 4.0 54004.10278547004
977 1.0 1.0 4.0 0.0
977 1.0 3.0 4.0 0.0
977 3.0 1.0 4.0 0.0
977 3.0 3.0 4.0 55481.13648343601
1002 1.0 1.0 4.0 0.0
1002 1.0 3.0 4.0 0.0
1002 3.0 1.0 4.0 0.0
1002 3.0 3.0 4.0 56242.0908744732
1027 1.0 1.0 4.0 0.0
1027 1.0 3.0 4.0 0.0
1027 3.0 1.0 4.0 0.0
1027 3.0 3.0 4.0 57693.41908679842
1052 1.0 1.0 4.0 0.0
1052 1.0 3.0 4.0 0.0
1052 3.0 1.0 4.0 0.0
1052 3.0 3.0 4.0 58428.96324487977
1077 1.0 1.0 4.0 0.0
1077 1.0 3.0 4.0 0.0
1077 3.0 1.0 4.0 0.0
1077 3.0 3.0 4.0 59855.17308566769
1102 1.0 1.0 4.0 0.0
1102 1.0 3.0 4.0 0.0
1102 3.0 1.0 4.0 0.0
1102 3.0 3.0 4.0 60565.887381315966
1127 1.0 1.0 4.0 0.0
1127 1.0 3.0 4.0 0.0
1127 3.0 1.0 4.0 0.0
1127 3.0 3.0 4.0 61967.55255496536
1152 1.0 1.0 4.0 0.0
1152 1.0 3.0 4.0 0.0
1152 3.0 1.0 4.0 0.0
1152 3.0 3.0 4.0 62654.00410302236
1177 1.0 1.0 4.0 0.0
1177 1.0 3.0 4.0 0.0
1177 3.0 1.0 4.0 0.0
1177 3.0 3.0 4.0 64031.685210505464
1202 1.0 1.0 4.0 0.0
1202 1.0 3.0 4.0 0.0
1202 3.0 1.0 4.0 0.0
1202 3.0 3.0 4.0 64694.428172892
1227 1.0 1.0 4.0 0.0
1227 1.0 3.0 4.0 0.0
1227 3.0 1.0 4.0 0.0
1227 3.0 3.0 4.0 66048.67301103711
1252 1.0 1.0 4.0 0.0
1252 1.0 3.0 4.0 0.0
1252 3.0 1.0 4.0 0.0
1252 3.0 3.0 4.0 66688.24889259826
1277 1.0 1.0 4.0 0.0
1277 1.0 3.0 4.0 0.0
1277 3.0 1.0 4.0 0.0
1277 3.0 3.0 4.0 68019.59274653689
1302 1.0 1.0 4.0 0.0
1302 1.0 3.0 4.0 0.0
1302 3.0 1.0 4.0 0.0
1302 3.0 3.0 4.0 68636.53068413003
1327 1.0 1.0 4.0 0.0
1327 1.0 3.0 4.0 0.0
1327 3.0 1.0 4.0 0.0
1327 3.0 3.0 4.0 69945.49661306427
1352 1.0 1.0 4.0 0.0
1352 1.0 3.0 4.0 0.0
1352 3.0 1.0 4.0 0.0
1352 3.0 3.0 4.0 70540.31365804422
1377 1.0 1.0 4.0 0.0
1377 1.0 3.0 4.0 0.0
1377 3.0 1.0 4.0 0.0
1377 3.0 3.0 4.0 71827.41277448757
1402 1.0 1.0 4.0 0.0
1402 1.0 3.0 4.0 0.0
1402 3.0 1.0 4.0 0.0
1402 3.0 3.0 4.0 72400.61416873986
1427 1.0 1.0 4.0 0.0
1427 1.0 3.0 4.0 0.0
1427 3.0 1.0 4.0 0.0
1427 3.0 3.0 4.0 73666.34591137987
1452 1.0 1.0 4.0 0.0
1452 1.0 3.0 4.0 0.0
1452 3.0 1.0 4.0 0.0
1452 3.0 3.0 4.0 74218.42535704939
1477 1.0 1.0 4.0 0.0
1477 1.0 3.0 4.0 0.0
1477 3.0 1.0 4.0 0.0
1477 3.0 3.0 4.0 75463.27775737824
1502 1.0 1.0 4.0 0.0
1502 1.0 3.0 4.0 0.0
1502 3.0 1.0 4.0 0.0
1502 3.0 3.0 4.0 75994.71768043745
1527 1.0 1.0 4.0 0.0
1527 1.0 3.0 4.0 0.0
1527 3.0 1.0 4.0 0.0
1527 3.0 3.0 4.0 75121.84389987256
1552 1.0 1.0 4.0 0.0
1552 1.0 3.0 4.0 0.0
1552 3.0 1.0 4.0 0.0
1552 3.0 3.0 4.0 74258.99592978576
1577 1.0 1.0 4.0 0.0
1577 1.0 3.0 4.0 0.0
1577 3.0 1.0 4.0 0.0
1577 3.0 3.0 4.0 73406.05861392192
1602 1.0 1.0 4.0 0.0
1602 1.0 3.0 4.0 0.0
1602 3.0 1.0 4.0 0.0
1602 3.0 3.0 4.0 72562.91811870833
1627 1.0 1.0 4.0 0.0
1627 1.0 3.0 4.0 0.0
1627 3.0 1.0 4.0 0.0
1627 3.0 3.0 4.0 71729.46191806236
1652 1.0 1.0 4.0 0.0
1652 1.0 3.0 4.0 0.0
1652 3.0 1.0 4.0 0.0
1652 3.0 3.0 4.0 70905.57877837392
1677 1.0 1.0 4.0 0.0
1677 1.0 3.0 4.0 0.0
1677 3.0 1.0 4.0 0.0
1677 3.0 3.0 4.0 70091.1587436594
1702 1.0 1.0 4.0 0.0
1702 1.0 3.0 4.0 0.0
1702 3.0 1.0 4.0 0.0
1702 3.0 3.0 4.0 69286.09312088788
1727 1.0 1.0 4.0 0.0
1727 1.0 3.0 4.0 0.0
1727 3.0 1.0 4.0 0.0
1727 3.0 3.0 4.0 68490.27446547402
1752 1.0 1.0 4.0 0.0
1752 1.0 3.0 4.0 0.0
1752 3.0 1.0 4.0 0.0
1752 3.0 3.0 4.0 67703.59656693912
1777 1.0 1.0 4.0 0.0
1777 1.0 3.0 4.0 0.0
1777 3.0 1.0 4.0 0.0
1777 3.0 3.0 4.0 66925.95443473555
1802 1.0 1.0 4.0 0.0
1802 1.0 3.0 4.0 0.0
1802 3.0 1.0 4.0 0.0
1802 3.0 3.0 4.0 66157.24428423525
1827 1.0 1.0 4.0 0.0
1827 1.0 3.0 4.0 0.0
1827 3.0 1.0 4.0 0.0
1827 3.0 3.0 4.0 65397.36352287804
1852 1.0 1.0 4.0 0.0
1852 1.0 3.0 4.0 0.0
1852 3.0 1.0 4.0 0.0
1852 3.0 3.0 4.0 64646.2107364801
1877 1.0 1.0 4.0 0.0
1877 1.0 3.0 4.0 0.0
1877 3.0 1.0 4.0 0.0
1877 3.0 3.0 4.0 63903.685675698536
1902 1.0 1.0 4.0 0.0
1902 1.0 3.0 4.0 0.0
1902 3.0 1.0 4.0 0.0
1902 3.0 3.0 4.0 63169.68924265256
1927 1.0 1.0 4.0 0.0
1927 1.0 3.0 4.0 0.0
1927 3.0 1.0 4.0 0.0
1927 3.0 3.0 4.0 62444.12347769762
1952 1.0 1.0 4.0 0.0
1952 1.0 3.0 4.0 0.0
1952 3.0 1.0 4.0 0.0
1952 3.0 3.0 4.0 61726.891546351544
1977 1.0 1.0 4.0 0.0
1977 1.0 3.0 4.0 0.0
1977 3.0 1.0 4.0 0.0
1977 3.0 3.0 4.0 61017.89772637126
2002 1.0 1.0 4.0 0.0
2002 1.0 3.0 4.0 0.0
2002 3.0 1.0 4.0 0.0
2002 3.0 3.0 4.0 60317.0473949771
2027 1.0 1.0 4.0 0.0
2027 1.0 3.0 4.0 0.0
2027 3.0 1.0 4.0 0.0
2027 3.0 3.0 4.0 59624.24701622504
2052 1.0 1.0 4.0 0.0
2052 1.0 3.0 4.0 0.0
2052 3.0 1.0 4.0 0.0
2052 3.0 3.0 4.0 58939.40412852283
2077 1.0 1.0 4.0 0.0
2077 1.0 3.0 4.0 0.0
2077 3.0 1.0 4.0 0.0
2077 3.0 3.0 4.0 58262.427332290266
2102 1.0 1.0 4.0 0.0
2102 1.0 3.0 4.0 0.0
2102 3.0 1.0 4.0 0.0
2102 3.0 3.0 4.0 57593.22627776076
2127 1.0 1.0 4.0 0.0
2127 1.0 3.0 4.0 0.0
2127 3.0 1.0 4.0 0.0
2127 3.0 3.0 4.0 56931.71165292334
2152 1.0 1.0 4.0 0.0
2152 1.0 3.0 4.0 0.0
2152 3.0 1.0 4.0 0.0
2152 3.0 3.0 4.0 56277.79517160313
2177 1.0 1.0 4.0 0.0
2177 1.0 3.0 4.0 0.0
2177 3.0 1.0 4.0 0.0
2177 3.0 3.0 4.0 55631.389561678225
2202 1.0 1.0 4.0 0.0
2202 1.0 3.0 4.0 0.0
2202 3.0 1.0 4.0 0.0
2202 3.0 3.0 4.0 54992.408553432724
2227 1.0 1.0 4.0 0.0
2227 1.0 3.0 4.0 0.0
2227 3.0 1.0 4.0 0.0
2227 3.0 3.0 4.0 54360.76686804285
2252 1.0 1.0 4.0 0.0
2252 1.0 3.0 4.0 0.0
2252 3.0 1.0 4.0 0.0
2252 3.0 3.0 4.0 53736.38020619556
2277 1.0 1.0 4.0 0.0
2277 1.0 3.0 4.0 0.0
2277 3.0 1.0 4.0 0.0
2277 3.0 3.0 4.0 53119.16523683821
2302 1.0 1.0 4.0 0.0
2302 1.0 3.0 4.0 0.0
2302 3.0 1.0 4.0 0.0
2302 3.0 3.0 4.0 52509.03958605675
2327 1.0 1.0 4.0 0.0
2327 1.0 3.0 4.0 0.0
2327 3.0 1.0 4.0 0.0
2327 3.0 3.0 4.0 51905.92182608237
2352 1.0 1.0 4.0 0.0
2352 1.0 3.0 4.0 0.0
2352 3.0 1.0 4.0 0.0
2352 3.0 3.0 4.0 51309.73146442387
2377 1.0 1.0 4.0 0.0
2377 1.0 3.0 4.0 0.0
2377 3.0 1.0 4.0 0.0
2377 3.0 3.0 4.0 50720.38893312518
2402 1.0 1.0 4.0 0.0
2402 1.0 3.0 4.0 0.0
2402 3.0 1.0 4.0 0.0
2402 3.0 3.0 4.0 50137.81557814616
2427 1.0 1.0 4.0 0.0
2427 1.0 3.0 4.0 0.0
2427 3.0 1.0 4.0 0.0
2427 3.0 3.0 4.0 49561.9336488653
2452 1.0 1.0 4.0 0.0
2452 1.0 3.0 4.0 0.0
2452 3.0 1.0 4.0 0.0
2452 3.0 3.0 4.0 48992.66628770338
2477 1.0 1.0 4.0 0.0
2477 1.0 3.0 4.0 0.0
2477 3.0 1.0 4.0 0.0
2477 3.0 3.0 4.0 48429.937519865474
2502 1.0 1.0 4.0 0.0
2502 1.0 3.0 4.0 0.0
2502 3.0 1.0 4.0 0.0
2502 3.0 3.0 4.0 47873.67224320183
2527 1.0 1.0 4.0 0.0
2527 1.0 3.0 4.0 0.0
2527 3.0 1.0 4.0 0.0
2527 3.0 3.0 4.0 47323.79621818436
2552 1.0 1.0 4.0 0.0
2552 1.0 3.0 4.0 0.0
2552 3.0 1.0 4.0 0.0
2552 3.0 3.0 4.0 46780.236057998605
2577 1.0 1.0 4.0 0.0
2577 1.0 3.0 4.0 0.0
2577 3.0 1.0 4.0 0.0
2577 3.0 3.0 4.0 46242.91921874968
2602 1.0 1.0 4.0 0.0
2602 1.0 3.0 4.0 0.0
2602 3.0 1.0 4.0 0.0
2602 3.0 3.0 4.0 45711.77398978029
2627 1.0 1.0 4.0 0.0
2627 1.0 3.0 4.0 0.0
2627 3.0 1.0 4.0 0.0
2627 3.0 3.0 4.0 45186.72948410054
2652 1.0 1.0 4.0 0.0
2652 1.0 3.0 4.0 0.0
2652 3.0 1.0 4.0 0.0
2652 3.0 3.0 4.0 44667.71562892686
2677 1.0 1.0 4.0 0.0
2677 1.0 3.0 4.0 0.0
2677 3.0 1.0 4.0 0.0
2677 3.0 3.0 4.0 44154.663156330316
2702 1.0 1.0 4.0 0.0
2702 1.0 3.0 4.0 0.0
2702 3.0 1.0 4.0 0.0
2702 3.0 3.0 4.0 43647.50359399187
2727 1.0 1.0 4.0 0.0
2727 1.0 3.0 4.0 0.0
2727 3.0 1.0 4.0 0.0
2727 3.0 3.0 4.0 43146.169256064226
2752 1.0 1.0 4.0 0.0
2752 1.0 3.0 4.0 0.0
2752 3.0 1.0 4.0 0.0
2752 3.0 3.0 4.0 42650.5932341385
2777 1.0 1.0 4.0 0.0
2777 1.0 3.0 4.0 0.0
2777 3.0 1.0 4.0 0.0
2777 3.0 3.0 4.0 42160.70938831413
2802 1.0 1.0 4.0 0.0
2802 1.0 3.0 4.0 0.0
2802 3.0 1.0 4.0 0.0
2802 3.0 3.0 4.0 41676.452338372415
2827 1.0 1.0 4.0 0.0
2827 1.0 3.0 4.0 0.0
2827 3.0 1.0 4.0 0.0
2827 3.0 3.0 4.0 41197.75745505026
2852 1.0 1.0 4.0 0.0
2852 1.0 3.0 4.0 0.0
2852 3.0 1.0 4.0 0.0
2852 3.0 3.0 4.0 40724.5608514151
2877 1.0 1.0 4.0 0.0
2877 1.0 3.0 4.0 0.0
2877 3.0 1.0 4.0 0.0
2877 3.0 3.0 4.0 40256.79937433842
2902 1.0 1.0 4.0 0.0
2902 1.0 3.0 4.0 0.0
2902 3.0 1.0 4.0 0.0
2902 3.0 3.0 4.0 39794.41059606709
2927 1.0 1.0 4.0 0.0
2927 1.0 3.0 4.0 0.0
2927 3.0 1.0 4.0 0.0
2927 3.0 3.0 4.0 39337.33280589211
2952 1.0 1.0 4.0 0.0
2952 1.0 3.0 4.0 0.0
2952 3.0 1.0 4.0 0.0
2952 3.0 3.0 4.0 38885.505001912155
2977 1.0 1.0 4.0 0.0
2977 1.0 3.0 4.0 0.0
2977 3.0 1.0 4.0 0.0
2977 3.0 3.0 4.0 38438.86688289273
