# Supplementary material for: Modelling airborne transmission of SARS-CoV-2 at a local scale
Source: PLoS One. 2022 Aug 30;17(8):e0273820. doi: 10.1371/journal.pone.0273820 (PMC9426895; doi:10.1371/journal.pone.0273820)
Supplement: S1 Dataset — The data sets contain the parameters and configurations for the simulation defined in the scenario file as well as the simulation outputs for all numerical experiments presented in this contribution. In addition, the scripts for the evaluation of the results are provided. (ZIP) [file pone.0273820.s003.zip › simulation_data/output/closeContact/closeContact/pedestrianPathogenLoad.txt]

timeStep pedestrianId absorbedPathogenLoad-PID5
1 1 0.0
1 2 0.0
2 1 0.0
2 2 0.0
3 1 0.0
3 2 0.0
4 1 0.0
4 2 0.0
5 1 0.0
5 2 0.0
6 1 0.0702665574291414
6 2 0.0
7 1 0.1405006523151874
7 2 0.0
8 1 0.21070229965555282
8 2 0.0
9 1 0.21070229965555282
9 2 0.0
10 1 0.21070229965555282
10 2 0.0
11 1 0.21070229965555282
11 2 0.0
12 1 0.21070229965555282
12 2 0.0
13 1 0.21070229965555282
13 2 0.0
14 1 0.2807095762797621
14 2 0.0
15 1 0.35068451014637014
15 2 0.0
16 1 0.4908936736265932
16 2 0.0
17 1 0.6310380616833663
17 2 0.0
18 1 0.771117704242376
18 2 0.0
19 1 0.771117704242376
19 2 0.0
20 1 0.771117704242376
20 2 0.0
21 1 0.771117704242376
21 2 0.0
22 1 0.771117704242376
22 2 0.0
23 1 0.771117704242376
23 2 0.0
24 1 0.9108095014804479
24 2 0.0
25 1 1.0504367623138084
25 2 0.0
26 1 1.2602660739868614
26 2 0.0
27 1 1.4699984463288573
27 2 0.0
28 1 1.6796339241249305
28 2 0.0
29 1 1.6796339241249305
29 2 0.0
30 1 1.6796339241249305
30 2 0.0
31 1 1.6796339241249305
31 2 0.0
32 1 1.6796339241249305
32 2 0.0
33 1 1.6796339241249305
33 2 0.0
34 1 1.8886889739752974
34 2 0.0
35 1 2.0976474421968874
35 2 0.0
36 1 2.3767759308387197
36 2 0.0
37 1 2.6557754645278235
37 2 0.0
38 1 2.934646102840274
38 2 0.0
39 1 2.934646102840274
39 2 0.0
40 1 2.934646102840274
40 2 0.0
41 1 2.934646102840274
41 2 0.0
42 1 2.934646102840274
42 2 0.0
43 1 2.934646102840274
43 2 0.0
44 1 3.2127446184499497
44 2 0.0
45 1 3.490714654945549
45 2 0.0
46 1 3.8388228291124533
46 2 0.0
47 1 4.1867701803072475
47 2 0.0
48 1 4.534556782828757
48 2 0.0
49 1 4.534556782828757
49 2 0.0
50 1 4.534556782828757
50 2 0.0
51 1 4.534556782828757
51 2 0.0
52 1 4.534556782828757
52 2 0.0
53 1 4.534556782828757
53 2 0.0
54 1 4.881380451664764
54 2 0.0
55 1 5.228043890959039
55 2 0.0
56 1 5.644813732165387
56 2 0.0
57 1 6.061391029302037
57 2 0.0
58 1 6.47777587132269
58 2 0.0
59 1 6.47777587132269
59 2 0.0
60 1 6.47777587132269
60 2 0.0
61 1 6.47777587132269
61 2 0.0
62 1 6.47777587132269
62 2 0.0
63 1 6.47777587132269
63 2 0.0
64 1 6.893007848374977
64 2 0.0
65 1 7.308047991837536
65 2 0.0
66 1 7.7931629477649675
66 2 0.0
67 1 8.278053784769556
67 2 0.0
68 1 8.762720606392309
68 2 0.0
69 1 8.762720606392309
69 2 0.0
70 1 8.762720606392309
70 2 0.0
71 1 8.762720606392309
71 2 0.0
72 1 8.762720606392309
72 2 0.0
73 1 8.762720606392309
73 2 0.0
74 1 9.246045507407995
74 2 0.0
75 1 9.729147116490756
75 2 0.0
76 1 10.28229209422868
76 2 0.0
77 1 10.835181523760818
77 2 0.0
78 1 11.387815523148237
78 2 0.0
79 1 11.387815523148237
79 2 0.0
80 1 11.387815523148237
80 2 0.0
81 1 11.387815523148237
81 2 0.0
82 1 11.387815523148237
82 2 0.0
83 1 11.387815523148237
83 2 0.0
84 1 11.93891941789705
84 2 0.0
85 1 12.489768707402801
85 2 0.0
86 1 13.110630066720057
86 2 0.0
87 1 13.731204593447666
87 2 0.0
88 1 14.35149242009981
88 2 0.0
89 1 14.35149242009981
89 2 0.0
90 1 14.35149242009981
90 2 0.0
91 1 14.35149242009981
91 2 0.0
92 1 14.35149242009981
92 2 0.0
93 1 14.35149242009981
93 2 0.0
94 1 14.970062825670581
94 2 0.0
95 1 15.58834745705256
95 2 0.0
96 1 16.2766130037001
96 2 0.0
97 1 16.964560577605184
97 2 0.0
98 1 17.652190325668464
98 2 0.0
99 1 17.652190325668464
99 2 0.0
100 1 17.652190325668464
100 2 0.0
101 1 17.652190325668464
101 2 0.0
102 1 17.652190325668464
102 2 0.0
103 1 17.652190325668464
103 2 0.0
104 1 18.337916199796517
104 2 0.0
105 1 19.023325274488887
105 2 0.0
106 1 19.77868425353333
106 2 0.0
107 1 20.533694263248606
107 2 0.0
108 1 21.288355464855513
108 2 0.0
109 1 21.288355464855513
109 2 0.0
110 1 21.288355464855513
110 2 0.0
111 1 21.288355464855513
111 2 0.0
112 1 21.288355464855513
112 2 0.0
113 1 21.288355464855513
113 2 0.0
114 1 22.040927199280826
114 2 0.0
115 1 22.793151252059914
115 2 0.0
116 1 23.61529434124785
116 2 0.0
117 1 24.43705760742411
117 2 0.0
118 1 25.25844122606363
118 2 0.0
119 1 25.25844122606363
119 2 0.0
120 1 25.25844122606363
120 2 0.0
121 1 25.25844122606363
121 2 0.0
122 1 25.25844122606363
122 2 0.0
123 1 25.25844122606363
123 2 0.0
124 1 26.077550639919615
124 2 0.0
125 1 26.89628163229573
125 2 0.0
126 1 27.784900935448587
126 2 0.0
127 1 28.67310970415264
127 2 0.0
128 1 29.56090812807125
128 2 0.0
129 1 29.56090812807125
129 2 0.0
130 1 29.56090812807125
130 2 0.0
131 1 29.56090812807125
131 2 0.0
132 1 29.56090812807125
132 2 0.0
133 1 29.56090812807125
133 2 0.0
134 1 30.446248461304002
134 2 0.0
135 1 31.331179774943738
135 2 0.0
136 1 32.285968815383136
136 2 0.0
137 1 33.24031675152617
137 2 0.0
138 1 34.19422378715924
138 2 0.0
139 1 34.19422378715924
139 2 0.0
140 1 34.19422378715924
140 2 0.0
141 1 34.19422378715924
141 2 0.0
142 1 34.19422378715924
142 2 0.0
143 1 34.19422378715924
143 2 0.0
144 1 35.14548969397714
144 2 0.0
145 1 36.09631612415601
145 2 0.0
146 1 37.1169698381594
146 2 0.0
147 1 38.13715201895569
147 2 0.0
148 1 39.15686288438916
148 2 0.0
149 1 39.15686288438916
149 2 0.0
150 1 39.15686288438916
150 2 0.0
151 1 39.15686288438916
151 2 0.0
152 1 39.15686288438916
152 2 0.0
153 1 39.15686288438916
153 2 0.0
154 1 40.173750426742686
154 2 0.0
155 1 41.19016817582791
155 2 0.0
156 1 42.2763829061144
156 2 0.0
157 1 43.3620958145701
157 2 0.0
158 1 44.44730713303236
158 2 0.0
159 1 44.44730713303236
159 2 0.0
160 1 44.44730713303236
160 2 0.0
161 1 44.44730713303236
161 2 0.0
162 1 44.44730713303236
162 2 0.0
163 1 44.44730713303236
163 2 0.0
164 1 45.52951377412391
164 2 0.0
165 1 46.611220445087284
165 2 0.0
166 1 47.762693934333505
166 2 0.0
167 1 48.913635452765504
167 2 0.0
168 1 50.06404524614921
168 2 0.0
169 1 50.06404524614921
169 2 0.0
170 1 50.06404524614921
170 2 0.0
171 1 50.06404524614921
171 2 0.0
172 1 50.06404524614921
172 2 0.0
173 1 50.06404524614921
173 2 0.0
174 1 51.21126984397293
174 2 0.0
175 1 52.35796443393359
175 2 0.0
176 1 53.574395818319395
176 2 0.0
177 1 54.79026522190405
177 2 0.0
178 1 56.00557290431784
178 2 0.0
179 1 56.00557290431784
179 2 0.0
180 1 56.00557290431784
180 2 0.0
181 1 56.00557290431784
181 2 0.0
182 1 56.00557290431784
182 2 0.0
183 1 56.00557290431784
183 2 0.0
184 1 57.217515705229125
184 2 0.0
185 1 58.428898599026084
185 2 0.0
186 1 59.70998840181011
186 2 0.0
187 1 60.99048635216172
187 2 0.0
188 1 62.270392723511634
188 2 0.0
189 1 62.270392723511634
189 2 0.0
190 1 62.270392723511634
190 2 0.0
191 1 62.270392723511634
191 2 0.0
192 1 62.270392723511634
192 2 0.0
193 1 62.270392723511634
193 2 0.0
194 1 63.5467553558264
194 2 0.0
195 1 64.8225283196207
195 2 0.0
196 1 66.16797844474543
196 2 0.0
197 1 67.51280698352429
197 2 0.0
198 1 68.85701422312484
198 2 0.0
199 1 68.85701422312484
199 2 0.0
200 1 68.85701422312484
200 2 0.0
201 1 68.85701422312484
201 2 0.0
202 1 68.85701422312484
202 2 0.0
203 1 68.85701422312484
203 2 0.0
204 1 70.1974996907482
204 2 0.0
205 1 71.53736586565459
205 2 0.0
206 1 72.94687959138103
206 2 0.0
207 1 74.35574213393103
207 2 0.0
208 1 75.76395379414562
208 2 0.0
209 1 75.76395379414562
209 2 0.0
210 1 75.76395379414562
210 2 0.0
211 1 75.76395379414562
211 2 0.0
212 1 75.76395379414562
212 2 0.0
213 1 75.76395379414562
213 2 0.0
214 1 77.16826647023
214 2 0.0
215 1 78.57193036597795
215 2 0.0
216 1 80.04521233854953
216 2 0.0
217 1 81.51781366756498
217 2 0.0
218 1 82.98973466747577
218 2 0.0
219 1 82.98973466747577
219 2 0.0
220 1 82.98973466747577
220 2 0.0
221 1 82.98973466747577
221 2 0.0
222 1 82.98973466747577
222 2 0.0
223 1 82.98973466747577
223 2 0.0
224 1 84.4575802881082
224 2 0.0
225 1 85.92474777673216
225 2 0.0
226 1 87.4615040040679
226 2 0.0
227 1 88.99755026328963
227 2 0.0
228 1 90.5328868823965
228 2 0.0
229 1 90.5328868823965
229 2 0.0
230 1 90.5328868823965
230 2 0.0
231 1 90.5328868823965
231 2 0.0
232 1 90.5328868823965
232 2 0.0
233 1 90.5328868823965
233 2 0.0
234 1 92.0639725403151
234 2 0.0
235 1 93.5943508498738
235 2 0.0
236 1 95.19428869529057
236 2 0.0
237 1 96.79348738323104
237 2 0.0
238 1 98.39194725517963
238 2 0.0
239 1 98.39194725517963
239 2 0.0
240 1 98.39194725517963
240 2 0.0
241 1 98.39194725517963
241 2 0.0
242 1 98.39194725517963
242 2 0.0
243 1 98.39194725517963
243 2 0.0
244 1 99.985981393519
244 2 0.0
245 1 101.57927910184378
245 2 0.0
246 1 103.24210727780742
246 2 0.0
247 1 104.90416724150484
247 2 0.0
248 1 106.5654593478435
248 2 0.0
249 1 106.5654593478435
249 2 0.0
250 1 106.5654593478435
250 2 0.0
251 1 106.5654593478435
251 2 0.0
252 1 106.5654593478435
252 2 0.0
253 1 106.5654593478435
253 2 0.0
254 1 108.22215175390892
254 2 0.0
255 1 109.87807878238084
255 2 0.0
256 1 111.60350734428624
256 2 0.0
257 1 113.32813877308739
257 2 0.0
258 1 115.05197343705292
258 2 0.0
259 1 115.05197343705292
259 2 0.0
260 1 115.05197343705292
260 2 0.0
261 1 115.05197343705292
261 2 0.0
262 1 115.05197343705292
262 2 0.0
263 1 115.05197343705292
263 2 0.0
264 1 116.77103523612334
264 2 0.0
265 1 118.48930284347898
265 2 0.0
266 1 120.27704318345869
266 2 0.0
267 1 122.06395760283046
267 2 0.0
268 1 123.8500464831625
268 2 0.0
269 1 123.8500464831625
269 2 0.0
270 1 123.8500464831625
270 2 0.0
271 1 123.8500464831625
271 2 0.0
272 1 123.8500464831625
272 2 0.0
273 1 123.8500464831625
273 2 0.0
274 1 125.63119013232203
274 2 0.0
275 1 127.41151090848784
275 2 0.0
276 1 129.26127574924936
276 2 0.0
277 1 131.1101860146188
277 2 0.0
278 1 132.9582420994027
278 2 0.0
279 1 132.9582420994027
279 2 0.0
280 1 132.9582420994027
280 2 0.0
281 1 132.9582420994027
281 2 0.0
282 1 132.9582420994027
282 2 0.0
283 1 132.9582420994027
283 2 0.0
284 1 134.8011813814006
284 2 0.0
285 1 136.64326924135577
285 2 0.0
286 1 138.55477263004693
286 2 0.0
287 1 140.4653929206697
287 2 0.0
288 1 142.3751305212079
288 2 0.0
289 1 142.3751305212079
289 2 0.0
290 1 142.3751305212079
290 2 0.0
291 1 142.3751305212079
291 2 0.0
292 1 142.3751305212079
292 2 0.0
293 1 142.3751305212079
293 2 0.0
294 1 144.27958053834672
294 2 0.0
295 1 146.18315071601407
295 2 0.0
296 1 148.15610801811724
296 2 0.0
297 1 150.1281538309744
297 2 0.0
298 1 152.09928857568585
298 2 0.0
299 1 152.09928857568585
299 2 0.0
300 1 152.09928857568585
300 2 0.0
301 1 152.09928857568585
301 2 0.0
302 1 152.09928857568585
302 2 0.0
303 1 152.09928857568585
303 2 0.0
304 1 154.06496574373801
304 2 0.0
305 1 156.0297347859034
305 2 0.0
306 1 158.06386267915738
306 2 0.0
307 1 160.0970508228802
307 2 0.0
308 1 162.1292996512281
308 2 0.0
309 1 162.1292996512281
309 2 0.0
310 1 162.1292996512281
310 2 0.0
311 1 162.1292996512281
311 2 0.0
312 1 162.1292996512281
312 2 0.0
313 1 162.1292996512281
313 2 0.0
314 1 164.15592169338032
314 2 0.0
315 1 166.18160745363988
315 2 0.0
316 1 168.27662392199002
316 2 0.0
317 1 170.3706725108128
317 2 0.0
318 1 172.4637536672603
318 2 0.0
319 1 172.4637536672603
319 2 0.0
320 1 172.4637536672603
320 2 0.0
321 1 172.4637536672603
321 2 0.0
322 1 172.4637536672603
322 2 0.0
323 1 172.4637536672603
323 2 0.0
324 1 174.55103960808594
324 2 0.0
325 1 176.6373612408213
325 2 0.0
326 1 178.79298556839746
326 2 0.0
327 1 180.94761401613837
327 2 0.0
328 1 183.10124704413204
328 2 0.0
329 1 183.10124704413204
329 2 0.0
330 1 183.10124704413204
330 2 0.0
331 1 183.10124704413204
331 2 0.0
332 1 183.10124704413204
332 2 0.0
333 1 183.10124704413204
333 2 0.0
334 1 185.24891720359136
334 2 0.0
335 1 187.39559515797254
335 2 0.0
336 1 189.61154792309483
336 2 0.0
337 1 191.8264769371644
337 2 0.0
338 1 194.04038267314547
338 2 0.0
339 1 194.04038267314547
339 2 0.0
340 1 194.04038267314547
340 2 0.0
341 1 194.04038267314547
341 2 0.0
342 1 194.04038267314547
342 2 0.0
343 1 194.04038267314547
343 2 0.0
344 1 196.24815866061348
344 2 0.0
345 1 198.45491467462955
345 2 0.0
346 1 200.73091774384167
346 2 0.0
347 1 203.00586931927884
347 2 0.0
348 1 205.27976988672222
348 2 0.0
349 1 205.27976988672222
349 2 0.0
350 1 205.27976988672222
350 2 0.0
351 1 205.27976988672222
351 2 0.0
352 1 205.27976988672222
352 2 0.0
353 1 205.27976988672222
353 2 0.0
354 1 207.54737459504403
354 2 0.0
355 1 209.8139316895612
355 2 0.0
356 1 212.14970821169138
356 2 0.0
357 1 214.48440562522723
357 2 0.0
358 1 216.8180244287077
358 2 0.0
359 1 216.8180244287077
359 2 0.0
360 1 216.8180244287077
360 2 0.0
361 1 216.8180244287077
361 2 0.0
362 1 216.8180244287077
362 2 0.0
363 1 216.8180244287077
363 2 0.0
364 1 219.14518202828134
364 2 0.0
365 1 221.47126450112853
365 2 0.0
366 1 223.86653890137768
366 2 0.0
367 1 226.2607067055263
367 2 0.0
368 1 228.65376842481237
368 2 0.0
369 1 228.65376842481237
369 2 0.0
370 1 228.65376842481237
370 2 0.0
371 1 228.65376842481237
371 2 0.0
372 1 228.65376842481237
372 2 0.0
373 1 228.65376842481237
373 2 0.0
374 1 231.04020435769883
374 2 0.0
375 1 233.42553777778045
375 2 0.0
376 1 235.88003575183777
376 2 0.0
377 1 238.3333997690146
377 2 0.0
378 1 240.78563035318933
378 2 0.0
379 1 240.78563035318933
379 2 0.0
380 1 240.78563035318933
380 2 0.0
381 1 240.78563035318933
381 2 0.0
382 1 240.78563035318933
382 2 0.0
383 1 240.78563035318933
383 2 0.0
384 1 243.23107132724982
384 2 0.0
385 1 245.67538252868567
385 2 0.0
386 1 248.18883103687125
386 2 0.0
387 1 250.70111835353833
387 2 0.0
388 1 253.21224501514752
388 2 0.0
389 1 253.21224501514752
389 2 0.0
390 1 253.21224501514752
390 2 0.0
391 1 253.21224501514752
391 2 0.0
392 1 253.21224501514752
392 2 0.0
393 1 253.21224501514752
393 2 0.0
394 1 255.71641899820767
394 2 0.0
395 1 258.21943607449975
395 2 0.0
396 1 260.79156333593426
396 2 0.0
397 1 263.3625022967728
397 2 0.0
398 1 265.9322535059998
398 2 0.0
399 1 265.9322535059998
399 2 0.0
400 1 265.9322535059998
400 2 0.0
401 1 265.9322535059998
401 2 0.0
402 1 265.9322535059998
402 2 0.0
403 1 265.9322535059998
403 2 0.0
404 1 268.49488972004076
404 2 0.0
405 1 271.0563420182677
405 2 0.0
406 1 273.68687750506876
406 2 0.0
407 1 276.3161977071779
407 2 0.0
408 1 278.9443031860459
408 2 0.0
409 1 278.9443031860459
409 2 0.0
410 1 278.9443031860459
410 2 0.0
411 1 278.9443031860459
411 2 0.0
412 1 278.9443031860459
412 2 0.0
413 1 278.9443031860459
413 2 0.0
414 1 281.5651321014226
414 2 0.0
415 1 284.1847502164595
415 2 0.0
416 1 286.87342464796524
416 2 0.0
417 1 289.56085693508834
417 2 0.0
418 1 292.24704765168855
418 2 0.0
419 1 292.24704765168855
419 2 0.0
420 1 292.24704765168855
420 2 0.0
421 1 292.24704765168855
421 2 0.0
422 1 292.24704765168855
422 2 0.0
423 1 292.24704765168855
423 2 0.0
424 1 294.92580098137404
424 2 0.0
425 1 297.60331675014027
425 2 0.0
426 1 300.34986208715895
426 2 0.0
427 1 303.0951385439361
427 2 0.0
428 1 305.8391467066832
428 2 0.0
429 1 305.8391467066832
429 2 0.0
430 1 305.8391467066832
430 2 0.0
431 1 305.8391467066832
431 2 0.0
432 1 305.8391467066832
432 2 0.0
433 1 305.8391467066832
433 2 0.0
434 1 308.57555740053976
434 2 0.0
435 1 311.3107038962724
435 2 0.0
436 1 314.11485333535904
436 2 0.0
437 1 316.91770728160617
437 2 0.0
438 1 319.71926633352
438 2 0.0
439 1 319.71926633352
439 2 0.0
440 1 319.71926633352
440 2 0.0
441 1 319.71926633352
441 2 0.0
442 1 319.71926633352
442 2 0.0
443 1 319.71926633352
443 2 0.0
444 1 322.51306857259675
444 2 0.0
445 1 325.305580099151
445 2 0.0
446 1 328.1670680669101
446 2 0.0
447 1 331.02723405192427
447 2 0.0
448 1 333.8860786649379
448 2 0.0
449 1 333.8860786649379
449 2 0.0
450 1 333.8860786649379
450 2 0.0
451 1 333.8860786649379
451 2 0.0
452 1 333.8860786649379
452 2 0.0
453 1 333.8860786649379
453 2 0.0
454 1 336.73700785579456
454 2 0.0
455 1 339.58661994197
455 2 0.0
456 1 342.5051820893846
456 2 0.0
457 1 345.4223958862759
457 2 0.0
458 1 348.3382619555699
458 2 0.0
459 1 348.3382619555699
459 2 0.0
460 1 348.3382619555699
460 2 0.0
461 1 348.3382619555699
461 2 0.0
462 1 348.3382619555699
462 2 0.0
463 1 348.3382619555699
463 2 0.0
464 1 351.24605472462696
464 2 0.0
465 1 354.1525041185204
465 2 0.0
466 1 357.12787731530744
466 2 0.0
467 1 360.10187591535663
467 2 0.0
468 1 363.07450055371953
468 2 0.0
469 1 363.07450055371953
469 2 0.0
470 1 363.07450055371953
470 2 0.0
471 1 363.07450055371953
471 2 0.0
472 1 363.07450055371953
472 2 0.0
473 1 363.07450055371953
473 2 0.0
474 1 366.0388947416341
474 2 0.0
475 1 369.0019194050181
475 2 0.0
476 1 372.0338417340094
476 2 0.0
477 1 375.06436334105183
477 2 0.0
478 1 378.0934848732666
478 2 0.0
479 1 378.0934848732666
479 2 0.0
480 1 378.0934848732666
480 2 0.0
481 1 378.0934848732666
481 2 0.0
482 1 378.0934848732666
482 2 0.0
483 1 378.0934848732666
483 2 0.0
484 1 381.1142195293346
484 2 0.0
485 1 384.1335586320619
485 2 0.0
486 1 387.2217693836116
486 2 0.0
487 1 390.30855340844704
487 2 0.0
488 1 393.3939113657034
488 2 0.0
489 1 393.3939113657034
489 2 0.0
490 1 393.3939113657034
490 2 0.0
491 1 393.3939113657034
491 2 0.0
492 1 393.3939113657034
492 2 0.0
493 1 393.3939113657034
493 2 0.0
494 1 396.4707267422871
494 2 0.0
495 1 399.5461206567213
495 2 0.0
496 1 402.69036032313863
496 2 0.0
497 1 405.8331473779666
497 2 0.0
498 1 408.974482492299
498 2 0.0
499 1 408.974482492299
499 2 0.0
500 1 408.974482492299
500 2 0.0
501 1 408.974482492299
501 2 0.0
502 1 408.974482492299
502 2 0.0
503 1 408.974482492299
503 2 0.0
504 1 412.10712003928074
504 2 0.0
505 1 415.23831033475204
505 2 0.0
506 1 418.43832060475995
506 2 0.0
507 1 421.636852497641
507 2 0.0
508 1 424.8339066963924
508 2 0.0
509 1 424.8339066963924
509 2 0.0
510 1 424.8339066963924
510 2 0.0
511 1 424.8339066963924
511 2 0.0
512 1 424.8339066963924
512 2 0.0
513 1 424.8339066963924
513 2 0.0
514 1 428.02210905565346
514 2 0.0
515 1 431.2088384929404
515 2 0.0
516 1 434.46436224615974
516 2 0.0
517 1 437.71838197550204
517 2 0.0
518 1 440.9708983758132
518 2 0.0
519 1 440.9708983758132
519 2 0.0
520 1 440.9708983758132
520 2 0.0
521 1 440.9708983758132
521 2 0.0
522 1 440.9708983758132
522 2 0.0
523 1 440.9708983758132
523 2 0.0
524 1 444.21440937573846
524 2 0.0
525 1 447.4564219015749
525 2 0.0
526 1 450.767203203034
526 2 0.0
527 1 454.0764549521057
527 2 0.0
528 1 457.38417785542975
528 2 0.0
529 1 457.38417785542975
529 2 0.0
530 1 457.38417785542975
530 2 0.0
531 1 457.38417785542975
531 2 0.0
532 1 457.38417785542975
532 2 0.0
533 1 457.38417785542975
533 2 0.0
534 1 460.6827425054374
534 2 0.0
535 1 463.97978324704496
535 2 0.0
536 1 467.34556734171446
536 2 0.0
537 1 470.70979647318075
537 2 0.0
538 1 474.0724713598233
538 2 0.0
539 1 474.0724713598233
539 2 0.0
540 1 474.0724713598233
540 2 0.0
541 1 474.0724713598233
541 2 0.0
542 1 474.0724713598233
542 2 0.0
543 1 474.0724713598233
543 2 0.0
544 1 477.42583584491985
544 2 0.0
545 1 480.7776511045655
545 2 0.0
546 1 484.1981844119185
546 2 0.0
547 1 487.61713746240446
547 2 0.0
548 1 491.03451098608843
548 2 0.0
549 1 491.03451098608843
549 2 0.0
550 1 491.03451098608843
550 2 0.0
551 1 491.03451098608843
551 2 0.0
552 1 491.03451098608843
552 2 0.0
553 1 491.03451098608843
553 2 0.0
554 1 494.4424226614491
554 2 0.0
555 1 497.8487599110277
555 2 0.0
556 1 501.3237900196248
556 2 0.0
557 1 504.79721469430314
557 2 0.0
558 1 508.2690346767592
558 2 0.0
559 1 508.2690346767592
559 2 0.0
560 1 508.2690346767592
560 2 0.0
561 1 508.2690346767592
561 2 0.0
562 1 508.2690346767592
562 2 0.0
563 1 508.2690346767592
563 2 0.0
564 1 511.7312420623328
564 2 0.0
565 1 515.1918499379751
565 2 0.0
566 1 518.7211256000749
566 2 0.0
567 1 522.2487707672784
567 2 0.0
568 1 525.7747861928602
568 2 0.0
569 1 525.7747861928602
569 2 0.0
570 1 525.7747861928602
570 2 0.0
571 1 525.7747861928602
571 2 0.0
572 1 525.7747861928602
572 2 0.0
573 1 525.7747861928602
573 2 0.0
574 1 529.2910389679995
574 2 0.0
575 1 532.8056672647037
575 2 0.0
576 1 536.3889383908971
576 2 0.0
577 1 539.970554076756
577 2 0.0
578 1 543.5505150870792
578 2 0.0
579 1 543.5505150870792
579 2 0.0
580 1 543.5505150870792
580 2 0.0
581 1 543.5505150870792
581 2 0.0
582 1 543.5505150870792
582 2 0.0
583 1 543.5505150870792
583 2 0.0
584 1 547.1205640851952
584 2 0.0
585 1 550.6889637514853
585 2 0.0
586 1 554.325981405356
586 2 0.0
587 1 557.9613187884602
587 2 0.0
588 1 561.5949766770683
588 2 0.0
589 1 561.5949766770683
589 2 0.0
590 1 561.5949766770683
590 2 0.0
591 1 561.5949766770683
591 2 0.0
592 1 561.5949766770683
592 2 0.0
593 1 561.5949766770683
593 2 0.0
594 1 565.2185738803099
594 2 0.0
595 1 568.8404970129171
595 2 0.0
596 1 572.5310134057254
596 2 0.0
597 1 576.2198248118116
597 2 0.0
598 1 579.9069320188645
598 2 0.0
599 1 579.9069320188645
599 2 0.0
600 1 579.9069320188645
600 2 0.0
601 1 579.9069320188645
601 2 0.0
602 1 579.9069320188645
602 2 0.0
603 1 579.9069320188645
603 2 0.0
604 1 583.5838305528227
604 2 0.0
605 1 587.2590303913918
605 2 0.0
606 1 591.0027988767836
606 2 0.0
607 1 594.7448377734461
607 2 0.0
608 1 598.485147880434
608 2 0.0
609 1 598.485147880434
609 2 0.0
610 1 598.485147880434
610 2 0.0
611 1 598.485147880434
611 2 0.0
612 1 598.485147880434
612 2 0.0
613 1 598.485147880434
613 2 0.0
614 1 602.2151020088701
614 2 0.0
615 1 605.9433329306902
615 2 0.0
616 1 609.7401079994303
616 2 0.0
617 1 613.5351289908571
617 2 0.0
618 1 617.3283967153387
618 2 0.0
619 1 617.3283967153387
619 2 0.0
620 1 617.3283967153387
620 2 0.0
621 1 617.3283967153387
621 2 0.0
622 1 617.3283967153387
622 2 0.0
623 1 617.3283967153387
623 2 0.0
624 1 621.1111618349366
624 2 0.0
625 1 624.8921793496964
625 2 0.0
626 1 628.741716624426
626 2 0.0
627 1 632.5894754461583
627 2 0.0
628 1 636.4354566365231
628 2 0.0
629 1 636.4354566365231
629 2 0.0
630 1 636.4354566365231
630 2 0.0
631 1 636.4354566365231
631 2 0.0
632 1 636.4354566365231
632 2 0.0
633 1 636.4354566365231
633 2 0.0
634 1 640.2707892716668
634 2 0.0
635 1 644.1043500162339
635 2 0.0
636 1 648.0064062462519
636 2 0.0
637 1 651.9066597599688
637 2 0.0
638 1 655.8051113902234
638 2 0.0
639 1 655.8051113902234
639 2 0.0
640 1 655.8051113902234
640 2 0.0
641 1 655.8051113902234
641 2 0.0
642 1 655.8051113902234
642 2 0.0
643 1 655.8051113902234
643 2 0.0
644 1 659.6927691877974
644 2 0.0
645 1 663.5786309210213
645 2 0.0
646 1 667.5329639770908
646 2 0.0
647 1 671.4854701654167
647 2 0.0
648 1 675.4361503299957
648 2 0.0
649 1 675.4361503299957
649 2 0.0
650 1 675.4361503299957
650 2 0.0
651 1 675.4361503299957
651 2 0.0
652 1 675.4361503299957
652 2 0.0
653 1 675.4361503299957
653 2 0.0
654 1 679.3758920542102
654 2 0.0
655 1 683.3138136517501
655 2 0.0
656 1 687.3201825209277
656 2 0.0
657 1 691.3247004822649
657 2 0.0
658 1 695.3273683908651
658 2 0.0
659 1 695.3273683908651
659 2 0.0
660 1 695.3273683908651
660 2 0.0
661 1 695.3273683908651
661 2 0.0
662 1 695.3273683908651
662 2 0.0
663 1 695.3273683908651
663 2 0.0
664 1 699.3189539181049
664 2 0.0
665 1 703.3086953672804
665 2 0.0
666 1 707.3668601477693
666 2 0.0
667 1 711.423150091154
667 2 0.0
668 1 715.4775660635927
668 2 0.0
669 1 715.4775660635927
669 2 0.0
670 1 715.4775660635927
670 2 0.0
671 1 715.4775660635927
671 2 0.0
672 1 715.4775660635927
672 2 0.0
673 1 715.4775660635927
673 2 0.0
674 1 719.5207563772892
674 2 0.0
675 1 723.5620787719555
675 2 0.0
676 1 727.6718006679836
676 2 0.0
677 1 731.779623907965
677 2 0.0
678 1 735.8855493690621
678 2 0.0
679 1 735.8855493690621
679 2 0.0
680 1 735.8855493690621
680 2 0.0
681 1 735.8855493690621
681 2 0.0
682 1 735.8855493690621
682 2 0.0
683 1 735.8855493690621
683 2 0.0
684 1 739.98010655459
684 2 0.0
685 1 744.0727720900361
685 2 0.0
686 1 748.2338134067561
686 2 0.0
687 1 752.3929323583
687 2 0.0
688 1 756.5501298327836
688 2 0.0
689 1 756.5501298327836
689 2 0.0
690 1 756.5501298327836
690 2 0.0
691 1 756.5501298327836
691 2 0.0
692 1 756.5501298327836
692 2 0.0
693 1 756.5501298327836
693 2 0.0
694 1 760.6958170723801
694 2 0.0
695 1 764.8395890402513
695 2 0.0
696 1 769.0517131786658
696 2 0.0
697 1 773.2618913520812
697 2 0.0
698 1 777.4701244595166
698 2 0.0
699 1 777.4701244595166
699 2 0.0
700 1 777.4701244595166
700 2 0.0
701 1 777.4701244595166
701 2 0.0
702 1 777.4701244595166
702 2 0.0
703 1 777.4701244595166
703 2 0.0
704 1 781.6667060272251
704 2 0.0
705 1 785.861348810468
705 2 0.0
706 1 790.1243202623765
706 2 0.0
707 1 794.385322258266
707 2 0.0
708 1 798.6443557080081
708 2 0.0
709 1 798.6443557080081
709 2 0.0
710 1 798.6443557080081
710 2 0.0
711 1 798.6443557080081
711 2 0.0
712 1 798.6443557080081
712 2 0.0
713 1 798.6443557080081
713 2 0.0
714 1 802.8915969646442
714 2 0.0
715 1 807.1368760324757
715 2 0.0
716 1 811.4504603754463
716 2 0.0
717 1 815.762051879679
717 2 0.0
718 1 820.071651465848
718 2 0.0
719 1 820.071651465848
719 2 0.0
720 1 820.071651465848
720 2 0.0
721 1 820.071651465848
721 2 0.0
722 1 820.071651465848
722 2 0.0
723 1 820.071651465848
723 2 0.0
724 1 824.3693188539893
724 2 0.0
725 1 828.6650007568883
725 2 0.0
726 1 833.0289646492516
726 2 0.0
727 1 837.3909124279601
727 2 0.0
728 1 841.7508450244407
728 2 0.0
729 1 841.7508450244407
729 2 0.0
730 1 841.7508450244407
730 2 0.0
731 1 841.7508450244407
731 2 0.0
732 1 841.7508450244407
732 2 0.0
733 1 841.7508450244407
733 2 0.0
734 1 846.0987060634392
734 2 0.0
735 1 850.4445584281619
735 2 0.0
736 1 854.8586696040287
736 2 0.0
737 1 859.2707414986284
737 2 0.0
738 1 863.6807750540912
738 2 0.0
739 1 863.6807750540912
739 2 0.0
740 1 863.6807750540912
740 2 0.0
741 1 863.6807750540912
741 2 0.0
742 1 863.6807750540912
742 2 0.0
743 1 863.6807750540912
743 2 0.0
744 1 868.0785983351096
744 2 0.0
745 1 872.4743898597276
745 2 0.0
746 1 876.9384171240288
746 2 0.0
747 1 881.4003820462607
747 2 0.0
748 1 885.8602855792077
748 2 0.0
749 1 885.8602855792077
749 2 0.0
750 1 885.8602855792077
750 2 0.0
751 1 885.8602855792077
751 2 0.0
752 1 885.8602855792077
752 2 0.0
753 1 885.8602855792077
753 2 0.0
754 1 890.3078407602775
754 2 0.0
755 1 894.7533412092382
755 2 0.0
756 1 899.2670544327882
756 2 0.0
757 1 903.7786823597845
757 2 0.0
758 1 908.2882259536163
758 2 0.0
759 1 908.2882259536163
759 2 0.0
760 1 908.2882259536163
760 2 0.0
761 1 908.2882259536163
761 2 0.0
762 1 908.2882259536163
762 2 0.0
763 1 908.2882259536163
763 2 0.0
764 1 912.7852837547196
764 2 0.0
765 1 917.2802639539304
765 2 0.0
766 1 921.843434068513
766 2 0.0
767 1 926.4044960378851
767 2 0.0
768 1 930.9634508359918
768 2 0.0
769 1 930.9634508359918
769 2 0.0
770 1 930.9634508359918
770 2 0.0
771 1 930.9634508359918
771 2 0.0
772 1 930.9634508359918
772 2 0.0
773 1 930.9634508359918
773 2 0.0
774 1 935.5097830341648
774 2 0.0
775 1 940.0540148660994
775 2 0.0
776 1 944.6664138595763
776 2 0.0
777 1 949.2766819645256
777 2 0.0
778 1 953.8848201653994
778 2 0.0
779 1 953.8848201653994
779 2 0.0
780 1 953.8848201653994
780 2 0.0
781 1 953.8848201653994
781 2 0.0
782 1 953.8848201653994
782 2 0.0
783 1 953.8848201653994
783 2 0.0
784 1 958.4801995898597
784 2 0.0
785 1 963.0734559886863
785 2 0.0
786 1 967.7348569001285
786 2 0.0
787 1 972.3941042845798
787 2 0.0
788 1 977.0511991369514
788 2 0.0
789 1 977.0511991369514
789 2 0.0
790 1 977.0511991369514
790 2 0.0
791 1 977.0511991369514
791 2 0.0
792 1 977.0511991369514
792 2 0.0
793 1 977.0511991369514
793 2 0.0
794 1 981.6953996642467
794 2 0.0
795 1 986.3374546109802
795 2 0.0
796 1 991.0476315258213
796 2 0.0
797 1 995.7556323795789
797 2 0.0
798 1 1000.4614581775746
798 2 0.0
799 1 1000.4614581775746
799 2 0.0
800 1 1000.4614581775746
800 2 0.0
801 1 1000.4614581775746
801 2 0.0
802 1 1000.4614581775746
802 2 0.0
803 1 1000.4614581775746
803 2 0.0
804 1 1005.1542547267544
804 2 0.0
805 1 1009.8448832444296
805 2 0.0
806 1 1014.6036112896419
806 2 0.0
807 1 1019.3601408435674
807 2 0.0
808 1 1024.1144729218904
808 2 0.0
809 1 1024.1144729218904
809 2 0.0
810 1 1024.1144729218904
810 2 0.0
811 1 1024.1144729218904
811 2 0.0
812 1 1024.1144729218904
812 2 0.0
813 1 1024.1144729218904
813 2 0.0
814 1 1028.8556414496982
814 2 0.0
815 1 1033.5946195985673
815 2 0.0
816 1 1038.4016749378598
816 2 0.0
817 1 1043.2065094590719
817 2 0.0
818 1 1048.0091241882042
818 2 0.0
819 1 1048.0091241882042
819 2 0.0
820 1 1048.0091241882042
820 2 0.0
821 1 1048.0091241882042
821 2 0.0
822 1 1048.0091241882042
822 2 0.0
823 1 1048.0091241882042
823 2 0.0
824 1 1052.7984416842974
824 2 0.0
825 1 1057.585546557044
825 2 0.0
826 1 1062.4407063860829
826 2 0.0
827 1 1067.2936231731824
827 2 0.0
828 1 1072.1442979546102
828 2 0.0
829 1 1072.1442979546102
829 2 0.0
830 1 1072.1442979546102
830 2 0.0
831 1 1072.1442979546102
831 2 0.0
832 1 1072.1442979546102
832 2 0.0
833 1 1072.1442979546102
833 2 0.0
834 1 1076.9815424367941
834 2 0.0
835 1 1081.8165521537774
835 2 0.0
836 1 1086.7195946954284
836 2 0.0
837 1 1091.62037207374
837 2 0.0
838 1 1096.5188853352001
838 2 0.0
839 1 1096.5188853352001
839 2 0.0
840 1 1096.5188853352001
840 2 0.0
841 1 1096.5188853352001
841 2 0.0
842 1 1096.5188853352001
842 2 0.0
843 1 1096.5188853352001
843 2 0.0
844 1 1101.4038358446892
844 2 0.0
845 1 1106.2865295492047
845 2 0.0
846 1 1111.2372340487973
846 2 0.0
847 1 1116.1856513656373
847 2 0.0
848 1 1121.1317825563854
848 2 0.0
849 1 1121.1317825563854
849 2 0.0
850 1 1121.1317825563854
850 2 0.0
851 1 1121.1317825563854
851 2 0.0
852 1 1121.1317825563854
852 2 0.0
853 1 1121.1317825563854
853 2 0.0
854 1 1126.064219153085
854 2 0.0
855 1 1130.9943770066488
855 2 0.0
856 1 1135.9925237272623
856 2 0.0
857 1 1140.9883613472266
857 2 0.0
858 1 1145.981890933328
858 2 0.0
859 1 1145.981890933328
859 2 0.0
860 1 1145.981890933328
860 2 0.0
861 1 1145.981890933328
861 2 0.0
862 1 1145.981890933328
862 2 0.0
863 1 1145.981890933328
863 2 0.0
864 1 1150.9615946911383
864 2 0.0
865 1 1155.938997868792
865 2 0.0
866 1 1160.9843680865636
866 2 0.0
867 1 1166.0274073868377
867 2 0.0
868 1 1171.06811684648
868 2 0.0
869 1 1171.06811684648
869 2 0.0
870 1 1171.06811684648
870 2 0.0
871 1 1171.06811684648
871 2 0.0
872 1 1171.06811684648
872 2 0.0
873 1 1171.06811684648
873 2 0.0
874 1 1176.0948698486202
874 2 0.0
875 1 1181.1193005342589
875 2 0.0
876 1 1186.2116765337125
876 2 0.0
877 1 1191.3016998994035
877 2 0.0
878 1 1196.38937171823
878 2 0.0
879 1 1196.38937171823
879 2 0.0
880 1 1196.38937171823
880 2 0.0
881 1 1196.38937171823
881 2 0.0
882 1 1196.38937171823
882 2 0.0
883 1 1196.38937171823
883 2 0.0
884 1 1201.4629570525856
884 2 0.0
885 1 1206.5341984343065
885 2 0.0
886 1 1211.6733635037049
886 2 0.0
887 1 1216.810154323194
887 2 0.0
888 1 1221.9445719896585
888 2 0.0
889 1 1221.9445719896585
889 2 0.0
890 1 1221.9445719896585
890 2 0.0
891 1 1221.9445719896585
891 2 0.0
892 1 1221.9445719896585
892 2 0.0
893 1 1221.9445719896585
893 2 0.0
894 1 1227.0647737441498
894 2 0.0
895 1 1232.1826100096225
895 2 0.0
896 1 1237.3683484363387
896 2 0.0
897 1 1242.5516910966564
897 2 0.0
898 1 1247.7326390974008
898 2 0.0
899 1 1247.7326390974008
899 2 0.0
900 1 1247.7326390974008
900 2 0.0
901 1 1247.7326390974008
901 2 0.0
902 1 1247.7326390974008
902 2 0.0
903 1 1247.7326390974008
903 2 0.0
904 1 1252.8992423553718
904 2 0.0
905 1 1258.0634586872302
905 2 0.0
906 1 1263.2955557531416
906 2 0.0
907 1 1268.5252356353633
907 2 0.0
908 1 1273.752499450615
908 2 0.0
909 1 1273.752499450615
909 2 0.0
910 1 1273.752499450615
910 2 0.0
911 1 1273.752499450615
911 2 0.0
912 1 1273.752499450615
912 2 0.0
913 1 1273.752499450615
913 2 0.0
914 1 1278.965290286245
914 2 0.0
915 1 1284.1756728574996
915 2 0.0
916 1 1289.4539148344033
916 2 0.0
917 1 1294.7297183090666
917 2 0.0
918 1 1300.0030844080584
918 2 0.0
919 1 1300.0030844080584
919 2 0.0
920 1 1300.0030844080584
920 2 0.0
921 1 1300.0030844080584
921 2 0.0
922 1 1300.0030844080584
922 2 0.0
923 1 1300.0030844080584
923 2 0.0
924 1 1305.2618498817924
924 2 0.0
925 1 1310.5181858512653
925 2 0.0
926 1 1315.842359996314
926 2 0.0
927 1 1321.1640744188567
927 2 0.0
928 1 1326.4833302552663
928 2 0.0
929 1 1326.4833302552663
929 2 0.0
930 1 1326.4833302552663
930 2 0.0
931 1 1326.4833302552663
931 2 0.0
932 1 1326.4833302552663
932 2 0.0
933 1 1326.4833302552663
933 2 0.0
934 1 1331.7878584092698
934 2 0.0
935 1 1337.089935917049
935 2 0.0
936 1 1342.4598304682077
936 2 0.0
937 1 1347.8272441744275
937 2 0.0
938 1 1353.1921781818396
938 2 0.0
939 1 1353.1921781818396
939 2 0.0
940 1 1353.1921781818396
940 2 0.0
941 1 1353.1921781818396
941 2 0.0
942 1 1353.1921781818396
942 2 0.0
943 1 1353.1921781818396
943 2 0.0
944 1 1358.5422580354714
944 2 0.0
945 1 1363.8898661983867
945 2 0.0
946 1 1369.3052703699118
946 2 0.0
947 1 1374.7181726714464
947 2 0.0
948 1 1380.1285742588348
948 2 0.0
949 1 1380.1285742588348
949 2 0.0
950 1 1380.1285742588348
950 2 0.0
951 1 1380.1285742588348
951 2 0.0
952 1 1380.1285742588348
952 2 0.0
953 1 1380.1285742588348
953 2 0.0
954 1 1385.523995804142
954 2 0.0
955 1 1390.9169247112627
955 2 0.0
956 1 1396.3776286892005
956 2 0.0
957 1 1401.8358098690283
957 2 0.0
958 1 1407.2914694162587
958 2 0.0
959 1 1407.2914694162587
959 2 0.0
960 1 1407.2914694162587
960 2 0.0
961 1 1407.2914694162587
961 2 0.0
962 1 1407.2914694162587
962 2 0.0
963 1 1407.2914694162587
963 2 0.0
964 1 1412.7320236134929
964 2 0.0
965 1 1418.1700643216448
965 2 0.0
966 1 1423.6758592593512
966 2 0.0
967 1 1429.1791105673133
967 2 0.0
968 1 1434.6798194206679
968 2 0.0
969 1 1434.6798194206679
969 2 0.0
970 1 1434.6798194206679
970 2 0.0
971 1 1434.6798194206679
971 2 0.0
972 1 1434.6798194206679
972 2 0.0
973 1 1434.6798194206679
973 2 0.0
974 1 1440.1652981938207
974 2 0.0
975 1 1445.648242723125
975 2 0.0
976 1 1451.1989207368058
976 2 0.0
977 1 1456.7470343851487
977 2 0.0
978 1 1462.29258485287
978 2 0.0
979 1 1462.29258485287
979 2 0.0
980 1 1462.29258485287
980 2 0.0
981 1 1462.29258485287
981 2 0.0
982 1 1462.29258485287
982 2 0.0
983 1 1462.29258485287
983 2 0.0
984 1 1467.8227810852304
984 2 0.0
985 1 1473.3504224146618
985 2 0.0
986 1 1478.945776578934
986 2 0.0
987 1 1484.5385457378725
987 2 0.0
988 1 1490.1287310857288
988 2 0.0
989 1 1490.1287310857288
989 2 0.0
990 1 1490.1287310857288
990 2 0.0
991 1 1490.1287310857288
991 2 0.0
992 1 1490.1287310857288
992 2 0.0
993 1 1490.1287310857288
993 2 0.0
994 1 1495.70343861546
994 2 0.0
995 1 1501.2755706784271
995 2 0.0
996 1 1506.9153950219002
996 2 0.0
997 1 1512.5526138152004
997 2 0.0
998 1 1518.187228262071
998 2 0.0
999 1 1518.187228262071
999 2 0.0
1000 1 1518.187228262071
1000 2 0.0
1001 1 1518.187228262071
1001 2 0.0
1002 1 1518.187228262071
1002 2 0.0
1003 1 1518.187228262071
1003 2 0.0
1004 1 1523.8062418778088
1004 2 0.0
1005 1 1529.422659557753
1005 2 0.0
1006 1 1535.1067490586304
1006 2 0.0
1007 1 1540.7882125592143
1007 2 0.0
1008 1 1546.4670512726955
1008 2 0.0
1009 1 1546.4670512726955
1009 2 0.0
1010 1 1546.4670512726955
1010 2 0.0
1011 1 1546.4670512726955
1011 2 0.0
1012 1 1546.4670512726955
1012 2 0.0
1013 1 1546.4670512726955
1013 2 0.0
1014 1 1552.1301667091657
1014 2 0.0
1015 1 1557.7906658351815
1015 2 0.0
1016 1 1563.518816416883
1016 2 0.0
1017 1 1569.244320642452
1017 2 0.0
1018 1 1574.9671797344834
1018 2 0.0
1019 1 1574.9671797344834
1019 2 0.0
1020 1 1574.9671797344834
1020 2 0.0
1021 1 1574.9671797344834
1021 2 0.0
1022 1 1574.9671797344834
1022 2 0.0
1023 1 1574.9671797344834
1023 2 0.0
1024 1 1580.67419366814
1024 2 0.0
1025 1 1586.3785710106156
1025 2 0.0
1026 1 1592.1505795374196
1026 2 0.0
1027 1 1597.919921446099
1027 2 0.0
1028 1 1603.6865979686092
1028 2 0.0
1029 1 1603.6865979686092
1029 2 0.0
1030 1 1603.6865979686092
1030 2 0.0
1031 1 1603.6865979686092
1031 2 0.0
1032 1 1603.6865979686092
1032 2 0.0
1033 1 1603.6865979686092
1033 2 0.0
1034 1 1609.4373080132937
1034 2 0.0
1035 1 1615.1853612795708
1035 2 0.0
1036 1 1621.0010255522766
1036 2 0.0
1037 1 1626.8140030382797
1037 2 0.0
1038 1 1632.6242949788536
1038 2 0.0
1039 1 1632.6242949788536
1039 2 0.0
1040 1 1632.6242949788536
1040 2 0.0
1041 1 1632.6242949788536
1041 2 0.0
1042 1 1632.6242949788536
1042 2 0.0
1043 1 1632.6242949788536
1043 2 0.0
1044 1 1638.418499681472
1044 2 0.0
1045 1 1644.2100275115265
1045 2 0.0
1046 1 1650.0691462631364
1046 2 0.0
1047 1 1655.9255581524494
1047 2 0.0
1048 1 1661.7792644300139
1048 2 0.0
1049 1 1661.7792644300139
1049 2 0.0
1050 1 1661.7792644300139
1050 2 0.0
1051 1 1661.7792644300139
1051 2 0.0
1052 1 1661.7792644300139
1052 2 0.0
1053 1 1661.7792644300139
1053 2 0.0
1054 1 1667.6167632662357
1054 2 0.0
1055 1 1673.4515652283776
1055 2 0.0
1056 1 1679.3539381197995
1056 2 0.0
1057 1 1685.253584165885
1057 2 0.0
1058 1 1691.1505046264149
1058 2 0.0
1059 1 1691.1505046264149
1059 2 0.0
1060 1 1691.1505046264149
1060 2 0.0
1061 1 1691.1505046264149
1061 2 0.0
1062 1 1691.1505046264149
1062 2 0.0
1063 1 1691.1505046264149
1063 2 0.0
1064 1 1697.0310979963913
1064 2 0.0
1065 1 1702.9089745829851
1065 2 0.0
1066 1 1708.8544021987543
1066 2 0.0
1067 1 1714.797083078276
1067 2 0.0
1068 1 1720.7370184905205
1068 2 0.0
1069 1 1720.7370184905205
1069 2 0.0
1070 1 1720.7370184905205
1070 2 0.0
1071 1 1720.7370184905205
1071 2 0.0
1072 1 1720.7370184905205
1072 2 0.0
1073 1 1720.7370184905205
1073 2 0.0
1074 1 1726.660507714622
1074 2 0.0
1075 1 1732.5812603378267
1075 2 0.0
1076 1 1738.5695441818477
1076 2 0.0
1077 1 1744.555061490414
1077 2 0.0
1078 1 1750.5378135416422
1078 2 0.0
1079 1 1750.5378135416422
1079 2 0.0
1080 1 1750.5378135416422
1080 2 0.0
1081 1 1750.5378135416422
1081 2 0.0
1082 1 1750.5378135416422
1082 2 0.0
1083 1 1750.5378135416422
1083 2 0.0
1084 1 1756.5040008562164
1084 2 0.0
1085 1 1762.4674318437442
1085 2 0.0
1086 1 1768.4983743350524
1086 2 0.0
1087 1 1774.526530582979
1087 2 0.0
1088 1 1780.5519018747457
1088 2 0.0
1089 1 1780.5519018747457
1089 2 0.0
1090 1 1780.5519018747457
1090 2 0.0
1091 1 1780.5519018747457
1091 2 0.0
1092 1 1780.5519018747457
1092 2 0.0
1093 1 1780.5519018747457
1093 2 0.0
1094 1 1786.5605904278937
1094 2 0.0
1095 1 1792.5665030187897
1095 2 0.0
1096 1 1798.6399074873323
1096 2 0.0
1097 1 1804.710506095426
1097 2 0.0
1098 1 1810.7783001393557
1098 2 0.0
1099 1 1810.7783001393557
1099 2 0.0
1100 1 1810.7783001393557
1100 2 0.0
1101 1 1810.7783001393557
1101 2 0.0
1102 1 1810.7783001393557
1102 2 0.0
1103 1 1810.7783001393557
1103 2 0.0
1104 1 1816.829293986729
1104 2 0.0
1105 1 1822.8774923271696
1105 2 0.0
1106 1 1828.9931630096055
1106 2 0.0
1107 1 1835.1060083049663
1107 2 0.0
1108 1 1841.2160295185583
1108 2 0.0
1109 1 1841.2160295185583
1109 2 0.0
1110 1 1841.2160295185583
1110 2 0.0
1111 1 1841.2160295185583
1111 2 0.0
1112 1 1841.2160295185583
1112 2 0.0
1113 1 1841.2160295185583
1113 2 0.0
1114 1 1847.309133619175
1114 2 0.0
1115 1 1853.3994227582857
1115 2 0.0
1116 1 1859.5571647938057
1116 2 0.0
1117 1 1865.7120620056485
1117 2 0.0
1118 1 1871.8641157081001
1118 2 0.0
1119 1 1871.8641157081001
1119 2 0.0
1120 1 1871.8641157081001
1120 2 0.0
1121 1 1871.8641157081001
1121 2 0.0
1122 1 1871.8641157081001
1122 2 0.0
1123 1 1871.8641157081001
1123 2 0.0
1124 1 1877.99913592018
1124 2 0.0
1125 1 1884.1313218058717
1125 2 0.0
1126 1 1890.3309412320375
1126 2 0.0
1127 1 1896.5276964875331
1127 2 0.0
1128 1 1902.7215888955827
1128 2 0.0
1129 1 1902.7215888955827
1129 2 0.0
1130 1 1902.7215888955827
1130 2 0.0
1131 1 1902.7215888955827
1131 2 0.0
1132 1 1902.7215888955827
1132 2 0.0
1133 1 1902.7215888955827
1133 2 0.0
1134 1 1908.898331972401
1134 2 0.0
1135 1 1915.0722214472275
1135 2 0.0
1136 1 1921.31352519583
1136 2 0.0
1137 1 1927.551945515965
1137 2 0.0
1138 1 1933.7874837397537
1138 2 0.0
1139 1 1933.7874837397537
1139 2 0.0
1140 1 1933.7874837397537
1140 2 0.0
1141 1 1933.7874837397537
1141 2 0.0
1142 1 1933.7874837397537
1142 2 0.0
1143 1 1933.7874837397537
1143 2 0.0
1144 1 1940.005757325515
1144 2 0.0
1145 1 1946.221158122548
1145 2 0.0
1146 1 1952.5039540154844
1146 2 0.0
1147 1 1958.7838473109407
1147 2 0.0
1148 1 1965.0608393498942
1148 2 0.0
1149 1 1965.0608393498942
1149 2 0.0
1150 1 1965.0608393498942
1150 2 0.0
1151 1 1965.0608393498942
1151 2 0.0
1152 1 1965.0608393498942
1152 2 0.0
1153 1 1965.0608393498942
1153 2 0.0
1154 1 1971.3204519756255
1154 2 0.0
1155 1 1977.5771727143488
1155 2 0.0
1156 1 1983.9012694595187
1156 2 0.0
1157 1 1990.2224445265715
1157 2 0.0
1158 1 1996.5406992652993
1158 2 0.0
1159 1 1996.5406992652993
1159 2 0.0
1160 1 1996.5406992652993
1160 2 0.0
1161 1 1996.5406992652993
1161 2 0.0
1162 1 1996.5406992652993
1162 2 0.0
1163 1 1996.5406992652993
1163 2 0.0
1164 1 2002.8414603447607
1164 2 0.0
1165 1 2009.1393105269835
1165 2 0.0
1166 1 2015.5045177142051
1166 2 0.0
1167 1 2021.8667842306402
1167 2 0.0
1168 1 2028.2261114348553
1168 2 0.0
1169 1 2028.2261114348553
1169 2 0.0
1170 1 2028.2261114348553
1170 2 0.0
1171 1 2028.2261114348553
1171 2 0.0
1172 1 2028.2261114348553
1172 2 0.0
1173 1 2028.2261114348553
1173 2 0.0
1174 1 2034.5678312604707
1174 2 0.0
1175 1 2040.9066212662603
1175 2 0.0
1176 1 2047.3127493632035
1176 2 0.0
1177 1 2053.7159178842526
1177 2 0.0
1178 1 2060.1161281967075
1178 2 0.0
1179 1 2060.1161281967075
1179 2 0.0
1180 1 2060.1161281967075
1180 2 0.0
1181 1 2060.1161281967075
1181 2 0.0
1182 1 2060.1161281967075
1182 2 0.0
1183 1 2060.1161281967075
1183 2 0.0
1184 1 2066.498617935516
1184 2 0.0
1185 1 2072.8781590191475
1185 2 0.0
1186 1 2079.325019367287
1186 2 0.0
1187 1 2085.768901321584
1187 2 0.0
1188 1 2092.209806258032
1188 2 0.0
1189 1 2092.209806258032
1189 2 0.0
1190 1 2092.209806258032
1190 2 0.0
1191 1 2092.209806258032
1191 2 0.0
1192 1 2092.209806258032
1192 2 0.0
1193 1 2092.209806258032
1193 2 0.0
1194 1 2098.6328779476485
1194 2 0.0
1195 1 2105.052982233577
1195 2 0.0
1196 1 2111.540387044164
1196 2 0.0
1197 1 2118.024794729717
1197 2 0.0
1198 1 2124.506206674883
1198 2 0.0
1199 1 2124.506206674883
1199 2 0.0
1200 1 2124.506206674883
1200 2 0.0
1201 1 2124.506206674883
1201 2 0.0
1202 1 2124.506206674883
1202 2 0.0
1203 1 2124.506206674883
1203 2 0.0
1204 1 2130.969673219491
1204 2 0.0
1205 1 2137.4301536983376
1205 2 0.0
1206 1 2143.95791604839
1206 2 0.0
1207 1 2150.482662628573
1207 2 0.0
1208 1 2157.0043948321477
1208 2 0.0
1209 1 2157.0043948321477
1209 2 0.0
1210 1 2157.0043948321477
1210 2 0.0
1211 1 2157.0043948321477
1211 2 0.0
1212 1 2157.0043948321477
1212 2 0.0
1213 1 2157.0043948321477
1213 2 0.0
1214 1 2163.508069998504
1214 2 0.0
1215 1 2170.0087405230624
1215 2 0.0
1216 1 2176.5766743513723
1216 2 0.0
1217 1 2183.1415738509368
1217 2 0.0
1218 1 2189.7034404235906
1218 2 0.0
1219 1 2189.7034404235906
1219 2 0.0
1220 1 2189.7034404235906
1220 2 0.0
1221 1 2189.7034404235906
1221 2 0.0
1222 1 2189.7034404235906
1222 2 0.0
1223 1 2189.7034404235906
1223 2 0.0
1224 1 2196.247138837046
1224 2 0.0
1225 1 2202.7878141183082
1225 2 0.0
1226 1 2209.39573422147
1226 2 0.0
1227 1 2216.000601522572
1227 2 0.0
1228 1 2222.6024174319846
1228 2 0.0
1229 1 2222.6024174319846
1229 2 0.0
1230 1 2222.6024174319846
1230 2 0.0
1231 1 2222.6024174319846
1231 2 0.0
1232 1 2222.6024174319846
1232 2 0.0
1233 1 2222.6024174319846
1233 2 0.0
1234 1 2229.1859545725265
1234 2 0.0
1235 1 2235.766450175727
1235 2 0.0
1236 1 2242.4141722041823
1236 2 0.0
1237 1 2249.058823042432
1237 2 0.0
1238 1 2255.700404109341
1238 2 0.0
1239 1 2255.700404109341
1239 2 0.0
1240 1 2255.700404109341
1240 2 0.0
1241 1 2255.700404109341
1241 2 0.0
1242 1 2255.700404109341
1242 2 0.0
1243 1 2255.700404109341
1243 2 0.0
1244 1 2262.3235963076536
1244 2 0.0
1245 1 2268.9437286483303
1245 2 0.0
1246 1 2275.631069102431
1246 2 0.0
1247 1 2282.3153200629554
1247 2 0.0
1248 1 2288.9964829572245
1248 2 0.0
1249 1 2288.9964829572245
1249 2 0.0
1250 1 2288.9964829572245
1250 2 0.0
1251 1 2288.9964829572245
1251 2 0.0
1252 1 2288.9964829572245
1252 2 0.0
1253 1 2288.9964829572245
1253 2 0.0
1254 1 2295.659147390766
1254 2 0.0
1255 1 2302.31873373084
1255 2 0.0
1256 1 2309.0455099569303
1256 2 0.0
1257 1 2315.7691784704584
1257 2 0.0
1258 1 2322.4897407071617
1258 2 0.0
1259 1 2322.4897407071617
1259 2 0.0
1260 1 2322.4897407071617
1260 2 0.0
1261 1 2322.4897407071617
1261 2 0.0
1262 1 2322.4897407071617
1262 2 0.0
1263 1 2322.4897407071617
1263 2 0.0
1264 1 2329.1916953962614
1264 2 0.0
1265 1 2335.8905538401345
1265 2 0.0
1266 1 2342.656584026651
1266 2 0.0
1267 1 2349.4194883656146
1267 2 0.0
1268 1 2356.1792683011404
1268 2 0.0
1269 1 2356.1792683011404
1269 2 0.0
1270 1 2356.1792683011404
1270 2 0.0
1271 1 2356.1792683011404
1271 2 0.0
1272 1 2356.1792683011404
1272 2 0.0
1273 1 2356.1792683011404
1273 2 0.0
1274 1 2362.920332105112
1274 2 0.0
1275 1 2369.658281595783
1275 2 0.0
1276 1 2376.4633847693717
1276 2 0.0
1277 1 2383.2653440440245
1277 2 0.0
1278 1 2390.064160872196
1278 2 0.0
1279 1 2390.064160872196
1279 2 0.0
1280 1 2390.064160872196
1280 2 0.0
1281 1 2390.064160872196
1281 2 0.0
1282 1 2390.064160872196
1282 2 0.0
1283 1 2390.064160872196
1283 2 0.0
1284 1 2396.84415348547
1284 2 0.0
1285 1 2403.62101380067
1285 2 0.0
1286 1 2410.465009822322
1286 2 0.0
1287 1 2417.305843976878
1287 2 0.0
1288 1 2424.1435177250937
1288 2 0.0
1289 1 2424.1435177250937
1289 2 0.0
1290 1 2424.1435177250937
1290 2 0.0
1291 1 2424.1435177250937
1291 2 0.0
1292 1 2424.1435177250937
1292 2 0.0
1293 1 2424.1435177250937
1293 2 0.0
1294 1 2430.962259673367
1294 2 0.0
1295 1 2437.777851421708
1295 2 0.0
1296 1 2444.660560982913
1296 2 0.0
1297 1 2451.540090791701
1297 2 0.0
1298 1 2458.4164423170905
1298 2 0.0
1299 1 2458.4164423170905
1299 2 0.0
1300 1 2458.4164423170905
1300 2 0.0
1301 1 2458.4164423170905
1301 2 0.0
1302 1 2458.4164423170905
1302 2 0.0
1303 1 2458.4164423170905
1303 2 0.0
1304 1 2465.273754953494
1304 2 0.0
1305 1 2472.1278995706402
1305 2 0.0
1306 1 2479.049144189558
1306 2 0.0
1307 1 2485.9671912531944
1307 2 0.0
1308 1 2492.882042238793
1308 2 0.0
1309 1 2492.882042238793
1309 2 0.0
1310 1 2492.882042238793
1310 2 0.0
1311 1 2492.882042238793
1311 2 0.0
1312 1 2492.882042238793
1312 2 0.0
1313 1 2492.882042238793
1313 2 0.0
1314 1 2499.7777477400773
1314 2 0.0
1315 1 2506.670267484932
1315 2 0.0
1316 1 2513.6298695025807
1316 2 0.0
1317 1 2520.586256244161
1317 2 0.0
1318 1 2527.5394291951034
1318 2 0.0
1319 1 2527.5394291951034
1319 2 0.0
1320 1 2527.5394291951034
1320 2 0.0
1321 1 2527.5394291951034
1321 2 0.0
1322 1 2527.5394291951034
1322 2 0.0
1323 1 2527.5394291951034
1323 2 0.0
1324 1 2534.4733505578415
1324 2 0.0
1325 1 2541.4040685087516
1325 2 0.0
1326 1 2548.4018510852143
1326 2 0.0
1327 1 2555.39640074652
1327 2 0.0
1328 1 2562.3877189862483
1328 2 0.0
1329 1 2562.3877189862483
1329 2 0.0
1330 1 2562.3877189862483
1330 2 0.0
1331 1 2562.3877189862483
1331 2 0.0
1332 1 2562.3877189862483
1332 2 0.0
1333 1 2562.3877189862483
1333 2 0.0
1334 1 2569.3596800230553
1334 2 0.0
1335 1 2576.328420074033
1335 2 0.0
1336 1 2583.3642071846816
1336 2 0.0
1337 1 2590.3967438224067
1337 2 0.0
1338 1 2597.4260314888984
1338 2 0.0
1339 1 2597.4260314888984
1339 2 0.0
1340 1 2597.4260314888984
1340 2 0.0
1341 1 2597.4260314888984
1341 2 0.0
1342 1 2597.4260314888984
1342 2 0.0
1343 1 2597.4260314888984
1343 2 0.0
1344 1 2604.4358568246703
1344 2 0.0
1345 1 2611.4424436816334
1345 2 0.0
1346 1 2618.51606011337
1346 2 0.0
1347 1 2625.5864085953626
1347 2 0.0
1348 1 2632.6534906373763
1348 2 0.0
1349 1 2632.6534906373763
1349 2 0.0
1350 1 2632.6534906373763
1350 2 0.0
1351 1 2632.6534906373763
1351 2 0.0
1352 1 2632.6534906373763
1352 2 0.0
1353 1 2632.6534906373763
1353 2 0.0
1354 1 2639.701005705544
1354 2 0.0
1355 1 2646.745264882572
1355 2 0.0
1356 1 2653.8565362300865
1356 2 0.0
1357 1 2660.964522231611
1357 2 0.0
1358 1 2668.069224404948
1358 2 0.0
1359 1 2668.069224404948
1359 2 0.0
1360 1 2668.069224404948
1360 2 0.0
1361 1 2668.069224404948
1361 2 0.0
1362 1 2668.069224404948
1362 2 0.0
1363 1 2668.069224404948
1363 2 0.0
1364 1 2675.1542554437506
1364 2 0.0
1365 1 2682.236013259359
1365 2 0.0
1366 1 2689.3847659214066
1366 2 0.0
1367 1 2696.5302159214207
1367 2 0.0
1368 1 2703.6723647852027
1368 2 0.0
1369 1 2703.6723647852027
1369 2 0.0
1370 1 2703.6723647852027
1370 2 0.0
1371 1 2703.6723647852027
1371 2 0.0
1372 1 2703.6723647852027
1372 2 0.0
1373 1 2703.6723647852027
1373 2 0.0
1374 1 2710.794738833977
1374 2 0.0
1375 1 2717.913822407409
1375 2 0.0
1376 1 2725.099883583102
1376 2 0.0
1377 1 2732.28262486055
1377 2 0.0
1378 1 2739.462047773518
1378 2 0.0
1379 1 2739.462047773518
1379 2 0.0
1380 1 2739.462047773518
1380 2 0.0
1381 1 2739.462047773518
1381 2 0.0
1382 1 2739.462047773518
1382 2 0.0
1383 1 2739.462047773518
1383 2 0.0
1384 1 2746.6215926690047
1384 2 0.0
1385 1 2753.777829916539
1385 2 0.0
1386 1 2761.001027601657
1386 2 0.0
1387 1 2768.2208882317836
1387 2 0.0
1388 1 2775.4374133486094
1388 2 0.0
1389 1 2775.4374133486094
1389 2 0.0
1390 1 2775.4374133486094
1390 2 0.0
1391 1 2775.4374133486094
1391 2 0.0
1392 1 2775.4374133486094
1392 2 0.0
1393 1 2775.4374133486094
1393 2 0.0
1394 1 2782.6339577212775
1394 2 0.0
1395 1 2789.827177352554
1395 2 0.0
1396 1 2797.087340335872
1396 2 0.0
1397 1 2804.3441491865497
1397 2 0.0
1398 1 2811.5976054541675
1398 2 0.0
1399 1 2811.5976054541675
1399 2 0.0
1400 1 2811.5976054541675
1400 2 0.0
1401 1 2811.5976054541675
1401 2 0.0
1402 1 2811.5976054541675
1402 2 0.0
1403 1 2811.5976054541675
1403 2 0.0
1404 1 2818.830978724554
1404 2 0.0
1405 1 2826.061010238916
1405 2 0.0
1406 1 2833.357968098547
1406 2 0.0
1407 1 2840.6515548266234
1407 2 0.0
1408 1 2847.941771980577
1408 2 0.0
1409 1 2847.941771980577
1409 2 0.0
1410 1 2847.941771980577
1410 2 0.0
1411 1 2847.941771980577
1411 2 0.0
1412 1 2847.941771980577
1412 2 0.0
1413 1 2847.941771980577
1413 2 0.0
1414 1 2855.211804355645
1414 2 0.0
1415 1 2862.478478038499
1415 2 0.0
1416 1 2869.812061138256
1416 2 0.0
1417 1 2877.1422561859135
1417 2 0.0
1418 1 2884.4690647467205
1418 2 0.0
1419 1 2884.4690647467205
1419 2 0.0
1420 1 2884.4690647467205
1420 2 0.0
1421 1 2884.4690647467205
1421 2 0.0
1422 1 2884.4690647467205
1422 2 0.0
1423 1 2884.4690647467205
1423 2 0.0
1424 1 2891.775587216234
1424 2 0.0
1425 1 2899.078734135424
1425 2 0.0
1426 1 2906.4487736211972
1426 2 0.0
1427 1 2913.815408212335
1427 2 0.0
1428 1 2921.178639481868
1428 2 0.0
1429 1 2921.178639481868
1429 2 0.0
1430 1 2921.178639481868
1430 2 0.0
1431 1 2921.178639481868
1431 2 0.0
1432 1 2921.178639481868
1432 2 0.0
1433 1 2921.178639481868
1433 2 0.0
1434 1 2928.5214838147813
1434 2 0.0
1435 1 2935.8609358169842
1435 2 0.0
1436 1 2943.2672636131356
1436 2 0.0
1437 1 2950.670169749765
1437 2 0.0
1438 1 2958.0696558076484
1438 2 0.0
1439 1 2958.0696558076484
1439 2 0.0
1440 1 2958.0696558076484
1440 2 0.0
1441 1 2958.0696558076484
1441 2 0.0
1442 1 2958.0696558076484
1442 2 0.0
1443 1 2958.0696558076484
1443 2 0.0
1444 1 2965.4486545485165
1444 2 0.0
1445 1 2972.8242442556493
1445 2 0.0
1446 1 2980.2666930614228
1446 2 0.0
1447 1 2987.7057035200796
1447 2 0.0
1448 1 2995.141277220105
1448 2 0.0
1449 1 2995.141277220105
1449 2 0.0
1450 1 2995.141277220105
1450 2 0.0
1451 1 2995.141277220105
1451 2 0.0
1452 1 2995.141277220105
1452 2 0.0
1453 1 2995.141277220105
1453 2 0.0
1454 1 3002.556263685505
1454 2 0.0
1455 1 3009.967824491152
1455 2 0.0
1456 1 3017.446227777102
1456 2 0.0
1457 1 3024.921176105276
1457 2 0.0
1458 1 3032.3926710718333
1458 2 0.0
1459 1 3032.3926710718333
1459 2 0.0
1460 1 3032.3926710718333
1460 2 0.0
1461 1 3032.3926710718333
1461 2 0.0
1462 1 3032.3926710718333
1462 2 0.0
1463 1 3032.3926710718333
1463 2 0.0
1464 1 3039.843479346807
1464 2 0.0
1465 1 3047.2908454126605
1465 2 0.0
1466 1 3054.805037417096
1466 2 0.0
1467 1 3062.3157579296767
1467 2 0.0
1468 1 3069.8230085542
1468 2 0.0
1469 1 3069.8230085542
1469 2 0.0
1470 1 3069.8230085542
1470 2 0.0
1471 1 3069.8230085542
1471 2 0.0
1472 1 3069.8230085542
1472 2 0.0
1473 1 3069.8230085542
1473 2 0.0
1474 1 3077.30947348871
1474 2 0.0
1475 1 3084.792479741031
1475 2 0.0
1476 1 3092.3422954664757
1476 2 0.0
1477 1 3099.8886232422133
1477 2 0.0
1478 1 3107.431464679645
1478 2 0.0
1479 1 3107.431464679645
1479 2 0.0
1480 1 3107.431464679645
1480 2 0.0
1481 1 3107.431464679645
1481 2 0.0
1482 1 3107.431464679645
1482 2 0.0
1483 1 3107.431464679645
1483 2 0.0
1484 1 3114.953421885049
1484 2 0.0
1485 1 3122.471904011141
1485 2 0.0
1486 1 3130.057179220809
1486 2 0.0
1487 1 3137.6389500987943
1487 2 0.0
1488 1 3145.2172182640666
1488 2 0.0
1489 1 3145.2172182640666
1489 2 0.0
1490 1 3145.2172182640666
1490 2 0.0
1491 1 3145.2172182640666
1491 2 0.0
1492 1 3145.2172182640666
1492 2 0.0
1493 1 3145.2172182640666
1493 2 0.0
1494 1 3152.774504109606
1494 2 0.0
1495 1 3160.3282985543065
1495 2 0.0
1496 1 3167.9488697685965
1496 2 0.0
1497 1 3175.565920344755
1497 2 0.0
1498 1 3183.1794519092837
1498 2 0.0
1499 1 3183.1794519092837
1499 2 0.0
1500 1 3183.1794519092837
1500 2 0.0
1501 1 3183.1794519092837
1501 2 0.0
1502 1 3183.1794519092837
1503 1 3183.1794519092837
1504 1 3190.7719035185905
1505 1 3198.3608474807793
1506 1 3205.946285416355
1507 1 3213.5282189450704
1508 1 3221.106649685929
1509 1 3221.106649685929
1510 1 3221.106649685929
1511 1 3221.106649685929
1512 1 3221.106649685929
1513 1 3221.106649685929
1514 1 3228.664097656924
1515 1 3236.2180541521793
1516 1 3243.7685207847294
1517 1 3251.3154991668594
1518 1 3258.858990910109
1519 1 3258.858990910109
1520 1 3258.858990910109
1521 1 3258.858990910109
1522 1 3258.858990910109
1523 1 3258.858990910109
1524 1 3266.3815966207967
1525 1 3273.900726952569
1526 1 3281.416383511023
1527 1 3288.9285679010104
1528 1 3296.4372817266412
1529 1 3296.4372817266412
1530 1 3296.4372817266412
1531 1 3296.4372817266412
1532 1 3296.4372817266412
1533 1 3296.4372817266412
1534 1 3303.9252058110233
1535 1 3311.4096705391016
1536 1 3318.890677509071
1537 1 3326.368228318385
1538 1 3333.8423245637578
1539 1 3333.8423245637578
1540 1 3333.8423245637578
1541 1 3333.8423245637578
1542 1 3333.8423245637578
1543 1 3333.8423245637578
1544 1 3341.29572691526
1545 1 3348.745685859201
1546 1 3356.1922029864077
1547 1 3363.6352798869684
1548 1 3371.0749181502365
1549 1 3371.0749181502365
1550 1 3371.0749181502365
1551 1 3371.0749181502365
1552 1 3371.0749181502365
1553 1 3371.0749181502365
1554 1 3378.4939579251254
1555 1 3385.9095701676674
1556 1 3393.321756461354
1557 1 3400.7305183889443
1558 1 3408.1358575324625
1559 1 3408.1358575324625
1560 1 3408.1358575324625
1561 1 3408.1358575324625
1562 1 3408.1358575324625
1563 1 3408.1358575324625
1564 1 3415.520693153243
1565 1 3422.902117043701
1566 1 3430.2801307800273
1567 1 3437.654735937683
1568 1 3445.0259340914004
1569 1 3445.0259340914004
1570 1 3445.0259340914004
1571 1 3445.0259340914004
1572 1 3445.0259340914004
1573 1 3445.0259340914004
1574 1 3452.376723250199
1575 1 3459.724116407847
1576 1 3467.068115133268
1577 1 3474.4087209946597
1578 1 3481.7459355594942
1579 1 3481.7459355594942
1580 1 3481.7459355594942
1581 1 3481.7459355594942
1582 1 3481.7459355594942
1583 1 3481.7459355594942
1584 1 3489.0628352214267
1585 1 3496.376354538863
1586 1 3503.686495073494
1587 1 3510.9932583862883
1588 1 3518.2966460374905
1589 1 3518.2966460374905
1590 1 3518.2966460374905
1591 1 3518.2966460374905
1592 1 3518.2966460374905
1593 1 3518.2966460374905
1594 1 3525.579812444012
1595 1 3532.85961409051
1596 1 3540.136052531476
1597 1 3547.409129320681
1598 1 3554.6788460111775
1599 1 3554.6788460111775
1600 1 3554.6788460111775
1601 1 3554.6788460111775
1602 1 3554.6788460111775
1603 1 3554.6788460111775
1604 1 3561.92843468342
1605 1 3569.174674108263
1606 1 3576.41756583303
1607 1 3583.65711140433
1608 1 3590.8933123680545
1609 1 3590.8933123680545
1610 1 3590.8933123680545
1611 1 3590.8933123680545
1612 1 3590.8933123680545
1613 1 3590.8933123680545
1614 1 3598.1094781101488
1615 1 3605.322310045948
1616 1 3612.5318097156432
1617 1 3619.7379786587126
1618 1 3626.940818413921
1619 1 3626.940818413921
1620 1 3626.940818413921
1621 1 3626.940818413921
1622 1 3626.940818413921
1623 1 3626.940818413921
1624 1 3634.1237153162997
1625 1 3641.303293782301
1626 1 3648.4795553450135
1627 1 3655.6525015368193
1628 1 3662.822133889388
1629 1 3662.822133889388
1630 1 3662.822133889388
1631 1 3662.822133889388
1632 1 3662.822133889388
1633 1 3662.822133889388
1634 1 3669.9719153320784
1635 1 3677.1183936374478
1636 1 3684.261570331517
1637 1 3691.4014469396034
1638 1 3698.538024986315
1639 1 3698.538024986315
1640 1 3698.538024986315
1641 1 3698.538024986315
1642 1 3698.538024986315
1643 1 3698.538024986315
1644 1 3705.654843642213
1645 1 3712.7683743893126
1646 1 3719.8786187465994
1647 1 3726.9855782323593
1648 1 3734.089254364171
1649 1 3734.089254364171
1650 1 3734.089254364171
1651 1 3734.089254364171
1652 1 3734.089254364171
1653 1 3734.089254364171
1654 1 3741.1732622023014
1655 1 3748.253997289948
1656 1 3755.3314611390933
1657 1 3762.4056552610236
1658 1 3769.476581166321
1659 1 3769.476581166321
1660 1 3769.476581166321
1661 1 3769.476581166321
1662 1 3769.476581166321
1663 1 3769.476581166321
1664 1 3776.527929455082
1665 1 3783.5760200817895
1666 1 3790.6208545514546
1667 1 3797.662434368397
1668 1 3804.7007610362334
1669 1 3804.7007610362334
1670 1 3804.7007610362334
1671 1 3804.7007610362334
1672 1 3804.7007610362334
1673 1 3804.7007610362334
1674 1 3811.7196003466283
1675 1 3818.735197013837
1676 1 3825.7475525359323
1677 1 3832.756668410298
1678 1 3839.7625461336197
1679 1 3839.7625461336197
1680 1 3839.7625461336197
1681 1 3839.7625461336197
1682 1 3839.7625461336197
1683 1 3839.7625461336197
1684 1 3846.749026342471
1685 1 3853.7322788577617
1686 1 3860.7123051706576
1687 1 3867.68910677164
1688 1 3874.6626851504934
1689 1 3874.6626851504934
1690 1 3874.6626851504934
1691 1 3874.6626851504934
1692 1 3874.6626851504934
1693 1 3874.6626851504934
1694 1 3881.616955443643
1695 1 3888.5680129239345
1696 1 3895.51585907566
1697 1 3902.4604953824287
1698 1 3909.401923327157
1699 1 3909.401923327157
1700 1 3909.401923327157
1701 1 3909.401923327157
1702 1 3909.401923327157
1703 1 3909.401923327157
1704 1 3916.324132202652
1705 1 3923.2431430773877
1706 1 3930.1589574288123
1707 1 3937.071576733695
1708 1 3943.9810024681165
1709 1 3943.9810024681165
1710 1 3943.9810024681165
1711 1 3943.9810024681165
1712 1 3943.9810024681165
1713 1 3943.9810024681165
1714 1 3950.8712977393807
1715 1 3957.7584097536956
1716 1 3964.6423399816977
1717 1 3971.523089893348
1718 1 3978.400660957921
1719 1 3978.400660957921
1720 1 3978.400660957921
1721 1 3978.400660957921
1722 1 3978.400660957921
1723 1 3978.400660957921
1724 1 3985.259189756911
1725 1 3992.114549974788
1726 1 3998.9667430754084
1727 1 4005.8157705219555
1728 1 4012.661633776931
1729 1 4012.661633776931
1730 1 4012.661633776931
1731 1 4012.661633776931
1732 1 4012.661633776931
1733 1 4012.661633776931
1734 1 4019.488542557278
1735 1 4026.3122973646878
1736 1 4033.1328996562675
1737 1 4039.9503508884554
1738 1 4046.7646525170107
1739 1 4046.7646525170107
1740 1 4046.7646525170107
1741 1 4046.7646525170107
1742 1 4046.7646525170107
1743 1 4046.7646525170107
1744 1 4053.560087057147
1745 1 4060.352382165174
1746 1 4067.14153929148
1747 1 4073.92755988579
1748 1 4080.71044539715
1749 1 4080.71044539715
1750 1 4080.71044539715
1751 1 4080.71044539715
1752 1 4080.71044539715
1753 1 4080.71044539715
1754 1 4087.4745508034234
1755 1 4094.2355312513764
1756 1 4100.993388184714
1757 1 4107.748123046475
1758 1 4114.499737279025
1759 1 4114.499737279025
1760 1 4114.499737279025
1761 1 4114.499737279025
1762 1 4114.499737279025
1763 1 4114.499737279025
1764 1 4121.232657988796
1765 1 4127.96246814731
1766 1 4134.6891691916135
1767 1 4141.4127625580895
1768 1 4148.133249682457
1769 1 4148.133249682457
1770 1 4148.133249682457
1771 1 4148.133249682457
1772 1 4148.133249682457
1773 1 4148.133249682457
1774 1 4154.835129467183
1775 1 4161.533913041292
1776 1 4168.229601835204
1777 1 4174.922197278682
1778 1 4181.611700800823
1779 1 4181.611700800823
1780 1 4181.611700800823
1781 1 4181.611700800823
1782 1 4181.611700800823
1783 1 4181.611700800823
1784 1 4188.28268276913
1785 1 4194.950582801344
1786 1 4201.615402321291
1787 1 4208.277142752142
1788 1 4214.935805516406
1789 1 4214.935805516406
1790 1 4214.935805516406
1791 1 4214.935805516406
1792 1 4214.935805516406
1793 1 4214.935805516406
1794 1 4221.576032117141
1795 1 4228.2131909905
1796 1 4234.84728355374
1797 1 4241.478311223474
1798 1 4248.10627541565
1799 1 4248.10627541565
1800 1 4248.10627541565
1801 1 4248.10627541565
1802 1 4248.10627541565
1803 1 4248.10627541565
1804 1 4254.715888440928
1805 1 4261.322447882038
1806 1 4267.925955149703
1807 1 4274.526411654004
1808 1 4281.123818804363
1809 1 4281.123818804363
1810 1 4281.123818804363
1811 1 4281.123818804363
1812 1 4281.123818804363
1813 1 4281.123818804363
1814 1 4287.702959392591
1815 1 4294.279060474653
1816 1 4300.85212345477
1817 1 4307.422149736521
1818 1 4313.98914072283
1819 1 4313.98914072283
1820 1 4313.98914072283
1821 1 4313.98914072283
1822 1 4313.98914072283
1823 1 4313.98914072283
1824 1 4320.537949361721
1825 1 4327.083732507546
1826 1 4333.62649155805
1827 1 4340.166227910341
1828 1 4346.7029429608765
1829 1 4346.7029429608765
1830 1 4346.7029429608765
1831 1 4346.7029429608765
1832 1 4346.7029429608765
1833 1 4346.7029429608765
1834 1 4353.221559490451
1835 1 4359.737164475454
1836 1 4366.249759307184
1837 1 4372.759345376311
1838 1 4379.265924072853
1839 1 4379.265924072853
1840 1 4379.265924072853
1841 1 4379.265924072853
1842 1 4379.265924072853
1843 1 4379.265924072853
1844 1 4385.754487688422
1845 1 4392.240053643607
1846 1 4398.722623323292
1847 1 4405.202198111735
1848 1 4411.678779392546
1849 1 4411.678779392546
1850 1 4411.678779392546
1851 1 4411.678779392546
1852 1 4411.678779392546
1853 1 4411.678779392546
1854 1 4418.1374286476885
1855 1 4424.593094062622
1856 1 4431.045777015848
1857 1 4437.495478885241
1858 1 4443.942201048034
1859 1 4443.942201048034
1860 1 4443.942201048034
1861 1 4443.942201048034
1862 1 4443.942201048034
1863 1 4443.942201048034
1864 1 4450.371073857551
1865 1 4456.7969765833195
1866 1 4463.219910597486
1867 1 4469.639877271573
1868 1 4476.0568779764635
1869 1 4476.0568779764635
1870 1 4476.0568779764635
1871 1 4476.0568779764635
1872 1 4476.0568779764635
1873 1 4476.0568779764635
1874 1 4482.456111619324
1875 1 4488.852388871474
1876 1 4495.245711098736
1877 1 4501.636079666308
1878 1 4508.023495938755
1879 1 4508.023495938755
1880 1 4508.023495938755
1881 1 4508.023495938755
1882 1 4508.023495938755
1883 1 4508.023495938755
1884 1 4514.3932270610285
1885 1 4520.760015422503
1886 1 4527.1238623827
1887 1 4533.484769300528
1888 1 4539.842737534257
1889 1 4539.842737534257
1890 1 4539.842737534257
1891 1 4539.842737534257
1892 1 4539.842737534257
1893 1 4539.842737534257
1894 1 4546.183102152031
1895 1 4552.520537576078
1896 1 4558.85504515965
1897 1 4565.186626255391
1898 1 4571.515282215312
1899 1 4571.515282215312
1900 1 4571.515282215312
1901 1 4571.515282215312
1902 1 4571.515282215312
1903 1 4571.515282215312
1904 1 4577.826415717596
1905 1 4584.134633530675
1906 1 4590.439937001564
1907 1 4596.74232747667
1908 1 4603.04180630177
1909 1 4603.04180630177
1910 1 4603.04180630177
1911 1 4603.04180630177
1912 1 4603.04180630177
1913 1 4603.04180630177
1914 1 4609.323843453386
1915 1 4615.60297835806
1916 1 4621.879212356597
1917 1 4628.152546789196
1918 1 4634.422982995429
1919 1 4634.422982995429
1920 1 4634.422982995429
1921 1 4634.422982995429
1922 1 4634.422982995429
1923 1 4634.422982995429
1924 1 4640.676057939891
1925 1 4646.9262440177
1926 1 4653.1735425634815
1927 1 4659.417954911253
1928 1 4665.659482394412
1929 1 4665.659482394412
1930 1 4665.659482394412
1931 1 4665.659482394412
1932 1 4665.659482394412
1933 1 4665.659482394412
1934 1 4671.883728656789
1935 1 4678.105099371114
1936 1 4684.323595865862
1937 1 4690.539219468899
1938 1 4696.751971507475
1939 1 4696.751971507475
1940 1 4696.751971507475
1941 1 4696.751971507475
1942 1 4696.751971507475
1943 1 4696.751971507475
1944 1 4702.947521997241
1945 1 4709.140210196156
1946 1 4715.330037426567
1947 1 4721.517005010221
1948 1 4727.701114268246
1949 1 4727.701114268246
1950 1 4727.701114268246
1951 1 4727.701114268246
1952 1 4727.701114268246
1953 1 4727.701114268246
1954 1 4733.868101282123
1955 1 4740.032239201227
1956 1 4746.193529341811
1957 1 4752.351973019526
1958 1 4758.50757154941
1959 1 4758.50757154941
1960 1 4758.50757154941
1961 1 4758.50757154941
1962 1 4758.50757154941
1963 1 4758.50757154941
1964 1 4764.646126774187
1965 1 4770.781846039433
1966 1 4776.914730655331
1967 1 4783.044781931468
1968 1 4789.172001176818
1969 1 4789.172001176818
1970 1 4789.172001176818
1971 1 4789.172001176818
1972 1 4789.172001176818
1973 1 4789.172001176818
1974 1 4795.2822556921665
1975 1 4801.389687322668
1976 1 4807.494297372465
1977 1 4813.596087145104
1978 1 4819.69505794353
1979 1 4819.69505794353
1980 1 4819.69505794353
1981 1 4819.69505794353
1982 1 4819.69505794353
1983 1 4819.69505794353
1984 1 4825.7771422248015
1985 1 4831.856416635631
1986 1 4837.932882474149
1987 1 4844.006541037892
1988 1 4850.0773936237965
1989 1 4850.0773936237965
1990 1 4850.0773936237965
1991 1 4850.0773936237965
1992 1 4850.0773936237965
1993 1 4850.0773936237965
1994 1 4856.131437544811
1995 1 4862.182684549787
1996 1 4868.231135930871
1997 1 4874.276792979618
1998 1 4880.319656986984
1999 1 4880.319656986984
2000 1 4880.319656986984
2001 1 4880.319656986984
2002 1 4880.319656986984
2003 1 4880.319656986984
2004 1 4886.3457898228
2005 1 4892.3691386372575
2006 1 4898.389704716546
2007 1 4904.407489346267
2008 1 4910.422493811423
2009 1 4910.422493811423
2010 1 4910.422493811423
2011 1 4910.422493811423
2012 1 4910.422493811423
2013 1 4910.422493811423
2014 1 4916.420844241099
2015 1 4922.4164234846485
2016 1 4928.409232822331
2017 1 4934.399273533822
2018 1 4940.386546898199
2019 1 4940.386546898199
2020 1 4940.386546898199
2021 1 4940.386546898199
2022 1 4940.386546898199
2023 1 4940.386546898199
2024 1 4946.357243007543
2025 1 4952.325180706817
2026 1 4958.29036127038
2027 1 4964.252785972007
2028 1 4970.212456084877
2029 1 4970.212456084877
2030 1 4970.212456084877
2031 1 4970.212456084877
2032 1 4970.212456084877
2033 1 4970.212456084877
2034 1 4976.15562536918
2035 1 4982.096048960569
2036 1 4988.033728127526
2037 1 4993.968664137955
2038 1 4999.900858259166
2039 1 4999.900858259166
2040 1 4999.900858259166
2041 1 4999.900858259166
2042 1 4999.900858259166
2043 1 4999.900858259166
2044 1 5005.816627625924
2045 1 5011.729663958294
2046 1 5017.63996851891
2047 1 5023.547542569829
2048 1 5029.452387372518
2049 1 5029.452387372518
2050 1 5029.452387372518
2051 1 5029.452387372518
2052 1 5029.452387372518
2053 1 5029.452387372518
2054 1 5035.340883144145
2055 1 5041.226658481547
2056 1 5047.10971464154
2057 1 5052.990052880364
2058 1 5058.867674453668
2059 1 5058.867674453668
2060 1 5058.867674453668
2061 1 5058.867674453668
2062 1 5058.867674453668
2063 1 5058.867674453668
2064 1 5064.729022370188
2065 1 5070.58766239456
2066 1 5076.443595777802
2067 1 5082.296823770363
2068 1 5088.147347622104
2069 1 5088.147347622104
2070 1 5088.147347622104
2071 1 5088.147347622104
2072 1 5088.147347622104
2073 1 5088.147347622104
2074 1 5093.981672843842
2075 1 5099.8133026576825
2076 1 5105.642238308878
2077 1 5111.46848104211
2078 1 5117.292032101481
2079 1 5117.292032101481
2080 1 5117.292032101481
2081 1 5117.292032101481
2082 1 5117.292032101481
2083 1 5117.292032101481
2084 1 5123.099459211731
2085 1 5128.9042033407795
2086 1 5134.706265728137
2087 1 5140.5056476127465
2088 1 5146.302350232975
2089 1 5146.302350232975
2090 1 5146.302350232975
2091 1 5146.302350232975
2092 1 5146.302350232975
2093 1 5146.302350232975
2094 1 5152.083003240663
2095 1 5157.860985636552
2096 1 5163.636298654441
2097 1 5169.40894352756
2098 1 5175.178921488566
2099 1 5175.178921488566
2100 1 5175.178921488566
2101 1 5175.178921488566
2102 1 5175.178921488566
2103 1 5175.178921488566
2104 1 5180.932923830895
2105 1 5186.684267873802
2106 1 5192.432954845399
2107 1 5198.17898597323
2108 1 5203.922362484268
2109 1 5203.922362484268
2110 1 5203.922362484268
2111 1 5203.922362484268
2112 1 5203.922362484268
2113 1 5203.922362484268
2114 1 5209.6498370293575
2115 1 5215.3746655306395
2116 1 5221.096849210562
2117 1 5226.816389291012
2118 1 5232.533286993303
2119 1 5232.533286993303
2120 1 5232.533286993303
2121 1 5232.533286993303
2122 1 5232.533286993303
2123 1 5232.533286993303
2124 1 5238.234356042811
2125 1 5243.932791247623
2126 1 5249.628593824551
2127 1 5255.321764989847
2128 1 5261.012305959196
2129 1 5261.012305959196
2130 1 5261.012305959196
2131 1 5261.012305959196
2132 1 5261.012305959196
2133 1 5261.012305959196
2134 1 5266.687091250931
2135 1 5272.35925484084
2136 1 5278.028797940124
2137 1 5283.695721759428
2138 1 5289.360027508833
2139 1 5289.360027508833
2140 1 5289.360027508833
2141 1 5289.360027508833
2142 1 5289.360027508833
2143 1 5289.360027508833
2144 1 5295.0086502193535
2145 1 5300.654663314934
2146 1 5306.2980680011915
2147 1 5311.938865483192
2148 1 5317.577056965435
2149 1 5317.577056965435
2150 1 5317.577056965435
2151 1 5317.577056965435
2152 1 5317.577056965435
2153 1 5317.577056965435
2154 1 5323.199637712635
2155 1 5328.819620876057
2156 1 5334.437007655761
2157 1 5340.051799251256
2158 1 5345.663996861489
2159 1 5345.663996861489
2160 1 5345.663996861489
2161 1 5345.663996861489
2162 1 5345.663996861489
2163 1 5345.663996861489
2164 1 5351.260655707177
2165 1 5356.854728944781
2166 1 5362.446217768828
2167 1 5368.0351233733
2168 1 5373.621446951614
2169 1 5373.621446951614
2170 1 5373.621446951614
2171 1 5373.621446951614
2172 1 5373.621446951614
2173 1 5373.621446951614
2174 1 5379.192303404074
2175 1 5384.760586168932
2176 1 5390.32629643521
2177 1 5395.889435391383
2178 1 5401.450004225368
2179 1 5401.450004225368
2180 1 5401.450004225368
2181 1 5401.450004225368
2182 1 5401.450004225368
2183 1 5401.450004225368
2184 1 5406.995177241912
2185 1 5412.53778843638
2186 1 5418.077838992312
2187 1 5423.6153300927035
2188 1 5429.150262919995
2189 1 5429.150262919995
2190 1 5429.150262919995
2191 1 5429.150262919995
2192 1 5429.150262919995
2193 1 5429.150262919995
2194 1 5434.669870909505
2195 1 5440.1869288877615
2196 1 5445.7014380328455
2197 1 5451.213399522302
2198 1 5456.722814533118
2199 1 5456.722814533118
2200 1 5456.722814533118
2201 1 5456.722814533118
2202 1 5456.722814533118
2203 1 5456.722814533118
2204 1 5462.216975358573
2205 1 5467.708597929143
2206 1 5473.19768341748
2207 1 5478.6842329957
2208 1 5484.168247835363
2209 1 5484.168247835363
2210 1 5484.168247835363
2211 1 5484.168247835363
2212 1 5484.168247835363
2213 1 5484.168247835363
2214 1 5489.637078816355
2215 1 5495.103383244631
2216 1 5500.567162287437
2217 1 5506.0284171114845
2218 1 5511.487148882935
2219 1 5511.487148882935
2220 1 5511.487148882935
2221 1 5511.487148882935
2222 1 5511.487148882935
2223 1 5511.487148882935
2224 1 5516.930766798174
2225 1 5522.371869808916
2226 1 5527.810459077026
2227 1 5533.246535763836
2228 1 5538.68010103013
2229 1 5538.68010103013
2230 1 5538.68010103013
2231 1 5538.68010103013
2232 1 5538.68010103013
2233 1 5538.68010103013
2234 1 5544.09862211994
2235 1 5549.51463989977
2236 1 5554.92815552613
2237 1 5560.339170154994
2238 1 5565.747684941796
2239 1 5565.747684941796
2240 1 5565.747684941796
2241 1 5565.747684941796
2242 1 5565.747684941796
2243 1 5565.747684941796
2244 1 5571.141224910596
2245 1 5576.532273110479
2246 1 5581.92083069262
2247 1 5587.3068988076675
2248 1 5592.690478605728
2249 1 5592.690478605728
2250 1 5592.690478605728
2251 1 5592.690478605728
2252 1 5592.690478605728
2253 1 5592.690478605728
2254 1 5598.059152624502
2255 1 5603.4253463622135
2256 1 5608.789060964731
2257 1 5614.150297577396
2258 1 5619.509057345013
2259 1 5619.509057345013
2260 1 5619.509057345013
2261 1 5619.509057345013
2262 1 5619.509057345013
2263 1 5619.509057345013
2264 1 5624.852980053771
2265 1 5630.194433916357
2266 1 5635.533420073359
2267 1 5640.869939664835
2268 1 5646.203993830315
2269 1 5646.203993830315
2270 1 5646.203993830315
2271 1 5646.203993830315
2272 1 5646.203993830315
2273 1 5646.203993830315
2274 1 5651.523279340538
2275 1 5656.840107386762
2276 1 5662.154479104315
2277 1 5667.466395628004
2278 1 5672.7758580921
2279 1 5672.7758580921
2280 1 5672.7758580921
2281 1 5672.7758580921
2282 1 5672.7758580921
2283 1 5672.7758580921
2284 1 5678.070619989179
2285 1 5683.362935751957
2286 1 5688.652806510528
2287 1 5693.9402333944645
2288 1 5699.225217532811
2289 1 5699.225217532811
2290 1 5699.225217532811
2291 1 5699.225217532811
2292 1 5699.225217532811
2293 1 5699.225217532811
2294 1 5704.495568878473
2295 1 5709.763485367297
2296 1 5715.028968124168
2297 1 5720.2920182734515
2298 1 5725.552636938986
2299 1 5725.552636938986
2300 1 5725.552636938986
2301 1 5725.552636938986
2302 1 5725.552636938986
2303 1 5725.552636938986
2304 1 5730.798690273706
2305 1 5736.042319977059
2306 1 5741.2835271687445
2307 1 5746.522312967943
2308 1 5751.758678493315
2309 1 5751.758678493315
2310 1 5751.758678493315
2311 1 5751.758678493315
2312 1 5751.758678493315
2313 1 5751.758678493315
2314 1 5756.98054583872
2315 1 5762.200000726477
2316 1 5767.417044271122
2317 1 5772.631677586677
2318 1 5777.843901786643
2319 1 5777.843901786643
2320 1 5777.843901786643
2321 1 5777.843901786643
2322 1 5777.843901786643
2323 1 5777.843901786643
2324 1 5783.041694647906
2325 1 5788.2370861737245
2326 1 5793.430077473497
2327 1 5798.620669656108
2328 1 5803.808863829926
2329 1 5803.808863829926
2330 1 5803.808863829926
2331 1 5803.808863829926
2332 1 5803.808863829926
2333 1 5803.808863829926
2334 1 5808.982693198143
2335 1 5814.154132301844
2336 1 5819.323182245309
2337 1 5824.489844132314
2338 1 5829.654119066116
2339 1 5829.654119066116
2340 1 5829.654119066116
2341 1 5829.654119066116
2342 1 5829.654119066116
2343 1 5829.654119066116
2344 1 5834.804095420682
2345 1 5839.951692530615
2346 1 5845.09691149511
2347 1 5850.23975341285
2348 1 5855.380219382008
2349 1 5855.380219382008
2350 1 5855.380219382008
2351 1 5855.380219382008
2352 1 5855.380219382008
2353 1 5855.380219382008
2354 1 5860.506452692968
2355 1 5865.630317728377
2356 1 5870.751815582362
2357 1 5875.87094734854
2358 1 5880.987714120021
2359 1 5880.987714120021
2360 1 5880.987714120021
2361 1 5880.987714120021
2362 1 5880.987714120021
2363 1 5880.987714120021
2364 1 5886.090313850425
2365 1 5891.190556223789
2366 1 5896.288442329195
2367 1 5901.383973255219
2368 1 5906.477150089931
2369 1 5906.477150089931
2370 1 5906.477150089931
2371 1 5906.477150089931
2372 1 5906.477150089931
2373 1 5906.477150089931
2374 1 5911.556225198169
2375 1 5916.63295381754
2376 1 5921.707337032105
2377 1 5926.77937592542
2378 1 5931.849071580539
2379 1 5931.849071580539
2380 1 5931.849071580539
2381 1 5931.849071580539
2382 1 5931.849071580539
2383 1 5931.849071580539
2384 1 5936.9047305226695
2385 1 5941.958053793998
2386 1 5947.009042473591
2387 1 5952.057697640006
2388 1 5957.104020371306
2389 1 5957.104020371306
2390 1 5957.104020371306
2391 1 5957.104020371306
2392 1 5957.104020371306
2393 1 5957.104020371306
2394 1 5962.136371103369
2395 1 5967.166396932822
2396 1 5972.194098933756
2397 1 5977.219478179758
2398 1 5982.242535743919
2399 1 5982.242535743919
2400 1 5982.242535743919
2401 1 5982.242535743919
2402 1 5982.242535743919
2403 1 5982.242535743919
2404 1 5987.251685724242
2405 1 5992.258521520502
2406 1 5997.263044201839
2407 1 6002.265254836889
2408 1 6007.265154493795
2409 1 6007.265154493795
2410 1 6007.265154493795
2411 1 6007.265154493795
2412 1 6007.265154493795
2413 1 6007.265154493795
2414 1 6012.251210685289
2415 1 6017.234963361851
2416 1 6022.216413587692
2417 1 6027.195562426521
2418 1 6032.172410941558
2419 1 6032.172410941558
2420 1 6032.172410941558
2421 1 6032.172410941558
2422 1 6032.172410941558
2423 1 6032.172410941558
2424 1 6037.135479814
2425 1 6042.096255791453
2426 1 6047.054739933221
2427 1 6052.01093329811
2428 1 6056.964836944438
2429 1 6056.964836944438
2430 1 6056.964836944438
2431 1 6056.964836944438
2432 1 6056.964836944438
2433 1 6056.964836944438
2434 1 6061.905024476745
2435 1 6066.8429296850445
2436 1 6071.778553623757
2437 1 6076.711897346808
2438 1 6081.642961907633
2439 1 6081.642961907633
2440 1 6081.642961907633
2441 1 6081.642961907633
2442 1 6081.642961907633
2443 1 6081.642961907633
2444 1 6086.560373590127
2445 1 6091.475513470858
2446 1 6096.388382599386
2447 1 6101.298982024779
2448 1 6106.207312795616
2449 1 6106.207312795616
2450 1 6106.207312795616
2451 1 6106.207312795616
2452 1 6106.207312795616
2453 1 6106.207312795616
2454 1 6111.102053632272
2455 1 6115.994533140901
2456 1 6120.8847523662225
2457 1 6125.772712352469
2458 1 6130.658414143385
2459 1 6130.658414143385
2460 1 6130.658414143385
2461 1 6130.658414143385
2462 1 6130.658414143385
2463 1 6130.658414143385
2464 1 6135.530588654077
2465 1 6140.40051226219
2466 1 6145.268186007628
2467 1 6150.133610929808
2468 1 6154.996788067661
2469 1 6154.996788067661
2470 1 6154.996788067661
2471 1 6154.996788067661
2472 1 6154.996788067661
2473 1 6154.996788067661
2474 1 6159.846500290395
2475 1 6164.693971987931
2476 1 6169.539204195382
2477 1 6174.382197947371
2478 1 6179.2229542780415
2479 1 6179.2229542780415
2480 1 6179.2229542780415
2481 1 6179.2229542780415
2482 1 6179.2229542780415
2483 1 6179.2229542780415
2484 1 6184.050307771172
2485 1 6188.8754310686445
2486 1 6193.698325200799
2487 1 6198.518991197491
2488 1 6203.337430088093
2489 1 6203.337430088093
2490 1 6203.337430088093
2491 1 6203.337430088093
2492 1 6203.337430088093
2493 1 6203.337430088093
2494 1 6208.142527932538
2495 1 6212.945405863242
2496 1 6217.746064905796
2497 1 6222.544506085307
2498 1 6227.340730426402
2499 1 6227.340730426402
2500 1 6227.340730426402
2501 1 6227.340730426402
2502 1 6227.340730426402
2503 1 6227.340730426402
2504 1 6232.123675227844
2505 1 6236.904410350059
2506 1 6241.6829368139115
2507 1 6246.459255639781
2508 1 6251.233367847571
2509 1 6251.233367847571
2510 1 6251.233367847571
2511 1 6251.233367847571
2512 1 6251.233367847571
2513 1 6251.233367847571
2514 1 6255.994261738647
2515 1 6260.752956137827
2516 1 6265.5094520612665
2517 1 6270.263750524643
2518 1 6275.015852543158
2519 1 6275.015852543158
2520 1 6275.015852543158
2521 1 6275.015852543158
2522 1 6275.015852543158
2523 1 6275.015852543158
2524 1 6279.75479718564
2525 1 6284.49155247659
2526 1 6289.226119427478
2527 1 6293.958499049299
2528 1 6298.688692352574
2529 1 6298.688692352574
2530 1 6298.688692352574
2531 1 6298.688692352574
2532 1 6298.688692352574
2533 1 6298.688692352574
2534 1 6303.405788939543
2535 1 6308.120706268592
2536 1 6312.833445346529
2537 1 6317.5440071796875
2538 1 6322.252392773932
2539 1 6322.252392773932
2540 1 6322.252392773932
2541 1 6322.252392773932
2542 1 6322.252392773932
2543 1 6322.252392773932
2544 1 6326.947742031934
2545 1 6331.640922079094
2546 1 6336.331933917579
2547 1 6341.020778549082
2548 1 6345.707456974832
2549 1 6345.707456974832
2550 1 6345.707456974832
2551 1 6345.707456974832
2552 1 6345.707456974832
2553 1 6345.707456974832
2554 1 6350.3811591660315
2555 1 6355.052702147148
2556 1 6359.722086915726
2557 1 6364.389314468843
2558 1 6369.054385803111
2559 1 6369.054385803111
2560 1 6369.054385803111
2561 1 6369.054385803111
2562 1 6369.054385803111
2563 1 6369.054385803111
2564 1 6373.706540727432
2565 1 6378.356546396323
2566 1 6383.004403802727
2567 1 6387.650113939125
2568 1 6392.293677797536
2569 1 6392.293677797536
2570 1 6392.293677797536
2571 1 6392.293677797536
2572 1 6392.293677797536
2573 1 6392.293677797536
2574 1 6396.924384794795
2575 1 6401.55295244538
2576 1 6406.179381737657
2577 1 6410.803673659532
2578 1 6415.4258291984515
2579 1 6415.4258291984515
2580 1 6415.4258291984515
2581 1 6415.4258291984515
2582 1 6415.4258291984515
2583 1 6415.4258291984515
2584 1 6420.0351871504745
2585 1 6424.642415618898
2586 1 6429.247515587532
2587 1 6433.850488039726
2588 1 6438.4513339583755
2589 1 6438.4513339583755
2590 1 6438.4513339583755
2591 1 6438.4513339583755
2592 1 6438.4513339583755
2593 1 6438.4513339583755
2594 1 6443.039441291111
2595 1 6447.62542895785
2596 1 6452.209297937868
2597 1 6456.791049209978
2598 1 6461.370683752546
2599 1 6461.370683752546
2600 1 6461.370683752546
2601 1 6461.370683752546
2602 1 6461.370683752546
2603 1 6461.370683752546
2604 1 6465.937638438169
2605 1 6470.502483230136
2606 1 6475.065219103207
2607 1 6479.625847031684
2608 1 6484.184367989421
2609 1 6484.184367989421
2610 1 6484.184367989421
2611 1 6484.184367989421
2612 1 6484.184367989421
2613 1 6484.184367989421
2614 1 6488.7302675484225
2615 1 6493.274066941054
2616 1 6497.815767137583
2617 1 6502.35536910782
2618 1 6506.892873821126
2619 1 6506.892873821126
2620 1 6506.892873821126
2621 1 6506.892873821126
2622 1 6506.892873821126
2623 1 6506.892873821126
2624 1 6511.417815324396
2625 1 6515.940666343737
2626 1 6520.461427844943
2627 1 6524.980100793353
2628 1 6529.4966861538605
2629 1 6529.4966861538605
2630 1 6529.4966861538605
2631 1 6529.4966861538605
2632 1 6529.4966861538605
2633 1 6529.4966861538605
2634 1 6534.000766224761
2635 1 6538.502765449534
2636 1 6543.002684789522
2637 1 6547.5005252056135
2638 1 6551.996287658252
2639 1 6551.996287658252
2640 1 6551.996287658252
2641 1 6551.996287658252
2642 1 6551.996287658252
2643 1 6551.996287658252
2644 1 6556.479602474681
2645 1 6560.9608460383515
2646 1 6565.440019306173
2647 1 6569.917123234603
2648 1 6574.39215877966
2649 1 6574.39215877966
2650 1 6574.39215877966
2651 1 6574.39215877966
2652 1 6574.39215877966
2653 1 6574.39215877966
2654 1 6578.854804076104
2655 1 6583.31538766893
2656 1 6587.773910510635
2657 1 6592.230373553267
2658 1 6596.684777748437
2659 1 6596.684777748437
2660 1 6596.684777748437
2661 1 6596.684777748437
2662 1 6596.684777748437
2663 1 6596.684777748437
2664 1 6601.126848818017
2665 1 6605.566867689093
2666 1 6610.004835309771
2667 1 6614.440752627712
2668 1 6618.874620590138
2669 1 6618.874620590138
2670 1 6618.874620590138
2671 1 6618.874620590138
2672 1 6618.874620590138
2673 1 6618.874620590138
2674 1 6623.296212286641
2675 1 6627.715761245933
2676 1 6632.133268411751
2677 1 6636.548734727384
2678 1 6640.96216113569
2679 1 6640.96216113569
2680 1 6640.96216113569
2681 1 6640.96216113569
2682 1 6640.96216113569
2683 1 6640.96216113569
2684 1 6645.363367875597
2685 1 6649.762541295968
2686 1 6654.159682336187
2687 1 6658.554791935196
2688 1 6662.947871031505
2689 1 6662.947871031505
2690 1 6662.947871031505
2691 1 6662.947871031505
2692 1 6662.947871031505
2693 1 6662.947871031505
2694 1 6667.328786796009
2695 1 6671.707678615232
2696 1 6676.084547424228
2697 1 6680.459394157609
2698 1 6684.832219749559
2699 1 6684.832219749559
2700 1 6684.832219749559
2701 1 6684.832219749559
2702 1 6684.832219749559
2703 1 6684.832219749559
2704 1 6689.192938086567
2705 1 6693.551641809331
2706 1 6697.908331848595
2707 1 6702.263009134661
2708 1 6706.615674597407
2709 1 6706.615674597407
2710 1 6706.615674597407
2711 1 6706.615674597407
2712 1 6706.615674597407
2713 1 6706.615674597407
2714 1 6710.95628862354
2715 1 6715.294897323448
2716 1 6719.631501623583
2717 1 6723.966102449957
2718 1 6728.298700728164
2719 1 6728.298700728164
2720 1 6728.298700728164
2721 1 6728.298700728164
2722 1 6728.298700728164
2723 1 6728.298700728164
2724 1 6732.619303130747
2725 1 6736.937909452302
2726 1 6741.254520615012
2727 1 6745.569137540617
2728 1 6749.881761150444
2729 1 6749.881761150444
2730 1 6749.881761150444
2731 1 6749.881761150444
2732 1 6749.881761150444
2733 1 6749.881761150444
2734 1 6754.182444189484
2735 1 6758.481140350071
2736 1 6762.777850550134
2737 1 6767.072575707165
2738 1 6771.365316738244
2739 1 6771.365316738244
2740 1 6771.365316738244
2741 1 6771.365316738244
2742 1 6771.365316738244
2743 1 6771.365316738244
2744 1 6775.646172248398
2745 1 6779.925050040247
2746 1 6784.201951027488
2747 1 6788.476876123382
2748 1 6792.74982624078
2749 1 6792.74982624078
2750 1 6792.74982624078
2751 1 6792.74982624078
2752 1 6792.74982624078
2753 1 6792.74982624078
2754 1 6797.010945633319
2755 1 6801.27009642547
2756 1 6805.5272795267165
2757 1 6809.782495846109
2758 1 6814.03574629229
2759 1 6814.03574629229
2760 1 6814.03574629229
2761 1 6814.03574629229
2762 1 6814.03574629229
2763 1 6814.03574629229
2764 1 6818.277220557051
2765 1 6822.516735297302
2766 1 6826.754291418335
2767 1 6830.98988982501
2768 1 6835.2235314217805
2769 1 6835.2235314217805
2770 1 6835.2235314217805
2771 1 6835.2235314217805
2772 1 6835.2235314217805
2773 1 6835.2235314217805
2774 1 6839.445451129105
2775 1 6843.665420345957
2776 1 6847.883439973453
2777 1 6852.099510912284
2778 1 6856.313634062731
2779 1 6856.313634062731
2780 1 6856.313634062731
2781 1 6856.313634062731
2782 1 6856.313634062731
2783 1 6856.313634062731
2784 1 6860.516089365405
2785 1 6864.716603169993
2786 1 6868.915176373457
2787 1 6873.111809872336
2788 1 6877.306504562761
2789 1 6877.306504562761
2790 1 6877.306504562761
2791 1 6877.306504562761
2792 1 6877.306504562761
2793 1 6877.306504562761
2794 1 6881.489585197935
2795 1 6885.670733285952
2796 1 6889.849949719641
2797 1 6894.027235391404
2798 1 6898.2025911932415
2799 1 6898.2025911932415
2800 1 6898.2025911932415
2801 1 6898.2025911932415
2802 1 6898.2025911932415
2803 1 6898.2025911932415
2804 1 6902.36638648435
2805 1 6906.528258137964
2806 1 6910.688207042796
2807 1 6914.846234087135
2808 1 6919.002340158868
2809 1 6919.002340158868
2810 1 6919.002340158868
2811 1 6919.002340158868
2812 1 6919.002340158868
2813 1 6919.002340158868
2814 1 6923.146939017536
2815 1 6927.289623107296
2816 1 6931.430393312763
2817 1 6935.56925051813
2818 1 6939.706195607191
2819 1 6939.706195607191
2820 1 6939.706195607191
2821 1 6939.706195607191
2822 1 6939.706195607191
2823 1 6939.706195607191
2824 1 6943.831686535133
2825 1 6947.955271521865
2826 1 6952.076951447924
2827 1 6956.196727193428
2828 1 6960.314599638096
2829 1 6960.314599638096
2830 1 6960.314599638096
2831 1 6960.314599638096
2832 1 6960.314599638096
2833 1 6960.314599638096
2834 1 6964.421070729003
2835 1 6968.525644665702
2836 1 6972.628322324668
2837 1 6976.729104581962
2838 1 6980.827992313248
2839 1 6980.827992313248
2840 1 6980.827992313248
2841 1 6980.827992313248
2842 1 6980.827992313248
2843 1 6980.827992313248
2844 1 6984.915531254673
2845 1 6989.00118178838
2846 1 6993.084944786801
2847 1 6997.166821121961
2848 1 7001.246811665486
2849 1 7001.246811665486
2850 1 7001.246811665486
2851 1 7001.246811665486
2852 1 7001.246811665486
2853 1 7001.246811665486
2854 1 7005.315505740714
2855 1 7009.382320114388
2856 1 7013.447255654921
2857 1 7017.510313230315
2858 1 7021.571493708178
2859 1 7021.571493708178
2860 1 7021.571493708178
2861 1 7021.571493708178
2862 1 7021.571493708178
2863 1 7021.571493708178
2864 1 7025.621429798088
2865 1 7029.669494852472
2866 1 7033.715689735739
2867 1 7037.760015311888
2868 1 7041.8024724445295
2869 1 7041.8024724445295
2870 1 7041.8024724445295
2871 1 7041.8024724445295
2872 1 7041.8024724445295
2873 1 7041.8024724445295
2874 1 7045.833737029453
2875 1 7049.863139204926
2876 1 7053.89067983137
2877 1 7057.916359768803
2878 1 7061.940179876851
2879 1 7061.940179876851
2880 1 7061.940179876851
2881 1 7061.940179876851
2882 1 7061.940179876851
2883 1 7061.940179876851
2884 1 7065.952859038418
2885 1 7069.963684376839
2886 1 7073.972656748571
2887 1 7077.979777009665
2888 1 7081.985046015784
2889 1 7081.985046015784
2890 1 7081.985046015784
2891 1 7081.985046015784
2892 1 7081.985046015784
2893 1 7081.985046015784
2894 1 7085.979225438759
2895 1 7089.97155958531
2896 1 7093.962049307943
2897 1 7097.9506954587605
2898 1 7101.937498889484
2899 1 7101.937498889484
2900 1 7101.937498889484
2901 1 7101.937498889484
2902 1 7101.937498889484
2903 1 7101.937498889484
2904 1 7105.9132638636
2905 1 7109.887192068608
2906 1 7113.859284353083
2907 1 7117.829541565202
2908 1 7121.797964552757
2909 1 7121.797964552757
2910 1 7121.797964552757
2911 1 7121.797964552757
2912 1 7121.797964552757
2913 1 7121.797964552757
2914 1 7125.755399974532
2915 1 7129.711007095295
2916 1 7133.664786759707
2917 1 7137.616739812034
2918 1 7141.566867096162
2919 1 7141.566867096162
2920 1 7141.566867096162
2921 1 7141.566867096162
2922 1 7141.566867096162
2923 1 7141.566867096162
2924 1 7145.506057470716
2925 1 7149.44342797331
2926 1 7153.378979444714
2927 1 7157.312712725301
2928 1 7161.244628655067
2929 1 7161.244628655067
2930 1 7161.244628655067
2931 1 7161.244628655067
2932 1 7161.244628655067
2933 1 7161.244628655067
2934 1 7165.165658097921
2935 1 7169.084876059008
2936 1 7173.002283375223
2937 1 7176.917880883065
2938 1 7180.831669418655
2939 1 7180.831669418655
2940 1 7180.831669418655
2941 1 7180.831669418655
2942 1 7180.831669418655
2943 1 7180.831669418655
2944 1 7184.734621657532
2945 1 7188.635770766155
2946 1 7192.535117577558
2947 1 7196.432662924386
2948 1 7200.3284076389045
2949 1 7200.3284076389045
2950 1 7200.3284076389045
2951 1 7200.3284076389045
2952 1 7200.3284076389045
2953 1 7200.3284076389045
2954 1 7204.213366015516
2955 1 7208.096529574881
2956 1 7211.977899146195
2957 1 7215.857475558265
2958 1 7219.735259639518
2959 1 7219.735259639518
2960 1 7219.735259639518
2961 1 7219.735259639518
2962 1 7219.735259639518
2963 1 7219.735259639518
2964 1 7223.602307111342
2965 1 7227.4675680406035
2966 1 7231.331043252675
2967 1 7235.192733572541
2968 1 7239.052639824811
2969 1 7239.052639824811
2970 1 7239.052639824811
2971 1 7239.052639824811
2972 1 7239.052639824811
2973 1 7239.052639824811
2974 1 7242.901858966868
2975 1 7246.749299802895
2976 1 7250.594963154462
2977 1 7254.43884984275
2978 1 7258.280960688566
2979 1 7258.280960688566
2980 1 7258.280960688566
2981 1 7258.280960688566
2982 1 7258.280960688566
2983 1 7258.280960688566
2984 1 7262.112433695175
2985 1 7265.942136594316
2986 1 7269.770070203771
2987 1 7273.596235340935
2988 1 7277.42063282283
2989 1 7277.42063282283
2990 1 7277.42063282283
2991 1 7277.42063282283
2992 1 7277.42063282283
2993 1 7277.42063282283
2994 1 7281.234441509371
2995 1 7285.046488249208
2996 1 7288.8567738563515
2997 1 7292.66529914443
2998 1 7296.4720649266965
2999 1 7296.4720649266965
3000 1 7296.4720649266965
3001 1 7296.4720649266965
