# Supplementary material for: Modelling airborne transmission of SARS-CoV-2 at a local scale
Source: PLoS One. 2022 Aug 30;17(8):e0273820. doi: 10.1371/journal.pone.0273820 (PMC9426895; doi:10.1371/journal.pone.0273820)
Supplement: S1 Dataset — The data sets contain the parameters and configurations for the simulation defined in the scenario file as well as the simulation outputs for all numerical experiments presented in this contribution. In addition, the scripts for the evaluation of the results are provided. (ZIP) [file pone.0273820.s003.zip › simulation_data/output/closeContact/closeContact/postvis.traj]

pedestrianId simTime endTime-PID1 startX-PID1 startY-PID1 endX-PID1 endY-PID1 targetId-PID2 infectionStatus-PID7 absorbedPathogenLoad-PID7 minInfectiousDose-PID7
1 0.4 1.0079540030334966 2.301 2.601 2.301 2.601 17 SUSCEPTIBLE 0.000000 3200.000000
2 0.4 0.9093652686044686 2.751 2.601 2.751 2.601 18 INFECTIOUS 0.000000 3200.000000
2 0.9093652686044686 1.4187305372089374 2.751 2.601 2.751 2.601 18 INFECTIOUS 0.000000 3200.000000
1 1.0079540030334966 1.6159080060669933 2.301 2.601 2.301 2.601 17 SUSCEPTIBLE 0.000000 3200.000000
2 1.4187305372089374 1.9280958058134061 2.751 2.601 2.751 2.601 18 INFECTIOUS 0.000000 3200.000000
1 1.6159080060669933 2.2238620091004897 2.301 2.601 2.301 2.601 17 SUSCEPTIBLE 0.070267 3200.000000
2 1.9280958058134061 2.437461074417875 2.751 2.601 2.751 2.601 18 INFECTIOUS 0.000000 3200.000000
1 2.2238620091004897 2.831816012133986 2.301 2.601 2.301 2.601 17 SUSCEPTIBLE 0.140501 3200.000000
2 2.437461074417875 2.9468263430223436 2.751 2.601 2.751 2.601 18 INFECTIOUS 0.000000 3200.000000
1 2.831816012133986 3.4397700151674826 2.301 2.601 2.301 2.601 17 SUSCEPTIBLE 0.210702 3200.000000
2 2.9468263430223436 3.4561916116268123 2.751 2.601 2.751 2.601 18 INFECTIOUS 0.000000 3200.000000
1 3.4397700151674826 4.047724018200979 2.301 2.601 2.301 2.601 17 SUSCEPTIBLE 0.210702 3200.000000
2 3.4561916116268123 3.965556880231281 2.751 2.601 2.751 2.601 18 INFECTIOUS 0.000000 3200.000000
2 3.965556880231281 4.474922148835749 2.751 2.601 2.751 2.601 18 INFECTIOUS 0.000000 3200.000000
1 4.047724018200979 4.6556780212344755 2.301 2.601 2.301 2.601 17 SUSCEPTIBLE 0.210702 3200.000000
2 4.474922148835749 4.984287417440218 2.751 2.601 2.751 2.601 18 INFECTIOUS 0.000000 3200.000000
1 4.6556780212344755 5.263632024267972 2.301 2.601 2.301 2.601 17 SUSCEPTIBLE 0.210702 3200.000000
2 4.984287417440218 5.493652686044686 2.751 2.601 2.751 2.601 18 INFECTIOUS 0.000000 3200.000000
1 5.263632024267972 5.871586027301468 2.301 2.601 2.301 2.601 17 SUSCEPTIBLE 0.350685 3200.000000
2 5.493652686044686 6.003017954649154 2.751 2.601 2.751 2.601 18 INFECTIOUS 0.000000 3200.000000
1 5.871586027301468 6.479540030334965 2.301 2.601 2.301 2.601 17 SUSCEPTIBLE 0.490894 3200.000000
2 6.003017954649154 6.5123832232536225 2.751 2.601 2.751 2.601 18 INFECTIOUS 0.000000 3200.000000
1 6.479540030334965 7.087494033368461 2.301 2.601 2.301 2.601 17 SUSCEPTIBLE 0.771118 3200.000000
2 6.5123832232536225 7.021748491858091 2.751 2.601 2.751 2.601 18 INFECTIOUS 0.000000 3200.000000
2 7.021748491858091 7.531113760462559 2.751 2.601 2.751 2.601 18 INFECTIOUS 0.000000 3200.000000
1 7.087494033368461 7.695448036401958 2.301 2.601 2.301 2.601 17 SUSCEPTIBLE 0.771118 3200.000000
2 7.531113760462559 8.040479029067027 2.751 2.601 2.751 2.601 18 INFECTIOUS 0.000000 3200.000000
1 7.695448036401958 8.303402039435454 2.301 2.601 2.301 2.601 17 SUSCEPTIBLE 0.771118 3200.000000
2 8.040479029067027 8.549844297671497 2.751 2.601 2.751 2.601 18 INFECTIOUS 0.000000 3200.000000
1 8.303402039435454 8.91135604246895 2.301 2.601 2.301 2.601 17 SUSCEPTIBLE 0.771118 3200.000000
2 8.549844297671497 9.059209566275966 2.751 2.601 2.751 2.601 18 INFECTIOUS 0.000000 3200.000000
1 8.91135604246895 9.519310045502447 2.301 2.601 2.301 2.601 17 SUSCEPTIBLE 0.910810 3200.000000
2 9.059209566275966 9.568574834880435 2.751 2.601 2.751 2.601 18 INFECTIOUS 0.000000 3200.000000
1 9.519310045502447 10.127264048535944 2.301 2.601 2.301 2.601 17 SUSCEPTIBLE 1.050437 3200.000000
2 9.568574834880435 10.077940103484904 2.751 2.601 2.751 2.601 18 INFECTIOUS 0.000000 3200.000000
2 10.077940103484904 10.587305372089373 2.751 2.601 2.751 2.601 18 INFECTIOUS 0.000000 3200.000000
1 10.127264048535944 10.73521805156944 2.301 2.601 2.301 2.601 17 SUSCEPTIBLE 1.469998 3200.000000
2 10.587305372089373 11.096670640693842 2.751 2.601 2.751 2.601 18 INFECTIOUS 0.000000 3200.000000
1 10.73521805156944 11.343172054602936 2.301 2.601 2.301 2.601 17 SUSCEPTIBLE 1.679634 3200.000000
2 11.096670640693842 11.606035909298312 2.751 2.601 2.751 2.601 18 INFECTIOUS 0.000000 3200.000000
1 11.343172054602936 11.951126057636433 2.301 2.601 2.301 2.601 17 SUSCEPTIBLE 1.679634 3200.000000
2 11.606035909298312 12.11540117790278 2.751 2.601 2.751 2.601 18 INFECTIOUS 0.000000 3200.000000
1 11.951126057636433 12.55908006066993 2.301 2.601 2.301 2.601 17 SUSCEPTIBLE 1.679634 3200.000000
2 12.11540117790278 12.62476644650725 2.751 2.601 2.751 2.601 18 INFECTIOUS 0.000000 3200.000000
1 12.55908006066993 13.167034063703426 2.301 2.601 2.301 2.601 17 SUSCEPTIBLE 1.679634 3200.000000
2 12.62476644650725 13.13413171511172 2.751 2.601 2.751 2.601 18 INFECTIOUS 0.000000 3200.000000
2 13.13413171511172 13.643496983716188 2.751 2.601 2.751 2.601 18 INFECTIOUS 0.000000 3200.000000
1 13.167034063703426 13.774988066736922 2.301 2.601 2.301 2.601 17 SUSCEPTIBLE 1.888689 3200.000000
2 13.643496983716188 14.152862252320658 2.751 2.601 2.751 2.601 18 INFECTIOUS 0.000000 3200.000000
1 13.774988066736922 14.382942069770419 2.301 2.601 2.301 2.601 17 SUSCEPTIBLE 2.376776 3200.000000
2 14.152862252320658 14.662227520925127 2.751 2.601 2.751 2.601 18 INFECTIOUS 0.000000 3200.000000
1 14.382942069770419 14.990896072803915 2.301 2.601 2.301 2.601 17 SUSCEPTIBLE 2.655775 3200.000000
2 14.662227520925127 15.171592789529596 2.751 2.601 2.751 2.601 18 INFECTIOUS 0.000000 3200.000000
1 14.990896072803915 15.598850075837412 2.301 2.601 2.301 2.601 17 SUSCEPTIBLE 2.934646 3200.000000
2 15.171592789529596 15.680958058134065 2.751 2.601 2.751 2.601 18 INFECTIOUS 0.000000 3200.000000
1 15.598850075837412 16.20680407887091 2.301 2.601 2.301 2.601 17 SUSCEPTIBLE 2.934646 3200.000000
2 15.680958058134065 16.190323326738532 2.751 2.601 2.751 2.601 18 INFECTIOUS 0.000000 3200.000000
2 16.190323326738532 16.699688595343 2.751 2.601 2.751 2.601 18 INFECTIOUS 0.000000 3200.000000
1 16.20680407887091 16.814758081904408 2.301 2.601 2.301 2.601 17 SUSCEPTIBLE 2.934646 3200.000000
2 16.699688595343 17.20905386394747 2.751 2.601 2.751 2.601 18 INFECTIOUS 0.000000 3200.000000
1 16.814758081904408 17.422712084937906 2.301 2.601 2.301 2.601 17 SUSCEPTIBLE 3.212745 3200.000000
2 17.20905386394747 17.71841913255194 2.751 2.601 2.751 2.601 18 INFECTIOUS 0.000000 3200.000000
1 17.422712084937906 18.030666087971404 2.301 2.601 2.301 2.601 17 SUSCEPTIBLE 3.490715 3200.000000
2 17.71841913255194 18.22778440115641 2.751 2.601 2.751 2.601 18 INFECTIOUS 0.000000 3200.000000
1 18.030666087971404 18.638620091004903 2.301 2.601 2.301 2.601 17 SUSCEPTIBLE 4.186770 3200.000000
2 18.22778440115641 18.73714966976088 2.751 2.601 2.751 2.601 18 INFECTIOUS 0.000000 3200.000000
1 18.638620091004903 19.2465740940384 2.301 2.601 2.301 2.601 17 SUSCEPTIBLE 4.534557 3200.000000
2 18.73714966976088 19.246514938365348 2.751 2.601 2.751 2.601 18 INFECTIOUS 0.000000 3200.000000
2 19.246514938365348 19.755880206969817 2.751 2.601 2.751 2.601 18 INFECTIOUS 0.000000 3200.000000
1 19.2465740940384 19.8545280970719 2.301 2.601 2.301 2.601 17 SUSCEPTIBLE 4.534557 3200.000000
2 19.755880206969817 20.265245475574286 2.751 2.601 2.751 2.601 18 INFECTIOUS 0.000000 3200.000000
1 19.8545280970719 20.462482100105397 2.301 2.601 2.301 2.601 17 SUSCEPTIBLE 4.534557 3200.000000
2 20.265245475574286 20.774610744178755 2.751 2.601 2.751 2.601 18 INFECTIOUS 0.000000 3200.000000
1 20.462482100105397 21.070436103138896 2.301 2.601 2.301 2.601 17 SUSCEPTIBLE 4.534557 3200.000000
2 20.774610744178755 21.283976012783224 2.751 2.601 2.751 2.601 18 INFECTIOUS 0.000000 3200.000000
1 21.070436103138896 21.678390106172394 2.301 2.601 2.301 2.601 17 SUSCEPTIBLE 4.881380 3200.000000
2 21.283976012783224 21.793341281387693 2.751 2.601 2.751 2.601 18 INFECTIOUS 0.000000 3200.000000
1 21.678390106172394 22.286344109205892 2.301 2.601 2.301 2.601 17 SUSCEPTIBLE 5.644814 3200.000000
2 21.793341281387693 22.302706549992163 2.751 2.601 2.751 2.601 18 INFECTIOUS 0.000000 3200.000000
1 22.286344109205892 22.89429811223939 2.301 2.601 2.301 2.601 17 SUSCEPTIBLE 6.061391 3200.000000
2 22.302706549992163 22.812071818596632 2.751 2.601 2.751 2.601 18 INFECTIOUS 0.000000 3200.000000
2 22.812071818596632 23.3214370872011 2.751 2.601 2.751 2.601 18 INFECTIOUS 0.000000 3200.000000
1 22.89429811223939 23.50225211527289 2.301 2.601 2.301 2.601 17 SUSCEPTIBLE 6.477776 3200.000000
2 23.3214370872011 23.83080235580557 2.751 2.601 2.751 2.601 18 INFECTIOUS 0.000000 3200.000000
1 23.50225211527289 24.110206118306387 2.301 2.601 2.301 2.601 17 SUSCEPTIBLE 6.477776 3200.000000
2 23.83080235580557 24.34016762441004 2.751 2.601 2.751 2.601 18 INFECTIOUS 0.000000 3200.000000
1 24.110206118306387 24.718160121339885 2.301 2.601 2.301 2.601 17 SUSCEPTIBLE 6.477776 3200.000000
2 24.34016762441004 24.84953289301451 2.751 2.601 2.751 2.601 18 INFECTIOUS 0.000000 3200.000000
1 24.718160121339885 25.326114124373383 2.301 2.601 2.301 2.601 17 SUSCEPTIBLE 6.477776 3200.000000
2 24.84953289301451 25.358898161618978 2.751 2.601 2.751 2.601 18 INFECTIOUS 0.000000 3200.000000
1 25.326114124373383 25.93406812740688 2.301 2.601 2.301 2.601 17 SUSCEPTIBLE 7.308048 3200.000000
2 25.358898161618978 25.868263430223447 2.751 2.601 2.751 2.601 18 INFECTIOUS 0.000000 3200.000000
2 25.868263430223447 26.377628698827916 2.751 2.601 2.751 2.601 18 INFECTIOUS 0.000000 3200.000000
1 25.93406812740688 26.54202213044038 2.301 2.601 2.301 2.601 17 SUSCEPTIBLE 7.793163 3200.000000
2 26.377628698827916 26.886993967432385 2.751 2.601 2.751 2.601 18 INFECTIOUS 0.000000 3200.000000
1 26.54202213044038 27.149976133473878 2.301 2.601 2.301 2.601 17 SUSCEPTIBLE 8.762721 3200.000000
2 26.886993967432385 27.396359236036854 2.751 2.601 2.751 2.601 18 INFECTIOUS 0.000000 3200.000000
1 27.149976133473878 27.757930136507376 2.301 2.601 2.301 2.601 17 SUSCEPTIBLE 8.762721 3200.000000
2 27.396359236036854 27.905724504641324 2.751 2.601 2.751 2.601 18 INFECTIOUS 0.000000 3200.000000
1 27.757930136507376 28.365884139540874 2.301 2.601 2.301 2.601 17 SUSCEPTIBLE 8.762721 3200.000000
2 27.905724504641324 28.415089773245793 2.751 2.601 2.751 2.601 18 INFECTIOUS 0.000000 3200.000000
1 28.365884139540874 28.973838142574373 2.301 2.601 2.301 2.601 17 SUSCEPTIBLE 8.762721 3200.000000
2 28.415089773245793 28.924455041850262 2.751 2.601 2.751 2.601 18 INFECTIOUS 0.000000 3200.000000
2 28.924455041850262 29.43382031045473 2.751 2.601 2.751 2.601 18 INFECTIOUS 0.000000 3200.000000
1 28.973838142574373 29.58179214560787 2.301 2.601 2.301 2.601 17 SUSCEPTIBLE 9.246046 3200.000000
2 29.43382031045473 29.9431855790592 2.751 2.601 2.751 2.601 18 INFECTIOUS 0.000000 3200.000000
1 29.58179214560787 30.18974614864137 2.301 2.601 2.301 2.601 17 SUSCEPTIBLE 9.729147 3200.000000
2 29.9431855790592 30.45255084766367 2.751 2.601 2.751 2.601 18 INFECTIOUS 0.000000 3200.000000
1 30.18974614864137 30.797700151674867 2.301 2.601 2.301 2.601 17 SUSCEPTIBLE 10.835182 3200.000000
2 30.45255084766367 30.96191611626814 2.751 2.601 2.751 2.601 18 INFECTIOUS 0.000000 3200.000000
1 30.797700151674867 31.405654154708365 2.301 2.601 2.301 2.601 17 SUSCEPTIBLE 11.387816 3200.000000
2 30.96191611626814 31.471281384872608 2.751 2.601 2.751 2.601 18 INFECTIOUS 0.000000 3200.000000
1 31.405654154708365 32.013608157741864 2.301 2.601 2.301 2.601 17 SUSCEPTIBLE 11.387816 3200.000000
2 31.471281384872608 31.980646653477077 2.751 2.601 2.751 2.601 18 INFECTIOUS 0.000000 3200.000000
2 31.980646653477077 32.49001192208154 2.751 2.601 2.751 2.601 18 INFECTIOUS 0.000000 3200.000000
1 32.013608157741864 32.62156216077536 2.301 2.601 2.301 2.601 17 SUSCEPTIBLE 11.387816 3200.000000
2 32.49001192208154 32.99937719068601 2.751 2.601 2.751 2.601 18 INFECTIOUS 0.000000 3200.000000
1 32.62156216077536 33.22951616380886 2.301 2.601 2.301 2.601 17 SUSCEPTIBLE 11.387816 3200.000000
2 32.99937719068601 33.50874245929048 2.751 2.601 2.751 2.601 18 INFECTIOUS 0.000000 3200.000000
1 33.22951616380886 33.83747016684236 2.301 2.601 2.301 2.601 17 SUSCEPTIBLE 12.489769 3200.000000
2 33.50874245929048 34.01810772789495 2.751 2.601 2.751 2.601 18 INFECTIOUS 0.000000 3200.000000
1 33.83747016684236 34.44542416987586 2.301 2.601 2.301 2.601 17 SUSCEPTIBLE 13.110630 3200.000000
2 34.01810772789495 34.52747299649942 2.751 2.601 2.751 2.601 18 INFECTIOUS 0.000000 3200.000000
1 34.44542416987586 35.053378172909355 2.301 2.601 2.301 2.601 17 SUSCEPTIBLE 14.351492 3200.000000
2 34.52747299649942 35.03683826510389 2.751 2.601 2.751 2.601 18 INFECTIOUS 0.000000 3200.000000
2 35.03683826510389 35.54620353370836 2.751 2.601 2.751 2.601 18 INFECTIOUS 0.000000 3200.000000
1 35.053378172909355 35.66133217594285 2.301 2.601 2.301 2.601 17 SUSCEPTIBLE 14.351492 3200.000000
2 35.54620353370836 36.05556880231283 2.751 2.601 2.751 2.601 18 INFECTIOUS 0.000000 3200.000000
1 35.66133217594285 36.26928617897635 2.301 2.601 2.301 2.601 17 SUSCEPTIBLE 14.351492 3200.000000
2 36.05556880231283 36.564934070917296 2.751 2.601 2.751 2.601 18 INFECTIOUS 0.000000 3200.000000
1 36.26928617897635 36.87724018200985 2.301 2.601 2.301 2.601 17 SUSCEPTIBLE 14.351492 3200.000000
2 36.564934070917296 37.074299339521765 2.751 2.601 2.751 2.601 18 INFECTIOUS 0.000000 3200.000000
1 36.87724018200985 37.48519418504335 2.301 2.601 2.301 2.601 17 SUSCEPTIBLE 14.970063 3200.000000
2 37.074299339521765 37.583664608126234 2.751 2.601 2.751 2.601 18 INFECTIOUS 0.000000 3200.000000
1 37.48519418504335 38.093148188076846 2.301 2.601 2.301 2.601 17 SUSCEPTIBLE 15.588347 3200.000000
2 37.583664608126234 38.093029876730704 2.751 2.601 2.751 2.601 18 INFECTIOUS 0.000000 3200.000000
2 38.093029876730704 38.60239514533517 2.751 2.601 2.751 2.601 18 INFECTIOUS 0.000000 3200.000000
1 38.093148188076846 38.701102191110344 2.301 2.601 2.301 2.601 17 SUSCEPTIBLE 16.964561 3200.000000
2 38.60239514533517 39.11176041393964 2.751 2.601 2.751 2.601 18 INFECTIOUS 0.000000 3200.000000
1 38.701102191110344 39.30905619414384 2.301 2.601 2.301 2.601 17 SUSCEPTIBLE 17.652190 3200.000000
2 39.11176041393964 39.62112568254411 2.751 2.601 2.751 2.601 18 INFECTIOUS 0.000000 3200.000000
1 39.30905619414384 39.91701019717734 2.301 2.601 2.301 2.601 17 SUSCEPTIBLE 17.652190 3200.000000
2 39.62112568254411 40.13049095114858 2.751 2.601 2.751 2.601 18 INFECTIOUS 0.000000 3200.000000
1 39.91701019717734 40.52496420021084 2.301 2.601 2.301 2.601 17 SUSCEPTIBLE 17.652190 3200.000000
2 40.13049095114858 40.63985621975305 2.751 2.601 2.751 2.601 18 INFECTIOUS 0.000000 3200.000000
1 40.52496420021084 41.13291820324434 2.301 2.601 2.301 2.601 17 SUSCEPTIBLE 17.652190 3200.000000
2 40.63985621975305 41.14922148835752 2.751 2.601 2.751 2.601 18 INFECTIOUS 0.000000 3200.000000
1 41.13291820324434 41.740872206277835 2.301 2.601 2.301 2.601 17 SUSCEPTIBLE 18.337916 3200.000000
2 41.14922148835752 41.65858675696199 2.751 2.601 2.751 2.601 18 INFECTIOUS 0.000000 3200.000000
2 41.65858675696199 42.16795202556646 2.751 2.601 2.751 2.601 18 INFECTIOUS 0.000000 3200.000000
1 41.740872206277835 42.34882620931133 2.301 2.601 2.301 2.601 17 SUSCEPTIBLE 19.778684 3200.000000
2 42.16795202556646 42.677317294170926 2.751 2.601 2.751 2.601 18 INFECTIOUS 0.000000 3200.000000
1 42.34882620931133 42.95678021234483 2.301 2.601 2.301 2.601 17 SUSCEPTIBLE 20.533694 3200.000000
2 42.677317294170926 43.186682562775395 2.751 2.601 2.751 2.601 18 INFECTIOUS 0.000000 3200.000000
1 42.95678021234483 43.56473421537833 2.301 2.601 2.301 2.601 17 SUSCEPTIBLE 21.288355 3200.000000
2 43.186682562775395 43.696047831379865 2.751 2.601 2.751 2.601 18 INFECTIOUS 0.000000 3200.000000
1 43.56473421537833 44.17268821841183 2.301 2.601 2.301 2.601 17 SUSCEPTIBLE 21.288355 3200.000000
2 43.696047831379865 44.205413099984334 2.751 2.601 2.751 2.601 18 INFECTIOUS 0.000000 3200.000000
1 44.17268821841183 44.780642221445326 2.301 2.601 2.301 2.601 17 SUSCEPTIBLE 21.288355 3200.000000
2 44.205413099984334 44.7147783685888 2.751 2.601 2.751 2.601 18 INFECTIOUS 0.000000 3200.000000
2 44.7147783685888 45.22414363719327 2.751 2.601 2.751 2.601 18 INFECTIOUS 0.000000 3200.000000
1 44.780642221445326 45.388596224478825 2.301 2.601 2.301 2.601 17 SUSCEPTIBLE 21.288355 3200.000000
2 45.22414363719327 45.73350890579774 2.751 2.601 2.751 2.601 18 INFECTIOUS 0.000000 3200.000000
1 45.388596224478825 45.99655022751232 2.301 2.601 2.301 2.601 17 SUSCEPTIBLE 22.793151 3200.000000
2 45.73350890579774 46.24287417440221 2.751 2.601 2.751 2.601 18 INFECTIOUS 0.000000 3200.000000
1 45.99655022751232 46.60450423054582 2.301 2.601 2.301 2.601 17 SUSCEPTIBLE 23.615294 3200.000000
2 46.24287417440221 46.75223944300668 2.751 2.601 2.751 2.601 18 INFECTIOUS 0.000000 3200.000000
1 46.60450423054582 47.21245823357932 2.301 2.601 2.301 2.601 17 SUSCEPTIBLE 25.258441 3200.000000
2 46.75223944300668 47.26160471161115 2.751 2.601 2.751 2.601 18 INFECTIOUS 0.000000 3200.000000
1 47.21245823357932 47.82041223661282 2.301 2.601 2.301 2.601 17 SUSCEPTIBLE 25.258441 3200.000000
2 47.26160471161115 47.77096998021562 2.751 2.601 2.751 2.601 18 INFECTIOUS 0.000000 3200.000000
2 47.77096998021562 48.28033524882009 2.751 2.601 2.751 2.601 18 INFECTIOUS 0.000000 3200.000000
1 47.82041223661282 48.428366239646316 2.301 2.601 2.301 2.601 17 SUSCEPTIBLE 25.258441 3200.000000
2 48.28033524882009 48.789700517424556 2.751 2.601 2.751 2.601 18 INFECTIOUS 0.000000 3200.000000
1 48.428366239646316 49.036320242679814 2.301 2.601 2.301 2.601 17 SUSCEPTIBLE 25.258441 3200.000000
2 48.789700517424556 49.299065786029026 2.751 2.601 2.751 2.601 18 INFECTIOUS 0.000000 3200.000000
1 49.036320242679814 49.64427424571331 2.301 2.601 2.301 2.601 17 SUSCEPTIBLE 26.077551 3200.000000
2 49.299065786029026 49.808431054633495 2.751 2.601 2.751 2.601 18 INFECTIOUS 0.000000 3200.000000
1 49.64427424571331 50.25222824874681 2.301 2.601 2.301 2.601 17 SUSCEPTIBLE 27.784901 3200.000000
2 49.808431054633495 50.317796323237964 2.751 2.601 2.751 2.601 18 INFECTIOUS 0.000000 3200.000000
1 50.25222824874681 50.86018225178031 2.301 2.601 2.301 2.601 17 SUSCEPTIBLE 28.673110 3200.000000
2 50.317796323237964 50.82716159184243 2.751 2.601 2.751 2.601 18 INFECTIOUS 0.000000 3200.000000
2 50.82716159184243 51.3365268604469 2.751 2.601 2.751 2.601 18 INFECTIOUS 0.000000 3200.000000
1 50.86018225178031 51.46813625481381 2.301 2.601 2.301 2.601 17 SUSCEPTIBLE 29.560908 3200.000000
2 51.3365268604469 51.84589212905137 2.751 2.601 2.751 2.601 18 INFECTIOUS 0.000000 3200.000000
1 51.46813625481381 52.076090257847305 2.301 2.601 2.301 2.601 17 SUSCEPTIBLE 29.560908 3200.000000
2 51.84589212905137 52.35525739765584 2.751 2.601 2.751 2.601 18 INFECTIOUS 0.000000 3200.000000
1 52.076090257847305 52.6840442608808 2.301 2.601 2.301 2.601 17 SUSCEPTIBLE 29.560908 3200.000000
2 52.35525739765584 52.86462266626031 2.751 2.601 2.751 2.601 18 INFECTIOUS 0.000000 3200.000000
1 52.6840442608808 53.2919982639143 2.301 2.601 2.301 2.601 17 SUSCEPTIBLE 29.560908 3200.000000
2 52.86462266626031 53.37398793486478 2.751 2.601 2.751 2.601 18 INFECTIOUS 0.000000 3200.000000
1 53.2919982639143 53.8999522669478 2.301 2.601 2.301 2.601 17 SUSCEPTIBLE 31.331180 3200.000000
2 53.37398793486478 53.88335320346925 2.751 2.601 2.751 2.601 18 INFECTIOUS 0.000000 3200.000000
2 53.88335320346925 54.39271847207372 2.751 2.601 2.751 2.601 18 INFECTIOUS 0.000000 3200.000000
1 53.8999522669478 54.5079062699813 2.301 2.601 2.301 2.601 17 SUSCEPTIBLE 32.285969 3200.000000
2 54.39271847207372 54.90208374067819 2.751 2.601 2.751 2.601 18 INFECTIOUS 0.000000 3200.000000
1 54.5079062699813 55.115860273014796 2.301 2.601 2.301 2.601 17 SUSCEPTIBLE 34.194224 3200.000000
2 54.90208374067819 55.411449009282656 2.751 2.601 2.751 2.601 18 INFECTIOUS 0.000000 3200.000000
1 55.115860273014796 55.723814276048294 2.301 2.601 2.301 2.601 17 SUSCEPTIBLE 34.194224 3200.000000
2 55.411449009282656 55.920814277887125 2.751 2.601 2.751 2.601 18 INFECTIOUS 0.000000 3200.000000
1 55.723814276048294 56.33176827908179 2.301 2.601 2.301 2.601 17 SUSCEPTIBLE 34.194224 3200.000000
2 55.920814277887125 56.430179546491594 2.751 2.601 2.751 2.601 18 INFECTIOUS 0.000000 3200.000000
1 56.33176827908179 56.93972228211529 2.301 2.601 2.301 2.601 17 SUSCEPTIBLE 34.194224 3200.000000
2 56.430179546491594 56.93954481509606 2.751 2.601 2.751 2.601 18 INFECTIOUS 0.000000 3200.000000
2 56.93954481509606 57.44891008370053 2.751 2.601 2.751 2.601 18 INFECTIOUS 0.000000 3200.000000
1 56.93972228211529 57.54767628514879 2.301 2.601 2.301 2.601 17 SUSCEPTIBLE 35.145490 3200.000000
2 57.44891008370053 57.958275352305 2.751 2.601 2.751 2.601 18 INFECTIOUS 0.000000 3200.000000
1 57.54767628514879 58.15563028818229 2.301 2.601 2.301 2.601 17 SUSCEPTIBLE 36.096316 3200.000000
2 57.958275352305 58.46764062090947 2.751 2.601 2.751 2.601 18 INFECTIOUS 0.000000 3200.000000
1 58.15563028818229 58.763584291215786 2.301 2.601 2.301 2.601 17 SUSCEPTIBLE 38.137152 3200.000000
2 58.46764062090947 58.97700588951394 2.751 2.601 2.751 2.601 18 INFECTIOUS 0.000000 3200.000000
1 58.763584291215786 59.371538294249284 2.301 2.601 2.301 2.601 17 SUSCEPTIBLE 39.156863 3200.000000
2 58.97700588951394 59.48637115811841 2.751 2.601 2.751 2.601 18 INFECTIOUS 0.000000 3200.000000
1 59.371538294249284 59.97949229728278 2.301 2.601 2.301 2.601 17 SUSCEPTIBLE 39.156863 3200.000000
2 59.48637115811841 59.99573642672288 2.751 2.601 2.751 2.601 18 INFECTIOUS 0.000000 3200.000000
1 59.97949229728278 60.58744630031628 2.301 2.601 2.301 2.601 17 SUSCEPTIBLE 39.156863 3200.000000
2 59.99573642672288 60.50510169532735 2.751 2.601 2.751 2.601 18 INFECTIOUS 0.000000 3200.000000
2 60.50510169532735 61.01446696393182 2.751 2.601 2.751 2.601 18 INFECTIOUS 0.000000 3200.000000
1 60.58744630031628 61.19540030334978 2.301 2.601 2.301 2.601 17 SUSCEPTIBLE 39.156863 3200.000000
2 61.01446696393182 61.523832232536286 2.751 2.601 2.751 2.601 18 INFECTIOUS 0.000000 3200.000000
1 61.19540030334978 61.80335430638328 2.301 2.601 2.301 2.601 17 SUSCEPTIBLE 40.173750 3200.000000
2 61.523832232536286 62.033197501140755 2.751 2.601 2.751 2.601 18 INFECTIOUS 0.000000 3200.000000
1 61.80335430638328 62.411308309416775 2.301 2.601 2.301 2.601 17 SUSCEPTIBLE 42.276383 3200.000000
2 62.033197501140755 62.542562769745224 2.751 2.601 2.751 2.601 18 INFECTIOUS 0.000000 3200.000000
1 62.411308309416775 63.01926231245027 2.301 2.601 2.301 2.601 17 SUSCEPTIBLE 44.447307 3200.000000
2 62.542562769745224 63.05192803834969 2.751 2.601 2.751 2.601 18 INFECTIOUS 0.000000 3200.000000
1 63.01926231245027 63.62721631548377 2.301 2.601 2.301 2.601 17 SUSCEPTIBLE 44.447307 3200.000000
2 63.05192803834969 63.56129330695416 2.751 2.601 2.751 2.601 18 INFECTIOUS 0.000000 3200.000000
2 63.56129330695416 64.07065857555862 2.751 2.601 2.751 2.601 18 INFECTIOUS 0.000000 3200.000000
1 63.62721631548377 64.23517031851726 2.301 2.601 2.301 2.601 17 SUSCEPTIBLE 44.447307 3200.000000
2 64.07065857555862 64.5800238441631 2.751 2.601 2.751 2.601 18 INFECTIOUS 0.000000 3200.000000
1 64.23517031851726 64.84312432155076 2.301 2.601 2.301 2.601 17 SUSCEPTIBLE 44.447307 3200.000000
2 64.5800238441631 65.08938911276756 2.751 2.601 2.751 2.601 18 INFECTIOUS 0.000000 3200.000000
1 64.84312432155076 65.45107832458426 2.301 2.601 2.301 2.601 17 SUSCEPTIBLE 45.529514 3200.000000
2 65.08938911276756 65.59875438137203 2.751 2.601 2.751 2.601 18 INFECTIOUS 0.000000 3200.000000
1 65.45107832458426 66.05903232761776 2.301 2.601 2.301 2.601 17 SUSCEPTIBLE 46.611220 3200.000000
2 65.59875438137203 66.1081196499765 2.751 2.601 2.751 2.601 18 INFECTIOUS 0.000000 3200.000000
1 66.05903232761776 66.66698633065126 2.301 2.601 2.301 2.601 17 SUSCEPTIBLE 48.913635 3200.000000
2 66.1081196499765 66.61748491858097 2.751 2.601 2.751 2.601 18 INFECTIOUS 0.000000 3200.000000
2 66.61748491858097 67.12685018718544 2.751 2.601 2.751 2.601 18 INFECTIOUS 0.000000 3200.000000
1 66.66698633065126 67.27494033368475 2.301 2.601 2.301 2.601 17 SUSCEPTIBLE 50.064045 3200.000000
2 67.12685018718544 67.63621545578991 2.751 2.601 2.751 2.601 18 INFECTIOUS 0.000000 3200.000000
1 67.27494033368475 67.88289433671825 2.301 2.601 2.301 2.601 17 SUSCEPTIBLE 50.064045 3200.000000
2 67.63621545578991 68.14558072439438 2.751 2.601 2.751 2.601 18 INFECTIOUS 0.000000 3200.000000
1 67.88289433671825 68.49084833975175 2.301 2.601 2.301 2.601 17 SUSCEPTIBLE 50.064045 3200.000000
2 68.14558072439438 68.65494599299885 2.751 2.601 2.751 2.601 18 INFECTIOUS 0.000000 3200.000000
1 68.49084833975175 69.09880234278525 2.301 2.601 2.301 2.601 17 SUSCEPTIBLE 50.064045 3200.000000
2 68.65494599299885 69.16431126160332 2.751 2.601 2.751 2.601 18 INFECTIOUS 0.000000 3200.000000
1 69.09880234278525 69.70675634581875 2.301 2.601 2.301 2.601 17 SUSCEPTIBLE 51.211270 3200.000000
2 69.16431126160332 69.67367653020779 2.751 2.601 2.751 2.601 18 INFECTIOUS 0.000000 3200.000000
2 69.67367653020779 70.18304179881225 2.751 2.601 2.751 2.601 18 INFECTIOUS 0.000000 3200.000000
1 69.70675634581875 70.31471034885224 2.301 2.601 2.301 2.601 17 SUSCEPTIBLE 53.574396 3200.000000
2 70.18304179881225 70.69240706741672 2.751 2.601 2.751 2.601 18 INFECTIOUS 0.000000 3200.000000
1 70.31471034885224 70.92266435188574 2.301 2.601 2.301 2.601 17 SUSCEPTIBLE 54.790265 3200.000000
2 70.69240706741672 71.2017723360212 2.751 2.601 2.751 2.601 18 INFECTIOUS 0.000000 3200.000000
1 70.92266435188574 71.53061835491924 2.301 2.601 2.301 2.601 17 SUSCEPTIBLE 56.005573 3200.000000
2 71.2017723360212 71.71113760462566 2.751 2.601 2.751 2.601 18 INFECTIOUS 0.000000 3200.000000
1 71.53061835491924 72.13857235795274 2.301 2.601 2.301 2.601 17 SUSCEPTIBLE 56.005573 3200.000000
2 71.71113760462566 72.22050287323013 2.751 2.601 2.751 2.601 18 INFECTIOUS 0.000000 3200.000000
1 72.13857235795274 72.74652636098624 2.301 2.601 2.301 2.601 17 SUSCEPTIBLE 56.005573 3200.000000
2 72.22050287323013 72.7298681418346 2.751 2.601 2.751 2.601 18 INFECTIOUS 0.000000 3200.000000
2 72.7298681418346 73.23923341043907 2.751 2.601 2.751 2.601 18 INFECTIOUS 0.000000 3200.000000
1 72.74652636098624 73.35448036401974 2.301 2.601 2.301 2.601 17 SUSCEPTIBLE 56.005573 3200.000000
2 73.23923341043907 73.74859867904354 2.751 2.601 2.751 2.601 18 INFECTIOUS 0.000000 3200.000000
1 73.35448036401974 73.96243436705323 2.301 2.601 2.301 2.601 17 SUSCEPTIBLE 58.428899 3200.000000
2 73.74859867904354 74.25796394764801 2.751 2.601 2.751 2.601 18 INFECTIOUS 0.000000 3200.000000
1 73.96243436705323 74.57038837008673 2.301 2.601 2.301 2.601 17 SUSCEPTIBLE 59.709988 3200.000000
2 74.25796394764801 74.76732921625248 2.751 2.601 2.751 2.601 18 INFECTIOUS 0.000000 3200.000000
1 74.57038837008673 75.17834237312023 2.301 2.601 2.301 2.601 17 SUSCEPTIBLE 62.270393 3200.000000
2 74.76732921625248 75.27669448485695 2.751 2.601 2.751 2.601 18 INFECTIOUS 0.000000 3200.000000
1 75.17834237312023 75.78629637615373 2.301 2.601 2.301 2.601 17 SUSCEPTIBLE 62.270393 3200.000000
2 75.27669448485695 75.78605975346142 2.751 2.601 2.751 2.601 18 INFECTIOUS 0.000000 3200.000000
2 75.78605975346142 76.29542502206588 2.751 2.601 2.751 2.601 18 INFECTIOUS 0.000000 3200.000000
1 75.78629637615373 76.39425037918723 2.301 2.601 2.301 2.601 17 SUSCEPTIBLE 62.270393 3200.000000
2 76.29542502206588 76.80479029067035 2.751 2.601 2.751 2.601 18 INFECTIOUS 0.000000 3200.000000
1 76.39425037918723 77.00220438222073 2.301 2.601 2.301 2.601 17 SUSCEPTIBLE 62.270393 3200.000000
2 76.80479029067035 77.31415555927482 2.751 2.601 2.751 2.601 18 INFECTIOUS 0.000000 3200.000000
1 77.00220438222073 77.61015838525422 2.301 2.601 2.301 2.601 17 SUSCEPTIBLE 63.546755 3200.000000
2 77.31415555927482 77.82352082787929 2.751 2.601 2.751 2.601 18 INFECTIOUS 0.000000 3200.000000
1 77.61015838525422 78.21811238828772 2.301 2.601 2.301 2.601 17 SUSCEPTIBLE 66.167978 3200.000000
2 77.82352082787929 78.33288609648376 2.751 2.601 2.751 2.601 18 INFECTIOUS 0.000000 3200.000000
1 78.21811238828772 78.82606639132122 2.301 2.601 2.301 2.601 17 SUSCEPTIBLE 67.512807 3200.000000
2 78.33288609648376 78.84225136508823 2.751 2.601 2.751 2.601 18 INFECTIOUS 0.000000 3200.000000
1 78.82606639132122 79.43402039435472 2.301 2.601 2.301 2.601 17 SUSCEPTIBLE 68.857014 3200.000000
2 78.84225136508823 79.3516166336927 2.751 2.601 2.751 2.601 18 INFECTIOUS 0.000000 3200.000000
2 79.3516166336927 79.86098190229717 2.751 2.601 2.751 2.601 18 INFECTIOUS 0.000000 3200.000000
1 79.43402039435472 80.04197439738822 2.301 2.601 2.301 2.601 17 SUSCEPTIBLE 68.857014 3200.000000
2 79.86098190229717 80.37034717090164 2.751 2.601 2.751 2.601 18 INFECTIOUS 0.000000 3200.000000
1 80.04197439738822 80.64992840042171 2.301 2.601 2.301 2.601 17 SUSCEPTIBLE 68.857014 3200.000000
2 80.37034717090164 80.87971243950611 2.751 2.601 2.751 2.601 18 INFECTIOUS 0.000000 3200.000000
1 80.64992840042171 81.25788240345521 2.301 2.601 2.301 2.601 17 SUSCEPTIBLE 68.857014 3200.000000
2 80.87971243950611 81.38907770811058 2.751 2.601 2.751 2.601 18 INFECTIOUS 0.000000 3200.000000
1 81.25788240345521 81.86583640648871 2.301 2.601 2.301 2.601 17 SUSCEPTIBLE 71.537366 3200.000000
2 81.38907770811058 81.89844297671505 2.751 2.601 2.751 2.601 18 INFECTIOUS 0.000000 3200.000000
1 81.86583640648871 82.47379040952221 2.301 2.601 2.301 2.601 17 SUSCEPTIBLE 72.946880 3200.000000
2 81.89844297671505 82.40780824531952 2.751 2.601 2.751 2.601 18 INFECTIOUS 0.000000 3200.000000
2 82.40780824531952 82.91717351392398 2.751 2.601 2.751 2.601 18 INFECTIOUS 0.000000 3200.000000
1 82.47379040952221 83.08174441255571 2.301 2.601 2.301 2.601 17 SUSCEPTIBLE 75.763954 3200.000000
2 82.91717351392398 83.42653878252845 2.751 2.601 2.751 2.601 18 INFECTIOUS 0.000000 3200.000000
1 83.08174441255571 83.6896984155892 2.301 2.601 2.301 2.601 17 SUSCEPTIBLE 75.763954 3200.000000
2 83.42653878252845 83.93590405113292 2.751 2.601 2.751 2.601 18 INFECTIOUS 0.000000 3200.000000
1 83.6896984155892 84.2976524186227 2.301 2.601 2.301 2.601 17 SUSCEPTIBLE 75.763954 3200.000000
2 83.93590405113292 84.44526931973739 2.751 2.601 2.751 2.601 18 INFECTIOUS 0.000000 3200.000000
1 84.2976524186227 84.9056064216562 2.301 2.601 2.301 2.601 17 SUSCEPTIBLE 75.763954 3200.000000
2 84.44526931973739 84.95463458834186 2.751 2.601 2.751 2.601 18 INFECTIOUS 0.000000 3200.000000
1 84.9056064216562 85.5135604246897 2.301 2.601 2.301 2.601 17 SUSCEPTIBLE 77.168266 3200.000000
2 84.95463458834186 85.46399985694633 2.751 2.601 2.751 2.601 18 INFECTIOUS 0.000000 3200.000000
2 85.46399985694633 85.9733651255508 2.751 2.601 2.751 2.601 18 INFECTIOUS 0.000000 3200.000000
1 85.5135604246897 86.1215144277232 2.301 2.601 2.301 2.601 17 SUSCEPTIBLE 78.571930 3200.000000
2 85.9733651255508 86.48273039415527 2.751 2.601 2.751 2.601 18 INFECTIOUS 0.000000 3200.000000
1 86.1215144277232 86.7294684307567 2.301 2.601 2.301 2.601 17 SUSCEPTIBLE 81.517814 3200.000000
2 86.48273039415527 86.99209566275974 2.751 2.601 2.751 2.601 18 INFECTIOUS 0.000000 3200.000000
1 86.7294684307567 87.3374224337902 2.301 2.601 2.301 2.601 17 SUSCEPTIBLE 82.989735 3200.000000
2 86.99209566275974 87.5014609313642 2.751 2.601 2.751 2.601 18 INFECTIOUS 0.000000 3200.000000
1 87.3374224337902 87.9453764368237 2.301 2.601 2.301 2.601 17 SUSCEPTIBLE 82.989735 3200.000000
2 87.5014609313642 88.01082619996868 2.751 2.601 2.751 2.601 18 INFECTIOUS 0.000000 3200.000000
1 87.9453764368237 88.55333043985719 2.301 2.601 2.301 2.601 17 SUSCEPTIBLE 82.989735 3200.000000
2 88.01082619996868 88.52019146857315 2.751 2.601 2.751 2.601 18 INFECTIOUS 0.000000 3200.000000
2 88.52019146857315 89.02955673717761 2.751 2.601 2.751 2.601 18 INFECTIOUS 0.000000 3200.000000
1 88.55333043985719 89.16128444289069 2.301 2.601 2.301 2.601 17 SUSCEPTIBLE 82.989735 3200.000000
2 89.02955673717761 89.53892200578208 2.751 2.601 2.751 2.601 18 INFECTIOUS 0.000000 3200.000000
1 89.16128444289069 89.76923844592419 2.301 2.601 2.301 2.601 17 SUSCEPTIBLE 84.457580 3200.000000
2 89.53892200578208 90.04828727438655 2.751 2.601 2.751 2.601 18 INFECTIOUS 0.000000 3200.000000
1 89.76923844592419 90.37719244895769 2.301 2.601 2.301 2.601 17 SUSCEPTIBLE 87.461504 3200.000000
2 90.04828727438655 90.55765254299102 2.751 2.601 2.751 2.601 18 INFECTIOUS 0.000000 3200.000000
1 90.37719244895769 90.98514645199118 2.301 2.601 2.301 2.601 17 SUSCEPTIBLE 88.997550 3200.000000
2 90.55765254299102 91.06701781159549 2.751 2.601 2.751 2.601 18 INFECTIOUS 0.000000 3200.000000
1 90.98514645199118 91.59310045502468 2.301 2.601 2.301 2.601 17 SUSCEPTIBLE 90.532887 3200.000000
2 91.06701781159549 91.57638308019996 2.751 2.601 2.751 2.601 18 INFECTIOUS 0.000000 3200.000000
2 91.57638308019996 92.08574834880443 2.751 2.601 2.751 2.601 18 INFECTIOUS 0.000000 3200.000000
1 91.59310045502468 92.20105445805818 2.301 2.601 2.301 2.601 17 SUSCEPTIBLE 90.532887 3200.000000
2 92.08574834880443 92.5951136174089 2.751 2.601 2.751 2.601 18 INFECTIOUS 0.000000 3200.000000
1 92.20105445805818 92.80900846109168 2.301 2.601 2.301 2.601 17 SUSCEPTIBLE 90.532887 3200.000000
2 92.5951136174089 93.10447888601337 2.751 2.601 2.751 2.601 18 INFECTIOUS 0.000000 3200.000000
1 92.80900846109168 93.41696246412518 2.301 2.601 2.301 2.601 17 SUSCEPTIBLE 92.063973 3200.000000
2 93.10447888601337 93.61384415461784 2.751 2.601 2.751 2.601 18 INFECTIOUS 0.000000 3200.000000
1 93.41696246412518 94.02491646715868 2.301 2.601 2.301 2.601 17 SUSCEPTIBLE 93.594351 3200.000000
2 93.61384415461784 94.1232094232223 2.751 2.601 2.751 2.601 18 INFECTIOUS 0.000000 3200.000000
1 94.02491646715868 94.63287047019217 2.301 2.601 2.301 2.601 17 SUSCEPTIBLE 96.793487 3200.000000
2 94.1232094232223 94.63257469182678 2.751 2.601 2.751 2.601 18 INFECTIOUS 0.000000 3200.000000
2 94.63257469182678 95.14193996043124 2.751 2.601 2.751 2.601 18 INFECTIOUS 0.000000 3200.000000
1 94.63287047019217 95.24082447322567 2.301 2.601 2.301 2.601 17 SUSCEPTIBLE 98.391947 3200.000000
2 95.14193996043124 95.65130522903571 2.751 2.601 2.751 2.601 18 INFECTIOUS 0.000000 3200.000000
1 95.24082447322567 95.84877847625917 2.301 2.601 2.301 2.601 17 SUSCEPTIBLE 98.391947 3200.000000
2 95.65130522903571 96.16067049764018 2.751 2.601 2.751 2.601 18 INFECTIOUS 0.000000 3200.000000
1 95.84877847625917 96.45673247929267 2.301 2.601 2.301 2.601 17 SUSCEPTIBLE 98.391947 3200.000000
2 96.16067049764018 96.67003576624465 2.751 2.601 2.751 2.601 18 INFECTIOUS 0.000000 3200.000000
1 96.45673247929267 97.06468648232617 2.301 2.601 2.301 2.601 17 SUSCEPTIBLE 98.391947 3200.000000
2 96.67003576624465 97.17940103484912 2.751 2.601 2.751 2.601 18 INFECTIOUS 0.000000 3200.000000
1 97.06468648232617 97.67264048535966 2.301 2.601 2.301 2.601 17 SUSCEPTIBLE 99.985981 3200.000000
2 97.17940103484912 97.68876630345359 2.751 2.601 2.751 2.601 18 INFECTIOUS 0.000000 3200.000000
1 97.67264048535966 98.28059448839316 2.301 2.601 2.301 2.601 17 SUSCEPTIBLE 103.242107 3200.000000
2 97.68876630345359 98.19813157205806 2.751 2.601 2.751 2.601 18 INFECTIOUS 0.000000 3200.000000
2 98.19813157205806 98.70749684066253 2.751 2.601 2.751 2.601 18 INFECTIOUS 0.000000 3200.000000
1 98.28059448839316 98.88854849142666 2.301 2.601 2.301 2.601 17 SUSCEPTIBLE 104.904167 3200.000000
2 98.70749684066253 99.216862109267 2.751 2.601 2.751 2.601 18 INFECTIOUS 0.000000 3200.000000
1 98.88854849142666 99.49650249446016 2.301 2.601 2.301 2.601 17 SUSCEPTIBLE 106.565459 3200.000000
2 99.216862109267 99.72622737787147 2.751 2.601 2.751 2.601 18 INFECTIOUS 0.000000 3200.000000
1 99.49650249446016 100.10445649749366 2.301 2.601 2.301 2.601 17 SUSCEPTIBLE 106.565459 3200.000000
2 99.72622737787147 100.23559264647594 2.751 2.601 2.751 2.601 18 INFECTIOUS 0.000000 3200.000000
1 100.10445649749366 100.71241050052716 2.301 2.601 2.301 2.601 17 SUSCEPTIBLE 106.565459 3200.000000
2 100.23559264647594 100.7449579150804 2.751 2.601 2.751 2.601 18 INFECTIOUS 0.000000 3200.000000
1 100.71241050052716 101.32036450356065 2.301 2.601 2.301 2.601 17 SUSCEPTIBLE 106.565459 3200.000000
2 100.7449579150804 101.25432318368487 2.751 2.601 2.751 2.601 18 INFECTIOUS 0.000000 3200.000000
2 101.25432318368487 101.76368845228934 2.751 2.601 2.751 2.601 18 INFECTIOUS 0.000000 3200.000000
1 101.32036450356065 101.92831850659415 2.301 2.601 2.301 2.601 17 SUSCEPTIBLE 109.878079 3200.000000
2 101.76368845228934 102.27305372089381 2.751 2.601 2.751 2.601 18 INFECTIOUS 0.000000 3200.000000
1 101.92831850659415 102.53627250962765 2.301 2.601 2.301 2.601 17 SUSCEPTIBLE 111.603507 3200.000000
2 102.27305372089381 102.78241898949828 2.751 2.601 2.751 2.601 18 INFECTIOUS 0.000000 3200.000000
1 102.53627250962765 103.14422651266115 2.301 2.601 2.301 2.601 17 SUSCEPTIBLE 115.051973 3200.000000
2 102.78241898949828 103.29178425810275 2.751 2.601 2.751 2.601 18 INFECTIOUS 0.000000 3200.000000
1 103.14422651266115 103.75218051569465 2.301 2.601 2.301 2.601 17 SUSCEPTIBLE 115.051973 3200.000000
2 103.29178425810275 103.80114952670722 2.751 2.601 2.751 2.601 18 INFECTIOUS 0.000000 3200.000000
1 103.75218051569465 104.36013451872815 2.301 2.601 2.301 2.601 17 SUSCEPTIBLE 115.051973 3200.000000
2 103.80114952670722 104.31051479531169 2.751 2.601 2.751 2.601 18 INFECTIOUS 0.000000 3200.000000
2 104.31051479531169 104.81988006391616 2.751 2.601 2.751 2.601 18 INFECTIOUS 0.000000 3200.000000
1 104.36013451872815 104.96808852176164 2.301 2.601 2.301 2.601 17 SUSCEPTIBLE 115.051973 3200.000000
2 104.81988006391616 105.32924533252063 2.751 2.601 2.751 2.601 18 INFECTIOUS 0.000000 3200.000000
1 104.96808852176164 105.57604252479514 2.301 2.601 2.301 2.601 17 SUSCEPTIBLE 116.771035 3200.000000
2 105.32924533252063 105.8386106011251 2.751 2.601 2.751 2.601 18 INFECTIOUS 0.000000 3200.000000
1 105.57604252479514 106.18399652782864 2.301 2.601 2.301 2.601 17 SUSCEPTIBLE 118.489303 3200.000000
2 105.8386106011251 106.34797586972957 2.751 2.601 2.751 2.601 18 INFECTIOUS 0.000000 3200.000000
1 106.18399652782864 106.79195053086214 2.301 2.601 2.301 2.601 17 SUSCEPTIBLE 122.063958 3200.000000
2 106.34797586972957 106.85734113833404 2.751 2.601 2.751 2.601 18 INFECTIOUS 0.000000 3200.000000
1 106.79195053086214 107.39990453389564 2.301 2.601 2.301 2.601 17 SUSCEPTIBLE 123.850046 3200.000000
2 106.85734113833404 107.3667064069385 2.751 2.601 2.751 2.601 18 INFECTIOUS 0.000000 3200.000000
2 107.3667064069385 107.87607167554297 2.751 2.601 2.751 2.601 18 INFECTIOUS 0.000000 3200.000000
1 107.39990453389564 108.00785853692913 2.301 2.601 2.301 2.601 17 SUSCEPTIBLE 123.850046 3200.000000
2 107.87607167554297 108.38543694414744 2.751 2.601 2.751 2.601 18 INFECTIOUS 0.000000 3200.000000
1 108.00785853692913 108.61581253996263 2.301 2.601 2.301 2.601 17 SUSCEPTIBLE 123.850046 3200.000000
2 108.38543694414744 108.89480221275191 2.751 2.601 2.751 2.601 18 INFECTIOUS 0.000000 3200.000000
1 108.61581253996263 109.22376654299613 2.301 2.601 2.301 2.601 17 SUSCEPTIBLE 123.850046 3200.000000
2 108.89480221275191 109.40416748135638 2.751 2.601 2.751 2.601 18 INFECTIOUS 0.000000 3200.000000
1 109.22376654299613 109.83172054602963 2.301 2.601 2.301 2.601 17 SUSCEPTIBLE 127.411511 3200.000000
2 109.40416748135638 109.91353274996085 2.751 2.601 2.751 2.601 18 INFECTIOUS 0.000000 3200.000000
1 109.83172054602963 110.43967454906313 2.301 2.601 2.301 2.601 17 SUSCEPTIBLE 129.261276 3200.000000
2 109.91353274996085 110.42289801856532 2.751 2.601 2.751 2.601 18 INFECTIOUS 0.000000 3200.000000
2 110.42289801856532 110.93226328716979 2.751 2.601 2.751 2.601 18 INFECTIOUS 0.000000 3200.000000
1 110.43967454906313 111.04762855209663 2.301 2.601 2.301 2.601 17 SUSCEPTIBLE 132.958242 3200.000000
2 110.93226328716979 111.44162855577426 2.751 2.601 2.751 2.601 18 INFECTIOUS 0.000000 3200.000000
1 111.04762855209663 111.65558255513012 2.301 2.601 2.301 2.601 17 SUSCEPTIBLE 132.958242 3200.000000
2 111.44162855577426 111.95099382437873 2.751 2.601 2.751 2.601 18 INFECTIOUS 0.000000 3200.000000
1 111.65558255513012 112.26353655816362 2.301 2.601 2.301 2.601 17 SUSCEPTIBLE 132.958242 3200.000000
2 111.95099382437873 112.4603590929832 2.751 2.601 2.751 2.601 18 INFECTIOUS 0.000000 3200.000000
1 112.26353655816362 112.87149056119712 2.301 2.601 2.301 2.601 17 SUSCEPTIBLE 132.958242 3200.000000
2 112.4603590929832 112.96972436158767 2.751 2.601 2.751 2.601 18 INFECTIOUS 0.000000 3200.000000
1 112.87149056119712 113.47944456423062 2.301 2.601 2.301 2.601 17 SUSCEPTIBLE 134.801181 3200.000000
2 112.96972436158767 113.47908963019214 2.751 2.601 2.751 2.601 18 INFECTIOUS 0.000000 3200.000000
2 113.47908963019214 113.9884548987966 2.751 2.601 2.751 2.601 18 INFECTIOUS 0.000000 3200.000000
1 113.47944456423062 114.08739856726412 2.301 2.601 2.301 2.601 17 SUSCEPTIBLE 136.643269 3200.000000
2 113.9884548987966 114.49782016740107 2.751 2.601 2.751 2.601 18 INFECTIOUS 0.000000 3200.000000
1 114.08739856726412 114.69535257029762 2.301 2.601 2.301 2.601 17 SUSCEPTIBLE 140.465393 3200.000000
2 114.49782016740107 115.00718543600554 2.751 2.601 2.751 2.601 18 INFECTIOUS 0.000000 3200.000000
1 114.69535257029762 115.30330657333111 2.301 2.601 2.301 2.601 17 SUSCEPTIBLE 142.375131 3200.000000
2 115.00718543600554 115.51655070461001 2.751 2.601 2.751 2.601 18 INFECTIOUS 0.000000 3200.000000
1 115.30330657333111 115.91126057636461 2.301 2.601 2.301 2.601 17 SUSCEPTIBLE 142.375131 3200.000000
2 115.51655070461001 116.02591597321448 2.751 2.601 2.751 2.601 18 INFECTIOUS 0.000000 3200.000000
1 115.91126057636461 116.51921457939811 2.301 2.601 2.301 2.601 17 SUSCEPTIBLE 142.375131 3200.000000
2 116.02591597321448 116.53528124181895 2.751 2.601 2.751 2.601 18 INFECTIOUS 0.000000 3200.000000
1 116.51921457939811 117.12716858243161 2.301 2.601 2.301 2.601 17 SUSCEPTIBLE 142.375131 3200.000000
2 116.53528124181895 117.04464651042342 2.751 2.601 2.751 2.601 18 INFECTIOUS 0.000000 3200.000000
2 117.04464651042342 117.55401177902789 2.751 2.601 2.751 2.601 18 INFECTIOUS 0.000000 3200.000000
1 117.12716858243161 117.7351225854651 2.301 2.601 2.301 2.601 17 SUSCEPTIBLE 144.279581 3200.000000
2 117.55401177902789 118.06337704763236 2.751 2.601 2.751 2.601 18 INFECTIOUS 0.000000 3200.000000
1 117.7351225854651 118.3430765884986 2.301 2.601 2.301 2.601 17 SUSCEPTIBLE 148.156108 3200.000000
2 118.06337704763236 118.57274231623683 2.751 2.601 2.751 2.601 18 INFECTIOUS 0.000000 3200.000000
1 118.3430765884986 118.9510305915321 2.301 2.601 2.301 2.601 17 SUSCEPTIBLE 150.128154 3200.000000
2 118.57274231623683 119.0821075848413 2.751 2.601 2.751 2.601 18 INFECTIOUS 0.000000 3200.000000
1 118.9510305915321 119.5589845945656 2.301 2.601 2.301 2.601 17 SUSCEPTIBLE 152.099289 3200.000000
2 119.0821075848413 119.59147285344577 2.751 2.601 2.751 2.601 18 INFECTIOUS 0.000000 3200.000000
1 119.5589845945656 120.1669385975991 2.301 2.601 2.301 2.601 17 SUSCEPTIBLE 152.099289 3200.000000
2 119.59147285344577 120.10083812205023 2.751 2.601 2.751 2.601 18 INFECTIOUS 0.000000 3200.000000
2 120.10083812205023 120.6102033906547 2.751 2.601 2.751 2.601 18 INFECTIOUS 0.000000 3200.000000
1 120.1669385975991 120.7748926006326 2.301 2.601 2.301 2.601 17 SUSCEPTIBLE 152.099289 3200.000000
2 120.6102033906547 121.11956865925917 2.751 2.601 2.751 2.601 18 INFECTIOUS 0.000000 3200.000000
1 120.7748926006326 121.3828466036661 2.301 2.601 2.301 2.601 17 SUSCEPTIBLE 152.099289 3200.000000
2 121.11956865925917 121.62893392786364 2.751 2.601 2.751 2.601 18 INFECTIOUS 0.000000 3200.000000
1 121.3828466036661 121.9908006066996 2.301 2.601 2.301 2.601 17 SUSCEPTIBLE 156.029735 3200.000000
2 121.62893392786364 122.13829919646811 2.751 2.601 2.751 2.601 18 INFECTIOUS 0.000000 3200.000000
1 121.9908006066996 122.59875460973309 2.301 2.601 2.301 2.601 17 SUSCEPTIBLE 158.063863 3200.000000
2 122.13829919646811 122.64766446507258 2.751 2.601 2.751 2.601 18 INFECTIOUS 0.000000 3200.000000
1 122.59875460973309 123.20670861276659 2.301 2.601 2.301 2.601 17 SUSCEPTIBLE 162.129300 3200.000000
2 122.64766446507258 123.15702973367705 2.751 2.601 2.751 2.601 18 INFECTIOUS 0.000000 3200.000000
2 123.15702973367705 123.66639500228152 2.751 2.601 2.751 2.601 18 INFECTIOUS 0.000000 3200.000000
1 123.20670861276659 123.81466261580009 2.301 2.601 2.301 2.601 17 SUSCEPTIBLE 162.129300 3200.000000
2 123.66639500228152 124.17576027088599 2.751 2.601 2.751 2.601 18 INFECTIOUS 0.000000 3200.000000
1 123.81466261580009 124.42261661883359 2.301 2.601 2.301 2.601 17 SUSCEPTIBLE 162.129300 3200.000000
2 124.17576027088599 124.68512553949046 2.751 2.601 2.751 2.601 18 INFECTIOUS 0.000000 3200.000000
1 124.42261661883359 125.03057062186708 2.301 2.601 2.301 2.601 17 SUSCEPTIBLE 162.129300 3200.000000
2 124.68512553949046 125.19449080809493 2.751 2.601 2.751 2.601 18 INFECTIOUS 0.000000 3200.000000
1 125.03057062186708 125.63852462490058 2.301 2.601 2.301 2.601 17 SUSCEPTIBLE 164.155922 3200.000000
2 125.19449080809493 125.7038560766994 2.751 2.601 2.751 2.601 18 INFECTIOUS 0.000000 3200.000000
1 125.63852462490058 126.24647862793408 2.301 2.601 2.301 2.601 17 SUSCEPTIBLE 168.276624 3200.000000
2 125.7038560766994 126.21322134530386 2.751 2.601 2.751 2.601 18 INFECTIOUS 0.000000 3200.000000
2 126.21322134530386 126.72258661390833 2.751 2.601 2.751 2.601 18 INFECTIOUS 0.000000 3200.000000
1 126.24647862793408 126.85443263096758 2.301 2.601 2.301 2.601 17 SUSCEPTIBLE 170.370673 3200.000000
2 126.72258661390833 127.2319518825128 2.751 2.601 2.751 2.601 18 INFECTIOUS 0.000000 3200.000000
1 126.85443263096758 127.46238663400108 2.301 2.601 2.301 2.601 17 SUSCEPTIBLE 172.463754 3200.000000
2 127.2319518825128 127.74131715111727 2.751 2.601 2.751 2.601 18 INFECTIOUS 0.000000 3200.000000
1 127.46238663400108 128.07034063703458 2.301 2.601 2.301 2.601 17 SUSCEPTIBLE 172.463754 3200.000000
2 127.74131715111727 128.25068241972173 2.751 2.601 2.751 2.601 18 INFECTIOUS 0.000000 3200.000000
1 128.07034063703458 128.67829464006806 2.301 2.601 2.301 2.601 17 SUSCEPTIBLE 172.463754 3200.000000
2 128.25068241972173 128.76004768832618 2.751 2.601 2.751 2.601 18 INFECTIOUS 0.000000 3200.000000
1 128.67829464006806 129.28624864310154 2.301 2.601 2.301 2.601 17 SUSCEPTIBLE 172.463754 3200.000000
2 128.76004768832618 129.26941295693064 2.751 2.601 2.751 2.601 18 INFECTIOUS 0.000000 3200.000000
2 129.26941295693064 129.7787782255351 2.751 2.601 2.751 2.601 18 INFECTIOUS 0.000000 3200.000000
1 129.28624864310154 129.89420264613503 2.301 2.601 2.301 2.601 17 SUSCEPTIBLE 176.637361 3200.000000
2 129.7787782255351 130.28814349413955 2.751 2.601 2.751 2.601 18 INFECTIOUS 0.000000 3200.000000
1 129.89420264613503 130.5021566491685 2.301 2.601 2.301 2.601 17 SUSCEPTIBLE 178.792986 3200.000000
2 130.28814349413955 130.797508762744 2.751 2.601 2.751 2.601 18 INFECTIOUS 0.000000 3200.000000
1 130.5021566491685 131.110110652202 2.301 2.601 2.301 2.601 17 SUSCEPTIBLE 183.101247 3200.000000
2 130.797508762744 131.30687403134846 2.751 2.601 2.751 2.601 18 INFECTIOUS 0.000000 3200.000000
1 131.110110652202 131.71806465523548 2.301 2.601 2.301 2.601 17 SUSCEPTIBLE 183.101247 3200.000000
2 131.30687403134846 131.8162392999529 2.751 2.601 2.751 2.601 18 INFECTIOUS 0.000000 3200.000000
1 131.71806465523548 132.32601865826896 2.301 2.601 2.301 2.601 17 SUSCEPTIBLE 183.101247 3200.000000
2 131.8162392999529 132.32560456855737 2.751 2.601 2.751 2.601 18 INFECTIOUS 0.000000 3200.000000
2 132.32560456855737 132.83496983716182 2.751 2.601 2.751 2.601 18 INFECTIOUS 0.000000 3200.000000
1 132.32601865826896 132.93397266130245 2.301 2.601 2.301 2.601 17 SUSCEPTIBLE 183.101247 3200.000000
2 132.83496983716182 133.34433510576628 2.751 2.601 2.751 2.601 18 INFECTIOUS 0.000000 3200.000000
1 132.93397266130245 133.54192666433593 2.301 2.601 2.301 2.601 17 SUSCEPTIBLE 185.248917 3200.000000
2 133.34433510576628 133.85370037437073 2.751 2.601 2.751 2.601 18 INFECTIOUS 0.000000 3200.000000
1 133.54192666433593 134.14988066736942 2.301 2.601 2.301 2.601 17 SUSCEPTIBLE 187.395595 3200.000000
2 133.85370037437073 134.3630656429752 2.751 2.601 2.751 2.601 18 INFECTIOUS 0.000000 3200.000000
1 134.14988066736942 134.7578346704029 2.301 2.601 2.301 2.601 17 SUSCEPTIBLE 191.826477 3200.000000
2 134.3630656429752 134.87243091157964 2.751 2.601 2.751 2.601 18 INFECTIOUS 0.000000 3200.000000
1 134.7578346704029 135.36578867343638 2.301 2.601 2.301 2.601 17 SUSCEPTIBLE 194.040383 3200.000000
2 134.87243091157964 135.3817961801841 2.751 2.601 2.751 2.601 18 INFECTIOUS 0.000000 3200.000000
1 135.36578867343638 135.97374267646987 2.301 2.601 2.301 2.601 17 SUSCEPTIBLE 194.040383 3200.000000
2 135.3817961801841 135.89116144878855 2.751 2.601 2.751 2.601 18 INFECTIOUS 0.000000 3200.000000
2 135.89116144878855 136.400526717393 2.751 2.601 2.751 2.601 18 INFECTIOUS 0.000000 3200.000000
1 135.97374267646987 136.58169667950335 2.301 2.601 2.301 2.601 17 SUSCEPTIBLE 194.040383 3200.000000
2 136.400526717393 136.90989198599746 2.751 2.601 2.751 2.601 18 INFECTIOUS 0.000000 3200.000000
1 136.58169667950335 137.18965068253684 2.301 2.601 2.301 2.601 17 SUSCEPTIBLE 194.040383 3200.000000
2 136.90989198599746 137.41925725460192 2.751 2.601 2.751 2.601 18 INFECTIOUS 0.000000 3200.000000
1 137.18965068253684 137.79760468557032 2.301 2.601 2.301 2.601 17 SUSCEPTIBLE 196.248159 3200.000000
2 137.41925725460192 137.92862252320637 2.751 2.601 2.751 2.601 18 INFECTIOUS 0.000000 3200.000000
1 137.79760468557032 138.4055586886038 2.301 2.601 2.301 2.601 17 SUSCEPTIBLE 200.730918 3200.000000
2 137.92862252320637 138.43798779181083 2.751 2.601 2.751 2.601 18 INFECTIOUS 0.000000 3200.000000
1 138.4055586886038 139.0135126916373 2.301 2.601 2.301 2.601 17 SUSCEPTIBLE 205.279770 3200.000000
2 138.43798779181083 138.94735306041528 2.751 2.601 2.751 2.601 18 INFECTIOUS 0.000000 3200.000000
2 138.94735306041528 139.45671832901974 2.751 2.601 2.751 2.601 18 INFECTIOUS 0.000000 3200.000000
1 139.0135126916373 139.62146669467077 2.301 2.601 2.301 2.601 17 SUSCEPTIBLE 205.279770 3200.000000
2 139.45671832901974 139.9660835976242 2.751 2.601 2.751 2.601 18 INFECTIOUS 0.000000 3200.000000
1 139.62146669467077 140.22942069770426 2.301 2.601 2.301 2.601 17 SUSCEPTIBLE 205.279770 3200.000000
2 139.9660835976242 140.47544886622865 2.751 2.601 2.751 2.601 18 INFECTIOUS 0.000000 3200.000000
1 140.22942069770426 140.83737470073774 2.301 2.601 2.301 2.601 17 SUSCEPTIBLE 205.279770 3200.000000
2 140.47544886622865 140.9848141348331 2.751 2.601 2.751 2.601 18 INFECTIOUS 0.000000 3200.000000
1 140.83737470073774 141.44532870377122 2.301 2.601 2.301 2.601 17 SUSCEPTIBLE 207.547375 3200.000000
2 140.9848141348331 141.49417940343756 2.751 2.601 2.751 2.601 18 INFECTIOUS 0.000000 3200.000000
1 141.44532870377122 142.0532827068047 2.301 2.601 2.301 2.601 17 SUSCEPTIBLE 209.813932 3200.000000
2 141.49417940343756 142.003544672042 2.751 2.601 2.751 2.601 18 INFECTIOUS 0.000000 3200.000000
2 142.003544672042 142.51290994064647 2.751 2.601 2.751 2.601 18 INFECTIOUS 0.000000 3200.000000
1 142.0532827068047 142.6612367098382 2.301 2.601 2.301 2.601 17 SUSCEPTIBLE 214.484406 3200.000000
2 142.51290994064647 143.02227520925092 2.751 2.601 2.751 2.601 18 INFECTIOUS 0.000000 3200.000000
1 142.6612367098382 143.26919071287168 2.301 2.601 2.301 2.601 17 SUSCEPTIBLE 216.818024 3200.000000
2 143.02227520925092 143.53164047785538 2.751 2.601 2.751 2.601 18 INFECTIOUS 0.000000 3200.000000
1 143.26919071287168 143.87714471590516 2.301 2.601 2.301 2.601 17 SUSCEPTIBLE 216.818024 3200.000000
2 143.53164047785538 144.04100574645983 2.751 2.601 2.751 2.601 18 INFECTIOUS 0.000000 3200.000000
1 143.87714471590516 144.48509871893864 2.301 2.601 2.301 2.601 17 SUSCEPTIBLE 216.818024 3200.000000
2 144.04100574645983 144.5503710150643 2.751 2.601 2.751 2.601 18 INFECTIOUS 0.000000 3200.000000
1 144.48509871893864 145.09305272197213 2.301 2.601 2.301 2.601 17 SUSCEPTIBLE 216.818024 3200.000000
2 144.5503710150643 145.05973628366874 2.751 2.601 2.751 2.601 18 INFECTIOUS 0.000000 3200.000000
2 145.05973628366874 145.5691015522732 2.751 2.601 2.751 2.601 18 INFECTIOUS 0.000000 3200.000000
1 145.09305272197213 145.7010067250056 2.301 2.601 2.301 2.601 17 SUSCEPTIBLE 219.145182 3200.000000
2 145.5691015522732 146.07846682087765 2.751 2.601 2.751 2.601 18 INFECTIOUS 0.000000 3200.000000
1 145.7010067250056 146.3089607280391 2.301 2.601 2.301 2.601 17 SUSCEPTIBLE 223.866539 3200.000000
2 146.07846682087765 146.5878320894821 2.751 2.601 2.751 2.601 18 INFECTIOUS 0.000000 3200.000000
1 146.3089607280391 146.91691473107258 2.301 2.601 2.301 2.601 17 SUSCEPTIBLE 226.260707 3200.000000
2 146.5878320894821 147.09719735808656 2.751 2.601 2.751 2.601 18 INFECTIOUS 0.000000 3200.000000
1 146.91691473107258 147.52486873410606 2.301 2.601 2.301 2.601 17 SUSCEPTIBLE 228.653768 3200.000000
2 147.09719735808656 147.60656262669102 2.751 2.601 2.751 2.601 18 INFECTIOUS 0.000000 3200.000000
1 147.52486873410606 148.13282273713955 2.301 2.601 2.301 2.601 17 SUSCEPTIBLE 228.653768 3200.000000
2 147.60656262669102 148.11592789529547 2.751 2.601 2.751 2.601 18 INFECTIOUS 0.000000 3200.000000
2 148.11592789529547 148.62529316389993 2.751 2.601 2.751 2.601 18 INFECTIOUS 0.000000 3200.000000
1 148.13282273713955 148.74077674017303 2.301 2.601 2.301 2.601 17 SUSCEPTIBLE 228.653768 3200.000000
2 148.62529316389993 149.13465843250438 2.751 2.601 2.751 2.601 18 INFECTIOUS 0.000000 3200.000000
1 148.74077674017303 149.34873074320652 2.301 2.601 2.301 2.601 17 SUSCEPTIBLE 228.653768 3200.000000
2 149.13465843250438 149.64402370110884 2.751 2.601 2.751 2.601 18 INFECTIOUS 0.000000 3200.000000
1 149.34873074320652 149.95668474624 2.301 2.601 2.301 2.601 17 SUSCEPTIBLE 233.425538 3200.000000
2 149.64402370110884 150.1533889697133 2.751 2.601 2.751 2.601 18 INFECTIOUS 0.000000 3200.000000
1 149.95668474624 150.56463874927348 2.301 2.601 2.301 2.601 17 SUSCEPTIBLE 235.880036 3200.000000
2 150.1533889697133 150.66275423831775 2.751 2.601 2.751 2.601 18 INFECTIOUS 0.000000 3200.000000
1 150.56463874927348 151.17259275230697 2.301 2.601 2.301 2.601 17 SUSCEPTIBLE 240.785630 3200.000000
2 150.66275423831775 151.1721195069222 2.751 2.601 2.751 2.601 18 INFECTIOUS 0.000000 3200.000000
2 151.1721195069222 151.68148477552666 2.751 2.601 2.751 2.601 18 INFECTIOUS 0.000000 3200.000000
1 151.17259275230697 151.78054675534045 2.301 2.601 2.301 2.601 17 SUSCEPTIBLE 240.785630 3200.000000
2 151.68148477552666 152.1908500441311 2.751 2.601 2.751 2.601 18 INFECTIOUS 0.000000 3200.000000
1 151.78054675534045 152.38850075837394 2.301 2.601 2.301 2.601 17 SUSCEPTIBLE 240.785630 3200.000000
2 152.1908500441311 152.70021531273557 2.751 2.601 2.751 2.601 18 INFECTIOUS 0.000000 3200.000000
1 152.38850075837394 152.99645476140742 2.301 2.601 2.301 2.601 17 SUSCEPTIBLE 240.785630 3200.000000
2 152.70021531273557 153.20958058134002 2.751 2.601 2.751 2.601 18 INFECTIOUS 0.000000 3200.000000
1 152.99645476140742 153.6044087644409 2.301 2.601 2.301 2.601 17 SUSCEPTIBLE 243.231071 3200.000000
2 153.20958058134002 153.71894584994448 2.751 2.601 2.751 2.601 18 INFECTIOUS 0.000000 3200.000000
1 153.6044087644409 154.2123627674744 2.301 2.601 2.301 2.601 17 SUSCEPTIBLE 248.188831 3200.000000
2 153.71894584994448 154.22831111854893 2.751 2.601 2.751 2.601 18 INFECTIOUS 0.000000 3200.000000
1 154.2123627674744 154.82031677050787 2.301 2.601 2.301 2.601 17 SUSCEPTIBLE 250.701118 3200.000000
2 154.22831111854893 154.73767638715339 2.751 2.601 2.751 2.601 18 INFECTIOUS 0.000000 3200.000000
2 154.73767638715339 155.24704165575784 2.751 2.601 2.751 2.601 18 INFECTIOUS 0.000000 3200.000000
1 154.82031677050787 155.42827077354136 2.301 2.601 2.301 2.601 17 SUSCEPTIBLE 253.212245 3200.000000
2 155.24704165575784 155.7564069243623 2.751 2.601 2.751 2.601 18 INFECTIOUS 0.000000 3200.000000
1 155.42827077354136 156.03622477657484 2.301 2.601 2.301 2.601 17 SUSCEPTIBLE 253.212245 3200.000000
2 155.7564069243623 156.26577219296675 2.751 2.601 2.751 2.601 18 INFECTIOUS 0.000000 3200.000000
1 156.03622477657484 156.64417877960832 2.301 2.601 2.301 2.601 17 SUSCEPTIBLE 253.212245 3200.000000
2 156.26577219296675 156.7751374615712 2.751 2.601 2.751 2.601 18 INFECTIOUS 0.000000 3200.000000
1 156.64417877960832 157.2521327826418 2.301 2.601 2.301 2.601 17 SUSCEPTIBLE 253.212245 3200.000000
2 156.7751374615712 157.28450273017566 2.751 2.601 2.751 2.601 18 INFECTIOUS 0.000000 3200.000000
1 157.2521327826418 157.8600867856753 2.301 2.601 2.301 2.601 17 SUSCEPTIBLE 258.219436 3200.000000
2 157.28450273017566 157.79386799878012 2.751 2.601 2.751 2.601 18 INFECTIOUS 0.000000 3200.000000
2 157.79386799878012 158.30323326738457 2.751 2.601 2.751 2.601 18 INFECTIOUS 0.000000 3200.000000
1 157.8600867856753 158.46804078870878 2.301 2.601 2.301 2.601 17 SUSCEPTIBLE 260.791563 3200.000000
2 158.30323326738457 158.81259853598903 2.751 2.601 2.751 2.601 18 INFECTIOUS 0.000000 3200.000000
1 158.46804078870878 159.07599479174226 2.301 2.601 2.301 2.601 17 SUSCEPTIBLE 265.932254 3200.000000
2 158.81259853598903 159.32196380459348 2.751 2.601 2.751 2.601 18 INFECTIOUS 0.000000 3200.000000
1 159.07599479174226 159.68394879477574 2.301 2.601 2.301 2.601 17 SUSCEPTIBLE 265.932254 3200.000000
2 159.32196380459348 159.83132907319794 2.751 2.601 2.751 2.601 18 INFECTIOUS 0.000000 3200.000000
1 159.68394879477574 160.29190279780923 2.301 2.601 2.301 2.601 17 SUSCEPTIBLE 265.932254 3200.000000
2 159.83132907319794 160.3406943418024 2.751 2.601 2.751 2.601 18 INFECTIOUS 0.000000 3200.000000
1 160.29190279780923 160.8998568008427 2.301 2.601 2.301 2.601 17 SUSCEPTIBLE 265.932254 3200.000000
2 160.3406943418024 160.85005961040684 2.751 2.601 2.751 2.601 18 INFECTIOUS 0.000000 3200.000000
2 160.85005961040684 161.3594248790113 2.751 2.601 2.751 2.601 18 INFECTIOUS 0.000000 3200.000000
1 160.8998568008427 161.5078108038762 2.301 2.601 2.301 2.601 17 SUSCEPTIBLE 268.494890 3200.000000
2 161.3594248790113 161.86879014761575 2.751 2.601 2.751 2.601 18 INFECTIOUS 0.000000 3200.000000
1 161.5078108038762 162.11576480690968 2.301 2.601 2.301 2.601 17 SUSCEPTIBLE 271.056342 3200.000000
2 161.86879014761575 162.3781554162202 2.751 2.601 2.751 2.601 18 INFECTIOUS 0.000000 3200.000000
1 162.11576480690968 162.72371880994316 2.301 2.601 2.301 2.601 17 SUSCEPTIBLE 276.316198 3200.000000
2 162.3781554162202 162.88752068482466 2.751 2.601 2.751 2.601 18 INFECTIOUS 0.000000 3200.000000
1 162.72371880994316 163.33167281297665 2.301 2.601 2.301 2.601 17 SUSCEPTIBLE 278.944303 3200.000000
2 162.88752068482466 163.39688595342912 2.751 2.601 2.751 2.601 18 INFECTIOUS 0.000000 3200.000000
1 163.33167281297665 163.93962681601013 2.301 2.601 2.301 2.601 17 SUSCEPTIBLE 278.944303 3200.000000
2 163.39688595342912 163.90625122203357 2.751 2.601 2.751 2.601 18 INFECTIOUS 0.000000 3200.000000
2 163.90625122203357 164.41561649063803 2.751 2.601 2.751 2.601 18 INFECTIOUS 0.000000 3200.000000
1 163.93962681601013 164.54758081904362 2.301 2.601 2.301 2.601 17 SUSCEPTIBLE 278.944303 3200.000000
2 164.41561649063803 164.92498175924248 2.751 2.601 2.751 2.601 18 INFECTIOUS 0.000000 3200.000000
1 164.54758081904362 165.1555348220771 2.301 2.601 2.301 2.601 17 SUSCEPTIBLE 278.944303 3200.000000
2 164.92498175924248 165.43434702784694 2.751 2.601 2.751 2.601 18 INFECTIOUS 0.000000 3200.000000
1 165.1555348220771 165.76348882511058 2.301 2.601 2.301 2.601 17 SUSCEPTIBLE 281.565132 3200.000000
2 165.43434702784694 165.9437122964514 2.751 2.601 2.751 2.601 18 INFECTIOUS 0.000000 3200.000000
1 165.76348882511058 166.37144282814407 2.301 2.601 2.301 2.601 17 SUSCEPTIBLE 286.873425 3200.000000
2 165.9437122964514 166.45307756505585 2.751 2.601 2.751 2.601 18 INFECTIOUS 0.000000 3200.000000
1 166.37144282814407 166.97939683117755 2.301 2.601 2.301 2.601 17 SUSCEPTIBLE 289.560857 3200.000000
2 166.45307756505585 166.9624428336603 2.751 2.601 2.751 2.601 18 INFECTIOUS 0.000000 3200.000000
2 166.9624428336603 167.47180810226476 2.751 2.601 2.751 2.601 18 INFECTIOUS 0.000000 3200.000000
1 166.97939683117755 167.58735083421104 2.301 2.601 2.301 2.601 17 SUSCEPTIBLE 292.247048 3200.000000
2 167.47180810226476 167.98117337086921 2.751 2.601 2.751 2.601 18 INFECTIOUS 0.000000 3200.000000
1 167.58735083421104 168.19530483724452 2.301 2.601 2.301 2.601 17 SUSCEPTIBLE 292.247048 3200.000000
2 167.98117337086921 168.49053863947367 2.751 2.601 2.751 2.601 18 INFECTIOUS 0.000000 3200.000000
1 168.19530483724452 168.803258840278 2.301 2.601 2.301 2.601 17 SUSCEPTIBLE 292.247048 3200.000000
2 168.49053863947367 168.99990390807812 2.751 2.601 2.751 2.601 18 INFECTIOUS 0.000000 3200.000000
1 168.803258840278 169.4112128433115 2.301 2.601 2.301 2.601 17 SUSCEPTIBLE 294.925801 3200.000000
2 168.99990390807812 169.50926917668258 2.751 2.601 2.751 2.601 18 INFECTIOUS 0.000000 3200.000000
1 169.4112128433115 170.01916684634497 2.301 2.601 2.301 2.601 17 SUSCEPTIBLE 297.603317 3200.000000
2 169.50926917668258 170.01863444528703 2.751 2.601 2.751 2.601 18 INFECTIOUS 0.000000 3200.000000
2 170.01863444528703 170.5279997138915 2.751 2.601 2.751 2.601 18 INFECTIOUS 0.000000 3200.000000
1 170.01916684634497 170.62712084937846 2.301 2.601 2.301 2.601 17 SUSCEPTIBLE 303.095139 3200.000000
2 170.5279997138915 171.03736498249594 2.751 2.601 2.751 2.601 18 INFECTIOUS 0.000000 3200.000000
1 170.62712084937846 171.23507485241194 2.301 2.601 2.301 2.601 17 SUSCEPTIBLE 305.839147 3200.000000
2 171.03736498249594 171.5467302511004 2.751 2.601 2.751 2.601 18 INFECTIOUS 0.000000 3200.000000
1 171.23507485241194 171.84302885544543 2.301 2.601 2.301 2.601 17 SUSCEPTIBLE 305.839147 3200.000000
2 171.5467302511004 172.05609551970485 2.751 2.601 2.751 2.601 18 INFECTIOUS 0.000000 3200.000000
1 171.84302885544543 172.4509828584789 2.301 2.601 2.301 2.601 17 SUSCEPTIBLE 305.839147 3200.000000
2 172.05609551970485 172.5654607883093 2.751 2.601 2.751 2.601 18 INFECTIOUS 0.000000 3200.000000
1 172.4509828584789 173.0589368615124 2.301 2.601 2.301 2.601 17 SUSCEPTIBLE 305.839147 3200.000000
2 172.5654607883093 173.07482605691376 2.751 2.601 2.751 2.601 18 INFECTIOUS 0.000000 3200.000000
1 173.0589368615124 173.66689086454588 2.301 2.601 2.301 2.601 17 SUSCEPTIBLE 308.575557 3200.000000
2 173.07482605691376 173.58419132551822 2.751 2.601 2.751 2.601 18 INFECTIOUS 0.000000 3200.000000
2 173.58419132551822 174.09355659412267 2.751 2.601 2.751 2.601 18 INFECTIOUS 0.000000 3200.000000
1 173.66689086454588 174.27484486757936 2.301 2.601 2.301 2.601 17 SUSCEPTIBLE 314.114853 3200.000000
2 174.09355659412267 174.60292186272713 2.751 2.601 2.751 2.601 18 INFECTIOUS 0.000000 3200.000000
1 174.27484486757936 174.88279887061285 2.301 2.601 2.301 2.601 17 SUSCEPTIBLE 316.917707 3200.000000
2 174.60292186272713 175.11228713133158 2.751 2.601 2.751 2.601 18 INFECTIOUS 0.000000 3200.000000
1 174.88279887061285 175.49075287364633 2.301 2.601 2.301 2.601 17 SUSCEPTIBLE 319.719266 3200.000000
2 175.11228713133158 175.62165239993604 2.751 2.601 2.751 2.601 18 INFECTIOUS 0.000000 3200.000000
1 175.49075287364633 176.0987068766798 2.301 2.601 2.301 2.601 17 SUSCEPTIBLE 319.719266 3200.000000
2 175.62165239993604 176.1310176685405 2.751 2.601 2.751 2.601 18 INFECTIOUS 0.000000 3200.000000
1 176.0987068766798 176.7066608797133 2.301 2.601 2.301 2.601 17 SUSCEPTIBLE 319.719266 3200.000000
2 176.1310176685405 176.64038293714495 2.751 2.601 2.751 2.601 18 INFECTIOUS 0.000000 3200.000000
2 176.64038293714495 177.1497482057494 2.751 2.601 2.751 2.601 18 INFECTIOUS 0.000000 3200.000000
1 176.7066608797133 177.31461488274678 2.301 2.601 2.301 2.601 17 SUSCEPTIBLE 319.719266 3200.000000
2 177.1497482057494 177.65911347435386 2.751 2.601 2.751 2.601 18 INFECTIOUS 0.000000 3200.000000
1 177.31461488274678 177.92256888578027 2.301 2.601 2.301 2.601 17 SUSCEPTIBLE 325.305580 3200.000000
2 177.65911347435386 178.1684787429583 2.751 2.601 2.751 2.601 18 INFECTIOUS 0.000000 3200.000000
1 177.92256888578027 178.53052288881375 2.301 2.601 2.301 2.601 17 SUSCEPTIBLE 328.167068 3200.000000
2 178.1684787429583 178.67784401156277 2.751 2.601 2.751 2.601 18 INFECTIOUS 0.000000 3200.000000
1 178.53052288881375 179.13847689184723 2.301 2.601 2.301 2.601 17 SUSCEPTIBLE 333.886079 3200.000000
2 178.67784401156277 179.18720928016722 2.751 2.601 2.751 2.601 18 INFECTIOUS 0.000000 3200.000000
1 179.13847689184723 179.74643089488072 2.301 2.601 2.301 2.601 17 SUSCEPTIBLE 333.886079 3200.000000
2 179.18720928016722 179.69657454877168 2.751 2.601 2.751 2.601 18 INFECTIOUS 0.000000 3200.000000
2 179.69657454877168 180.20593981737613 2.751 2.601 2.751 2.601 18 INFECTIOUS 0.000000 3200.000000
1 179.74643089488072 180.3543848979142 2.301 2.601 2.301 2.601 17 SUSCEPTIBLE 333.886079 3200.000000
2 180.20593981737613 180.7153050859806 2.751 2.601 2.751 2.601 18 INFECTIOUS 0.000000 3200.000000
1 180.3543848979142 180.96233890094769 2.301 2.601 2.301 2.601 17 SUSCEPTIBLE 333.886079 3200.000000
2 180.7153050859806 181.22467035458504 2.751 2.601 2.751 2.601 18 INFECTIOUS 0.000000 3200.000000
1 180.96233890094769 181.57029290398117 2.301 2.601 2.301 2.601 17 SUSCEPTIBLE 336.737008 3200.000000
2 181.22467035458504 181.7340356231895 2.751 2.601 2.751 2.601 18 INFECTIOUS 0.000000 3200.000000
1 181.57029290398117 182.17824690701465 2.301 2.601 2.301 2.601 17 SUSCEPTIBLE 339.586620 3200.000000
2 181.7340356231895 182.24340089179395 2.751 2.601 2.751 2.601 18 INFECTIOUS 0.000000 3200.000000
1 182.17824690701465 182.78620091004814 2.301 2.601 2.301 2.601 17 SUSCEPTIBLE 345.422396 3200.000000
2 182.24340089179395 182.7527661603984 2.751 2.601 2.751 2.601 18 INFECTIOUS 0.000000 3200.000000
2 182.7527661603984 183.26213142900286 2.751 2.601 2.751 2.601 18 INFECTIOUS 0.000000 3200.000000
1 182.78620091004814 183.39415491308162 2.301 2.601 2.301 2.601 17 SUSCEPTIBLE 348.338262 3200.000000
2 183.26213142900286 183.77149669760732 2.751 2.601 2.751 2.601 18 INFECTIOUS 0.000000 3200.000000
1 183.39415491308162 184.0021089161151 2.301 2.601 2.301 2.601 17 SUSCEPTIBLE 348.338262 3200.000000
2 183.77149669760732 184.28086196621177 2.751 2.601 2.751 2.601 18 INFECTIOUS 0.000000 3200.000000
1 184.0021089161151 184.6100629191486 2.301 2.601 2.301 2.601 17 SUSCEPTIBLE 348.338262 3200.000000
2 184.28086196621177 184.79022723481623 2.751 2.601 2.751 2.601 18 INFECTIOUS 0.000000 3200.000000
1 184.6100629191486 185.21801692218207 2.301 2.601 2.301 2.601 17 SUSCEPTIBLE 348.338262 3200.000000
2 184.79022723481623 185.29959250342068 2.751 2.601 2.751 2.601 18 INFECTIOUS 0.000000 3200.000000
1 185.21801692218207 185.82597092521556 2.301 2.601 2.301 2.601 17 SUSCEPTIBLE 354.152504 3200.000000
2 185.29959250342068 185.80895777202514 2.751 2.601 2.751 2.601 18 INFECTIOUS 0.000000 3200.000000
2 185.80895777202514 186.3183230406296 2.751 2.601 2.751 2.601 18 INFECTIOUS 0.000000 3200.000000
1 185.82597092521556 186.43392492824904 2.301 2.601 2.301 2.601 17 SUSCEPTIBLE 357.127877 3200.000000
2 186.3183230406296 186.82768830923405 2.751 2.601 2.751 2.601 18 INFECTIOUS 0.000000 3200.000000
1 186.43392492824904 187.04187893128253 2.301 2.601 2.301 2.601 17 SUSCEPTIBLE 363.074501 3200.000000
2 186.82768830923405 187.3370535778385 2.751 2.601 2.751 2.601 18 INFECTIOUS 0.000000 3200.000000
1 187.04187893128253 187.649832934316 2.301 2.601 2.301 2.601 17 SUSCEPTIBLE 363.074501 3200.000000
2 187.3370535778385 187.84641884644296 2.751 2.601 2.751 2.601 18 INFECTIOUS 0.000000 3200.000000
1 187.649832934316 188.2577869373495 2.301 2.601 2.301 2.601 17 SUSCEPTIBLE 363.074501 3200.000000
2 187.84641884644296 188.3557841150474 2.751 2.601 2.751 2.601 18 INFECTIOUS 0.000000 3200.000000
1 188.2577869373495 188.86574094038298 2.301 2.601 2.301 2.601 17 SUSCEPTIBLE 363.074501 3200.000000
2 188.3557841150474 188.86514938365187 2.751 2.601 2.751 2.601 18 INFECTIOUS 0.000000 3200.000000
2 188.86514938365187 189.37451465225632 2.751 2.601 2.751 2.601 18 INFECTIOUS 0.000000 3200.000000
1 188.86574094038298 189.47369494341646 2.301 2.601 2.301 2.601 17 SUSCEPTIBLE 366.038895 3200.000000
2 189.37451465225632 189.88387992086078 2.751 2.601 2.751 2.601 18 INFECTIOUS 0.000000 3200.000000
1 189.47369494341646 190.08164894644995 2.301 2.601 2.301 2.601 17 SUSCEPTIBLE 369.001919 3200.000000
2 189.88387992086078 190.39324518946523 2.751 2.601 2.751 2.601 18 INFECTIOUS 0.000000 3200.000000
1 190.08164894644995 190.68960294948343 2.301 2.601 2.301 2.601 17 SUSCEPTIBLE 375.064363 3200.000000
2 190.39324518946523 190.9026104580697 2.751 2.601 2.751 2.601 18 INFECTIOUS 0.000000 3200.000000
1 190.68960294948343 191.2975569525169 2.301 2.601 2.301 2.601 17 SUSCEPTIBLE 378.093485 3200.000000
2 190.9026104580697 191.41197572667414 2.751 2.601 2.751 2.601 18 INFECTIOUS 0.000000 3200.000000
1 191.2975569525169 191.9055109555504 2.301 2.601 2.301 2.601 17 SUSCEPTIBLE 378.093485 3200.000000
2 191.41197572667414 191.9213409952786 2.751 2.601 2.751 2.601 18 INFECTIOUS 0.000000 3200.000000
1 191.9055109555504 192.51346495858388 2.301 2.601 2.301 2.601 17 SUSCEPTIBLE 378.093485 3200.000000
2 191.9213409952786 192.43070626388305 2.751 2.601 2.751 2.601 18 INFECTIOUS 0.000000 3200.000000
2 192.43070626388305 192.9400715324875 2.751 2.601 2.751 2.601 18 INFECTIOUS 0.000000 3200.000000
1 192.51346495858388 193.12141896161737 2.301 2.601 2.301 2.601 17 SUSCEPTIBLE 378.093485 3200.000000
2 192.9400715324875 193.44943680109196 2.751 2.601 2.751 2.601 18 INFECTIOUS 0.000000 3200.000000
1 193.12141896161737 193.72937296465085 2.301 2.601 2.301 2.601 17 SUSCEPTIBLE 381.114220 3200.000000
2 193.44943680109196 193.95880206969642 2.751 2.601 2.751 2.601 18 INFECTIOUS 0.000000 3200.000000
1 193.72937296465085 194.33732696768433 2.301 2.601 2.301 2.601 17 SUSCEPTIBLE 387.221769 3200.000000
2 193.95880206969642 194.46816733830087 2.751 2.601 2.751 2.601 18 INFECTIOUS 0.000000 3200.000000
1 194.33732696768433 194.94528097071782 2.301 2.601 2.301 2.601 17 SUSCEPTIBLE 390.308553 3200.000000
2 194.46816733830087 194.97753260690533 2.751 2.601 2.751 2.601 18 INFECTIOUS 0.000000 3200.000000
1 194.94528097071782 195.5532349737513 2.301 2.601 2.301 2.601 17 SUSCEPTIBLE 393.393911 3200.000000
2 194.97753260690533 195.48689787550978 2.751 2.601 2.751 2.601 18 INFECTIOUS 0.000000 3200.000000
2 195.48689787550978 195.99626314411424 2.751 2.601 2.751 2.601 18 INFECTIOUS 0.000000 3200.000000
1 195.5532349737513 196.16118897678479 2.301 2.601 2.301 2.601 17 SUSCEPTIBLE 393.393911 3200.000000
2 195.99626314411424 196.5056284127187 2.751 2.601 2.751 2.601 18 INFECTIOUS 0.000000 3200.000000
1 196.16118897678479 196.76914297981827 2.301 2.601 2.301 2.601 17 SUSCEPTIBLE 393.393911 3200.000000
2 196.5056284127187 197.01499368132315 2.751 2.601 2.751 2.601 18 INFECTIOUS 0.000000 3200.000000
1 196.76914297981827 197.37709698285175 2.301 2.601 2.301 2.601 17 SUSCEPTIBLE 393.393911 3200.000000
2 197.01499368132315 197.5243589499276 2.751 2.601 2.751 2.601 18 INFECTIOUS 0.000000 3200.000000
1 197.37709698285175 197.98505098588524 2.301 2.601 2.301 2.601 17 SUSCEPTIBLE 399.546121 3200.000000
2 197.5243589499276 198.03372421853206 2.751 2.601 2.751 2.601 18 INFECTIOUS 0.000000 3200.000000
1 197.98505098588524 198.59300498891872 2.301 2.601 2.301 2.601 17 SUSCEPTIBLE 402.690360 3200.000000
2 198.03372421853206 198.5430894871365 2.751 2.601 2.751 2.601 18 INFECTIOUS 0.000000 3200.000000
2 198.5430894871365 199.05245475574097 2.751 2.601 2.751 2.601 18 INFECTIOUS 0.000000 3200.000000
1 198.59300498891872 199.2009589919522 2.301 2.601 2.301 2.601 17 SUSCEPTIBLE 408.974482 3200.000000
2 199.05245475574097 199.56182002434542 2.751 2.601 2.751 2.601 18 INFECTIOUS 0.000000 3200.000000
1 199.2009589919522 199.8089129949857 2.301 2.601 2.301 2.601 17 SUSCEPTIBLE 408.974482 3200.000000
2 199.56182002434542 200.07118529294988 2.751 2.601 2.751 2.601 18 INFECTIOUS 0.000000 3200.000000
1 199.8089129949857 200.41686699801917 2.301 2.601 2.301 2.601 17 SUSCEPTIBLE 408.974482 3200.000000
2 200.07118529294988 200.58055056155433 2.751 2.601 2.751 2.601 18 INFECTIOUS 0.000000 3200.000000
1 200.41686699801917 201.02482100105266 2.301 2.601 2.301 2.601 17 SUSCEPTIBLE 408.974482 3200.000000
2 200.58055056155433 201.0899158301588 2.751 2.601 2.751 2.601 18 INFECTIOUS 0.000000 3200.000000
1 201.02482100105266 201.63277500408614 2.301 2.601 2.301 2.601 17 SUSCEPTIBLE 412.107120 3200.000000
2 201.0899158301588 201.59928109876324 2.751 2.601 2.751 2.601 18 INFECTIOUS 0.000000 3200.000000
2 201.59928109876324 202.1086463673677 2.751 2.601 2.751 2.601 18 INFECTIOUS 0.000000 3200.000000
1 201.63277500408614 202.24072900711963 2.301 2.601 2.301 2.601 17 SUSCEPTIBLE 418.438321 3200.000000
2 202.1086463673677 202.61801163597215 2.751 2.601 2.751 2.601 18 INFECTIOUS 0.000000 3200.000000
1 202.24072900711963 202.8486830101531 2.301 2.601 2.301 2.601 17 SUSCEPTIBLE 421.636852 3200.000000
2 202.61801163597215 203.1273769045766 2.751 2.601 2.751 2.601 18 INFECTIOUS 0.000000 3200.000000
1 202.8486830101531 203.4566370131866 2.301 2.601 2.301 2.601 17 SUSCEPTIBLE 424.833907 3200.000000
2 203.1273769045766 203.63674217318106 2.751 2.601 2.751 2.601 18 INFECTIOUS 0.000000 3200.000000
1 203.4566370131866 204.06459101622008 2.301 2.601 2.301 2.601 17 SUSCEPTIBLE 424.833907 3200.000000
2 203.63674217318106 204.14610744178552 2.751 2.601 2.751 2.601 18 INFECTIOUS 0.000000 3200.000000
1 204.06459101622008 204.67254501925356 2.301 2.601 2.301 2.601 17 SUSCEPTIBLE 424.833907 3200.000000
2 204.14610744178552 204.65547271038997 2.751 2.601 2.751 2.601 18 INFECTIOUS 0.000000 3200.000000
2 204.65547271038997 205.16483797899443 2.751 2.601 2.751 2.601 18 INFECTIOUS 0.000000 3200.000000
1 204.67254501925356 205.28049902228705 2.301 2.601 2.301 2.601 17 SUSCEPTIBLE 424.833907 3200.000000
2 205.16483797899443 205.67420324759888 2.751 2.601 2.751 2.601 18 INFECTIOUS 0.000000 3200.000000
1 205.28049902228705 205.88845302532053 2.301 2.601 2.301 2.601 17 SUSCEPTIBLE 431.208838 3200.000000
2 205.67420324759888 206.18356851620334 2.751 2.601 2.751 2.601 18 INFECTIOUS 0.000000 3200.000000
1 205.88845302532053 206.496407028354 2.301 2.601 2.301 2.601 17 SUSCEPTIBLE 434.464362 3200.000000
2 206.18356851620334 206.6929337848078 2.751 2.601 2.751 2.601 18 INFECTIOUS 0.000000 3200.000000
1 206.496407028354 207.1043610313875 2.301 2.601 2.301 2.601 17 SUSCEPTIBLE 440.970898 3200.000000
2 206.6929337848078 207.20229905341225 2.751 2.601 2.751 2.601 18 INFECTIOUS 0.000000 3200.000000
1 207.1043610313875 207.71231503442098 2.301 2.601 2.301 2.601 17 SUSCEPTIBLE 440.970898 3200.000000
2 207.20229905341225 207.7116643220167 2.751 2.601 2.751 2.601 18 INFECTIOUS 0.000000 3200.000000
2 207.7116643220167 208.22102959062116 2.751 2.601 2.751 2.601 18 INFECTIOUS 0.000000 3200.000000
1 207.71231503442098 208.32026903745447 2.301 2.601 2.301 2.601 17 SUSCEPTIBLE 440.970898 3200.000000
2 208.22102959062116 208.7303948592256 2.751 2.601 2.751 2.601 18 INFECTIOUS 0.000000 3200.000000
1 208.32026903745447 208.92822304048795 2.301 2.601 2.301 2.601 17 SUSCEPTIBLE 440.970898 3200.000000
2 208.7303948592256 209.23976012783007 2.751 2.601 2.751 2.601 18 INFECTIOUS 0.000000 3200.000000
1 208.92822304048795 209.53617704352143 2.301 2.601 2.301 2.601 17 SUSCEPTIBLE 444.214409 3200.000000
2 209.23976012783007 209.74912539643452 2.751 2.601 2.751 2.601 18 INFECTIOUS 0.000000 3200.000000
1 209.53617704352143 210.14413104655492 2.301 2.601 2.301 2.601 17 SUSCEPTIBLE 447.456422 3200.000000
2 209.74912539643452 210.25849066503898 2.751 2.601 2.751 2.601 18 INFECTIOUS 0.000000 3200.000000
1 210.14413104655492 210.7520850495884 2.301 2.601 2.301 2.601 17 SUSCEPTIBLE 454.076455 3200.000000
2 210.25849066503898 210.76785593364343 2.751 2.601 2.751 2.601 18 INFECTIOUS 0.000000 3200.000000
1 210.7520850495884 211.3600390526219 2.301 2.601 2.301 2.601 17 SUSCEPTIBLE 457.384178 3200.000000
2 210.76785593364343 211.2772212022479 2.751 2.601 2.751 2.601 18 INFECTIOUS 0.000000 3200.000000
2 211.2772212022479 211.78658647085234 2.751 2.601 2.751 2.601 18 INFECTIOUS 0.000000 3200.000000
1 211.3600390526219 211.96799305565537 2.301 2.601 2.301 2.601 17 SUSCEPTIBLE 457.384178 3200.000000
2 211.78658647085234 212.2959517394568 2.751 2.601 2.751 2.601 18 INFECTIOUS 0.000000 3200.000000
1 211.96799305565537 212.57594705868885 2.301 2.601 2.301 2.601 17 SUSCEPTIBLE 457.384178 3200.000000
2 212.2959517394568 212.80531700806125 2.751 2.601 2.751 2.601 18 INFECTIOUS 0.000000 3200.000000
1 212.57594705868885 213.18390106172234 2.301 2.601 2.301 2.601 17 SUSCEPTIBLE 457.384178 3200.000000
2 212.80531700806125 213.3146822766657 2.751 2.601 2.751 2.601 18 INFECTIOUS 0.000000 3200.000000
1 213.18390106172234 213.79185506475582 2.301 2.601 2.301 2.601 17 SUSCEPTIBLE 460.682743 3200.000000
2 213.3146822766657 213.82404754527016 2.751 2.601 2.751 2.601 18 INFECTIOUS 0.000000 3200.000000
1 213.79185506475582 214.3998090677893 2.301 2.601 2.301 2.601 17 SUSCEPTIBLE 467.345567 3200.000000
2 213.82404754527016 214.33341281387462 2.751 2.601 2.751 2.601 18 INFECTIOUS 0.000000 3200.000000
2 214.33341281387462 214.84277808247907 2.751 2.601 2.751 2.601 18 INFECTIOUS 0.000000 3200.000000
1 214.3998090677893 215.0077630708228 2.301 2.601 2.301 2.601 17 SUSCEPTIBLE 470.709796 3200.000000
2 214.84277808247907 215.35214335108353 2.751 2.601 2.751 2.601 18 INFECTIOUS 0.000000 3200.000000
1 215.0077630708228 215.61571707385627 2.301 2.601 2.301 2.601 17 SUSCEPTIBLE 474.072471 3200.000000
2 215.35214335108353 215.86150861968798 2.751 2.601 2.751 2.601 18 INFECTIOUS 0.000000 3200.000000
1 215.61571707385627 216.22367107688976 2.301 2.601 2.301 2.601 17 SUSCEPTIBLE 474.072471 3200.000000
2 215.86150861968798 216.37087388829244 2.751 2.601 2.751 2.601 18 INFECTIOUS 0.000000 3200.000000
1 216.22367107688976 216.83162507992324 2.301 2.601 2.301 2.601 17 SUSCEPTIBLE 474.072471 3200.000000
2 216.37087388829244 216.8802391568969 2.751 2.601 2.751 2.601 18 INFECTIOUS 0.000000 3200.000000
1 216.83162507992324 217.43957908295673 2.301 2.601 2.301 2.601 17 SUSCEPTIBLE 477.425836 3200.000000
2 216.8802391568969 217.38960442550135 2.751 2.601 2.751 2.601 18 INFECTIOUS 0.000000 3200.000000
2 217.38960442550135 217.8989696941058 2.751 2.601 2.751 2.601 18 INFECTIOUS 0.000000 3200.000000
1 217.43957908295673 218.0475330859902 2.301 2.601 2.301 2.601 17 SUSCEPTIBLE 480.777651 3200.000000
2 217.8989696941058 218.40833496271026 2.751 2.601 2.751 2.601 18 INFECTIOUS 0.000000 3200.000000
1 218.0475330859902 218.6554870890237 2.301 2.601 2.301 2.601 17 SUSCEPTIBLE 487.617137 3200.000000
2 218.40833496271026 218.9177002313147 2.751 2.601 2.751 2.601 18 INFECTIOUS 0.000000 3200.000000
1 218.6554870890237 219.26344109205718 2.301 2.601 2.301 2.601 17 SUSCEPTIBLE 491.034511 3200.000000
2 218.9177002313147 219.42706549991917 2.751 2.601 2.751 2.601 18 INFECTIOUS 0.000000 3200.000000
1 219.26344109205718 219.87139509509066 2.301 2.601 2.301 2.601 17 SUSCEPTIBLE 491.034511 3200.000000
2 219.42706549991917 219.93643076852362 2.751 2.601 2.751 2.601 18 INFECTIOUS 0.000000 3200.000000
1 219.87139509509066 220.47934909812415 2.301 2.601 2.301 2.601 17 SUSCEPTIBLE 491.034511 3200.000000
2 219.93643076852362 220.44579603712808 2.751 2.601 2.751 2.601 18 INFECTIOUS 0.000000 3200.000000
2 220.44579603712808 220.95516130573253 2.751 2.601 2.751 2.601 18 INFECTIOUS 0.000000 3200.000000
1 220.47934909812415 221.08730310115763 2.301 2.601 2.301 2.601 17 SUSCEPTIBLE 491.034511 3200.000000
2 220.95516130573253 221.464526574337 2.751 2.601 2.751 2.601 18 INFECTIOUS 0.000000 3200.000000
1 221.08730310115763 221.6952571041911 2.301 2.601 2.301 2.601 17 SUSCEPTIBLE 494.442423 3200.000000
2 221.464526574337 221.97389184294144 2.751 2.601 2.751 2.601 18 INFECTIOUS 0.000000 3200.000000
1 221.6952571041911 222.3032111072246 2.301 2.601 2.301 2.601 17 SUSCEPTIBLE 501.323790 3200.000000
2 221.97389184294144 222.4832571115459 2.751 2.601 2.751 2.601 18 INFECTIOUS 0.000000 3200.000000
1 222.3032111072246 222.91116511025808 2.301 2.601 2.301 2.601 17 SUSCEPTIBLE 504.797215 3200.000000
2 222.4832571115459 222.99262238015035 2.751 2.601 2.751 2.601 18 INFECTIOUS 0.000000 3200.000000
1 222.91116511025808 223.51911911329157 2.301 2.601 2.301 2.601 17 SUSCEPTIBLE 508.269035 3200.000000
2 222.99262238015035 223.5019876487548 2.751 2.601 2.751 2.601 18 INFECTIOUS 0.000000 3200.000000
2 223.5019876487548 224.01135291735926 2.751 2.601 2.751 2.601 18 INFECTIOUS 0.000000 3200.000000
1 223.51911911329157 224.12707311632505 2.301 2.601 2.301 2.601 17 SUSCEPTIBLE 508.269035 3200.000000
2 224.01135291735926 224.52071818596372 2.751 2.601 2.751 2.601 18 INFECTIOUS 0.000000 3200.000000
1 224.12707311632505 224.73502711935853 2.301 2.601 2.301 2.601 17 SUSCEPTIBLE 508.269035 3200.000000
2 224.52071818596372 225.03008345456817 2.751 2.601 2.751 2.601 18 INFECTIOUS 0.000000 3200.000000
1 224.73502711935853 225.34298112239202 2.301 2.601 2.301 2.601 17 SUSCEPTIBLE 508.269035 3200.000000
2 225.03008345456817 225.53944872317263 2.751 2.601 2.751 2.601 18 INFECTIOUS 0.000000 3200.000000
1 225.34298112239202 225.9509351254255 2.301 2.601 2.301 2.601 17 SUSCEPTIBLE 515.191850 3200.000000
2 225.53944872317263 226.04881399177708 2.751 2.601 2.751 2.601 18 INFECTIOUS 0.000000 3200.000000
1 225.9509351254255 226.558889128459 2.301 2.601 2.301 2.601 17 SUSCEPTIBLE 518.721126 3200.000000
2 226.04881399177708 226.55817926038154 2.751 2.601 2.751 2.601 18 INFECTIOUS 0.000000 3200.000000
2 226.55817926038154 227.067544528986 2.751 2.601 2.751 2.601 18 INFECTIOUS 0.000000 3200.000000
1 226.558889128459 227.16684313149247 2.301 2.601 2.301 2.601 17 SUSCEPTIBLE 525.774786 3200.000000
2 227.067544528986 227.57690979759045 2.751 2.601 2.751 2.601 18 INFECTIOUS 0.000000 3200.000000
1 227.16684313149247 227.77479713452595 2.301 2.601 2.301 2.601 17 SUSCEPTIBLE 525.774786 3200.000000
2 227.57690979759045 228.0862750661949 2.751 2.601 2.751 2.601 18 INFECTIOUS 0.000000 3200.000000
1 227.77479713452595 228.38275113755944 2.301 2.601 2.301 2.601 17 SUSCEPTIBLE 525.774786 3200.000000
2 228.0862750661949 228.59564033479936 2.751 2.601 2.751 2.601 18 INFECTIOUS 0.000000 3200.000000
1 228.38275113755944 228.99070514059292 2.301 2.601 2.301 2.601 17 SUSCEPTIBLE 525.774786 3200.000000
2 228.59564033479936 229.1050056034038 2.751 2.601 2.751 2.601 18 INFECTIOUS 0.000000 3200.000000
1 228.99070514059292 229.5986591436264 2.301 2.601 2.301 2.601 17 SUSCEPTIBLE 529.291039 3200.000000
2 229.1050056034038 229.61437087200827 2.751 2.601 2.751 2.601 18 INFECTIOUS 0.000000 3200.000000
1 229.5986591436264 230.2066131466599 2.301 2.601 2.301 2.601 17 SUSCEPTIBLE 532.805667 3200.000000
2 229.61437087200827 230.12373614061272 2.751 2.601 2.751 2.601 18 INFECTIOUS 0.000000 3200.000000
2 230.12373614061272 230.63310140921718 2.751 2.601 2.751 2.601 18 INFECTIOUS 0.000000 3200.000000
1 230.2066131466599 230.81456714969337 2.301 2.601 2.301 2.601 17 SUSCEPTIBLE 539.970554 3200.000000
2 230.63310140921718 231.14246667782163 2.751 2.601 2.751 2.601 18 INFECTIOUS 0.000000 3200.000000
1 230.81456714969337 231.42252115272686 2.301 2.601 2.301 2.601 17 SUSCEPTIBLE 543.550515 3200.000000
2 231.14246667782163 231.65183194642609 2.751 2.601 2.751 2.601 18 INFECTIOUS 0.000000 3200.000000
1 231.42252115272686 232.03047515576034 2.301 2.601 2.301 2.601 17 SUSCEPTIBLE 543.550515 3200.000000
2 231.65183194642609 232.16119721503054 2.751 2.601 2.751 2.601 18 INFECTIOUS 0.000000 3200.000000
1 232.03047515576034 232.63842915879383 2.301 2.601 2.301 2.601 17 SUSCEPTIBLE 543.550515 3200.000000
2 232.16119721503054 232.670562483635 2.751 2.601 2.751 2.601 18 INFECTIOUS 0.000000 3200.000000
1 232.63842915879383 233.2463831618273 2.301 2.601 2.301 2.601 17 SUSCEPTIBLE 543.550515 3200.000000
2 232.670562483635 233.17992775223945 2.751 2.601 2.751 2.601 18 INFECTIOUS 0.000000 3200.000000
2 233.17992775223945 233.6892930208439 2.751 2.601 2.751 2.601 18 INFECTIOUS 0.000000 3200.000000
1 233.2463831618273 233.8543371648608 2.301 2.601 2.301 2.601 17 SUSCEPTIBLE 550.688964 3200.000000
2 233.6892930208439 234.19865828944836 2.751 2.601 2.751 2.601 18 INFECTIOUS 0.000000 3200.000000
1 233.8543371648608 234.46229116789428 2.301 2.601 2.301 2.601 17 SUSCEPTIBLE 554.325981 3200.000000
2 234.19865828944836 234.70802355805282 2.751 2.601 2.751 2.601 18 INFECTIOUS 0.000000 3200.000000
1 234.46229116789428 235.07024517092776 2.301 2.601 2.301 2.601 17 SUSCEPTIBLE 561.594977 3200.000000
2 234.70802355805282 235.21738882665727 2.751 2.601 2.751 2.601 18 INFECTIOUS 0.000000 3200.000000
1 235.07024517092776 235.67819917396125 2.301 2.601 2.301 2.601 17 SUSCEPTIBLE 561.594977 3200.000000
2 235.21738882665727 235.72675409526173 2.751 2.601 2.751 2.601 18 INFECTIOUS 0.000000 3200.000000
1 235.67819917396125 236.28615317699473 2.301 2.601 2.301 2.601 17 SUSCEPTIBLE 561.594977 3200.000000
2 235.72675409526173 236.23611936386618 2.751 2.601 2.751 2.601 18 INFECTIOUS 0.000000 3200.000000
2 236.23611936386618 236.74548463247064 2.751 2.601 2.751 2.601 18 INFECTIOUS 0.000000 3200.000000
1 236.28615317699473 236.89410718002821 2.301 2.601 2.301 2.601 17 SUSCEPTIBLE 561.594977 3200.000000
2 236.74548463247064 237.2548499010751 2.751 2.601 2.751 2.601 18 INFECTIOUS 0.000000 3200.000000
1 236.89410718002821 237.5020611830617 2.301 2.601 2.301 2.601 17 SUSCEPTIBLE 565.218574 3200.000000
2 237.2548499010751 237.76421516967955 2.751 2.601 2.751 2.601 18 INFECTIOUS 0.000000 3200.000000
1 237.5020611830617 238.11001518609518 2.301 2.601 2.301 2.601 17 SUSCEPTIBLE 568.840497 3200.000000
2 237.76421516967955 238.273580438284 2.751 2.601 2.751 2.601 18 INFECTIOUS 0.000000 3200.000000
1 238.11001518609518 238.71796918912867 2.301 2.601 2.301 2.601 17 SUSCEPTIBLE 576.219825 3200.000000
2 238.273580438284 238.78294570688846 2.751 2.601 2.751 2.601 18 INFECTIOUS 0.000000 3200.000000
1 238.71796918912867 239.32592319216215 2.301 2.601 2.301 2.601 17 SUSCEPTIBLE 579.906932 3200.000000
2 238.78294570688846 239.2923109754929 2.751 2.601 2.751 2.601 18 INFECTIOUS 0.000000 3200.000000
2 239.2923109754929 239.80167624409737 2.751 2.601 2.751 2.601 18 INFECTIOUS 0.000000 3200.000000
1 239.32592319216215 239.93387719519563 2.301 2.601 2.301 2.601 17 SUSCEPTIBLE 579.906932 3200.000000
2 239.80167624409737 240.31104151270182 2.751 2.601 2.751 2.601 18 INFECTIOUS 0.000000 3200.000000
1 239.93387719519563 240.54183119822912 2.301 2.601 2.301 2.601 17 SUSCEPTIBLE 579.906932 3200.000000
2 240.31104151270182 240.82040678130627 2.751 2.601 2.751 2.601 18 INFECTIOUS 0.000000 3200.000000
1 240.54183119822912 241.1497852012626 2.301 2.601 2.301 2.601 17 SUSCEPTIBLE 579.906932 3200.000000
2 240.82040678130627 241.32977204991073 2.751 2.601 2.751 2.601 18 INFECTIOUS 0.000000 3200.000000
1 241.1497852012626 241.7577392042961 2.301 2.601 2.301 2.601 17 SUSCEPTIBLE 583.583831 3200.000000
2 241.32977204991073 241.83913731851518 2.751 2.601 2.751 2.601 18 INFECTIOUS 0.000000 3200.000000
1 241.7577392042961 242.36569320732957 2.301 2.601 2.301 2.601 17 SUSCEPTIBLE 591.002799 3200.000000
2 241.83913731851518 242.34850258711964 2.751 2.601 2.751 2.601 18 INFECTIOUS 0.000000 3200.000000
2 242.34850258711964 242.8578678557241 2.751 2.601 2.751 2.601 18 INFECTIOUS 0.000000 3200.000000
1 242.36569320732957 242.97364721036305 2.301 2.601 2.301 2.601 17 SUSCEPTIBLE 594.744838 3200.000000
2 242.8578678557241 243.36723312432855 2.751 2.601 2.751 2.601 18 INFECTIOUS 0.000000 3200.000000
1 242.97364721036305 243.58160121339654 2.301 2.601 2.301 2.601 17 SUSCEPTIBLE 598.485148 3200.000000
2 243.36723312432855 243.876598392933 2.751 2.601 2.751 2.601 18 INFECTIOUS 0.000000 3200.000000
1 243.58160121339654 244.18955521643002 2.301 2.601 2.301 2.601 17 SUSCEPTIBLE 598.485148 3200.000000
2 243.876598392933 244.38596366153746 2.751 2.601 2.751 2.601 18 INFECTIOUS 0.000000 3200.000000
1 244.18955521643002 244.7975092194635 2.301 2.601 2.301 2.601 17 SUSCEPTIBLE 598.485148 3200.000000
2 244.38596366153746 244.89532893014191 2.751 2.601 2.751 2.601 18 INFECTIOUS 0.000000 3200.000000
1 244.7975092194635 245.405463222497 2.301 2.601 2.301 2.601 17 SUSCEPTIBLE 598.485148 3200.000000
2 244.89532893014191 245.40469419874637 2.751 2.601 2.751 2.601 18 INFECTIOUS 0.000000 3200.000000
2 245.40469419874637 245.91405946735082 2.751 2.601 2.751 2.601 18 INFECTIOUS 0.000000 3200.000000
1 245.405463222497 246.01341722553047 2.301 2.601 2.301 2.601 17 SUSCEPTIBLE 605.943333 3200.000000
2 245.91405946735082 246.42342473595528 2.751 2.601 2.751 2.601 18 INFECTIOUS 0.000000 3200.000000
1 246.01341722553047 246.62137122856396 2.301 2.601 2.301 2.601 17 SUSCEPTIBLE 613.535129 3200.000000
2 246.42342473595528 246.93279000455973 2.751 2.601 2.751 2.601 18 INFECTIOUS 0.000000 3200.000000
1 246.62137122856396 247.22932523159744 2.301 2.601 2.301 2.601 17 SUSCEPTIBLE 617.328397 3200.000000
2 246.93279000455973 247.4421552731642 2.751 2.601 2.751 2.601 18 INFECTIOUS 0.000000 3200.000000
1 247.22932523159744 247.83727923463093 2.301 2.601 2.301 2.601 17 SUSCEPTIBLE 617.328397 3200.000000
2 247.4421552731642 247.95152054176864 2.751 2.601 2.751 2.601 18 INFECTIOUS 0.000000 3200.000000
1 247.83727923463093 248.4452332376644 2.301 2.601 2.301 2.601 17 SUSCEPTIBLE 617.328397 3200.000000
2 247.95152054176864 248.4608858103731 2.751 2.601 2.751 2.601 18 INFECTIOUS 0.000000 3200.000000
1 248.4452332376644 249.0531872406979 2.301 2.601 2.301 2.601 17 SUSCEPTIBLE 617.328397 3200.000000
2 248.4608858103731 248.97025107897755 2.751 2.601 2.751 2.601 18 INFECTIOUS 0.000000 3200.000000
2 248.97025107897755 249.479616347582 2.751 2.601 2.751 2.601 18 INFECTIOUS 0.000000 3200.000000
1 249.0531872406979 249.66114124373138 2.301 2.601 2.301 2.601 17 SUSCEPTIBLE 621.111162 3200.000000
2 249.479616347582 249.98898161618646 2.751 2.601 2.751 2.601 18 INFECTIOUS 0.000000 3200.000000
1 249.66114124373138 250.26909524676486 2.301 2.601 2.301 2.601 17 SUSCEPTIBLE 628.741717 3200.000000
2 249.98898161618646 250.49834688479092 2.751 2.601 2.751 2.601 18 INFECTIOUS 0.000000 3200.000000
1 250.26909524676486 250.87704924979835 2.301 2.601 2.301 2.601 17 SUSCEPTIBLE 632.589475 3200.000000
2 250.49834688479092 251.00771215339537 2.751 2.601 2.751 2.601 18 INFECTIOUS 0.000000 3200.000000
1 250.87704924979835 251.48500325283183 2.301 2.601 2.301 2.601 17 SUSCEPTIBLE 636.435457 3200.000000
2 251.00771215339537 251.51707742199983 2.751 2.601 2.751 2.601 18 INFECTIOUS 0.000000 3200.000000
1 251.48500325283183 252.09295725586531 2.301 2.601 2.301 2.601 17 SUSCEPTIBLE 636.435457 3200.000000
2 251.51707742199983 252.02644269060428 2.751 2.601 2.751 2.601 18 INFECTIOUS 0.000000 3200.000000
2 252.02644269060428 252.53580795920874 2.751 2.601 2.751 2.601 18 INFECTIOUS 0.000000 3200.000000
1 252.09295725586531 252.7009112588988 2.301 2.601 2.301 2.601 17 SUSCEPTIBLE 636.435457 3200.000000
2 252.53580795920874 253.0451732278132 2.751 2.601 2.751 2.601 18 INFECTIOUS 0.000000 3200.000000
1 252.7009112588988 253.30886526193228 2.301 2.601 2.301 2.601 17 SUSCEPTIBLE 636.435457 3200.000000
2 253.0451732278132 253.55453849641765 2.751 2.601 2.751 2.601 18 INFECTIOUS 0.000000 3200.000000
1 253.30886526193228 253.91681926496577 2.301 2.601 2.301 2.601 17 SUSCEPTIBLE 644.104350 3200.000000
2 253.55453849641765 254.0639037650221 2.751 2.601 2.751 2.601 18 INFECTIOUS 0.000000 3200.000000
1 253.91681926496577 254.52477326799925 2.301 2.601 2.301 2.601 17 SUSCEPTIBLE 648.006406 3200.000000
2 254.0639037650221 254.57326903362656 2.751 2.601 2.751 2.601 18 INFECTIOUS 0.000000 3200.000000
1 254.52477326799925 255.13272727103273 2.301 2.601 2.301 2.601 17 SUSCEPTIBLE 655.805111 3200.000000
2 254.57326903362656 255.082634302231 2.751 2.601 2.751 2.601 18 INFECTIOUS 0.000000 3200.000000
2 255.082634302231 255.59199957083547 2.751 2.601 2.751 2.601 18 INFECTIOUS 0.000000 3200.000000
1 255.13272727103273 255.74068127406622 2.301 2.601 2.301 2.601 17 SUSCEPTIBLE 655.805111 3200.000000
2 255.59199957083547 256.10136483943995 2.751 2.601 2.751 2.601 18 INFECTIOUS 0.000000 3200.000000
1 255.74068127406622 256.34863527709973 2.301 2.601 2.301 2.601 17 SUSCEPTIBLE 655.805111 3200.000000
2 256.10136483943995 256.61073010804444 2.751 2.601 2.751 2.601 18 INFECTIOUS 0.000000 3200.000000
1 256.34863527709973 256.95658928013324 2.301 2.601 2.301 2.601 17 SUSCEPTIBLE 655.805111 3200.000000
2 256.61073010804444 257.1200953766489 2.751 2.601 2.751 2.601 18 INFECTIOUS 0.000000 3200.000000
1 256.95658928013324 257.56454328316676 2.301 2.601 2.301 2.601 17 SUSCEPTIBLE 659.692769 3200.000000
2 257.1200953766489 257.6294606452534 2.751 2.601 2.751 2.601 18 INFECTIOUS 0.000000 3200.000000
1 257.56454328316676 258.17249728620027 2.301 2.601 2.301 2.601 17 SUSCEPTIBLE 663.578631 3200.000000
2 257.6294606452534 258.1388259138579 2.751 2.601 2.751 2.601 18 INFECTIOUS 0.000000 3200.000000
2 258.1388259138579 258.64819118246237 2.751 2.601 2.751 2.601 18 INFECTIOUS 0.000000 3200.000000
1 258.17249728620027 258.7804512892338 2.301 2.601 2.301 2.601 17 SUSCEPTIBLE 671.485470 3200.000000
2 258.64819118246237 259.15755645106685 2.751 2.601 2.751 2.601 18 INFECTIOUS 0.000000 3200.000000
1 258.7804512892338 259.3884052922673 2.301 2.601 2.301 2.601 17 SUSCEPTIBLE 675.436150 3200.000000
2 259.15755645106685 259.66692171967134 2.751 2.601 2.751 2.601 18 INFECTIOUS 0.000000 3200.000000
1 259.3884052922673 259.9963592953008 2.301 2.601 2.301 2.601 17 SUSCEPTIBLE 675.436150 3200.000000
2 259.66692171967134 260.1762869882758 2.751 2.601 2.751 2.601 18 INFECTIOUS 0.000000 3200.000000
1 259.9963592953008 260.6043132983343 2.301 2.601 2.301 2.601 17 SUSCEPTIBLE 675.436150 3200.000000
2 260.1762869882758 260.6856522568803 2.751 2.601 2.751 2.601 18 INFECTIOUS 0.000000 3200.000000
1 260.6043132983343 261.21226730136783 2.301 2.601 2.301 2.601 17 SUSCEPTIBLE 675.436150 3200.000000
2 260.6856522568803 261.1950175254848 2.751 2.601 2.751 2.601 18 INFECTIOUS 0.000000 3200.000000
2 261.1950175254848 261.70438279408927 2.751 2.601 2.751 2.601 18 INFECTIOUS 0.000000 3200.000000
1 261.21226730136783 261.82022130440134 2.301 2.601 2.301 2.601 17 SUSCEPTIBLE 683.313814 3200.000000
2 261.70438279408927 262.21374806269375 2.751 2.601 2.751 2.601 18 INFECTIOUS 0.000000 3200.000000
1 261.82022130440134 262.42817530743486 2.301 2.601 2.301 2.601 17 SUSCEPTIBLE 687.320183 3200.000000
2 262.21374806269375 262.72311333129824 2.751 2.601 2.751 2.601 18 INFECTIOUS 0.000000 3200.000000
1 262.42817530743486 263.03612931046837 2.301 2.601 2.301 2.601 17 SUSCEPTIBLE 695.327368 3200.000000
2 262.72311333129824 263.2324785999027 2.751 2.601 2.751 2.601 18 INFECTIOUS 0.000000 3200.000000
1 263.03612931046837 263.6440833135019 2.301 2.601 2.301 2.601 17 SUSCEPTIBLE 695.327368 3200.000000
2 263.2324785999027 263.7418438685072 2.751 2.601 2.751 2.601 18 INFECTIOUS 0.000000 3200.000000
1 263.6440833135019 264.2520373165354 2.301 2.601 2.301 2.601 17 SUSCEPTIBLE 695.327368 3200.000000
2 263.7418438685072 264.2512091371117 2.751 2.601 2.751 2.601 18 INFECTIOUS 0.000000 3200.000000
2 264.2512091371117 264.76057440571617 2.751 2.601 2.751 2.601 18 INFECTIOUS 0.000000 3200.000000
1 264.2520373165354 264.8599913195689 2.301 2.601 2.301 2.601 17 SUSCEPTIBLE 695.327368 3200.000000
2 264.76057440571617 265.26993967432065 2.751 2.601 2.751 2.601 18 INFECTIOUS 0.000000 3200.000000
1 264.8599913195689 265.4679453226024 2.301 2.601 2.301 2.601 17 SUSCEPTIBLE 699.318954 3200.000000
2 265.26993967432065 265.77930494292514 2.751 2.601 2.751 2.601 18 INFECTIOUS 0.000000 3200.000000
1 265.4679453226024 266.07589932563593 2.301 2.601 2.301 2.601 17 SUSCEPTIBLE 703.308695 3200.000000
2 265.77930494292514 266.2886702115296 2.751 2.601 2.751 2.601 18 INFECTIOUS 0.000000 3200.000000
1 266.07589932563593 266.68385332866944 2.301 2.601 2.301 2.601 17 SUSCEPTIBLE 711.423150 3200.000000
2 266.2886702115296 266.7980354801341 2.751 2.601 2.751 2.601 18 INFECTIOUS 0.000000 3200.000000
1 266.68385332866944 267.29180733170296 2.301 2.601 2.301 2.601 17 SUSCEPTIBLE 715.477566 3200.000000
2 266.7980354801341 267.3074007487386 2.751 2.601 2.751 2.601 18 INFECTIOUS 0.000000 3200.000000
1 267.29180733170296 267.89976133473647 2.301 2.601 2.301 2.601 17 SUSCEPTIBLE 715.477566 3200.000000
2 267.3074007487386 267.81676601734307 2.751 2.601 2.751 2.601 18 INFECTIOUS 0.000000 3200.000000
2 267.81676601734307 268.32613128594755 2.751 2.601 2.751 2.601 18 INFECTIOUS 0.000000 3200.000000
1 267.89976133473647 268.50771533777 2.301 2.601 2.301 2.601 17 SUSCEPTIBLE 715.477566 3200.000000
2 268.32613128594755 268.83549655455204 2.751 2.601 2.751 2.601 18 INFECTIOUS 0.000000 3200.000000
1 268.50771533777 269.1156693408035 2.301 2.601 2.301 2.601 17 SUSCEPTIBLE 715.477566 3200.000000
2 268.83549655455204 269.3448618231565 2.751 2.601 2.751 2.601 18 INFECTIOUS 0.000000 3200.000000
1 269.1156693408035 269.723623343837 2.301 2.601 2.301 2.601 17 SUSCEPTIBLE 719.520756 3200.000000
2 269.3448618231565 269.854227091761 2.751 2.601 2.751 2.601 18 INFECTIOUS 0.000000 3200.000000
1 269.723623343837 270.3315773468705 2.301 2.601 2.301 2.601 17 SUSCEPTIBLE 727.671801 3200.000000
2 269.854227091761 270.3635923603655 2.751 2.601 2.751 2.601 18 INFECTIOUS 0.000000 3200.000000
1 270.3315773468705 270.93953134990403 2.301 2.601 2.301 2.601 17 SUSCEPTIBLE 731.779624 3200.000000
2 270.3635923603655 270.87295762896997 2.751 2.601 2.751 2.601 18 INFECTIOUS 0.000000 3200.000000
2 270.87295762896997 271.38232289757445 2.751 2.601 2.751 2.601 18 INFECTIOUS 0.000000 3200.000000
1 270.93953134990403 271.54748535293754 2.301 2.601 2.301 2.601 17 SUSCEPTIBLE 735.885549 3200.000000
2 271.38232289757445 271.89168816617894 2.751 2.601 2.751 2.601 18 INFECTIOUS 0.000000 3200.000000
1 271.54748535293754 272.15543935597105 2.301 2.601 2.301 2.601 17 SUSCEPTIBLE 735.885549 3200.000000
2 271.89168816617894 272.4010534347834 2.751 2.601 2.751 2.601 18 INFECTIOUS 0.000000 3200.000000
1 272.15543935597105 272.76339335900457 2.301 2.601 2.301 2.601 17 SUSCEPTIBLE 735.885549 3200.000000
2 272.4010534347834 272.9104187033879 2.751 2.601 2.751 2.601 18 INFECTIOUS 0.000000 3200.000000
1 272.76339335900457 273.3713473620381 2.301 2.601 2.301 2.601 17 SUSCEPTIBLE 735.885549 3200.000000
2 272.9104187033879 273.4197839719924 2.751 2.601 2.751 2.601 18 INFECTIOUS 0.000000 3200.000000
1 273.3713473620381 273.9793013650716 2.301 2.601 2.301 2.601 17 SUSCEPTIBLE 744.072772 3200.000000
2 273.4197839719924 273.92914924059687 2.751 2.601 2.751 2.601 18 INFECTIOUS 0.000000 3200.000000
2 273.92914924059687 274.43851450920135 2.751 2.601 2.751 2.601 18 INFECTIOUS 0.000000 3200.000000
1 273.9793013650716 274.5872553681051 2.301 2.601 2.301 2.601 17 SUSCEPTIBLE 748.233813 3200.000000
2 274.43851450920135 274.94787977780584 2.751 2.601 2.751 2.601 18 INFECTIOUS 0.000000 3200.000000
1 274.5872553681051 275.1952093711386 2.301 2.601 2.301 2.601 17 SUSCEPTIBLE 756.550130 3200.000000
2 274.94787977780584 275.4572450464103 2.751 2.601 2.751 2.601 18 INFECTIOUS 0.000000 3200.000000
1 275.1952093711386 275.80316337417213 2.301 2.601 2.301 2.601 17 SUSCEPTIBLE 756.550130 3200.000000
2 275.4572450464103 275.9666103150148 2.751 2.601 2.751 2.601 18 INFECTIOUS 0.000000 3200.000000
1 275.80316337417213 276.41111737720564 2.301 2.601 2.301 2.601 17 SUSCEPTIBLE 756.550130 3200.000000
2 275.9666103150148 276.4759755836193 2.751 2.601 2.751 2.601 18 INFECTIOUS 0.000000 3200.000000
1 276.41111737720564 277.01907138023915 2.301 2.601 2.301 2.601 17 SUSCEPTIBLE 756.550130 3200.000000
2 276.4759755836193 276.98534085222377 2.751 2.601 2.751 2.601 18 INFECTIOUS 0.000000 3200.000000
2 276.98534085222377 277.49470612082825 2.751 2.601 2.751 2.601 18 INFECTIOUS 0.000000 3200.000000
1 277.01907138023915 277.62702538327267 2.301 2.601 2.301 2.601 17 SUSCEPTIBLE 760.695817 3200.000000
2 277.49470612082825 278.00407138943274 2.751 2.601 2.751 2.601 18 INFECTIOUS 0.000000 3200.000000
1 277.62702538327267 278.2349793863062 2.301 2.601 2.301 2.601 17 SUSCEPTIBLE 769.051713 3200.000000
2 278.00407138943274 278.5134366580372 2.751 2.601 2.751 2.601 18 INFECTIOUS 0.000000 3200.000000
1 278.2349793863062 278.8429333893397 2.301 2.601 2.301 2.601 17 SUSCEPTIBLE 773.261891 3200.000000
2 278.5134366580372 279.0228019266417 2.751 2.601 2.751 2.601 18 INFECTIOUS 0.000000 3200.000000
1 278.8429333893397 279.4508873923732 2.301 2.601 2.301 2.601 17 SUSCEPTIBLE 777.470124 3200.000000
2 279.0228019266417 279.5321671952462 2.751 2.601 2.751 2.601 18 INFECTIOUS 0.000000 3200.000000
1 279.4508873923732 280.0588413954067 2.301 2.601 2.301 2.601 17 SUSCEPTIBLE 777.470124 3200.000000
2 279.5321671952462 280.0415324638507 2.751 2.601 2.751 2.601 18 INFECTIOUS 0.000000 3200.000000
2 280.0415324638507 280.55089773245516 2.751 2.601 2.751 2.601 18 INFECTIOUS 0.000000 3200.000000
1 280.0588413954067 280.66679539844023 2.301 2.601 2.301 2.601 17 SUSCEPTIBLE 777.470124 3200.000000
2 280.55089773245516 281.06026300105964 2.751 2.601 2.751 2.601 18 INFECTIOUS 0.000000 3200.000000
1 280.66679539844023 281.27474940147374 2.301 2.601 2.301 2.601 17 SUSCEPTIBLE 777.470124 3200.000000
2 281.06026300105964 281.5696282696641 2.751 2.601 2.751 2.601 18 INFECTIOUS 0.000000 3200.000000
1 281.27474940147374 281.88270340450725 2.301 2.601 2.301 2.601 17 SUSCEPTIBLE 785.861349 3200.000000
2 281.5696282696641 282.0789935382686 2.751 2.601 2.751 2.601 18 INFECTIOUS 0.000000 3200.000000
1 281.88270340450725 282.49065740754077 2.301 2.601 2.301 2.601 17 SUSCEPTIBLE 790.124320 3200.000000
2 282.0789935382686 282.5883588068731 2.751 2.601 2.751 2.601 18 INFECTIOUS 0.000000 3200.000000
1 282.49065740754077 283.0986114105743 2.301 2.601 2.301 2.601 17 SUSCEPTIBLE 798.644356 3200.000000
2 282.5883588068731 283.0977240754776 2.751 2.601 2.751 2.601 18 INFECTIOUS 0.000000 3200.000000
2 283.0977240754776 283.60708934408206 2.751 2.601 2.751 2.601 18 INFECTIOUS 0.000000 3200.000000
1 283.0986114105743 283.7065654136078 2.301 2.601 2.301 2.601 17 SUSCEPTIBLE 798.644356 3200.000000
2 283.60708934408206 284.11645461268654 2.751 2.601 2.751 2.601 18 INFECTIOUS 0.000000 3200.000000
1 283.7065654136078 284.3145194166413 2.301 2.601 2.301 2.601 17 SUSCEPTIBLE 798.644356 3200.000000
2 284.11645461268654 284.625819881291 2.751 2.601 2.751 2.601 18 INFECTIOUS 0.000000 3200.000000
1 284.3145194166413 284.9224734196748 2.301 2.601 2.301 2.601 17 SUSCEPTIBLE 798.644356 3200.000000
2 284.625819881291 285.1351851498955 2.751 2.601 2.751 2.601 18 INFECTIOUS 0.000000 3200.000000
1 284.9224734196748 285.5304274227083 2.301 2.601 2.301 2.601 17 SUSCEPTIBLE 802.891597 3200.000000
2 285.1351851498955 285.6445504185 2.751 2.601 2.751 2.601 18 INFECTIOUS 0.000000 3200.000000
1 285.5304274227083 286.13838142574184 2.301 2.601 2.301 2.601 17 SUSCEPTIBLE 807.136876 3200.000000
2 285.6445504185 286.1539156871045 2.751 2.601 2.751 2.601 18 INFECTIOUS 0.000000 3200.000000
1 286.13838142574184 286.74633542877535 2.301 2.601 2.301 2.601 17 SUSCEPTIBLE 815.762052 3200.000000
2 286.1539156871045 286.66328095570896 2.751 2.601 2.751 2.601 18 INFECTIOUS 0.000000 3200.000000
2 286.66328095570896 287.17264622431344 2.751 2.601 2.751 2.601 18 INFECTIOUS 0.000000 3200.000000
1 286.74633542877535 287.35428943180887 2.301 2.601 2.301 2.601 17 SUSCEPTIBLE 820.071651 3200.000000
2 287.17264622431344 287.6820114929179 2.751 2.601 2.751 2.601 18 INFECTIOUS 0.000000 3200.000000
1 287.35428943180887 287.9622434348424 2.301 2.601 2.301 2.601 17 SUSCEPTIBLE 820.071651 3200.000000
2 287.6820114929179 288.1913767615224 2.751 2.601 2.751 2.601 18 INFECTIOUS 0.000000 3200.000000
1 287.9622434348424 288.5701974378759 2.301 2.601 2.301 2.601 17 SUSCEPTIBLE 820.071651 3200.000000
2 288.1913767615224 288.7007420301269 2.751 2.601 2.751 2.601 18 INFECTIOUS 0.000000 3200.000000
1 288.5701974378759 289.1781514409094 2.301 2.601 2.301 2.601 17 SUSCEPTIBLE 820.071651 3200.000000
2 288.7007420301269 289.2101072987314 2.751 2.601 2.751 2.601 18 INFECTIOUS 0.000000 3200.000000
1 289.1781514409094 289.7861054439429 2.301 2.601 2.301 2.601 17 SUSCEPTIBLE 824.369319 3200.000000
2 289.2101072987314 289.71947256733586 2.751 2.601 2.751 2.601 18 INFECTIOUS 0.000000 3200.000000
2 289.71947256733586 290.22883783594034 2.751 2.601 2.751 2.601 18 INFECTIOUS 0.000000 3200.000000
1 289.7861054439429 290.3940594469764 2.301 2.601 2.301 2.601 17 SUSCEPTIBLE 833.028965 3200.000000
2 290.22883783594034 290.7382031045448 2.751 2.601 2.751 2.601 18 INFECTIOUS 0.000000 3200.000000
1 290.3940594469764 291.00201345000994 2.301 2.601 2.301 2.601 17 SUSCEPTIBLE 837.390912 3200.000000
2 290.7382031045448 291.2475683731493 2.751 2.601 2.751 2.601 18 INFECTIOUS 0.000000 3200.000000
1 291.00201345000994 291.60996745304345 2.301 2.601 2.301 2.601 17 SUSCEPTIBLE 841.750845 3200.000000
2 291.2475683731493 291.7569336417538 2.751 2.601 2.751 2.601 18 INFECTIOUS 0.000000 3200.000000
1 291.60996745304345 292.21792145607697 2.301 2.601 2.301 2.601 17 SUSCEPTIBLE 841.750845 3200.000000
2 291.7569336417538 292.2662989103583 2.751 2.601 2.751 2.601 18 INFECTIOUS 0.000000 3200.000000
1 292.21792145607697 292.8258754591105 2.301 2.601 2.301 2.601 17 SUSCEPTIBLE 841.750845 3200.000000
2 292.2662989103583 292.77566417896276 2.751 2.601 2.751 2.601 18 INFECTIOUS 0.000000 3200.000000
2 292.77566417896276 293.28502944756724 2.751 2.601 2.751 2.601 18 INFECTIOUS 0.000000 3200.000000
1 292.8258754591105 293.433829462144 2.301 2.601 2.301 2.601 17 SUSCEPTIBLE 846.098706 3200.000000
2 293.28502944756724 293.7943947161717 2.751 2.601 2.751 2.601 18 INFECTIOUS 0.000000 3200.000000
1 293.433829462144 294.0417834651775 2.301 2.601 2.301 2.601 17 SUSCEPTIBLE 850.444558 3200.000000
2 293.7943947161717 294.3037599847762 2.751 2.601 2.751 2.601 18 INFECTIOUS 0.000000 3200.000000
1 294.0417834651775 294.649737468211 2.301 2.601 2.301 2.601 17 SUSCEPTIBLE 859.270741 3200.000000
2 294.3037599847762 294.8131252533807 2.751 2.601 2.751 2.601 18 INFECTIOUS 0.000000 3200.000000
1 294.649737468211 295.2576914712445 2.301 2.601 2.301 2.601 17 SUSCEPTIBLE 863.680775 3200.000000
2 294.8131252533807 295.3224905219852 2.751 2.601 2.751 2.601 18 INFECTIOUS 0.000000 3200.000000
1 295.2576914712445 295.86564547427804 2.301 2.601 2.301 2.601 17 SUSCEPTIBLE 863.680775 3200.000000
2 295.3224905219852 295.83185579058966 2.751 2.601 2.751 2.601 18 INFECTIOUS 0.000000 3200.000000
2 295.83185579058966 296.34122105919414 2.751 2.601 2.751 2.601 18 INFECTIOUS 0.000000 3200.000000
1 295.86564547427804 296.47359947731155 2.301 2.601 2.301 2.601 17 SUSCEPTIBLE 863.680775 3200.000000
2 296.34122105919414 296.8505863277986 2.751 2.601 2.751 2.601 18 INFECTIOUS 0.000000 3200.000000
1 296.47359947731155 297.08155348034506 2.301 2.601 2.301 2.601 17 SUSCEPTIBLE 863.680775 3200.000000
2 296.8505863277986 297.3599515964031 2.751 2.601 2.751 2.601 18 INFECTIOUS 0.000000 3200.000000
1 297.08155348034506 297.6895074833786 2.301 2.601 2.301 2.601 17 SUSCEPTIBLE 868.078598 3200.000000
2 297.3599515964031 297.8693168650076 2.751 2.601 2.751 2.601 18 INFECTIOUS 0.000000 3200.000000
1 297.6895074833786 298.2974614864121 2.301 2.601 2.301 2.601 17 SUSCEPTIBLE 876.938417 3200.000000
2 297.8693168650076 298.3786821336121 2.751 2.601 2.751 2.601 18 INFECTIOUS 0.000000 3200.000000
1 298.2974614864121 298.9054154894456 2.301 2.601 2.301 2.601 17 SUSCEPTIBLE 881.400382 3200.000000
2 298.3786821336121 298.88804740221656 2.751 2.601 2.751 2.601 18 INFECTIOUS 0.000000 3200.000000
2 298.88804740221656 299.39741267082104 2.751 2.601 2.751 2.601 18 INFECTIOUS 0.000000 3200.000000
1 298.9054154894456 299.5133694924791 2.301 2.601 2.301 2.601 17 SUSCEPTIBLE 885.860286 3200.000000
2 299.39741267082104 299.9067779394255 2.751 2.601 2.751 2.601 18 INFECTIOUS 0.000000 3200.000000
1 299.5133694924791 300.1213234955126 2.301 2.601 2.301 2.601 17 SUSCEPTIBLE 885.860286 3200.000000
2 299.9067779394255 300.41614320803 2.751 2.601 2.751 2.601 18 INFECTIOUS 0.000000 3200.000000
1 300.1213234955126 300.72927749854614 2.301 2.601 2.301 2.601 17 SUSCEPTIBLE 885.860286 3200.000000
2 300.41614320803 300.9255084766345 2.751 2.601 2.751 2.601 18 INFECTIOUS 0.000000 3200.000000
1 300.72927749854614 301.33723150157965 2.301 2.601 2.301 2.601 17 SUSCEPTIBLE 885.860286 3200.000000
2 300.9255084766345 301.434873745239 2.751 2.601 2.751 2.601 18 INFECTIOUS 0.000000 3200.000000
1 301.33723150157965 301.94518550461316 2.301 2.601 2.301 2.601 17 SUSCEPTIBLE 894.753341 3200.000000
2 301.434873745239 301.94423901384346 2.751 2.601 2.751 2.601 18 INFECTIOUS 0.000000 3200.000000
2 301.94423901384346 302.45360428244794 2.751 2.601 2.751 2.601 18 INFECTIOUS 0.000000 3200.000000
1 301.94518550461316 302.5531395076467 2.301 2.601 2.301 2.601 17 SUSCEPTIBLE 899.267054 3200.000000
2 302.45360428244794 302.9629695510524 2.751 2.601 2.751 2.601 18 INFECTIOUS 0.000000 3200.000000
1 302.5531395076467 303.1610935106802 2.301 2.601 2.301 2.601 17 SUSCEPTIBLE 908.288226 3200.000000
2 302.9629695510524 303.4723348196569 2.751 2.601 2.751 2.601 18 INFECTIOUS 0.000000 3200.000000
1 303.1610935106802 303.7690475137137 2.301 2.601 2.301 2.601 17 SUSCEPTIBLE 908.288226 3200.000000
2 303.4723348196569 303.9817000882614 2.751 2.601 2.751 2.601 18 INFECTIOUS 0.000000 3200.000000
1 303.7690475137137 304.3770015167472 2.301 2.601 2.301 2.601 17 SUSCEPTIBLE 908.288226 3200.000000
2 303.9817000882614 304.4910653568659 2.751 2.601 2.751 2.601 18 INFECTIOUS 0.000000 3200.000000
1 304.3770015167472 304.9849555197807 2.301 2.601 2.301 2.601 17 SUSCEPTIBLE 908.288226 3200.000000
2 304.4910653568659 305.00043062547036 2.751 2.601 2.751 2.601 18 INFECTIOUS 0.000000 3200.000000
1 304.9849555197807 305.59290952281424 2.301 2.601 2.301 2.601 17 SUSCEPTIBLE 912.785284 3200.000000
2 305.00043062547036 305.50979589407484 2.751 2.601 2.751 2.601 18 INFECTIOUS 0.000000 3200.000000
2 305.50979589407484 306.0191611626793 2.751 2.601 2.751 2.601 18 INFECTIOUS 0.000000 3200.000000
1 305.59290952281424 306.20086352584775 2.301 2.601 2.301 2.601 17 SUSCEPTIBLE 917.280264 3200.000000
2 306.0191611626793 306.5285264312838 2.751 2.601 2.751 2.601 18 INFECTIOUS 0.000000 3200.000000
1 306.20086352584775 306.80881752888126 2.301 2.601 2.301 2.601 17 SUSCEPTIBLE 926.404496 3200.000000
2 306.5285264312838 307.0378916998883 2.751 2.601 2.751 2.601 18 INFECTIOUS 0.000000 3200.000000
1 306.80881752888126 307.4167715319148 2.301 2.601 2.301 2.601 17 SUSCEPTIBLE 930.963451 3200.000000
2 307.0378916998883 307.5472569684928 2.751 2.601 2.751 2.601 18 INFECTIOUS 0.000000 3200.000000
1 307.4167715319148 308.0247255349483 2.301 2.601 2.301 2.601 17 SUSCEPTIBLE 930.963451 3200.000000
2 307.5472569684928 308.05662223709726 2.751 2.601 2.751 2.601 18 INFECTIOUS 0.000000 3200.000000
1 308.0247255349483 308.6326795379818 2.301 2.601 2.301 2.601 17 SUSCEPTIBLE 930.963451 3200.000000
2 308.05662223709726 308.56598750570174 2.751 2.601 2.751 2.601 18 INFECTIOUS 0.000000 3200.000000
2 308.56598750570174 309.0753527743062 2.751 2.601 2.751 2.601 18 INFECTIOUS 0.000000 3200.000000
1 308.6326795379818 309.2406335410153 2.301 2.601 2.301 2.601 17 SUSCEPTIBLE 930.963451 3200.000000
2 309.0753527743062 309.5847180429107 2.751 2.601 2.751 2.601 18 INFECTIOUS 0.000000 3200.000000
1 309.2406335410153 309.8485875440488 2.301 2.601 2.301 2.601 17 SUSCEPTIBLE 940.054015 3200.000000
2 309.5847180429107 310.0940833115152 2.751 2.601 2.751 2.601 18 INFECTIOUS 0.000000 3200.000000
1 309.8485875440488 310.45654154708234 2.301 2.601 2.301 2.601 17 SUSCEPTIBLE 944.666414 3200.000000
2 310.0940833115152 310.6034485801197 2.751 2.601 2.751 2.601 18 INFECTIOUS 0.000000 3200.000000
1 310.45654154708234 311.06449555011585 2.301 2.601 2.301 2.601 17 SUSCEPTIBLE 953.884820 3200.000000
2 310.6034485801197 311.11281384872416 2.751 2.601 2.751 2.601 18 INFECTIOUS 0.000000 3200.000000
1 311.06449555011585 311.67244955314936 2.301 2.601 2.301 2.601 17 SUSCEPTIBLE 953.884820 3200.000000
2 311.11281384872416 311.62217911732864 2.751 2.601 2.751 2.601 18 INFECTIOUS 0.000000 3200.000000
2 311.62217911732864 312.1315443859331 2.751 2.601 2.751 2.601 18 INFECTIOUS 0.000000 3200.000000
1 311.67244955314936 312.2804035561829 2.301 2.601 2.301 2.601 17 SUSCEPTIBLE 953.884820 3200.000000
2 312.1315443859331 312.6409096545376 2.751 2.601 2.751 2.601 18 INFECTIOUS 0.000000 3200.000000
1 312.2804035561829 312.8883575592164 2.301 2.601 2.301 2.601 17 SUSCEPTIBLE 953.884820 3200.000000
2 312.6409096545376 313.1502749231421 2.751 2.601 2.751 2.601 18 INFECTIOUS 0.000000 3200.000000
1 312.8883575592164 313.4963115622499 2.301 2.601 2.301 2.601 17 SUSCEPTIBLE 958.480200 3200.000000
2 313.1502749231421 313.6596401917466 2.751 2.601 2.751 2.601 18 INFECTIOUS 0.000000 3200.000000
1 313.4963115622499 314.1042655652834 2.301 2.601 2.301 2.601 17 SUSCEPTIBLE 963.073456 3200.000000
2 313.6596401917466 314.16900546035106 2.751 2.601 2.751 2.601 18 INFECTIOUS 0.000000 3200.000000
1 314.1042655652834 314.7122195683169 2.301 2.601 2.301 2.601 17 SUSCEPTIBLE 972.394104 3200.000000
2 314.16900546035106 314.67837072895554 2.751 2.601 2.751 2.601 18 INFECTIOUS 0.000000 3200.000000
2 314.67837072895554 315.18773599756 2.751 2.601 2.751 2.601 18 INFECTIOUS 0.000000 3200.000000
1 314.7122195683169 315.32017357135044 2.301 2.601 2.301 2.601 17 SUSCEPTIBLE 977.051199 3200.000000
2 315.18773599756 315.6971012661645 2.751 2.601 2.751 2.601 18 INFECTIOUS 0.000000 3200.000000
1 315.32017357135044 315.92812757438395 2.301 2.601 2.301 2.601 17 SUSCEPTIBLE 977.051199 3200.000000
2 315.6971012661645 316.206466534769 2.751 2.601 2.751 2.601 18 INFECTIOUS 0.000000 3200.000000
1 315.92812757438395 316.53608157741746 2.301 2.601 2.301 2.601 17 SUSCEPTIBLE 977.051199 3200.000000
2 316.206466534769 316.7158318033735 2.751 2.601 2.751 2.601 18 INFECTIOUS 0.000000 3200.000000
1 316.53608157741746 317.144035580451 2.301 2.601 2.301 2.601 17 SUSCEPTIBLE 977.051199 3200.000000
2 316.7158318033735 317.22519707197796 2.751 2.601 2.751 2.601 18 INFECTIOUS 0.000000 3200.000000
1 317.144035580451 317.7519895834845 2.301 2.601 2.301 2.601 17 SUSCEPTIBLE 981.695400 3200.000000
2 317.22519707197796 317.73456234058244 2.751 2.601 2.751 2.601 18 INFECTIOUS 0.000000 3200.000000
2 317.73456234058244 318.2439276091869 2.751 2.601 2.751 2.601 18 INFECTIOUS 0.000000 3200.000000
1 317.7519895834845 318.359943586518 2.301 2.601 2.301 2.601 17 SUSCEPTIBLE 991.047632 3200.000000
2 318.2439276091869 318.7532928777914 2.751 2.601 2.751 2.601 18 INFECTIOUS 0.000000 3200.000000
1 318.359943586518 318.9678975895515 2.301 2.601 2.301 2.601 17 SUSCEPTIBLE 995.755632 3200.000000
2 318.7532928777914 319.2626581463959 2.751 2.601 2.751 2.601 18 INFECTIOUS 0.000000 3200.000000
1 318.9678975895515 319.575851592585 2.301 2.601 2.301 2.601 17 SUSCEPTIBLE 1000.461458 3200.000000
2 319.2626581463959 319.7720234150004 2.751 2.601 2.751 2.601 18 INFECTIOUS 0.000000 3200.000000
1 319.575851592585 320.18380559561854 2.301 2.601 2.301 2.601 17 SUSCEPTIBLE 1000.461458 3200.000000
2 319.7720234150004 320.28138868360486 2.751 2.601 2.751 2.601 18 INFECTIOUS 0.000000 3200.000000
1 320.18380559561854 320.79175959865205 2.301 2.601 2.301 2.601 17 SUSCEPTIBLE 1000.461458 3200.000000
2 320.28138868360486 320.79075395220934 2.751 2.601 2.751 2.601 18 INFECTIOUS 0.000000 3200.000000
2 320.79075395220934 321.3001192208138 2.751 2.601 2.751 2.601 18 INFECTIOUS 0.000000 3200.000000
1 320.79175959865205 321.39971360168556 2.301 2.601 2.301 2.601 17 SUSCEPTIBLE 1000.461458 3200.000000
2 321.3001192208138 321.8094844894183 2.751 2.601 2.751 2.601 18 INFECTIOUS 0.000000 3200.000000
1 321.39971360168556 322.0076676047191 2.301 2.601 2.301 2.601 17 SUSCEPTIBLE 1009.844883 3200.000000
2 321.8094844894183 322.3188497580228 2.751 2.601 2.751 2.601 18 INFECTIOUS 0.000000 3200.000000
1 322.0076676047191 322.6156216077526 2.301 2.601 2.301 2.601 17 SUSCEPTIBLE 1019.360141 3200.000000
2 322.3188497580228 322.8282150266273 2.751 2.601 2.751 2.601 18 INFECTIOUS 0.000000 3200.000000
1 322.6156216077526 323.2235756107861 2.301 2.601 2.301 2.601 17 SUSCEPTIBLE 1024.114473 3200.000000
2 322.8282150266273 323.33758029523176 2.751 2.601 2.751 2.601 18 INFECTIOUS 0.000000 3200.000000
1 323.2235756107861 323.8315296138196 2.301 2.601 2.301 2.601 17 SUSCEPTIBLE 1024.114473 3200.000000
2 323.33758029523176 323.84694556383624 2.751 2.601 2.751 2.601 18 INFECTIOUS 0.000000 3200.000000
1 323.8315296138196 324.4394836168531 2.301 2.601 2.301 2.601 17 SUSCEPTIBLE 1024.114473 3200.000000
2 323.84694556383624 324.3563108324407 2.751 2.601 2.751 2.601 18 INFECTIOUS 0.000000 3200.000000
2 324.3563108324407 324.8656761010452 2.751 2.601 2.751 2.601 18 INFECTIOUS 0.000000 3200.000000
1 324.4394836168531 325.04743761988664 2.301 2.601 2.301 2.601 17 SUSCEPTIBLE 1024.114473 3200.000000
2 324.8656761010452 325.3750413696497 2.751 2.601 2.751 2.601 18 INFECTIOUS 0.000000 3200.000000
1 325.04743761988664 325.65539162292015 2.301 2.601 2.301 2.601 17 SUSCEPTIBLE 1028.855641 3200.000000
2 325.3750413696497 325.8844066382542 2.751 2.601 2.751 2.601 18 INFECTIOUS 0.000000 3200.000000
1 325.65539162292015 326.26334562595366 2.301 2.601 2.301 2.601 17 SUSCEPTIBLE 1038.401675 3200.000000
2 325.8844066382542 326.39377190685866 2.751 2.601 2.751 2.601 18 INFECTIOUS 0.000000 3200.000000
1 326.26334562595366 326.8712996289872 2.301 2.601 2.301 2.601 17 SUSCEPTIBLE 1043.206509 3200.000000
2 326.39377190685866 326.90313717546314 2.751 2.601 2.751 2.601 18 INFECTIOUS 0.000000 3200.000000
1 326.8712996289872 327.4792536320207 2.301 2.601 2.301 2.601 17 SUSCEPTIBLE 1048.009124 3200.000000
2 326.90313717546314 327.4125024440676 2.751 2.601 2.751 2.601 18 INFECTIOUS 0.000000 3200.000000
2 327.4125024440676 327.9218677126721 2.751 2.601 2.751 2.601 18 INFECTIOUS 0.000000 3200.000000
1 327.4792536320207 328.0872076350542 2.301 2.601 2.301 2.601 17 SUSCEPTIBLE 1048.009124 3200.000000
2 327.9218677126721 328.4312329812766 2.751 2.601 2.751 2.601 18 INFECTIOUS 0.000000 3200.000000
1 328.0872076350542 328.6951616380877 2.301 2.601 2.301 2.601 17 SUSCEPTIBLE 1048.009124 3200.000000
2 328.4312329812766 328.9405982498811 2.751 2.601 2.751 2.601 18 INFECTIOUS 0.000000 3200.000000
1 328.6951616380877 329.3031156411212 2.301 2.601 2.301 2.601 17 SUSCEPTIBLE 1048.009124 3200.000000
2 328.9405982498811 329.44996351848556 2.751 2.601 2.751 2.601 18 INFECTIOUS 0.000000 3200.000000
1 329.3031156411212 329.91106964415474 2.301 2.601 2.301 2.601 17 SUSCEPTIBLE 1057.585547 3200.000000
2 329.44996351848556 329.95932878709004 2.751 2.601 2.751 2.601 18 INFECTIOUS 0.000000 3200.000000
1 329.91106964415474 330.51902364718825 2.301 2.601 2.301 2.601 17 SUSCEPTIBLE 1062.440706 3200.000000
2 329.95932878709004 330.4686940556945 2.751 2.601 2.751 2.601 18 INFECTIOUS 0.000000 3200.000000
2 330.4686940556945 330.978059324299 2.751 2.601 2.751 2.601 18 INFECTIOUS 0.000000 3200.000000
1 330.51902364718825 331.12697765022176 2.301 2.601 2.301 2.601 17 SUSCEPTIBLE 1072.144298 3200.000000
2 330.978059324299 331.4874245929035 2.751 2.601 2.751 2.601 18 INFECTIOUS 0.000000 3200.000000
1 331.12697765022176 331.7349316532553 2.301 2.601 2.301 2.601 17 SUSCEPTIBLE 1072.144298 3200.000000
2 331.4874245929035 331.996789861508 2.751 2.601 2.751 2.601 18 INFECTIOUS 0.000000 3200.000000
1 331.7349316532553 332.3428856562888 2.301 2.601 2.301 2.601 17 SUSCEPTIBLE 1072.144298 3200.000000
2 331.996789861508 332.50615513011246 2.751 2.601 2.751 2.601 18 INFECTIOUS 0.000000 3200.000000
1 332.3428856562888 332.9508396593223 2.301 2.601 2.301 2.601 17 SUSCEPTIBLE 1072.144298 3200.000000
2 332.50615513011246 333.01552039871694 2.751 2.601 2.751 2.601 18 INFECTIOUS 0.000000 3200.000000
1 332.9508396593223 333.5587936623558 2.301 2.601 2.301 2.601 17 SUSCEPTIBLE 1076.981542 3200.000000
2 333.01552039871694 333.5248856673214 2.751 2.601 2.751 2.601 18 INFECTIOUS 0.000000 3200.000000
2 333.5248856673214 334.0342509359259 2.751 2.601 2.751 2.601 18 INFECTIOUS 0.000000 3200.000000
1 333.5587936623558 334.1667476653893 2.301 2.601 2.301 2.601 17 SUSCEPTIBLE 1081.816552 3200.000000
2 334.0342509359259 334.5436162045304 2.751 2.601 2.751 2.601 18 INFECTIOUS 0.000000 3200.000000
1 334.1667476653893 334.77470166842284 2.301 2.601 2.301 2.601 17 SUSCEPTIBLE 1091.620372 3200.000000
2 334.5436162045304 335.0529814731349 2.751 2.601 2.751 2.601 18 INFECTIOUS 0.000000 3200.000000
1 334.77470166842284 335.38265567145635 2.301 2.601 2.301 2.601 17 SUSCEPTIBLE 1096.518885 3200.000000
2 335.0529814731349 335.56234674173936 2.751 2.601 2.751 2.601 18 INFECTIOUS 0.000000 3200.000000
1 335.38265567145635 335.99060967448986 2.301 2.601 2.301 2.601 17 SUSCEPTIBLE 1096.518885 3200.000000
2 335.56234674173936 336.07171201034384 2.751 2.601 2.751 2.601 18 INFECTIOUS 0.000000 3200.000000
1 335.99060967448986 336.5985636775234 2.301 2.601 2.301 2.601 17 SUSCEPTIBLE 1096.518885 3200.000000
2 336.07171201034384 336.5810772789483 2.751 2.601 2.751 2.601 18 INFECTIOUS 0.000000 3200.000000
2 336.5810772789483 337.0904425475528 2.751 2.601 2.751 2.601 18 INFECTIOUS 0.000000 3200.000000
1 336.5985636775234 337.2065176805569 2.301 2.601 2.301 2.601 17 SUSCEPTIBLE 1096.518885 3200.000000
2 337.0904425475528 337.5998078161573 2.751 2.601 2.751 2.601 18 INFECTIOUS 0.000000 3200.000000
1 337.2065176805569 337.8144716835904 2.301 2.601 2.301 2.601 17 SUSCEPTIBLE 1106.286530 3200.000000
2 337.5998078161573 338.1091730847618 2.751 2.601 2.751 2.601 18 INFECTIOUS 0.000000 3200.000000
1 337.8144716835904 338.4224256866239 2.301 2.601 2.301 2.601 17 SUSCEPTIBLE 1111.237234 3200.000000
2 338.1091730847618 338.61853835336626 2.751 2.601 2.751 2.601 18 INFECTIOUS 0.000000 3200.000000
1 338.4224256866239 339.0303796896574 2.301 2.601 2.301 2.601 17 SUSCEPTIBLE 1121.131783 3200.000000
2 338.61853835336626 339.12790362197075 2.751 2.601 2.751 2.601 18 INFECTIOUS 0.000000 3200.000000
1 339.0303796896574 339.63833369269094 2.301 2.601 2.301 2.601 17 SUSCEPTIBLE 1121.131783 3200.000000
2 339.12790362197075 339.6372688905752 2.751 2.601 2.751 2.601 18 INFECTIOUS 0.000000 3200.000000
2 339.6372688905752 340.1466341591797 2.751 2.601 2.751 2.601 18 INFECTIOUS 0.000000 3200.000000
1 339.63833369269094 340.24628769572445 2.301 2.601 2.301 2.601 17 SUSCEPTIBLE 1121.131783 3200.000000
2 340.1466341591797 340.6559994277842 2.751 2.601 2.751 2.601 18 INFECTIOUS 0.000000 3200.000000
1 340.24628769572445 340.85424169875796 2.301 2.601 2.301 2.601 17 SUSCEPTIBLE 1121.131783 3200.000000
2 340.6559994277842 341.1653646963887 2.751 2.601 2.751 2.601 18 INFECTIOUS 0.000000 3200.000000
1 340.85424169875796 341.4621957017915 2.301 2.601 2.301 2.601 17 SUSCEPTIBLE 1126.064219 3200.000000
2 341.1653646963887 341.67472996499316 2.751 2.601 2.751 2.601 18 INFECTIOUS 0.000000 3200.000000
1 341.4621957017915 342.070149704825 2.301 2.601 2.301 2.601 17 SUSCEPTIBLE 1130.994377 3200.000000
2 341.67472996499316 342.18409523359765 2.751 2.601 2.751 2.601 18 INFECTIOUS 0.000000 3200.000000
1 342.070149704825 342.6781037078585 2.301 2.601 2.301 2.601 17 SUSCEPTIBLE 1140.988361 3200.000000
2 342.18409523359765 342.69346050220213 2.751 2.601 2.751 2.601 18 INFECTIOUS 0.000000 3200.000000
1 342.6781037078585 343.286057710892 2.301 2.601 2.301 2.601 17 SUSCEPTIBLE 1145.981891 3200.000000
2 342.69346050220213 343.2028257708066 2.751 2.601 2.751 2.601 18 INFECTIOUS 0.000000 3200.000000
2 343.2028257708066 343.7121910394111 2.751 2.601 2.751 2.601 18 INFECTIOUS 0.000000 3200.000000
1 343.286057710892 343.8940117139255 2.301 2.601 2.301 2.601 17 SUSCEPTIBLE 1145.981891 3200.000000
2 343.7121910394111 344.2215563080156 2.751 2.601 2.751 2.601 18 INFECTIOUS 0.000000 3200.000000
1 343.8940117139255 344.50196571695903 2.301 2.601 2.301 2.601 17 SUSCEPTIBLE 1145.981891 3200.000000
2 344.2215563080156 344.73092157662006 2.751 2.601 2.751 2.601 18 INFECTIOUS 0.000000 3200.000000
1 344.50196571695903 345.10991971999255 2.301 2.601 2.301 2.601 17 SUSCEPTIBLE 1145.981891 3200.000000
2 344.73092157662006 345.24028684522455 2.751 2.601 2.751 2.601 18 INFECTIOUS 0.000000 3200.000000
1 345.10991971999255 345.71787372302606 2.301 2.601 2.301 2.601 17 SUSCEPTIBLE 1150.961595 3200.000000
2 345.24028684522455 345.74965211382903 2.751 2.601 2.751 2.601 18 INFECTIOUS 0.000000 3200.000000
1 345.71787372302606 346.3258277260596 2.301 2.601 2.301 2.601 17 SUSCEPTIBLE 1160.984368 3200.000000
2 345.74965211382903 346.2590173824335 2.751 2.601 2.751 2.601 18 INFECTIOUS 0.000000 3200.000000
2 346.2590173824335 346.768382651038 2.751 2.601 2.751 2.601 18 INFECTIOUS 0.000000 3200.000000
1 346.3258277260596 346.9337817290931 2.301 2.601 2.301 2.601 17 SUSCEPTIBLE 1166.027407 3200.000000
2 346.768382651038 347.2777479196425 2.751 2.601 2.751 2.601 18 INFECTIOUS 0.000000 3200.000000
1 346.9337817290931 347.5417357321266 2.301 2.601 2.301 2.601 17 SUSCEPTIBLE 1171.068117 3200.000000
2 347.2777479196425 347.78711318824696 2.751 2.601 2.751 2.601 18 INFECTIOUS 0.000000 3200.000000
1 347.5417357321266 348.1496897351601 2.301 2.601 2.301 2.601 17 SUSCEPTIBLE 1171.068117 3200.000000
2 347.78711318824696 348.29647845685145 2.751 2.601 2.751 2.601 18 INFECTIOUS 0.000000 3200.000000
1 348.1496897351601 348.7576437381936 2.301 2.601 2.301 2.601 17 SUSCEPTIBLE 1171.068117 3200.000000
2 348.29647845685145 348.80584372545593 2.751 2.601 2.751 2.601 18 INFECTIOUS 0.000000 3200.000000
1 348.7576437381936 349.36559774122713 2.301 2.601 2.301 2.601 17 SUSCEPTIBLE 1171.068117 3200.000000
2 348.80584372545593 349.3152089940604 2.751 2.601 2.751 2.601 18 INFECTIOUS 0.000000 3200.000000
2 349.3152089940604 349.8245742626649 2.751 2.601 2.751 2.601 18 INFECTIOUS 0.000000 3200.000000
1 349.36559774122713 349.97355174426065 2.301 2.601 2.301 2.601 17 SUSCEPTIBLE 1181.119301 3200.000000
2 349.8245742626649 350.3339395312694 2.751 2.601 2.751 2.601 18 INFECTIOUS 0.000000 3200.000000
1 349.97355174426065 350.58150574729416 2.301 2.601 2.301 2.601 17 SUSCEPTIBLE 1186.211677 3200.000000
2 350.3339395312694 350.84330479987386 2.751 2.601 2.751 2.601 18 INFECTIOUS 0.000000 3200.000000
1 350.58150574729416 351.18945975032767 2.301 2.601 2.301 2.601 17 SUSCEPTIBLE 1196.389372 3200.000000
2 350.84330479987386 351.35267006847835 2.751 2.601 2.751 2.601 18 INFECTIOUS 0.000000 3200.000000
1 351.18945975032767 351.7974137533612 2.301 2.601 2.301 2.601 17 SUSCEPTIBLE 1196.389372 3200.000000
2 351.35267006847835 351.86203533708283 2.751 2.601 2.751 2.601 18 INFECTIOUS 0.000000 3200.000000
1 351.7974137533612 352.4053677563947 2.301 2.601 2.301 2.601 17 SUSCEPTIBLE 1196.389372 3200.000000
2 351.86203533708283 352.3714006056873 2.751 2.601 2.751 2.601 18 INFECTIOUS 0.000000 3200.000000
2 352.3714006056873 352.8807658742918 2.751 2.601 2.751 2.601 18 INFECTIOUS 0.000000 3200.000000
1 352.4053677563947 353.0133217594282 2.301 2.601 2.301 2.601 17 SUSCEPTIBLE 1196.389372 3200.000000
2 352.8807658742918 353.3901311428963 2.751 2.601 2.751 2.601 18 INFECTIOUS 0.000000 3200.000000
1 353.0133217594282 353.6212757624617 2.301 2.601 2.301 2.601 17 SUSCEPTIBLE 1201.462957 3200.000000
2 353.3901311428963 353.89949641150076 2.751 2.601 2.751 2.601 18 INFECTIOUS 0.000000 3200.000000
1 353.6212757624617 354.22922976549523 2.301 2.601 2.301 2.601 17 SUSCEPTIBLE 1211.673364 3200.000000
2 353.89949641150076 354.40886168010525 2.751 2.601 2.751 2.601 18 INFECTIOUS 0.000000 3200.000000
1 354.22922976549523 354.83718376852875 2.301 2.601 2.301 2.601 17 SUSCEPTIBLE 1216.810154 3200.000000
2 354.40886168010525 354.91822694870973 2.751 2.601 2.751 2.601 18 INFECTIOUS 0.000000 3200.000000
1 354.83718376852875 355.44513777156226 2.301 2.601 2.301 2.601 17 SUSCEPTIBLE 1221.944572 3200.000000
2 354.91822694870973 355.4275922173142 2.751 2.601 2.751 2.601 18 INFECTIOUS 0.000000 3200.000000
2 355.4275922173142 355.9369574859187 2.751 2.601 2.751 2.601 18 INFECTIOUS 0.000000 3200.000000
1 355.44513777156226 356.05309177459577 2.301 2.601 2.301 2.601 17 SUSCEPTIBLE 1221.944572 3200.000000
2 355.9369574859187 356.4463227545232 2.751 2.601 2.751 2.601 18 INFECTIOUS 0.000000 3200.000000
1 356.05309177459577 356.6610457776293 2.301 2.601 2.301 2.601 17 SUSCEPTIBLE 1221.944572 3200.000000
2 356.4463227545232 356.95568802312766 2.751 2.601 2.751 2.601 18 INFECTIOUS 0.000000 3200.000000
1 356.6610457776293 357.2689997806628 2.301 2.601 2.301 2.601 17 SUSCEPTIBLE 1221.944572 3200.000000
2 356.95568802312766 357.46505329173215 2.751 2.601 2.751 2.601 18 INFECTIOUS 0.000000 3200.000000
1 357.2689997806628 357.8769537836963 2.301 2.601 2.301 2.601 17 SUSCEPTIBLE 1232.182610 3200.000000
2 357.46505329173215 357.97441856033663 2.751 2.601 2.751 2.601 18 INFECTIOUS 0.000000 3200.000000
1 357.8769537836963 358.4849077867298 2.301 2.601 2.301 2.601 17 SUSCEPTIBLE 1237.368348 3200.000000
2 357.97441856033663 358.4837838289411 2.751 2.601 2.751 2.601 18 INFECTIOUS 0.000000 3200.000000
2 358.4837838289411 358.9931490975456 2.751 2.601 2.751 2.601 18 INFECTIOUS 0.000000 3200.000000
1 358.4849077867298 359.09286178976333 2.301 2.601 2.301 2.601 17 SUSCEPTIBLE 1247.732639 3200.000000
2 358.9931490975456 359.5025143661501 2.751 2.601 2.751 2.601 18 INFECTIOUS 0.000000 3200.000000
1 359.09286178976333 359.70081579279685 2.301 2.601 2.301 2.601 17 SUSCEPTIBLE 1247.732639 3200.000000
2 359.5025143661501 360.01187963475456 2.751 2.601 2.751 2.601 18 INFECTIOUS 0.000000 3200.000000
1 359.70081579279685 360.30876979583036 2.301 2.601 2.301 2.601 17 SUSCEPTIBLE 1247.732639 3200.000000
2 360.01187963475456 360.52124490335905 2.751 2.601 2.751 2.601 18 INFECTIOUS 0.000000 3200.000000
1 360.30876979583036 360.91672379886387 2.301 2.601 2.301 2.601 17 SUSCEPTIBLE 1247.732639 3200.000000
2 360.52124490335905 361.03061017196353 2.751 2.601 2.751 2.601 18 INFECTIOUS 0.000000 3200.000000
1 360.91672379886387 361.5246778018974 2.301 2.601 2.301 2.601 17 SUSCEPTIBLE 1252.899242 3200.000000
2 361.03061017196353 361.539975440568 2.751 2.601 2.751 2.601 18 INFECTIOUS 0.000000 3200.000000
1 361.5246778018974 362.1326318049309 2.301 2.601 2.301 2.601 17 SUSCEPTIBLE 1258.063459 3200.000000
2 361.539975440568 362.0493407091725 2.751 2.601 2.751 2.601 18 INFECTIOUS 0.000000 3200.000000
2 362.0493407091725 362.558705977777 2.751 2.601 2.751 2.601 18 INFECTIOUS 0.000000 3200.000000
1 362.1326318049309 362.7405858079644 2.301 2.601 2.301 2.601 17 SUSCEPTIBLE 1268.525236 3200.000000
2 362.558705977777 363.06807124638146 2.751 2.601 2.751 2.601 18 INFECTIOUS 0.000000 3200.000000
1 362.7405858079644 363.3485398109979 2.301 2.601 2.301 2.601 17 SUSCEPTIBLE 1273.752499 3200.000000
2 363.06807124638146 363.57743651498595 2.751 2.601 2.751 2.601 18 INFECTIOUS 0.000000 3200.000000
1 363.3485398109979 363.95649381403143 2.301 2.601 2.301 2.601 17 SUSCEPTIBLE 1273.752499 3200.000000
2 363.57743651498595 364.08680178359043 2.751 2.601 2.751 2.601 18 INFECTIOUS 0.000000 3200.000000
1 363.95649381403143 364.56444781706494 2.301 2.601 2.301 2.601 17 SUSCEPTIBLE 1273.752499 3200.000000
2 364.08680178359043 364.5961670521949 2.751 2.601 2.751 2.601 18 INFECTIOUS 0.000000 3200.000000
1 364.56444781706494 365.17240182009846 2.301 2.601 2.301 2.601 17 SUSCEPTIBLE 1273.752499 3200.000000
2 364.5961670521949 365.1055323207994 2.751 2.601 2.751 2.601 18 INFECTIOUS 0.000000 3200.000000
2 365.1055323207994 365.6148975894039 2.751 2.601 2.751 2.601 18 INFECTIOUS 0.000000 3200.000000
1 365.17240182009846 365.78035582313197 2.301 2.601 2.301 2.601 17 SUSCEPTIBLE 1278.965290 3200.000000
2 365.6148975894039 366.12426285800836 2.751 2.601 2.751 2.601 18 INFECTIOUS 0.000000 3200.000000
1 365.78035582313197 366.3883098261655 2.301 2.601 2.301 2.601 17 SUSCEPTIBLE 1289.453915 3200.000000
2 366.12426285800836 366.63362812661285 2.751 2.601 2.751 2.601 18 INFECTIOUS 0.000000 3200.000000
1 366.3883098261655 366.996263829199 2.301 2.601 2.301 2.601 17 SUSCEPTIBLE 1294.729718 3200.000000
2 366.63362812661285 367.14299339521733 2.751 2.601 2.751 2.601 18 INFECTIOUS 0.000000 3200.000000
1 366.996263829199 367.6042178322325 2.301 2.601 2.301 2.601 17 SUSCEPTIBLE 1300.003084 3200.000000
2 367.14299339521733 367.6523586638218 2.751 2.601 2.751 2.601 18 INFECTIOUS 0.000000 3200.000000
1 367.6042178322325 368.212171835266 2.301 2.601 2.301 2.601 17 SUSCEPTIBLE 1300.003084 3200.000000
2 367.6523586638218 368.1617239324263 2.751 2.601 2.751 2.601 18 INFECTIOUS 0.000000 3200.000000
2 368.1617239324263 368.6710892010308 2.751 2.601 2.751 2.601 18 INFECTIOUS 0.000000 3200.000000
1 368.212171835266 368.82012583829953 2.301 2.601 2.301 2.601 17 SUSCEPTIBLE 1300.003084 3200.000000
2 368.6710892010308 369.18045446963527 2.751 2.601 2.751 2.601 18 INFECTIOUS 0.000000 3200.000000
1 368.82012583829953 369.42807984133304 2.301 2.601 2.301 2.601 17 SUSCEPTIBLE 1305.261850 3200.000000
2 369.18045446963527 369.68981973823975 2.751 2.601 2.751 2.601 18 INFECTIOUS 0.000000 3200.000000
1 369.42807984133304 370.03603384436656 2.301 2.601 2.301 2.601 17 SUSCEPTIBLE 1310.518186 3200.000000
2 369.68981973823975 370.19918500684423 2.751 2.601 2.751 2.601 18 INFECTIOUS 0.000000 3200.000000
1 370.03603384436656 370.64398784740007 2.301 2.601 2.301 2.601 17 SUSCEPTIBLE 1321.164074 3200.000000
2 370.19918500684423 370.7085502754487 2.751 2.601 2.751 2.601 18 INFECTIOUS 0.000000 3200.000000
1 370.64398784740007 371.2519418504336 2.301 2.601 2.301 2.601 17 SUSCEPTIBLE 1326.483330 3200.000000
2 370.7085502754487 371.2179155440532 2.751 2.601 2.751 2.601 18 INFECTIOUS 0.000000 3200.000000
2 371.2179155440532 371.7272808126577 2.751 2.601 2.751 2.601 18 INFECTIOUS 0.000000 3200.000000
1 371.2519418504336 371.8598958534671 2.301 2.601 2.301 2.601 17 SUSCEPTIBLE 1326.483330 3200.000000
2 371.7272808126577 372.23664608126217 2.751 2.601 2.751 2.601 18 INFECTIOUS 0.000000 3200.000000
1 371.8598958534671 372.4678498565006 2.301 2.601 2.301 2.601 17 SUSCEPTIBLE 1326.483330 3200.000000
2 372.23664608126217 372.74601134986665 2.751 2.601 2.751 2.601 18 INFECTIOUS 0.000000 3200.000000
1 372.4678498565006 373.0758038595341 2.301 2.601 2.301 2.601 17 SUSCEPTIBLE 1326.483330 3200.000000
2 372.74601134986665 373.25537661847113 2.751 2.601 2.751 2.601 18 INFECTIOUS 0.000000 3200.000000
1 373.0758038595341 373.68375786256763 2.301 2.601 2.301 2.601 17 SUSCEPTIBLE 1331.787858 3200.000000
2 373.25537661847113 373.7647418870756 2.751 2.601 2.751 2.601 18 INFECTIOUS 0.000000 3200.000000
1 373.68375786256763 374.29171186560114 2.301 2.601 2.301 2.601 17 SUSCEPTIBLE 1342.459830 3200.000000
2 373.7647418870756 374.2741071556801 2.751 2.601 2.751 2.601 18 INFECTIOUS 0.000000 3200.000000
2 374.2741071556801 374.7834724242846 2.751 2.601 2.751 2.601 18 INFECTIOUS 0.000000 3200.000000
1 374.29171186560114 374.89966586863466 2.301 2.601 2.301 2.601 17 SUSCEPTIBLE 1347.827244 3200.000000
2 374.7834724242846 375.29283769288907 2.751 2.601 2.751 2.601 18 INFECTIOUS 0.000000 3200.000000
1 374.89966586863466 375.50761987166817 2.301 2.601 2.301 2.601 17 SUSCEPTIBLE 1353.192178 3200.000000
2 375.29283769288907 375.80220296149355 2.751 2.601 2.751 2.601 18 INFECTIOUS 0.000000 3200.000000
1 375.50761987166817 376.1155738747017 2.301 2.601 2.301 2.601 17 SUSCEPTIBLE 1353.192178 3200.000000
2 375.80220296149355 376.31156823009803 2.751 2.601 2.751 2.601 18 INFECTIOUS 0.000000 3200.000000
1 376.1155738747017 376.7235278777352 2.301 2.601 2.301 2.601 17 SUSCEPTIBLE 1353.192178 3200.000000
2 376.31156823009803 376.8209334987025 2.751 2.601 2.751 2.601 18 INFECTIOUS 0.000000 3200.000000
1 376.7235278777352 377.3314818807687 2.301 2.601 2.301 2.601 17 SUSCEPTIBLE 1353.192178 3200.000000
2 376.8209334987025 377.330298767307 2.751 2.601 2.751 2.601 18 INFECTIOUS 0.000000 3200.000000
2 377.330298767307 377.8396640359115 2.751 2.601 2.751 2.601 18 INFECTIOUS 0.000000 3200.000000
1 377.3314818807687 377.9394358838022 2.301 2.601 2.301 2.601 17 SUSCEPTIBLE 1363.889866 3200.000000
2 377.8396640359115 378.34902930451597 2.751 2.601 2.751 2.601 18 INFECTIOUS 0.000000 3200.000000
1 377.9394358838022 378.54738988683573 2.301 2.601 2.301 2.601 17 SUSCEPTIBLE 1369.305270 3200.000000
2 378.34902930451597 378.85839457312045 2.751 2.601 2.751 2.601 18 INFECTIOUS 0.000000 3200.000000
1 378.54738988683573 379.15534388986924 2.301 2.601 2.301 2.601 17 SUSCEPTIBLE 1380.128574 3200.000000
2 378.85839457312045 379.36775984172493 2.751 2.601 2.751 2.601 18 INFECTIOUS 0.000000 3200.000000
1 379.15534388986924 379.76329789290276 2.301 2.601 2.301 2.601 17 SUSCEPTIBLE 1380.128574 3200.000000
2 379.36775984172493 379.8771251103294 2.751 2.601 2.751 2.601 18 INFECTIOUS 0.000000 3200.000000
1 379.76329789290276 380.37125189593627 2.301 2.601 2.301 2.601 17 SUSCEPTIBLE 1380.128574 3200.000000
2 379.8771251103294 380.3864903789339 2.751 2.601 2.751 2.601 18 INFECTIOUS 0.000000 3200.000000
1 380.37125189593627 380.9792058989698 2.301 2.601 2.301 2.601 17 SUSCEPTIBLE 1380.128574 3200.000000
2 380.3864903789339 380.8958556475384 2.751 2.601 2.751 2.601 18 INFECTIOUS 0.000000 3200.000000
2 380.8958556475384 381.40522091614287 2.751 2.601 2.751 2.601 18 INFECTIOUS 0.000000 3200.000000
1 380.9792058989698 381.5871599020033 2.301 2.601 2.301 2.601 17 SUSCEPTIBLE 1385.523996 3200.000000
2 381.40522091614287 381.91458618474735 2.751 2.601 2.751 2.601 18 INFECTIOUS 0.000000 3200.000000
1 381.5871599020033 382.1951139050368 2.301 2.601 2.301 2.601 17 SUSCEPTIBLE 1390.916925 3200.000000
2 381.91458618474735 382.42395145335183 2.751 2.601 2.751 2.601 18 INFECTIOUS 0.000000 3200.000000
1 382.1951139050368 382.8030679080703 2.301 2.601 2.301 2.601 17 SUSCEPTIBLE 1401.835810 3200.000000
2 382.42395145335183 382.9333167219563 2.751 2.601 2.751 2.601 18 INFECTIOUS 0.000000 3200.000000
1 382.8030679080703 383.41102191110383 2.301 2.601 2.301 2.601 17 SUSCEPTIBLE 1407.291469 3200.000000
2 382.9333167219563 383.4426819905608 2.751 2.601 2.751 2.601 18 INFECTIOUS 0.000000 3200.000000
1 383.41102191110383 384.01897591413734 2.301 2.601 2.301 2.601 17 SUSCEPTIBLE 1407.291469 3200.000000
2 383.4426819905608 383.9520472591653 2.751 2.601 2.751 2.601 18 INFECTIOUS 0.000000 3200.000000
2 383.9520472591653 384.46141252776977 2.751 2.601 2.751 2.601 18 INFECTIOUS 0.000000 3200.000000
1 384.01897591413734 384.62692991717086 2.301 2.601 2.301 2.601 17 SUSCEPTIBLE 1407.291469 3200.000000
2 384.46141252776977 384.97077779637425 2.751 2.601 2.751 2.601 18 INFECTIOUS 0.000000 3200.000000
1 384.62692991717086 385.23488392020437 2.301 2.601 2.301 2.601 17 SUSCEPTIBLE 1407.291469 3200.000000
2 384.97077779637425 385.48014306497873 2.751 2.601 2.751 2.601 18 INFECTIOUS 0.000000 3200.000000
1 385.23488392020437 385.8428379232379 2.301 2.601 2.301 2.601 17 SUSCEPTIBLE 1418.170064 3200.000000
2 385.48014306497873 385.9895083335832 2.751 2.601 2.751 2.601 18 INFECTIOUS 0.000000 3200.000000
1 385.8428379232379 386.4507919262714 2.301 2.601 2.301 2.601 17 SUSCEPTIBLE 1423.675859 3200.000000
2 385.9895083335832 386.4988736021877 2.751 2.601 2.751 2.601 18 INFECTIOUS 0.000000 3200.000000
1 386.4507919262714 387.0587459293049 2.301 2.601 2.301 2.601 17 SUSCEPTIBLE 1434.679819 3200.000000
2 386.4988736021877 387.0082388707922 2.751 2.601 2.751 2.601 18 INFECTIOUS 0.000000 3200.000000
2 387.0082388707922 387.51760413939667 2.751 2.601 2.751 2.601 18 INFECTIOUS 0.000000 3200.000000
1 387.0587459293049 387.6666999323384 2.301 2.601 2.301 2.601 17 SUSCEPTIBLE 1434.679819 3200.000000
2 387.51760413939667 388.02696940800115 2.751 2.601 2.751 2.601 18 INFECTIOUS 0.000000 3200.000000
1 387.6666999323384 388.27465393537193 2.301 2.601 2.301 2.601 17 SUSCEPTIBLE 1434.679819 3200.000000
2 388.02696940800115 388.53633467660563 2.751 2.601 2.751 2.601 18 INFECTIOUS 0.000000 3200.000000
1 388.27465393537193 388.88260793840544 2.301 2.601 2.301 2.601 17 SUSCEPTIBLE 1434.679819 3200.000000
2 388.53633467660563 389.0456999452101 2.751 2.601 2.751 2.601 18 INFECTIOUS 0.000000 3200.000000
1 388.88260793840544 389.49056194143895 2.301 2.601 2.301 2.601 17 SUSCEPTIBLE 1440.165298 3200.000000
2 389.0456999452101 389.5550652138146 2.751 2.601 2.751 2.601 18 INFECTIOUS 0.000000 3200.000000
1 389.49056194143895 390.09851594447247 2.301 2.601 2.301 2.601 17 SUSCEPTIBLE 1445.648243 3200.000000
2 389.5550652138146 390.0644304824191 2.751 2.601 2.751 2.601 18 INFECTIOUS 0.000000 3200.000000
2 390.0644304824191 390.57379575102357 2.751 2.601 2.751 2.601 18 INFECTIOUS 0.000000 3200.000000
1 390.09851594447247 390.706469947506 2.301 2.601 2.301 2.601 17 SUSCEPTIBLE 1456.747034 3200.000000
2 390.57379575102357 391.08316101962805 2.751 2.601 2.751 2.601 18 INFECTIOUS 0.000000 3200.000000
1 390.706469947506 391.3144239505395 2.301 2.601 2.301 2.601 17 SUSCEPTIBLE 1462.292585 3200.000000
2 391.08316101962805 391.59252628823253 2.751 2.601 2.751 2.601 18 INFECTIOUS 0.000000 3200.000000
1 391.3144239505395 391.922377953573 2.301 2.601 2.301 2.601 17 SUSCEPTIBLE 1462.292585 3200.000000
2 391.59252628823253 392.101891556837 2.751 2.601 2.751 2.601 18 INFECTIOUS 0.000000 3200.000000
1 391.922377953573 392.5303319566065 2.301 2.601 2.301 2.601 17 SUSCEPTIBLE 1462.292585 3200.000000
2 392.101891556837 392.6112568254415 2.751 2.601 2.751 2.601 18 INFECTIOUS 0.000000 3200.000000
1 392.5303319566065 393.13828595964003 2.301 2.601 2.301 2.601 17 SUSCEPTIBLE 1462.292585 3200.000000
2 392.6112568254415 393.120622094046 2.751 2.601 2.751 2.601 18 INFECTIOUS 0.000000 3200.000000
2 393.120622094046 393.62998736265047 2.751 2.601 2.751 2.601 18 INFECTIOUS 0.000000 3200.000000
1 393.13828595964003 393.74623996267354 2.301 2.601 2.301 2.601 17 SUSCEPTIBLE 1467.822781 3200.000000
2 393.62998736265047 394.13935263125495 2.751 2.601 2.751 2.601 18 INFECTIOUS 0.000000 3200.000000
1 393.74623996267354 394.35419396570705 2.301 2.601 2.301 2.601 17 SUSCEPTIBLE 1478.945777 3200.000000
2 394.13935263125495 394.64871789985943 2.751 2.601 2.751 2.601 18 INFECTIOUS 0.000000 3200.000000
1 394.35419396570705 394.96214796874057 2.301 2.601 2.301 2.601 17 SUSCEPTIBLE 1484.538546 3200.000000
2 394.64871789985943 395.1580831684639 2.751 2.601 2.751 2.601 18 INFECTIOUS 0.000000 3200.000000
1 394.96214796874057 395.5701019717741 2.301 2.601 2.301 2.601 17 SUSCEPTIBLE 1490.128731 3200.000000
2 395.1580831684639 395.6674484370684 2.751 2.601 2.751 2.601 18 INFECTIOUS 0.000000 3200.000000
1 395.5701019717741 396.1780559748076 2.301 2.601 2.301 2.601 17 SUSCEPTIBLE 1490.128731 3200.000000
2 395.6674484370684 396.1768137056729 2.751 2.601 2.751 2.601 18 INFECTIOUS 0.000000 3200.000000
2 396.1768137056729 396.68617897427737 2.751 2.601 2.751 2.601 18 INFECTIOUS 0.000000 3200.000000
1 396.1780559748076 396.7860099778411 2.301 2.601 2.301 2.601 17 SUSCEPTIBLE 1490.128731 3200.000000
2 396.68617897427737 397.19554424288185 2.751 2.601 2.751 2.601 18 INFECTIOUS 0.000000 3200.000000
1 396.7860099778411 397.3939639808746 2.301 2.601 2.301 2.601 17 SUSCEPTIBLE 1490.128731 3200.000000
2 397.19554424288185 397.70490951148633 2.751 2.601 2.751 2.601 18 INFECTIOUS 0.000000 3200.000000
1 397.3939639808746 398.00191798390813 2.301 2.601 2.301 2.601 17 SUSCEPTIBLE 1501.275571 3200.000000
2 397.70490951148633 398.2142747800908 2.751 2.601 2.751 2.601 18 INFECTIOUS 0.000000 3200.000000
1 398.00191798390813 398.60987198694164 2.301 2.601 2.301 2.601 17 SUSCEPTIBLE 1512.552614 3200.000000
2 398.2142747800908 398.7236400486953 2.751 2.601 2.751 2.601 18 INFECTIOUS 0.000000 3200.000000
1 398.60987198694164 399.21782598997515 2.301 2.601 2.301 2.601 17 SUSCEPTIBLE 1518.187228 3200.000000
2 398.7236400486953 399.2330053172998 2.751 2.601 2.751 2.601 18 INFECTIOUS 0.000000 3200.000000
1 399.21782598997515 399.82577999300867 2.301 2.601 2.301 2.601 17 SUSCEPTIBLE 1518.187228 3200.000000
2 399.2330053172998 399.74237058590427 2.751 2.601 2.751 2.601 18 INFECTIOUS 0.000000 3200.000000
2 399.74237058590427 400.25173585450875 2.751 2.601 2.751 2.601 18 INFECTIOUS 0.000000 3200.000000
1 399.82577999300867 400.4337339960422 2.301 2.601 2.301 2.601 17 SUSCEPTIBLE 1518.187228 3200.000000
2 400.25173585450875 400.76110112311324 2.751 2.601 2.751 2.601 18 INFECTIOUS 0.000000 3200.000000
1 400.4337339960422 401.0416879990757 2.301 2.601 2.301 2.601 17 SUSCEPTIBLE 1518.187228 3200.000000
2 400.76110112311324 401.2704663917177 2.751 2.601 2.751 2.601 18 INFECTIOUS 0.000000 3200.000000
1 401.0416879990757 401.6496420021092 2.301 2.601 2.301 2.601 17 SUSCEPTIBLE 1523.806242 3200.000000
2 401.2704663917177 401.7798316603222 2.751 2.601 2.751 2.601 18 INFECTIOUS 0.000000 3200.000000
1 401.6496420021092 402.2575960051427 2.301 2.601 2.301 2.601 17 SUSCEPTIBLE 1535.106749 3200.000000
2 401.7798316603222 402.2891969289267 2.751 2.601 2.751 2.601 18 INFECTIOUS 0.000000 3200.000000
1 402.2575960051427 402.8655500081762 2.301 2.601 2.301 2.601 17 SUSCEPTIBLE 1540.788213 3200.000000
2 402.2891969289267 402.79856219753117 2.751 2.601 2.751 2.601 18 INFECTIOUS 0.000000 3200.000000
2 402.79856219753117 403.30792746613565 2.751 2.601 2.751 2.601 18 INFECTIOUS 0.000000 3200.000000
1 402.8655500081762 403.47350401120974 2.301 2.601 2.301 2.601 17 SUSCEPTIBLE 1546.467051 3200.000000
2 403.30792746613565 403.81729273474014 2.751 2.601 2.751 2.601 18 INFECTIOUS 0.000000 3200.000000
1 403.47350401120974 404.08145801424325 2.301 2.601 2.301 2.601 17 SUSCEPTIBLE 1546.467051 3200.000000
2 403.81729273474014 404.3266580033446 2.751 2.601 2.751 2.601 18 INFECTIOUS 0.000000 3200.000000
1 404.08145801424325 404.68941201727677 2.301 2.601 2.301 2.601 17 SUSCEPTIBLE 1546.467051 3200.000000
2 404.3266580033446 404.8360232719491 2.751 2.601 2.751 2.601 18 INFECTIOUS 0.000000 3200.000000
1 404.68941201727677 405.2973660203103 2.301 2.601 2.301 2.601 17 SUSCEPTIBLE 1546.467051 3200.000000
2 404.8360232719491 405.3453885405536 2.751 2.601 2.751 2.601 18 INFECTIOUS 0.000000 3200.000000
1 405.2973660203103 405.9053200233438 2.301 2.601 2.301 2.601 17 SUSCEPTIBLE 1557.790666 3200.000000
2 405.3453885405536 405.85475380915807 2.751 2.601 2.751 2.601 18 INFECTIOUS 0.000000 3200.000000
2 405.85475380915807 406.36411907776255 2.751 2.601 2.751 2.601 18 INFECTIOUS 0.000000 3200.000000
1 405.9053200233438 406.5132740263773 2.301 2.601 2.301 2.601 17 SUSCEPTIBLE 1563.518816 3200.000000
2 406.36411907776255 406.87348434636704 2.751 2.601 2.751 2.601 18 INFECTIOUS 0.000000 3200.000000
1 406.5132740263773 407.1212280294108 2.301 2.601 2.301 2.601 17 SUSCEPTIBLE 1574.967180 3200.000000
2 406.87348434636704 407.3828496149715 2.751 2.601 2.751 2.601 18 INFECTIOUS 0.000000 3200.000000
1 407.1212280294108 407.7291820324443 2.301 2.601 2.301 2.601 17 SUSCEPTIBLE 1574.967180 3200.000000
2 407.3828496149715 407.892214883576 2.751 2.601 2.751 2.601 18 INFECTIOUS 0.000000 3200.000000
1 407.7291820324443 408.33713603547784 2.301 2.601 2.301 2.601 17 SUSCEPTIBLE 1574.967180 3200.000000
2 407.892214883576 408.4015801521805 2.751 2.601 2.751 2.601 18 INFECTIOUS 0.000000 3200.000000
1 408.33713603547784 408.94509003851135 2.301 2.601 2.301 2.601 17 SUSCEPTIBLE 1574.967180 3200.000000
2 408.4015801521805 408.91094542078497 2.751 2.601 2.751 2.601 18 INFECTIOUS 0.000000 3200.000000
2 408.91094542078497 409.42031068938945 2.751 2.601 2.751 2.601 18 INFECTIOUS 0.000000 3200.000000
1 408.94509003851135 409.55304404154487 2.301 2.601 2.301 2.601 17 SUSCEPTIBLE 1580.674194 3200.000000
2 409.42031068938945 409.92967595799394 2.751 2.601 2.751 2.601 18 INFECTIOUS 0.000000 3200.000000
1 409.55304404154487 410.1609980445784 2.301 2.601 2.301 2.601 17 SUSCEPTIBLE 1586.378571 3200.000000
2 409.92967595799394 410.4390412265984 2.751 2.601 2.751 2.601 18 INFECTIOUS 0.000000 3200.000000
1 410.1609980445784 410.7689520476119 2.301 2.601 2.301 2.601 17 SUSCEPTIBLE 1597.919921 3200.000000
2 410.4390412265984 410.9484064952029 2.751 2.601 2.751 2.601 18 INFECTIOUS 0.000000 3200.000000
1 410.7689520476119 411.3769060506454 2.301 2.601 2.301 2.601 17 SUSCEPTIBLE 1603.686598 3200.000000
2 410.9484064952029 411.4577717638074 2.751 2.601 2.751 2.601 18 INFECTIOUS 0.000000 3200.000000
1 411.3769060506454 411.9848600536789 2.301 2.601 2.301 2.601 17 SUSCEPTIBLE 1603.686598 3200.000000
2 411.4577717638074 411.96713703241187 2.751 2.601 2.751 2.601 18 INFECTIOUS 0.000000 3200.000000
2 411.96713703241187 412.47650230101635 2.751 2.601 2.751 2.601 18 INFECTIOUS 0.000000 3200.000000
1 411.9848600536789 412.5928140567124 2.301 2.601 2.301 2.601 17 SUSCEPTIBLE 1603.686598 3200.000000
2 412.47650230101635 412.98586756962084 2.751 2.601 2.751 2.601 18 INFECTIOUS 0.000000 3200.000000
1 412.5928140567124 413.20076805974594 2.301 2.601 2.301 2.601 17 SUSCEPTIBLE 1603.686598 3200.000000
2 412.98586756962084 413.4952328382253 2.751 2.601 2.751 2.601 18 INFECTIOUS 0.000000 3200.000000
1 413.20076805974594 413.80872206277945 2.301 2.601 2.301 2.601 17 SUSCEPTIBLE 1615.185361 3200.000000
2 413.4952328382253 414.0045981068298 2.751 2.601 2.751 2.601 18 INFECTIOUS 0.000000 3200.000000
1 413.80872206277945 414.41667606581296 2.301 2.601 2.301 2.601 17 SUSCEPTIBLE 1621.001026 3200.000000
2 414.0045981068298 414.5139633754343 2.751 2.601 2.751 2.601 18 INFECTIOUS 0.000000 3200.000000
1 414.41667606581296 415.0246300688465 2.301 2.601 2.301 2.601 17 SUSCEPTIBLE 1632.624295 3200.000000
2 414.5139633754343 415.02332864403877 2.751 2.601 2.751 2.601 18 INFECTIOUS 0.000000 3200.000000
2 415.02332864403877 415.53269391264325 2.751 2.601 2.751 2.601 18 INFECTIOUS 0.000000 3200.000000
1 415.0246300688465 415.63258407188 2.301 2.601 2.301 2.601 17 SUSCEPTIBLE 1632.624295 3200.000000
2 415.53269391264325 416.04205918124774 2.751 2.601 2.751 2.601 18 INFECTIOUS 0.000000 3200.000000
1 415.63258407188 416.2405380749135 2.301 2.601 2.301 2.601 17 SUSCEPTIBLE 1632.624295 3200.000000
2 416.04205918124774 416.5514244498522 2.751 2.601 2.751 2.601 18 INFECTIOUS 0.000000 3200.000000
1 416.2405380749135 416.848492077947 2.301 2.601 2.301 2.601 17 SUSCEPTIBLE 1632.624295 3200.000000
2 416.5514244498522 417.0607897184567 2.751 2.601 2.751 2.601 18 INFECTIOUS 0.000000 3200.000000
1 416.848492077947 417.4564460809805 2.301 2.601 2.301 2.601 17 SUSCEPTIBLE 1638.418500 3200.000000
2 417.0607897184567 417.5701549870612 2.751 2.601 2.751 2.601 18 INFECTIOUS 0.000000 3200.000000
1 417.4564460809805 418.06440008401404 2.301 2.601 2.301 2.601 17 SUSCEPTIBLE 1644.210028 3200.000000
2 417.5701549870612 418.07952025566567 2.751 2.601 2.751 2.601 18 INFECTIOUS 0.000000 3200.000000
1 418.06440008401404 418.67235408704755 2.301 2.601 2.301 2.601 17 SUSCEPTIBLE 1655.925558 3200.000000
2 418.07952025566567 418.58888552427015 2.751 2.601 2.751 2.601 18 INFECTIOUS 0.000000 3200.000000
2 418.58888552427015 419.09825079287464 2.751 2.601 2.751 2.601 18 INFECTIOUS 0.000000 3200.000000
1 418.67235408704755 419.28030809008106 2.301 2.601 2.301 2.601 17 SUSCEPTIBLE 1661.779264 3200.000000
2 419.09825079287464 419.6076160614791 2.751 2.601 2.751 2.601 18 INFECTIOUS 0.000000 3200.000000
1 419.28030809008106 419.8882620931146 2.301 2.601 2.301 2.601 17 SUSCEPTIBLE 1661.779264 3200.000000
2 419.6076160614791 420.1169813300836 2.751 2.601 2.751 2.601 18 INFECTIOUS 0.000000 3200.000000
1 419.8882620931146 420.4962160961481 2.301 2.601 2.301 2.601 17 SUSCEPTIBLE 1661.779264 3200.000000
2 420.1169813300836 420.6263465986881 2.751 2.601 2.751 2.601 18 INFECTIOUS 0.000000 3200.000000
1 420.4962160961481 421.1041700991816 2.301 2.601 2.301 2.601 17 SUSCEPTIBLE 1661.779264 3200.000000
2 420.6263465986881 421.13571186729257 2.751 2.601 2.751 2.601 18 INFECTIOUS 0.000000 3200.000000
1 421.1041700991816 421.7121241022151 2.301 2.601 2.301 2.601 17 SUSCEPTIBLE 1667.616763 3200.000000
2 421.13571186729257 421.64507713589705 2.751 2.601 2.751 2.601 18 INFECTIOUS 0.000000 3200.000000
2 421.64507713589705 422.15444240450154 2.751 2.601 2.751 2.601 18 INFECTIOUS 0.000000 3200.000000
1 421.7121241022151 422.3200781052486 2.301 2.601 2.301 2.601 17 SUSCEPTIBLE 1679.353938 3200.000000
2 422.15444240450154 422.663807673106 2.751 2.601 2.751 2.601 18 INFECTIOUS 0.000000 3200.000000
1 422.3200781052486 422.92803210828214 2.301 2.601 2.301 2.601 17 SUSCEPTIBLE 1685.253584 3200.000000
2 422.663807673106 423.1731729417105 2.751 2.601 2.751 2.601 18 INFECTIOUS 0.000000 3200.000000
1 422.92803210828214 423.53598611131565 2.301 2.601 2.301 2.601 17 SUSCEPTIBLE 1691.150505 3200.000000
2 423.1731729417105 423.682538210315 2.751 2.601 2.751 2.601 18 INFECTIOUS 0.000000 3200.000000
1 423.53598611131565 424.14394011434916 2.301 2.601 2.301 2.601 17 SUSCEPTIBLE 1691.150505 3200.000000
2 423.682538210315 424.19190347891947 2.751 2.601 2.751 2.601 18 INFECTIOUS 0.000000 3200.000000
1 424.14394011434916 424.7518941173827 2.301 2.601 2.301 2.601 17 SUSCEPTIBLE 1691.150505 3200.000000
2 424.19190347891947 424.70126874752395 2.751 2.601 2.751 2.601 18 INFECTIOUS 0.000000 3200.000000
2 424.70126874752395 425.21063401612844 2.751 2.601 2.751 2.601 18 INFECTIOUS 0.000000 3200.000000
1 424.7518941173827 425.3598481204162 2.301 2.601 2.301 2.601 17 SUSCEPTIBLE 1691.150505 3200.000000
2 425.21063401612844 425.7199992847329 2.751 2.601 2.751 2.601 18 INFECTIOUS 0.000000 3200.000000
1 425.3598481204162 425.9678021234497 2.301 2.601 2.301 2.601 17 SUSCEPTIBLE 1702.908975 3200.000000
2 425.7199992847329 426.2293645533374 2.751 2.601 2.751 2.601 18 INFECTIOUS 0.000000 3200.000000
1 425.9678021234497 426.5757561264832 2.301 2.601 2.301 2.601 17 SUSCEPTIBLE 1708.854402 3200.000000
2 426.2293645533374 426.7387298219419 2.751 2.601 2.751 2.601 18 INFECTIOUS 0.000000 3200.000000
1 426.5757561264832 427.1837101295167 2.301 2.601 2.301 2.601 17 SUSCEPTIBLE 1720.737018 3200.000000
2 426.7387298219419 427.24809509054637 2.751 2.601 2.751 2.601 18 INFECTIOUS 0.000000 3200.000000
1 427.1837101295167 427.79166413255024 2.301 2.601 2.301 2.601 17 SUSCEPTIBLE 1720.737018 3200.000000
2 427.24809509054637 427.75746035915085 2.751 2.601 2.751 2.601 18 INFECTIOUS 0.000000 3200.000000
2 427.75746035915085 428.26682562775534 2.751 2.601 2.751 2.601 18 INFECTIOUS 0.000000 3200.000000
1 427.79166413255024 428.39961813558375 2.301 2.601 2.301 2.601 17 SUSCEPTIBLE 1720.737018 3200.000000
2 428.26682562775534 428.7761908963598 2.751 2.601 2.751 2.601 18 INFECTIOUS 0.000000 3200.000000
1 428.39961813558375 429.00757213861726 2.301 2.601 2.301 2.601 17 SUSCEPTIBLE 1720.737018 3200.000000
2 428.7761908963598 429.2855561649643 2.751 2.601 2.751 2.601 18 INFECTIOUS 0.000000 3200.000000
1 429.00757213861726 429.6155261416508 2.301 2.601 2.301 2.601 17 SUSCEPTIBLE 1726.660508 3200.000000
2 429.2855561649643 429.7949214335688 2.751 2.601 2.751 2.601 18 INFECTIOUS 0.000000 3200.000000
1 429.6155261416508 430.2234801446843 2.301 2.601 2.301 2.601 17 SUSCEPTIBLE 1738.569544 3200.000000
2 429.7949214335688 430.3042867021733 2.751 2.601 2.751 2.601 18 INFECTIOUS 0.000000 3200.000000
1 430.2234801446843 430.8314341477178 2.301 2.601 2.301 2.601 17 SUSCEPTIBLE 1744.555061 3200.000000
2 430.3042867021733 430.81365197077776 2.751 2.601 2.751 2.601 18 INFECTIOUS 0.000000 3200.000000
2 430.81365197077776 431.32301723938224 2.751 2.601 2.751 2.601 18 INFECTIOUS 0.000000 3200.000000
1 430.8314341477178 431.4393881507513 2.301 2.601 2.301 2.601 17 SUSCEPTIBLE 1750.537814 3200.000000
2 431.32301723938224 431.8323825079867 2.751 2.601 2.751 2.601 18 INFECTIOUS 0.000000 3200.000000
1 431.4393881507513 432.0473421537848 2.301 2.601 2.301 2.601 17 SUSCEPTIBLE 1750.537814 3200.000000
2 431.8323825079867 432.3417477765912 2.751 2.601 2.751 2.601 18 INFECTIOUS 0.000000 3200.000000
1 432.0473421537848 432.65529615681834 2.301 2.601 2.301 2.601 17 SUSCEPTIBLE 1750.537814 3200.000000
2 432.3417477765912 432.8511130451957 2.751 2.601 2.751 2.601 18 INFECTIOUS 0.000000 3200.000000
1 432.65529615681834 433.26325015985185 2.301 2.601 2.301 2.601 17 SUSCEPTIBLE 1750.537814 3200.000000
2 432.8511130451957 433.3604783138002 2.751 2.601 2.751 2.601 18 INFECTIOUS 0.000000 3200.000000
1 433.26325015985185 433.87120416288536 2.301 2.601 2.301 2.601 17 SUSCEPTIBLE 1762.467432 3200.000000
2 433.3604783138002 433.86984358240466 2.751 2.601 2.751 2.601 18 INFECTIOUS 0.000000 3200.000000
2 433.86984358240466 434.37920885100914 2.751 2.601 2.751 2.601 18 INFECTIOUS 0.000000 3200.000000
1 433.87120416288536 434.4791581659189 2.301 2.601 2.301 2.601 17 SUSCEPTIBLE 1768.498374 3200.000000
2 434.37920885100914 434.8885741196136 2.751 2.601 2.751 2.601 18 INFECTIOUS 0.000000 3200.000000
1 434.4791581659189 435.0871121689524 2.301 2.601 2.301 2.601 17 SUSCEPTIBLE 1780.551902 3200.000000
2 434.8885741196136 435.3979393882181 2.751 2.601 2.751 2.601 18 INFECTIOUS 0.000000 3200.000000
1 435.0871121689524 435.6950661719859 2.301 2.601 2.301 2.601 17 SUSCEPTIBLE 1780.551902 3200.000000
2 435.3979393882181 435.9073046568226 2.751 2.601 2.751 2.601 18 INFECTIOUS 0.000000 3200.000000
1 435.6950661719859 436.3030201750194 2.301 2.601 2.301 2.601 17 SUSCEPTIBLE 1780.551902 3200.000000
2 435.9073046568226 436.4166699254271 2.751 2.601 2.751 2.601 18 INFECTIOUS 0.000000 3200.000000
1 436.3030201750194 436.9109741780529 2.301 2.601 2.301 2.601 17 SUSCEPTIBLE 1780.551902 3200.000000
2 436.4166699254271 436.92603519403156 2.751 2.601 2.751 2.601 18 INFECTIOUS 0.000000 3200.000000
1 436.9109741780529 437.51892818108644 2.301 2.601 2.301 2.601 17 SUSCEPTIBLE 1786.560590 3200.000000
2 436.92603519403156 437.43540046263604 2.751 2.601 2.751 2.601 18 INFECTIOUS 0.000000 3200.000000
2 437.43540046263604 437.9447657312405 2.751 2.601 2.751 2.601 18 INFECTIOUS 0.000000 3200.000000
1 437.51892818108644 438.12688218411995 2.301 2.601 2.301 2.601 17 SUSCEPTIBLE 1792.566503 3200.000000
2 437.9447657312405 438.454130999845 2.751 2.601 2.751 2.601 18 INFECTIOUS 0.000000 3200.000000
1 438.12688218411995 438.73483618715346 2.301 2.601 2.301 2.601 17 SUSCEPTIBLE 1804.710506 3200.000000
2 438.454130999845 438.9634962684495 2.751 2.601 2.751 2.601 18 INFECTIOUS 0.000000 3200.000000
1 438.73483618715346 439.342790190187 2.301 2.601 2.301 2.601 17 SUSCEPTIBLE 1810.778300 3200.000000
2 438.9634962684495 439.472861537054 2.751 2.601 2.751 2.601 18 INFECTIOUS 0.000000 3200.000000
1 439.342790190187 439.9507441932205 2.301 2.601 2.301 2.601 17 SUSCEPTIBLE 1810.778300 3200.000000
2 439.472861537054 439.98222680565846 2.751 2.601 2.751 2.601 18 INFECTIOUS 0.000000 3200.000000
1 439.9507441932205 440.558698196254 2.301 2.601 2.301 2.601 17 SUSCEPTIBLE 1810.778300 3200.000000
2 439.98222680565846 440.49159207426294 2.751 2.601 2.751 2.601 18 INFECTIOUS 0.000000 3200.000000
2 440.49159207426294 441.0009573428674 2.751 2.601 2.751 2.601 18 INFECTIOUS 0.000000 3200.000000
1 440.558698196254 441.1666521992875 2.301 2.601 2.301 2.601 17 SUSCEPTIBLE 1810.778300 3200.000000
2 441.0009573428674 441.5103226114719 2.751 2.601 2.751 2.601 18 INFECTIOUS 0.000000 3200.000000
1 441.1666521992875 441.774606202321 2.301 2.601 2.301 2.601 17 SUSCEPTIBLE 1816.829294 3200.000000
2 441.5103226114719 442.0196878800764 2.751 2.601 2.751 2.601 18 INFECTIOUS 0.000000 3200.000000
1 441.774606202321 442.38256020535454 2.301 2.601 2.301 2.601 17 SUSCEPTIBLE 1828.993163 3200.000000
2 442.0196878800764 442.5290531486809 2.751 2.601 2.751 2.601 18 INFECTIOUS 0.000000 3200.000000
1 442.38256020535454 442.99051420838805 2.301 2.601 2.301 2.601 17 SUSCEPTIBLE 1835.106008 3200.000000
2 442.5290531486809 443.03841841728536 2.751 2.601 2.751 2.601 18 INFECTIOUS 0.000000 3200.000000
1 442.99051420838805 443.59846821142156 2.301 2.601 2.301 2.601 17 SUSCEPTIBLE 1841.216030 3200.000000
2 443.03841841728536 443.54778368588984 2.751 2.601 2.751 2.601 18 INFECTIOUS 0.000000 3200.000000
2 443.54778368588984 444.0571489544943 2.751 2.601 2.751 2.601 18 INFECTIOUS 0.000000 3200.000000
1 443.59846821142156 444.2064222144551 2.301 2.601 2.301 2.601 17 SUSCEPTIBLE 1841.216030 3200.000000
2 444.0571489544943 444.5665142230988 2.751 2.601 2.751 2.601 18 INFECTIOUS 0.000000 3200.000000
1 444.2064222144551 444.8143762174886 2.301 2.601 2.301 2.601 17 SUSCEPTIBLE 1841.216030 3200.000000
2 444.5665142230988 445.0758794917033 2.751 2.601 2.751 2.601 18 INFECTIOUS 0.000000 3200.000000
1 444.8143762174886 445.4223302205221 2.301 2.601 2.301 2.601 17 SUSCEPTIBLE 1847.309134 3200.000000
2 445.0758794917033 445.5852447603078 2.751 2.601 2.751 2.601 18 INFECTIOUS 0.000000 3200.000000
1 445.4223302205221 446.0302842235556 2.301 2.601 2.301 2.601 17 SUSCEPTIBLE 1853.399423 3200.000000
2 445.5852447603078 446.09461002891226 2.751 2.601 2.751 2.601 18 INFECTIOUS 0.000000 3200.000000
1 446.0302842235556 446.6382382265891 2.301 2.601 2.301 2.601 17 SUSCEPTIBLE 1865.712062 3200.000000
2 446.09461002891226 446.60397529751674 2.751 2.601 2.751 2.601 18 INFECTIOUS 0.000000 3200.000000
2 446.60397529751674 447.1133405661212 2.751 2.601 2.751 2.601 18 INFECTIOUS 0.000000 3200.000000
1 446.6382382265891 447.24619222962264 2.301 2.601 2.301 2.601 17 SUSCEPTIBLE 1871.864116 3200.000000
2 447.1133405661212 447.6227058347257 2.751 2.601 2.751 2.601 18 INFECTIOUS 0.000000 3200.000000
1 447.24619222962264 447.85414623265615 2.301 2.601 2.301 2.601 17 SUSCEPTIBLE 1871.864116 3200.000000
2 447.6227058347257 448.1320711033302 2.751 2.601 2.751 2.601 18 INFECTIOUS 0.000000 3200.000000
1 447.85414623265615 448.46210023568966 2.301 2.601 2.301 2.601 17 SUSCEPTIBLE 1871.864116 3200.000000
2 448.1320711033302 448.6414363719347 2.751 2.601 2.751 2.601 18 INFECTIOUS 0.000000 3200.000000
1 448.46210023568966 449.0700542387232 2.301 2.601 2.301 2.601 17 SUSCEPTIBLE 1871.864116 3200.000000
2 448.6414363719347 449.15080164053916 2.751 2.601 2.751 2.601 18 INFECTIOUS 0.000000 3200.000000
1 449.0700542387232 449.6780082417567 2.301 2.601 2.301 2.601 17 SUSCEPTIBLE 1877.999136 3200.000000
2 449.15080164053916 449.66016690914364 2.751 2.601 2.751 2.601 18 INFECTIOUS 0.000000 3200.000000
2 449.66016690914364 450.1695321777481 2.751 2.601 2.751 2.601 18 INFECTIOUS 0.000000 3200.000000
1 449.6780082417567 450.2859622447902 2.301 2.601 2.301 2.601 17 SUSCEPTIBLE 1890.330941 3200.000000
2 450.1695321777481 450.6788974463526 2.751 2.601 2.751 2.601 18 INFECTIOUS 0.000000 3200.000000
1 450.2859622447902 450.8939162478237 2.301 2.601 2.301 2.601 17 SUSCEPTIBLE 1896.527696 3200.000000
2 450.6788974463526 451.1882627149571 2.751 2.601 2.751 2.601 18 INFECTIOUS 0.000000 3200.000000
1 450.8939162478237 451.5018702508572 2.301 2.601 2.301 2.601 17 SUSCEPTIBLE 1902.721589 3200.000000
2 451.1882627149571 451.6976279835616 2.751 2.601 2.751 2.601 18 INFECTIOUS 0.000000 3200.000000
1 451.5018702508572 452.10982425389074 2.301 2.601 2.301 2.601 17 SUSCEPTIBLE 1902.721589 3200.000000
2 451.6976279835616 452.20699325216606 2.751 2.601 2.751 2.601 18 INFECTIOUS 0.000000 3200.000000
1 452.10982425389074 452.71777825692425 2.301 2.601 2.301 2.601 17 SUSCEPTIBLE 1902.721589 3200.000000
2 452.20699325216606 452.71635852077054 2.751 2.601 2.751 2.601 18 INFECTIOUS 0.000000 3200.000000
2 452.71635852077054 453.225723789375 2.751 2.601 2.751 2.601 18 INFECTIOUS 0.000000 3200.000000
1 452.71777825692425 453.32573225995776 2.301 2.601 2.301 2.601 17 SUSCEPTIBLE 1902.721589 3200.000000
2 453.225723789375 453.7350890579795 2.751 2.601 2.751 2.601 18 INFECTIOUS 0.000000 3200.000000
1 453.32573225995776 453.9336862629913 2.301 2.601 2.301 2.601 17 SUSCEPTIBLE 1915.072221 3200.000000
2 453.7350890579795 454.244454326584 2.751 2.601 2.751 2.601 18 INFECTIOUS 0.000000 3200.000000
1 453.9336862629913 454.5416402660248 2.301 2.601 2.301 2.601 17 SUSCEPTIBLE 1921.313525 3200.000000
2 454.244454326584 454.7538195951885 2.751 2.601 2.751 2.601 18 INFECTIOUS 0.000000 3200.000000
1 454.5416402660248 455.1495942690583 2.301 2.601 2.301 2.601 17 SUSCEPTIBLE 1933.787484 3200.000000
2 454.7538195951885 455.26318486379296 2.751 2.601 2.751 2.601 18 INFECTIOUS 0.000000 3200.000000
1 455.1495942690583 455.7575482720918 2.301 2.601 2.301 2.601 17 SUSCEPTIBLE 1933.787484 3200.000000
2 455.26318486379296 455.77255013239744 2.751 2.601 2.751 2.601 18 INFECTIOUS 0.000000 3200.000000
1 455.7575482720918 456.3655022751253 2.301 2.601 2.301 2.601 17 SUSCEPTIBLE 1933.787484 3200.000000
2 455.77255013239744 456.2819154010019 2.751 2.601 2.751 2.601 18 INFECTIOUS 0.000000 3200.000000
2 456.2819154010019 456.7912806696064 2.751 2.601 2.751 2.601 18 INFECTIOUS 0.000000 3200.000000
1 456.3655022751253 456.97345627815884 2.301 2.601 2.301 2.601 17 SUSCEPTIBLE 1933.787484 3200.000000
2 456.7912806696064 457.3006459382109 2.751 2.601 2.751 2.601 18 INFECTIOUS 0.000000 3200.000000
1 456.97345627815884 457.58141028119235 2.301 2.601 2.301 2.601 17 SUSCEPTIBLE 1940.005757 3200.000000
2 457.3006459382109 457.8100112068154 2.751 2.601 2.751 2.601 18 INFECTIOUS 0.000000 3200.000000
1 457.58141028119235 458.18936428422586 2.301 2.601 2.301 2.601 17 SUSCEPTIBLE 1946.221158 3200.000000
2 457.8100112068154 458.31937647541986 2.751 2.601 2.751 2.601 18 INFECTIOUS 0.000000 3200.000000
1 458.18936428422586 458.7973182872594 2.301 2.601 2.301 2.601 17 SUSCEPTIBLE 1958.783847 3200.000000
2 458.31937647541986 458.82874174402434 2.751 2.601 2.751 2.601 18 INFECTIOUS 0.000000 3200.000000
1 458.7973182872594 459.4052722902929 2.301 2.601 2.301 2.601 17 SUSCEPTIBLE 1965.060839 3200.000000
2 458.82874174402434 459.3381070126288 2.751 2.601 2.751 2.601 18 INFECTIOUS 0.000000 3200.000000
2 459.3381070126288 459.8474722812333 2.751 2.601 2.751 2.601 18 INFECTIOUS 0.000000 3200.000000
1 459.4052722902929 460.0132262933264 2.301 2.601 2.301 2.601 17 SUSCEPTIBLE 1965.060839 3200.000000
2 459.8474722812333 460.3568375498378 2.751 2.601 2.751 2.601 18 INFECTIOUS 0.000000 3200.000000
1 460.0132262933264 460.6211802963599 2.301 2.601 2.301 2.601 17 SUSCEPTIBLE 1965.060839 3200.000000
2 460.3568375498378 460.8662028184423 2.751 2.601 2.751 2.601 18 INFECTIOUS 0.000000 3200.000000
1 460.6211802963599 461.2291342993934 2.301 2.601 2.301 2.601 17 SUSCEPTIBLE 1965.060839 3200.000000
2 460.8662028184423 461.37556808704676 2.751 2.601 2.751 2.601 18 INFECTIOUS 0.000000 3200.000000
1 461.2291342993934 461.83708830242693 2.301 2.601 2.301 2.601 17 SUSCEPTIBLE 1977.577173 3200.000000
2 461.37556808704676 461.88493335565124 2.751 2.601 2.751 2.601 18 INFECTIOUS 0.000000 3200.000000
1 461.83708830242693 462.44504230546045 2.301 2.601 2.301 2.601 17 SUSCEPTIBLE 1983.901269 3200.000000
2 461.88493335565124 462.3942986242557 2.751 2.601 2.751 2.601 18 INFECTIOUS 0.000000 3200.000000
2 462.3942986242557 462.9036638928602 2.751 2.601 2.751 2.601 18 INFECTIOUS 0.000000 3200.000000
1 462.44504230546045 463.05299630849396 2.301 2.601 2.301 2.601 17 SUSCEPTIBLE 1996.540699 3200.000000
2 462.9036638928602 463.4130291614647 2.751 2.601 2.751 2.601 18 INFECTIOUS 0.000000 3200.000000
1 463.05299630849396 463.6609503115275 2.301 2.601 2.301 2.601 17 SUSCEPTIBLE 1996.540699 3200.000000
2 463.4130291614647 463.9223944300692 2.751 2.601 2.751 2.601 18 INFECTIOUS 0.000000 3200.000000
1 463.6609503115275 464.268904314561 2.301 2.601 2.301 2.601 17 SUSCEPTIBLE 1996.540699 3200.000000
2 463.9223944300692 464.43175969867366 2.751 2.601 2.751 2.601 18 INFECTIOUS 0.000000 3200.000000
1 464.268904314561 464.8768583175945 2.301 2.601 2.301 2.601 17 SUSCEPTIBLE 1996.540699 3200.000000
2 464.43175969867366 464.94112496727814 2.751 2.601 2.751 2.601 18 INFECTIOUS 0.000000 3200.000000
1 464.8768583175945 465.484812320628 2.301 2.601 2.301 2.601 17 SUSCEPTIBLE 2002.841460 3200.000000
2 464.94112496727814 465.4504902358826 2.751 2.601 2.751 2.601 18 INFECTIOUS 0.000000 3200.000000
2 465.4504902358826 465.9598555044871 2.751 2.601 2.751 2.601 18 INFECTIOUS 0.000000 3200.000000
1 465.484812320628 466.0927663236615 2.301 2.601 2.301 2.601 17 SUSCEPTIBLE 2009.139311 3200.000000
2 465.9598555044871 466.4692207730916 2.751 2.601 2.751 2.601 18 INFECTIOUS 0.000000 3200.000000
1 466.0927663236615 466.70072032669503 2.301 2.601 2.301 2.601 17 SUSCEPTIBLE 2021.866784 3200.000000
2 466.4692207730916 466.9785860416961 2.751 2.601 2.751 2.601 18 INFECTIOUS 0.000000 3200.000000
1 466.70072032669503 467.30867432972855 2.301 2.601 2.301 2.601 17 SUSCEPTIBLE 2028.226111 3200.000000
2 466.9785860416961 467.48795131030056 2.751 2.601 2.751 2.601 18 INFECTIOUS 0.000000 3200.000000
1 467.30867432972855 467.91662833276206 2.301 2.601 2.301 2.601 17 SUSCEPTIBLE 2028.226111 3200.000000
2 467.48795131030056 467.99731657890504 2.751 2.601 2.751 2.601 18 INFECTIOUS 0.000000 3200.000000
1 467.91662833276206 468.52458233579557 2.301 2.601 2.301 2.601 17 SUSCEPTIBLE 2028.226111 3200.000000
2 467.99731657890504 468.5066818475095 2.751 2.601 2.751 2.601 18 INFECTIOUS 0.000000 3200.000000
2 468.5066818475095 469.016047116114 2.751 2.601 2.751 2.601 18 INFECTIOUS 0.000000 3200.000000
1 468.52458233579557 469.1325363388291 2.301 2.601 2.301 2.601 17 SUSCEPTIBLE 2028.226111 3200.000000
2 469.016047116114 469.5254123847185 2.751 2.601 2.751 2.601 18 INFECTIOUS 0.000000 3200.000000
1 469.1325363388291 469.7404903418626 2.301 2.601 2.301 2.601 17 SUSCEPTIBLE 2034.567831 3200.000000
2 469.5254123847185 470.034777653323 2.751 2.601 2.751 2.601 18 INFECTIOUS 0.000000 3200.000000
1 469.7404903418626 470.3484443448961 2.301 2.601 2.301 2.601 17 SUSCEPTIBLE 2047.312749 3200.000000
2 470.034777653323 470.54414292192746 2.751 2.601 2.751 2.601 18 INFECTIOUS 0.000000 3200.000000
1 470.3484443448961 470.9563983479296 2.301 2.601 2.301 2.601 17 SUSCEPTIBLE 2053.715918 3200.000000
2 470.54414292192746 471.05350819053194 2.751 2.601 2.751 2.601 18 INFECTIOUS 0.000000 3200.000000
1 470.9563983479296 471.56435235096313 2.301 2.601 2.301 2.601 17 SUSCEPTIBLE 2060.116128 3200.000000
2 471.05350819053194 471.5628734591364 2.751 2.601 2.751 2.601 18 INFECTIOUS 0.000000 3200.000000
2 471.5628734591364 472.0722387277409 2.751 2.601 2.751 2.601 18 INFECTIOUS 0.000000 3200.000000
1 471.56435235096313 472.17230635399665 2.301 2.601 2.301 2.601 17 SUSCEPTIBLE 2060.116128 3200.000000
2 472.0722387277409 472.5816039963454 2.751 2.601 2.751 2.601 18 INFECTIOUS 0.000000 3200.000000
1 472.17230635399665 472.78026035703016 2.301 2.601 2.301 2.601 17 SUSCEPTIBLE 2060.116128 3200.000000
2 472.5816039963454 473.0909692649499 2.751 2.601 2.751 2.601 18 INFECTIOUS 0.000000 3200.000000
1 472.78026035703016 473.38821436006367 2.301 2.601 2.301 2.601 17 SUSCEPTIBLE 2060.116128 3200.000000
2 473.0909692649499 473.60033453355436 2.751 2.601 2.751 2.601 18 INFECTIOUS 0.000000 3200.000000
1 473.38821436006367 473.9961683630972 2.301 2.601 2.301 2.601 17 SUSCEPTIBLE 2072.878159 3200.000000
2 473.60033453355436 474.10969980215884 2.751 2.601 2.751 2.601 18 INFECTIOUS 0.000000 3200.000000
1 473.9961683630972 474.6041223661307 2.301 2.601 2.301 2.601 17 SUSCEPTIBLE 2079.325019 3200.000000
2 474.10969980215884 474.6190650707633 2.751 2.601 2.751 2.601 18 INFECTIOUS 0.000000 3200.000000
1 474.6041223661307 475.2120763691642 2.301 2.601 2.301 2.601 17 SUSCEPTIBLE 2092.209806 3200.000000
2 474.6190650707633 475.1284303393678 2.751 2.601 2.751 2.601 18 INFECTIOUS 0.000000 3200.000000
2 475.1284303393678 475.6377956079723 2.751 2.601 2.751 2.601 18 INFECTIOUS 0.000000 3200.000000
1 475.2120763691642 475.8200303721977 2.301 2.601 2.301 2.601 17 SUSCEPTIBLE 2092.209806 3200.000000
2 475.6377956079723 476.1471608765768 2.751 2.601 2.751 2.601 18 INFECTIOUS 0.000000 3200.000000
1 475.8200303721977 476.42798437523123 2.301 2.601 2.301 2.601 17 SUSCEPTIBLE 2092.209806 3200.000000
2 476.1471608765768 476.65652614518126 2.751 2.601 2.751 2.601 18 INFECTIOUS 0.000000 3200.000000
1 476.42798437523123 477.03593837826475 2.301 2.601 2.301 2.601 17 SUSCEPTIBLE 2092.209806 3200.000000
2 476.65652614518126 477.16589141378574 2.751 2.601 2.751 2.601 18 INFECTIOUS 0.000000 3200.000000
1 477.03593837826475 477.64389238129826 2.301 2.601 2.301 2.601 17 SUSCEPTIBLE 2098.632878 3200.000000
2 477.16589141378574 477.6752566823902 2.751 2.601 2.751 2.601 18 INFECTIOUS 0.000000 3200.000000
1 477.64389238129826 478.25184638433177 2.301 2.601 2.301 2.601 17 SUSCEPTIBLE 2111.540387 3200.000000
2 477.6752566823902 478.1846219509947 2.751 2.601 2.751 2.601 18 INFECTIOUS 0.000000 3200.000000
2 478.1846219509947 478.6939872195992 2.751 2.601 2.751 2.601 18 INFECTIOUS 0.000000 3200.000000
1 478.25184638433177 478.8598003873653 2.301 2.601 2.301 2.601 17 SUSCEPTIBLE 2118.024795 3200.000000
2 478.6939872195992 479.2033524882037 2.751 2.601 2.751 2.601 18 INFECTIOUS 0.000000 3200.000000
1 478.8598003873653 479.4677543903988 2.301 2.601 2.301 2.601 17 SUSCEPTIBLE 2124.506207 3200.000000
2 479.2033524882037 479.71271775680816 2.751 2.601 2.751 2.601 18 INFECTIOUS 0.000000 3200.000000
1 479.4677543903988 480.0757083934323 2.301 2.601 2.301 2.601 17 SUSCEPTIBLE 2124.506207 3200.000000
2 479.71271775680816 480.22208302541264 2.751 2.601 2.751 2.601 18 INFECTIOUS 0.000000 3200.000000
1 480.0757083934323 480.6836623964658 2.301 2.601 2.301 2.601 17 SUSCEPTIBLE 2124.506207 3200.000000
2 480.22208302541264 480.7314482940171 2.751 2.601 2.751 2.601 18 INFECTIOUS 0.000000 3200.000000
1 480.6836623964658 481.29161639949933 2.301 2.601 2.301 2.601 17 SUSCEPTIBLE 2124.506207 3200.000000
2 480.7314482940171 481.2408135626216 2.751 2.601 2.751 2.601 18 INFECTIOUS 0.000000 3200.000000
2 481.2408135626216 481.7501788312261 2.751 2.601 2.751 2.601 18 INFECTIOUS 0.000000 3200.000000
1 481.29161639949933 481.89957040253285 2.301 2.601 2.301 2.601 17 SUSCEPTIBLE 2137.430154 3200.000000
2 481.7501788312261 482.2595440998306 2.751 2.601 2.751 2.601 18 INFECTIOUS 0.000000 3200.000000
1 481.89957040253285 482.50752440556636 2.301 2.601 2.301 2.601 17 SUSCEPTIBLE 2143.957916 3200.000000
2 482.2595440998306 482.76890936843506 2.751 2.601 2.751 2.601 18 INFECTIOUS 0.000000 3200.000000
1 482.50752440556636 483.11547840859987 2.301 2.601 2.301 2.601 17 SUSCEPTIBLE 2157.004395 3200.000000
2 482.76890936843506 483.27827463703954 2.751 2.601 2.751 2.601 18 INFECTIOUS 0.000000 3200.000000
1 483.11547840859987 483.7234324116334 2.301 2.601 2.301 2.601 17 SUSCEPTIBLE 2157.004395 3200.000000
2 483.27827463703954 483.787639905644 2.751 2.601 2.751 2.601 18 INFECTIOUS 0.000000 3200.000000
1 483.7234324116334 484.3313864146669 2.301 2.601 2.301 2.601 17 SUSCEPTIBLE 2157.004395 3200.000000
2 483.787639905644 484.2970051742485 2.751 2.601 2.751 2.601 18 INFECTIOUS 0.000000 3200.000000
2 484.2970051742485 484.806370442853 2.751 2.601 2.751 2.601 18 INFECTIOUS 0.000000 3200.000000
1 484.3313864146669 484.9393404177004 2.301 2.601 2.301 2.601 17 SUSCEPTIBLE 2157.004395 3200.000000
2 484.806370442853 485.3157357114575 2.751 2.601 2.751 2.601 18 INFECTIOUS 0.000000 3200.000000
1 484.9393404177004 485.5472944207339 2.301 2.601 2.301 2.601 17 SUSCEPTIBLE 2163.508070 3200.000000
2 485.3157357114575 485.82510098006196 2.751 2.601 2.751 2.601 18 INFECTIOUS 0.000000 3200.000000
1 485.5472944207339 486.15524842376743 2.301 2.601 2.301 2.601 17 SUSCEPTIBLE 2170.008741 3200.000000
2 485.82510098006196 486.33446624866644 2.751 2.601 2.751 2.601 18 INFECTIOUS 0.000000 3200.000000
1 486.15524842376743 486.76320242680094 2.301 2.601 2.301 2.601 17 SUSCEPTIBLE 2183.141574 3200.000000
2 486.33446624866644 486.8438315172709 2.751 2.601 2.751 2.601 18 INFECTIOUS 0.000000 3200.000000
1 486.76320242680094 487.37115642983446 2.301 2.601 2.301 2.601 17 SUSCEPTIBLE 2189.703440 3200.000000
2 486.8438315172709 487.3531967858754 2.751 2.601 2.751 2.601 18 INFECTIOUS 0.000000 3200.000000
2 487.3531967858754 487.8625620544799 2.751 2.601 2.751 2.601 18 INFECTIOUS 0.000000 3200.000000
1 487.37115642983446 487.97911043286797 2.301 2.601 2.301 2.601 17 SUSCEPTIBLE 2189.703440 3200.000000
2 487.8625620544799 488.3719273230844 2.751 2.601 2.751 2.601 18 INFECTIOUS 0.000000 3200.000000
1 487.97911043286797 488.5870644359015 2.301 2.601 2.301 2.601 17 SUSCEPTIBLE 2189.703440 3200.000000
2 488.3719273230844 488.88129259168886 2.751 2.601 2.751 2.601 18 INFECTIOUS 0.000000 3200.000000
1 488.5870644359015 489.195018438935 2.301 2.601 2.301 2.601 17 SUSCEPTIBLE 2189.703440 3200.000000
2 488.88129259168886 489.39065786029335 2.751 2.601 2.751 2.601 18 INFECTIOUS 0.000000 3200.000000
1 489.195018438935 489.8029724419685 2.301 2.601 2.301 2.601 17 SUSCEPTIBLE 2196.247139 3200.000000
2 489.39065786029335 489.90002312889783 2.751 2.601 2.751 2.601 18 INFECTIOUS 0.000000 3200.000000
1 489.8029724419685 490.410926445002 2.301 2.601 2.301 2.601 17 SUSCEPTIBLE 2209.395734 3200.000000
2 489.90002312889783 490.4093883975023 2.751 2.601 2.751 2.601 18 INFECTIOUS 0.000000 3200.000000
2 490.4093883975023 490.9187536661068 2.751 2.601 2.751 2.601 18 INFECTIOUS 0.000000 3200.000000
1 490.410926445002 491.01888044803553 2.301 2.601 2.301 2.601 17 SUSCEPTIBLE 2222.602417 3200.000000
2 490.9187536661068 491.4281189347113 2.751 2.601 2.751 2.601 18 INFECTIOUS 0.000000 3200.000000
1 491.01888044803553 491.62683445106904 2.301 2.601 2.301 2.601 17 SUSCEPTIBLE 2222.602417 3200.000000
2 491.4281189347113 491.93748420331576 2.751 2.601 2.751 2.601 18 INFECTIOUS 0.000000 3200.000000
1 491.62683445106904 492.23478845410256 2.301 2.601 2.301 2.601 17 SUSCEPTIBLE 2222.602417 3200.000000
2 491.93748420331576 492.44684947192025 2.751 2.601 2.751 2.601 18 INFECTIOUS 0.000000 3200.000000
1 492.23478845410256 492.84274245713607 2.301 2.601 2.301 2.601 17 SUSCEPTIBLE 2222.602417 3200.000000
2 492.44684947192025 492.95621474052473 2.751 2.601 2.751 2.601 18 INFECTIOUS 0.000000 3200.000000
1 492.84274245713607 493.4506964601696 2.301 2.601 2.301 2.601 17 SUSCEPTIBLE 2229.185955 3200.000000
2 492.95621474052473 493.4655800091292 2.751 2.601 2.751 2.601 18 INFECTIOUS 0.000000 3200.000000
1 493.4506964601696 494.0586504632031 2.301 2.601 2.301 2.601 17 SUSCEPTIBLE 2235.766450 3200.000000
2 493.4655800091292 493.9749452777337 2.751 2.601 2.751 2.601 18 INFECTIOUS 0.000000 3200.000000
2 493.9749452777337 494.4843105463382 2.751 2.601 2.751 2.601 18 INFECTIOUS 0.000000 3200.000000
1 494.0586504632031 494.6666044662366 2.301 2.601 2.301 2.601 17 SUSCEPTIBLE 2249.058823 3200.000000
2 494.4843105463382 494.99367581494266 2.751 2.601 2.751 2.601 18 INFECTIOUS 0.000000 3200.000000
1 494.6666044662366 495.2745584692701 2.301 2.601 2.301 2.601 17 SUSCEPTIBLE 2255.700404 3200.000000
2 494.99367581494266 495.50304108354715 2.751 2.601 2.751 2.601 18 INFECTIOUS 0.000000 3200.000000
1 495.2745584692701 495.88251247230363 2.301 2.601 2.301 2.601 17 SUSCEPTIBLE 2255.700404 3200.000000
2 495.50304108354715 496.01240635215163 2.751 2.601 2.751 2.601 18 INFECTIOUS 0.000000 3200.000000
1 495.88251247230363 496.49046647533714 2.301 2.601 2.301 2.601 17 SUSCEPTIBLE 2255.700404 3200.000000
2 496.01240635215163 496.5217716207561 2.751 2.601 2.751 2.601 18 INFECTIOUS 0.000000 3200.000000
1 496.49046647533714 497.09842047837066 2.301 2.601 2.301 2.601 17 SUSCEPTIBLE 2255.700404 3200.000000
2 496.5217716207561 497.0311368893606 2.751 2.601 2.751 2.601 18 INFECTIOUS 0.000000 3200.000000
2 497.0311368893606 497.5405021579651 2.751 2.601 2.751 2.601 18 INFECTIOUS 0.000000 3200.000000
1 497.09842047837066 497.70637448140417 2.301 2.601 2.301 2.601 17 SUSCEPTIBLE 2262.323596 3200.000000
2 497.5405021579651 498.04986742656956 2.751 2.601 2.751 2.601 18 INFECTIOUS 0.000000 3200.000000
1 497.70637448140417 498.3143284844377 2.301 2.601 2.301 2.601 17 SUSCEPTIBLE 2275.631069 3200.000000
2 498.04986742656956 498.55923269517405 2.751 2.601 2.751 2.601 18 INFECTIOUS 0.000000 3200.000000
1 498.3143284844377 498.9222824874712 2.301 2.601 2.301 2.601 17 SUSCEPTIBLE 2282.315320 3200.000000
2 498.55923269517405 499.06859796377853 2.751 2.601 2.751 2.601 18 INFECTIOUS 0.000000 3200.000000
1 498.9222824874712 499.5302364905047 2.301 2.601 2.301 2.601 17 SUSCEPTIBLE 2288.996483 3200.000000
2 499.06859796377853 499.577963232383 2.751 2.601 2.751 2.601 18 INFECTIOUS 0.000000 3200.000000
1 499.5302364905047 500.1381904935382 2.301 2.601 2.301 2.601 17 SUSCEPTIBLE 2288.996483 3200.000000
2 499.577963232383 500.0873285009875 2.751 2.601 2.751 2.601 18 INFECTIOUS 0.000000 3200.000000
2 500.0873285009875 500.596693769592 2.751 2.601 2.751 2.601 18 INFECTIOUS 0.000000 3200.000000
1 500.1381904935382 500.74614449657173 2.301 2.601 2.301 2.601 17 SUSCEPTIBLE 2288.996483 3200.000000
2 500.596693769592 501.10605903819646 2.751 2.601 2.751 2.601 18 INFECTIOUS 0.000000 3200.000000
1 500.74614449657173 501.35409849960524 2.301 2.601 2.301 2.601 17 SUSCEPTIBLE 2288.996483 3200.000000
2 501.10605903819646 501.61542430680095 2.751 2.601 2.751 2.601 18 INFECTIOUS 0.000000 3200.000000
1 501.35409849960524 501.96205250263876 2.301 2.601 2.301 2.601 17 SUSCEPTIBLE 2302.318734 3200.000000
2 501.61542430680095 502.12478957540543 2.751 2.601 2.751 2.601 18 INFECTIOUS 0.000000 3200.000000
1 501.96205250263876 502.57000650567227 2.301 2.601 2.301 2.601 17 SUSCEPTIBLE 2309.045510 3200.000000
2 502.12478957540543 502.6341548440099 2.751 2.601 2.751 2.601 18 INFECTIOUS 0.000000 3200.000000
1 502.57000650567227 503.1779605087058 2.301 2.601 2.301 2.601 17 SUSCEPTIBLE 2322.489741 3200.000000
2 502.6341548440099 503.1435201126144 2.751 2.601 2.751 2.601 18 INFECTIOUS 0.000000 3200.000000
2 503.1435201126144 503.6528853812189 2.751 2.601 2.751 2.601 18 INFECTIOUS 0.000000 3200.000000
1 503.1779605087058 503.7859145117393 2.301 2.601 2.301 2.601 17 SUSCEPTIBLE 2322.489741 3200.000000
2 503.6528853812189 504.16225064982336 2.751 2.601 2.751 2.601 18 INFECTIOUS 0.000000 3200.000000
1 503.7859145117393 504.3938685147728 2.301 2.601 2.301 2.601 17 SUSCEPTIBLE 2322.489741 3200.000000
2 504.16225064982336 504.67161591842785 2.751 2.601 2.751 2.601 18 INFECTIOUS 0.000000 3200.000000
1 504.3938685147728 505.0018225178063 2.301 2.601 2.301 2.601 17 SUSCEPTIBLE 2322.489741 3200.000000
2 504.67161591842785 505.18098118703233 2.751 2.601 2.751 2.601 18 INFECTIOUS 0.000000 3200.000000
1 505.0018225178063 505.60977652083983 2.301 2.601 2.301 2.601 17 SUSCEPTIBLE 2329.191695 3200.000000
2 505.18098118703233 505.6903464556368 2.751 2.601 2.751 2.601 18 INFECTIOUS 0.000000 3200.000000
1 505.60977652083983 506.21773052387334 2.301 2.601 2.301 2.601 17 SUSCEPTIBLE 2342.656584 3200.000000
2 505.6903464556368 506.1997117242413 2.751 2.601 2.751 2.601 18 INFECTIOUS 0.000000 3200.000000
2 506.1997117242413 506.7090769928458 2.751 2.601 2.751 2.601 18 INFECTIOUS 0.000000 3200.000000
1 506.21773052387334 506.82568452690685 2.301 2.601 2.301 2.601 17 SUSCEPTIBLE 2349.419488 3200.000000
2 506.7090769928458 507.21844226145026 2.751 2.601 2.751 2.601 18 INFECTIOUS 0.000000 3200.000000
1 506.82568452690685 507.43363852994037 2.301 2.601 2.301 2.601 17 SUSCEPTIBLE 2356.179268 3200.000000
2 507.21844226145026 507.72780753005475 2.751 2.601 2.751 2.601 18 INFECTIOUS 0.000000 3200.000000
1 507.43363852994037 508.0415925329739 2.301 2.601 2.301 2.601 17 SUSCEPTIBLE 2356.179268 3200.000000
2 507.72780753005475 508.23717279865923 2.751 2.601 2.751 2.601 18 INFECTIOUS 0.000000 3200.000000
1 508.0415925329739 508.6495465360074 2.301 2.601 2.301 2.601 17 SUSCEPTIBLE 2356.179268 3200.000000
2 508.23717279865923 508.7465380672637 2.751 2.601 2.751 2.601 18 INFECTIOUS 0.000000 3200.000000
1 508.6495465360074 509.2575005390409 2.301 2.601 2.301 2.601 17 SUSCEPTIBLE 2356.179268 3200.000000
2 508.7465380672637 509.2559033358682 2.751 2.601 2.751 2.601 18 INFECTIOUS 0.000000 3200.000000
2 509.2559033358682 509.7652686044727 2.751 2.601 2.751 2.601 18 INFECTIOUS 0.000000 3200.000000
1 509.2575005390409 509.8654545420744 2.301 2.601 2.301 2.601 17 SUSCEPTIBLE 2369.658282 3200.000000
2 509.7652686044727 510.27463387307716 2.751 2.601 2.751 2.601 18 INFECTIOUS 0.000000 3200.000000
1 509.8654545420744 510.47340854510793 2.301 2.601 2.301 2.601 17 SUSCEPTIBLE 2376.463385 3200.000000
2 510.27463387307716 510.78399914168165 2.751 2.601 2.751 2.601 18 INFECTIOUS 0.000000 3200.000000
1 510.47340854510793 511.08136254814144 2.301 2.601 2.301 2.601 17 SUSCEPTIBLE 2390.064161 3200.000000
2 510.78399914168165 511.29336441028613 2.751 2.601 2.751 2.601 18 INFECTIOUS 0.000000 3200.000000
1 511.08136254814144 511.68931655117495 2.301 2.601 2.301 2.601 17 SUSCEPTIBLE 2390.064161 3200.000000
2 511.29336441028613 511.8027296788906 2.751 2.601 2.751 2.601 18 INFECTIOUS 0.000000 3200.000000
1 511.68931655117495 512.2972705542085 2.301 2.601 2.301 2.601 17 SUSCEPTIBLE 2390.064161 3200.000000
2 511.8027296788906 512.3120949474951 2.751 2.601 2.751 2.601 18 INFECTIOUS 0.000000 3200.000000
1 512.2972705542085 512.9052245572419 2.301 2.601 2.301 2.601 17 SUSCEPTIBLE 2390.064161 3200.000000
2 512.3120949474951 512.8214602160996 2.751 2.601 2.751 2.601 18 INFECTIOUS 0.000000 3200.000000
2 512.8214602160996 513.3308254847041 2.751 2.601 2.751 2.601 18 INFECTIOUS 0.000000 3200.000000
1 512.9052245572419 513.5131785602754 2.301 2.601 2.301 2.601 17 SUSCEPTIBLE 2396.844153 3200.000000
2 513.3308254847041 513.8401907533085 2.751 2.601 2.751 2.601 18 INFECTIOUS 0.000000 3200.000000
1 513.5131785602754 514.1211325633088 2.301 2.601 2.301 2.601 17 SUSCEPTIBLE 2403.621014 3200.000000
2 513.8401907533085 514.349556021913 2.751 2.601 2.751 2.601 18 INFECTIOUS 0.000000 3200.000000
1 514.1211325633088 514.7290865663423 2.301 2.601 2.301 2.601 17 SUSCEPTIBLE 2417.305844 3200.000000
2 514.349556021913 514.8589212905175 2.751 2.601 2.751 2.601 18 INFECTIOUS 0.000000 3200.000000
1 514.7290865663423 515.3370405693757 2.301 2.601 2.301 2.601 17 SUSCEPTIBLE 2424.143518 3200.000000
2 514.8589212905175 515.368286559122 2.751 2.601 2.751 2.601 18 INFECTIOUS 0.000000 3200.000000
1 515.3370405693757 515.9449945724092 2.301 2.601 2.301 2.601 17 SUSCEPTIBLE 2424.143518 3200.000000
2 515.368286559122 515.8776518277265 2.751 2.601 2.751 2.601 18 INFECTIOUS 0.000000 3200.000000
2 515.8776518277265 516.387017096331 2.751 2.601 2.751 2.601 18 INFECTIOUS 0.000000 3200.000000
1 515.9449945724092 516.5529485754427 2.301 2.601 2.301 2.601 17 SUSCEPTIBLE 2424.143518 3200.000000
2 516.387017096331 516.8963823649354 2.751 2.601 2.751 2.601 18 INFECTIOUS 0.000000 3200.000000
1 516.5529485754427 517.1609025784761 2.301 2.601 2.301 2.601 17 SUSCEPTIBLE 2424.143518 3200.000000
2 516.8963823649354 517.4057476335399 2.751 2.601 2.751 2.601 18 INFECTIOUS 0.000000 3200.000000
1 517.1609025784761 517.7688565815096 2.301 2.601 2.301 2.601 17 SUSCEPTIBLE 2430.962260 3200.000000
2 517.4057476335399 517.9151129021444 2.751 2.601 2.751 2.601 18 INFECTIOUS 0.000000 3200.000000
1 517.7688565815096 518.376810584543 2.301 2.601 2.301 2.601 17 SUSCEPTIBLE 2444.660561 3200.000000
2 517.9151129021444 518.4244781707489 2.751 2.601 2.751 2.601 18 INFECTIOUS 0.000000 3200.000000
1 518.376810584543 518.9847645875765 2.301 2.601 2.301 2.601 17 SUSCEPTIBLE 2451.540091 3200.000000
2 518.4244781707489 518.9338434393534 2.751 2.601 2.751 2.601 18 INFECTIOUS 0.000000 3200.000000
2 518.9338434393534 519.4432087079579 2.751 2.601 2.751 2.601 18 INFECTIOUS 0.000000 3200.000000
1 518.9847645875765 519.5927185906099 2.301 2.601 2.301 2.601 17 SUSCEPTIBLE 2458.416442 3200.000000
2 519.4432087079579 519.9525739765623 2.751 2.601 2.751 2.601 18 INFECTIOUS 0.000000 3200.000000
1 519.5927185906099 520.2006725936434 2.301 2.601 2.301 2.601 17 SUSCEPTIBLE 2458.416442 3200.000000
2 519.9525739765623 520.4619392451668 2.751 2.601 2.751 2.601 18 INFECTIOUS 0.000000 3200.000000
1 520.2006725936434 520.8086265966768 2.301 2.601 2.301 2.601 17 SUSCEPTIBLE 2458.416442 3200.000000
2 520.4619392451668 520.9713045137713 2.751 2.601 2.751 2.601 18 INFECTIOUS 0.000000 3200.000000
1 520.8086265966768 521.4165805997103 2.301 2.601 2.301 2.601 17 SUSCEPTIBLE 2465.273755 3200.000000
2 520.9713045137713 521.4806697823758 2.751 2.601 2.751 2.601 18 INFECTIOUS 0.000000 3200.000000
1 521.4165805997103 522.0245346027438 2.301 2.601 2.301 2.601 17 SUSCEPTIBLE 2472.127900 3200.000000
2 521.4806697823758 521.9900350509803 2.751 2.601 2.751 2.601 18 INFECTIOUS 0.000000 3200.000000
2 521.9900350509803 522.4994003195848 2.751 2.601 2.751 2.601 18 INFECTIOUS 0.000000 3200.000000
1 522.0245346027438 522.6324886057772 2.301 2.601 2.301 2.601 17 SUSCEPTIBLE 2485.967191 3200.000000
2 522.4994003195848 523.0087655881892 2.751 2.601 2.751 2.601 18 INFECTIOUS 0.000000 3200.000000
1 522.6324886057772 523.2404426088107 2.301 2.601 2.301 2.601 17 SUSCEPTIBLE 2492.882042 3200.000000
2 523.0087655881892 523.5181308567937 2.751 2.601 2.751 2.601 18 INFECTIOUS 0.000000 3200.000000
1 523.2404426088107 523.8483966118441 2.301 2.601 2.301 2.601 17 SUSCEPTIBLE 2492.882042 3200.000000
2 523.5181308567937 524.0274961253982 2.751 2.601 2.751 2.601 18 INFECTIOUS 0.000000 3200.000000
1 523.8483966118441 524.4563506148776 2.301 2.601 2.301 2.601 17 SUSCEPTIBLE 2492.882042 3200.000000
2 524.0274961253982 524.5368613940027 2.751 2.601 2.751 2.601 18 INFECTIOUS 0.000000 3200.000000
1 524.4563506148776 525.064304617911 2.301 2.601 2.301 2.601 17 SUSCEPTIBLE 2492.882042 3200.000000
2 524.5368613940027 525.0462266626072 2.751 2.601 2.751 2.601 18 INFECTIOUS 0.000000 3200.000000
2 525.0462266626072 525.5555919312117 2.751 2.601 2.751 2.601 18 INFECTIOUS 0.000000 3200.000000
1 525.064304617911 525.6722586209445 2.301 2.601 2.301 2.601 17 SUSCEPTIBLE 2499.777748 3200.000000
2 525.5555919312117 526.0649571998161 2.751 2.601 2.751 2.601 18 INFECTIOUS 0.000000 3200.000000
1 525.6722586209445 526.280212623978 2.301 2.601 2.301 2.601 17 SUSCEPTIBLE 2513.629870 3200.000000
2 526.0649571998161 526.5743224684206 2.751 2.601 2.751 2.601 18 INFECTIOUS 0.000000 3200.000000
1 526.280212623978 526.8881666270114 2.301 2.601 2.301 2.601 17 SUSCEPTIBLE 2520.586256 3200.000000
2 526.5743224684206 527.0836877370251 2.751 2.601 2.751 2.601 18 INFECTIOUS 0.000000 3200.000000
1 526.8881666270114 527.4961206300449 2.301 2.601 2.301 2.601 17 SUSCEPTIBLE 2527.539429 3200.000000
2 527.0836877370251 527.5930530056296 2.751 2.601 2.751 2.601 18 INFECTIOUS 0.000000 3200.000000
1 527.4961206300449 528.1040746330783 2.301 2.601 2.301 2.601 17 SUSCEPTIBLE 2527.539429 3200.000000
2 527.5930530056296 528.1024182742341 2.751 2.601 2.751 2.601 18 INFECTIOUS 0.000000 3200.000000
2 528.1024182742341 528.6117835428386 2.751 2.601 2.751 2.601 18 INFECTIOUS 0.000000 3200.000000
1 528.1040746330783 528.7120286361118 2.301 2.601 2.301 2.601 17 SUSCEPTIBLE 2527.539429 3200.000000
2 528.6117835428386 529.121148811443 2.751 2.601 2.751 2.601 18 INFECTIOUS 0.000000 3200.000000
1 528.7120286361118 529.3199826391452 2.301 2.601 2.301 2.601 17 SUSCEPTIBLE 2527.539429 3200.000000
2 529.121148811443 529.6305140800475 2.751 2.601 2.751 2.601 18 INFECTIOUS 0.000000 3200.000000
1 529.3199826391452 529.9279366421787 2.301 2.601 2.301 2.601 17 SUSCEPTIBLE 2541.404069 3200.000000
2 529.6305140800475 530.139879348652 2.751 2.601 2.751 2.601 18 INFECTIOUS 0.000000 3200.000000
1 529.9279366421787 530.5358906452121 2.301 2.601 2.301 2.601 17 SUSCEPTIBLE 2548.401851 3200.000000
2 530.139879348652 530.6492446172565 2.751 2.601 2.751 2.601 18 INFECTIOUS 0.000000 3200.000000
1 530.5358906452121 531.1438446482456 2.301 2.601 2.301 2.601 17 SUSCEPTIBLE 2562.387719 3200.000000
2 530.6492446172565 531.158609885861 2.751 2.601 2.751 2.601 18 INFECTIOUS 0.000000 3200.000000
1 531.1438446482456 531.751798651279 2.301 2.601 2.301 2.601 17 SUSCEPTIBLE 2562.387719 3200.000000
2 531.158609885861 531.6679751544655 2.751 2.601 2.751 2.601 18 INFECTIOUS 0.000000 3200.000000
2 531.6679751544655 532.17734042307 2.751 2.601 2.751 2.601 18 INFECTIOUS 0.000000 3200.000000
1 531.751798651279 532.3597526543125 2.301 2.601 2.301 2.601 17 SUSCEPTIBLE 2562.387719 3200.000000
2 532.17734042307 532.6867056916744 2.751 2.601 2.751 2.601 18 INFECTIOUS 0.000000 3200.000000
1 532.3597526543125 532.967706657346 2.301 2.601 2.301 2.601 17 SUSCEPTIBLE 2562.387719 3200.000000
2 532.6867056916744 533.1960709602789 2.751 2.601 2.751 2.601 18 INFECTIOUS 0.000000 3200.000000
1 532.967706657346 533.5756606603794 2.301 2.601 2.301 2.601 17 SUSCEPTIBLE 2569.359680 3200.000000
2 533.1960709602789 533.7054362288834 2.751 2.601 2.751 2.601 18 INFECTIOUS 0.000000 3200.000000
1 533.5756606603794 534.1836146634129 2.301 2.601 2.301 2.601 17 SUSCEPTIBLE 2576.328420 3200.000000
2 533.7054362288834 534.2148014974879 2.751 2.601 2.751 2.601 18 INFECTIOUS 0.000000 3200.000000
1 534.1836146634129 534.7915686664463 2.301 2.601 2.301 2.601 17 SUSCEPTIBLE 2590.396744 3200.000000
2 534.2148014974879 534.7241667660924 2.751 2.601 2.751 2.601 18 INFECTIOUS 0.000000 3200.000000
2 534.7241667660924 535.2335320346969 2.751 2.601 2.751 2.601 18 INFECTIOUS 0.000000 3200.000000
1 534.7915686664463 535.3995226694798 2.301 2.601 2.301 2.601 17 SUSCEPTIBLE 2597.426031 3200.000000
2 535.2335320346969 535.7428973033013 2.751 2.601 2.751 2.601 18 INFECTIOUS 0.000000 3200.000000
1 535.3995226694798 536.0074766725132 2.301 2.601 2.301 2.601 17 SUSCEPTIBLE 2597.426031 3200.000000
2 535.7428973033013 536.2522625719058 2.751 2.601 2.751 2.601 18 INFECTIOUS 0.000000 3200.000000
1 536.0074766725132 536.6154306755467 2.301 2.601 2.301 2.601 17 SUSCEPTIBLE 2597.426031 3200.000000
2 536.2522625719058 536.7616278405103 2.751 2.601 2.751 2.601 18 INFECTIOUS 0.000000 3200.000000
1 536.6154306755467 537.2233846785801 2.301 2.601 2.301 2.601 17 SUSCEPTIBLE 2597.426031 3200.000000
2 536.7616278405103 537.2709931091148 2.751 2.601 2.751 2.601 18 INFECTIOUS 0.000000 3200.000000
1 537.2233846785801 537.8313386816136 2.301 2.601 2.301 2.601 17 SUSCEPTIBLE 2611.442444 3200.000000
2 537.2709931091148 537.7803583777193 2.751 2.601 2.751 2.601 18 INFECTIOUS 0.000000 3200.000000
2 537.7803583777193 538.2897236463238 2.751 2.601 2.751 2.601 18 INFECTIOUS 0.000000 3200.000000
1 537.8313386816136 538.4392926846471 2.301 2.601 2.301 2.601 17 SUSCEPTIBLE 2618.516060 3200.000000
2 538.2897236463238 538.7990889149282 2.751 2.601 2.751 2.601 18 INFECTIOUS 0.000000 3200.000000
1 538.4392926846471 539.0472466876805 2.301 2.601 2.301 2.601 17 SUSCEPTIBLE 2632.653491 3200.000000
2 538.7990889149282 539.3084541835327 2.751 2.601 2.751 2.601 18 INFECTIOUS 0.000000 3200.000000
1 539.0472466876805 539.655200690714 2.301 2.601 2.301 2.601 17 SUSCEPTIBLE 2632.653491 3200.000000
2 539.3084541835327 539.8178194521372 2.751 2.601 2.751 2.601 18 INFECTIOUS 0.000000 3200.000000
1 539.655200690714 540.2631546937474 2.301 2.601 2.301 2.601 17 SUSCEPTIBLE 2632.653491 3200.000000
2 539.8178194521372 540.3271847207417 2.751 2.601 2.751 2.601 18 INFECTIOUS 0.000000 3200.000000
1 540.2631546937474 540.8711086967809 2.301 2.601 2.301 2.601 17 SUSCEPTIBLE 2632.653491 3200.000000
2 540.3271847207417 540.8365499893462 2.751 2.601 2.751 2.601 18 INFECTIOUS 0.000000 3200.000000
2 540.8365499893462 541.3459152579507 2.751 2.601 2.751 2.601 18 INFECTIOUS 0.000000 3200.000000
1 540.8711086967809 541.4790626998143 2.301 2.601 2.301 2.601 17 SUSCEPTIBLE 2639.701006 3200.000000
2 541.3459152579507 541.8552805265551 2.751 2.601 2.751 2.601 18 INFECTIOUS 0.000000 3200.000000
1 541.4790626998143 542.0870167028478 2.301 2.601 2.301 2.601 17 SUSCEPTIBLE 2646.745265 3200.000000
2 541.8552805265551 542.3646457951596 2.751 2.601 2.751 2.601 18 INFECTIOUS 0.000000 3200.000000
1 542.0870167028478 542.6949707058812 2.301 2.601 2.301 2.601 17 SUSCEPTIBLE 2660.964522 3200.000000
2 542.3646457951596 542.8740110637641 2.751 2.601 2.751 2.601 18 INFECTIOUS 0.000000 3200.000000
1 542.6949707058812 543.3029247089147 2.301 2.601 2.301 2.601 17 SUSCEPTIBLE 2668.069224 3200.000000
2 542.8740110637641 543.3833763323686 2.751 2.601 2.751 2.601 18 INFECTIOUS 0.000000 3200.000000
1 543.3029247089147 543.9108787119482 2.301 2.601 2.301 2.601 17 SUSCEPTIBLE 2668.069224 3200.000000
2 543.3833763323686 543.8927416009731 2.751 2.601 2.751 2.601 18 INFECTIOUS 0.000000 3200.000000
2 543.8927416009731 544.4021068695776 2.751 2.601 2.751 2.601 18 INFECTIOUS 0.000000 3200.000000
1 543.9108787119482 544.5188327149816 2.301 2.601 2.301 2.601 17 SUSCEPTIBLE 2668.069224 3200.000000
2 544.4021068695776 544.911472138182 2.751 2.601 2.751 2.601 18 INFECTIOUS 0.000000 3200.000000
1 544.5188327149816 545.1267867180151 2.301 2.601 2.301 2.601 17 SUSCEPTIBLE 2668.069224 3200.000000
2 544.911472138182 545.4208374067865 2.751 2.601 2.751 2.601 18 INFECTIOUS 0.000000 3200.000000
1 545.1267867180151 545.7347407210485 2.301 2.601 2.301 2.601 17 SUSCEPTIBLE 2675.154255 3200.000000
2 545.4208374067865 545.930202675391 2.751 2.601 2.751 2.601 18 INFECTIOUS 0.000000 3200.000000
1 545.7347407210485 546.342694724082 2.301 2.601 2.301 2.601 17 SUSCEPTIBLE 2689.384766 3200.000000
2 545.930202675391 546.4395679439955 2.751 2.601 2.751 2.601 18 INFECTIOUS 0.000000 3200.000000
1 546.342694724082 546.9506487271154 2.301 2.601 2.301 2.601 17 SUSCEPTIBLE 2696.530216 3200.000000
2 546.4395679439955 546.9489332126 2.751 2.601 2.751 2.601 18 INFECTIOUS 0.000000 3200.000000
2 546.9489332126 547.4582984812045 2.751 2.601 2.751 2.601 18 INFECTIOUS 0.000000 3200.000000
1 546.9506487271154 547.5586027301489 2.301 2.601 2.301 2.601 17 SUSCEPTIBLE 2703.672365 3200.000000
2 547.4582984812045 547.9676637498089 2.751 2.601 2.751 2.601 18 INFECTIOUS 0.000000 3200.000000
1 547.5586027301489 548.1665567331823 2.301 2.601 2.301 2.601 17 SUSCEPTIBLE 2703.672365 3200.000000
2 547.9676637498089 548.4770290184134 2.751 2.601 2.751 2.601 18 INFECTIOUS 0.000000 3200.000000
1 548.1665567331823 548.7745107362158 2.301 2.601 2.301 2.601 17 SUSCEPTIBLE 2703.672365 3200.000000
2 548.4770290184134 548.9863942870179 2.751 2.601 2.751 2.601 18 INFECTIOUS 0.000000 3200.000000
1 548.7745107362158 549.3824647392493 2.301 2.601 2.301 2.601 17 SUSCEPTIBLE 2703.672365 3200.000000
2 548.9863942870179 549.4957595556224 2.751 2.601 2.751 2.601 18 INFECTIOUS 0.000000 3200.000000
1 549.3824647392493 549.9904187422827 2.301 2.601 2.301 2.601 17 SUSCEPTIBLE 2717.913822 3200.000000
2 549.4957595556224 550.0051248242269 2.751 2.601 2.751 2.601 18 INFECTIOUS 0.000000 3200.000000
1 549.9904187422827 550.5983727453162 2.301 2.601 2.301 2.601 17 SUSCEPTIBLE 2725.099884 3200.000000
2 550.0051248242269 550.5144900928314 2.751 2.601 2.751 2.601 18 INFECTIOUS 0.000000 3200.000000
2 550.5144900928314 551.0238553614358 2.751 2.601 2.751 2.601 18 INFECTIOUS 0.000000 3200.000000
1 550.5983727453162 551.2063267483496 2.301 2.601 2.301 2.601 17 SUSCEPTIBLE 2739.462048 3200.000000
2 551.0238553614358 551.5332206300403 2.751 2.601 2.751 2.601 18 INFECTIOUS 0.000000 3200.000000
1 551.2063267483496 551.8142807513831 2.301 2.601 2.301 2.601 17 SUSCEPTIBLE 2739.462048 3200.000000
2 551.5332206300403 552.0425858986448 2.751 2.601 2.751 2.601 18 INFECTIOUS 0.000000 3200.000000
1 551.8142807513831 552.4222347544165 2.301 2.601 2.301 2.601 17 SUSCEPTIBLE 2739.462048 3200.000000
2 552.0425858986448 552.5519511672493 2.751 2.601 2.751 2.601 18 INFECTIOUS 0.000000 3200.000000
1 552.4222347544165 553.03018875745 2.301 2.601 2.301 2.601 17 SUSCEPTIBLE 2739.462048 3200.000000
2 552.5519511672493 553.0613164358538 2.751 2.601 2.751 2.601 18 INFECTIOUS 0.000000 3200.000000
1 553.03018875745 553.6381427604834 2.301 2.601 2.301 2.601 17 SUSCEPTIBLE 2746.621593 3200.000000
2 553.0613164358538 553.5706817044583 2.751 2.601 2.751 2.601 18 INFECTIOUS 0.000000 3200.000000
2 553.5706817044583 554.0800469730627 2.751 2.601 2.751 2.601 18 INFECTIOUS 0.000000 3200.000000
1 553.6381427604834 554.2460967635169 2.301 2.601 2.301 2.601 17 SUSCEPTIBLE 2761.001028 3200.000000
2 554.0800469730627 554.5894122416672 2.751 2.601 2.751 2.601 18 INFECTIOUS 0.000000 3200.000000
1 554.2460967635169 554.8540507665504 2.301 2.601 2.301 2.601 17 SUSCEPTIBLE 2768.220888 3200.000000
2 554.5894122416672 555.0987775102717 2.751 2.601 2.751 2.601 18 INFECTIOUS 0.000000 3200.000000
1 554.8540507665504 555.4620047695838 2.301 2.601 2.301 2.601 17 SUSCEPTIBLE 2775.437413 3200.000000
2 555.0987775102717 555.6081427788762 2.751 2.601 2.751 2.601 18 INFECTIOUS 0.000000 3200.000000
1 555.4620047695838 556.0699587726173 2.301 2.601 2.301 2.601 17 SUSCEPTIBLE 2775.437413 3200.000000
2 555.6081427788762 556.1175080474807 2.751 2.601 2.751 2.601 18 INFECTIOUS 0.000000 3200.000000
1 556.0699587726173 556.6779127756507 2.301 2.601 2.301 2.601 17 SUSCEPTIBLE 2775.437413 3200.000000
2 556.1175080474807 556.6268733160852 2.751 2.601 2.751 2.601 18 INFECTIOUS 0.000000 3200.000000
2 556.6268733160852 557.1362385846896 2.751 2.601 2.751 2.601 18 INFECTIOUS 0.000000 3200.000000
1 556.6779127756507 557.2858667786842 2.301 2.601 2.301 2.601 17 SUSCEPTIBLE 2775.437413 3200.000000
2 557.1362385846896 557.6456038532941 2.751 2.601 2.751 2.601 18 INFECTIOUS 0.000000 3200.000000
1 557.2858667786842 557.8938207817176 2.301 2.601 2.301 2.601 17 SUSCEPTIBLE 2789.827177 3200.000000
2 557.6456038532941 558.1549691218986 2.751 2.601 2.751 2.601 18 INFECTIOUS 0.000000 3200.000000
1 557.8938207817176 558.5017747847511 2.301 2.601 2.301 2.601 17 SUSCEPTIBLE 2797.087340 3200.000000
2 558.1549691218986 558.6643343905031 2.751 2.601 2.751 2.601 18 INFECTIOUS 0.000000 3200.000000
1 558.5017747847511 559.1097287877845 2.301 2.601 2.301 2.601 17 SUSCEPTIBLE 2811.597605 3200.000000
2 558.6643343905031 559.1736996591076 2.751 2.601 2.751 2.601 18 INFECTIOUS 0.000000 3200.000000
1 559.1097287877845 559.717682790818 2.301 2.601 2.301 2.601 17 SUSCEPTIBLE 2811.597605 3200.000000
2 559.1736996591076 559.683064927712 2.751 2.601 2.751 2.601 18 INFECTIOUS 0.000000 3200.000000
2 559.683064927712 560.1924301963165 2.751 2.601 2.751 2.601 18 INFECTIOUS 0.000000 3200.000000
1 559.717682790818 560.3256367938515 2.301 2.601 2.301 2.601 17 SUSCEPTIBLE 2811.597605 3200.000000
2 560.1924301963165 560.701795464921 2.751 2.601 2.751 2.601 18 INFECTIOUS 0.000000 3200.000000
1 560.3256367938515 560.9335907968849 2.301 2.601 2.301 2.601 17 SUSCEPTIBLE 2811.597605 3200.000000
2 560.701795464921 561.2111607335255 2.751 2.601 2.751 2.601 18 INFECTIOUS 0.000000 3200.000000
1 560.9335907968849 561.5415447999184 2.301 2.601 2.301 2.601 17 SUSCEPTIBLE 2818.830979 3200.000000
2 561.2111607335255 561.72052600213 2.751 2.601 2.751 2.601 18 INFECTIOUS 0.000000 3200.000000
1 561.5415447999184 562.1494988029518 2.301 2.601 2.301 2.601 17 SUSCEPTIBLE 2826.061010 3200.000000
2 561.72052600213 562.2298912707345 2.751 2.601 2.751 2.601 18 INFECTIOUS 0.000000 3200.000000
1 562.1494988029518 562.7574528059853 2.301 2.601 2.301 2.601 17 SUSCEPTIBLE 2840.651555 3200.000000
2 562.2298912707345 562.739256539339 2.751 2.601 2.751 2.601 18 INFECTIOUS 0.000000 3200.000000
2 562.739256539339 563.2486218079434 2.751 2.601 2.751 2.601 18 INFECTIOUS 0.000000 3200.000000
1 562.7574528059853 563.3654068090187 2.301 2.601 2.301 2.601 17 SUSCEPTIBLE 2847.941772 3200.000000
2 563.2486218079434 563.7579870765479 2.751 2.601 2.751 2.601 18 INFECTIOUS 0.000000 3200.000000
1 563.3654068090187 563.9733608120522 2.301 2.601 2.301 2.601 17 SUSCEPTIBLE 2847.941772 3200.000000
2 563.7579870765479 564.2673523451524 2.751 2.601 2.751 2.601 18 INFECTIOUS 0.000000 3200.000000
1 563.9733608120522 564.5813148150856 2.301 2.601 2.301 2.601 17 SUSCEPTIBLE 2847.941772 3200.000000
2 564.2673523451524 564.7767176137569 2.751 2.601 2.751 2.601 18 INFECTIOUS 0.000000 3200.000000
1 564.5813148150856 565.1892688181191 2.301 2.601 2.301 2.601 17 SUSCEPTIBLE 2847.941772 3200.000000
2 564.7767176137569 565.2860828823614 2.751 2.601 2.751 2.601 18 INFECTIOUS 0.000000 3200.000000
1 565.1892688181191 565.7972228211526 2.301 2.601 2.301 2.601 17 SUSCEPTIBLE 2855.211804 3200.000000
2 565.2860828823614 565.7954481509659 2.751 2.601 2.751 2.601 18 INFECTIOUS 0.000000 3200.000000
2 565.7954481509659 566.3048134195703 2.751 2.601 2.751 2.601 18 INFECTIOUS 0.000000 3200.000000
1 565.7972228211526 566.405176824186 2.301 2.601 2.301 2.601 17 SUSCEPTIBLE 2869.812061 3200.000000
2 566.3048134195703 566.8141786881748 2.751 2.601 2.751 2.601 18 INFECTIOUS 0.000000 3200.000000
1 566.405176824186 567.0131308272195 2.301 2.601 2.301 2.601 17 SUSCEPTIBLE 2884.469065 3200.000000
2 566.8141786881748 567.3235439567793 2.751 2.601 2.751 2.601 18 INFECTIOUS 0.000000 3200.000000
1 567.0131308272195 567.6210848302529 2.301 2.601 2.301 2.601 17 SUSCEPTIBLE 2884.469065 3200.000000
2 567.3235439567793 567.8329092253838 2.751 2.601 2.751 2.601 18 INFECTIOUS 0.000000 3200.000000
1 567.6210848302529 568.2290388332864 2.301 2.601 2.301 2.601 17 SUSCEPTIBLE 2884.469065 3200.000000
2 567.8329092253838 568.3422744939883 2.751 2.601 2.751 2.601 18 INFECTIOUS 0.000000 3200.000000
1 568.2290388332864 568.8369928363198 2.301 2.601 2.301 2.601 17 SUSCEPTIBLE 2884.469065 3200.000000
2 568.3422744939883 568.8516397625928 2.751 2.601 2.751 2.601 18 INFECTIOUS 0.000000 3200.000000
1 568.8369928363198 569.4449468393533 2.301 2.601 2.301 2.601 17 SUSCEPTIBLE 2891.775587 3200.000000
2 568.8516397625928 569.3610050311972 2.751 2.601 2.751 2.601 18 INFECTIOUS 0.000000 3200.000000
2 569.3610050311972 569.8703702998017 2.751 2.601 2.751 2.601 18 INFECTIOUS 0.000000 3200.000000
1 569.4449468393533 570.0529008423867 2.301 2.601 2.301 2.601 17 SUSCEPTIBLE 2899.078734 3200.000000
2 569.8703702998017 570.3797355684062 2.751 2.601 2.751 2.601 18 INFECTIOUS 0.000000 3200.000000
1 570.0529008423867 570.6608548454202 2.301 2.601 2.301 2.601 17 SUSCEPTIBLE 2913.815408 3200.000000
2 570.3797355684062 570.8891008370107 2.751 2.601 2.751 2.601 18 INFECTIOUS 0.000000 3200.000000
1 570.6608548454202 571.2688088484537 2.301 2.601 2.301 2.601 17 SUSCEPTIBLE 2921.178639 3200.000000
2 570.8891008370107 571.3984661056152 2.751 2.601 2.751 2.601 18 INFECTIOUS 0.000000 3200.000000
1 571.2688088484537 571.8767628514871 2.301 2.601 2.301 2.601 17 SUSCEPTIBLE 2921.178639 3200.000000
2 571.3984661056152 571.9078313742197 2.751 2.601 2.751 2.601 18 INFECTIOUS 0.000000 3200.000000
1 571.8767628514871 572.4847168545206 2.301 2.601 2.301 2.601 17 SUSCEPTIBLE 2921.178639 3200.000000
2 571.9078313742197 572.4171966428241 2.751 2.601 2.751 2.601 18 INFECTIOUS 0.000000 3200.000000
2 572.4171966428241 572.9265619114286 2.751 2.601 2.751 2.601 18 INFECTIOUS 0.000000 3200.000000
1 572.4847168545206 573.092670857554 2.301 2.601 2.301 2.601 17 SUSCEPTIBLE 2921.178639 3200.000000
2 572.9265619114286 573.4359271800331 2.751 2.601 2.751 2.601 18 INFECTIOUS 0.000000 3200.000000
1 573.092670857554 573.7006248605875 2.301 2.601 2.301 2.601 17 SUSCEPTIBLE 2928.521484 3200.000000
2 573.4359271800331 573.9452924486376 2.751 2.601 2.751 2.601 18 INFECTIOUS 0.000000 3200.000000
1 573.7006248605875 574.3085788636209 2.301 2.601 2.301 2.601 17 SUSCEPTIBLE 2943.267264 3200.000000
2 573.9452924486376 574.4546577172421 2.751 2.601 2.751 2.601 18 INFECTIOUS 0.000000 3200.000000
1 574.3085788636209 574.9165328666544 2.301 2.601 2.301 2.601 17 SUSCEPTIBLE 2950.670170 3200.000000
2 574.4546577172421 574.9640229858466 2.751 2.601 2.751 2.601 18 INFECTIOUS 0.000000 3200.000000
1 574.9165328666544 575.5244868696878 2.301 2.601 2.301 2.601 17 SUSCEPTIBLE 2958.069656 3200.000000
2 574.9640229858466 575.473388254451 2.751 2.601 2.751 2.601 18 INFECTIOUS 0.000000 3200.000000
2 575.473388254451 575.9827535230555 2.751 2.601 2.751 2.601 18 INFECTIOUS 0.000000 3200.000000
1 575.5244868696878 576.1324408727213 2.301 2.601 2.301 2.601 17 SUSCEPTIBLE 2958.069656 3200.000000
2 575.9827535230555 576.49211879166 2.751 2.601 2.751 2.601 18 INFECTIOUS 0.000000 3200.000000
1 576.1324408727213 576.7403948757548 2.301 2.601 2.301 2.601 17 SUSCEPTIBLE 2958.069656 3200.000000
2 576.49211879166 577.0014840602645 2.751 2.601 2.751 2.601 18 INFECTIOUS 0.000000 3200.000000
1 576.7403948757548 577.3483488787882 2.301 2.601 2.301 2.601 17 SUSCEPTIBLE 2958.069656 3200.000000
2 577.0014840602645 577.510849328869 2.751 2.601 2.751 2.601 18 INFECTIOUS 0.000000 3200.000000
1 577.3483488787882 577.9563028818217 2.301 2.601 2.301 2.601 17 SUSCEPTIBLE 2972.824244 3200.000000
2 577.510849328869 578.0202145974735 2.751 2.601 2.751 2.601 18 INFECTIOUS 0.000000 3200.000000
1 577.9563028818217 578.5642568848551 2.301 2.601 2.301 2.601 17 SUSCEPTIBLE 2980.266693 3200.000000
2 578.0202145974735 578.5295798660779 2.751 2.601 2.751 2.601 18 INFECTIOUS 0.000000 3200.000000
2 578.5295798660779 579.0389451346824 2.751 2.601 2.751 2.601 18 INFECTIOUS 0.000000 3200.000000
1 578.5642568848551 579.1722108878886 2.301 2.601 2.301 2.601 17 SUSCEPTIBLE 2995.141277 3200.000000
2 579.0389451346824 579.5483104032869 2.751 2.601 2.751 2.601 18 INFECTIOUS 0.000000 3200.000000
1 579.1722108878886 579.780164890922 2.301 2.601 2.301 2.601 17 SUSCEPTIBLE 2995.141277 3200.000000
2 579.5483104032869 580.0576756718914 2.751 2.601 2.751 2.601 18 INFECTIOUS 0.000000 3200.000000
1 579.780164890922 580.3881188939555 2.301 2.601 2.301 2.601 17 SUSCEPTIBLE 2995.141277 3200.000000
2 580.0576756718914 580.5670409404959 2.751 2.601 2.751 2.601 18 INFECTIOUS 0.000000 3200.000000
1 580.3881188939555 580.996072896989 2.301 2.601 2.301 2.601 17 SUSCEPTIBLE 2995.141277 3200.000000
2 580.5670409404959 581.0764062091004 2.751 2.601 2.751 2.601 18 INFECTIOUS 0.000000 3200.000000
1 580.996072896989 581.6040269000224 2.301 2.601 2.301 2.601 17 SUSCEPTIBLE 3002.556264 3200.000000
2 581.0764062091004 581.5857714777048 2.751 2.601 2.751 2.601 18 INFECTIOUS 0.000000 3200.000000
2 581.5857714777048 582.0951367463093 2.751 2.601 2.751 2.601 18 INFECTIOUS 0.000000 3200.000000
1 581.6040269000224 582.2119809030559 2.301 2.601 2.301 2.601 17 SUSCEPTIBLE 3017.446228 3200.000000
2 582.0951367463093 582.6045020149138 2.751 2.601 2.751 2.601 18 INFECTIOUS 0.000000 3200.000000
1 582.2119809030559 582.8199349060893 2.301 2.601 2.301 2.601 17 SUSCEPTIBLE 3024.921176 3200.000000
2 582.6045020149138 583.1138672835183 2.751 2.601 2.751 2.601 18 INFECTIOUS 0.000000 3200.000000
1 582.8199349060893 583.4278889091228 2.301 2.601 2.301 2.601 17 SUSCEPTIBLE 3032.392671 3200.000000
2 583.1138672835183 583.6232325521228 2.751 2.601 2.751 2.601 18 INFECTIOUS 0.000000 3200.000000
1 583.4278889091228 584.0358429121562 2.301 2.601 2.301 2.601 17 SUSCEPTIBLE 3032.392671 3200.000000
2 583.6232325521228 584.1325978207273 2.751 2.601 2.751 2.601 18 INFECTIOUS 0.000000 3200.000000
1 584.0358429121562 584.6437969151897 2.301 2.601 2.301 2.601 17 SUSCEPTIBLE 3032.392671 3200.000000
2 584.1325978207273 584.6419630893317 2.751 2.601 2.751 2.601 18 INFECTIOUS 0.000000 3200.000000
2 584.6419630893317 585.1513283579362 2.751 2.601 2.751 2.601 18 INFECTIOUS 0.000000 3200.000000
1 584.6437969151897 585.2517509182231 2.301 2.601 2.301 2.601 17 SUSCEPTIBLE 3032.392671 3200.000000
2 585.1513283579362 585.6606936265407 2.751 2.601 2.751 2.601 18 INFECTIOUS 0.000000 3200.000000
1 585.2517509182231 585.8597049212566 2.301 2.601 2.301 2.601 17 SUSCEPTIBLE 3047.290845 3200.000000
2 585.6606936265407 586.1700588951452 2.751 2.601 2.751 2.601 18 INFECTIOUS 0.000000 3200.000000
1 585.8597049212566 586.46765892429 2.301 2.601 2.301 2.601 17 SUSCEPTIBLE 3054.805037 3200.000000
2 586.1700588951452 586.6794241637497 2.751 2.601 2.751 2.601 18 INFECTIOUS 0.000000 3200.000000
1 586.46765892429 587.0756129273235 2.301 2.601 2.301 2.601 17 SUSCEPTIBLE 3069.823009 3200.000000
2 586.6794241637497 587.1887894323542 2.751 2.601 2.751 2.601 18 INFECTIOUS 0.000000 3200.000000
1 587.0756129273235 587.683566930357 2.301 2.601 2.301 2.601 17 SUSCEPTIBLE 3069.823009 3200.000000
2 587.1887894323542 587.6981547009586 2.751 2.601 2.751 2.601 18 INFECTIOUS 0.000000 3200.000000
1 587.683566930357 588.2915209333904 2.301 2.601 2.301 2.601 17 SUSCEPTIBLE 3069.823009 3200.000000
2 587.6981547009586 588.2075199695631 2.751 2.601 2.751 2.601 18 INFECTIOUS 0.000000 3200.000000
2 588.2075199695631 588.7168852381676 2.751 2.601 2.751 2.601 18 INFECTIOUS 0.000000 3200.000000
1 588.2915209333904 588.8994749364239 2.301 2.601 2.301 2.601 17 SUSCEPTIBLE 3069.823009 3200.000000
2 588.7168852381676 589.2262505067721 2.751 2.601 2.751 2.601 18 INFECTIOUS 0.000000 3200.000000
1 588.8994749364239 589.5074289394573 2.301 2.601 2.301 2.601 17 SUSCEPTIBLE 3077.309473 3200.000000
2 589.2262505067721 589.7356157753766 2.751 2.601 2.751 2.601 18 INFECTIOUS 0.000000 3200.000000
1 589.5074289394573 590.1153829424908 2.301 2.601 2.301 2.601 17 SUSCEPTIBLE 3084.792480 3200.000000
2 589.7356157753766 590.244981043981 2.751 2.601 2.751 2.601 18 INFECTIOUS 0.000000 3200.000000
1 590.1153829424908 590.7233369455242 2.301 2.601 2.301 2.601 17 SUSCEPTIBLE 3099.888623 3200.000000
2 590.244981043981 590.7543463125855 2.751 2.601 2.751 2.601 18 INFECTIOUS 0.000000 3200.000000
1 590.7233369455242 591.3312909485577 2.301 2.601 2.301 2.601 17 SUSCEPTIBLE 3107.431465 3200.000000
2 590.7543463125855 591.26371158119 2.751 2.601 2.751 2.601 18 INFECTIOUS 0.000000 3200.000000
2 591.26371158119 591.7730768497945 2.751 2.601 2.751 2.601 18 INFECTIOUS 0.000000 3200.000000
1 591.3312909485577 591.9392449515911 2.301 2.601 2.301 2.601 17 SUSCEPTIBLE 3107.431465 3200.000000
2 591.7730768497945 592.282442118399 2.751 2.601 2.751 2.601 18 INFECTIOUS 0.000000 3200.000000
1 591.9392449515911 592.5471989546246 2.301 2.601 2.301 2.601 17 SUSCEPTIBLE 3107.431465 3200.000000
2 592.282442118399 592.7918073870035 2.751 2.601 2.751 2.601 18 INFECTIOUS 0.000000 3200.000000
1 592.5471989546246 593.1551529576581 2.301 2.601 2.301 2.601 17 SUSCEPTIBLE 3107.431465 3200.000000
2 592.7918073870035 593.301172655608 2.751 2.601 2.751 2.601 18 INFECTIOUS 0.000000 3200.000000
1 593.1551529576581 593.7631069606915 2.301 2.601 2.301 2.601 17 SUSCEPTIBLE 3114.953422 3200.000000
2 593.301172655608 593.8105379242124 2.751 2.601 2.751 2.601 18 INFECTIOUS 0.000000 3200.000000
1 593.7631069606915 594.371060963725 2.301 2.601 2.301 2.601 17 SUSCEPTIBLE 3130.057179 3200.000000
2 593.8105379242124 594.3199031928169 2.751 2.601 2.751 2.601 18 INFECTIOUS 0.000000 3200.000000
2 594.3199031928169 594.8292684614214 2.751 2.601 2.751 2.601 18 INFECTIOUS 0.000000 3200.000000
1 594.371060963725 594.9790149667584 2.301 2.601 2.301 2.601 17 SUSCEPTIBLE 3137.638950 3200.000000
2 594.8292684614214 595.3386337300259 2.751 2.601 2.751 2.601 18 INFECTIOUS 0.000000 3200.000000
1 594.9790149667584 595.5869689697919 2.301 2.601 2.301 2.601 17 SUSCEPTIBLE 3145.217218 3200.000000
2 595.3386337300259 595.8479989986304 2.751 2.601 2.751 2.601 18 INFECTIOUS 0.000000 3200.000000
1 595.5869689697919 596.1949229728253 2.301 2.601 2.301 2.601 17 SUSCEPTIBLE 3145.217218 3200.000000
2 595.8479989986304 596.3573642672349 2.751 2.601 2.751 2.601 18 INFECTIOUS 0.000000 3200.000000
1 596.1949229728253 596.8028769758588 2.301 2.601 2.301 2.601 17 SUSCEPTIBLE 3145.217218 3200.000000
2 596.3573642672349 596.8667295358393 2.751 2.601 2.751 2.601 18 INFECTIOUS 0.000000 3200.000000
1 596.8028769758588 597.4108309788922 2.301 2.601 2.301 2.601 17 SUSCEPTIBLE 3152.774504 3200.000000
2 596.8667295358393 597.3760948044438 2.751 2.601 2.751 2.601 18 INFECTIOUS 0.000000 3200.000000
2 597.3760948044438 597.8854600730483 2.751 2.601 2.751 2.601 18 INFECTIOUS 0.000000 3200.000000
1 597.4108309788922 598.0187849819257 2.301 2.601 2.301 2.601 17 SUSCEPTIBLE 3160.328299 3200.000000
2 597.8854600730483 598.3948253416528 2.751 2.601 2.751 2.601 18 INFECTIOUS 0.000000 3200.000000
1 598.0187849819257 598.6267389849592 2.301 2.601 2.301 2.601 17 SUSCEPTIBLE 3175.565920 3200.000000
2 598.3948253416528 598.9041906102573 2.751 2.601 2.751 2.601 18 INFECTIOUS 0.000000 3200.000000
1 598.6267389849592 599.2346929879926 2.301 2.601 2.301 2.601 17 SUSCEPTIBLE 3183.179452 3200.000000
2 598.9041906102573 599.4135558788618 2.751 2.601 2.751 2.601 18 INFECTIOUS 0.000000 3200.000000
1 599.2346929879926 599.8426469910261 2.301 2.601 2.301 2.601 17 SUSCEPTIBLE 3183.179452 3200.000000
2 599.4135558788618 599.9229211474662 2.751 2.601 2.751 2.601 18 INFECTIOUS 0.000000 3200.000000
1 599.8426469910261 600.4506009940595 2.301 2.601 2.301 2.601 17 SUSCEPTIBLE 3183.179452 3200.000000
2 599.9229211474662 600.4322864160707 2.751 2.601 2.751 2.601 18 INFECTIOUS 0.000000 3200.000000
1 600.4506009940595 601.058554997093 2.301 2.601 2.301 2.601 17 SUSCEPTIBLE 3183.179452 3200.000000
1 601.058554997093 601.6665090001264 2.301 2.601 2.301 2.601 17 SUSCEPTIBLE 3190.771904 3200.000000
1 601.6665090001264 602.2744630031599 2.301 2.601 2.301 2.601 17 EXPOSED 3205.946285 3200.000000
1 602.2744630031599 602.8824170061934 2.301 2.601 2.301 2.601 17 EXPOSED 3213.528219 3200.000000
1 602.8824170061934 603.4903710092268 2.301 2.601 2.301 2.601 17 EXPOSED 3221.106650 3200.000000
1 603.4903710092268 604.0983250122603 2.301 2.601 2.301 2.601 17 EXPOSED 3221.106650 3200.000000
1 604.0983250122603 604.7062790152937 2.301 2.601 2.301 2.601 17 EXPOSED 3221.106650 3200.000000
1 604.7062790152937 605.3142330183272 2.301 2.601 2.301 2.601 17 EXPOSED 3221.106650 3200.000000
1 605.3142330183272 605.9221870213606 2.301 2.601 2.301 2.601 17 EXPOSED 3236.218054 3200.000000
1 605.9221870213606 606.5301410243941 2.301 2.601 2.301 2.601 17 EXPOSED 3243.768521 3200.000000
1 606.5301410243941 607.1380950274275 2.301 2.601 2.301 2.601 17 EXPOSED 3258.858991 3200.000000
1 607.1380950274275 607.746049030461 2.301 2.601 2.301 2.601 17 EXPOSED 3258.858991 3200.000000
1 607.746049030461 608.3540030334945 2.301 2.601 2.301 2.601 17 EXPOSED 3258.858991 3200.000000
1 608.3540030334945 608.9619570365279 2.301 2.601 2.301 2.601 17 EXPOSED 3258.858991 3200.000000
1 608.9619570365279 609.5699110395614 2.301 2.601 2.301 2.601 17 EXPOSED 3266.381597 3200.000000
1 609.5699110395614 610.1778650425948 2.301 2.601 2.301 2.601 17 EXPOSED 3273.900727 3200.000000
1 610.1778650425948 610.7858190456283 2.301 2.601 2.301 2.601 17 EXPOSED 3288.928568 3200.000000
1 610.7858190456283 611.3937730486617 2.301 2.601 2.301 2.601 17 EXPOSED 3296.437282 3200.000000
1 611.3937730486617 612.0017270516952 2.301 2.601 2.301 2.601 17 EXPOSED 3296.437282 3200.000000
1 612.0017270516952 612.6096810547286 2.301 2.601 2.301 2.601 17 EXPOSED 3296.437282 3200.000000
1 612.6096810547286 613.2176350577621 2.301 2.601 2.301 2.601 17 EXPOSED 3296.437282 3200.000000
1 613.2176350577621 613.8255890607956 2.301 2.601 2.301 2.601 17 EXPOSED 3311.409671 3200.000000
1 613.8255890607956 614.433543063829 2.301 2.601 2.301 2.601 17 EXPOSED 3318.890678 3200.000000
1 614.433543063829 615.0414970668625 2.301 2.601 2.301 2.601 17 EXPOSED 3333.842325 3200.000000
1 615.0414970668625 615.6494510698959 2.301 2.601 2.301 2.601 17 EXPOSED 3333.842325 3200.000000
1 615.6494510698959 616.2574050729294 2.301 2.601 2.301 2.601 17 EXPOSED 3333.842325 3200.000000
1 616.2574050729294 616.8653590759628 2.301 2.601 2.301 2.601 17 EXPOSED 3333.842325 3200.000000
1 616.8653590759628 617.4733130789963 2.301 2.601 2.301 2.601 17 EXPOSED 3341.295727 3200.000000
1 617.4733130789963 618.0812670820297 2.301 2.601 2.301 2.601 17 EXPOSED 3348.745686 3200.000000
1 618.0812670820297 618.6892210850632 2.301 2.601 2.301 2.601 17 EXPOSED 3363.635280 3200.000000
1 618.6892210850632 619.2971750880967 2.301 2.601 2.301 2.601 17 EXPOSED 3371.074918 3200.000000
1 619.2971750880967 619.9051290911301 2.301 2.601 2.301 2.601 17 EXPOSED 3371.074918 3200.000000
1 619.9051290911301 620.5130830941636 2.301 2.601 2.301 2.601 17 EXPOSED 3371.074918 3200.000000
1 620.5130830941636 621.121037097197 2.301 2.601 2.301 2.601 17 EXPOSED 3371.074918 3200.000000
1 621.121037097197 621.7289911002305 2.301 2.601 2.301 2.601 17 EXPOSED 3378.493958 3200.000000
1 621.7289911002305 622.3369451032639 2.301 2.601 2.301 2.601 17 EXPOSED 3393.321756 3200.000000
1 622.3369451032639 622.9448991062974 2.301 2.601 2.301 2.601 17 EXPOSED 3400.730518 3200.000000
1 622.9448991062974 623.5528531093308 2.301 2.601 2.301 2.601 17 EXPOSED 3408.135858 3200.000000
1 623.5528531093308 624.1608071123643 2.301 2.601 2.301 2.601 17 EXPOSED 3408.135858 3200.000000
1 624.1608071123643 624.7687611153978 2.301 2.601 2.301 2.601 17 EXPOSED 3408.135858 3200.000000
1 624.7687611153978 625.3767151184312 2.301 2.601 2.301 2.601 17 EXPOSED 3408.135858 3200.000000
1 625.3767151184312 625.9846691214647 2.301 2.601 2.301 2.601 17 EXPOSED 3422.902117 3200.000000
1 625.9846691214647 626.5926231244981 2.301 2.601 2.301 2.601 17 EXPOSED 3430.280131 3200.000000
1 626.5926231244981 627.2005771275316 2.301 2.601 2.301 2.601 17 EXPOSED 3445.025934 3200.000000
1 627.2005771275316 627.808531130565 2.301 2.601 2.301 2.601 17 EXPOSED 3445.025934 3200.000000
1 627.808531130565 628.4164851335985 2.301 2.601 2.301 2.601 17 EXPOSED 3445.025934 3200.000000
1 628.4164851335985 629.0244391366319 2.301 2.601 2.301 2.601 17 EXPOSED 3445.025934 3200.000000
1 629.0244391366319 629.6323931396654 2.301 2.601 2.301 2.601 17 EXPOSED 3452.376723 3200.000000
1 629.6323931396654 630.2403471426989 2.301 2.601 2.301 2.601 17 EXPOSED 3467.068115 3200.000000
1 630.2403471426989 630.8483011457323 2.301 2.601 2.301 2.601 17 EXPOSED 3474.408721 3200.000000
1 630.8483011457323 631.4562551487658 2.301 2.601 2.301 2.601 17 EXPOSED 3481.745936 3200.000000
1 631.4562551487658 632.0642091517992 2.301 2.601 2.301 2.601 17 EXPOSED 3481.745936 3200.000000
1 632.0642091517992 632.6721631548327 2.301 2.601 2.301 2.601 17 EXPOSED 3481.745936 3200.000000
1 632.6721631548327 633.2801171578661 2.301 2.601 2.301 2.601 17 EXPOSED 3481.745936 3200.000000
1 633.2801171578661 633.8880711608996 2.301 2.601 2.301 2.601 17 EXPOSED 3496.376355 3200.000000
1 633.8880711608996 634.496025163933 2.301 2.601 2.301 2.601 17 EXPOSED 3503.686495 3200.000000
1 634.496025163933 635.1039791669665 2.301 2.601 2.301 2.601 17 EXPOSED 3518.296646 3200.000000
1 635.1039791669665 635.71193317 2.301 2.601 2.301 2.601 17 EXPOSED 3518.296646 3200.000000
1 635.71193317 636.3198871730334 2.301 2.601 2.301 2.601 17 EXPOSED 3518.296646 3200.000000
1 636.3198871730334 636.9278411760669 2.301 2.601 2.301 2.601 17 EXPOSED 3518.296646 3200.000000
1 636.9278411760669 637.5357951791003 2.301 2.601 2.301 2.601 17 EXPOSED 3525.579812 3200.000000
1 637.5357951791003 638.1437491821338 2.301 2.601 2.301 2.601 17 EXPOSED 3532.859614 3200.000000
1 638.1437491821338 638.7517031851672 2.301 2.601 2.301 2.601 17 EXPOSED 3547.409129 3200.000000
1 638.7517031851672 639.3596571882007 2.301 2.601 2.301 2.601 17 EXPOSED 3554.678846 3200.000000
1 639.3596571882007 639.9676111912341 2.301 2.601 2.301 2.601 17 EXPOSED 3554.678846 3200.000000
1 639.9676111912341 640.5755651942676 2.301 2.601 2.301 2.601 17 EXPOSED 3554.678846 3200.000000
1 640.5755651942676 641.183519197301 2.301 2.601 2.301 2.601 17 EXPOSED 3554.678846 3200.000000
1 641.183519197301 641.7914732003345 2.301 2.601 2.301 2.601 17 EXPOSED 3561.928435 3200.000000
1 641.7914732003345 642.399427203368 2.301 2.601 2.301 2.601 17 EXPOSED 3576.417566 3200.000000
1 642.399427203368 643.0073812064014 2.301 2.601 2.301 2.601 17 EXPOSED 3583.657111 3200.000000
1 643.0073812064014 643.6153352094349 2.301 2.601 2.301 2.601 17 EXPOSED 3590.893312 3200.000000
1 643.6153352094349 644.2232892124683 2.301 2.601 2.301 2.601 17 EXPOSED 3590.893312 3200.000000
1 644.2232892124683 644.8312432155018 2.301 2.601 2.301 2.601 17 EXPOSED 3590.893312 3200.000000
1 644.8312432155018 645.4391972185352 2.301 2.601 2.301 2.601 17 EXPOSED 3598.109478 3200.000000
1 645.4391972185352 646.0471512215687 2.301 2.601 2.301 2.601 17 EXPOSED 3605.322310 3200.000000
1 646.0471512215687 646.6551052246022 2.301 2.601 2.301 2.601 17 EXPOSED 3619.737979 3200.000000
1 646.6551052246022 647.2630592276356 2.301 2.601 2.301 2.601 17 EXPOSED 3626.940818 3200.000000
1 647.2630592276356 647.8710132306691 2.301 2.601 2.301 2.601 17 EXPOSED 3626.940818 3200.000000
1 647.8710132306691 648.4789672337025 2.301 2.601 2.301 2.601 17 EXPOSED 3626.940818 3200.000000
1 648.4789672337025 649.086921236736 2.301 2.601 2.301 2.601 17 EXPOSED 3626.940818 3200.000000
1 649.086921236736 649.6948752397694 2.301 2.601 2.301 2.601 17 EXPOSED 3634.123715 3200.000000
1 649.6948752397694 650.3028292428029 2.301 2.601 2.301 2.601 17 EXPOSED 3648.479555 3200.000000
1 650.3028292428029 650.9107832458363 2.301 2.601 2.301 2.601 17 EXPOSED 3655.652502 3200.000000
1 650.9107832458363 651.5187372488698 2.301 2.601 2.301 2.601 17 EXPOSED 3662.822134 3200.000000
1 651.5187372488698 652.1266912519033 2.301 2.601 2.301 2.601 17 EXPOSED 3662.822134 3200.000000
1 652.1266912519033 652.7346452549367 2.301 2.601 2.301 2.601 17 EXPOSED 3662.822134 3200.000000
1 652.7346452549367 653.3425992579702 2.301 2.601 2.301 2.601 17 EXPOSED 3662.822134 3200.000000
1 653.3425992579702 653.9505532610036 2.301 2.601 2.301 2.601 17 EXPOSED 3677.118394 3200.000000
1 653.9505532610036 654.5585072640371 2.301 2.601 2.301 2.601 17 EXPOSED 3684.261570 3200.000000
1 654.5585072640371 655.1664612670705 2.301 2.601 2.301 2.601 17 EXPOSED 3698.538025 3200.000000
1 655.1664612670705 655.774415270104 2.301 2.601 2.301 2.601 17 EXPOSED 3698.538025 3200.000000
1 655.774415270104 656.3823692731374 2.301 2.601 2.301 2.601 17 EXPOSED 3698.538025 3200.000000
1 656.3823692731374 656.9903232761709 2.301 2.601 2.301 2.601 17 EXPOSED 3698.538025 3200.000000
1 656.9903232761709 657.5982772792044 2.301 2.601 2.301 2.601 17 EXPOSED 3705.654844 3200.000000
1 657.5982772792044 658.2062312822378 2.301 2.601 2.301 2.601 17 EXPOSED 3712.768374 3200.000000
1 658.2062312822378 658.8141852852713 2.301 2.601 2.301 2.601 17 EXPOSED 3726.985578 3200.000000
1 658.8141852852713 659.4221392883047 2.301 2.601 2.301 2.601 17 EXPOSED 3734.089254 3200.000000
1 659.4221392883047 660.0300932913382 2.301 2.601 2.301 2.601 17 EXPOSED 3734.089254 3200.000000
1 660.0300932913382 660.6380472943716 2.301 2.601 2.301 2.601 17 EXPOSED 3734.089254 3200.000000
1 660.6380472943716 661.2460012974051 2.301 2.601 2.301 2.601 17 EXPOSED 3734.089254 3200.000000
1 661.2460012974051 661.8539553004385 2.301 2.601 2.301 2.601 17 EXPOSED 3748.253997 3200.000000
1 661.8539553004385 662.461909303472 2.301 2.601 2.301 2.601 17 EXPOSED 3755.331461 3200.000000
1 662.461909303472 663.0698633065055 2.301 2.601 2.301 2.601 17 EXPOSED 3769.476581 3200.000000
1 663.0698633065055 663.6778173095389 2.301 2.601 2.301 2.601 17 EXPOSED 3769.476581 3200.000000
1 663.6778173095389 664.2857713125724 2.301 2.601 2.301 2.601 17 EXPOSED 3769.476581 3200.000000
1 664.2857713125724 664.8937253156058 2.301 2.601 2.301 2.601 17 EXPOSED 3769.476581 3200.000000
1 664.8937253156058 665.5016793186393 2.301 2.601 2.301 2.601 17 EXPOSED 3776.527929 3200.000000
1 665.5016793186393 666.1096333216727 2.301 2.601 2.301 2.601 17 EXPOSED 3783.576020 3200.000000
1 666.1096333216727 666.7175873247062 2.301 2.601 2.301 2.601 17 EXPOSED 3797.662434 3200.000000
1 666.7175873247062 667.3255413277396 2.301 2.601 2.301 2.601 17 EXPOSED 3804.700761 3200.000000
1 667.3255413277396 667.9334953307731 2.301 2.601 2.301 2.601 17 EXPOSED 3804.700761 3200.000000
1 667.9334953307731 668.5414493338066 2.301 2.601 2.301 2.601 17 EXPOSED 3804.700761 3200.000000
1 668.5414493338066 669.14940333684 2.301 2.601 2.301 2.601 17 EXPOSED 3804.700761 3200.000000
1 669.14940333684 669.7573573398735 2.301 2.601 2.301 2.601 17 EXPOSED 3811.719600 3200.000000
1 669.7573573398735 670.3653113429069 2.301 2.601 2.301 2.601 17 EXPOSED 3825.747553 3200.000000
1 670.3653113429069 670.9732653459404 2.301 2.601 2.301 2.601 17 EXPOSED 3832.756668 3200.000000
1 670.9732653459404 671.5812193489738 2.301 2.601 2.301 2.601 17 EXPOSED 3839.762546 3200.000000
1 671.5812193489738 672.1891733520073 2.301 2.601 2.301 2.601 17 EXPOSED 3839.762546 3200.000000
1 672.1891733520073 672.7971273550407 2.301 2.601 2.301 2.601 17 EXPOSED 3839.762546 3200.000000
1 672.7971273550407 673.4050813580742 2.301 2.601 2.301 2.601 17 EXPOSED 3839.762546 3200.000000
1 673.4050813580742 674.0130353611077 2.301 2.601 2.301 2.601 17 EXPOSED 3853.732279 3200.000000
1 674.0130353611077 674.6209893641411 2.301 2.601 2.301 2.601 17 EXPOSED 3867.689107 3200.000000
1 674.6209893641411 675.2289433671746 2.301 2.601 2.301 2.601 17 EXPOSED 3874.662685 3200.000000
1 675.2289433671746 675.836897370208 2.301 2.601 2.301 2.601 17 EXPOSED 3874.662685 3200.000000
1 675.836897370208 676.4448513732415 2.301 2.601 2.301 2.601 17 EXPOSED 3874.662685 3200.000000
1 676.4448513732415 677.0528053762749 2.301 2.601 2.301 2.601 17 EXPOSED 3874.662685 3200.000000
1 677.0528053762749 677.6607593793084 2.301 2.601 2.301 2.601 17 EXPOSED 3881.616955 3200.000000
1 677.6607593793084 678.2687133823418 2.301 2.601 2.301 2.601 17 EXPOSED 3895.515859 3200.000000
1 678.2687133823418 678.8766673853753 2.301 2.601 2.301 2.601 17 EXPOSED 3902.460495 3200.000000
1 678.8766673853753 679.4846213884088 2.301 2.601 2.301 2.601 17 EXPOSED 3909.401923 3200.000000
1 679.4846213884088 680.0925753914422 2.301 2.601 2.301 2.601 17 EXPOSED 3909.401923 3200.000000
1 680.0925753914422 680.7005293944757 2.301 2.601 2.301 2.601 17 EXPOSED 3909.401923 3200.000000
1 680.7005293944757 681.3084833975091 2.301 2.601 2.301 2.601 17 EXPOSED 3909.401923 3200.000000
1 681.3084833975091 681.9164374005426 2.301 2.601 2.301 2.601 17 EXPOSED 3923.243143 3200.000000
1 681.9164374005426 682.524391403576 2.301 2.601 2.301 2.601 17 EXPOSED 3930.158957 3200.000000
1 682.524391403576 683.1323454066095 2.301 2.601 2.301 2.601 17 EXPOSED 3943.981002 3200.000000
1 683.1323454066095 683.740299409643 2.301 2.601 2.301 2.601 17 EXPOSED 3943.981002 3200.000000
1 683.740299409643 684.3482534126764 2.301 2.601 2.301 2.601 17 EXPOSED 3943.981002 3200.000000
1 684.3482534126764 684.9562074157099 2.301 2.601 2.301 2.601 17 EXPOSED 3943.981002 3200.000000
1 684.9562074157099 685.5641614187433 2.301 2.601 2.301 2.601 17 EXPOSED 3950.871298 3200.000000
1 685.5641614187433 686.1721154217768 2.301 2.601 2.301 2.601 17 EXPOSED 3957.758410 3200.000000
1 686.1721154217768 686.7800694248102 2.301 2.601 2.301 2.601 17 EXPOSED 3971.523090 3200.000000
1 686.7800694248102 687.3880234278437 2.301 2.601 2.301 2.601 17 EXPOSED 3978.400661 3200.000000
1 687.3880234278437 687.9959774308771 2.301 2.601 2.301 2.601 17 EXPOSED 3978.400661 3200.000000
1 687.9959774308771 688.6039314339106 2.301 2.601 2.301 2.601 17 EXPOSED 3978.400661 3200.000000
1 688.6039314339106 689.211885436944 2.301 2.601 2.301 2.601 17 EXPOSED 3978.400661 3200.000000
1 689.211885436944 689.8198394399775 2.301 2.601 2.301 2.601 17 EXPOSED 3992.114550 3200.000000
1 689.8198394399775 690.427793443011 2.301 2.601 2.301 2.601 17 EXPOSED 3998.966743 3200.000000
1 690.427793443011 691.0357474460444 2.301 2.601 2.301 2.601 17 EXPOSED 4012.661634 3200.000000
1 691.0357474460444 691.6437014490779 2.301 2.601 2.301 2.601 17 EXPOSED 4012.661634 3200.000000
1 691.6437014490779 692.2516554521113 2.301 2.601 2.301 2.601 17 EXPOSED 4012.661634 3200.000000
1 692.2516554521113 692.8596094551448 2.301 2.601 2.301 2.601 17 EXPOSED 4012.661634 3200.000000
1 692.8596094551448 693.4675634581782 2.301 2.601 2.301 2.601 17 EXPOSED 4019.488543 3200.000000
1 693.4675634581782 694.0755174612117 2.301 2.601 2.301 2.601 17 EXPOSED 4026.312297 3200.000000
1 694.0755174612117 694.6834714642451 2.301 2.601 2.301 2.601 17 EXPOSED 4039.950351 3200.000000
1 694.6834714642451 695.2914254672786 2.301 2.601 2.301 2.601 17 EXPOSED 4046.764653 3200.000000
1 695.2914254672786 695.899379470312 2.301 2.601 2.301 2.601 17 EXPOSED 4046.764653 3200.000000
1 695.899379470312 696.5073334733455 2.301 2.601 2.301 2.601 17 EXPOSED 4046.764653 3200.000000
1 696.5073334733455 697.115287476379 2.301 2.601 2.301 2.601 17 EXPOSED 4046.764653 3200.000000
1 697.115287476379 697.7232414794124 2.301 2.601 2.301 2.601 17 EXPOSED 4053.560087 3200.000000
1 697.7232414794124 698.3311954824459 2.301 2.601 2.301 2.601 17 EXPOSED 4067.141539 3200.000000
1 698.3311954824459 698.9391494854793 2.301 2.601 2.301 2.601 17 EXPOSED 4073.927560 3200.000000
1 698.9391494854793 699.5471034885128 2.301 2.601 2.301 2.601 17 EXPOSED 4080.710445 3200.000000
1 699.5471034885128 700.1550574915462 2.301 2.601 2.301 2.601 17 EXPOSED 4080.710445 3200.000000
1 700.1550574915462 700.7630114945797 2.301 2.601 2.301 2.601 17 EXPOSED 4080.710445 3200.000000
1 700.7630114945797 701.3709654976132 2.301 2.601 2.301 2.601 17 EXPOSED 4080.710445 3200.000000
1 701.3709654976132 701.9789195006466 2.301 2.601 2.301 2.601 17 EXPOSED 4094.235531 3200.000000
1 701.9789195006466 702.5868735036801 2.301 2.601 2.301 2.601 17 EXPOSED 4100.993388 3200.000000
1 702.5868735036801 703.1948275067135 2.301 2.601 2.301 2.601 17 EXPOSED 4114.499737 3200.000000
1 703.1948275067135 703.802781509747 2.301 2.601 2.301 2.601 17 EXPOSED 4114.499737 3200.000000
1 703.802781509747 704.4107355127804 2.301 2.601 2.301 2.601 17 EXPOSED 4114.499737 3200.000000
1 704.4107355127804 705.0186895158139 2.301 2.601 2.301 2.601 17 EXPOSED 4114.499737 3200.000000
1 705.0186895158139 705.6266435188473 2.301 2.601 2.301 2.601 17 EXPOSED 4121.232658 3200.000000
1 705.6266435188473 706.2345975218808 2.301 2.601 2.301 2.601 17 EXPOSED 4134.689169 3200.000000
1 706.2345975218808 706.8425515249143 2.301 2.601 2.301 2.601 17 EXPOSED 4141.412763 3200.000000
1 706.8425515249143 707.4505055279477 2.301 2.601 2.301 2.601 17 EXPOSED 4148.133250 3200.000000
1 707.4505055279477 708.0584595309812 2.301 2.601 2.301 2.601 17 EXPOSED 4148.133250 3200.000000
1 708.0584595309812 708.6664135340146 2.301 2.601 2.301 2.601 17 EXPOSED 4148.133250 3200.000000
1 708.6664135340146 709.2743675370481 2.301 2.601 2.301 2.601 17 EXPOSED 4148.133250 3200.000000
1 709.2743675370481 709.8823215400815 2.301 2.601 2.301 2.601 17 EXPOSED 4161.533913 3200.000000
1 709.8823215400815 710.490275543115 2.301 2.601 2.301 2.601 17 EXPOSED 4168.229602 3200.000000
1 710.490275543115 711.0982295461484 2.301 2.601 2.301 2.601 17 EXPOSED 4181.611701 3200.000000
1 711.0982295461484 711.7061835491819 2.301 2.601 2.301 2.601 17 EXPOSED 4181.611701 3200.000000
1 711.7061835491819 712.3141375522154 2.301 2.601 2.301 2.601 17 EXPOSED 4181.611701 3200.000000
1 712.3141375522154 712.9220915552488 2.301 2.601 2.301 2.601 17 EXPOSED 4181.611701 3200.000000
1 712.9220915552488 713.5300455582823 2.301 2.601 2.301 2.601 17 EXPOSED 4188.282683 3200.000000
1 713.5300455582823 714.1379995613157 2.301 2.601 2.301 2.601 17 EXPOSED 4194.950583 3200.000000
1 714.1379995613157 714.7459535643492 2.301 2.601 2.301 2.601 17 EXPOSED 4208.277143 3200.000000
1 714.7459535643492 715.3539075673826 2.301 2.601 2.301 2.601 17 EXPOSED 4214.935806 3200.000000
1 715.3539075673826 715.9618615704161 2.301 2.601 2.301 2.601 17 EXPOSED 4214.935806 3200.000000
1 715.9618615704161 716.5698155734495 2.301 2.601 2.301 2.601 17 EXPOSED 4214.935806 3200.000000
1 716.5698155734495 717.177769576483 2.301 2.601 2.301 2.601 17 EXPOSED 4214.935806 3200.000000
1 717.177769576483 717.7857235795165 2.301 2.601 2.301 2.601 17 EXPOSED 4221.576032 3200.000000
1 717.7857235795165 718.3936775825499 2.301 2.601 2.301 2.601 17 EXPOSED 4234.847284 3200.000000
1 718.3936775825499 719.0016315855834 2.301 2.601 2.301 2.601 17 EXPOSED 4241.478311 3200.000000
1 719.0016315855834 719.6095855886168 2.301 2.601 2.301 2.601 17 EXPOSED 4248.106275 3200.000000
1 719.6095855886168 720.2175395916503 2.301 2.601 2.301 2.601 17 EXPOSED 4248.106275 3200.000000
1 720.2175395916503 720.8254935946837 2.301 2.601 2.301 2.601 17 EXPOSED 4248.106275 3200.000000
1 720.8254935946837 721.4334475977172 2.301 2.601 2.301 2.601 17 EXPOSED 4254.715888 3200.000000
1 721.4334475977172 722.0414016007506 2.301 2.601 2.301 2.601 17 EXPOSED 4261.322448 3200.000000
1 722.0414016007506 722.6493556037841 2.301 2.601 2.301 2.601 17 EXPOSED 4274.526412 3200.000000
1 722.6493556037841 723.2573096068176 2.301 2.601 2.301 2.601 17 EXPOSED 4281.123819 3200.000000
1 723.2573096068176 723.865263609851 2.301 2.601 2.301 2.601 17 EXPOSED 4281.123819 3200.000000
1 723.865263609851 724.4732176128845 2.301 2.601 2.301 2.601 17 EXPOSED 4281.123819 3200.000000
1 724.4732176128845 725.0811716159179 2.301 2.601 2.301 2.601 17 EXPOSED 4281.123819 3200.000000
1 725.0811716159179 725.6891256189514 2.301 2.601 2.301 2.601 17 EXPOSED 4287.702959 3200.000000
1 725.6891256189514 726.2970796219848 2.301 2.601 2.301 2.601 17 EXPOSED 4300.852123 3200.000000
1 726.2970796219848 726.9050336250183 2.301 2.601 2.301 2.601 17 EXPOSED 4307.422150 3200.000000
1 726.9050336250183 727.5129876280517 2.301 2.601 2.301 2.601 17 EXPOSED 4313.989141 3200.000000
1 727.5129876280517 728.1209416310852 2.301 2.601 2.301 2.601 17 EXPOSED 4313.989141 3200.000000
1 728.1209416310852 728.7288956341187 2.301 2.601 2.301 2.601 17 EXPOSED 4313.989141 3200.000000
1 728.7288956341187 729.3368496371521 2.301 2.601 2.301 2.601 17 EXPOSED 4313.989141 3200.000000
1 729.3368496371521 729.9448036401856 2.301 2.601 2.301 2.601 17 EXPOSED 4327.083733 3200.000000
1 729.9448036401856 730.552757643219 2.301 2.601 2.301 2.601 17 EXPOSED 4333.626492 3200.000000
1 730.552757643219 731.1607116462525 2.301 2.601 2.301 2.601 17 EXPOSED 4346.702943 3200.000000
1 731.1607116462525 731.7686656492859 2.301 2.601 2.301 2.601 17 EXPOSED 4346.702943 3200.000000
1 731.7686656492859 732.3766196523194 2.301 2.601 2.301 2.601 17 EXPOSED 4346.702943 3200.000000
1 732.3766196523194 732.9845736553528 2.301 2.601 2.301 2.601 17 EXPOSED 4346.702943 3200.000000
1 732.9845736553528 733.5925276583863 2.301 2.601 2.301 2.601 17 EXPOSED 4353.221559 3200.000000
1 733.5925276583863 734.2004816614198 2.301 2.601 2.301 2.601 17 EXPOSED 4359.737164 3200.000000
1 734.2004816614198 734.8084356644532 2.301 2.601 2.301 2.601 17 EXPOSED 4372.759345 3200.000000
1 734.8084356644532 735.4163896674867 2.301 2.601 2.301 2.601 17 EXPOSED 4379.265924 3200.000000
1 735.4163896674867 736.0243436705201 2.301 2.601 2.301 2.601 17 EXPOSED 4379.265924 3200.000000
1 736.0243436705201 736.6322976735536 2.301 2.601 2.301 2.601 17 EXPOSED 4379.265924 3200.000000
1 736.6322976735536 737.240251676587 2.301 2.601 2.301 2.601 17 EXPOSED 4379.265924 3200.000000
1 737.240251676587 737.8482056796205 2.301 2.601 2.301 2.601 17 EXPOSED 4392.240054 3200.000000
1 737.8482056796205 738.456159682654 2.301 2.601 2.301 2.601 17 EXPOSED 4398.722623 3200.000000
1 738.456159682654 739.0641136856874 2.301 2.601 2.301 2.601 17 EXPOSED 4411.678779 3200.000000
1 739.0641136856874 739.6720676887209 2.301 2.601 2.301 2.601 17 EXPOSED 4411.678779 3200.000000
1 739.6720676887209 740.2800216917543 2.301 2.601 2.301 2.601 17 EXPOSED 4411.678779 3200.000000
1 740.2800216917543 740.8879756947878 2.301 2.601 2.301 2.601 17 EXPOSED 4411.678779 3200.000000
1 740.8879756947878 741.4959296978212 2.301 2.601 2.301 2.601 17 EXPOSED 4418.137429 3200.000000
1 741.4959296978212 742.1038837008547 2.301 2.601 2.301 2.601 17 EXPOSED 4424.593094 3200.000000
1 742.1038837008547 742.7118377038881 2.301 2.601 2.301 2.601 17 EXPOSED 4437.495479 3200.000000
1 742.7118377038881 743.3197917069216 2.301 2.601 2.301 2.601 17 EXPOSED 4443.942201 3200.000000
1 743.3197917069216 743.927745709955 2.301 2.601 2.301 2.601 17 EXPOSED 4443.942201 3200.000000
1 743.927745709955 744.5356997129885 2.301 2.601 2.301 2.601 17 EXPOSED 4443.942201 3200.000000
1 744.5356997129885 745.143653716022 2.301 2.601 2.301 2.601 17 EXPOSED 4443.942201 3200.000000
1 745.143653716022 745.7516077190554 2.301 2.601 2.301 2.601 17 EXPOSED 4450.371074 3200.000000
1 745.7516077190554 746.3595617220889 2.301 2.601 2.301 2.601 17 EXPOSED 4463.219911 3200.000000
1 746.3595617220889 746.9675157251223 2.301 2.601 2.301 2.601 17 EXPOSED 4469.639877 3200.000000
1 746.9675157251223 747.5754697281558 2.301 2.601 2.301 2.601 17 EXPOSED 4476.056878 3200.000000
1 747.5754697281558 748.1834237311892 2.301 2.601 2.301 2.601 17 EXPOSED 4476.056878 3200.000000
1 748.1834237311892 748.7913777342227 2.301 2.601 2.301 2.601 17 EXPOSED 4476.056878 3200.000000
1 748.7913777342227 749.3993317372561 2.301 2.601 2.301 2.601 17 EXPOSED 4476.056878 3200.000000
1 749.3993317372561 750.0072857402896 2.301 2.601 2.301 2.601 17 EXPOSED 4488.852389 3200.000000
1 750.0072857402896 750.6152397433231 2.301 2.601 2.301 2.601 17 EXPOSED 4501.636080 3200.000000
1 750.6152397433231 751.2231937463565 2.301 2.601 2.301 2.601 17 EXPOSED 4508.023496 3200.000000
1 751.2231937463565 751.83114774939 2.301 2.601 2.301 2.601 17 EXPOSED 4508.023496 3200.000000
1 751.83114774939 752.4391017524234 2.301 2.601 2.301 2.601 17 EXPOSED 4508.023496 3200.000000
1 752.4391017524234 753.0470557554569 2.301 2.601 2.301 2.601 17 EXPOSED 4508.023496 3200.000000
1 753.0470557554569 753.6550097584903 2.301 2.601 2.301 2.601 17 EXPOSED 4514.393227 3200.000000
1 753.6550097584903 754.2629637615238 2.301 2.601 2.301 2.601 17 EXPOSED 4527.123862 3200.000000
1 754.2629637615238 754.8709177645572 2.301 2.601 2.301 2.601 17 EXPOSED 4533.484769 3200.000000
1 754.8709177645572 755.4788717675907 2.301 2.601 2.301 2.601 17 EXPOSED 4539.842738 3200.000000
1 755.4788717675907 756.0868257706242 2.301 2.601 2.301 2.601 17 EXPOSED 4539.842738 3200.000000
1 756.0868257706242 756.6947797736576 2.301 2.601 2.301 2.601 17 EXPOSED 4539.842738 3200.000000
1 756.6947797736576 757.3027337766911 2.301 2.601 2.301 2.601 17 EXPOSED 4539.842738 3200.000000
1 757.3027337766911 757.9106877797245 2.301 2.601 2.301 2.601 17 EXPOSED 4552.520538 3200.000000
1 757.9106877797245 758.518641782758 2.301 2.601 2.301 2.601 17 EXPOSED 4558.855045 3200.000000
1 758.518641782758 759.1265957857914 2.301 2.601 2.301 2.601 17 EXPOSED 4571.515282 3200.000000
1 759.1265957857914 759.7345497888249 2.301 2.601 2.301 2.601 17 EXPOSED 4571.515282 3200.000000
1 759.7345497888249 760.3425037918583 2.301 2.601 2.301 2.601 17 EXPOSED 4571.515282 3200.000000
1 760.3425037918583 760.9504577948918 2.301 2.601 2.301 2.601 17 EXPOSED 4571.515282 3200.000000
1 760.9504577948918 761.5584117979253 2.301 2.601 2.301 2.601 17 EXPOSED 4577.826416 3200.000000
1 761.5584117979253 762.1663658009587 2.301 2.601 2.301 2.601 17 EXPOSED 4584.134634 3200.000000
1 762.1663658009587 762.7743198039922 2.301 2.601 2.301 2.601 17 EXPOSED 4596.742327 3200.000000
1 762.7743198039922 763.3822738070256 2.301 2.601 2.301 2.601 17 EXPOSED 4603.041806 3200.000000
1 763.3822738070256 763.9902278100591 2.301 2.601 2.301 2.601 17 EXPOSED 4603.041806 3200.000000
1 763.9902278100591 764.5981818130925 2.301 2.601 2.301 2.601 17 EXPOSED 4603.041806 3200.000000
1 764.5981818130925 765.206135816126 2.301 2.601 2.301 2.601 17 EXPOSED 4603.041806 3200.000000
1 765.206135816126 765.8140898191594 2.301 2.601 2.301 2.601 17 EXPOSED 4615.602978 3200.000000
1 765.8140898191594 766.4220438221929 2.301 2.601 2.301 2.601 17 EXPOSED 4621.879212 3200.000000
1 766.4220438221929 767.0299978252264 2.301 2.601 2.301 2.601 17 EXPOSED 4634.422983 3200.000000
1 767.0299978252264 767.6379518282598 2.301 2.601 2.301 2.601 17 EXPOSED 4634.422983 3200.000000
1 767.6379518282598 768.2459058312933 2.301 2.601 2.301 2.601 17 EXPOSED 4634.422983 3200.000000
1 768.2459058312933 768.8538598343267 2.301 2.601 2.301 2.601 17 EXPOSED 4634.422983 3200.000000
1 768.8538598343267 769.4618138373602 2.301 2.601 2.301 2.601 17 EXPOSED 4640.676058 3200.000000
1 769.4618138373602 770.0697678403936 2.301 2.601 2.301 2.601 17 EXPOSED 4646.926244 3200.000000
1 770.0697678403936 770.6777218434271 2.301 2.601 2.301 2.601 17 EXPOSED 4659.417955 3200.000000
1 770.6777218434271 771.2856758464605 2.301 2.601 2.301 2.601 17 EXPOSED 4665.659482 3200.000000
1 771.2856758464605 771.893629849494 2.301 2.601 2.301 2.601 17 EXPOSED 4665.659482 3200.000000
1 771.893629849494 772.5015838525275 2.301 2.601 2.301 2.601 17 EXPOSED 4665.659482 3200.000000
1 772.5015838525275 773.1095378555609 2.301 2.601 2.301 2.601 17 EXPOSED 4665.659482 3200.000000
1 773.1095378555609 773.7174918585944 2.301 2.601 2.301 2.601 17 EXPOSED 4671.883729 3200.000000
1 773.7174918585944 774.3254458616278 2.301 2.601 2.301 2.601 17 EXPOSED 4684.323596 3200.000000
1 774.3254458616278 774.9333998646613 2.301 2.601 2.301 2.601 17 EXPOSED 4690.539219 3200.000000
1 774.9333998646613 775.5413538676947 2.301 2.601 2.301 2.601 17 EXPOSED 4696.751972 3200.000000
1 775.5413538676947 776.1493078707282 2.301 2.601 2.301 2.601 17 EXPOSED 4696.751972 3200.000000
1 776.1493078707282 776.7572618737616 2.301 2.601 2.301 2.601 17 EXPOSED 4696.751972 3200.000000
1 776.7572618737616 777.3652158767951 2.301 2.601 2.301 2.601 17 EXPOSED 4696.751972 3200.000000
1 777.3652158767951 777.9731698798286 2.301 2.601 2.301 2.601 17 EXPOSED 4709.140210 3200.000000
1 777.9731698798286 778.581123882862 2.301 2.601 2.301 2.601 17 EXPOSED 4715.330037 3200.000000
1 778.581123882862 779.1890778858955 2.301 2.601 2.301 2.601 17 EXPOSED 4727.701114 3200.000000
1 779.1890778858955 779.7970318889289 2.301 2.601 2.301 2.601 17 EXPOSED 4727.701114 3200.000000
1 779.7970318889289 780.4049858919624 2.301 2.601 2.301 2.601 17 EXPOSED 4727.701114 3200.000000
1 780.4049858919624 781.0129398949958 2.301 2.601 2.301 2.601 17 EXPOSED 4727.701114 3200.000000
1 781.0129398949958 781.6208938980293 2.301 2.601 2.301 2.601 17 EXPOSED 4733.868101 3200.000000
1 781.6208938980293 782.2288479010627 2.301 2.601 2.301 2.601 17 EXPOSED 4746.193529 3200.000000
1 782.2288479010627 782.8368019040962 2.301 2.601 2.301 2.601 17 EXPOSED 4752.351973 3200.000000
1 782.8368019040962 783.4447559071297 2.301 2.601 2.301 2.601 17 EXPOSED 4758.507572 3200.000000
1 783.4447559071297 784.0527099101631 2.301 2.601 2.301 2.601 17 EXPOSED 4758.507572 3200.000000
1 784.0527099101631 784.6606639131966 2.301 2.601 2.301 2.601 17 EXPOSED 4758.507572 3200.000000
1 784.6606639131966 785.26861791623 2.301 2.601 2.301 2.601 17 EXPOSED 4758.507572 3200.000000
1 785.26861791623 785.8765719192635 2.301 2.601 2.301 2.601 17 EXPOSED 4770.781846 3200.000000
1 785.8765719192635 786.4845259222969 2.301 2.601 2.301 2.601 17 EXPOSED 4776.914731 3200.000000
1 786.4845259222969 787.0924799253304 2.301 2.601 2.301 2.601 17 EXPOSED 4789.172001 3200.000000
1 787.0924799253304 787.7004339283639 2.301 2.601 2.301 2.601 17 EXPOSED 4789.172001 3200.000000
1 787.7004339283639 788.3083879313973 2.301 2.601 2.301 2.601 17 EXPOSED 4789.172001 3200.000000
1 788.3083879313973 788.9163419344308 2.301 2.601 2.301 2.601 17 EXPOSED 4789.172001 3200.000000
1 788.9163419344308 789.5242959374642 2.301 2.601 2.301 2.601 17 EXPOSED 4795.282256 3200.000000
1 789.5242959374642 790.1322499404977 2.301 2.601 2.301 2.601 17 EXPOSED 4801.389687 3200.000000
1 790.1322499404977 790.7402039435311 2.301 2.601 2.301 2.601 17 EXPOSED 4813.596087 3200.000000
1 790.7402039435311 791.3481579465646 2.301 2.601 2.301 2.601 17 EXPOSED 4819.695058 3200.000000
1 791.3481579465646 791.956111949598 2.301 2.601 2.301 2.601 17 EXPOSED 4819.695058 3200.000000
1 791.956111949598 792.5640659526315 2.301 2.601 2.301 2.601 17 EXPOSED 4819.695058 3200.000000
1 792.5640659526315 793.172019955665 2.301 2.601 2.301 2.601 17 EXPOSED 4819.695058 3200.000000
1 793.172019955665 793.7799739586984 2.301 2.601 2.301 2.601 17 EXPOSED 4825.777142 3200.000000
1 793.7799739586984 794.3879279617319 2.301 2.601 2.301 2.601 17 EXPOSED 4837.932882 3200.000000
1 794.3879279617319 794.9958819647653 2.301 2.601 2.301 2.601 17 EXPOSED 4844.006541 3200.000000
1 794.9958819647653 795.6038359677988 2.301 2.601 2.301 2.601 17 EXPOSED 4850.077394 3200.000000
1 795.6038359677988 796.2117899708322 2.301 2.601 2.301 2.601 17 EXPOSED 4850.077394 3200.000000
1 796.2117899708322 796.8197439738657 2.301 2.601 2.301 2.601 17 EXPOSED 4850.077394 3200.000000
1 796.8197439738657 797.4276979768991 2.301 2.601 2.301 2.601 17 EXPOSED 4856.131438 3200.000000
1 797.4276979768991 798.0356519799326 2.301 2.601 2.301 2.601 17 EXPOSED 4862.182685 3200.000000
1 798.0356519799326 798.643605982966 2.301 2.601 2.301 2.601 17 EXPOSED 4874.276793 3200.000000
1 798.643605982966 799.2515599859995 2.301 2.601 2.301 2.601 17 EXPOSED 4880.319657 3200.000000
1 799.2515599859995 799.859513989033 2.301 2.601 2.301 2.601 17 EXPOSED 4880.319657 3200.000000
1 799.859513989033 800.4674679920664 2.301 2.601 2.301 2.601 17 EXPOSED 4880.319657 3200.000000
1 800.4674679920664 801.0754219950999 2.301 2.601 2.301 2.601 17 EXPOSED 4880.319657 3200.000000
1 801.0754219950999 801.6833759981333 2.301 2.601 2.301 2.601 17 EXPOSED 4886.345790 3200.000000
1 801.6833759981333 802.2913300011668 2.301 2.601 2.301 2.601 17 EXPOSED 4898.389705 3200.000000
1 802.2913300011668 802.8992840042002 2.301 2.601 2.301 2.601 17 EXPOSED 4904.407489 3200.000000
1 802.8992840042002 803.5072380072337 2.301 2.601 2.301 2.601 17 EXPOSED 4910.422494 3200.000000
1 803.5072380072337 804.1151920102672 2.301 2.601 2.301 2.601 17 EXPOSED 4910.422494 3200.000000
1 804.1151920102672 804.7231460133006 2.301 2.601 2.301 2.601 17 EXPOSED 4910.422494 3200.000000
1 804.7231460133006 805.3311000163341 2.301 2.601 2.301 2.601 17 EXPOSED 4910.422494 3200.000000
1 805.3311000163341 805.9390540193675 2.301 2.601 2.301 2.601 17 EXPOSED 4922.416423 3200.000000
1 805.9390540193675 806.547008022401 2.301 2.601 2.301 2.601 17 EXPOSED 4928.409233 3200.000000
1 806.547008022401 807.1549620254344 2.301 2.601 2.301 2.601 17 EXPOSED 4940.386547 3200.000000
1 807.1549620254344 807.7629160284679 2.301 2.601 2.301 2.601 17 EXPOSED 4940.386547 3200.000000
1 807.7629160284679 808.3708700315013 2.301 2.601 2.301 2.601 17 EXPOSED 4940.386547 3200.000000
1 808.3708700315013 808.9788240345348 2.301 2.601 2.301 2.601 17 EXPOSED 4940.386547 3200.000000
1 808.9788240345348 809.5867780375683 2.301 2.601 2.301 2.601 17 EXPOSED 4946.357243 3200.000000
1 809.5867780375683 810.1947320406017 2.301 2.601 2.301 2.601 17 EXPOSED 4952.325181 3200.000000
1 810.1947320406017 810.8026860436352 2.301 2.601 2.301 2.601 17 EXPOSED 4964.252786 3200.000000
1 810.8026860436352 811.4106400466686 2.301 2.601 2.301 2.601 17 EXPOSED 4970.212456 3200.000000
1 811.4106400466686 812.0185940497021 2.301 2.601 2.301 2.601 17 EXPOSED 4970.212456 3200.000000
1 812.0185940497021 812.6265480527355 2.301 2.601 2.301 2.601 17 EXPOSED 4970.212456 3200.000000
1 812.6265480527355 813.234502055769 2.301 2.601 2.301 2.601 17 EXPOSED 4970.212456 3200.000000
1 813.234502055769 813.8424560588024 2.301 2.601 2.301 2.601 17 EXPOSED 4982.096049 3200.000000
1 813.8424560588024 814.4504100618359 2.301 2.601 2.301 2.601 17 EXPOSED 4988.033728 3200.000000
1 814.4504100618359 815.0583640648694 2.301 2.601 2.301 2.601 17 EXPOSED 4999.900858 3200.000000
1 815.0583640648694 815.6663180679028 2.301 2.601 2.301 2.601 17 EXPOSED 4999.900858 3200.000000
1 815.6663180679028 816.2742720709363 2.301 2.601 2.301 2.601 17 EXPOSED 4999.900858 3200.000000
1 816.2742720709363 816.8822260739697 2.301 2.601 2.301 2.601 17 EXPOSED 4999.900858 3200.000000
1 816.8822260739697 817.4901800770032 2.301 2.601 2.301 2.601 17 EXPOSED 5005.816628 3200.000000
1 817.4901800770032 818.0981340800366 2.301 2.601 2.301 2.601 17 EXPOSED 5011.729664 3200.000000
1 818.0981340800366 818.7060880830701 2.301 2.601 2.301 2.601 17 EXPOSED 5023.547543 3200.000000
1 818.7060880830701 819.3140420861035 2.301 2.601 2.301 2.601 17 EXPOSED 5029.452387 3200.000000
1 819.3140420861035 819.921996089137 2.301 2.601 2.301 2.601 17 EXPOSED 5029.452387 3200.000000
1 819.921996089137 820.5299500921705 2.301 2.601 2.301 2.601 17 EXPOSED 5029.452387 3200.000000
1 820.5299500921705 821.1379040952039 2.301 2.601 2.301 2.601 17 EXPOSED 5029.452387 3200.000000
1 821.1379040952039 821.7458580982374 2.301 2.601 2.301 2.601 17 EXPOSED 5035.340883 3200.000000
1 821.7458580982374 822.3538121012708 2.301 2.601 2.301 2.601 17 EXPOSED 5047.109715 3200.000000
1 822.3538121012708 822.9617661043043 2.301 2.601 2.301 2.601 17 EXPOSED 5052.990053 3200.000000
1 822.9617661043043 823.5697201073377 2.301 2.601 2.301 2.601 17 EXPOSED 5058.867674 3200.000000
1 823.5697201073377 824.1776741103712 2.301 2.601 2.301 2.601 17 EXPOSED 5058.867674 3200.000000
1 824.1776741103712 824.7856281134046 2.301 2.601 2.301 2.601 17 EXPOSED 5058.867674 3200.000000
1 824.7856281134046 825.3935821164381 2.301 2.601 2.301 2.601 17 EXPOSED 5058.867674 3200.000000
1 825.3935821164381 826.0015361194716 2.301 2.601 2.301 2.601 17 EXPOSED 5070.587662 3200.000000
1 826.0015361194716 826.609490122505 2.301 2.601 2.301 2.601 17 EXPOSED 5082.296824 3200.000000
1 826.609490122505 827.2174441255385 2.301 2.601 2.301 2.601 17 EXPOSED 5088.147348 3200.000000
1 827.2174441255385 827.8253981285719 2.301 2.601 2.301 2.601 17 EXPOSED 5088.147348 3200.000000
1 827.8253981285719 828.4333521316054 2.301 2.601 2.301 2.601 17 EXPOSED 5088.147348 3200.000000
1 828.4333521316054 829.0413061346388 2.301 2.601 2.301 2.601 17 EXPOSED 5088.147348 3200.000000
1 829.0413061346388 829.6492601376723 2.301 2.601 2.301 2.601 17 EXPOSED 5093.981673 3200.000000
1 829.6492601376723 830.2572141407057 2.301 2.601 2.301 2.601 17 EXPOSED 5105.642238 3200.000000
1 830.2572141407057 830.8651681437392 2.301 2.601 2.301 2.601 17 EXPOSED 5111.468481 3200.000000
1 830.8651681437392 831.4731221467727 2.301 2.601 2.301 2.601 17 EXPOSED 5117.292032 3200.000000
1 831.4731221467727 832.0810761498061 2.301 2.601 2.301 2.601 17 EXPOSED 5117.292032 3200.000000
1 832.0810761498061 832.6890301528396 2.301 2.601 2.301 2.601 17 EXPOSED 5117.292032 3200.000000
1 832.6890301528396 833.296984155873 2.301 2.601 2.301 2.601 17 EXPOSED 5117.292032 3200.000000
1 833.296984155873 833.9049381589065 2.301 2.601 2.301 2.601 17 EXPOSED 5128.904203 3200.000000
1 833.9049381589065 834.5128921619399 2.301 2.601 2.301 2.601 17 EXPOSED 5134.706266 3200.000000
1 834.5128921619399 835.1208461649734 2.301 2.601 2.301 2.601 17 EXPOSED 5146.302350 3200.000000
1 835.1208461649734 835.7288001680068 2.301 2.601 2.301 2.601 17 EXPOSED 5146.302350 3200.000000
1 835.7288001680068 836.3367541710403 2.301 2.601 2.301 2.601 17 EXPOSED 5146.302350 3200.000000
1 836.3367541710403 836.9447081740738 2.301 2.601 2.301 2.601 17 EXPOSED 5146.302350 3200.000000
1 836.9447081740738 837.5526621771072 2.301 2.601 2.301 2.601 17 EXPOSED 5152.083003 3200.000000
1 837.5526621771072 838.1606161801407 2.301 2.601 2.301 2.601 17 EXPOSED 5157.860986 3200.000000
1 838.1606161801407 838.7685701831741 2.301 2.601 2.301 2.601 17 EXPOSED 5169.408944 3200.000000
1 838.7685701831741 839.3765241862076 2.301 2.601 2.301 2.601 17 EXPOSED 5175.178921 3200.000000
1 839.3765241862076 839.984478189241 2.301 2.601 2.301 2.601 17 EXPOSED 5175.178921 3200.000000
1 839.984478189241 840.5924321922745 2.301 2.601 2.301 2.601 17 EXPOSED 5175.178921 3200.000000
1 840.5924321922745 841.2003861953079 2.301 2.601 2.301 2.601 17 EXPOSED 5175.178921 3200.000000
1 841.2003861953079 841.8083401983414 2.301 2.601 2.301 2.601 17 EXPOSED 5186.684268 3200.000000
1 841.8083401983414 842.4162942013749 2.301 2.601 2.301 2.601 17 EXPOSED 5192.432955 3200.000000
1 842.4162942013749 843.0242482044083 2.301 2.601 2.301 2.601 17 EXPOSED 5203.922362 3200.000000
1 843.0242482044083 843.6322022074418 2.301 2.601 2.301 2.601 17 EXPOSED 5203.922362 3200.000000
1 843.6322022074418 844.2401562104752 2.301 2.601 2.301 2.601 17 EXPOSED 5203.922362 3200.000000
1 844.2401562104752 844.8481102135087 2.301 2.601 2.301 2.601 17 EXPOSED 5203.922362 3200.000000
1 844.8481102135087 845.4560642165421 2.301 2.601 2.301 2.601 17 EXPOSED 5209.649837 3200.000000
1 845.4560642165421 846.0640182195756 2.301 2.601 2.301 2.601 17 EXPOSED 5215.374666 3200.000000
1 846.0640182195756 846.671972222609 2.301 2.601 2.301 2.601 17 EXPOSED 5226.816389 3200.000000
1 846.671972222609 847.2799262256425 2.301 2.601 2.301 2.601 17 EXPOSED 5232.533287 3200.000000
1 847.2799262256425 847.887880228676 2.301 2.601 2.301 2.601 17 EXPOSED 5232.533287 3200.000000
1 847.887880228676 848.4958342317094 2.301 2.601 2.301 2.601 17 EXPOSED 5232.533287 3200.000000
1 848.4958342317094 849.1037882347429 2.301 2.601 2.301 2.601 17 EXPOSED 5232.533287 3200.000000
1 849.1037882347429 849.7117422377763 2.301 2.601 2.301 2.601 17 EXPOSED 5238.234356 3200.000000
1 849.7117422377763 850.3196962408098 2.301 2.601 2.301 2.601 17 EXPOSED 5249.628594 3200.000000
1 850.3196962408098 850.9276502438432 2.301 2.601 2.301 2.601 17 EXPOSED 5255.321765 3200.000000
1 850.9276502438432 851.5356042468767 2.301 2.601 2.301 2.601 17 EXPOSED 5261.012306 3200.000000
1 851.5356042468767 852.1435582499101 2.301 2.601 2.301 2.601 17 EXPOSED 5261.012306 3200.000000
1 852.1435582499101 852.7515122529436 2.301 2.601 2.301 2.601 17 EXPOSED 5261.012306 3200.000000
1 852.7515122529436 853.359466255977 2.301 2.601 2.301 2.601 17 EXPOSED 5261.012306 3200.000000
1 853.359466255977 853.9674202590105 2.301 2.601 2.301 2.601 17 EXPOSED 5272.359255 3200.000000
1 853.9674202590105 854.575374262044 2.301 2.601 2.301 2.601 17 EXPOSED 5278.028798 3200.000000
1 854.575374262044 855.1833282650774 2.301 2.601 2.301 2.601 17 EXPOSED 5289.360028 3200.000000
1 855.1833282650774 855.7912822681109 2.301 2.601 2.301 2.601 17 EXPOSED 5289.360028 3200.000000
1 855.7912822681109 856.3992362711443 2.301 2.601 2.301 2.601 17 EXPOSED 5289.360028 3200.000000
1 856.3992362711443 857.0071902741778 2.301 2.601 2.301 2.601 17 EXPOSED 5289.360028 3200.000000
1 857.0071902741778 857.6151442772112 2.301 2.601 2.301 2.601 17 EXPOSED 5295.008650 3200.000000
1 857.6151442772112 858.2230982802447 2.301 2.601 2.301 2.601 17 EXPOSED 5306.298068 3200.000000
1 858.2230982802447 858.8310522832782 2.301 2.601 2.301 2.601 17 EXPOSED 5311.938865 3200.000000
1 858.8310522832782 859.4390062863116 2.301 2.601 2.301 2.601 17 EXPOSED 5317.577057 3200.000000
1 859.4390062863116 860.0469602893451 2.301 2.601 2.301 2.601 17 EXPOSED 5317.577057 3200.000000
1 860.0469602893451 860.6549142923785 2.301 2.601 2.301 2.601 17 EXPOSED 5317.577057 3200.000000
1 860.6549142923785 861.262868295412 2.301 2.601 2.301 2.601 17 EXPOSED 5317.577057 3200.000000
1 861.262868295412 861.8708222984454 2.301 2.601 2.301 2.601 17 EXPOSED 5328.819621 3200.000000
1 861.8708222984454 862.4787763014789 2.301 2.601 2.301 2.601 17 EXPOSED 5334.437008 3200.000000
1 862.4787763014789 863.0867303045123 2.301 2.601 2.301 2.601 17 EXPOSED 5345.663997 3200.000000
1 863.0867303045123 863.6946843075458 2.301 2.601 2.301 2.601 17 EXPOSED 5345.663997 3200.000000
1 863.6946843075458 864.3026383105793 2.301 2.601 2.301 2.601 17 EXPOSED 5345.663997 3200.000000
1 864.3026383105793 864.9105923136127 2.301 2.601 2.301 2.601 17 EXPOSED 5345.663997 3200.000000
1 864.9105923136127 865.5185463166462 2.301 2.601 2.301 2.601 17 EXPOSED 5351.260656 3200.000000
1 865.5185463166462 866.1265003196796 2.301 2.601 2.301 2.601 17 EXPOSED 5356.854729 3200.000000
1 866.1265003196796 866.7344543227131 2.301 2.601 2.301 2.601 17 EXPOSED 5368.035123 3200.000000
1 866.7344543227131 867.3424083257465 2.301 2.601 2.301 2.601 17 EXPOSED 5373.621447 3200.000000
1 867.3424083257465 867.95036232878 2.301 2.601 2.301 2.601 17 EXPOSED 5373.621447 3200.000000
1 867.95036232878 868.5583163318134 2.301 2.601 2.301 2.601 17 EXPOSED 5373.621447 3200.000000
1 868.5583163318134 869.1662703348469 2.301 2.601 2.301 2.601 17 EXPOSED 5373.621447 3200.000000
1 869.1662703348469 869.7742243378804 2.301 2.601 2.301 2.601 17 EXPOSED 5379.192303 3200.000000
1 869.7742243378804 870.3821783409138 2.301 2.601 2.301 2.601 17 EXPOSED 5390.326296 3200.000000
1 870.3821783409138 870.9901323439473 2.301 2.601 2.301 2.601 17 EXPOSED 5395.889435 3200.000000
1 870.9901323439473 871.5980863469807 2.301 2.601 2.301 2.601 17 EXPOSED 5401.450004 3200.000000
1 871.5980863469807 872.2060403500142 2.301 2.601 2.301 2.601 17 EXPOSED 5401.450004 3200.000000
1 872.2060403500142 872.8139943530476 2.301 2.601 2.301 2.601 17 EXPOSED 5401.450004 3200.000000
1 872.8139943530476 873.4219483560811 2.301 2.601 2.301 2.601 17 EXPOSED 5406.995177 3200.000000
1 873.4219483560811 874.0299023591145 2.301 2.601 2.301 2.601 17 EXPOSED 5412.537788 3200.000000
1 874.0299023591145 874.637856362148 2.301 2.601 2.301 2.601 17 EXPOSED 5423.615330 3200.000000
1 874.637856362148 875.2458103651815 2.301 2.601 2.301 2.601 17 EXPOSED 5429.150263 3200.000000
1 875.2458103651815 875.8537643682149 2.301 2.601 2.301 2.601 17 EXPOSED 5429.150263 3200.000000
1 875.8537643682149 876.4617183712484 2.301 2.601 2.301 2.601 17 EXPOSED 5429.150263 3200.000000
1 876.4617183712484 877.0696723742818 2.301 2.601 2.301 2.601 17 EXPOSED 5429.150263 3200.000000
1 877.0696723742818 877.6776263773153 2.301 2.601 2.301 2.601 17 EXPOSED 5434.669871 3200.000000
1 877.6776263773153 878.2855803803487 2.301 2.601 2.301 2.601 17 EXPOSED 5445.701438 3200.000000
1 878.2855803803487 878.8935343833822 2.301 2.601 2.301 2.601 17 EXPOSED 5451.213400 3200.000000
1 878.8935343833822 879.5014883864156 2.301 2.601 2.301 2.601 17 EXPOSED 5456.722815 3200.000000
1 879.5014883864156 880.1094423894491 2.301 2.601 2.301 2.601 17 EXPOSED 5456.722815 3200.000000
1 880.1094423894491 880.7173963924826 2.301 2.601 2.301 2.601 17 EXPOSED 5456.722815 3200.000000
1 880.7173963924826 881.325350395516 2.301 2.601 2.301 2.601 17 EXPOSED 5456.722815 3200.000000
1 881.325350395516 881.9333043985495 2.301 2.601 2.301 2.601 17 EXPOSED 5467.708598 3200.000000
1 881.9333043985495 882.5412584015829 2.301 2.601 2.301 2.601 17 EXPOSED 5473.197683 3200.000000
1 882.5412584015829 883.1492124046164 2.301 2.601 2.301 2.601 17 EXPOSED 5484.168248 3200.000000
1 883.1492124046164 883.7571664076498 2.301 2.601 2.301 2.601 17 EXPOSED 5484.168248 3200.000000
1 883.7571664076498 884.3651204106833 2.301 2.601 2.301 2.601 17 EXPOSED 5484.168248 3200.000000
1 884.3651204106833 884.9730744137167 2.301 2.601 2.301 2.601 17 EXPOSED 5484.168248 3200.000000
1 884.9730744137167 885.5810284167502 2.301 2.601 2.301 2.601 17 EXPOSED 5489.637079 3200.000000
1 885.5810284167502 886.1889824197837 2.301 2.601 2.301 2.601 17 EXPOSED 5495.103383 3200.000000
1 886.1889824197837 886.7969364228171 2.301 2.601 2.301 2.601 17 EXPOSED 5506.028417 3200.000000
1 886.7969364228171 887.4048904258506 2.301 2.601 2.301 2.601 17 EXPOSED 5511.487149 3200.000000
1 887.4048904258506 888.012844428884 2.301 2.601 2.301 2.601 17 EXPOSED 5511.487149 3200.000000
1 888.012844428884 888.6207984319175 2.301 2.601 2.301 2.601 17 EXPOSED 5511.487149 3200.000000
1 888.6207984319175 889.2287524349509 2.301 2.601 2.301 2.601 17 EXPOSED 5511.487149 3200.000000
1 889.2287524349509 889.8367064379844 2.301 2.601 2.301 2.601 17 EXPOSED 5522.371870 3200.000000
1 889.8367064379844 890.4446604410178 2.301 2.601 2.301 2.601 17 EXPOSED 5527.810459 3200.000000
1 890.4446604410178 891.0526144440513 2.301 2.601 2.301 2.601 17 EXPOSED 5538.680101 3200.000000
1 891.0526144440513 891.6605684470848 2.301 2.601 2.301 2.601 17 EXPOSED 5538.680101 3200.000000
1 891.6605684470848 892.2685224501182 2.301 2.601 2.301 2.601 17 EXPOSED 5538.680101 3200.000000
1 892.2685224501182 892.8764764531517 2.301 2.601 2.301 2.601 17 EXPOSED 5538.680101 3200.000000
1 892.8764764531517 893.4844304561851 2.301 2.601 2.301 2.601 17 EXPOSED 5544.098622 3200.000000
1 893.4844304561851 894.0923844592186 2.301 2.601 2.301 2.601 17 EXPOSED 5549.514640 3200.000000
1 894.0923844592186 894.700338462252 2.301 2.601 2.301 2.601 17 EXPOSED 5560.339170 3200.000000
1 894.700338462252 895.3082924652855 2.301 2.601 2.301 2.601 17 EXPOSED 5565.747685 3200.000000
1 895.3082924652855 895.916246468319 2.301 2.601 2.301 2.601 17 EXPOSED 5565.747685 3200.000000
1 895.916246468319 896.5242004713524 2.301 2.601 2.301 2.601 17 EXPOSED 5565.747685 3200.000000
1 896.5242004713524 897.1321544743859 2.301 2.601 2.301 2.601 17 EXPOSED 5565.747685 3200.000000
1 897.1321544743859 897.7401084774193 2.301 2.601 2.301 2.601 17 EXPOSED 5571.141225 3200.000000
1 897.7401084774193 898.3480624804528 2.301 2.601 2.301 2.601 17 EXPOSED 5581.920831 3200.000000
1 898.3480624804528 898.9560164834862 2.301 2.601 2.301 2.601 17 EXPOSED 5587.306899 3200.000000
1 898.9560164834862 899.5639704865197 2.301 2.601 2.301 2.601 17 EXPOSED 5592.690479 3200.000000
1 899.5639704865197 900.1719244895531 2.301 2.601 2.301 2.601 17 EXPOSED 5592.690479 3200.000000
1 900.1719244895531 900.7798784925866 2.301 2.601 2.301 2.601 17 EXPOSED 5592.690479 3200.000000
1 900.7798784925866 901.38783249562 2.301 2.601 2.301 2.601 17 EXPOSED 5592.690479 3200.000000
1 901.38783249562 901.9957864986535 2.301 2.601 2.301 2.601 17 EXPOSED 5603.425346 3200.000000
1 901.9957864986535 902.603740501687 2.301 2.601 2.301 2.601 17 EXPOSED 5608.789061 3200.000000
1 902.603740501687 903.2116945047204 2.301 2.601 2.301 2.601 17 EXPOSED 5619.509057 3200.000000
1 903.2116945047204 903.8196485077539 2.301 2.601 2.301 2.601 17 EXPOSED 5619.509057 3200.000000
1 903.8196485077539 904.4276025107873 2.301 2.601 2.301 2.601 17 EXPOSED 5619.509057 3200.000000
1 904.4276025107873 905.0355565138208 2.301 2.601 2.301 2.601 17 EXPOSED 5619.509057 3200.000000
1 905.0355565138208 905.6435105168542 2.301 2.601 2.301 2.601 17 EXPOSED 5624.852980 3200.000000
1 905.6435105168542 906.2514645198877 2.301 2.601 2.301 2.601 17 EXPOSED 5635.533420 3200.000000
1 906.2514645198877 906.8594185229211 2.301 2.601 2.301 2.601 17 EXPOSED 5640.869940 3200.000000
1 906.8594185229211 907.4673725259546 2.301 2.601 2.301 2.601 17 EXPOSED 5646.203994 3200.000000
1 907.4673725259546 908.0753265289881 2.301 2.601 2.301 2.601 17 EXPOSED 5646.203994 3200.000000
1 908.0753265289881 908.6832805320215 2.301 2.601 2.301 2.601 17 EXPOSED 5646.203994 3200.000000
1 908.6832805320215 909.291234535055 2.301 2.601 2.301 2.601 17 EXPOSED 5646.203994 3200.000000
1 909.291234535055 909.8991885380884 2.301 2.601 2.301 2.601 17 EXPOSED 5656.840107 3200.000000
1 909.8991885380884 910.5071425411219 2.301 2.601 2.301 2.601 17 EXPOSED 5662.154479 3200.000000
1 910.5071425411219 911.1150965441553 2.301 2.601 2.301 2.601 17 EXPOSED 5672.775858 3200.000000
1 911.1150965441553 911.7230505471888 2.301 2.601 2.301 2.601 17 EXPOSED 5672.775858 3200.000000
1 911.7230505471888 912.3310045502222 2.301 2.601 2.301 2.601 17 EXPOSED 5672.775858 3200.000000
1 912.3310045502222 912.9389585532557 2.301 2.601 2.301 2.601 17 EXPOSED 5672.775858 3200.000000
1 912.9389585532557 913.5469125562892 2.301 2.601 2.301 2.601 17 EXPOSED 5678.070620 3200.000000
1 913.5469125562892 914.1548665593226 2.301 2.601 2.301 2.601 17 EXPOSED 5683.362936 3200.000000
1 914.1548665593226 914.7628205623561 2.301 2.601 2.301 2.601 17 EXPOSED 5693.940233 3200.000000
1 914.7628205623561 915.3707745653895 2.301 2.601 2.301 2.601 17 EXPOSED 5699.225218 3200.000000
1 915.3707745653895 915.978728568423 2.301 2.601 2.301 2.601 17 EXPOSED 5699.225218 3200.000000
1 915.978728568423 916.5866825714564 2.301 2.601 2.301 2.601 17 EXPOSED 5699.225218 3200.000000
1 916.5866825714564 917.1946365744899 2.301 2.601 2.301 2.601 17 EXPOSED 5699.225218 3200.000000
1 917.1946365744899 917.8025905775233 2.301 2.601 2.301 2.601 17 EXPOSED 5704.495569 3200.000000
1 917.8025905775233 918.4105445805568 2.301 2.601 2.301 2.601 17 EXPOSED 5715.028968 3200.000000
1 918.4105445805568 919.0184985835903 2.301 2.601 2.301 2.601 17 EXPOSED 5725.552637 3200.000000
1 919.0184985835903 919.6264525866237 2.301 2.601 2.301 2.601 17 EXPOSED 5725.552637 3200.000000
1 919.6264525866237 920.2344065896572 2.301 2.601 2.301 2.601 17 EXPOSED 5725.552637 3200.000000
1 920.2344065896572 920.8423605926906 2.301 2.601 2.301 2.601 17 EXPOSED 5725.552637 3200.000000
1 920.8423605926906 921.4503145957241 2.301 2.601 2.301 2.601 17 EXPOSED 5730.798690 3200.000000
1 921.4503145957241 922.0582685987575 2.301 2.601 2.301 2.601 17 EXPOSED 5736.042320 3200.000000
1 922.0582685987575 922.666222601791 2.301 2.601 2.301 2.601 17 EXPOSED 5746.522313 3200.000000
1 922.666222601791 923.2741766048244 2.301 2.601 2.301 2.601 17 EXPOSED 5751.758678 3200.000000
1 923.2741766048244 923.8821306078579 2.301 2.601 2.301 2.601 17 EXPOSED 5751.758678 3200.000000
1 923.8821306078579 924.4900846108914 2.301 2.601 2.301 2.601 17 EXPOSED 5751.758678 3200.000000
1 924.4900846108914 925.0980386139248 2.301 2.601 2.301 2.601 17 EXPOSED 5751.758678 3200.000000
1 925.0980386139248 925.7059926169583 2.301 2.601 2.301 2.601 17 EXPOSED 5756.980546 3200.000000
1 925.7059926169583 926.3139466199917 2.301 2.601 2.301 2.601 17 EXPOSED 5767.417044 3200.000000
1 926.3139466199917 926.9219006230252 2.301 2.601 2.301 2.601 17 EXPOSED 5772.631678 3200.000000
1 926.9219006230252 927.5298546260586 2.301 2.601 2.301 2.601 17 EXPOSED 5777.843902 3200.000000
1 927.5298546260586 928.1378086290921 2.301 2.601 2.301 2.601 17 EXPOSED 5777.843902 3200.000000
1 928.1378086290921 928.7457626321255 2.301 2.601 2.301 2.601 17 EXPOSED 5777.843902 3200.000000
1 928.7457626321255 929.353716635159 2.301 2.601 2.301 2.601 17 EXPOSED 5777.843902 3200.000000
1 929.353716635159 929.9616706381925 2.301 2.601 2.301 2.601 17 EXPOSED 5788.237086 3200.000000
1 929.9616706381925 930.5696246412259 2.301 2.601 2.301 2.601 17 EXPOSED 5793.430077 3200.000000
1 930.5696246412259 931.1775786442594 2.301 2.601 2.301 2.601 17 EXPOSED 5803.808864 3200.000000
1 931.1775786442594 931.7855326472928 2.301 2.601 2.301 2.601 17 EXPOSED 5803.808864 3200.000000
1 931.7855326472928 932.3934866503263 2.301 2.601 2.301 2.601 17 EXPOSED 5803.808864 3200.000000
1 932.3934866503263 933.0014406533597 2.301 2.601 2.301 2.601 17 EXPOSED 5803.808864 3200.000000
1 933.0014406533597 933.6093946563932 2.301 2.601 2.301 2.601 17 EXPOSED 5808.982693 3200.000000
1 933.6093946563932 934.2173486594266 2.301 2.601 2.301 2.601 17 EXPOSED 5819.323182 3200.000000
1 934.2173486594266 934.8253026624601 2.301 2.601 2.301 2.601 17 EXPOSED 5824.489844 3200.000000
1 934.8253026624601 935.4332566654936 2.301 2.601 2.301 2.601 17 EXPOSED 5829.654119 3200.000000
1 935.4332566654936 936.041210668527 2.301 2.601 2.301 2.601 17 EXPOSED 5829.654119 3200.000000
1 936.041210668527 936.6491646715605 2.301 2.601 2.301 2.601 17 EXPOSED 5829.654119 3200.000000
1 936.6491646715605 937.2571186745939 2.301 2.601 2.301 2.601 17 EXPOSED 5829.654119 3200.000000
1 937.2571186745939 937.8650726776274 2.301 2.601 2.301 2.601 17 EXPOSED 5839.951693 3200.000000
1 937.8650726776274 938.4730266806608 2.301 2.601 2.301 2.601 17 EXPOSED 5845.096911 3200.000000
1 938.4730266806608 939.0809806836943 2.301 2.601 2.301 2.601 17 EXPOSED 5855.380219 3200.000000
1 939.0809806836943 939.6889346867277 2.301 2.601 2.301 2.601 17 EXPOSED 5855.380219 3200.000000
1 939.6889346867277 940.2968886897612 2.301 2.601 2.301 2.601 17 EXPOSED 5855.380219 3200.000000
1 940.2968886897612 940.9048426927947 2.301 2.601 2.301 2.601 17 EXPOSED 5855.380219 3200.000000
1 940.9048426927947 941.5127966958281 2.301 2.601 2.301 2.601 17 EXPOSED 5860.506453 3200.000000
1 941.5127966958281 942.1207506988616 2.301 2.601 2.301 2.601 17 EXPOSED 5865.630318 3200.000000
1 942.1207506988616 942.728704701895 2.301 2.601 2.301 2.601 17 EXPOSED 5875.870947 3200.000000
1 942.728704701895 943.3366587049285 2.301 2.601 2.301 2.601 17 EXPOSED 5880.987714 3200.000000
1 943.3366587049285 943.9446127079619 2.301 2.601 2.301 2.601 17 EXPOSED 5880.987714 3200.000000
1 943.9446127079619 944.5525667109954 2.301 2.601 2.301 2.601 17 EXPOSED 5880.987714 3200.000000
1 944.5525667109954 945.1605207140288 2.301 2.601 2.301 2.601 17 EXPOSED 5880.987714 3200.000000
1 945.1605207140288 945.7684747170623 2.301 2.601 2.301 2.601 17 EXPOSED 5886.090314 3200.000000
1 945.7684747170623 946.3764287200958 2.301 2.601 2.301 2.601 17 EXPOSED 5896.288442 3200.000000
1 946.3764287200958 946.9843827231292 2.301 2.601 2.301 2.601 17 EXPOSED 5901.383973 3200.000000
1 946.9843827231292 947.5923367261627 2.301 2.601 2.301 2.601 17 EXPOSED 5906.477150 3200.000000
1 947.5923367261627 948.2002907291961 2.301 2.601 2.301 2.601 17 EXPOSED 5906.477150 3200.000000
1 948.2002907291961 948.8082447322296 2.301 2.601 2.301 2.601 17 EXPOSED 5906.477150 3200.000000
1 948.8082447322296 949.416198735263 2.301 2.601 2.301 2.601 17 EXPOSED 5911.556225 3200.000000
1 949.416198735263 950.0241527382965 2.301 2.601 2.301 2.601 17 EXPOSED 5916.632954 3200.000000
1 950.0241527382965 950.63210674133 2.301 2.601 2.301 2.601 17 EXPOSED 5926.779376 3200.000000
1 950.63210674133 951.2400607443634 2.301 2.601 2.301 2.601 17 EXPOSED 5931.849072 3200.000000
1 951.2400607443634 951.8480147473969 2.301 2.601 2.301 2.601 17 EXPOSED 5931.849072 3200.000000
1 951.8480147473969 952.4559687504303 2.301 2.601 2.301 2.601 17 EXPOSED 5931.849072 3200.000000
1 952.4559687504303 953.0639227534638 2.301 2.601 2.301 2.601 17 EXPOSED 5931.849072 3200.000000
1 953.0639227534638 953.6718767564972 2.301 2.601 2.301 2.601 17 EXPOSED 5936.904731 3200.000000
1 953.6718767564972 954.2798307595307 2.301 2.601 2.301 2.601 17 EXPOSED 5947.009042 3200.000000
1 954.2798307595307 954.8877847625641 2.301 2.601 2.301 2.601 17 EXPOSED 5952.057698 3200.000000
1 954.8877847625641 955.4957387655976 2.301 2.601 2.301 2.601 17 EXPOSED 5957.104020 3200.000000
1 955.4957387655976 956.103692768631 2.301 2.601 2.301 2.601 17 EXPOSED 5957.104020 3200.000000
1 956.103692768631 956.7116467716645 2.301 2.601 2.301 2.601 17 EXPOSED 5957.104020 3200.000000
1 956.7116467716645 957.319600774698 2.301 2.601 2.301 2.601 17 EXPOSED 5957.104020 3200.000000
1 957.319600774698 957.9275547777314 2.301 2.601 2.301 2.601 17 EXPOSED 5967.166397 3200.000000
1 957.9275547777314 958.5355087807649 2.301 2.601 2.301 2.601 17 EXPOSED 5972.194099 3200.000000
1 958.5355087807649 959.1434627837983 2.301 2.601 2.301 2.601 17 EXPOSED 5982.242536 3200.000000
1 959.1434627837983 959.7514167868318 2.301 2.601 2.301 2.601 17 EXPOSED 5982.242536 3200.000000
1 959.7514167868318 960.3593707898652 2.301 2.601 2.301 2.601 17 EXPOSED 5982.242536 3200.000000
1 960.3593707898652 960.9673247928987 2.301 2.601 2.301 2.601 17 EXPOSED 5982.242536 3200.000000
1 960.9673247928987 961.5752787959321 2.301 2.601 2.301 2.601 17 EXPOSED 5987.251686 3200.000000
1 961.5752787959321 962.1832327989656 2.301 2.601 2.301 2.601 17 EXPOSED 5992.258522 3200.000000
1 962.1832327989656 962.7911868019991 2.301 2.601 2.301 2.601 17 EXPOSED 6002.265255 3200.000000
1 962.7911868019991 963.3991408050325 2.301 2.601 2.301 2.601 17 EXPOSED 6007.265154 3200.000000
1 963.3991408050325 964.007094808066 2.301 2.601 2.301 2.601 17 EXPOSED 6007.265154 3200.000000
1 964.007094808066 964.6150488110994 2.301 2.601 2.301 2.601 17 EXPOSED 6007.265154 3200.000000
1 964.6150488110994 965.2230028141329 2.301 2.601 2.301 2.601 17 EXPOSED 6007.265154 3200.000000
1 965.2230028141329 965.8309568171663 2.301 2.601 2.301 2.601 17 EXPOSED 6017.234963 3200.000000
1 965.8309568171663 966.4389108201998 2.301 2.601 2.301 2.601 17 EXPOSED 6022.216414 3200.000000
1 966.4389108201998 967.0468648232332 2.301 2.601 2.301 2.601 17 EXPOSED 6032.172411 3200.000000
1 967.0468648232332 967.6548188262667 2.301 2.601 2.301 2.601 17 EXPOSED 6032.172411 3200.000000
1 967.6548188262667 968.2627728293002 2.301 2.601 2.301 2.601 17 EXPOSED 6032.172411 3200.000000
1 968.2627728293002 968.8707268323336 2.301 2.601 2.301 2.601 17 EXPOSED 6032.172411 3200.000000
1 968.8707268323336 969.4786808353671 2.301 2.601 2.301 2.601 17 EXPOSED 6037.135480 3200.000000
1 969.4786808353671 970.0866348384005 2.301 2.601 2.301 2.601 17 EXPOSED 6042.096256 3200.000000
1 970.0866348384005 970.694588841434 2.301 2.601 2.301 2.601 17 EXPOSED 6052.010933 3200.000000
1 970.694588841434 971.3025428444674 2.301 2.601 2.301 2.601 17 EXPOSED 6056.964837 3200.000000
1 971.3025428444674 971.9104968475009 2.301 2.601 2.301 2.601 17 EXPOSED 6056.964837 3200.000000
1 971.9104968475009 972.5184508505344 2.301 2.601 2.301 2.601 17 EXPOSED 6056.964837 3200.000000
1 972.5184508505344 973.1264048535678 2.301 2.601 2.301 2.601 17 EXPOSED 6056.964837 3200.000000
1 973.1264048535678 973.7343588566013 2.301 2.601 2.301 2.601 17 EXPOSED 6061.905024 3200.000000
1 973.7343588566013 974.3423128596347 2.301 2.601 2.301 2.601 17 EXPOSED 6071.778554 3200.000000
1 974.3423128596347 974.9502668626682 2.301 2.601 2.301 2.601 17 EXPOSED 6076.711897 3200.000000
1 974.9502668626682 975.5582208657016 2.301 2.601 2.301 2.601 17 EXPOSED 6081.642962 3200.000000
1 975.5582208657016 976.1661748687351 2.301 2.601 2.301 2.601 17 EXPOSED 6081.642962 3200.000000
1 976.1661748687351 976.7741288717685 2.301 2.601 2.301 2.601 17 EXPOSED 6081.642962 3200.000000
1 976.7741288717685 977.382082874802 2.301 2.601 2.301 2.601 17 EXPOSED 6081.642962 3200.000000
1 977.382082874802 977.9900368778355 2.301 2.601 2.301 2.601 17 EXPOSED 6091.475513 3200.000000
1 977.9900368778355 978.5979908808689 2.301 2.601 2.301 2.601 17 EXPOSED 6096.388383 3200.000000
1 978.5979908808689 979.2059448839024 2.301 2.601 2.301 2.601 17 EXPOSED 6106.207313 3200.000000
1 979.2059448839024 979.8138988869358 2.301 2.601 2.301 2.601 17 EXPOSED 6106.207313 3200.000000
1 979.8138988869358 980.4218528899693 2.301 2.601 2.301 2.601 17 EXPOSED 6106.207313 3200.000000
1 980.4218528899693 981.0298068930027 2.301 2.601 2.301 2.601 17 EXPOSED 6106.207313 3200.000000
1 981.0298068930027 981.6377608960362 2.301 2.601 2.301 2.601 17 EXPOSED 6111.102054 3200.000000
1 981.6377608960362 982.2457148990696 2.301 2.601 2.301 2.601 17 EXPOSED 6120.884752 3200.000000
1 982.2457148990696 982.8536689021031 2.301 2.601 2.301 2.601 17 EXPOSED 6125.772712 3200.000000
1 982.8536689021031 983.4616229051366 2.301 2.601 2.301 2.601 17 EXPOSED 6130.658414 3200.000000
1 983.4616229051366 984.06957690817 2.301 2.601 2.301 2.601 17 EXPOSED 6130.658414 3200.000000
1 984.06957690817 984.6775309112035 2.301 2.601 2.301 2.601 17 EXPOSED 6130.658414 3200.000000
1 984.6775309112035 985.2854849142369 2.301 2.601 2.301 2.601 17 EXPOSED 6130.658414 3200.000000
1 985.2854849142369 985.8934389172704 2.301 2.601 2.301 2.601 17 EXPOSED 6140.400512 3200.000000
1 985.8934389172704 986.5013929203038 2.301 2.601 2.301 2.601 17 EXPOSED 6145.268186 3200.000000
1 986.5013929203038 987.1093469233373 2.301 2.601 2.301 2.601 17 EXPOSED 6154.996788 3200.000000
1 987.1093469233373 987.7173009263707 2.301 2.601 2.301 2.601 17 EXPOSED 6154.996788 3200.000000
1 987.7173009263707 988.3252549294042 2.301 2.601 2.301 2.601 17 EXPOSED 6154.996788 3200.000000
1 988.3252549294042 988.9332089324377 2.301 2.601 2.301 2.601 17 EXPOSED 6154.996788 3200.000000
1 988.9332089324377 989.5411629354711 2.301 2.601 2.301 2.601 17 EXPOSED 6159.846500 3200.000000
1 989.5411629354711 990.1491169385046 2.301 2.601 2.301 2.601 17 EXPOSED 6164.693972 3200.000000
1 990.1491169385046 990.757070941538 2.301 2.601 2.301 2.601 17 EXPOSED 6174.382198 3200.000000
1 990.757070941538 991.3650249445715 2.301 2.601 2.301 2.601 17 EXPOSED 6179.222954 3200.000000
1 991.3650249445715 991.9729789476049 2.301 2.601 2.301 2.601 17 EXPOSED 6179.222954 3200.000000
1 991.9729789476049 992.5809329506384 2.301 2.601 2.301 2.601 17 EXPOSED 6179.222954 3200.000000
1 992.5809329506384 993.1888869536718 2.301 2.601 2.301 2.601 17 EXPOSED 6179.222954 3200.000000
1 993.1888869536718 993.7968409567053 2.301 2.601 2.301 2.601 17 EXPOSED 6184.050308 3200.000000
1 993.7968409567053 994.4047949597388 2.301 2.601 2.301 2.601 17 EXPOSED 6193.698325 3200.000000
1 994.4047949597388 995.0127489627722 2.301 2.601 2.301 2.601 17 EXPOSED 6203.337430 3200.000000
1 995.0127489627722 995.6207029658057 2.301 2.601 2.301 2.601 17 EXPOSED 6203.337430 3200.000000
1 995.6207029658057 996.2286569688391 2.301 2.601 2.301 2.601 17 EXPOSED 6203.337430 3200.000000
1 996.2286569688391 996.8366109718726 2.301 2.601 2.301 2.601 17 EXPOSED 6203.337430 3200.000000
1 996.8366109718726 997.444564974906 2.301 2.601 2.301 2.601 17 EXPOSED 6208.142528 3200.000000
1 997.444564974906 998.0525189779395 2.301 2.601 2.301 2.601 17 EXPOSED 6212.945406 3200.000000
1 998.0525189779395 998.6604729809729 2.301 2.601 2.301 2.601 17 EXPOSED 6222.544506 3200.000000
1 998.6604729809729 999.2684269840064 2.301 2.601 2.301 2.601 17 EXPOSED 6227.340730 3200.000000
1 999.2684269840064 999.8763809870399 2.301 2.601 2.301 2.601 17 EXPOSED 6227.340730 3200.000000
1 999.8763809870399 1000.4843349900733 2.301 2.601 2.301 2.601 17 EXPOSED 6227.340730 3200.000000
1 1000.4843349900733 1001.0922889931068 2.301 2.601 2.301 2.601 17 EXPOSED 6227.340730 3200.000000
1 1001.0922889931068 1001.7002429961402 2.301 2.601 2.301 2.601 17 EXPOSED 6232.123675 3200.000000
1 1001.7002429961402 1002.3081969991737 2.301 2.601 2.301 2.601 17 EXPOSED 6241.682937 3200.000000
1 1002.3081969991737 1002.9161510022071 2.301 2.601 2.301 2.601 17 EXPOSED 6246.459256 3200.000000
1 1002.9161510022071 1003.5241050052406 2.301 2.601 2.301 2.601 17 EXPOSED 6251.233368 3200.000000
1 1003.5241050052406 1004.132059008274 2.301 2.601 2.301 2.601 17 EXPOSED 6251.233368 3200.000000
1 1004.132059008274 1004.7400130113075 2.301 2.601 2.301 2.601 17 EXPOSED 6251.233368 3200.000000
1 1004.7400130113075 1005.347967014341 2.301 2.601 2.301 2.601 17 EXPOSED 6251.233368 3200.000000
1 1005.347967014341 1005.9559210173744 2.301 2.601 2.301 2.601 17 EXPOSED 6260.752956 3200.000000
1 1005.9559210173744 1006.5638750204079 2.301 2.601 2.301 2.601 17 EXPOSED 6265.509452 3200.000000
1 1006.5638750204079 1007.1718290234413 2.301 2.601 2.301 2.601 17 EXPOSED 6275.015853 3200.000000
1 1007.1718290234413 1007.7797830264748 2.301 2.601 2.301 2.601 17 EXPOSED 6275.015853 3200.000000
1 1007.7797830264748 1008.3877370295082 2.301 2.601 2.301 2.601 17 EXPOSED 6275.015853 3200.000000
1 1008.3877370295082 1008.9956910325417 2.301 2.601 2.301 2.601 17 EXPOSED 6275.015853 3200.000000
1 1008.9956910325417 1009.6036450355751 2.301 2.601 2.301 2.601 17 EXPOSED 6279.754797 3200.000000
1 1009.6036450355751 1010.2115990386086 2.301 2.601 2.301 2.601 17 EXPOSED 6289.226119 3200.000000
1 1010.2115990386086 1010.819553041642 2.301 2.601 2.301 2.601 17 EXPOSED 6293.958499 3200.000000
1 1010.819553041642 1011.4275070446755 2.301 2.601 2.301 2.601 17 EXPOSED 6298.688692 3200.000000
1 1011.4275070446755 1012.035461047709 2.301 2.601 2.301 2.601 17 EXPOSED 6298.688692 3200.000000
1 1012.035461047709 1012.6434150507424 2.301 2.601 2.301 2.601 17 EXPOSED 6298.688692 3200.000000
1 1012.6434150507424 1013.2513690537759 2.301 2.601 2.301 2.601 17 EXPOSED 6298.688692 3200.000000
1 1013.2513690537759 1013.8593230568093 2.301 2.601 2.301 2.601 17 EXPOSED 6308.120706 3200.000000
1 1013.8593230568093 1014.4672770598428 2.301 2.601 2.301 2.601 17 EXPOSED 6312.833445 3200.000000
1 1014.4672770598428 1015.0752310628762 2.301 2.601 2.301 2.601 17 EXPOSED 6322.252393 3200.000000
1 1015.0752310628762 1015.6831850659097 2.301 2.601 2.301 2.601 17 EXPOSED 6322.252393 3200.000000
1 1015.6831850659097 1016.2911390689432 2.301 2.601 2.301 2.601 17 EXPOSED 6322.252393 3200.000000
1 1016.2911390689432 1016.8990930719766 2.301 2.601 2.301 2.601 17 EXPOSED 6322.252393 3200.000000
1 1016.8990930719766 1017.5070470750101 2.301 2.601 2.301 2.601 17 EXPOSED 6326.947742 3200.000000
1 1017.5070470750101 1018.1150010780435 2.301 2.601 2.301 2.601 17 EXPOSED 6331.640922 3200.000000
1 1018.1150010780435 1018.722955081077 2.301 2.601 2.301 2.601 17 EXPOSED 6341.020779 3200.000000
1 1018.722955081077 1019.3309090841104 2.301 2.601 2.301 2.601 17 EXPOSED 6345.707457 3200.000000
1 1019.3309090841104 1019.9388630871439 2.301 2.601 2.301 2.601 17 EXPOSED 6345.707457 3200.000000
1 1019.9388630871439 1020.5468170901773 2.301 2.601 2.301 2.601 17 EXPOSED 6345.707457 3200.000000
1 1020.5468170901773 1021.1547710932108 2.301 2.601 2.301 2.601 17 EXPOSED 6345.707457 3200.000000
1 1021.1547710932108 1021.7627250962443 2.301 2.601 2.301 2.601 17 EXPOSED 6350.381159 3200.000000
1 1021.7627250962443 1022.3706790992777 2.301 2.601 2.301 2.601 17 EXPOSED 6359.722087 3200.000000
1 1022.3706790992777 1022.9786331023112 2.301 2.601 2.301 2.601 17 EXPOSED 6364.389314 3200.000000
1 1022.9786331023112 1023.5865871053446 2.301 2.601 2.301 2.601 17 EXPOSED 6369.054386 3200.000000
1 1023.5865871053446 1024.1945411083782 2.301 2.601 2.301 2.601 17 EXPOSED 6369.054386 3200.000000
1 1024.1945411083782 1024.8024951114116 2.301 2.601 2.301 2.601 17 EXPOSED 6369.054386 3200.000000
1 1024.8024951114116 1025.410449114445 2.301 2.601 2.301 2.601 17 EXPOSED 6373.706541 3200.000000
1 1025.410449114445 1026.0184031174786 2.301 2.601 2.301 2.601 17 EXPOSED 6378.356546 3200.000000
1 1026.0184031174786 1026.626357120512 2.301 2.601 2.301 2.601 17 EXPOSED 6387.650114 3200.000000
1 1026.626357120512 1027.2343111235455 2.301 2.601 2.301 2.601 17 EXPOSED 6392.293678 3200.000000
1 1027.2343111235455 1027.842265126579 2.301 2.601 2.301 2.601 17 EXPOSED 6392.293678 3200.000000
1 1027.842265126579 1028.4502191296124 2.301 2.601 2.301 2.601 17 EXPOSED 6392.293678 3200.000000
1 1028.4502191296124 1029.0581731326458 2.301 2.601 2.301 2.601 17 EXPOSED 6392.293678 3200.000000
1 1029.0581731326458 1029.6661271356793 2.301 2.601 2.301 2.601 17 EXPOSED 6396.924385 3200.000000
1 1029.6661271356793 1030.2740811387127 2.301 2.601 2.301 2.601 17 EXPOSED 6406.179382 3200.000000
1 1030.2740811387127 1030.8820351417462 2.301 2.601 2.301 2.601 17 EXPOSED 6410.803674 3200.000000
1 1030.8820351417462 1031.4899891447797 2.301 2.601 2.301 2.601 17 EXPOSED 6415.425829 3200.000000
1 1031.4899891447797 1032.097943147813 2.301 2.601 2.301 2.601 17 EXPOSED 6415.425829 3200.000000
1 1032.097943147813 1032.7058971508466 2.301 2.601 2.301 2.601 17 EXPOSED 6415.425829 3200.000000
1 1032.7058971508466 1033.31385115388 2.301 2.601 2.301 2.601 17 EXPOSED 6415.425829 3200.000000
1 1033.31385115388 1033.9218051569135 2.301 2.601 2.301 2.601 17 EXPOSED 6424.642416 3200.000000
1 1033.9218051569135 1034.529759159947 2.301 2.601 2.301 2.601 17 EXPOSED 6429.247516 3200.000000
1 1034.529759159947 1035.1377131629804 2.301 2.601 2.301 2.601 17 EXPOSED 6438.451334 3200.000000
1 1035.1377131629804 1035.7456671660138 2.301 2.601 2.301 2.601 17 EXPOSED 6438.451334 3200.000000
1 1035.7456671660138 1036.3536211690473 2.301 2.601 2.301 2.601 17 EXPOSED 6438.451334 3200.000000
1 1036.3536211690473 1036.9615751720808 2.301 2.601 2.301 2.601 17 EXPOSED 6438.451334 3200.000000
1 1036.9615751720808 1037.5695291751142 2.301 2.601 2.301 2.601 17 EXPOSED 6443.039441 3200.000000
1 1037.5695291751142 1038.1774831781477 2.301 2.601 2.301 2.601 17 EXPOSED 6447.625429 3200.000000
1 1038.1774831781477 1038.7854371811811 2.301 2.601 2.301 2.601 17 EXPOSED 6456.791049 3200.000000
1 1038.7854371811811 1039.3933911842146 2.301 2.601 2.301 2.601 17 EXPOSED 6461.370684 3200.000000
1 1039.3933911842146 1040.001345187248 2.301 2.601 2.301 2.601 17 EXPOSED 6461.370684 3200.000000
1 1040.001345187248 1040.6092991902815 2.301 2.601 2.301 2.601 17 EXPOSED 6461.370684 3200.000000
1 1040.6092991902815 1041.217253193315 2.301 2.601 2.301 2.601 17 EXPOSED 6461.370684 3200.000000
1 1041.217253193315 1041.8252071963484 2.301 2.601 2.301 2.601 17 EXPOSED 6470.502483 3200.000000
1 1041.8252071963484 1042.4331611993819 2.301 2.601 2.301 2.601 17 EXPOSED 6475.065219 3200.000000
1 1042.4331611993819 1043.0411152024153 2.301 2.601 2.301 2.601 17 EXPOSED 6484.184368 3200.000000
1 1043.0411152024153 1043.6490692054488 2.301 2.601 2.301 2.601 17 EXPOSED 6484.184368 3200.000000
1 1043.6490692054488 1044.2570232084822 2.301 2.601 2.301 2.601 17 EXPOSED 6484.184368 3200.000000
1 1044.2570232084822 1044.8649772115157 2.301 2.601 2.301 2.601 17 EXPOSED 6484.184368 3200.000000
1 1044.8649772115157 1045.4729312145491 2.301 2.601 2.301 2.601 17 EXPOSED 6488.730268 3200.000000
1 1045.4729312145491 1046.0808852175826 2.301 2.601 2.301 2.601 17 EXPOSED 6493.274067 3200.000000
1 1046.0808852175826 1046.688839220616 2.301 2.601 2.301 2.601 17 EXPOSED 6502.355369 3200.000000
1 1046.688839220616 1047.2967932236495 2.301 2.601 2.301 2.601 17 EXPOSED 6506.892874 3200.000000
1 1047.2967932236495 1047.904747226683 2.301 2.601 2.301 2.601 17 EXPOSED 6506.892874 3200.000000
1 1047.904747226683 1048.5127012297164 2.301 2.601 2.301 2.601 17 EXPOSED 6506.892874 3200.000000
1 1048.5127012297164 1049.1206552327499 2.301 2.601 2.301 2.601 17 EXPOSED 6506.892874 3200.000000
1 1049.1206552327499 1049.7286092357833 2.301 2.601 2.301 2.601 17 EXPOSED 6511.417815 3200.000000
1 1049.7286092357833 1050.3365632388168 2.301 2.601 2.301 2.601 17 EXPOSED 6520.461428 3200.000000
1 1050.3365632388168 1050.9445172418502 2.301 2.601 2.301 2.601 17 EXPOSED 6524.980101 3200.000000
1 1050.9445172418502 1051.5524712448837 2.301 2.601 2.301 2.601 17 EXPOSED 6529.496686 3200.000000
1 1051.5524712448837 1052.1604252479171 2.301 2.601 2.301 2.601 17 EXPOSED 6529.496686 3200.000000
1 1052.1604252479171 1052.7683792509506 2.301 2.601 2.301 2.601 17 EXPOSED 6529.496686 3200.000000
1 1052.7683792509506 1053.376333253984 2.301 2.601 2.301 2.601 17 EXPOSED 6529.496686 3200.000000
1 1053.376333253984 1053.9842872570175 2.301 2.601 2.301 2.601 17 EXPOSED 6538.502765 3200.000000
1 1053.9842872570175 1054.592241260051 2.301 2.601 2.301 2.601 17 EXPOSED 6543.002685 3200.000000
1 1054.592241260051 1055.2001952630844 2.301 2.601 2.301 2.601 17 EXPOSED 6551.996288 3200.000000
1 1055.2001952630844 1055.8081492661179 2.301 2.601 2.301 2.601 17 EXPOSED 6551.996288 3200.000000
1 1055.8081492661179 1056.4161032691513 2.301 2.601 2.301 2.601 17 EXPOSED 6551.996288 3200.000000
1 1056.4161032691513 1057.0240572721848 2.301 2.601 2.301 2.601 17 EXPOSED 6551.996288 3200.000000
1 1057.0240572721848 1057.6320112752182 2.301 2.601 2.301 2.601 17 EXPOSED 6556.479602 3200.000000
1 1057.6320112752182 1058.2399652782517 2.301 2.601 2.301 2.601 17 EXPOSED 6565.440019 3200.000000
1 1058.2399652782517 1058.8479192812852 2.301 2.601 2.301 2.601 17 EXPOSED 6569.917123 3200.000000
1 1058.8479192812852 1059.4558732843186 2.301 2.601 2.301 2.601 17 EXPOSED 6574.392159 3200.000000
1 1059.4558732843186 1060.063827287352 2.301 2.601 2.301 2.601 17 EXPOSED 6574.392159 3200.000000
1 1060.063827287352 1060.6717812903855 2.301 2.601 2.301 2.601 17 EXPOSED 6574.392159 3200.000000
1 1060.6717812903855 1061.279735293419 2.301 2.601 2.301 2.601 17 EXPOSED 6574.392159 3200.000000
1 1061.279735293419 1061.8876892964524 2.301 2.601 2.301 2.601 17 EXPOSED 6583.315388 3200.000000
1 1061.8876892964524 1062.495643299486 2.301 2.601 2.301 2.601 17 EXPOSED 6587.773911 3200.000000
1 1062.495643299486 1063.1035973025193 2.301 2.601 2.301 2.601 17 EXPOSED 6596.684778 3200.000000
1 1063.1035973025193 1063.7115513055528 2.301 2.601 2.301 2.601 17 EXPOSED 6596.684778 3200.000000
1 1063.7115513055528 1064.3195053085863 2.301 2.601 2.301 2.601 17 EXPOSED 6596.684778 3200.000000
1 1064.3195053085863 1064.9274593116197 2.301 2.601 2.301 2.601 17 EXPOSED 6596.684778 3200.000000
1 1064.9274593116197 1065.5354133146532 2.301 2.601 2.301 2.601 17 EXPOSED 6601.126849 3200.000000
1 1065.5354133146532 1066.1433673176866 2.301 2.601 2.301 2.601 17 EXPOSED 6605.566868 3200.000000
1 1066.1433673176866 1066.75132132072 2.301 2.601 2.301 2.601 17 EXPOSED 6614.440753 3200.000000
1 1066.75132132072 1067.3592753237535 2.301 2.601 2.301 2.601 17 EXPOSED 6618.874621 3200.000000
1 1067.3592753237535 1067.967229326787 2.301 2.601 2.301 2.601 17 EXPOSED 6618.874621 3200.000000
1 1067.967229326787 1068.5751833298204 2.301 2.601 2.301 2.601 17 EXPOSED 6618.874621 3200.000000
1 1068.5751833298204 1069.183137332854 2.301 2.601 2.301 2.601 17 EXPOSED 6618.874621 3200.000000
1 1069.183137332854 1069.7910913358874 2.301 2.601 2.301 2.601 17 EXPOSED 6623.296212 3200.000000
1 1069.7910913358874 1070.3990453389208 2.301 2.601 2.301 2.601 17 EXPOSED 6632.133268 3200.000000
1 1070.3990453389208 1071.0069993419543 2.301 2.601 2.301 2.601 17 EXPOSED 6636.548735 3200.000000
1 1071.0069993419543 1071.6149533449877 2.301 2.601 2.301 2.601 17 EXPOSED 6640.962161 3200.000000
1 1071.6149533449877 1072.2229073480212 2.301 2.601 2.301 2.601 17 EXPOSED 6640.962161 3200.000000
1 1072.2229073480212 1072.8308613510546 2.301 2.601 2.301 2.601 17 EXPOSED 6640.962161 3200.000000
1 1072.8308613510546 1073.438815354088 2.301 2.601 2.301 2.601 17 EXPOSED 6645.363368 3200.000000
1 1073.438815354088 1074.0467693571215 2.301 2.601 2.301 2.601 17 EXPOSED 6649.762541 3200.000000
1 1074.0467693571215 1074.654723360155 2.301 2.601 2.301 2.601 17 EXPOSED 6658.554792 3200.000000
1 1074.654723360155 1075.2626773631885 2.301 2.601 2.301 2.601 17 EXPOSED 6662.947871 3200.000000
1 1075.2626773631885 1075.870631366222 2.301 2.601 2.301 2.601 17 EXPOSED 6662.947871 3200.000000
1 1075.870631366222 1076.4785853692554 2.301 2.601 2.301 2.601 17 EXPOSED 6662.947871 3200.000000
1 1076.4785853692554 1077.0865393722888 2.301 2.601 2.301 2.601 17 EXPOSED 6662.947871 3200.000000
1 1077.0865393722888 1077.6944933753223 2.301 2.601 2.301 2.601 17 EXPOSED 6667.328787 3200.000000
1 1077.6944933753223 1078.3024473783557 2.301 2.601 2.301 2.601 17 EXPOSED 6676.084547 3200.000000
1 1078.3024473783557 1078.9104013813892 2.301 2.601 2.301 2.601 17 EXPOSED 6680.459394 3200.000000
1 1078.9104013813892 1079.5183553844226 2.301 2.601 2.301 2.601 17 EXPOSED 6684.832220 3200.000000
1 1079.5183553844226 1080.126309387456 2.301 2.601 2.301 2.601 17 EXPOSED 6684.832220 3200.000000
1 1080.126309387456 1080.7342633904896 2.301 2.601 2.301 2.601 17 EXPOSED 6684.832220 3200.000000
1 1080.7342633904896 1081.342217393523 2.301 2.601 2.301 2.601 17 EXPOSED 6684.832220 3200.000000
1 1081.342217393523 1081.9501713965565 2.301 2.601 2.301 2.601 17 EXPOSED 6693.551642 3200.000000
1 1081.9501713965565 1082.55812539959 2.301 2.601 2.301 2.601 17 EXPOSED 6697.908332 3200.000000
1 1082.55812539959 1083.1660794026234 2.301 2.601 2.301 2.601 17 EXPOSED 6706.615675 3200.000000
1 1083.1660794026234 1083.7740334056568 2.301 2.601 2.301 2.601 17 EXPOSED 6706.615675 3200.000000
1 1083.7740334056568 1084.3819874086903 2.301 2.601 2.301 2.601 17 EXPOSED 6706.615675 3200.000000
1 1084.3819874086903 1084.9899414117237 2.301 2.601 2.301 2.601 17 EXPOSED 6706.615675 3200.000000
1 1084.9899414117237 1085.5978954147572 2.301 2.601 2.301 2.601 17 EXPOSED 6710.956289 3200.000000
1 1085.5978954147572 1086.2058494177907 2.301 2.601 2.301 2.601 17 EXPOSED 6715.294897 3200.000000
1 1086.2058494177907 1086.8138034208241 2.301 2.601 2.301 2.601 17 EXPOSED 6723.966102 3200.000000
1 1086.8138034208241 1087.4217574238576 2.301 2.601 2.301 2.601 17 EXPOSED 6728.298701 3200.000000
1 1087.4217574238576 1088.029711426891 2.301 2.601 2.301 2.601 17 EXPOSED 6728.298701 3200.000000
1 1088.029711426891 1088.6376654299245 2.301 2.601 2.301 2.601 17 EXPOSED 6728.298701 3200.000000
1 1088.6376654299245 1089.245619432958 2.301 2.601 2.301 2.601 17 EXPOSED 6728.298701 3200.000000
1 1089.245619432958 1089.8535734359914 2.301 2.601 2.301 2.601 17 EXPOSED 6736.937909 3200.000000
1 1089.8535734359914 1090.4615274390248 2.301 2.601 2.301 2.601 17 EXPOSED 6741.254521 3200.000000
1 1090.4615274390248 1091.0694814420583 2.301 2.601 2.301 2.601 17 EXPOSED 6749.881761 3200.000000
1 1091.0694814420583 1091.6774354450918 2.301 2.601 2.301 2.601 17 EXPOSED 6749.881761 3200.000000
1 1091.6774354450918 1092.2853894481252 2.301 2.601 2.301 2.601 17 EXPOSED 6749.881761 3200.000000
1 1092.2853894481252 1092.8933434511587 2.301 2.601 2.301 2.601 17 EXPOSED 6749.881761 3200.000000
1 1092.8933434511587 1093.5012974541921 2.301 2.601 2.301 2.601 17 EXPOSED 6754.182444 3200.000000
1 1093.5012974541921 1094.1092514572256 2.301 2.601 2.301 2.601 17 EXPOSED 6758.481140 3200.000000
1 1094.1092514572256 1094.717205460259 2.301 2.601 2.301 2.601 17 EXPOSED 6767.072576 3200.000000
1 1094.717205460259 1095.3251594632925 2.301 2.601 2.301 2.601 17 EXPOSED 6771.365317 3200.000000
1 1095.3251594632925 1095.933113466326 2.301 2.601 2.301 2.601 17 EXPOSED 6771.365317 3200.000000
1 1095.933113466326 1096.5410674693594 2.301 2.601 2.301 2.601 17 EXPOSED 6771.365317 3200.000000
1 1096.5410674693594 1097.1490214723929 2.301 2.601 2.301 2.601 17 EXPOSED 6771.365317 3200.000000
1 1097.1490214723929 1097.7569754754263 2.301 2.601 2.301 2.601 17 EXPOSED 6775.646172 3200.000000
1 1097.7569754754263 1098.3649294784598 2.301 2.601 2.301 2.601 17 EXPOSED 6784.201951 3200.000000
1 1098.3649294784598 1098.9728834814932 2.301 2.601 2.301 2.601 17 EXPOSED 6788.476876 3200.000000
1 1098.9728834814932 1099.5808374845267 2.301 2.601 2.301 2.601 17 EXPOSED 6792.749826 3200.000000
1 1099.5808374845267 1100.1887914875601 2.301 2.601 2.301 2.601 17 EXPOSED 6792.749826 3200.000000
1 1100.1887914875601 1100.7967454905936 2.301 2.601 2.301 2.601 17 EXPOSED 6792.749826 3200.000000
1 1100.7967454905936 1101.404699493627 2.301 2.601 2.301 2.601 17 EXPOSED 6792.749826 3200.000000
1 1101.404699493627 1102.0126534966605 2.301 2.601 2.301 2.601 17 EXPOSED 6801.270096 3200.000000
1 1102.0126534966605 1102.620607499694 2.301 2.601 2.301 2.601 17 EXPOSED 6809.782496 3200.000000
1 1102.620607499694 1103.2285615027274 2.301 2.601 2.301 2.601 17 EXPOSED 6814.035746 3200.000000
1 1103.2285615027274 1103.8365155057609 2.301 2.601 2.301 2.601 17 EXPOSED 6814.035746 3200.000000
1 1103.8365155057609 1104.4444695087943 2.301 2.601 2.301 2.601 17 EXPOSED 6814.035746 3200.000000
1 1104.4444695087943 1105.0524235118278 2.301 2.601 2.301 2.601 17 EXPOSED 6814.035746 3200.000000
1 1105.0524235118278 1105.6603775148612 2.301 2.601 2.301 2.601 17 EXPOSED 6818.277221 3200.000000
1 1105.6603775148612 1106.2683315178947 2.301 2.601 2.301 2.601 17 EXPOSED 6826.754291 3200.000000
1 1106.2683315178947 1106.8762855209281 2.301 2.601 2.301 2.601 17 EXPOSED 6830.989890 3200.000000
1 1106.8762855209281 1107.4842395239616 2.301 2.601 2.301 2.601 17 EXPOSED 6835.223531 3200.000000
1 1107.4842395239616 1108.092193526995 2.301 2.601 2.301 2.601 17 EXPOSED 6835.223531 3200.000000
1 1108.092193526995 1108.7001475300285 2.301 2.601 2.301 2.601 17 EXPOSED 6835.223531 3200.000000
1 1108.7001475300285 1109.308101533062 2.301 2.601 2.301 2.601 17 EXPOSED 6835.223531 3200.000000
1 1109.308101533062 1109.9160555360954 2.301 2.601 2.301 2.601 17 EXPOSED 6843.665420 3200.000000
1 1109.9160555360954 1110.5240095391289 2.301 2.601 2.301 2.601 17 EXPOSED 6847.883440 3200.000000
1 1110.5240095391289 1111.1319635421623 2.301 2.601 2.301 2.601 17 EXPOSED 6856.313634 3200.000000
1 1111.1319635421623 1111.7399175451958 2.301 2.601 2.301 2.601 17 EXPOSED 6856.313634 3200.000000
1 1111.7399175451958 1112.3478715482293 2.301 2.601 2.301 2.601 17 EXPOSED 6856.313634 3200.000000
1 1112.3478715482293 1112.9558255512627 2.301 2.601 2.301 2.601 17 EXPOSED 6856.313634 3200.000000
1 1112.9558255512627 1113.5637795542962 2.301 2.601 2.301 2.601 17 EXPOSED 6860.516089 3200.000000
1 1113.5637795542962 1114.1717335573296 2.301 2.601 2.301 2.601 17 EXPOSED 6864.716603 3200.000000
1 1114.1717335573296 1114.779687560363 2.301 2.601 2.301 2.601 17 EXPOSED 6873.111810 3200.000000
1 1114.779687560363 1115.3876415633965 2.301 2.601 2.301 2.601 17 EXPOSED 6877.306505 3200.000000
1 1115.3876415633965 1115.99559556643 2.301 2.601 2.301 2.601 17 EXPOSED 6877.306505 3200.000000
1 1115.99559556643 1116.6035495694634 2.301 2.601 2.301 2.601 17 EXPOSED 6877.306505 3200.000000
1 1116.6035495694634 1117.211503572497 2.301 2.601 2.301 2.601 17 EXPOSED 6877.306505 3200.000000
1 1117.211503572497 1117.8194575755304 2.301 2.601 2.301 2.601 17 EXPOSED 6885.670733 3200.000000
1 1117.8194575755304 1118.4274115785638 2.301 2.601 2.301 2.601 17 EXPOSED 6889.849950 3200.000000
1 1118.4274115785638 1119.0353655815973 2.301 2.601 2.301 2.601 17 EXPOSED 6898.202591 3200.000000
1 1119.0353655815973 1119.6433195846307 2.301 2.601 2.301 2.601 17 EXPOSED 6898.202591 3200.000000
1 1119.6433195846307 1120.2512735876642 2.301 2.601 2.301 2.601 17 EXPOSED 6898.202591 3200.000000
1 1120.2512735876642 1120.8592275906976 2.301 2.601 2.301 2.601 17 EXPOSED 6898.202591 3200.000000
1 1120.8592275906976 1121.467181593731 2.301 2.601 2.301 2.601 17 EXPOSED 6902.366386 3200.000000
1 1121.467181593731 1122.0751355967645 2.301 2.601 2.301 2.601 17 EXPOSED 6906.528258 3200.000000
1 1122.0751355967645 1122.683089599798 2.301 2.601 2.301 2.601 17 EXPOSED 6914.846234 3200.000000
1 1122.683089599798 1123.2910436028315 2.301 2.601 2.301 2.601 17 EXPOSED 6919.002340 3200.000000
1 1123.2910436028315 1123.898997605865 2.301 2.601 2.301 2.601 17 EXPOSED 6919.002340 3200.000000
1 1123.898997605865 1124.5069516088984 2.301 2.601 2.301 2.601 17 EXPOSED 6919.002340 3200.000000
1 1124.5069516088984 1125.1149056119318 2.301 2.601 2.301 2.601 17 EXPOSED 6919.002340 3200.000000
1 1125.1149056119318 1125.7228596149653 2.301 2.601 2.301 2.601 17 EXPOSED 6923.146939 3200.000000
1 1125.7228596149653 1126.3308136179987 2.301 2.601 2.301 2.601 17 EXPOSED 6931.430393 3200.000000
1 1126.3308136179987 1126.9387676210322 2.301 2.601 2.301 2.601 17 EXPOSED 6935.569251 3200.000000
1 1126.9387676210322 1127.5467216240656 2.301 2.601 2.301 2.601 17 EXPOSED 6939.706196 3200.000000
1 1127.5467216240656 1128.154675627099 2.301 2.601 2.301 2.601 17 EXPOSED 6939.706196 3200.000000
1 1128.154675627099 1128.7626296301326 2.301 2.601 2.301 2.601 17 EXPOSED 6939.706196 3200.000000
1 1128.7626296301326 1129.370583633166 2.301 2.601 2.301 2.601 17 EXPOSED 6939.706196 3200.000000
1 1129.370583633166 1129.9785376361995 2.301 2.601 2.301 2.601 17 EXPOSED 6947.955272 3200.000000
1 1129.9785376361995 1130.586491639233 2.301 2.601 2.301 2.601 17 EXPOSED 6952.076951 3200.000000
1 1130.586491639233 1131.1944456422664 2.301 2.601 2.301 2.601 17 EXPOSED 6960.314600 3200.000000
1 1131.1944456422664 1131.8023996452998 2.301 2.601 2.301 2.601 17 EXPOSED 6960.314600 3200.000000
1 1131.8023996452998 1132.4103536483333 2.301 2.601 2.301 2.601 17 EXPOSED 6960.314600 3200.000000
1 1132.4103536483333 1133.0183076513667 2.301 2.601 2.301 2.601 17 EXPOSED 6960.314600 3200.000000
1 1133.0183076513667 1133.6262616544002 2.301 2.601 2.301 2.601 17 EXPOSED 6964.421071 3200.000000
1 1133.6262616544002 1134.2342156574337 2.301 2.601 2.301 2.601 17 EXPOSED 6972.628322 3200.000000
1 1134.2342156574337 1134.842169660467 2.301 2.601 2.301 2.601 17 EXPOSED 6976.729105 3200.000000
1 1134.842169660467 1135.4501236635006 2.301 2.601 2.301 2.601 17 EXPOSED 6980.827992 3200.000000
1 1135.4501236635006 1136.058077666534 2.301 2.601 2.301 2.601 17 EXPOSED 6980.827992 3200.000000
1 1136.058077666534 1136.6660316695675 2.301 2.601 2.301 2.601 17 EXPOSED 6980.827992 3200.000000
1 1136.6660316695675 1137.273985672601 2.301 2.601 2.301 2.601 17 EXPOSED 6980.827992 3200.000000
1 1137.273985672601 1137.8819396756344 2.301 2.601 2.301 2.601 17 EXPOSED 6989.001182 3200.000000
1 1137.8819396756344 1138.4898936786678 2.301 2.601 2.301 2.601 17 EXPOSED 6993.084945 3200.000000
1 1138.4898936786678 1139.0978476817013 2.301 2.601 2.301 2.601 17 EXPOSED 7001.246812 3200.000000
1 1139.0978476817013 1139.7058016847348 2.301 2.601 2.301 2.601 17 EXPOSED 7001.246812 3200.000000
1 1139.7058016847348 1140.3137556877682 2.301 2.601 2.301 2.601 17 EXPOSED 7001.246812 3200.000000
1 1140.3137556877682 1140.9217096908017 2.301 2.601 2.301 2.601 17 EXPOSED 7001.246812 3200.000000
1 1140.9217096908017 1141.5296636938351 2.301 2.601 2.301 2.601 17 EXPOSED 7005.315506 3200.000000
1 1141.5296636938351 1142.1376176968686 2.301 2.601 2.301 2.601 17 EXPOSED 7009.382320 3200.000000
1 1142.1376176968686 1142.745571699902 2.301 2.601 2.301 2.601 17 EXPOSED 7017.510313 3200.000000
1 1142.745571699902 1143.3535257029355 2.301 2.601 2.301 2.601 17 EXPOSED 7021.571494 3200.000000
1 1143.3535257029355 1143.961479705969 2.301 2.601 2.301 2.601 17 EXPOSED 7021.571494 3200.000000
1 1143.961479705969 1144.5694337090024 2.301 2.601 2.301 2.601 17 EXPOSED 7021.571494 3200.000000
1 1144.5694337090024 1145.1773877120359 2.301 2.601 2.301 2.601 17 EXPOSED 7021.571494 3200.000000
1 1145.1773877120359 1145.7853417150693 2.301 2.601 2.301 2.601 17 EXPOSED 7025.621430 3200.000000
1 1145.7853417150693 1146.3932957181028 2.301 2.601 2.301 2.601 17 EXPOSED 7033.715690 3200.000000
1 1146.3932957181028 1147.0012497211362 2.301 2.601 2.301 2.601 17 EXPOSED 7037.760015 3200.000000
1 1147.0012497211362 1147.6092037241697 2.301 2.601 2.301 2.601 17 EXPOSED 7041.802472 3200.000000
1 1147.6092037241697 1148.2171577272031 2.301 2.601 2.301 2.601 17 EXPOSED 7041.802472 3200.000000
1 1148.2171577272031 1148.8251117302366 2.301 2.601 2.301 2.601 17 EXPOSED 7041.802472 3200.000000
1 1148.8251117302366 1149.43306573327 2.301 2.601 2.301 2.601 17 EXPOSED 7045.833737 3200.000000
1 1149.43306573327 1150.0410197363035 2.301 2.601 2.301 2.601 17 EXPOSED 7049.863139 3200.000000
1 1150.0410197363035 1150.648973739337 2.301 2.601 2.301 2.601 17 EXPOSED 7057.916360 3200.000000
1 1150.648973739337 1151.2569277423704 2.301 2.601 2.301 2.601 17 EXPOSED 7061.940180 3200.000000
1 1151.2569277423704 1151.8648817454039 2.301 2.601 2.301 2.601 17 EXPOSED 7061.940180 3200.000000
1 1151.8648817454039 1152.4728357484373 2.301 2.601 2.301 2.601 17 EXPOSED 7061.940180 3200.000000
1 1152.4728357484373 1153.0807897514708 2.301 2.601 2.301 2.601 17 EXPOSED 7061.940180 3200.000000
1 1153.0807897514708 1153.6887437545042 2.301 2.601 2.301 2.601 17 EXPOSED 7065.952859 3200.000000
1 1153.6887437545042 1154.2966977575377 2.301 2.601 2.301 2.601 17 EXPOSED 7073.972657 3200.000000
1 1154.2966977575377 1154.9046517605711 2.301 2.601 2.301 2.601 17 EXPOSED 7077.979777 3200.000000
1 1154.9046517605711 1155.5126057636046 2.301 2.601 2.301 2.601 17 EXPOSED 7081.985046 3200.000000
1 1155.5126057636046 1156.120559766638 2.301 2.601 2.301 2.601 17 EXPOSED 7081.985046 3200.000000
1 1156.120559766638 1156.7285137696715 2.301 2.601 2.301 2.601 17 EXPOSED 7081.985046 3200.000000
1 1156.7285137696715 1157.336467772705 2.301 2.601 2.301 2.601 17 EXPOSED 7081.985046 3200.000000
1 1157.336467772705 1157.9444217757384 2.301 2.601 2.301 2.601 17 EXPOSED 7089.971560 3200.000000
1 1157.9444217757384 1158.5523757787719 2.301 2.601 2.301 2.601 17 EXPOSED 7093.962049 3200.000000
1 1158.5523757787719 1159.1603297818053 2.301 2.601 2.301 2.601 17 EXPOSED 7101.937499 3200.000000
1 1159.1603297818053 1159.7682837848388 2.301 2.601 2.301 2.601 17 EXPOSED 7101.937499 3200.000000
1 1159.7682837848388 1160.3762377878722 2.301 2.601 2.301 2.601 17 EXPOSED 7101.937499 3200.000000
1 1160.3762377878722 1160.9841917909057 2.301 2.601 2.301 2.601 17 EXPOSED 7101.937499 3200.000000
1 1160.9841917909057 1161.5921457939392 2.301 2.601 2.301 2.601 17 EXPOSED 7105.913264 3200.000000
1 1161.5921457939392 1162.2000997969726 2.301 2.601 2.301 2.601 17 EXPOSED 7109.887192 3200.000000
1 1162.2000997969726 1162.808053800006 2.301 2.601 2.301 2.601 17 EXPOSED 7117.829542 3200.000000
1 1162.808053800006 1163.4160078030395 2.301 2.601 2.301 2.601 17 EXPOSED 7121.797965 3200.000000
1 1163.4160078030395 1164.023961806073 2.301 2.601 2.301 2.601 17 EXPOSED 7121.797965 3200.000000
1 1164.023961806073 1164.6319158091064 2.301 2.601 2.301 2.601 17 EXPOSED 7121.797965 3200.000000
1 1164.6319158091064 1165.23986981214 2.301 2.601 2.301 2.601 17 EXPOSED 7121.797965 3200.000000
1 1165.23986981214 1165.8478238151733 2.301 2.601 2.301 2.601 17 EXPOSED 7129.711007 3200.000000
1 1165.8478238151733 1166.4557778182068 2.301 2.601 2.301 2.601 17 EXPOSED 7133.664787 3200.000000
1 1166.4557778182068 1167.0637318212403 2.301 2.601 2.301 2.601 17 EXPOSED 7141.566867 3200.000000
1 1167.0637318212403 1167.6716858242737 2.301 2.601 2.301 2.601 17 EXPOSED 7141.566867 3200.000000
1 1167.6716858242737 1168.2796398273072 2.301 2.601 2.301 2.601 17 EXPOSED 7141.566867 3200.000000
1 1168.2796398273072 1168.8875938303406 2.301 2.601 2.301 2.601 17 EXPOSED 7141.566867 3200.000000
1 1168.8875938303406 1169.495547833374 2.301 2.601 2.301 2.601 17 EXPOSED 7145.506057 3200.000000
1 1169.495547833374 1170.1035018364075 2.301 2.601 2.301 2.601 17 EXPOSED 7149.443428 3200.000000
1 1170.1035018364075 1170.711455839441 2.301 2.601 2.301 2.601 17 EXPOSED 7157.312713 3200.000000
1 1170.711455839441 1171.3194098424744 2.301 2.601 2.301 2.601 17 EXPOSED 7161.244629 3200.000000
1 1171.3194098424744 1171.927363845508 2.301 2.601 2.301 2.601 17 EXPOSED 7161.244629 3200.000000
1 1171.927363845508 1172.5353178485414 2.301 2.601 2.301 2.601 17 EXPOSED 7161.244629 3200.000000
1 1172.5353178485414 1173.1432718515748 2.301 2.601 2.301 2.601 17 EXPOSED 7161.244629 3200.000000
1 1173.1432718515748 1173.7512258546083 2.301 2.601 2.301 2.601 17 EXPOSED 7165.165658 3200.000000
1 1173.7512258546083 1174.3591798576417 2.301 2.601 2.301 2.601 17 EXPOSED 7173.002283 3200.000000
1 1174.3591798576417 1174.9671338606752 2.301 2.601 2.301 2.601 17 EXPOSED 7176.917881 3200.000000
1 1174.9671338606752 1175.5750878637086 2.301 2.601 2.301 2.601 17 EXPOSED 7180.831669 3200.000000
1 1175.5750878637086 1176.183041866742 2.301 2.601 2.301 2.601 17 EXPOSED 7180.831669 3200.000000
1 1176.183041866742 1176.7909958697755 2.301 2.601 2.301 2.601 17 EXPOSED 7180.831669 3200.000000
1 1176.7909958697755 1177.398949872809 2.301 2.601 2.301 2.601 17 EXPOSED 7180.831669 3200.000000
1 1177.398949872809 1178.0069038758425 2.301 2.601 2.301 2.601 17 EXPOSED 7188.635771 3200.000000
1 1178.0069038758425 1178.614857878876 2.301 2.601 2.301 2.601 17 EXPOSED 7196.432663 3200.000000
1 1178.614857878876 1179.2228118819094 2.301 2.601 2.301 2.601 17 EXPOSED 7200.328408 3200.000000
1 1179.2228118819094 1179.8307658849428 2.301 2.601 2.301 2.601 17 EXPOSED 7200.328408 3200.000000
1 1179.8307658849428 1180.4387198879763 2.301 2.601 2.301 2.601 17 EXPOSED 7200.328408 3200.000000
1 1180.4387198879763 1181.0466738910097 2.301 2.601 2.301 2.601 17 EXPOSED 7200.328408 3200.000000
1 1181.0466738910097 1181.6546278940432 2.301 2.601 2.301 2.601 17 EXPOSED 7204.213366 3200.000000
1 1181.6546278940432 1182.2625818970766 2.301 2.601 2.301 2.601 17 EXPOSED 7211.977899 3200.000000
1 1182.2625818970766 1182.87053590011 2.301 2.601 2.301 2.601 17 EXPOSED 7215.857476 3200.000000
1 1182.87053590011 1183.4784899031436 2.301 2.601 2.301 2.601 17 EXPOSED 7219.735260 3200.000000
1 1183.4784899031436 1184.086443906177 2.301 2.601 2.301 2.601 17 EXPOSED 7219.735260 3200.000000
1 1184.086443906177 1184.6943979092105 2.301 2.601 2.301 2.601 17 EXPOSED 7219.735260 3200.000000
1 1184.6943979092105 1185.302351912244 2.301 2.601 2.301 2.601 17 EXPOSED 7219.735260 3200.000000
1 1185.302351912244 1185.9103059152774 2.301 2.601 2.301 2.601 17 EXPOSED 7227.467568 3200.000000
1 1185.9103059152774 1186.5182599183108 2.301 2.601 2.301 2.601 17 EXPOSED 7231.331043 3200.000000
1 1186.5182599183108 1187.1262139213443 2.301 2.601 2.301 2.601 17 EXPOSED 7239.052640 3200.000000
1 1187.1262139213443 1187.7341679243777 2.301 2.601 2.301 2.601 17 EXPOSED 7239.052640 3200.000000
1 1187.7341679243777 1188.3421219274112 2.301 2.601 2.301 2.601 17 EXPOSED 7239.052640 3200.000000
1 1188.3421219274112 1188.9500759304447 2.301 2.601 2.301 2.601 17 EXPOSED 7239.052640 3200.000000
1 1188.9500759304447 1189.558029933478 2.301 2.601 2.301 2.601 17 EXPOSED 7242.901859 3200.000000
1 1189.558029933478 1190.1659839365116 2.301 2.601 2.301 2.601 17 EXPOSED 7246.749300 3200.000000
1 1190.1659839365116 1190.773937939545 2.301 2.601 2.301 2.601 17 EXPOSED 7254.438850 3200.000000
1 1190.773937939545 1191.3818919425785 2.301 2.601 2.301 2.601 17 EXPOSED 7258.280961 3200.000000
1 1191.3818919425785 1191.989845945612 2.301 2.601 2.301 2.601 17 EXPOSED 7258.280961 3200.000000
1 1191.989845945612 1192.5977999486454 2.301 2.601 2.301 2.601 17 EXPOSED 7258.280961 3200.000000
1 1192.5977999486454 1193.2057539516788 2.301 2.601 2.301 2.601 17 EXPOSED 7258.280961 3200.000000
1 1193.2057539516788 1193.8137079547123 2.301 2.601 2.301 2.601 17 EXPOSED 7265.942137 3200.000000
1 1193.8137079547123 1194.4216619577458 2.301 2.601 2.301 2.601 17 EXPOSED 7269.770070 3200.000000
1 1194.4216619577458 1195.0296159607792 2.301 2.601 2.301 2.601 17 EXPOSED 7277.420633 3200.000000
1 1195.0296159607792 1195.6375699638127 2.301 2.601 2.301 2.601 17 EXPOSED 7277.420633 3200.000000
1 1195.6375699638127 1196.2455239668461 2.301 2.601 2.301 2.601 17 EXPOSED 7277.420633 3200.000000
1 1196.2455239668461 1196.8534779698796 2.301 2.601 2.301 2.601 17 EXPOSED 7277.420633 3200.000000
1 1196.8534779698796 1197.461431972913 2.301 2.601 2.301 2.601 17 EXPOSED 7281.234442 3200.000000
1 1197.461431972913 1198.0693859759465 2.301 2.601 2.301 2.601 17 EXPOSED 7285.046488 3200.000000
1 1198.0693859759465 1198.67733997898 2.301 2.601 2.301 2.601 17 EXPOSED 7292.665299 3200.000000
1 1198.67733997898 1199.2852939820134 2.301 2.601 2.301 2.601 17 EXPOSED 7296.472065 3200.000000
1 1199.2852939820134 1199.8932479850469 2.301 2.601 2.301 2.601 17 EXPOSED 7296.472065 3200.000000
1 1199.8932479850469 1200.5012019880803 2.301 2.601 2.301 2.601 17 EXPOSED 7296.472065 3200.000000
