# Supplementary material for: Modelling airborne transmission of SARS-CoV-2 at a local scale
Source: PLoS One. 2022 Aug 30;17(8):e0273820. doi: 10.1371/journal.pone.0273820 (PMC9426895; doi:10.1371/journal.pone.0273820)
Supplement: S1 Dataset — The data sets contain the parameters and configurations for the simulation defined in the scenario file as well as the simulation outputs for all numerical experiments presented in this contribution. In addition, the scripts for the evaluation of the results are provided. (ZIP) [file pone.0273820.s003.zip › simulation_data/output/queue/parameter_variation/pedPotentialPersonalSpaceWidth0.5/queue_corridorDistance1.0/postvis.traj]

pedestrianId simTime endTime-PID1 startX-PID1 startY-PID1 endX-PID1 endY-PID1 targetId-PID2 infectionStatus-PID3 absorbedPathogenLoad-PID3 minInfectiousDose-PID3
1 0.0 0.7375246880699775 1.351 6.651 1.351 5.9013748469343055 3 SUSCEPTIBLE 0.000000 3200.000000
1 0.7375246880699775 1.475049376139955 1.351 5.9013748469343055 1.351 5.151749693868609 3 SUSCEPTIBLE 0.000000 3200.000000
1 1.475049376139955 2.2125740642099325 1.351 5.151749693868609 1.4332203248266455 4.406647225550213 3 SUSCEPTIBLE 0.000000 3200.000000
1 2.2125740642099325 2.95009875227991 1.4332203248266455 4.406647225550213 1.3525389041830658 3.7187995078851515 3 SUSCEPTIBLE 0.000000 3200.000000
1 2.95009875227991 3.6876234403498875 1.3525389041830658 3.7187995078851515 1.3525389041830658 2.9691743548194562 3 SUSCEPTIBLE 0.000000 3200.000000
2 3.1999999999999997 3.6257951275630003 1.351 6.651 1.494088729103181 5.916936362222247 3 SUSCEPTIBLE 0.000000 3200.000000
2 3.6257951275630003 4.051590255126 1.494088729103181 5.916936362222247 1.3840020366952734 5.487250592029451 3 SUSCEPTIBLE 0.000000 3200.000000
1 3.6876234403498875 4.425148128419865 1.3525389041830658 2.9691743548194562 1.3525389041830658 2.219549201753761 3 SUSCEPTIBLE 0.000000 3200.000000
2 4.051590255126 4.477385382689 1.3840020366952734 5.487250592029451 1.4145430727783315 5.044739364978133 3 SUSCEPTIBLE 0.000000 3200.000000
1 4.425148128419865 5.1626728164898426 1.3525389041830658 2.219549201753761 1.6050580757571067 1.5137362392089189 3 SUSCEPTIBLE 0.000000 3200.000000
2 4.477385382689 4.9031805102520005 1.4145430727783315 5.044739364978133 1.4677060743223234 4.318320554191963 3 SUSCEPTIBLE 0.000000 3200.000000
2 4.9031805102520005 5.328975637815001 1.4677060743223234 4.318320554191963 1.4571166248370522 3.431255941344874 3 SUSCEPTIBLE 0.000000 3200.000000
1 5.1626728164898426 5.90019750455982 1.6050580757571067 1.5137362392089189 2.34787863340798 1.4129617918523971 3 SUSCEPTIBLE 0.000000 3200.000000
2 5.328975637815001 5.754770765378001 1.4571166248370522 3.431255941344874 1.3655159727688244 2.54886992358018 3 SUSCEPTIBLE 0.000000 3200.000000
2 5.754770765378001 6.180565892941001 1.3655159727688244 2.54886992358018 1.3594882201181502 1.820533284658902 3 SUSCEPTIBLE 0.000000 3200.000000
1 5.90019750455982 6.637722192629798 2.34787863340798 1.4129617918523971 2.34787863340798 2.1625869449180923 3 SUSCEPTIBLE 0.000000 3200.000000
3 6.000000000000001 6.47574884863648 1.351 6.651 1.351 5.957168074649192 3 SUSCEPTIBLE 0.000000 3200.000000
2 6.180565892941001 6.606361020504001 1.3594882201181502 1.820533284658902 1.8030521286493668 1.3769693761276853 3 SUSCEPTIBLE 0.000000 3200.000000
3 6.47574884863648 6.951497697272958 1.351 5.957168074649192 1.351 5.263336149298382 3 SUSCEPTIBLE 0.000000 3200.000000
2 6.606361020504001 7.032156148067001 1.8030521286493668 1.3769693761276853 2.234721190942114 1.5157536365442512 3 SUSCEPTIBLE 0.000000 3200.000000
1 6.637722192629798 7.375246880699775 2.34787863340798 2.1625869449180923 2.34787863340798 2.9122120979837876 3 SUSCEPTIBLE 0.000000 3200.000000
3 6.951497697272958 7.427246545909437 1.351 5.263336149298382 1.351 4.5695042239475745 3 SUSCEPTIBLE 0.000000 3200.000000
2 7.032156148067001 7.457951275630001 2.234721190942114 1.5157536365442512 2.364182628961197 1.9400043607834925 3 SUSCEPTIBLE 0.000000 3200.000000
1 7.375246880699775 8.112771568769752 2.34787863340798 2.9122120979837876 2.34787863340798 3.6618372510494828 3 SUSCEPTIBLE 0.000000 3200.000000
3 7.427246545909437 7.902995394545916 1.351 4.5695042239475745 1.351 3.875672298596765 3 SUSCEPTIBLE 0.000000 3200.000000
2 7.457951275630001 7.883746403193001 2.364182628961197 1.9400043607834925 2.364182628961197 2.8271321778459257 3 SUSCEPTIBLE 0.000000 3200.000000
2 7.883746403193001 8.309541530756002 2.364182628961197 2.8271321778459257 2.466700676789846 2.982756628041164 3 SUSCEPTIBLE 0.000000 3200.000000
3 7.902995394545916 8.378744243182394 1.351 3.875672298596765 1.351 3.1818403732459553 3 SUSCEPTIBLE 0.000000 3200.000000
1 8.112771568769752 8.85029625683973 2.34787863340798 3.6618372510494828 2.34787863340798 4.411462404115178 3 SUSCEPTIBLE 0.000000 3200.000000
2 8.309541530756002 8.735336658319003 2.466700676789846 2.982756628041164 2.4042367447087893 3.421900338164015 3 SUSCEPTIBLE 0.000000 3200.000000
3 8.378744243182394 8.854493091818874 1.351 3.1818403732459553 1.351 2.488008447895145 3 SUSCEPTIBLE 0.000000 3200.000000
2 8.735336658319003 9.161131785882004 2.4042367447087893 3.421900338164015 2.4042367447087893 3.421900338164015 3 SUSCEPTIBLE 0.000000 3200.000000
1 8.85029625683973 9.587820944909708 2.34787863340798 4.411462404115178 2.4042273571305426 5.15896671276069 3 SUSCEPTIBLE 0.000000 3200.000000
3 8.854493091818874 9.330241940455354 1.351 2.488008447895145 1.351 1.794176522544336 3 SUSCEPTIBLE 0.000000 3200.000000
2 9.161131785882004 9.586926913445005 2.4042367447087893 3.421900338164015 2.4042367447087893 4.309028155226448 3 SUSCEPTIBLE 0.000000 3200.000000
4 9.200000000000003 9.682216666043132 1.351 6.651 1.351 5.859518596414009 3 SUSCEPTIBLE 0.000000 3200.000000
3 9.330241940455354 9.805990789091833 1.351 1.794176522544336 1.6979159626754048 1.4472605598689312 3 SUSCEPTIBLE 0.000000 3200.000000
2 9.586926913445005 10.012722041008006 2.4042367447087893 4.309028155226448 2.4581823859390943 4.437918047942138 3 SUSCEPTIBLE 0.000000 3200.000000
1 9.587820944909708 10.325345632979687 2.4042273571305426 5.15896671276069 2.4042273571305426 5.908591865826386 3 SUSCEPTIBLE 0.000000 3200.000000
4 9.682216666043132 10.164433332086261 1.351 5.859518596414009 1.351 5.068037192828019 3 SUSCEPTIBLE 0.000000 3200.000000
3 9.805990789091833 10.281739637728313 1.6979159626754048 1.4472605598689312 2.384513789927851 1.5471913571650193 3 SUSCEPTIBLE 0.000000 3200.000000
2 10.012722041008006 10.438517168571007 2.4581823859390943 4.437918047942138 2.393864170666975 5.254989690922929 3 SUSCEPTIBLE 0.000000 3200.000000
4 10.164433332086261 10.64664999812939 1.351 5.068037192828019 1.351 4.276555789242028 3 SUSCEPTIBLE 0.000000 3200.000000
3 10.281739637728313 10.757488486364792 2.384513789927851 1.5471913571650193 2.3845137899278503 2.2410232825158287 3 SUSCEPTIBLE 0.000000 3200.000000
1 10.325345632979687 11.062870321049665 2.4042273571305426 5.908591865826386 2.8115912790293502 6.537871219725741 3 SUSCEPTIBLE 0.000000 3200.000000
2 10.438517168571007 10.864312296134008 2.393864170666975 5.254989690922929 2.4388036998067193 5.932946783854277 3 SUSCEPTIBLE 0.000000 3200.000000
4 10.64664999812939 11.12886666417252 1.351 4.276555789242028 1.351 3.4850743856560378 3 SUSCEPTIBLE 0.000000 3200.000000
3 10.757488486364792 11.233237335001272 2.3845137899278503 2.2410232825158287 2.384513789927851 2.934855207866639 3 SUSCEPTIBLE 0.000000 3200.000000
5 10.800000000000004 11.346050386895563 1.351 6.101 1.351 5.350930705708998 3 INFECTIOUS 0.000000 3200.000000
2 10.864312296134008 11.290107423697009 2.4388036998067193 5.932946783854277 2.4388036998067193 5.932946783854277 3 SUSCEPTIBLE 0.069527 3200.000000
1 11.062870321049665 11.800395009119644 2.8115912790293502 6.537871219725741 3.4223532622756863 6.2113535721856685 3 SUSCEPTIBLE 0.000000 3200.000000
4 11.12886666417252 11.61108333021565 1.351 3.4850743856560378 1.351 2.6935929820700473 3 SUSCEPTIBLE 0.000000 3200.000000
3 11.233237335001272 11.708986183637752 2.384513789927851 2.934855207866639 2.3845137899278503 3.628687133217448 3 SUSCEPTIBLE 0.000000 3200.000000
2 11.290107423697009 11.71590255126001 2.4388036998067193 5.932946783854277 2.4513199690605836 6.376334068240573 3 SUSCEPTIBLE 0.138394 3200.000000
5 11.346050386895563 11.892100773791121 1.351 5.350930705708998 1.351 4.600861411417996 3 INFECTIOUS 0.000000 3200.000000
4 11.61108333021565 12.093299996258779 1.351 2.6935929820700473 1.351 1.9021115784840568 3 SUSCEPTIBLE 0.000000 3200.000000
3 11.708986183637752 12.184735032274231 2.3845137899278503 3.628687133217448 2.384513789927851 4.322519058568258 3 SUSCEPTIBLE 0.000000 3200.000000
2 11.71590255126001 12.14169767882301 2.4513199690605836 6.376334068240573 2.693422147120648 6.614324397047043 3 SUSCEPTIBLE 0.206147 3200.000000
1 11.800395009119644 12.537919697189622 3.4223532622756863 6.2113535721856685 3.473562373178804 5.661399132220833 3 SUSCEPTIBLE 0.000000 3200.000000
5 11.892100773791121 12.43815116068668 1.351 4.600861411417996 1.351 3.8507921171269937 3 INFECTIOUS 0.000000 3200.000000
6 12.000000000000005 12.557059390834612 1.351 6.651 1.3320701455330004 5.966432251091489 3 SUSCEPTIBLE 0.067370 3200.000000
4 12.093299996258779 12.575516662301908 1.351 1.9021115784840568 1.7460387873295282 1.4731175094863451 3 SUSCEPTIBLE 0.000000 3200.000000
2 12.14169767882301 12.567492806386012 2.693422147120648 6.614324397047043 3.3318210181872514 6.587615686275589 3 SUSCEPTIBLE 0.206147 3200.000000
3 12.184735032274231 12.66048388091071 2.384513789927851 4.322519058568258 2.3845137899278503 5.016350983919066 3 SUSCEPTIBLE 0.000000 3200.000000
5 12.43815116068668 12.984201547582238 1.351 3.8507921171269937 1.351 3.1007228228359915 3 INFECTIOUS 0.000000 3200.000000
1 12.537919697189622 13.2754443852596 3.473562373178804 5.661399132220833 3.4735623731788037 4.911773979155139 3 SUSCEPTIBLE 0.000000 3200.000000
6 12.557059390834612 13.114118781669218 1.3320701455330004 5.966432251091489 1.3320701455330006 5.132325608357475 3 SUSCEPTIBLE 0.133545 3200.000000
2 12.567492806386012 12.993287933949013 3.3318210181872514 6.587615686275589 3.473195476543382 6.167184712778155 3 SUSCEPTIBLE 0.206147 3200.000000
4 12.575516662301908 13.057733328345037 1.7460387873295282 1.4731175094863451 2.3724696219748425 1.4828605882848929 3 SUSCEPTIBLE 0.000000 3200.000000
3 12.66048388091071 13.13623272954719 2.3845137899278503 5.016350983919066 2.430886098910017 5.708631526470766 3 SUSCEPTIBLE 0.066175 3200.000000
5 12.984201547582238 13.530251934477796 1.351 3.1007228228359915 1.351 2.35065352854499 3 INFECTIOUS 0.000000 3200.000000
2 12.993287933949013 13.419083061512014 3.473195476543382 6.167184712778155 3.4357052102516805 5.75655816136243 3 SUSCEPTIBLE 0.206147 3200.000000
4 13.057733328345037 13.539949994388166 2.3724696219748425 1.4828605882848929 2.3724696219748425 2.2743419918708834 3 SUSCEPTIBLE 0.000000 3200.000000
6 13.114118781669218 13.671178172503824 1.3320701455330006 5.132325608357475 1.3320701455330004 4.2982189656234615 3 SUSCEPTIBLE 0.198444 3200.000000
3 13.13623272954719 13.61198157818367 2.430886098910017 5.708631526470766 2.415418498614486 6.21962177760145 3 SUSCEPTIBLE 0.066175 3200.000000
1 13.2754443852596 14.012969073329579 3.4735623731788037 4.911773979155139 3.473562373178804 4.162148826089446 3 SUSCEPTIBLE 0.000000 3200.000000
2 13.419083061512014 13.844878189075015 3.4357052102516805 5.75655816136243 3.3817257264655365 4.938738427002041 3 SUSCEPTIBLE 0.206147 3200.000000
5 13.530251934477796 14.076302321373355 1.351 2.35065352854499 1.3724816108041833 1.658012895698468 3 INFECTIOUS 0.000000 3200.000000
4 13.539949994388166 14.022166660431296 2.3724696219748425 2.2743419918708834 2.3724696219748425 3.065823395456874 3 SUSCEPTIBLE 0.000000 3200.000000
3 13.61198157818367 14.08773042682015 2.415418498614486 6.21962177760145 2.762334461289891 6.566537740276854 3 SUSCEPTIBLE 0.066175 3200.000000
6 13.671178172503824 14.22823756333843 1.3320701455330004 4.2982189656234615 1.3772497201731728 3.4653368025965774 3 SUSCEPTIBLE 0.198444 3200.000000
2 13.844878189075015 14.270673316638016 3.3817257264655365 4.938738427002041 3.3817257264655365 4.938738427002041 3 SUSCEPTIBLE 0.206147 3200.000000
1 14.012969073329579 14.750493761399557 3.473562373178804 4.162148826089446 3.3318928879039653 3.42603224085941 3 SUSCEPTIBLE 0.000000 3200.000000
4 14.022166660431296 14.504383326474425 2.3724696219748425 3.065823395456874 2.3724696219748425 3.8573047990428644 3 SUSCEPTIBLE 0.068251 3200.000000
5 14.076302321373355 14.622352708268913 1.3724816108041833 1.658012895698468 1.8863059204129886 1.3469659202071944 3 INFECTIOUS 0.000000 3200.000000
3 14.08773042682015 14.56347927545663 2.762334461289891 6.566537740276854 3.3106370791808155 6.364911650826695 3 SUSCEPTIBLE 0.066175 3200.000000
6 14.22823756333843 14.785296954173036 1.3772497201731728 3.4653368025965774 1.4339047619367424 2.8294581317376397 3 SUSCEPTIBLE 0.198444 3200.000000
2 14.270673316638016 14.696468444201017 3.3817257264655365 4.938738427002041 3.3278426831709393 4.120912332881517 3 SUSCEPTIBLE 0.206147 3200.000000
4 14.504383326474425 14.986599992517554 2.3724696219748425 3.8573047990428644 2.3724696219748425 4.648786202628855 3 SUSCEPTIBLE 0.134764 3200.000000
3 14.56347927545663 15.039228124093109 3.3106370791808155 6.364911650826695 3.3408639521452987 5.6717384568940385 3 SUSCEPTIBLE 0.066175 3200.000000
5 14.622352708268913 15.168403095164471 1.8863059204129886 1.3469659202071944 2.4395359394911487 1.7642776165009253 3 INFECTIOUS 0.000000 3200.000000
2 14.696468444201017 15.122263571764018 3.3278426831709393 4.120912332881517 3.3278426831709393 4.120912332881517 3 SUSCEPTIBLE 0.206147 3200.000000
1 14.750493761399557 15.488018449469536 3.3318928879039653 3.42603224085941 3.392778424816507 2.6788837807099974 3 SUSCEPTIBLE 0.000000 3200.000000
6 14.785296954173036 15.342356345007643 1.4339047619367424 2.8294581317376397 1.4354855299336444 2.153993210570915 3 SUSCEPTIBLE 0.198444 3200.000000
4 14.986599992517554 15.468816658560684 2.3724696219748425 4.648786202628855 2.3724696219748425 5.440267606214846 3 SUSCEPTIBLE 0.134764 3200.000000
3 15.039228124093109 15.514976972729588 3.3408639521452987 5.6717384568940385 3.3408639521452983 4.977906531543231 3 SUSCEPTIBLE 0.066175 3200.000000
2 15.122263571764018 15.548058699327019 3.3278426831709393 4.120912332881517 3.464235164741879 3.496681954911086 3 SUSCEPTIBLE 0.206147 3200.000000
5 15.168403095164471 15.71445348206003 2.4395359394911487 1.7642776165009253 2.439535939491148 2.5143469107919265 3 INFECTIOUS 0.000000 3200.000000
7 15.200000000000008 15.753686246492792 1.351 6.651 1.351 5.935315359959457 3 SUSCEPTIBLE 0.062767 3200.000000
6 15.342356345007643 15.899415735842249 1.4354855299336444 2.153993210570915 1.4688168452983774 1.7382739588164302 3 SUSCEPTIBLE 0.198444 3200.000000
4 15.468816658560684 15.951033324603813 2.3724696219748425 5.440267606214846 2.3724696219748425 6.231749009800836 3 SUSCEPTIBLE 0.134764 3200.000000
1 15.488018449469536 16.225543137539514 3.392778424816507 2.6788837807099974 3.3927784248165076 1.9292586276443022 3 SUSCEPTIBLE 0.000000 3200.000000
3 15.514976972729588 15.990725821366068 3.3408639521452983 4.977906531543231 3.3408639521452987 4.284074606192421 3 SUSCEPTIBLE 0.066175 3200.000000
2 15.548058699327019 15.97385382689002 3.464235164741879 3.496681954911086 3.4642351647418788 2.6095541378486526 3 SUSCEPTIBLE 0.206147 3200.000000
5 15.71445348206003 16.26050386895559 2.439535939491148 2.5143469107919265 2.4395359394911487 3.2644162050829273 3 INFECTIOUS 0.000000 3200.000000
7 15.753686246492792 16.30737249298558 1.351 5.935315359959457 1.351 5.219630719918914 3 SUSCEPTIBLE 0.062767 3200.000000
6 15.899415735842249 16.456475126676853 1.4688168452983774 1.7382739588164302 2.212344455356134 1.3602520222376 3 SUSCEPTIBLE 0.261879 3200.000000
4 15.951033324603813 16.433249990646942 2.3724696219748425 6.231749009800836 2.8588522640248315 6.558933952628225 3 SUSCEPTIBLE 0.134764 3200.000000
2 15.97385382689002 16.39964895445302 3.4642351647418788 2.6095541378486526 3.3527911282470813 2.6526235232094697 3 SUSCEPTIBLE 0.206147 3200.000000
3 15.990725821366068 16.466474670002547 3.3408639521452987 4.284074606192421 3.3408639521452983 3.5902426808416115 3 SUSCEPTIBLE 0.066175 3200.000000
1 16.225543137539514 16.963067825609492 3.3927784248165076 1.9292586276443022 3.8785111418661247 1.3582931315796425 3 SUSCEPTIBLE 0.000000 3200.000000
5 16.26050386895559 16.806554255851147 2.4395359394911487 3.2644162050829273 2.439535939491148 4.014485499373929 3 INFECTIOUS 0.000000 3200.000000
7 16.30737249298558 16.861058739478363 1.351 5.219630719918914 1.351 4.5039460798783715 3 SUSCEPTIBLE 0.062767 3200.000000
2 16.39964895445302 16.82544408201602 3.3527911282470813 2.6526235232094697 3.3527911282470817 1.7654957061470364 3 SUSCEPTIBLE 0.206147 3200.000000
4 16.433249990646942 16.91546665669007 2.8588522640248315 6.558933952628225 3.319977243849042 6.301114953724996 3 SUSCEPTIBLE 0.134764 3200.000000
6 16.456475126676853 17.01353451751146 2.212344455356134 1.3602520222376 2.4208711160396374 1.7773053436046071 3 SUSCEPTIBLE 0.261879 3200.000000
3 16.466474670002547 16.942223518639025 3.3408639521452983 3.5902426808416115 3.3871672869870824 2.89795752151885 3 SUSCEPTIBLE 0.066175 3200.000000
5 16.806554255851147 17.352604642746705 2.439535939491148 4.014485499373929 2.4395359394911487 4.7645547936649315 3 INFECTIOUS 0.000000 3200.000000
2 16.82544408201602 17.25123920957902 3.3527911282470817 1.7654957061470364 3.3527911282470817 1.7654957061470364 3 SUSCEPTIBLE 0.206147 3200.000000
7 16.861058739478363 17.414744985971147 1.351 4.5039460798783715 1.351 3.7882614398378287 3 SUSCEPTIBLE 0.062767 3200.000000
4 16.91546665669007 17.3976833227332 3.319977243849042 6.301114953724996 3.319977243849042 5.5096335501390055 3 SUSCEPTIBLE 0.134764 3200.000000
3 16.942223518639025 17.417972367275503 3.3871672869870824 2.89795752151885 3.35112872896076 2.4701641085125052 3 SUSCEPTIBLE 0.066175 3200.000000
1 16.963067825609492 17.70059251367947 3.8785111418661247 1.3582931315796425 4.399520230298955 1.5416555836981591 3 SUSCEPTIBLE 0.000000 3200.000000
6 17.01353451751146 17.570593908346066 2.4208711160396374 1.7773053436046071 2.4208711160396374 2.611411986338621 3 SUSCEPTIBLE 0.324348 3200.000000
2 17.25123920957902 17.677034337142018 3.3527911282470817 1.7654957061470364 3.6664361973572905 1.3690381895751127 3 SUSCEPTIBLE 0.206147 3200.000000
5 17.352604642746705 17.898655029642264 2.4395359394911487 4.7645547936649315 2.439535939491148 5.514624087955934 3 INFECTIOUS 0.000000 3200.000000
4 17.3976833227332 17.87989998877633 3.319977243849042 5.5096335501390055 3.319977243849042 4.718152146553015 3 SUSCEPTIBLE 0.134764 3200.000000
7 17.414744985971147 17.96843123246393 1.351 3.7882614398378287 1.351 3.072576799797286 3 SUSCEPTIBLE 0.062767 3200.000000
3 17.417972367275503 17.89372121591198 3.35112872896076 2.4701641085125052 3.3629215001347794 2.068329003728204 3 SUSCEPTIBLE 0.066175 3200.000000
6 17.570593908346066 18.127653299180672 2.4208711160396374 2.611411986338621 2.4208711160396374 3.4455186290726347 3 SUSCEPTIBLE 0.385709 3200.000000
2 17.677034337142018 18.102829464705017 3.6664361973572905 1.3690381895751127 3.6664361973572905 1.3690381895751127 3 SUSCEPTIBLE 0.206147 3200.000000
1 17.70059251367947 18.43811720174945 4.399520230298955 1.5416555836981591 4.399520230298956 2.2912807367638544 3 SUSCEPTIBLE 0.000000 3200.000000
4 17.87989998877633 18.36211665481946 3.319977243849042 4.718152146553015 3.350801059664489 4.069050918439753 3 SUSCEPTIBLE 0.134764 3200.000000
3 17.89372121591198 18.36947006454846 3.3629215001347794 2.068329003728204 3.3629215001347794 2.068329003728204 3 SUSCEPTIBLE 0.066175 3200.000000
5 17.898655029642264 18.444705416537822 2.439535939491148 5.514624087955934 2.4395359394911487 6.264693382246936 3 INFECTIOUS 0.000000 3200.000000
7 17.96843123246393 18.522117478956716 1.351 3.072576799797286 1.351 2.3568921597567427 3 SUSCEPTIBLE 0.123048 3200.000000
8 18.0 18.590729619072945 1.351 6.651 1.3510000000000002 5.900268713686071 3 SUSCEPTIBLE 0.000000 3200.000000
2 18.102829464705017 18.528624592268017 3.6664361973572905 1.3690381895751127 4.29548724263757 1.5466598263116191 3 SUSCEPTIBLE 0.206147 3200.000000
6 18.127653299180672 18.684712690015278 2.4208711160396374 3.4455186290726347 2.4208711160396374 4.2796252718066485 3 SUSCEPTIBLE 0.385709 3200.000000
4 18.36211665481946 18.84433332086259 3.350801059664489 4.069050918439753 3.350801059664489 3.277569514853763 3 SUSCEPTIBLE 0.203100 3200.000000
3 18.36947006454846 18.845218913184937 3.3629215001347794 2.068329003728204 3.634493673364815 1.4298532443111944 3 SUSCEPTIBLE 0.066175 3200.000000
1 18.43811720174945 19.175641889819428 4.399520230298956 2.2912807367638544 4.399520230298955 3.0409058898295496 3 SUSCEPTIBLE 0.000000 3200.000000
5 18.444705416537822 18.99075580343338 2.4395359394911487 6.264693382246936 2.8145705866366493 6.639728029392437 3 INFECTIOUS 0.000000 3200.000000
7 18.522117478956716 19.0758037254495 1.351 2.3568921597567427 1.4635974920182393 1.8208284914113322 3 SUSCEPTIBLE 0.241011 3200.000000
2 18.528624592268017 18.954419719831016 4.29548724263757 1.5466598263116191 4.4723576550862685 2.2733238930605535 3 SUSCEPTIBLE 0.206147 3200.000000
8 18.590729619072945 19.18145923814589 1.3510000000000002 5.900268713686071 1.351 5.149537427372142 3 SUSCEPTIBLE 0.000000 3200.000000
6 18.684712690015278 19.241772080849884 2.4208711160396374 4.2796252718066485 2.4208711160396374 5.113731914540662 3 SUSCEPTIBLE 0.385709 3200.000000
4 18.84433332086259 19.326549986905718 3.350801059664489 3.277569514853763 3.350801059664489 2.4860881112677724 3 SUSCEPTIBLE 0.203100 3200.000000
3 18.845218913184937 19.320967761821414 3.634493673364815 1.4298532443111944 4.131760578570319 1.4794606508436459 3 SUSCEPTIBLE 0.066175 3200.000000
2 18.954419719831016 19.380214847394015 4.4723576550862685 2.2733238930605535 4.4723576550862685 2.2733238930605535 3 SUSCEPTIBLE 0.206147 3200.000000
5 18.99075580343338 19.53680619032894 2.8145705866366493 6.639728029392437 3.3646164378578494 6.209938504215239 3 INFECTIOUS 0.000000 3200.000000
7 19.0758037254495 19.629489971942284 1.4635974920182393 1.8208284914113322 1.9426157935161337 1.3650485468241982 3 SUSCEPTIBLE 0.299367 3200.000000
1 19.175641889819428 19.913166577889406 4.399520230298955 3.0409058898295496 4.399520230298956 3.790531042895245 3 SUSCEPTIBLE 0.000000 3200.000000
8 19.18145923814589 19.772188857218836 1.351 5.149537427372142 1.3510000000000002 4.398806141058213 3 SUSCEPTIBLE 0.000000 3200.000000
6 19.241772080849884 19.79883147168449 2.4208711160396374 5.113731914540662 2.4208711160396374 5.947838557274676 3 SUSCEPTIBLE 0.385709 3200.000000
3 19.320967761821414 19.796716610457892 4.131760578570319 1.4794606508436459 4.370265302909659 1.6312363845141356 3 SUSCEPTIBLE 0.066175 3200.000000
4 19.326549986905718 19.808766652948847 3.350801059664489 2.4860881112677724 3.350801059664489 1.694606707681782 3 SUSCEPTIBLE 0.203100 3200.000000
2 19.380214847394015 19.806009974957014 4.4723576550862685 2.2733238930605535 4.343510612283693 2.990198382046034 3 SUSCEPTIBLE 0.206147 3200.000000
5 19.53680619032894 20.082856577224497 3.3646164378578494 6.209938504215239 3.36461643785785 5.4598692099242365 3 INFECTIOUS 0.000000 3200.000000
7 19.629489971942284 20.18317621843507 1.9426157935161337 1.3650485468241982 2.425641317809605 1.5766110547098724 3 SUSCEPTIBLE 0.357274 3200.000000
8 19.772188857218836 20.36291847629178 1.3510000000000002 4.398806141058213 1.351 3.6480748547442836 3 SUSCEPTIBLE 0.119949 3200.000000
3 19.796716610457892 20.27246545909437 4.370265302909659 1.6312363845141356 4.37026530290966 2.325068309864945 3 SUSCEPTIBLE 0.066175 3200.000000
6 19.79883147168449 20.355890862519097 2.4208711160396374 5.947838557274676 2.4728766460206058 6.428315950244928 3 SUSCEPTIBLE 0.503449 3200.000000
2 19.806009974957014 20.231805102520013 4.343510612283693 2.990198382046034 4.458406523711431 3.0229653587573653 3 SUSCEPTIBLE 0.206147 3200.000000
4 19.808766652948847 20.290983318991977 3.350801059664489 1.694606707681782 3.8520455894356567 1.3965371250261918 3 SUSCEPTIBLE 0.203100 3200.000000
1 19.913166577889406 20.650691265959384 4.399520230298956 3.790531042895245 4.399520230298955 4.5401561959609396 3 SUSCEPTIBLE 0.000000 3200.000000
5 20.082856577224497 20.628906964120056 3.36461643785785 5.4598692099242365 3.3646164378578494 4.709799915633234 3 INFECTIOUS 0.000000 3200.000000
7 20.18317621843507 20.736862464927853 2.425641317809605 1.5766110547098724 2.4256413178096046 2.292295694750416 3 SUSCEPTIBLE 0.357274 3200.000000
2 20.231805102520013 20.657600230083013 4.458406523711431 3.0229653587573653 4.45840652371143 3.9100931758197985 3 SUSCEPTIBLE 0.206147 3200.000000
3 20.27246545909437 20.748214307730848 4.37026530290966 2.325068309864945 4.370265302909659 3.0189002352157552 3 SUSCEPTIBLE 0.066175 3200.000000
4 20.290983318991977 20.773199985035106 3.8520455894356567 1.3965371250261918 4.29167624623728 1.612314192581883 3 SUSCEPTIBLE 0.203100 3200.000000
6 20.355890862519097 20.912950253353703 2.4728766460206058 6.428315950244928 3.010672507563073 6.557055720865835 3 SUSCEPTIBLE 0.557962 3200.000000
8 20.36291847629178 20.953648095364727 1.351 3.6480748547442836 1.3510000000000002 2.8973435684303546 3 SUSCEPTIBLE 0.238053 3200.000000
5 20.628906964120056 21.174957351015614 3.3646164378578494 4.709799915633234 3.36461643785785 3.9597306213422323 3 INFECTIOUS 0.000000 3200.000000
1 20.650691265959384 21.388215954029363 4.399520230298955 4.5401561959609396 4.399520230298956 5.289781349026634 3 SUSCEPTIBLE 0.000000 3200.000000
2 20.657600230083013 21.083395357646012 4.45840652371143 3.9100931758197985 4.375209372799617 4.537314168404734 3 SUSCEPTIBLE 0.206147 3200.000000
7 20.736862464927853 21.290548711420637 2.4256413178096046 2.292295694750416 2.425641317809605 3.00798033479096 3 SUSCEPTIBLE 0.357274 3200.000000
3 20.748214307730848 21.223963156367326 4.370265302909659 3.0189002352157552 4.37026530290966 3.7127321605665644 3 SUSCEPTIBLE 0.066175 3200.000000
4 20.773199985035106 21.255416651078235 4.29167624623728 1.612314192581883 4.352598895921799 2.151533556711352 3 SUSCEPTIBLE 0.203100 3200.000000
6 20.912950253353703 21.47000964418831 3.010672507563073 6.557055720865835 3.42772582893008 6.140002399498828 3 SUSCEPTIBLE 0.557962 3200.000000
8 20.953648095364727 21.544377714437672 1.3510000000000002 2.8973435684303546 1.351 2.146612282116426 3 SUSCEPTIBLE 0.347933 3200.000000
2 21.083395357646012 21.50919048520901 4.375209372799617 4.537314168404734 4.375209372799617 4.537314168404734 3 SUSCEPTIBLE 0.206147 3200.000000
5 21.174957351015614 21.721007737911172 3.36461643785785 3.9597306213422323 3.3646164378578494 3.20966132705123 3 INFECTIOUS 0.000000 3200.000000
9 21.19999999999999 21.74763048473953 1.351 6.651 1.3260936183497283 5.960813042104498 3 SUSCEPTIBLE 0.054437 3200.000000
3 21.223963156367326 21.699712005003803 4.37026530290966 3.7127321605665644 4.37026530290966 3.7127321605665644 3 SUSCEPTIBLE 0.066175 3200.000000
4 21.255416651078235 21.737633317121364 4.352598895921799 2.151533556711352 4.352598895921799 2.9430149602973423 3 SUSCEPTIBLE 0.203100 3200.000000
7 21.290548711420637 21.84423495791342 2.425641317809605 3.00798033479096 2.4256413178096046 3.7236649748315034 3 SUSCEPTIBLE 0.357274 3200.000000
1 21.388215954029363 22.12574064209934 4.399520230298956 5.289781349026634 4.399520230298955 6.03940650209233 3 SUSCEPTIBLE 0.000000 3200.000000
6 21.47000964418831 22.027069035022915 3.42772582893008 6.140002399498828 3.470440290179999 5.456506373880582 3 SUSCEPTIBLE 0.557962 3200.000000
2 21.50919048520901 21.93498561277201 4.375209372799617 4.537314168404734 4.437400321785382 5.422259392511968 3 SUSCEPTIBLE 0.206147 3200.000000
8 21.544377714437672 22.135107333510618 1.351 2.146612282116426 1.4714275347440529 1.6067322488149904 3 SUSCEPTIBLE 0.401608 3200.000000
3 21.699712005003803 22.17546085364028 4.37026530290966 3.7127321605665644 4.370265302909659 4.406564085917374 3 SUSCEPTIBLE 0.066175 3200.000000
5 21.721007737911172 22.26705812480673 3.3646164378578494 3.20966132705123 3.36461643785785 2.4595920327602285 3 INFECTIOUS 0.000000 3200.000000
4 21.737633317121364 22.219849983164494 4.352598895921799 2.9430149602973423 4.352598895921799 3.734496363883333 3 SUSCEPTIBLE 0.203100 3200.000000
9 21.74763048473953 22.295260969479074 1.3260936183497283 5.960813042104498 1.3260936183497283 5.11963387698821 3 SUSCEPTIBLE 0.108447 3200.000000
7 21.84423495791342 22.397921204406206 2.4256413178096046 3.7236649748315034 2.425641317809605 4.4393496148720475 3 SUSCEPTIBLE 0.469993 3200.000000
2 21.93498561277201 22.36078074033501 4.437400321785382 5.422259392511968 4.437400321785382 5.422259392511968 3 SUSCEPTIBLE 0.206147 3200.000000
6 22.027069035022915 22.58412842585752 3.470440290179999 5.456506373880582 3.3912197898295426 4.626170295068374 3 SUSCEPTIBLE 0.557962 3200.000000
1 22.12574064209934 22.86326533016932 4.399520230298955 6.03940650209233 4.35266865823235 6.507922222758388 3 SUSCEPTIBLE 0.000000 3200.000000
8 22.135107333510618 22.725836952583563 1.4714275347440529 1.6067322488149904 2.1888820535952593 1.3856972343250917 3 SUSCEPTIBLE 0.401608 3200.000000
3 22.17546085364028 22.65120970227676 4.370265302909659 4.406564085917374 4.402120556488598 4.721113262413732 3 SUSCEPTIBLE 0.066175 3200.000000
4 22.219849983164494 22.702066649207623 4.352598895921799 3.734496363883333 4.443071206152965 3.799189819608131 3 SUSCEPTIBLE 0.270747 3200.000000
5 22.26705812480673 22.81310851170229 3.36461643785785 2.4595920327602285 3.3646164378578494 1.7095227384692278 3 INFECTIOUS 0.000000 3200.000000
9 22.295260969479074 22.842891454218616 1.3260936183497283 5.11963387698821 1.3260936183497283 4.278454711871923 3 SUSCEPTIBLE 0.108447 3200.000000
2 22.36078074033501 22.78657586789801 4.437400321785382 5.422259392511968 4.441542903549232 5.761723234832724 3 SUSCEPTIBLE 0.206147 3200.000000
7 22.397921204406206 22.95160745089899 2.425641317809605 4.4393496148720475 2.4256413178096046 5.155034254912593 3 SUSCEPTIBLE 0.595910 3200.000000
6 22.58412842585752 23.141187816692128 3.3912197898295426 4.626170295068374 3.477711667297937 4.031660335310017 3 SUSCEPTIBLE 0.557962 3200.000000
3 22.65120970227676 23.126958550913237 4.402120556488598 4.721113262413732 4.425153219590898 4.975685584716827 3 SUSCEPTIBLE 0.066175 3200.000000
4 22.702066649207623 23.184283315250752 4.443071206152965 3.799189819608131 4.324214012709627 4.1766599119629895 3 SUSCEPTIBLE 0.336765 3200.000000
8 22.725836952583563 23.31656657165651 2.1888820535952593 1.3856972343250917 2.3813243324928597 2.052050365805345 3 SUSCEPTIBLE 0.401608 3200.000000
2 22.78657586789801 23.212370995461008 4.441542903549232 5.761723234832724 4.441542903549232 5.761723234832724 3 SUSCEPTIBLE 0.206147 3200.000000
5 22.81310851170229 23.359158898597848 3.3646164378578494 1.7095227384692278 4.028859617130293 1.3611193156556212 3 INFECTIOUS 0.000000 3200.000000
9 22.842891454218616 23.39052193895816 1.3260936183497283 4.278454711871923 1.3260936183497283 3.437275546755636 3 SUSCEPTIBLE 0.108447 3200.000000
1 22.86326533016932 23.600790018239298 4.35266865823235 6.507922222758388 4.35266865823235 6.507922222758388 3 SUSCEPTIBLE 0.000000 3200.000000
7 22.95160745089899 23.505293697391775 2.4256413178096046 5.155034254912593 2.425641317809605 5.870718894953136 3 SUSCEPTIBLE 0.944243 3200.000000
3 23.126958550913237 23.602707399549715 4.425153219590898 4.975685584716827 4.425153219590898 4.975685584716827 3 SUSCEPTIBLE 0.130604 3200.000000
6 23.141187816692128 23.698247207526734 3.477711667297937 4.031660335310017 3.429132493414742 3.4190027836277093 3 SUSCEPTIBLE 0.557962 3200.000000
4 23.184283315250752 23.66649998129388 4.324214012709627 4.1766599119629895 4.324214012709627 4.1766599119629895 3 SUSCEPTIBLE 0.401194 3200.000000
2 23.212370995461008 23.638166123024007 4.441542903549232 5.761723234832724 4.441542903549232 5.761723234832724 3 SUSCEPTIBLE 0.206147 3200.000000
8 23.31656657165651 23.907296190729454 2.3813243324928597 2.052050365805345 2.3813243324928592 2.8027816521192728 3 SUSCEPTIBLE 0.401608 3200.000000
5 23.359158898597848 23.905209285493406 4.028859617130293 1.3611193156556212 4.399433360105767 1.771130252470181 3 INFECTIOUS 0.000000 3200.000000
9 23.39052193895816 23.9381524236977 1.3260936183497283 3.437275546755636 1.3260936183497283 2.5960963816393487 3 SUSCEPTIBLE 0.108447 3200.000000
7 23.505293697391775 24.05897994388456 2.425641317809605 5.870718894953136 2.662626688125062 6.546028037676976 3 SUSCEPTIBLE 1.051089 3200.000000
1 23.600790018239298 24.338314706309276 4.35266865823235 6.507922222758388 4.35266865823235 6.507922222758388 3 SUSCEPTIBLE 0.000000 3200.000000
3 23.602707399549715 24.078456248186193 4.425153219590898 4.975685584716827 4.435079944961001 5.096609761378268 3 SUSCEPTIBLE 0.257520 3200.000000
2 23.638166123024007 24.063961250587006 4.441542903549232 5.761723234832724 4.441542903549232 5.761723234832724 3 SUSCEPTIBLE 0.206147 3200.000000
4 23.66649998129388 24.14871664733701 4.324214012709627 4.1766599119629895 4.366189699967911 4.476624022343526 3 SUSCEPTIBLE 0.401194 3200.000000
6 23.698247207526734 24.25530659836134 3.429132493414742 3.4190027836277093 3.450011636137737 2.804777032647106 3 SUSCEPTIBLE 0.675159 3200.000000
5 23.905209285493406 24.451259672388964 4.399433360105767 1.771130252470181 4.399433360105767 2.5211995467611823 3 INFECTIOUS 0.000000 3200.000000
8 23.907296190729454 24.4980258098024 2.3813243324928592 2.8027816521192728 2.3813243324928597 3.5535129384332014 3 SUSCEPTIBLE 0.513924 3200.000000
9 23.9381524236977 24.485782908437244 1.3260936183497283 2.5960963816393487 1.4286705690695567 1.7611949760789343 3 SUSCEPTIBLE 0.108447 3200.000000
7 24.05897994388456 24.612666190377343 2.662626688125062 6.546028037676976 3.2873604317278895 6.329460171496937 3 SUSCEPTIBLE 1.051089 3200.000000
2 24.063961250587006 24.489756378150005 4.441542903549232 5.761723234832724 4.441542903549232 5.761723234832724 3 SUSCEPTIBLE 0.206147 3200.000000
3 24.078456248186193 24.55420509682267 4.435079944961001 5.096609761378268 4.435079944961001 5.096609761378268 3 SUSCEPTIBLE 0.319185 3200.000000
4 24.14871664733701 24.63093331338014 4.366189699967911 4.476624022343526 4.366189699967911 4.476624022343526 3 SUSCEPTIBLE 0.401194 3200.000000
6 24.25530659836134 24.812365989195946 3.450011636137737 2.804777032647106 3.4451895003826714 2.2419047783288533 3 SUSCEPTIBLE 0.736825 3200.000000
1 24.338314706309276 25.075839394379255 4.35266865823235 6.507922222758388 4.35266865823235 6.507922222758388 3 SUSCEPTIBLE 0.000000 3200.000000
10 24.399999999999977 25.26260263243865 1.351 6.651 1.3509999999999998 6.092126263332354 3 SUSCEPTIBLE 0.000000 3200.000000
5 24.451259672388964 24.997310059284523 4.399433360105767 2.5211995467611823 4.399433360105767 3.271268841052184 3 INFECTIOUS 0.000000 3200.000000
9 24.485782908437244 25.033413393176787 1.4286705690695567 1.7611949760789343 2.248097877088772 1.5711389982773507 3 SUSCEPTIBLE 0.204795 3200.000000
2 24.489756378150005 24.915551505713005 4.441542903549232 5.761723234832724 4.441542903549232 5.761723234832724 3 SUSCEPTIBLE 0.206147 3200.000000
8 24.4980258098024 25.088755428875345 2.3813243324928597 3.5535129384332014 2.3813243324928592 4.304244224747129 3 SUSCEPTIBLE 0.840275 3200.000000
3 24.55420509682267 25.029953945459148 4.435079944961001 5.096609761378268 4.435079944961001 5.096609761378268 3 SUSCEPTIBLE 0.380335 3200.000000
7 24.612666190377343 25.166352436870127 3.2873604317278895 6.329460171496937 3.332043138149672 5.888890139566314 3 SUSCEPTIBLE 1.051089 3200.000000
4 24.63093331338014 25.11314997942327 4.366189699967911 4.476624022343526 4.366189699967911 4.476624022343526 3 SUSCEPTIBLE 0.401194 3200.000000
6 24.812365989195946 25.369425380030552 3.4451895003826714 2.2419047783288533 3.51827703315648 1.6077047386224534 3 SUSCEPTIBLE 0.736825 3200.000000
2 24.915551505713005 25.341346633276004 4.441542903549232 5.761723234832724 4.441542903549232 5.761723234832724 3 SUSCEPTIBLE 0.206147 3200.000000
5 24.997310059284523 25.54336044618008 4.399433360105767 3.271268841052184 4.442050580708269 3.7334136180943793 3 INFECTIOUS 0.000000 3200.000000
3 25.029953945459148 25.505702794095626 4.435079944961001 5.096609761378268 4.435079944961001 5.096609761378268 3 SUSCEPTIBLE 0.380335 3200.000000
9 25.033413393176787 25.58104387791633 2.248097877088772 1.5711389982773507 2.331462783749519 2.1852985642208163 3 SUSCEPTIBLE 0.252159 3200.000000
1 25.075839394379255 25.813364082449233 4.35266865823235 6.507922222758388 4.35266865823235 6.507922222758388 3 SUSCEPTIBLE 0.000000 3200.000000
8 25.088755428875345 25.67948504794829 2.3813243324928592 4.304244224747129 2.395131493635731 5.054848532323192 3 SUSCEPTIBLE 0.953127 3200.000000
4 25.11314997942327 25.5953666454664 4.366189699967911 4.476624022343526 4.366189699967911 4.476624022343526 3 SUSCEPTIBLE 0.401194 3200.000000
7 25.166352436870127 25.72003868336291 3.332043138149672 5.888890139566314 3.379007994322706 5.174748132487464 3 SUSCEPTIBLE 1.051089 3200.000000
10 25.26260263243865 26.125205264877323 1.3509999999999998 6.092126263332354 1.351 5.5332525266647075 3 SUSCEPTIBLE 0.000000 3200.000000
2 25.341346633276004 25.767141760839003 4.441542903549232 5.761723234832724 4.441542903549232 5.761723234832724 3 SUSCEPTIBLE 0.206147 3200.000000
6 25.369425380030552 25.92648477086516 3.51827703315648 1.6077047386224534 4.16217367818256 1.4343151059746413 3 SUSCEPTIBLE 0.736825 3200.000000
3 25.505702794095626 25.981451642732104 4.435079944961001 5.096609761378268 4.435079944961001 5.096609761378268 3 SUSCEPTIBLE 0.380335 3200.000000
5 25.54336044618008 26.08941083307564 4.442050580708269 3.7334136180943793 4.442050580708269 3.7334136180943793 3 INFECTIOUS 0.000000 3200.000000
9 25.58104387791633 26.12867436265587 2.331462783749519 2.1852985642208163 2.331462783749519 3.0264777293371035 3 SUSCEPTIBLE 0.299209 3200.000000
4 25.5953666454664 26.077583311509528 4.366189699967911 4.476624022343526 4.366189699967911 4.476624022343526 3 SUSCEPTIBLE 0.460052 3200.000000
8 25.67948504794829 26.270214667021236 2.395131493635731 5.054848532323192 2.3951314936357306 5.8055798186371215 3 SUSCEPTIBLE 1.114508 3200.000000
7 25.72003868336291 26.273724929855696 3.379007994322706 5.174748132487464 3.3790079943227065 4.459063492446921 3 SUSCEPTIBLE 1.159431 3200.000000
2 25.767141760839003 26.192936888402002 4.441542903549232 5.761723234832724 4.441542903549232 5.761723234832724 3 SUSCEPTIBLE 0.206147 3200.000000
1 25.813364082449233 26.55088877051921 4.35266865823235 6.507922222758388 4.35266865823235 6.507922222758388 3 SUSCEPTIBLE 0.000000 3200.000000
6 25.92648477086516 26.483544161699765 4.16217367818256 1.4343151059746413 4.4107944913228 2.180978136154261 3 SUSCEPTIBLE 0.736825 3200.000000
3 25.981451642732104 26.45720049136858 4.435079944961001 5.096609761378268 4.435079944961001 5.096609761378268 3 SUSCEPTIBLE 0.380335 3200.000000
4 26.077583311509528 26.559799977552657 4.366189699967911 4.476624022343526 4.366189699967911 4.476624022343526 3 SUSCEPTIBLE 0.643445 3200.000000
5 26.08941083307564 26.635461219971198 4.442050580708269 3.7334136180943793 4.442050580708269 3.7334136180943793 3 INFECTIOUS 0.000000 3200.000000
10 26.125205264877323 26.987807897315996 1.351 5.5332525266647075 1.3509999999999998 4.974378789997061 3 SUSCEPTIBLE 0.000000 3200.000000
9 26.12867436265587 26.676304847395414 2.331462783749519 3.0264777293371035 2.331462783749519 3.8676568944533907 3 SUSCEPTIBLE 0.454185 3200.000000
2 26.192936888402002 26.618732015965 4.441542903549232 5.761723234832724 4.441542903549232 5.761723234832724 3 SUSCEPTIBLE 0.206147 3200.000000
8 26.270214667021236 26.86094428609418 2.3951314936357306 5.8055798186371215 2.5337007099332767 6.543411802590955 3 SUSCEPTIBLE 1.114508 3200.000000
7 26.273724929855696 26.82741117634848 3.3790079943227065 4.459063492446921 3.379007994322706 3.7433788524063782 3 SUSCEPTIBLE 1.265410 3200.000000
3 26.45720049136858 26.93294934000506 4.435079944961001 5.096609761378268 4.435079944961001 5.096609761378268 3 SUSCEPTIBLE 0.380335 3200.000000
6 26.483544161699765 27.04060355253437 4.4107944913228 2.180978136154261 4.4107944913228 3.0150847788882746 3 SUSCEPTIBLE 0.736825 3200.000000
1 26.55088877051921 27.28841345858919 4.35266865823235 6.507922222758388 4.35266865823235 6.507922222758388 3 SUSCEPTIBLE 0.000000 3200.000000
4 26.559799977552657 27.042016643595787 4.366189699967911 4.476624022343526 4.366189699967911 4.476624022343526 3 SUSCEPTIBLE 0.767223 3200.000000
2 26.618732015965 27.044527143528 4.441542903549232 5.761723234832724 4.441542903549232 5.761723234832724 3 SUSCEPTIBLE 0.206147 3200.000000
5 26.635461219971198 27.181511606866756 4.442050580708269 3.7334136180943793 4.442050580708269 3.7334136180943793 3 INFECTIOUS 0.000000 3200.000000
9 26.676304847395414 27.223935332134957 2.331462783749519 3.8676568944533907 2.370221136023305 4.707942666054196 3 SUSCEPTIBLE 0.454185 3200.000000
7 26.82741117634848 27.381097422841265 3.379007994322706 3.7433788524063782 3.3790079943227065 3.0276942123658355 3 SUSCEPTIBLE 1.606218 3200.000000
8 26.86094428609418 27.451673905167127 2.5337007099332767 6.543411802590955 3.086844332684061 6.545730011431269 3 SUSCEPTIBLE 1.114508 3200.000000
3 26.93294934000506 27.408698188641537 4.435079944961001 5.096609761378268 4.435079944961001 5.096609761378268 3 SUSCEPTIBLE 0.434346 3200.000000
10 26.987807897315996 27.85041052975467 1.3509999999999998 4.974378789997061 1.351 4.415505053329415 3 SUSCEPTIBLE 0.192808 3200.000000
6 27.04060355253437 27.597662943368977 4.4107944913228 3.0150847788882746 4.4107944913228 3.0150847788882746 3 SUSCEPTIBLE 0.736825 3200.000000
4 27.042016643595787 27.524233309638916 4.366189699967911 4.476624022343526 4.366189699967911 4.476624022343526 3 SUSCEPTIBLE 0.888317 3200.000000
2 27.044527143528 27.470322271091 4.441542903549232 5.761723234832724 4.441542903549232 5.761723234832724 3 SUSCEPTIBLE 0.206147 3200.000000
5 27.181511606866756 27.727561993762315 4.442050580708269 3.7334136180943793 4.442050580708269 3.7334136180943793 3 INFECTIOUS 0.000000 3200.000000
9 27.223935332134957 27.7715658168745 2.370221136023305 4.707942666054196 2.370221136023305 5.549121831170483 3 SUSCEPTIBLE 0.454185 3200.000000
1 27.28841345858919 28.02593814665917 4.35266865823235 6.507922222758388 4.35266865823235 6.507922222758388 3 SUSCEPTIBLE 0.000000 3200.000000
7 27.381097422841265 27.93478366933405 3.3790079943227065 3.0276942123658355 3.379007994322706 2.3120095723252923 3 SUSCEPTIBLE 1.725814 3200.000000
3 27.408698188641537 27.884447037278015 4.435079944961001 5.096609761378268 4.435079944961001 5.096609761378268 3 SUSCEPTIBLE 0.487449 3200.000000
8 27.451673905167127 28.042403524240072 3.086844332684061 6.545730011431269 3.4383003270453503 6.091168206099569 3 SUSCEPTIBLE 1.114508 3200.000000
2 27.470322271091 27.896117398654 4.441542903549232 5.761723234832724 4.441542903549232 5.761723234832724 3 SUSCEPTIBLE 0.206147 3200.000000
4 27.524233309638916 28.006449975682045 4.366189699967911 4.476624022343526 4.366189699967911 4.476624022343526 3 SUSCEPTIBLE 0.888317 3200.000000
6 27.597662943368977 28.154722334203584 4.4107944913228 3.0150847788882746 4.4107944913228 3.0150847788882746 3 SUSCEPTIBLE 0.736825 3200.000000
5 27.727561993762315 28.273612380657873 4.442050580708269 3.7334136180943793 4.442050580708269 3.7334136180943793 3 INFECTIOUS 0.000000 3200.000000
9 27.7715658168745 28.319196301614042 2.370221136023305 5.549121831170483 2.4392698222207807 6.1650552358798105 3 SUSCEPTIBLE 0.454185 3200.000000
10 27.85041052975467 28.71301316219334 1.351 4.415505053329415 1.3509999999999998 3.856631316661769 3 SUSCEPTIBLE 0.470672 3200.000000
3 27.884447037278015 28.360195885914493 4.435079944961001 5.096609761378268 4.435079944961001 5.096609761378268 3 SUSCEPTIBLE 0.540132 3200.000000
2 27.896117398654 28.321912526216998 4.441542903549232 5.761723234832724 4.35478258431602 5.841421446537479 3 SUSCEPTIBLE 0.206147 3200.000000
7 27.93478366933405 28.488469915826833 3.379007994322706 2.3120095723252923 3.3790079943227065 1.5963249322847481 3 SUSCEPTIBLE 1.725814 3200.000000
4 28.006449975682045 28.488666641725175 4.366189699967911 4.476624022343526 4.366189699967911 4.476624022343526 3 SUSCEPTIBLE 0.888317 3200.000000
1 28.02593814665917 28.763462834729147 4.35266865823235 6.507922222758388 4.35266865823235 6.507922222758388 3 SUSCEPTIBLE 0.000000 3200.000000
8 28.042403524240072 28.633133143313017 3.4383003270453503 6.091168206099569 3.385606484923668 5.3995874909669865 3 SUSCEPTIBLE 1.205668 3200.000000
6 28.154722334203584 28.71178172503819 4.4107944913228 3.0150847788882746 4.4107944913228 3.0150847788882746 3 SUSCEPTIBLE 0.973954 3200.000000
5 28.273612380657873 28.81966276755343 4.442050580708269 3.7334136180943793 4.442050580708269 3.7334136180943793 3 INFECTIOUS 0.000000 3200.000000
9 28.319196301614042 28.866826786353585 2.4392698222207807 6.1650552358798105 2.8598594047789243 6.585644818437954 3 SUSCEPTIBLE 0.545881 3200.000000
2 28.321912526216998 28.747707653779997 4.35478258431602 5.841421446537479 4.35478258431602 5.841421446537479 3 SUSCEPTIBLE 0.206147 3200.000000
3 28.360195885914493 28.83594473455097 4.435079944961001 5.096609761378268 4.435079944961001 5.096609761378268 3 SUSCEPTIBLE 0.592791 3200.000000
7 28.488469915826833 29.042156162319618 3.3790079943227065 1.5963249322847481 3.706696594897559 1.4525497360554083 3 SUSCEPTIBLE 1.725814 3200.000000
4 28.488666641725175 28.970883307768304 4.366189699967911 4.476624022343526 4.366189699967911 4.476624022343526 3 SUSCEPTIBLE 0.888317 3200.000000
8 28.633133143313017 29.223862762385963 3.385606484923668 5.3995874909669865 3.372479368697214 4.783351820693154 3 SUSCEPTIBLE 1.302718 3200.000000
6 28.71178172503819 29.268841115872796 4.4107944913228 3.0150847788882746 4.4107944913228 3.0150847788882746 3 SUSCEPTIBLE 1.092082 3200.000000
10 28.71301316219334 29.575615794632014 1.3509999999999998 3.856631316661769 1.351 3.297757579994123 3 SUSCEPTIBLE 0.561161 3200.000000
2 28.747707653779997 29.173502781342997 4.35478258431602 5.841421446537479 4.35478258431602 5.841421446537479 3 SUSCEPTIBLE 0.206147 3200.000000
1 28.763462834729147 29.500987522799125 4.35266865823235 6.507922222758388 4.35266865823235 6.507922222758388 3 SUSCEPTIBLE 0.000000 3200.000000
5 28.81966276755343 29.36571315444899 4.442050580708269 3.7334136180943793 4.442050580708269 3.7334136180943793 3 INFECTIOUS 0.000000 3200.000000
3 28.83594473455097 29.31169358318745 4.435079944961001 5.096609761378268 4.357411440285343 5.201792324170085 3 SUSCEPTIBLE 0.645070 3200.000000
9 28.866826786353585 29.414457271093127 2.8598594047789243 6.585644818437954 3.4531548994654724 6.283402151322928 3 SUSCEPTIBLE 0.637925 3200.000000
4 28.970883307768304 29.453099973811433 4.366189699967911 4.476624022343526 4.366189699967911 4.476624022343526 3 SUSCEPTIBLE 0.888317 3200.000000
7 29.042156162319618 29.595842408812402 3.706696594897559 1.4525497360554083 4.233336240070394 1.4794390646838613 3 SUSCEPTIBLE 1.725814 3200.000000
2 29.173502781342997 29.599297908905996 4.35478258431602 5.841421446537479 4.35478258431602 5.841421446537479 3 SUSCEPTIBLE 0.206147 3200.000000
8 29.223862762385963 29.814592381458908 3.372479368697214 4.783351820693154 3.3724793686972134 4.032620534379225 3 SUSCEPTIBLE 1.494189 3200.000000
6 29.268841115872796 29.825900506707402 4.4107944913228 3.0150847788882746 4.4107944913228 3.0150847788882746 3 SUSCEPTIBLE 1.327157 3200.000000
3 29.31169358318745 29.787442431823926 4.357411440285343 5.201792324170085 4.357411440285343 5.201792324170085 3 SUSCEPTIBLE 0.645070 3200.000000
5 29.36571315444899 29.91176354134455 4.442050580708269 3.7334136180943793 4.442050580708269 3.7334136180943793 3 INFECTIOUS 0.000000 3200.000000
9 29.414457271093127 29.96208775583267 3.4531548994654724 6.283402151322928 3.3480075038259365 5.547370381846177 3 SUSCEPTIBLE 0.681576 3200.000000
4 29.453099973811433 29.935316639854562 4.366189699967911 4.476624022343526 4.366189699967911 4.476624022343526 3 SUSCEPTIBLE 1.005632 3200.000000
1 29.500987522799125 30.238512210869104 4.35266865823235 6.507922222758388 4.35266865823235 6.507922222758388 3 SUSCEPTIBLE 0.000000 3200.000000
10 29.575615794632014 30.438218427070687 1.351 3.297757579994123 1.3509999999999998 2.7388838433264766 3 SUSCEPTIBLE 0.561161 3200.000000
7 29.595842408812402 30.149528655305186 4.233336240070394 1.4794390646838613 4.40302355620943 2.118500959807729 3 SUSCEPTIBLE 1.725814 3200.000000
2 29.599297908905996 30.025093036468995 4.35478258431602 5.841421446537479 4.35478258431602 5.841421446537479 3 SUSCEPTIBLE 0.206147 3200.000000
3 29.787442431823926 30.263191280460404 4.357411440285343 5.201792324170085 4.357411440285343 5.201792324170085 3 SUSCEPTIBLE 0.645070 3200.000000
8 29.814592381458908 30.405322000531854 3.3724793686972134 4.032620534379225 3.372479368697214 3.281889248065296 3 SUSCEPTIBLE 1.494189 3200.000000
6 29.825900506707402 30.38295989754201 4.4107944913228 3.0150847788882746 4.4107944913228 3.0150847788882746 3 SUSCEPTIBLE 1.327157 3200.000000
5 29.91176354134455 30.457813928240107 4.442050580708269 3.7334136180943793 4.442050580708269 3.7334136180943793 3 INFECTIOUS 0.000000 3200.000000
4 29.935316639854562 30.41753330589769 4.366189699967911 4.476624022343526 4.366189699967911 4.476624022343526 3 SUSCEPTIBLE 1.121094 3200.000000
9 29.96208775583267 30.509718240572212 3.3480075038259365 5.547370381846177 3.4315476467287436 4.933234627614102 3 SUSCEPTIBLE 0.775347 3200.000000
2 30.025093036468995 30.450888164031994 4.35478258431602 5.841421446537479 4.35478258431602 5.841421446537479 3 SUSCEPTIBLE 0.206147 3200.000000
7 30.149528655305186 30.70321490179797 4.40302355620943 2.118500959807729 4.40302355620943 2.118500959807729 3 SUSCEPTIBLE 1.854224 3200.000000
1 30.238512210869104 30.976036898939082 4.35266865823235 6.507922222758388 4.35266865823235 6.507922222758388 3 SUSCEPTIBLE 0.000000 3200.000000
3 30.263191280460404 30.738940129096882 4.357411440285343 5.201792324170085 4.357411440285343 5.201792324170085 3 SUSCEPTIBLE 0.645070 3200.000000
6 30.38295989754201 30.940019288376615 4.4107944913228 3.0150847788882746 4.4107944913228 3.0150847788882746 3 SUSCEPTIBLE 1.327157 3200.000000
8 30.405322000531854 30.9960516196048 3.372479368697214 3.281889248065296 3.3724793686972134 2.5311579617513673 3 SUSCEPTIBLE 1.494189 3200.000000
4 30.41753330589769 30.89974997194082 4.366189699967911 4.476624022343526 4.366189699967911 4.476624022343526 3 SUSCEPTIBLE 1.486030 3200.000000
10 30.438218427070687 31.30082105950936 1.3509999999999998 2.7388838433264766 1.351 2.1800101066588304 3 SUSCEPTIBLE 0.605365 3200.000000
2 30.450888164031994 30.876683291594993 4.35478258431602 5.841421446537479 4.35478258431602 5.841421446537479 3 SUSCEPTIBLE 0.206147 3200.000000
5 30.457813928240107 31.003864315135665 4.442050580708269 3.7334136180943793 4.442050580708269 3.7334136180943793 3 INFECTIOUS 0.000000 3200.000000
9 30.509718240572212 31.057348725311755 3.4315476467287436 4.933234627614102 3.4396064318891297 4.09209406634775 3 SUSCEPTIBLE 0.775347 3200.000000
7 30.70321490179797 31.256901148290755 4.40302355620943 2.118500959807729 4.40302355620943 2.118500959807729 3 SUSCEPTIBLE 1.917370 3200.000000
3 30.738940129096882 31.21468897773336 4.357411440285343 5.201792324170085 4.357411440285343 5.201792324170085 3 SUSCEPTIBLE 0.645070 3200.000000
2 30.876683291594993 31.302478419157993 4.35478258431602 5.841421446537479 4.35478258431602 5.841421446537479 3 SUSCEPTIBLE 0.206147 3200.000000
4 30.89974997194082 31.38196663798395 4.366189699967911 4.476624022343526 4.366189699967911 4.476624022343526 3 SUSCEPTIBLE 1.664924 3200.000000
6 30.940019288376615 31.49707867921122 4.4107944913228 3.0150847788882746 4.4107944913228 3.0150847788882746 3 SUSCEPTIBLE 1.327157 3200.000000
1 30.976036898939082 31.71356158700906 4.35266865823235 6.507922222758388 4.35266865823235 6.507922222758388 3 SUSCEPTIBLE 0.000000 3200.000000
8 30.9960516196048 31.586781238677744 3.3724793686972134 2.5311579617513673 3.372479368697214 1.7804266754374396 3 SUSCEPTIBLE 1.494189 3200.000000
5 31.003864315135665 31.549914702031224 4.442050580708269 3.7334136180943793 4.34587654999333 3.764320262203923 3 INFECTIOUS 0.000000 3200.000000
9 31.057348725311755 31.604979210051297 3.4396064318891297 4.09209406634775 3.3719895016196295 3.2536369484420913 3 SUSCEPTIBLE 0.775347 3200.000000
3 31.21468897773336 31.690437826369838 4.357411440285343 5.201792324170085 4.357411440285343 5.201792324170085 3 SUSCEPTIBLE 0.877556 3200.000000
7 31.256901148290755 31.81058739478354 4.40302355620943 2.118500959807729 4.420113663990868 2.355491364685569 3 SUSCEPTIBLE 2.040701 3200.000000
10 31.30082105950936 32.16342369194803 1.351 2.1800101066588304 1.3509999999999998 1.6211363699911843 3 SUSCEPTIBLE 0.693255 3200.000000
2 31.302478419157993 31.72827354672099 4.35478258431602 5.841421446537479 4.35478258431602 5.841421446537479 3 SUSCEPTIBLE 0.206147 3200.000000
4 31.38196663798395 31.86418330402708 4.366189699967911 4.476624022343526 4.366189699967911 4.476624022343526 3 SUSCEPTIBLE 1.664924 3200.000000
6 31.49707867921122 32.05413807004582 4.4107944913228 3.0150847788882746 4.465943690801771 3.1035687200910824 3 SUSCEPTIBLE 1.327157 3200.000000
5 31.549914702031224 32.09596508892678 4.34587654999333 3.764320262203923 4.34587654999333 3.764320262203923 3 INFECTIOUS 0.000000 3200.000000
8 31.586781238677744 32.17751085775069 3.372479368697214 1.7804266754374396 3.7688449765209575 1.394593101967473 3 SUSCEPTIBLE 1.494189 3200.000000
9 31.604979210051297 32.15260969479084 3.3719895016196295 3.2536369484420913 3.5019704249903225 2.556507774867418 3 SUSCEPTIBLE 0.775347 3200.000000
3 31.690437826369838 32.166186675006315 4.357411440285343 5.201792324170085 4.357411440285343 5.201792324170085 3 SUSCEPTIBLE 0.991712 3200.000000
1 31.71356158700906 32.451086275079035 4.35266865823235 6.507922222758388 4.35266865823235 6.507922222758388 3 SUSCEPTIBLE 0.000000 3200.000000
2 31.72827354672099 32.15406867428399 4.35478258431602 5.841421446537479 4.35478258431602 5.841421446537479 3 SUSCEPTIBLE 0.206147 3200.000000
7 31.81058739478354 32.36427364127633 4.420113663990868 2.355491364685569 4.420113663990868 2.355491364685569 3 SUSCEPTIBLE 2.040701 3200.000000
4 31.86418330402708 32.34639997007021 4.366189699967911 4.476624022343526 4.366189699967911 4.476624022343526 3 SUSCEPTIBLE 1.664924 3200.000000
6 32.05413807004582 32.611197460880426 4.465943690801771 3.1035687200910824 4.465943690801771 3.1035687200910824 3 SUSCEPTIBLE 1.674773 3200.000000
5 32.09596508892678 32.64201547582234 4.34587654999333 3.764320262203923 4.34587654999333 3.764320262203923 3 INFECTIOUS 0.000000 3200.000000
9 32.15260969479084 32.70024017953038 3.5019704249903225 2.556507774867418 3.4066453502780845 2.1468631397413867 3 SUSCEPTIBLE 0.948329 3200.000000
2 32.15406867428399 32.57986380184699 4.35478258431602 5.841421446537479 4.35478258431602 5.841421446537479 3 SUSCEPTIBLE 0.206147 3200.000000
10 32.16342369194803 33.026026324386706 1.3509999999999998 1.6211363699911843 1.8353002331618151 1.3422221579182438 3 SUSCEPTIBLE 0.780462 3200.000000
3 32.166186675006315 32.64193552364279 4.357411440285343 5.201792324170085 4.357411440285343 5.201792324170085 3 SUSCEPTIBLE 1.104795 3200.000000
8 32.17751085775069 32.768240476823635 3.7688449765209575 1.394593101967473 4.309716464769518 1.5104864783177943 3 SUSCEPTIBLE 1.494189 3200.000000
4 32.34639997007021 32.82861663611334 4.366189699967911 4.476624022343526 4.366189699967911 4.476624022343526 3 SUSCEPTIBLE 1.664924 3200.000000
7 32.36427364127633 32.917959887769115 4.420113663990868 2.355491364685569 4.420113663990868 2.355491364685569 3 SUSCEPTIBLE 2.040701 3200.000000
1 32.451086275079035 33.18861096314901 4.35266865823235 6.507922222758388 4.35266865823235 6.507922222758388 3 SUSCEPTIBLE 0.000000 3200.000000
2 32.57986380184699 33.00565892940999 4.35478258431602 5.841421446537479 4.35478258431602 5.841421446537479 3 SUSCEPTIBLE 0.206147 3200.000000
6 32.611197460880426 33.16825685171503 4.465943690801771 3.1035687200910824 4.352579381014589 3.106630218200893 3 SUSCEPTIBLE 1.847195 3200.000000
3 32.64193552364279 33.11768437227927 4.357411440285343 5.201792324170085 4.357411440285343 5.201792324170085 3 SUSCEPTIBLE 1.217629 3200.000000
5 32.64201547582234 33.1880658627179 4.34587654999333 3.764320262203923 4.34587654999333 3.764320262203923 3 INFECTIOUS 0.000000 3200.000000
9 32.70024017953038 33.247870664269925 3.4066453502780845 2.1468631397413867 3.3630523406224877 1.4824462349674885 3 SUSCEPTIBLE 1.054877 3200.000000
8 32.768240476823635 33.35897009589658 4.309716464769518 1.5104864783177943 4.456343669127707 1.6219231536300183 3 SUSCEPTIBLE 1.494189 3200.000000
4 32.82861663611334 33.31083330215647 4.366189699967911 4.476624022343526 4.366189699967911 4.476624022343526 3 SUSCEPTIBLE 1.664924 3200.000000
7 32.917959887769115 33.4716461342619 4.420113663990868 2.355491364685569 4.420113663990868 2.355491364685569 3 SUSCEPTIBLE 2.040701 3200.000000
2 33.00565892940999 33.43145405697299 4.35478258431602 5.841421446537479 4.35478258431602 5.841421446537479 3 SUSCEPTIBLE 0.206147 3200.000000
10 33.026026324386706 33.88862895682538 1.8353002331618151 1.3422221579182438 2.2228084394818417 1.451165348567792 3 SUSCEPTIBLE 0.780462 3200.000000
3 33.11768437227927 33.59343322091575 4.357411440285343 5.201792324170085 4.357411440285343 5.201792324170085 3 SUSCEPTIBLE 1.217629 3200.000000
6 33.16825685171503 33.72531624254963 4.352579381014589 3.106630218200893 4.352579381014589 3.106630218200893 3 SUSCEPTIBLE 2.019211 3200.000000
5 33.1880658627179 33.73411624961346 4.34587654999333 3.764320262203923 4.4563711131531445 3.8231203370498967 3 INFECTIOUS 0.000000 3200.000000
1 33.18861096314901 33.926135651218985 4.35266865823235 6.507922222758388 4.35266865823235 6.507922222758388 3 SUSCEPTIBLE 0.000000 3200.000000
9 33.247870664269925 33.79550114900947 3.3630523406224877 1.4824462349674885 3.5886520024848183 1.396465112315995 3 SUSCEPTIBLE 1.054877 3200.000000
4 33.31083330215647 33.7930499681996 4.366189699967911 4.476624022343526 4.366189699967911 4.476624022343526 3 SUSCEPTIBLE 1.836508 3200.000000
8 33.35897009589658 33.949699714969526 4.456343669127707 1.6219231536300183 4.456343669127707 1.6219231536300183 3 SUSCEPTIBLE 1.612711 3200.000000
2 33.43145405697299 33.85724918453599 4.35478258431602 5.841421446537479 4.35478258431602 5.841421446537479 3 SUSCEPTIBLE 0.206147 3200.000000
7 33.4716461342619 34.02533238075469 4.420113663990868 2.355491364685569 4.420113663990868 2.355491364685569 3 SUSCEPTIBLE 2.040701 3200.000000
3 33.59343322091575 34.06918206955223 4.357411440285343 5.201792324170085 4.357411440285343 5.201792324170085 3 SUSCEPTIBLE 1.217629 3200.000000
6 33.72531624254963 34.282375633384234 4.352579381014589 3.106630218200893 4.352579381014589 3.106630218200893 3 SUSCEPTIBLE 2.190794 3200.000000
5 33.73411624961346 34.280166636509016 4.4563711131531445 3.8231203370498967 4.4563711131531445 3.8231203370498967 3 INFECTIOUS 0.000000 3200.000000
4 33.7930499681996 34.275266634242726 4.366189699967911 4.476624022343526 4.366189699967911 4.476624022343526 3 SUSCEPTIBLE 2.007774 3200.000000
9 33.79550114900947 34.34313163374901 3.5886520024848183 1.396465112315995 3.7984356691642374 1.3818120432297207 3 SUSCEPTIBLE 1.054877 3200.000000
2 33.85724918453599 34.28304431209899 4.35478258431602 5.841421446537479 4.35478258431602 5.841421446537479 3 SUSCEPTIBLE 0.206147 3200.000000
10 33.88862895682538 34.75123158926405 2.2228084394818417 1.451165348567792 2.4300750839547662 1.9360102281179339 3 SUSCEPTIBLE 0.780462 3200.000000
1 33.926135651218985 34.66366033928896 4.35266865823235 6.507922222758388 4.35266865823235 6.507922222758388 3 SUSCEPTIBLE 0.000000 3200.000000
8 33.949699714969526 34.54042933404247 4.456343669127707 1.6219231536300183 4.456343669127707 1.6219231536300183 3 SUSCEPTIBLE 1.612711 3200.000000
7 34.02533238075469 34.57901862724748 4.420113663990868 2.355491364685569 4.420113663990868 2.355491364685569 3 SUSCEPTIBLE 2.359992 3200.000000
3 34.06918206955223 34.544930918188705 4.357411440285343 5.201792324170085 4.357411440285343 5.201792324170085 3 SUSCEPTIBLE 1.217629 3200.000000
4 34.275266634242726 34.757483300285855 4.366189699967911 4.476624022343526 4.366189699967911 4.476624022343526 3 SUSCEPTIBLE 2.249228 3200.000000
5 34.280166636509016 34.826217023404574 4.4563711131531445 3.8231203370498967 4.4563711131531445 3.8231203370498967 3 INFECTIOUS 0.000000 3200.000000
6 34.282375633384234 34.83943502421884 4.352579381014589 3.106630218200893 4.352579381014589 3.106630218200893 3 SUSCEPTIBLE 2.190794 3200.000000
2 34.28304431209899 34.708839439661986 4.35478258431602 5.841421446537479 4.35478258431602 5.841421446537479 3 SUSCEPTIBLE 0.206147 3200.000000
9 34.34313163374901 34.89076211848855 3.7984356691642374 1.3818120432297207 3.7984356691642374 1.3818120432297207 3 SUSCEPTIBLE 1.054877 3200.000000
8 34.54042933404247 35.13115895311542 4.456343669127707 1.6219231536300183 4.456343669127707 1.6219231536300183 3 SUSCEPTIBLE 1.612711 3200.000000
3 34.544930918188705 35.02067976682518 4.357411440285343 5.201792324170085 4.357411440285343 5.201792324170085 3 SUSCEPTIBLE 1.217629 3200.000000
7 34.57901862724748 35.132704873740266 4.420113663990868 2.355491364685569 4.420113663990868 2.355491364685569 3 SUSCEPTIBLE 2.554652 3200.000000
1 34.66366033928896 35.401185027358935 4.35266865823235 6.507922222758388 4.35266865823235 6.507922222758388 3 SUSCEPTIBLE 0.000000 3200.000000
2 34.708839439661986 35.134634567224985 4.35478258431602 5.841421446537479 4.35478258431602 5.841421446537479 3 SUSCEPTIBLE 0.206147 3200.000000
10 34.75123158926405 35.613834221702724 2.4300750839547662 1.9360102281179339 2.4300750839547662 2.49488396478558 3 SUSCEPTIBLE 0.823079 3200.000000
4 34.757483300285855 35.239699966328985 4.366189699967911 4.476624022343526 4.366189699967911 4.476624022343526 3 SUSCEPTIBLE 2.490570 3200.000000
5 34.826217023404574 35.37226741030013 4.4563711131531445 3.8231203370498967 4.4563711131531445 3.8231203370498967 3 INFECTIOUS 0.000000 3200.000000
6 34.83943502421884 35.39649441505344 4.352579381014589 3.106630218200893 4.352579381014589 3.106630218200893 3 SUSCEPTIBLE 2.190794 3200.000000
9 34.89076211848855 35.438392603228095 3.7984356691642374 1.3818120432297207 3.7984356691642374 1.3818120432297207 3 SUSCEPTIBLE 1.054877 3200.000000
3 35.02067976682518 35.49642861546166 4.357411440285343 5.201792324170085 4.357411440285343 5.201792324170085 3 SUSCEPTIBLE 1.399738 3200.000000
8 35.13115895311542 35.72188857218836 4.456343669127707 1.6219231536300183 4.456343669127707 1.6219231536300183 3 SUSCEPTIBLE 1.612711 3200.000000
7 35.132704873740266 35.686391120233054 4.420113663990868 2.355491364685569 4.420113663990868 2.355491364685569 3 SUSCEPTIBLE 2.749223 3200.000000
2 35.134634567224985 35.560429694787985 4.35478258431602 5.841421446537479 4.35478258431602 5.841421446537479 3 SUSCEPTIBLE 0.206147 3200.000000
4 35.239699966328985 35.721916632372114 4.366189699967911 4.476624022343526 4.366189699967911 4.476624022343526 3 SUSCEPTIBLE 2.731636 3200.000000
5 35.37226741030013 35.91831779719569 4.4563711131531445 3.8231203370498967 4.4563711131531445 3.8231203370498967 3 INFECTIOUS 0.000000 3200.000000
6 35.39649441505344 35.95355380588804 4.352579381014589 3.106630218200893 4.352579381014589 3.106630218200893 3 SUSCEPTIBLE 2.190794 3200.000000
1 35.401185027358935 36.13870971542891 4.35266865823235 6.507922222758388 4.35266865823235 6.507922222758388 3 SUSCEPTIBLE 0.000000 3200.000000
9 35.438392603228095 35.98602308796764 3.7984356691642374 1.3818120432297207 3.7984356691642374 1.3818120432297207 3 SUSCEPTIBLE 1.054877 3200.000000
3 35.49642861546166 35.97217746409814 4.357411440285343 5.201792324170085 4.357411440285343 5.201792324170085 3 SUSCEPTIBLE 1.581599 3200.000000
2 35.560429694787985 35.986224822350984 4.35478258431602 5.841421446537479 4.35478258431602 5.841421446537479 3 SUSCEPTIBLE 0.206147 3200.000000
10 35.613834221702724 36.4764368541414 2.4300750839547662 2.49488396478558 2.4300750839547662 3.0537577014532262 3 SUSCEPTIBLE 1.088882 3200.000000
7 35.686391120233054 36.24007736672584 4.420113663990868 2.355491364685569 4.420113663990868 2.355491364685569 3 SUSCEPTIBLE 2.943703 3200.000000
8 35.72188857218836 36.31261819126131 4.456343669127707 1.6219231536300183 4.456343669127707 1.6219231536300183 3 SUSCEPTIBLE 1.671613 3200.000000
4 35.721916632372114 36.20413329841524 4.366189699967911 4.476624022343526 4.366189699967911 4.476624022343526 3 SUSCEPTIBLE 2.731636 3200.000000
5 35.91831779719569 36.46436818409125 4.4563711131531445 3.8231203370498967 4.4563711131531445 3.8231203370498967 3 INFECTIOUS 0.000000 3200.000000
6 35.95355380588804 36.510613196722645 4.352579381014589 3.106630218200893 4.352579381014589 3.106630218200893 3 SUSCEPTIBLE 2.431311 3200.000000
3 35.97217746409814 36.447926312734616 4.357411440285343 5.201792324170085 4.357411440285343 5.201792324170085 3 SUSCEPTIBLE 1.763214 3200.000000
9 35.98602308796764 36.53365357270718 3.7984356691642374 1.3818120432297207 3.7984356691642374 1.3818120432297207 3 SUSCEPTIBLE 1.054877 3200.000000
2 35.986224822350984 36.41201994991398 4.35478258431602 5.841421446537479 4.35478258431602 5.841421446537479 3 SUSCEPTIBLE 0.206147 3200.000000
1 36.13870971542891 36.876234403498884 4.35266865823235 6.507922222758388 4.35266865823235 6.507922222758388 3 SUSCEPTIBLE 0.000000 3200.000000
4 36.20413329841524 36.68634996445837 4.366189699967911 4.476624022343526 4.366189699967911 4.476624022343526 3 SUSCEPTIBLE 2.731636 3200.000000
7 36.24007736672584 36.79376361321863 4.420113663990868 2.355491364685569 4.420113663990868 2.355491364685569 3 SUSCEPTIBLE 2.943703 3200.000000
8 36.31261819126131 36.90334781033425 4.456343669127707 1.6219231536300183 4.456343669127707 1.6219231536300183 3 SUSCEPTIBLE 1.730488 3200.000000
2 36.41201994991398 36.83781507747698 4.35478258431602 5.841421446537479 4.35478258431602 5.841421446537479 3 SUSCEPTIBLE 0.206147 3200.000000
3 36.447926312734616 36.923675161371094 4.357411440285343 5.201792324170085 4.357411440285343 5.201792324170085 3 SUSCEPTIBLE 2.125707 3200.000000
5 36.46436818409125 37.01041857098681 4.4563711131531445 3.8231203370498967 4.4563711131531445 3.8231203370498967 3 INFECTIOUS 0.000000 3200.000000
10 36.4764368541414 37.33903948658007 2.4300750839547662 3.0537577014532262 2.4300750839547662 3.6126314381208724 3 SUSCEPTIBLE 1.217340 3200.000000
6 36.510613196722645 37.06767258755725 4.352579381014589 3.106630218200893 4.352579381014589 3.106630218200893 3 SUSCEPTIBLE 2.911527 3200.000000
9 36.53365357270718 37.08128405744672 3.7984356691642374 1.3818120432297207 3.7984356691642374 1.3818120432297207 3 SUSCEPTIBLE 1.054877 3200.000000
4 36.68634996445837 37.1685666305015 4.366189699967911 4.476624022343526 4.366189699967911 4.476624022343526 3 SUSCEPTIBLE 2.731636 3200.000000
7 36.79376361321863 37.34744985971142 4.420113663990868 2.355491364685569 4.420113663990868 2.355491364685569 3 SUSCEPTIBLE 2.943703 3200.000000
2 36.83781507747698 37.26361020503998 4.35478258431602 5.841421446537479 4.35478258431602 5.841421446537479 3 SUSCEPTIBLE 0.206147 3200.000000
1 36.876234403498884 37.61375909156886 4.35266865823235 6.507922222758388 4.35266865823235 6.507922222758388 3 SUSCEPTIBLE 0.000000 3200.000000
8 36.90334781033425 37.4940774294072 4.456343669127707 1.6219231536300183 4.456343669127707 1.6219231536300183 3 SUSCEPTIBLE 1.848157 3200.000000
3 36.923675161371094 37.39942401000757 4.357411440285343 5.201792324170085 4.357411440285343 5.201792324170085 3 SUSCEPTIBLE 2.125707 3200.000000
5 37.01041857098681 37.556468957882366 4.4563711131531445 3.8231203370498967 4.4563711131531445 3.8231203370498967 3 INFECTIOUS 0.000000 3200.000000
6 37.06767258755725 37.62473197839185 4.352579381014589 3.106630218200893 4.352579381014589 3.106630218200893 3 SUSCEPTIBLE 3.151228 3200.000000
9 37.08128405744672 37.628914542186266 3.7984356691642374 1.3818120432297207 3.7984356691642374 1.3818120432297207 3 SUSCEPTIBLE 1.054877 3200.000000
4 37.1685666305015 37.65078329654463 4.366189699967911 4.476624022343526 4.366189699967911 4.476624022343526 3 SUSCEPTIBLE 2.731636 3200.000000
2 37.26361020503998 37.68940533260298 4.35478258431602 5.841421446537479 4.35478258431602 5.841421446537479 3 SUSCEPTIBLE 0.206147 3200.000000
10 37.33903948658007 38.20164211901874 2.4300750839547662 3.6126314381208724 2.4300750839547662 4.171505174788519 3 SUSCEPTIBLE 1.217340 3200.000000
7 37.34744985971142 37.901136106204206 4.420113663990868 2.355491364685569 4.420113663990868 2.355491364685569 3 SUSCEPTIBLE 2.943703 3200.000000
3 37.39942401000757 37.87517285864405 4.357411440285343 5.201792324170085 4.357411440285343 5.201792324170085 3 SUSCEPTIBLE 2.125707 3200.000000
8 37.4940774294072 38.084807048480144 4.456343669127707 1.6219231536300183 4.456343669127707 1.6219231536300183 3 SUSCEPTIBLE 1.906950 3200.000000
5 37.556468957882366 38.102519344777924 4.4563711131531445 3.8231203370498967 4.4563711131531445 3.8231203370498967 3 INFECTIOUS 0.000000 3200.000000
1 37.61375909156886 38.351283779638834 4.35266865823235 6.507922222758388 4.35266865823235 6.507922222758388 3 SUSCEPTIBLE 0.000000 3200.000000
6 37.62473197839185 38.18179136922645 4.352579381014589 3.106630218200893 4.352579381014589 3.106630218200893 3 SUSCEPTIBLE 3.390660 3200.000000
9 37.628914542186266 38.17654502692581 3.7984356691642374 1.3818120432297207 3.7984356691642374 1.3818120432297207 3 SUSCEPTIBLE 1.054877 3200.000000
4 37.65078329654463 38.13299996258776 4.366189699967911 4.476624022343526 4.366189699967911 4.476624022343526 3 SUSCEPTIBLE 3.210230 3200.000000
2 37.68940533260298 38.11520046016598 4.35478258431602 5.841421446537479 4.35478258431602 5.841421446537479 3 SUSCEPTIBLE 0.206147 3200.000000
3 37.87517285864405 38.35092170728053 4.357411440285343 5.201792324170085 4.357411440285343 5.201792324170085 3 SUSCEPTIBLE 2.125707 3200.000000
7 37.901136106204206 38.45482235269699 4.420113663990868 2.355491364685569 4.420113663990868 2.355491364685569 3 SUSCEPTIBLE 3.137645 3200.000000
8 38.084807048480144 38.67553666755309 4.456343669127707 1.6219231536300183 4.456343669127707 1.6219231536300183 3 SUSCEPTIBLE 1.906950 3200.000000
5 38.102519344777924 38.64856973167348 4.4563711131531445 3.8231203370498967 4.4563711131531445 3.8231203370498967 3 INFECTIOUS 0.000000 3200.000000
2 38.11520046016598 38.54099558772898 4.35478258431602 5.841421446537479 4.35478258431602 5.841421446537479 3 SUSCEPTIBLE 0.206147 3200.000000
4 38.13299996258776 38.61521662863089 4.366189699967911 4.476624022343526 4.366189699967911 4.476624022343526 3 SUSCEPTIBLE 3.559186 3200.000000
9 38.17654502692581 38.72417551166535 3.7984356691642374 1.3818120432297207 3.7984356691642374 1.3818120432297207 3 SUSCEPTIBLE 1.054877 3200.000000
6 38.18179136922645 38.738850760061055 4.352579381014589 3.106630218200893 4.352579381014589 3.106630218200893 3 SUSCEPTIBLE 3.390660 3200.000000
10 38.20164211901874 39.064244751457416 2.4300750839547662 4.171505174788519 2.4300750839547662 4.730378911456165 3 SUSCEPTIBLE 1.217340 3200.000000
3 38.35092170728053 38.826670555917005 4.357411440285343 5.201792324170085 4.357411440285343 5.201792324170085 3 SUSCEPTIBLE 2.125707 3200.000000
1 38.351283779638834 39.08880846770881 4.35266865823235 6.507922222758388 4.35266865823235 6.507922222758388 3 SUSCEPTIBLE 0.000000 3200.000000
7 38.45482235269699 39.00850859918978 4.420113663990868 2.355491364685569 4.420113663990868 2.355491364685569 3 SUSCEPTIBLE 3.665760 3200.000000
2 38.54099558772898 38.96679071529198 4.35478258431602 5.841421446537479 4.35478258431602 5.841421446537479 3 SUSCEPTIBLE 0.206147 3200.000000
4 38.61521662863089 39.09743329467402 4.366189699967911 4.476624022343526 4.366189699967911 4.476624022343526 3 SUSCEPTIBLE 3.907694 3200.000000
5 38.64856973167348 39.19462011856904 4.4563711131531445 3.8231203370498967 4.4563711131531445 3.8231203370498967 3 INFECTIOUS 0.000000 3200.000000
8 38.67553666755309 39.266266286626035 4.456343669127707 1.6219231536300183 4.456343669127707 1.6219231536300183 3 SUSCEPTIBLE 1.906950 3200.000000
9 38.72417551166535 39.27180599640489 3.7984356691642374 1.3818120432297207 3.7984356691642374 1.3818120432297207 3 SUSCEPTIBLE 1.054877 3200.000000
6 38.738850760061055 39.29591015089566 4.352579381014589 3.106630218200893 4.352579381014589 3.106630218200893 3 SUSCEPTIBLE 3.390660 3200.000000
3 38.826670555917005 39.30241940455348 4.357411440285343 5.201792324170085 4.357411440285343 5.201792324170085 3 SUSCEPTIBLE 2.375586 3200.000000
2 38.96679071529198 39.39258584285498 4.35478258431602 5.841421446537479 4.35478258431602 5.841421446537479 3 SUSCEPTIBLE 0.206147 3200.000000
7 39.00850859918978 39.56219484568257 4.420113663990868 2.355491364685569 4.420113663990868 2.355491364685569 3 SUSCEPTIBLE 3.929635 3200.000000
10 39.064244751457416 39.92684738389609 2.4300750839547662 4.730378911456165 2.4300750839547662 5.289252648123811 3 SUSCEPTIBLE 1.476280 3200.000000
1 39.08880846770881 39.826333155778784 4.35266865823235 6.507922222758388 4.35266865823235 6.507922222758388 3 SUSCEPTIBLE 0.000000 3200.000000
4 39.09743329467402 39.57964996071715 4.366189699967911 4.476624022343526 4.366189699967911 4.476624022343526 3 SUSCEPTIBLE 4.255756 3200.000000
5 39.19462011856904 39.7406705054646 4.4563711131531445 3.8231203370498967 4.4563711131531445 3.8231203370498967 3 INFECTIOUS 0.000000 3200.000000
8 39.266266286626035 39.85699590569898 4.456343669127707 1.6219231536300183 4.456343669127707 1.6219231536300183 3 SUSCEPTIBLE 1.906950 3200.000000
9 39.27180599640489 39.819436481144436 3.7984356691642374 1.3818120432297207 3.7984356691642374 1.3818120432297207 3 SUSCEPTIBLE 1.054877 3200.000000
6 39.29591015089566 39.85296954173026 4.352579381014589 3.106630218200893 4.352579381014589 3.106630218200893 3 SUSCEPTIBLE 3.390660 3200.000000
3 39.30241940455348 39.77816825318996 4.357411440285343 5.201792324170085 4.357411440285343 5.201792324170085 3 SUSCEPTIBLE 2.625195 3200.000000
2 39.39258584285498 39.81838097041798 4.35478258431602 5.841421446537479 4.35478258431602 5.841421446537479 3 SUSCEPTIBLE 0.206147 3200.000000
7 39.56219484568257 40.11588109217536 4.420113663990868 2.355491364685569 4.420113663990868 2.355491364685569 3 SUSCEPTIBLE 4.193388 3200.000000
4 39.57964996071715 40.06186662676028 4.366189699967911 4.476624022343526 4.366189699967911 4.476624022343526 3 SUSCEPTIBLE 4.255756 3200.000000
5 39.7406705054646 40.28672089236016 4.4563711131531445 3.8231203370498967 4.4563711131531445 3.8231203370498967 3 INFECTIOUS 0.000000 3200.000000
3 39.77816825318996 40.25391710182644 4.357411440285343 5.201792324170085 4.357411440285343 5.201792324170085 3 SUSCEPTIBLE 2.913740 3200.000000
2 39.81838097041798 40.244176097980976 4.35478258431602 5.841421446537479 4.35478258431602 5.841421446537479 3 SUSCEPTIBLE 0.206147 3200.000000
9 39.819436481144436 40.36706696588398 3.7984356691642374 1.3818120432297207 3.7984356691642374 1.3818120432297207 3 SUSCEPTIBLE 1.054877 3200.000000
1 39.826333155778784 40.56385784384876 4.35266865823235 6.507922222758388 4.35266865823235 6.507922222758388 3 SUSCEPTIBLE 0.000000 3200.000000
6 39.85296954173026 40.41002893256486 4.352579381014589 3.106630218200893 4.352579381014589 3.106630218200893 3 SUSCEPTIBLE 3.698630 3200.000000
8 39.85699590569898 40.447725524771926 4.456343669127707 1.6219231536300183 4.456343669127707 1.6219231536300183 3 SUSCEPTIBLE 1.965581 3200.000000
10 39.92684738389609 40.78945001633476 2.4300750839547662 5.289252648123811 2.4300750839547662 5.848126384791457 3 SUSCEPTIBLE 1.733218 3200.000000
4 40.06186662676028 40.54408329280341 4.366189699967911 4.476624022343526 4.366189699967911 4.476624022343526 3 SUSCEPTIBLE 4.255756 3200.000000
7 40.11588109217536 40.669567338668145 4.420113663990868 2.355491364685569 4.420113663990868 2.355491364685569 3 SUSCEPTIBLE 4.193388 3200.000000
2 40.244176097980976 40.669971225543975 4.35478258431602 5.841421446537479 4.35478258431602 5.841421446537479 3 SUSCEPTIBLE 0.206147 3200.000000
3 40.25391710182644 40.729665950462916 4.357411440285343 5.201792324170085 4.357411440285343 5.201792324170085 3 SUSCEPTIBLE 3.202024 3200.000000
5 40.28672089236016 40.83277127925572 4.4563711131531445 3.8231203370498967 4.4563711131531445 3.8231203370498967 3 INFECTIOUS 0.000000 3200.000000
9 40.36706696588398 40.91469745062352 3.7984356691642374 1.3818120432297207 3.7984356691642374 1.3818120432297207 3 SUSCEPTIBLE 1.054877 3200.000000
6 40.41002893256486 40.967088323399466 4.352579381014589 3.106630218200893 4.352579381014589 3.106630218200893 3 SUSCEPTIBLE 4.314145 3200.000000
8 40.447725524771926 41.03845514384487 4.456343669127707 1.6219231536300183 4.456343669127707 1.6219231536300183 3 SUSCEPTIBLE 2.082762 3200.000000
4 40.54408329280341 41.026299958846536 4.366189699967911 4.476624022343526 4.366189699967911 4.476624022343526 3 SUSCEPTIBLE 4.255756 3200.000000
1 40.56385784384876 41.30138253191873 4.35266865823235 6.507922222758388 4.35266865823235 6.507922222758388 3 SUSCEPTIBLE 0.000000 3200.000000
7 40.669567338668145 41.22325358516093 4.420113663990868 2.355491364685569 4.420113663990868 2.355491364685569 3 SUSCEPTIBLE 4.193388 3200.000000
2 40.669971225543975 41.095766353106974 4.35478258431602 5.841421446537479 4.35478258431602 5.841421446537479 3 SUSCEPTIBLE 0.206147 3200.000000
3 40.729665950462916 41.205414799099394 4.357411440285343 5.201792324170085 4.357411440285343 5.201792324170085 3 SUSCEPTIBLE 3.490048 3200.000000
10 40.78945001633476 41.652052648773434 2.4300750839547662 5.848126384791457 2.4300750839547662 6.407000121459103 3 SUSCEPTIBLE 1.816777 3200.000000
5 40.83277127925572 41.378821666151275 4.4563711131531445 3.8231203370498967 4.4563711131531445 3.8231203370498967 3 INFECTIOUS 0.000000 3200.000000
9 40.91469745062352 41.462327935363064 3.7984356691642374 1.3818120432297207 3.7984356691642374 1.3818120432297207 3 SUSCEPTIBLE 1.054877 3200.000000
6 40.967088323399466 41.52414771423407 4.352579381014589 3.106630218200893 4.352579381014589 3.106630218200893 3 SUSCEPTIBLE 4.621689 3200.000000
4 41.026299958846536 41.508516624889666 4.366189699967911 4.476624022343526 4.366189699967911 4.476624022343526 3 SUSCEPTIBLE 4.255756 3200.000000
8 41.03845514384487 41.629184762917816 4.456343669127707 1.6219231536300183 4.456343669127707 1.6219231536300183 3 SUSCEPTIBLE 2.141311 3200.000000
2 41.095766353106974 41.52156148066997 4.35478258431602 5.841421446537479 4.35478258431602 5.841421446537479 3 SUSCEPTIBLE 0.206147 3200.000000
3 41.205414799099394 41.68116364773587 4.357411440285343 5.201792324170085 4.357411440285343 5.201792324170085 3 SUSCEPTIBLE 3.490048 3200.000000
7 41.22325358516093 41.77693983165372 4.420113663990868 2.355491364685569 4.420113663990868 2.355491364685569 3 SUSCEPTIBLE 4.193388 3200.000000
1 41.30138253191873 42.03890721998871 4.35266865823235 6.507922222758388 4.35266865823235 6.507922222758388 3 SUSCEPTIBLE 0.000000 3200.000000
5 41.378821666151275 41.92487205304683 4.4563711131531445 3.8231203370498967 4.4563711131531445 3.8231203370498967 3 INFECTIOUS 0.000000 3200.000000
9 41.462327935363064 42.009958420102606 3.7984356691642374 1.3818120432297207 3.7984356691642374 1.3818120432297207 3 SUSCEPTIBLE 1.054877 3200.000000
4 41.508516624889666 41.990733290932795 4.366189699967911 4.476624022343526 4.366189699967911 4.476624022343526 3 SUSCEPTIBLE 4.601785 3200.000000
2 41.52156148066997 41.94735660823297 4.35478258431602 5.841421446537479 4.35478258431602 5.841421446537479 3 SUSCEPTIBLE 0.206147 3200.000000
6 41.52414771423407 42.08120710506867 4.352579381014589 3.106630218200893 4.352579381014589 3.106630218200893 3 SUSCEPTIBLE 4.929091 3200.000000
8 41.629184762917816 42.21991438199076 4.456343669127707 1.6219231536300183 4.456343669127707 1.6219231536300183 3 SUSCEPTIBLE 2.199834 3200.000000
10 41.652052648773434 42.51465528121211 2.4300750839547662 6.407000121459103 2.626278854534751 6.49211882059897 3 SUSCEPTIBLE 1.816777 3200.000000
3 41.68116364773587 42.15691249637235 4.357411440285343 5.201792324170085 4.357411440285343 5.201792324170085 3 SUSCEPTIBLE 3.490048 3200.000000
7 41.77693983165372 42.33062607814651 4.420113663990868 2.355491364685569 4.420113663990868 2.355491364685569 3 SUSCEPTIBLE 4.456410 3200.000000
5 41.92487205304683 42.47092243994239 4.4563711131531445 3.8231203370498967 4.4563711131531445 3.8231203370498967 3 INFECTIOUS 0.000000 3200.000000
2 41.94735660823297 42.37315173579597 4.35478258431602 5.841421446537479 4.35478258431602 5.841421446537479 3 SUSCEPTIBLE 0.206147 3200.000000
4 41.990733290932795 42.472949956975924 4.366189699967911 4.476624022343526 4.366189699967911 4.476624022343526 3 SUSCEPTIBLE 4.947530 3200.000000
9 42.009958420102606 42.55758890484215 3.7984356691642374 1.3818120432297207 3.7984356691642374 1.3818120432297207 3 SUSCEPTIBLE 1.054877 3200.000000
1 42.03890721998871 42.77643190805868 4.35266865823235 6.507922222758388 4.35266865823235 6.507922222758388 3 SUSCEPTIBLE 0.000000 3200.000000
6 42.08120710506867 42.638266495903274 4.352579381014589 3.106630218200893 4.352579381014589 3.106630218200893 3 SUSCEPTIBLE 4.929091 3200.000000
3 42.15691249637235 42.63266134500883 4.357411440285343 5.201792324170085 4.357411440285343 5.201792324170085 3 SUSCEPTIBLE 3.490048 3200.000000
8 42.21991438199076 42.81064400106371 4.456343669127707 1.6219231536300183 4.456343669127707 1.6219231536300183 3 SUSCEPTIBLE 2.199834 3200.000000
7 42.33062607814651 42.884312324639296 4.420113663990868 2.355491364685569 4.420113663990868 2.355491364685569 3 SUSCEPTIBLE 4.789578 3200.000000
2 42.37315173579597 42.79894686335897 4.35478258431602 5.841421446537479 4.35478258431602 5.841421446537479 3 SUSCEPTIBLE 0.206147 3200.000000
5 42.47092243994239 43.01697282683795 4.4563711131531445 3.8231203370498967 4.4563711131531445 3.8231203370498967 3 INFECTIOUS 0.000000 3200.000000
4 42.472949956975924 42.95516662301905 4.366189699967911 4.476624022343526 4.366189699967911 4.476624022343526 3 SUSCEPTIBLE 5.778898 3200.000000
10 42.51465528121211 43.37725791365078 2.626278854534751 6.49211882059897 3.029558439339232 6.575382047357681 3 SUSCEPTIBLE 1.898778 3200.000000
9 42.55758890484215 43.10521938958169 3.7984356691642374 1.3818120432297207 3.7984356691642374 1.3818120432297207 3 SUSCEPTIBLE 1.054877 3200.000000
3 42.63266134500883 43.108410193645305 4.357411440285343 5.201792324170085 4.357411440285343 5.201792324170085 3 SUSCEPTIBLE 3.490048 3200.000000
6 42.638266495903274 43.195325886737876 4.352579381014589 3.106630218200893 4.352579381014589 3.106630218200893 3 SUSCEPTIBLE 4.929091 3200.000000
1 42.77643190805868 43.51395659612866 4.35266865823235 6.507922222758388 4.35266865823235 6.507922222758388 3 SUSCEPTIBLE 0.000000 3200.000000
2 42.79894686335897 43.22474199092197 4.35478258431602 5.841421446537479 4.35478258431602 5.841421446537479 3 SUSCEPTIBLE 0.206147 3200.000000
8 42.81064400106371 43.40137362013665 4.456343669127707 1.6219231536300183 4.456343669127707 1.6219231536300183 3 SUSCEPTIBLE 2.199834 3200.000000
7 42.884312324639296 43.437998571132084 4.420113663990868 2.355491364685569 4.420113663990868 2.355491364685569 3 SUSCEPTIBLE 5.455451 3200.000000
4 42.95516662301905 43.43738328906218 4.366189699967911 4.476624022343526 4.366189699967911 4.476624022343526 3 SUSCEPTIBLE 6.194179 3200.000000
5 43.01697282683795 43.56302321373351 4.4563711131531445 3.8231203370498967 4.4563711131531445 3.8231203370498967 3 INFECTIOUS 0.000000 3200.000000
9 43.10521938958169 43.652849874321234 3.7984356691642374 1.3818120432297207 3.7984356691642374 1.3818120432297207 3 SUSCEPTIBLE 1.054877 3200.000000
3 43.108410193645305 43.58415904228178 4.357411440285343 5.201792324170085 4.357411440285343 5.201792324170085 3 SUSCEPTIBLE 3.846915 3200.000000
6 43.195325886737876 43.75238527757248 4.352579381014589 3.106630218200893 4.352579381014589 3.106630218200893 3 SUSCEPTIBLE 4.929091 3200.000000
2 43.22474199092197 43.65053711848497 4.35478258431602 5.841421446537479 4.35478258431602 5.841421446537479 3 SUSCEPTIBLE 0.206147 3200.000000
10 43.37725791365078 44.23986054608945 3.029558439339232 6.575382047357681 3.4717716621464434 6.233640450370546 3 SUSCEPTIBLE 2.062063 3200.000000
8 43.40137362013665 43.9921032392096 4.456343669127707 1.6219231536300183 4.456343669127707 1.6219231536300183 3 SUSCEPTIBLE 2.199834 3200.000000
4 43.43738328906218 43.91959995510531 4.366189699967911 4.476624022343526 4.366189699967911 4.476624022343526 3 SUSCEPTIBLE 6.194179 3200.000000
7 43.437998571132084 43.99168481762487 4.420113663990868 2.355491364685569 4.420113663990868 2.355491364685569 3 SUSCEPTIBLE 5.788157 3200.000000
1 43.51395659612866 44.25148128419863 4.35266865823235 6.507922222758388 4.35266865823235 6.507922222758388 3 SUSCEPTIBLE 0.000000 3200.000000
5 43.56302321373351 44.10907360062907 4.4563711131531445 3.8231203370498967 4.4563711131531445 3.8231203370498967 3 INFECTIOUS 0.000000 3200.000000
3 43.58415904228178 44.05990789091826 4.357411440285343 5.201792324170085 4.357411440285343 5.201792324170085 3 SUSCEPTIBLE 4.203526 3200.000000
2 43.65053711848497 44.07633224604797 4.35478258431602 5.841421446537479 4.35478258431602 5.841421446537479 3 SUSCEPTIBLE 0.206147 3200.000000
9 43.652849874321234 44.200480359060776 3.7984356691642374 1.3818120432297207 3.7984356691642374 1.3818120432297207 3 SUSCEPTIBLE 1.054877 3200.000000
6 43.75238527757248 44.30944466840708 4.352579381014589 3.106630218200893 4.352579381014589 3.106630218200893 3 SUSCEPTIBLE 5.305778 3200.000000
4 43.91959995510531 44.40181662114844 4.366189699967911 4.476624022343526 4.366189699967911 4.476624022343526 3 SUSCEPTIBLE 6.194179 3200.000000
7 43.99168481762487 44.54537106411766 4.420113663990868 2.355491364685569 4.420113663990868 2.355491364685569 3 SUSCEPTIBLE 5.788157 3200.000000
8 43.9921032392096 44.58283285828254 4.456343669127707 1.6219231536300183 4.456343669127707 1.6219231536300183 3 SUSCEPTIBLE 2.258194 3200.000000
3 44.05990789091826 44.53565673955474 4.357411440285343 5.201792324170085 4.357411440285343 5.201792324170085 3 SUSCEPTIBLE 4.915887 3200.000000
2 44.07633224604797 44.50212737361097 4.35478258431602 5.841421446537479 4.35478258431602 5.841421446537479 3 SUSCEPTIBLE 0.206147 3200.000000
5 44.10907360062907 44.655123987524625 4.4563711131531445 3.8231203370498967 4.4563711131531445 3.8231203370498967 3 INFECTIOUS 0.000000 3200.000000
9 44.200480359060776 44.74811084380032 3.7984356691642374 1.3818120432297207 3.7984356691642374 1.3818120432297207 3 SUSCEPTIBLE 1.054877 3200.000000
10 44.23986054608945 45.102463178528126 3.4717716621464434 6.233640450370546 3.4741578300654856 5.821861997008778 3 SUSCEPTIBLE 2.137917 3200.000000
1 44.25148128419863 44.98900597226861 4.35266865823235 6.507922222758388 4.35266865823235 6.507922222758388 3 SUSCEPTIBLE 0.000000 3200.000000
6 44.30944466840708 44.866504059241684 4.352579381014589 3.106630218200893 4.352579381014589 3.106630218200893 3 SUSCEPTIBLE 5.682292 3200.000000
4 44.40181662114844 44.88403328719157 4.366189699967911 4.476624022343526 4.366189699967911 4.476624022343526 3 SUSCEPTIBLE 6.194179 3200.000000
2 44.50212737361097 44.92792250117397 4.35478258431602 5.841421446537479 4.35478258431602 5.841421446537479 3 SUSCEPTIBLE 0.206147 3200.000000
3 44.53565673955474 45.01140558819122 4.357411440285343 5.201792324170085 4.464599704162037 5.158020052962652 3 SUSCEPTIBLE 5.271671 3200.000000
7 44.54537106411766 45.09905731061045 4.420113663990868 2.355491364685569 4.420113663990868 2.355491364685569 3 SUSCEPTIBLE 5.788157 3200.000000
8 44.58283285828254 45.17356247735549 4.456343669127707 1.6219231536300183 4.456343669127707 1.6219231536300183 3 SUSCEPTIBLE 2.374834 3200.000000
5 44.655123987524625 45.201174374420184 4.4563711131531445 3.8231203370498967 4.4563711131531445 3.8231203370498967 3 INFECTIOUS 0.000000 3200.000000
9 44.74811084380032 45.29574132853986 3.7984356691642374 1.3818120432297207 3.7984356691642374 1.3818120432297207 3 SUSCEPTIBLE 1.054877 3200.000000
6 44.866504059241684 45.42356345007629 4.352579381014589 3.106630218200893 4.352579381014589 3.106630218200893 3 SUSCEPTIBLE 6.434301 3200.000000
4 44.88403328719157 45.3662499532347 4.366189699967911 4.476624022343526 4.366189699967911 4.476624022343526 3 SUSCEPTIBLE 6.194179 3200.000000
2 44.92792250117397 45.353717628736966 4.35478258431602 5.841421446537479 4.35478258431602 5.841421446537479 3 SUSCEPTIBLE 0.206147 3200.000000
1 44.98900597226861 45.72653066033858 4.35266865823235 6.507922222758388 4.35266865823235 6.507922222758388 3 SUSCEPTIBLE 0.000000 3200.000000
3 45.01140558819122 45.487154436827694 4.464599704162037 5.158020052962652 4.464599704162037 5.158020052962652 3 SUSCEPTIBLE 5.271671 3200.000000
7 45.09905731061045 45.652743557103236 4.420113663990868 2.355491364685569 4.420113663990868 2.355491364685569 3 SUSCEPTIBLE 5.788157 3200.000000
10 45.102463178528126 45.9650658109668 3.4741578300654856 5.821861997008778 3.440137866671724 5.264024659044076 3 SUSCEPTIBLE 2.137917 3200.000000
8 45.17356247735549 45.764292096428434 4.456343669127707 1.6219231536300183 4.456343669127707 1.6219231536300183 3 SUSCEPTIBLE 2.433114 3200.000000
5 45.201174374420184 45.74722476131574 4.4563711131531445 3.8231203370498967 4.4563711131531445 3.8231203370498967 3 INFECTIOUS 0.000000 3200.000000
9 45.29574132853986 45.843371813279404 3.7984356691642374 1.3818120432297207 3.7984356691642374 1.3818120432297207 3 SUSCEPTIBLE 1.054877 3200.000000
2 45.353717628736966 45.779512756299965 4.35478258431602 5.841421446537479 4.35478258431602 5.841421446537479 3 SUSCEPTIBLE 0.206147 3200.000000
4 45.3662499532347 45.84846661927783 4.366189699967911 4.476624022343526 4.366189699967911 4.476624022343526 3 SUSCEPTIBLE 6.607030 3200.000000
6 45.42356345007629 45.98062284091089 4.352579381014589 3.106630218200893 4.352579381014589 3.106630218200893 3 SUSCEPTIBLE 6.809645 3200.000000
3 45.487154436827694 45.96290328546417 4.464599704162037 5.158020052962652 4.464599704162037 5.158020052962652 3 SUSCEPTIBLE 5.271671 3200.000000
7 45.652743557103236 46.20642980359602 4.420113663990868 2.355491364685569 4.420113663990868 2.355491364685569 3 SUSCEPTIBLE 6.119503 3200.000000
1 45.72653066033858 46.46405534840856 4.35266865823235 6.507922222758388 4.35266865823235 6.507922222758388 3 SUSCEPTIBLE 0.000000 3200.000000
5 45.74722476131574 46.2932751482113 4.4563711131531445 3.8231203370498967 4.4563711131531445 3.8231203370498967 3 INFECTIOUS 0.000000 3200.000000
8 45.764292096428434 46.35502171550138 4.456343669127707 1.6219231536300183 4.456343669127707 1.6219231536300183 3 SUSCEPTIBLE 2.491366 3200.000000
2 45.779512756299965 46.205307883862965 4.35478258431602 5.841421446537479 4.35478258431602 5.841421446537479 3 SUSCEPTIBLE 0.206147 3200.000000
9 45.843371813279404 46.39100229801895 3.7984356691642374 1.3818120432297207 3.7984356691642374 1.3818120432297207 3 SUSCEPTIBLE 1.054877 3200.000000
4 45.84846661927783 46.33068328532096 4.366189699967911 4.476624022343526 4.366189699967911 4.476624022343526 3 SUSCEPTIBLE 7.019419 3200.000000
3 45.96290328546417 46.43865213410065 4.464599704162037 5.158020052962652 4.464599704162037 5.158020052962652 3 SUSCEPTIBLE 5.271671 3200.000000
10 45.9650658109668 46.82766844340547 3.440137866671724 5.264024659044076 3.440137866671724 4.70515092237643 3 SUSCEPTIBLE 2.137917 3200.000000
6 45.98062284091089 46.53768223174549 4.352579381014589 3.106630218200893 4.352579381014589 3.106630218200893 3 SUSCEPTIBLE 6.809645 3200.000000
2 46.205307883862965 46.631103011425964 4.35478258431602 5.841421446537479 4.35478258431602 5.841421446537479 3 SUSCEPTIBLE 0.206147 3200.000000
7 46.20642980359602 46.76011605008881 4.420113663990868 2.355491364685569 4.420113663990868 2.355491364685569 3 SUSCEPTIBLE 6.519498 3200.000000
5 46.2932751482113 46.83932553510686 4.4563711131531445 3.8231203370498967 4.4563711131531445 3.8231203370498967 3 INFECTIOUS 0.000000 3200.000000
4 46.33068328532096 46.81289995136409 4.366189699967911 4.476624022343526 4.366189699967911 4.476624022343526 3 SUSCEPTIBLE 7.500151 3200.000000
8 46.35502171550138 46.945751334574325 4.456343669127707 1.6219231536300183 4.456343669127707 1.6219231536300183 3 SUSCEPTIBLE 2.491366 3200.000000
9 46.39100229801895 46.93863278275849 3.7984356691642374 1.3818120432297207 3.7984356691642374 1.3818120432297207 3 SUSCEPTIBLE 1.054877 3200.000000
3 46.43865213410065 46.91440098273713 4.464599704162037 5.158020052962652 4.464599704162037 5.158020052962652 3 SUSCEPTIBLE 5.271671 3200.000000
1 46.46405534840856 47.20158003647853 4.35266865823235 6.507922222758388 4.35266865823235 6.507922222758388 3 SUSCEPTIBLE 0.000000 3200.000000
6 46.53768223174549 47.094741622580095 4.352579381014589 3.106630218200893 4.352579381014589 3.106630218200893 3 SUSCEPTIBLE 6.809645 3200.000000
2 46.631103011425964 47.05689813898896 4.35478258431602 5.841421446537479 4.35478258431602 5.841421446537479 3 SUSCEPTIBLE 0.206147 3200.000000
7 46.76011605008881 47.3138022965816 4.420113663990868 2.355491364685569 4.420113663990868 2.355491364685569 3 SUSCEPTIBLE 6.917853 3200.000000
4 46.81289995136409 47.29511661740722 4.366189699967911 4.476624022343526 4.366189699967911 4.476624022343526 3 SUSCEPTIBLE 8.455794 3200.000000
10 46.82766844340547 47.690271075844144 3.440137866671724 4.70515092237643 3.440137866671724 4.146277185708784 3 SUSCEPTIBLE 2.977243 3200.000000
5 46.83932553510686 47.38537592200242 4.4563711131531445 3.8231203370498967 4.4563711131531445 3.8231203370498967 3 INFECTIOUS 0.000000 3200.000000
3 46.91440098273713 47.390149831373606 4.464599704162037 5.158020052962652 4.464599704162037 5.158020052962652 3 SUSCEPTIBLE 5.653419 3200.000000
9 46.93863278275849 47.48626326749803 3.7984356691642374 1.3818120432297207 3.7984356691642374 1.3818120432297207 3 SUSCEPTIBLE 1.054877 3200.000000
8 46.945751334574325 47.53648095364727 4.456343669127707 1.6219231536300183 4.456343669127707 1.6219231536300183 3 SUSCEPTIBLE 2.491366 3200.000000
2 47.05689813898896 47.48269326655196 4.35478258431602 5.841421446537479 4.35478258431602 5.841421446537479 3 SUSCEPTIBLE 0.206147 3200.000000
6 47.094741622580095 47.6518010134147 4.352579381014589 3.106630218200893 4.352579381014589 3.106630218200893 3 SUSCEPTIBLE 6.809645 3200.000000
1 47.20158003647853 47.93910472454851 4.35266865823235 6.507922222758388 4.35266865823235 6.507922222758388 3 SUSCEPTIBLE 0.000000 3200.000000
4 47.29511661740722 47.777333283450346 4.366189699967911 4.476624022343526 4.366189699967911 4.476624022343526 3 SUSCEPTIBLE 8.455794 3200.000000
7 47.3138022965816 47.86748854307439 4.420113663990868 2.355491364685569 4.420113663990868 2.355491364685569 3 SUSCEPTIBLE 7.709458 3200.000000
5 47.38537592200242 47.931426308897976 4.4563711131531445 3.8231203370498967 4.4563711131531445 3.8231203370498967 3 INFECTIOUS 0.000000 3200.000000
3 47.390149831373606 47.86589868001008 4.464599704162037 5.158020052962652 4.464599704162037 5.158020052962652 3 SUSCEPTIBLE 6.033408 3200.000000
2 47.48269326655196 47.90848839411496 4.35478258431602 5.841421446537479 4.35478258431602 5.841421446537479 3 SUSCEPTIBLE 0.206147 3200.000000
9 47.48626326749803 48.033893752237574 3.7984356691642374 1.3818120432297207 3.7984356691642374 1.3818120432297207 3 SUSCEPTIBLE 1.054877 3200.000000
8 47.53648095364727 48.127210572720216 4.456343669127707 1.6219231536300183 4.456343669127707 1.6219231536300183 3 SUSCEPTIBLE 2.491366 3200.000000
6 47.6518010134147 48.2088604042493 4.352579381014589 3.106630218200893 4.352579381014589 3.106630218200893 3 SUSCEPTIBLE 7.245520 3200.000000
10 47.690271075844144 48.55287370828282 3.440137866671724 4.146277185708784 3.440137866671724 3.5874034490411377 3 SUSCEPTIBLE 3.924519 3200.000000
4 47.777333283450346 48.259549949493476 4.366189699967911 4.476624022343526 4.366189699967911 4.476624022343526 3 SUSCEPTIBLE 8.455794 3200.000000
3 47.86589868001008 48.34164752864656 4.464599704162037 5.158020052962652 4.464599704162037 5.158020052962652 3 SUSCEPTIBLE 6.411649 3200.000000
7 47.86748854307439 48.421174789567175 4.420113663990868 2.355491364685569 4.420113663990868 2.355491364685569 3 SUSCEPTIBLE 7.709458 3200.000000
2 47.90848839411496 48.33428352167796 4.35478258431602 5.841421446537479 4.35478258431602 5.841421446537479 3 SUSCEPTIBLE 0.206147 3200.000000
5 47.931426308897976 48.477476695793534 4.4563711131531445 3.8231203370498967 4.4563711131531445 3.8231203370498967 3 INFECTIOUS 0.000000 3200.000000
1 47.93910472454851 48.67662941261848 4.35266865823235 6.507922222758388 4.35266865823235 6.507922222758388 3 SUSCEPTIBLE 0.000000 3200.000000
9 48.033893752237574 48.58152423697712 3.7984356691642374 1.3818120432297207 3.7984356691642374 1.3818120432297207 3 SUSCEPTIBLE 1.054877 3200.000000
8 48.127210572720216 48.71794019179316 4.456343669127707 1.6219231536300183 4.456343669127707 1.6219231536300183 3 SUSCEPTIBLE 2.606379 3200.000000
6 48.2088604042493 48.7659197950839 4.352579381014589 3.106630218200893 4.352579381014589 3.106630218200893 3 SUSCEPTIBLE 7.679405 3200.000000
4 48.259549949493476 48.741766615536605 4.366189699967911 4.476624022343526 4.366189699967911 4.476624022343526 3 SUSCEPTIBLE 8.455794 3200.000000
2 48.33428352167796 48.76007864924096 4.35478258431602 5.841421446537479 4.35478258431602 5.841421446537479 3 SUSCEPTIBLE 0.206147 3200.000000
3 48.34164752864656 48.81739637728304 4.464599704162037 5.158020052962652 4.464599704162037 5.158020052962652 3 SUSCEPTIBLE 6.788155 3200.000000
7 48.421174789567175 48.97486103605996 4.420113663990868 2.355491364685569 4.420113663990868 2.355491364685569 3 SUSCEPTIBLE 7.709458 3200.000000
5 48.477476695793534 49.02352708268909 4.4563711131531445 3.8231203370498967 4.4563711131531445 3.8231203370498967 3 INFECTIOUS 0.000000 3200.000000
10 48.55287370828282 49.41547634072149 3.440137866671724 3.5874034490411377 3.440137866671724 3.0285297123734916 3 SUSCEPTIBLE 4.394966 3200.000000
9 48.58152423697712 49.12915472171666 3.7984356691642374 1.3818120432297207 3.7984356691642374 1.3818120432297207 3 SUSCEPTIBLE 1.054877 3200.000000
1 48.67662941261848 49.41415410068846 4.35266865823235 6.507922222758388 4.35266865823235 6.507922222758388 3 SUSCEPTIBLE 0.000000 3200.000000
8 48.71794019179316 49.30866981086611 4.456343669127707 1.6219231536300183 4.456343669127707 1.6219231536300183 3 SUSCEPTIBLE 2.663506 3200.000000
4 48.741766615536605 49.223983281579734 4.366189699967911 4.476624022343526 4.366189699967911 4.476624022343526 3 SUSCEPTIBLE 8.455794 3200.000000
2 48.76007864924096 49.18587377680396 4.35478258431602 5.841421446537479 4.35478258431602 5.841421446537479 3 SUSCEPTIBLE 0.206147 3200.000000
6 48.7659197950839 49.322979185918506 4.352579381014589 3.106630218200893 4.352579381014589 3.106630218200893 3 SUSCEPTIBLE 8.111313 3200.000000
3 48.81739637728304 49.29314522591952 4.464599704162037 5.158020052962652 4.464599704162037 5.158020052962652 3 SUSCEPTIBLE 7.162935 3200.000000
7 48.97486103605996 49.52854728255275 4.420113663990868 2.355491364685569 4.420113663990868 2.355491364685569 3 SUSCEPTIBLE 7.709458 3200.000000
5 49.02352708268909 49.56957746958465 4.4563711131531445 3.8231203370498967 4.4563711131531445 3.8231203370498967 3 INFECTIOUS 0.000000 3200.000000
9 49.12915472171666 49.6767852064562 3.7984356691642374 1.3818120432297207 3.7984356691642374 1.3818120432297207 3 SUSCEPTIBLE 1.054877 3200.000000
2 49.18587377680396 49.61166890436696 4.35478258431602 5.841421446537479 4.35478258431602 5.841421446537479 3 SUSCEPTIBLE 0.206147 3200.000000
4 49.223983281579734 49.70619994762286 4.366189699967911 4.476624022343526 4.366189699967911 4.476624022343526 3 SUSCEPTIBLE 8.919954 3200.000000
3 49.29314522591952 49.768894074555995 4.464599704162037 5.158020052962652 4.464599704162037 5.158020052962652 3 SUSCEPTIBLE 7.162935 3200.000000
8 49.30866981086611 49.89939942993905 4.456343669127707 1.6219231536300183 4.456343669127707 1.6219231536300183 3 SUSCEPTIBLE 2.777011 3200.000000
6 49.322979185918506 49.88003857675311 4.352579381014589 3.106630218200893 4.352579381014589 3.106630218200893 3 SUSCEPTIBLE 8.969249 3200.000000
1 49.41415410068846 50.15167878875843 4.35266865823235 6.507922222758388 4.35266865823235 6.507922222758388 3 SUSCEPTIBLE 0.000000 3200.000000
10 49.41547634072149 50.27807897316016 3.440137866671724 3.0285297123734916 3.440137866671724 2.4696559757058454 3 SUSCEPTIBLE 4.394966 3200.000000
7 49.52854728255275 50.08223352904554 4.420113663990868 2.355491364685569 4.420113663990868 2.355491364685569 3 SUSCEPTIBLE 7.709458 3200.000000
5 49.56957746958465 50.11562785648021 4.4563711131531445 3.8231203370498967 4.4563711131531445 3.8231203370498967 3 INFECTIOUS 0.000000 3200.000000
2 49.61166890436696 50.03746403192996 4.35478258431602 5.841421446537479 4.35478258431602 5.841421446537479 3 SUSCEPTIBLE 0.206147 3200.000000
9 49.6767852064562 50.224415691195745 3.7984356691642374 1.3818120432297207 3.7984356691642374 1.3818120432297207 3 SUSCEPTIBLE 1.054877 3200.000000
4 49.70619994762286 50.18841661366599 4.366189699967911 4.476624022343526 4.366189699967911 4.476624022343526 3 SUSCEPTIBLE 9.383535 3200.000000
3 49.768894074555995 50.24464292319247 4.464599704162037 5.158020052962652 4.464599704162037 5.158020052962652 3 SUSCEPTIBLE 7.162935 3200.000000
6 49.88003857675311 50.43709796758771 4.352579381014589 3.106630218200893 4.352579381014589 3.106630218200893 3 SUSCEPTIBLE 8.969249 3200.000000
8 49.89939942993905 50.490129049012 4.456343669127707 1.6219231536300183 4.456343669127707 1.6219231536300183 3 SUSCEPTIBLE 2.777011 3200.000000
2 50.03746403192996 50.46325915949296 4.35478258431602 5.841421446537479 4.35478258431602 5.841421446537479 3 SUSCEPTIBLE 0.206147 3200.000000
7 50.08223352904554 50.635919775538326 4.420113663990868 2.355491364685569 4.420113663990868 2.355491364685569 3 SUSCEPTIBLE 8.550163 3200.000000
5 50.11562785648021 50.66167824337577 4.4563711131531445 3.8231203370498967 4.4563711131531445 3.8231203370498967 3 INFECTIOUS 0.000000 3200.000000
1 50.15167878875843 50.889203476828406 4.35266865823235 6.507922222758388 4.35266865823235 6.507922222758388 3 SUSCEPTIBLE 0.000000 3200.000000
4 50.18841661366599 50.67063327970912 4.366189699967911 4.476624022343526 4.366189699967911 4.476624022343526 3 SUSCEPTIBLE 9.916808 3200.000000
9 50.224415691195745 50.77204617593529 3.7984356691642374 1.3818120432297207 3.7984356691642374 1.3818120432297207 3 SUSCEPTIBLE 1.054877 3200.000000
3 50.24464292319247 50.72039177182895 4.464599704162037 5.158020052962652 4.464599704162037 5.158020052962652 3 SUSCEPTIBLE 7.162935 3200.000000
10 50.27807897316016 51.140681605598836 3.440137866671724 2.4696559757058454 3.402250028792611 1.9547159279870474 3 SUSCEPTIBLE 4.394966 3200.000000
6 50.43709796758771 50.994157358422314 4.352579381014589 3.106630218200893 4.352579381014589 3.106630218200893 3 SUSCEPTIBLE 8.969249 3200.000000
2 50.46325915949296 50.889054287055956 4.35478258431602 5.841421446537479 4.35478258431602 5.841421446537479 3 SUSCEPTIBLE 0.206147 3200.000000
8 50.490129049012 51.08085866808494 4.456343669127707 1.6219231536300183 4.456343669127707 1.6219231536300183 3 SUSCEPTIBLE 2.777011 3200.000000
7 50.635919775538326 51.189606022031114 4.420113663990868 2.355491364685569 4.420113663990868 2.355491364685569 3 SUSCEPTIBLE 9.005037 3200.000000
5 50.66167824337577 51.207728630271326 4.4563711131531445 3.8231203370498967 4.4563711131531445 3.8231203370498967 3 INFECTIOUS 0.000000 3200.000000
4 50.67063327970912 51.15284994575225 4.366189699967911 4.476624022343526 4.366189699967911 4.476624022343526 3 SUSCEPTIBLE 10.449631 3200.000000
3 50.72039177182895 51.19614062046543 4.464599704162037 5.158020052962652 4.464599704162037 5.158020052962652 3 SUSCEPTIBLE 7.162935 3200.000000
9 50.77204617593529 51.31967666067483 3.7984356691642374 1.3818120432297207 3.7984356691642374 1.3818120432297207 3 SUSCEPTIBLE 1.054877 3200.000000
2 50.889054287055956 51.314849414618955 4.35478258431602 5.841421446537479 4.35478258431602 5.841421446537479 3 SUSCEPTIBLE 0.206147 3200.000000
1 50.889203476828406 51.62672816489838 4.35266865823235 6.507922222758388 4.35266865823235 6.507922222758388 3 SUSCEPTIBLE 0.000000 3200.000000
6 50.994157358422314 51.551216749256916 4.352579381014589 3.106630218200893 4.352579381014589 3.106630218200893 3 SUSCEPTIBLE 8.969249 3200.000000
8 51.08085866808494 51.67158828715789 4.456343669127707 1.6219231536300183 4.456343669127707 1.6219231536300183 3 SUSCEPTIBLE 2.777011 3200.000000
10 51.140681605598836 52.00328423803751 3.402250028792611 1.9547159279870474 3.402250028792611 1.9547159279870474 3 SUSCEPTIBLE 4.506553 3200.000000
4 51.15284994575225 51.63506661179538 4.366189699967911 4.476624022343526 4.366189699967911 4.476624022343526 3 SUSCEPTIBLE 10.982009 3200.000000
7 51.189606022031114 51.7432922685239 4.420113663990868 2.355491364685569 4.420113663990868 2.355491364685569 3 SUSCEPTIBLE 9.459500 3200.000000
3 51.19614062046543 51.671889469101906 4.464599704162037 5.158020052962652 4.464599704162037 5.158020052962652 3 SUSCEPTIBLE 7.603532 3200.000000
5 51.207728630271326 51.753779017166885 4.4563711131531445 3.8231203370498967 4.360760905174113 3.785112823733897 3 INFECTIOUS 0.000000 3200.000000
2 51.314849414618955 51.740644542181954 4.35478258431602 5.841421446537479 4.35478258431602 5.841421446537479 3 SUSCEPTIBLE 0.206147 3200.000000
9 51.31967666067483 51.86730714541437 3.7984356691642374 1.3818120432297207 3.7984356691642374 1.3818120432297207 3 SUSCEPTIBLE 1.054877 3200.000000
6 51.551216749256916 52.10827614009152 4.352579381014589 3.106630218200893 4.352579381014589 3.106630218200893 3 SUSCEPTIBLE 8.969249 3200.000000
1 51.62672816489838 52.364252852968356 4.35266865823235 6.507922222758388 4.35266865823235 6.507922222758388 3 SUSCEPTIBLE 0.000000 3200.000000
4 51.63506661179538 52.11728327783851 4.366189699967911 4.476624022343526 4.366189699967911 4.476624022343526 3 SUSCEPTIBLE 10.982009 3200.000000
8 51.67158828715789 52.262317906230834 4.456343669127707 1.6219231536300183 4.456343669127707 1.6219231536300183 3 SUSCEPTIBLE 2.832577 3200.000000
3 51.671889469101906 52.147638317738384 4.464599704162037 5.158020052962652 4.464599704162037 5.158020052962652 3 SUSCEPTIBLE 8.483584 3200.000000
2 51.740644542181954 52.16643966974495 4.35478258431602 5.841421446537479 4.35478258431602 5.841421446537479 3 SUSCEPTIBLE 0.206147 3200.000000
7 51.7432922685239 52.29697851501669 4.420113663990868 2.355491364685569 4.420113663990868 2.355491364685569 3 SUSCEPTIBLE 9.913754 3200.000000
5 51.753779017166885 52.29982940406244 4.360760905174113 3.785112823733897 4.360760905174113 3.785112823733897 3 INFECTIOUS 0.000000 3200.000000
9 51.86730714541437 52.414937630153915 3.7984356691642374 1.3818120432297207 3.7984356691642374 1.3818120432297207 3 SUSCEPTIBLE 1.054877 3200.000000
10 52.00328423803751 52.86588687047618 3.402250028792611 1.9547159279870474 3.402250028792611 1.9547159279870474 3 SUSCEPTIBLE 4.673313 3200.000000
6 52.10827614009152 52.66533553092612 4.352579381014589 3.106630218200893 4.352579381014589 3.106630218200893 3 SUSCEPTIBLE 9.959472 3200.000000
4 52.11728327783851 52.59949994388164 4.366189699967911 4.476624022343526 4.366189699967911 4.476624022343526 3 SUSCEPTIBLE 10.982009 3200.000000
3 52.147638317738384 52.62338716637486 4.464599704162037 5.158020052962652 4.464599704162037 5.158020052962652 3 SUSCEPTIBLE 8.923041 3200.000000
2 52.16643966974495 52.59223479730795 4.35478258431602 5.841421446537479 4.35478258431602 5.841421446537479 3 SUSCEPTIBLE 0.206147 3200.000000
8 52.262317906230834 52.85304752530378 4.456343669127707 1.6219231536300183 4.456343669127707 1.6219231536300183 3 SUSCEPTIBLE 2.888117 3200.000000
7 52.29697851501669 52.85066476150948 4.420113663990868 2.355491364685569 4.420113663990868 2.355491364685569 3 SUSCEPTIBLE 9.913754 3200.000000
5 52.29982940406244 52.845879790958 4.360760905174113 3.785112823733897 4.360760905174113 3.785112823733897 3 INFECTIOUS 0.000000 3200.000000
1 52.364252852968356 53.10177754103833 4.35266865823235 6.507922222758388 4.35266865823235 6.507922222758388 3 SUSCEPTIBLE 0.000000 3200.000000
9 52.414937630153915 52.96256811489346 3.7984356691642374 1.3818120432297207 3.7984356691642374 1.3818120432297207 3 SUSCEPTIBLE 1.054877 3200.000000
2 52.59223479730795 53.01802992487095 4.35478258431602 5.841421446537479 4.35478258431602 5.841421446537479 3 SUSCEPTIBLE 0.206147 3200.000000
4 52.59949994388164 53.08171660992477 4.366189699967911 4.476624022343526 4.366189699967911 4.476624022343526 3 SUSCEPTIBLE 10.982009 3200.000000
3 52.62338716637486 53.09913601501134 4.464599704162037 5.158020052962652 4.339917798701828 5.159357344864628 3 SUSCEPTIBLE 9.362294 3200.000000
6 52.66533553092612 53.222394921760724 4.352579381014589 3.106630218200893 4.352579381014589 3.106630218200893 3 SUSCEPTIBLE 10.454240 3200.000000
5 52.845879790958 53.39193017785356 4.360760905174113 3.785112823733897 4.360760905174113 3.785112823733897 3 INFECTIOUS 0.000000 3200.000000
7 52.85066476150948 53.404351008002266 4.420113663990868 2.355491364685569 4.420113663990868 2.355491364685569 3 SUSCEPTIBLE 9.913754 3200.000000
8 52.85304752530378 53.443777144376725 4.456343669127707 1.6219231536300183 4.456343669127707 1.6219231536300183 3 SUSCEPTIBLE 2.999121 3200.000000
10 52.86588687047618 53.728489502914854 3.402250028792611 1.9547159279870474 3.402250028792611 1.9547159279870474 3 SUSCEPTIBLE 4.673313 3200.000000
9 52.96256811489346 53.510198599633 3.7984356691642374 1.3818120432297207 3.7984356691642374 1.3818120432297207 3 SUSCEPTIBLE 1.054877 3200.000000
2 53.01802992487095 53.44382505243395 4.35478258431602 5.841421446537479 4.35478258431602 5.841421446537479 3 SUSCEPTIBLE 0.206147 3200.000000
4 53.08171660992477 53.5639332759679 4.366189699967911 4.476624022343526 4.366189699967911 4.476624022343526 3 SUSCEPTIBLE 10.982009 3200.000000
3 53.09913601501134 53.57488486364782 4.339917798701828 5.159357344864628 4.339917798701828 5.159357344864628 3 SUSCEPTIBLE 9.362294 3200.000000
1 53.10177754103833 53.839302229108306 4.35266865823235 6.507922222758388 4.35266865823235 6.507922222758388 3 SUSCEPTIBLE 0.000000 3200.000000
6 53.222394921760724 53.77945431259533 4.352579381014589 3.106630218200893 4.352579381014589 3.106630218200893 3 SUSCEPTIBLE 11.441623 3200.000000
5 53.39193017785356 53.93798056474912 4.360760905174113 3.785112823733897 4.360760905174113 3.785112823733897 3 INFECTIOUS 0.000000 3200.000000
7 53.404351008002266 53.95803725449505 4.420113663990868 2.355491364685569 4.420113663990868 2.355491364685569 3 SUSCEPTIBLE 9.913754 3200.000000
8 53.443777144376725 54.03450676344967 4.456343669127707 1.6219231536300183 4.456343669127707 1.6219231536300183 3 SUSCEPTIBLE 3.054584 3200.000000
2 53.44382505243395 53.86962017999695 4.35478258431602 5.841421446537479 4.35478258431602 5.841421446537479 3 SUSCEPTIBLE 0.206147 3200.000000
9 53.510198599633 54.05782908437254 3.7984356691642374 1.3818120432297207 3.7984356691642374 1.3818120432297207 3 SUSCEPTIBLE 1.054877 3200.000000
4 53.5639332759679 54.04614994201103 4.366189699967911 4.476624022343526 4.366189699967911 4.476624022343526 3 SUSCEPTIBLE 11.511541 3200.000000
3 53.57488486364782 54.050633712284295 4.339917798701828 5.159357344864628 4.339917798701828 5.159357344864628 3 SUSCEPTIBLE 9.362294 3200.000000
10 53.728489502914854 54.59109213535353 3.402250028792611 1.9547159279870474 3.402250028792611 1.9547159279870474 3 SUSCEPTIBLE 4.673313 3200.000000
6 53.77945431259533 54.33651370342993 4.352579381014589 3.106630218200893 4.352579381014589 3.106630218200893 3 SUSCEPTIBLE 11.441623 3200.000000
1 53.839302229108306 54.57682691717828 4.35266865823235 6.507922222758388 4.35266865823235 6.507922222758388 3 SUSCEPTIBLE 0.000000 3200.000000
2 53.86962017999695 54.29541530755995 4.35478258431602 5.841421446537479 4.35478258431602 5.841421446537479 3 SUSCEPTIBLE 0.206147 3200.000000
5 53.93798056474912 54.48403095164468 4.360760905174113 3.785112823733897 4.360760905174113 3.785112823733897 3 INFECTIOUS 0.000000 3200.000000
7 53.95803725449505 54.51172350098784 4.420113663990868 2.355491364685569 4.420113663990868 2.355491364685569 3 SUSCEPTIBLE 10.365523 3200.000000
8 54.03450676344967 54.625236382522615 4.456343669127707 1.6219231536300183 4.456343669127707 1.6219231536300183 3 SUSCEPTIBLE 3.054584 3200.000000
4 54.04614994201103 54.52836660805416 4.366189699967911 4.476624022343526 4.366189699967911 4.476624022343526 3 SUSCEPTIBLE 12.640139 3200.000000
3 54.050633712284295 54.52638256092077 4.339917798701828 5.159357344864628 4.339917798701828 5.159357344864628 3 SUSCEPTIBLE 9.362294 3200.000000
9 54.05782908437254 54.605459569112085 3.7984356691642374 1.3818120432297207 3.7984356691642374 1.3818120432297207 3 SUSCEPTIBLE 1.054877 3200.000000
2 54.29541530755995 54.72121043512295 4.35478258431602 5.841421446537479 4.35478258431602 5.841421446537479 3 SUSCEPTIBLE 0.206147 3200.000000
6 54.33651370342993 54.89357309426453 4.352579381014589 3.106630218200893 4.352579381014589 3.106630218200893 3 SUSCEPTIBLE 11.441623 3200.000000
5 54.48403095164468 55.030081338540235 4.360760905174113 3.785112823733897 4.360760905174113 3.785112823733897 3 INFECTIOUS 0.000000 3200.000000
7 54.51172350098784 55.06540974748063 4.420113663990868 2.355491364685569 4.420113663990868 2.355491364685569 3 SUSCEPTIBLE 11.408936 3200.000000
3 54.52638256092077 55.00213140955725 4.339917798701828 5.159357344864628 4.339917798701828 5.159357344864628 3 SUSCEPTIBLE 9.362294 3200.000000
4 54.52836660805416 55.010583274097286 4.366189699967911 4.476624022343526 4.366189699967911 4.476624022343526 3 SUSCEPTIBLE 13.239172 3200.000000
1 54.57682691717828 55.314351605248255 4.35266865823235 6.507922222758388 4.35266865823235 6.507922222758388 3 SUSCEPTIBLE 0.000000 3200.000000
10 54.59109213535353 55.4536947677922 3.402250028792611 1.9547159279870474 3.402250028792611 1.9547159279870474 3 SUSCEPTIBLE 4.728699 3200.000000
9 54.605459569112085 55.15309005385163 3.7984356691642374 1.3818120432297207 3.7984356691642374 1.3818120432297207 3 SUSCEPTIBLE 1.054877 3200.000000
8 54.625236382522615 55.21596600159556 4.456343669127707 1.6219231536300183 4.456343669127707 1.6219231536300183 3 SUSCEPTIBLE 3.054584 3200.000000
2 54.72121043512295 55.14700556268595 4.35478258431602 5.841421446537479 4.35478258431602 5.841421446537479 3 SUSCEPTIBLE 0.206147 3200.000000
6 54.89357309426453 55.450632485099135 4.352579381014589 3.106630218200893 4.352579381014589 3.106630218200893 3 SUSCEPTIBLE 11.441623 3200.000000
3 55.00213140955725 55.47788025819373 4.339917798701828 5.159357344864628 4.339917798701828 5.159357344864628 3 SUSCEPTIBLE 9.905690 3200.000000
4 55.010583274097286 55.492799940140415 4.366189699967911 4.476624022343526 4.366189699967911 4.476624022343526 3 SUSCEPTIBLE 13.837928 3200.000000
5 55.030081338540235 55.57613172543579 4.360760905174113 3.785112823733897 4.360760905174113 3.785112823733897 3 INFECTIOUS 0.000000 3200.000000
7 55.06540974748063 55.61909599397342 4.420113663990868 2.355491364685569 4.420113663990868 2.355491364685569 3 SUSCEPTIBLE 11.930281 3200.000000
2 55.14700556268595 55.57280069024895 4.35478258431602 5.841421446537479 4.35478258431602 5.841421446537479 3 SUSCEPTIBLE 0.206147 3200.000000
9 55.15309005385163 55.70072053859117 3.7984356691642374 1.3818120432297207 3.7984356691642374 1.3818120432297207 3 SUSCEPTIBLE 1.054877 3200.000000
8 55.21596600159556 55.806695620668506 4.456343669127707 1.6219231536300183 4.456343669127707 1.6219231536300183 3 SUSCEPTIBLE 3.054584 3200.000000
1 55.314351605248255 56.05187629331823 4.35266865823235 6.507922222758388 4.35266865823235 6.507922222758388 3 SUSCEPTIBLE 0.000000 3200.000000
6 55.450632485099135 56.00769187593374 4.352579381014589 3.106630218200893 4.352579381014589 3.106630218200893 3 SUSCEPTIBLE 11.441623 3200.000000
10 55.4536947677922 56.31629740023087 3.402250028792611 1.9547159279870474 3.402250028792611 1.9547159279870474 3 SUSCEPTIBLE 4.839395 3200.000000
3 55.47788025819373 55.953629106830206 4.339917798701828 5.159357344864628 4.339917798701828 5.159357344864628 3 SUSCEPTIBLE 10.448834 3200.000000
4 55.492799940140415 55.975016606183544 4.366189699967911 4.476624022343526 4.366189699967911 4.476624022343526 3 SUSCEPTIBLE 13.837928 3200.000000
2 55.57280069024895 55.998595817811946 4.35478258431602 5.841421446537479 4.35478258431602 5.841421446537479 3 SUSCEPTIBLE 0.206147 3200.000000
5 55.57613172543579 56.12218211233135 4.360760905174113 3.785112823733897 4.360760905174113 3.785112823733897 3 INFECTIOUS 0.000000 3200.000000
7 55.61909599397342 56.172782240466205 4.420113663990868 2.355491364685569 4.420113663990868 2.355491364685569 3 SUSCEPTIBLE 12.451385 3200.000000
9 55.70072053859117 56.24835102333071 3.7984356691642374 1.3818120432297207 3.7984356691642374 1.3818120432297207 3 SUSCEPTIBLE 1.054877 3200.000000
8 55.806695620668506 56.39742523974145 4.456343669127707 1.6219231536300183 4.456343669127707 1.6219231536300183 3 SUSCEPTIBLE 3.109893 3200.000000
3 55.953629106830206 56.429377955466684 4.339917798701828 5.159357344864628 4.339917798701828 5.159357344864628 3 SUSCEPTIBLE 10.991728 3200.000000
4 55.975016606183544 56.457233272226674 4.366189699967911 4.476624022343526 4.366189699967911 4.476624022343526 3 SUSCEPTIBLE 13.837928 3200.000000
2 55.998595817811946 56.424390945374945 4.35478258431602 5.841421446537479 4.35478258431602 5.841421446537479 3 SUSCEPTIBLE 0.206147 3200.000000
6 56.00769187593374 56.56475126676834 4.352579381014589 3.106630218200893 4.352579381014589 3.106630218200893 3 SUSCEPTIBLE 12.566059 3200.000000
1 56.05187629331823 56.789400981388205 4.35266865823235 6.507922222758388 4.35266865823235 6.507922222758388 3 SUSCEPTIBLE 0.000000 3200.000000
5 56.12218211233135 56.66823249922691 4.360760905174113 3.785112823733897 4.360760905174113 3.785112823733897 3 INFECTIOUS 0.000000 3200.000000
7 56.172782240466205 56.72646848695899 4.420113663990868 2.355491364685569 4.420113663990868 2.355491364685569 3 SUSCEPTIBLE 12.451385 3200.000000
9 56.24835102333071 56.795981508070255 3.7984356691642374 1.3818120432297207 3.7984356691642374 1.3818120432297207 3 SUSCEPTIBLE 1.054877 3200.000000
10 56.31629740023087 57.178900032669546 3.402250028792611 1.9547159279870474 3.402250028792611 1.9547159279870474 3 SUSCEPTIBLE 4.949989 3200.000000
8 56.39742523974145 56.9881548588144 4.456343669127707 1.6219231536300183 4.456343669127707 1.6219231536300183 3 SUSCEPTIBLE 3.165177 3200.000000
2 56.424390945374945 56.850186072937944 4.35478258431602 5.841421446537479 4.35478258431602 5.841421446537479 3 SUSCEPTIBLE 0.206147 3200.000000
3 56.429377955466684 56.90512680410316 4.339917798701828 5.159357344864628 4.339917798701828 5.159357344864628 3 SUSCEPTIBLE 12.076762 3200.000000
4 56.457233272226674 56.9394499382698 4.366189699967911 4.476624022343526 4.366189699967911 4.476624022343526 3 SUSCEPTIBLE 13.837928 3200.000000
6 56.56475126676834 57.12181065760294 4.352579381014589 3.106630218200893 4.352579381014589 3.106630218200893 3 SUSCEPTIBLE 13.127887 3200.000000
5 56.66823249922691 57.21428288612247 4.360760905174113 3.785112823733897 4.360760905174113 3.785112823733897 3 INFECTIOUS 0.000000 3200.000000
7 56.72646848695899 57.28015473345178 4.420113663990868 2.355491364685569 4.420113663990868 2.355491364685569 3 SUSCEPTIBLE 12.451385 3200.000000
1 56.789400981388205 57.52692566945818 4.35266865823235 6.507922222758388 4.35266865823235 6.507922222758388 3 SUSCEPTIBLE 0.000000 3200.000000
9 56.795981508070255 57.3436119928098 3.7984356691642374 1.3818120432297207 3.7984356691642374 1.3818120432297207 3 SUSCEPTIBLE 1.054877 3200.000000
2 56.850186072937944 57.275981200500944 4.35478258431602 5.841421446537479 4.35478258431602 5.841421446537479 3 SUSCEPTIBLE 0.206147 3200.000000
3 56.90512680410316 57.38087565273964 4.339917798701828 5.159357344864628 4.339917798701828 5.159357344864628 3 SUSCEPTIBLE 12.076762 3200.000000
4 56.9394499382698 57.42166660431293 4.366189699967911 4.476624022343526 4.366189699967911 4.476624022343526 3 SUSCEPTIBLE 13.837928 3200.000000
8 56.9881548588144 57.57888447788734 4.456343669127707 1.6219231536300183 4.456343669127707 1.6219231536300183 3 SUSCEPTIBLE 3.275669 3200.000000
6 57.12181065760294 57.678870048437545 4.352579381014589 3.106630218200893 4.352579381014589 3.106630218200893 3 SUSCEPTIBLE 13.689456 3200.000000
10 57.178900032669546 58.04150266510822 3.402250028792611 1.9547159279870474 3.402250028792611 1.9547159279870474 3 SUSCEPTIBLE 4.949989 3200.000000
5 57.21428288612247 57.76033327301803 4.360760905174113 3.785112823733897 4.360760905174113 3.785112823733897 3 INFECTIOUS 0.000000 3200.000000
2 57.275981200500944 57.70177632806394 4.35478258431602 5.841421446537479 4.35478258431602 5.841421446537479 3 SUSCEPTIBLE 0.206147 3200.000000
7 57.28015473345178 57.83384097994457 4.420113663990868 2.355491364685569 4.420113663990868 2.355491364685569 3 SUSCEPTIBLE 12.451385 3200.000000
9 57.3436119928098 57.89124247754934 3.7984356691642374 1.3818120432297207 3.7984356691642374 1.3818120432297207 3 SUSCEPTIBLE 1.054877 3200.000000
3 57.38087565273964 57.85662450137612 4.339917798701828 5.159357344864628 4.339917798701828 5.159357344864628 3 SUSCEPTIBLE 12.076762 3200.000000
4 57.42166660431293 57.90388327035606 4.366189699967911 4.476624022343526 4.366189699967911 4.476624022343526 3 SUSCEPTIBLE 14.435026 3200.000000
1 57.52692566945818 58.264450357528155 4.35266865823235 6.507922222758388 4.35266865823235 6.507922222758388 3 SUSCEPTIBLE 0.000000 3200.000000
8 57.57888447788734 58.16961409696029 4.456343669127707 1.6219231536300183 4.456343669127707 1.6219231536300183 3 SUSCEPTIBLE 3.330877 3200.000000
6 57.678870048437545 58.23592943927215 4.352579381014589 3.106630218200893 4.352579381014589 3.106630218200893 3 SUSCEPTIBLE 14.250765 3200.000000
2 57.70177632806394 58.12757145562694 4.35478258431602 5.841421446537479 4.35478258431602 5.841421446537479 3 SUSCEPTIBLE 0.206147 3200.000000
5 57.76033327301803 58.306383659913585 4.360760905174113 3.785112823733897 4.360760905174113 3.785112823733897 3 INFECTIOUS 0.000000 3200.000000
7 57.83384097994457 58.387527226437356 4.420113663990868 2.355491364685569 4.420113663990868 2.355491364685569 3 SUSCEPTIBLE 12.971047 3200.000000
3 57.85662450137612 58.332373350012595 4.339917798701828 5.159357344864628 4.440004432958249 5.157226227362015 3 SUSCEPTIBLE 12.076762 3200.000000
9 57.89124247754934 58.43887296228888 3.7984356691642374 1.3818120432297207 3.7984356691642374 1.3818120432297207 3 SUSCEPTIBLE 1.054877 3200.000000
4 57.90388327035606 58.38609993639919 4.366189699967911 4.476624022343526 4.366189699967911 4.476624022343526 3 SUSCEPTIBLE 15.031849 3200.000000
10 58.04150266510822 58.90410529754689 3.402250028792611 1.9547159279870474 3.402250028792611 1.9547159279870474 3 SUSCEPTIBLE 4.949989 3200.000000
2 58.12757145562694 58.55336658318994 4.35478258431602 5.841421446537479 4.35478258431602 5.841421446537479 3 SUSCEPTIBLE 0.206147 3200.000000
8 58.16961409696029 58.76034371603323 4.456343669127707 1.6219231536300183 4.456343669127707 1.6219231536300183 3 SUSCEPTIBLE 3.330877 3200.000000
6 58.23592943927215 58.79298883010675 4.352579381014589 3.106630218200893 4.352579381014589 3.106630218200893 3 SUSCEPTIBLE 14.250765 3200.000000
1 58.264450357528155 59.00197504559813 4.35266865823235 6.507922222758388 4.35266865823235 6.507922222758388 3 SUSCEPTIBLE 0.000000 3200.000000
5 58.306383659913585 58.852434046809144 4.360760905174113 3.785112823733897 4.360760905174113 3.785112823733897 3 INFECTIOUS 0.000000 3200.000000
3 58.332373350012595 58.80812219864907 4.440004432958249 5.157226227362015 4.440004432958249 5.157226227362015 3 SUSCEPTIBLE 12.076762 3200.000000
4 58.38609993639919 58.86831660244232 4.366189699967911 4.476624022343526 4.366189699967911 4.476624022343526 3 SUSCEPTIBLE 15.697882 3200.000000
7 58.387527226437356 58.941213472930144 4.420113663990868 2.355491364685569 4.420113663990868 2.355491364685569 3 SUSCEPTIBLE 13.560000 3200.000000
9 58.43887296228888 58.986503447028426 3.7984356691642374 1.3818120432297207 3.7984356691642374 1.3818120432297207 3 SUSCEPTIBLE 1.054877 3200.000000
2 58.55336658318994 58.97916171075294 4.35478258431602 5.841421446537479 4.35478258431602 5.841421446537479 3 SUSCEPTIBLE 0.206147 3200.000000
8 58.76034371603323 59.35107333510618 4.456343669127707 1.6219231536300183 4.456343669127707 1.6219231536300183 3 SUSCEPTIBLE 3.330877 3200.000000
6 58.79298883010675 59.35004822094135 4.352579381014589 3.106630218200893 4.352579381014589 3.106630218200893 3 SUSCEPTIBLE 14.250765 3200.000000
3 58.80812219864907 59.28387104728555 4.440004432958249 5.157226227362015 4.440004432958249 5.157226227362015 3 SUSCEPTIBLE 12.651352 3200.000000
5 58.852434046809144 59.3984844337047 4.360760905174113 3.785112823733897 4.360760905174113 3.785112823733897 3 INFECTIOUS 0.000000 3200.000000
4 58.86831660244232 59.35053326848545 4.366189699967911 4.476624022343526 4.366189699967911 4.476624022343526 3 SUSCEPTIBLE 17.029025 3200.000000
10 58.90410529754689 59.766707929985564 3.402250028792611 1.9547159279870474 3.402250028792611 1.9547159279870474 3 SUSCEPTIBLE 5.060226 3200.000000
7 58.941213472930144 59.49489971942293 4.420113663990868 2.355491364685569 4.420113663990868 2.355491364685569 3 SUSCEPTIBLE 14.737089 3200.000000
2 58.97916171075294 59.40495683831594 4.35478258431602 5.841421446537479 4.35478258431602 5.841421446537479 3 SUSCEPTIBLE 0.206147 3200.000000
9 58.986503447028426 59.53413393176797 3.7984356691642374 1.3818120432297207 3.7984356691642374 1.3818120432297207 3 SUSCEPTIBLE 1.054877 3200.000000
1 59.00197504559813 59.739499733668104 4.35266865823235 6.507922222758388 4.35266865823235 6.507922222758388 3 SUSCEPTIBLE 0.000000 3200.000000
3 59.28387104728555 59.75961989592203 4.440004432958249 5.157226227362015 4.440004432958249 5.157226227362015 3 SUSCEPTIBLE 13.225675 3200.000000
6 59.35004822094135 59.907107611775956 4.352579381014589 3.106630218200893 4.352579381014589 3.106630218200893 3 SUSCEPTIBLE 14.250765 3200.000000
4 59.35053326848545 59.83274993452858 4.366189699967911 4.476624022343526 4.366189699967911 4.476624022343526 3 SUSCEPTIBLE 17.029025 3200.000000
8 59.35107333510618 59.941802954179124 4.456343669127707 1.6219231536300183 4.456343669127707 1.6219231536300183 3 SUSCEPTIBLE 3.330877 3200.000000
5 59.3984844337047 59.94453482060026 4.360760905174113 3.785112823733897 4.360760905174113 3.785112823733897 3 INFECTIOUS 0.000000 3200.000000
2 59.40495683831594 59.83075196587894 4.35478258431602 5.841421446537479 4.35478258431602 5.841421446537479 3 SUSCEPTIBLE 0.206147 3200.000000
7 59.49489971942293 60.04858596591572 4.420113663990868 2.355491364685569 4.420113663990868 2.355491364685569 3 SUSCEPTIBLE 15.325226 3200.000000
9 59.53413393176797 60.08176441650751 3.7984356691642374 1.3818120432297207 3.7984356691642374 1.3818120432297207 3 SUSCEPTIBLE 1.054877 3200.000000
1 59.739499733668104 60.47702442173808 4.35266865823235 6.507922222758388 4.35266865823235 6.507922222758388 3 SUSCEPTIBLE 0.000000 3200.000000
3 59.75961989592203 60.23536874455851 4.440004432958249 5.157226227362015 4.440004432958249 5.157226227362015 3 SUSCEPTIBLE 13.799734 3200.000000
10 59.766707929985564 60.62931056242424 3.402250028792611 1.9547159279870474 3.402250028792611 1.9547159279870474 3 SUSCEPTIBLE 5.170360 3200.000000
2 59.83075196587894 60.25654709344194 4.35478258431602 5.841421446537479 4.35478258431602 5.841421446537479 3 SUSCEPTIBLE 0.206147 3200.000000
4 59.83274993452858 60.31496660057171 4.366189699967911 4.476624022343526 4.366189699967911 4.476624022343526 3 SUSCEPTIBLE 17.029025 3200.000000
6 59.907107611775956 60.46416700261056 4.352579381014589 3.106630218200893 4.352579381014589 3.106630218200893 3 SUSCEPTIBLE 14.879878 3200.000000
8 59.941802954179124 60.53253257325207 4.456343669127707 1.6219231536300183 4.456343669127707 1.6219231536300183 3 SUSCEPTIBLE 3.385931 3200.000000
5 59.94453482060026 60.49058520749582 4.360760905174113 3.785112823733897 4.360760905174113 3.785112823733897 3 INFECTIOUS 0.000000 3200.000000
7 60.04858596591572 60.60227221240851 4.420113663990868 2.355491364685569 4.420113663990868 2.355491364685569 3 SUSCEPTIBLE 15.325226 3200.000000
9 60.08176441650751 60.62939490124705 3.7984356691642374 1.3818120432297207 3.7984356691642374 1.3818120432297207 3 SUSCEPTIBLE 1.054877 3200.000000
3 60.23536874455851 60.711117593194984 4.440004432958249 5.157226227362015 4.440004432958249 5.157226227362015 3 SUSCEPTIBLE 14.373527 3200.000000
2 60.25654709344194 60.68234222100494 4.35478258431602 5.841421446537479 4.35478258431602 5.841421446537479 3 SUSCEPTIBLE 0.206147 3200.000000
4 60.31496660057171 60.79718326661484 4.366189699967911 4.476624022343526 4.366189699967911 4.476624022343526 3 SUSCEPTIBLE 17.029025 3200.000000
6 60.46416700261056 61.02122639344516 4.352579381014589 3.106630218200893 4.352579381014589 3.106630218200893 3 SUSCEPTIBLE 16.137232 3200.000000
1 60.47702442173808 61.214549109808054 4.35266865823235 6.507922222758388 4.35266865823235 6.507922222758388 3 SUSCEPTIBLE 0.000000 3200.000000
5 60.49058520749582 61.03663559439138 4.360760905174113 3.785112823733897 4.360760905174113 3.785112823733897 3 INFECTIOUS 0.000000 3200.000000
8 60.53253257325207 61.123262192325015 4.456343669127707 1.6219231536300183 4.456343669127707 1.6219231536300183 3 SUSCEPTIBLE 3.495964 3200.000000
7 60.60227221240851 61.155958458901296 4.420113663990868 2.355491364685569 4.420113663990868 2.355491364685569 3 SUSCEPTIBLE 15.325226 3200.000000
10 60.62931056242424 61.49191319486291 3.402250028792611 1.9547159279870474 3.402250028792611 1.9547159279870474 3 SUSCEPTIBLE 5.225390 3200.000000
9 60.62939490124705 61.177025385986596 3.7984356691642374 1.3818120432297207 3.7984356691642374 1.3818120432297207 3 SUSCEPTIBLE 1.054877 3200.000000
2 60.68234222100494 61.108137348567936 4.35478258431602 5.841421446537479 4.35478258431602 5.841421446537479 3 SUSCEPTIBLE 0.206147 3200.000000
3 60.711117593194984 61.18686644183146 4.440004432958249 5.157226227362015 4.440004432958249 5.157226227362015 3 SUSCEPTIBLE 14.947055 3200.000000
4 60.79718326661484 61.27939993265797 4.366189699967911 4.476624022343526 4.366189699967911 4.476624022343526 3 SUSCEPTIBLE 17.029025 3200.000000
6 61.02122639344516 61.578285784279764 4.352579381014589 3.106630218200893 4.352579381014589 3.106630218200893 3 SUSCEPTIBLE 16.765474 3200.000000
5 61.03663559439138 61.582685981286936 4.360760905174113 3.785112823733897 4.360760905174113 3.785112823733897 3 INFECTIOUS 0.000000 3200.000000
2 61.108137348567936 61.533932476130936 4.35478258431602 5.841421446537479 4.35478258431602 5.841421446537479 3 SUSCEPTIBLE 0.206147 3200.000000
8 61.123262192325015 61.71399181139796 4.456343669127707 1.6219231536300183 4.456343669127707 1.6219231536300183 3 SUSCEPTIBLE 3.550942 3200.000000
7 61.155958458901296 61.70964470539408 4.420113663990868 2.355491364685569 4.420113663990868 2.355491364685569 3 SUSCEPTIBLE 15.325226 3200.000000
9 61.177025385986596 61.72465587072614 3.7984356691642374 1.3818120432297207 3.7984356691642374 1.3818120432297207 3 SUSCEPTIBLE 1.054877 3200.000000
3 61.18686644183146 61.66261529046794 4.440004432958249 5.157226227362015 4.440004432958249 5.157226227362015 3 SUSCEPTIBLE 14.947055 3200.000000
1 61.214549109808054 61.95207379787803 4.35266865823235 6.507922222758388 4.35266865823235 6.507922222758388 3 SUSCEPTIBLE 0.000000 3200.000000
4 61.27939993265797 61.761616598701096 4.366189699967911 4.476624022343526 4.366189699967911 4.476624022343526 3 SUSCEPTIBLE 17.692601 3200.000000
10 61.49191319486291 62.35451582730158 3.402250028792611 1.9547159279870474 3.402250028792611 1.9547159279870474 3 SUSCEPTIBLE 5.225390 3200.000000
2 61.533932476130936 61.959727603693935 4.35478258431602 5.841421446537479 4.35478258431602 5.841421446537479 3 SUSCEPTIBLE 0.206147 3200.000000
6 61.578285784279764 62.13534517511437 4.352579381014589 3.106630218200893 4.352579381014589 3.106630218200893 3 SUSCEPTIBLE 17.393425 3200.000000
5 61.582685981286936 62.128736368182494 4.360760905174113 3.785112823733897 4.360760905174113 3.785112823733897 3 INFECTIOUS 0.000000 3200.000000
3 61.66261529046794 62.13836413910442 4.440004432958249 5.157226227362015 4.440004432958249 5.157226227362015 3 SUSCEPTIBLE 14.947055 3200.000000
7 61.70964470539408 62.26333095188687 4.420113663990868 2.355491364685569 4.420113663990868 2.355491364685569 3 SUSCEPTIBLE 15.911735 3200.000000
8 61.71399181139796 62.304721430470906 4.456343669127707 1.6219231536300183 4.456343669127707 1.6219231536300183 3 SUSCEPTIBLE 3.605895 3200.000000
9 61.72465587072614 62.27228635546568 3.7984356691642374 1.3818120432297207 3.7984356691642374 1.3818120432297207 3 SUSCEPTIBLE 1.054877 3200.000000
4 61.761616598701096 62.243833264744225 4.366189699967911 4.476624022343526 4.366189699967911 4.476624022343526 3 SUSCEPTIBLE 18.355869 3200.000000
1 61.95207379787803 62.689598485948004 4.35266865823235 6.507922222758388 4.35266865823235 6.507922222758388 3 SUSCEPTIBLE 0.000000 3200.000000
2 61.959727603693935 62.385522731256934 4.35478258431602 5.841421446537479 4.35478258431602 5.841421446537479 3 SUSCEPTIBLE 0.206147 3200.000000
5 62.128736368182494 62.67478675507805 4.360760905174113 3.785112823733897 4.360760905174113 3.785112823733897 3 INFECTIOUS 0.000000 3200.000000
6 62.13534517511437 62.69240456594897 4.352579381014589 3.106630218200893 4.352579381014589 3.106630218200893 3 SUSCEPTIBLE 17.393425 3200.000000
3 62.13836413910442 62.614112987740896 4.440004432958249 5.157226227362015 4.440004432958249 5.157226227362015 3 SUSCEPTIBLE 14.947055 3200.000000
4 62.243833264744225 62.726049930787354 4.366189699967911 4.476624022343526 4.366189699967911 4.476624022343526 3 SUSCEPTIBLE 19.089098 3200.000000
7 62.26333095188687 62.81701719837966 4.420113663990868 2.355491364685569 4.420113663990868 2.355491364685569 3 SUSCEPTIBLE 16.568239 3200.000000
9 62.27228635546568 62.819916840205224 3.7984356691642374 1.3818120432297207 3.7984356691642374 1.3818120432297207 3 SUSCEPTIBLE 1.054877 3200.000000
8 62.304721430470906 62.89545104954385 4.456343669127707 1.6219231536300183 4.456343669127707 1.6219231536300183 3 SUSCEPTIBLE 3.605895 3200.000000
10 62.35451582730158 63.217118459740256 3.402250028792611 1.9547159279870474 3.402250028792611 1.9547159279870474 3 SUSCEPTIBLE 5.225390 3200.000000
2 62.385522731256934 62.81131785881993 4.35478258431602 5.841421446537479 4.35478258431602 5.841421446537479 3 SUSCEPTIBLE 0.206147 3200.000000
3 62.614112987740896 63.08986183637737 4.440004432958249 5.157226227362015 4.440004432958249 5.157226227362015 3 SUSCEPTIBLE 14.947055 3200.000000
5 62.67478675507805 63.22083714197361 4.360760905174113 3.785112823733897 4.360760905174113 3.785112823733897 3 INFECTIOUS 0.000000 3200.000000
1 62.689598485948004 63.42712317401798 4.35266865823235 6.507922222758388 4.35266865823235 6.507922222758388 3 SUSCEPTIBLE 0.000000 3200.000000
6 62.69240456594897 63.24946395678357 4.352579381014589 3.106630218200893 4.352579381014589 3.106630218200893 3 SUSCEPTIBLE 17.393425 3200.000000
4 62.726049930787354 63.208266596830484 4.366189699967911 4.476624022343526 4.366189699967911 4.476624022343526 3 SUSCEPTIBLE 19.821989 3200.000000
2 62.81131785881993 63.23711298638293 4.35478258431602 5.841421446537479 4.35478258431602 5.841421446537479 3 SUSCEPTIBLE 0.206147 3200.000000
7 62.81701719837966 63.37070344487245 4.420113663990868 2.355491364685569 4.420113663990868 2.355491364685569 3 SUSCEPTIBLE 17.880338 3200.000000
9 62.819916840205224 63.367547324944766 3.7984356691642374 1.3818120432297207 3.7984356691642374 1.3818120432297207 3 SUSCEPTIBLE 1.054877 3200.000000
8 62.89545104954385 63.4861806686168 4.456343669127707 1.6219231536300183 4.456343669127707 1.6219231536300183 3 SUSCEPTIBLE 3.605895 3200.000000
3 63.08986183637737 63.56561068501385 4.440004432958249 5.157226227362015 4.440004432958249 5.157226227362015 3 SUSCEPTIBLE 15.589197 3200.000000
4 63.208266596830484 63.69048326287361 4.366189699967911 4.476624022343526 4.366189699967911 4.476624022343526 3 SUSCEPTIBLE 20.554540 3200.000000
10 63.217118459740256 64.07972109217893 3.402250028792611 1.9547159279870474 3.402250028792611 1.9547159279870474 3 SUSCEPTIBLE 5.389944 3200.000000
5 63.22083714197361 63.76688752886917 4.360760905174113 3.785112823733897 4.360760905174113 3.785112823733897 3 INFECTIOUS 0.000000 3200.000000
2 63.23711298638293 63.66290811394593 4.35478258431602 5.841421446537479 4.35478258431602 5.841421446537479 3 SUSCEPTIBLE 0.206147 3200.000000
6 63.24946395678357 63.806523347618175 4.352579381014589 3.106630218200893 4.352579381014589 3.106630218200893 3 SUSCEPTIBLE 17.393425 3200.000000
9 63.367547324944766 63.91517780968431 3.7984356691642374 1.3818120432297207 3.7984356691642374 1.3818120432297207 3 SUSCEPTIBLE 1.054877 3200.000000
7 63.37070344487245 63.924389691365235 4.420113663990868 2.355491364685569 4.420113663990868 2.355491364685569 3 SUSCEPTIBLE 18.535932 3200.000000
1 63.42712317401798 64.16464786208796 4.35266865823235 6.507922222758388 4.35266865823235 6.507922222758388 3 SUSCEPTIBLE 0.000000 3200.000000
8 63.4861806686168 64.07691028768974 4.456343669127707 1.6219231536300183 4.456343669127707 1.6219231536300183 3 SUSCEPTIBLE 3.605895 3200.000000
3 63.56561068501385 64.04135953365034 4.440004432958249 5.157226227362015 4.440004432958249 5.157226227362015 3 SUSCEPTIBLE 16.231042 3200.000000
2 63.66290811394593 64.08870324150894 4.35478258431602 5.841421446537479 4.35478258431602 5.841421446537479 3 SUSCEPTIBLE 0.206147 3200.000000
4 63.69048326287361 64.17269992891674 4.366189699967911 4.476624022343526 4.366189699967911 4.476624022343526 3 SUSCEPTIBLE 20.554540 3200.000000
5 63.76688752886917 64.31293791576473 4.360760905174113 3.785112823733897 4.360760905174113 3.785112823733897 3 INFECTIOUS 0.000000 3200.000000
6 63.806523347618175 64.36358273845278 4.352579381014589 3.106630218200893 4.352579381014589 3.106630218200893 3 SUSCEPTIBLE 18.089774 3200.000000
9 63.91517780968431 64.46280829442385 3.7984356691642374 1.3818120432297207 3.7984356691642374 1.3818120432297207 3 SUSCEPTIBLE 1.054877 3200.000000
7 63.924389691365235 64.47807593785802 4.420113663990868 2.355491364685569 4.420113663990868 2.355491364685569 3 SUSCEPTIBLE 18.535932 3200.000000
3 64.04135953365034 64.51710838228682 4.440004432958249 5.157226227362015 4.440004432958249 5.157226227362015 3 SUSCEPTIBLE 17.513843 3200.000000
8 64.07691028768974 64.66763990676269 4.456343669127707 1.6219231536300183 4.456343669127707 1.6219231536300183 3 SUSCEPTIBLE 3.715472 3200.000000
10 64.07972109217893 64.9423237246176 3.402250028792611 1.9547159279870474 3.402250028792611 1.9547159279870474 3 SUSCEPTIBLE 5.499520 3200.000000
2 64.08870324150894 64.51449836907194 4.35478258431602 5.841421446537479 4.35478258431602 5.841421446537479 3 SUSCEPTIBLE 0.206147 3200.000000
1 64.16464786208796 64.90217255015794 4.35266865823235 6.507922222758388 4.35266865823235 6.507922222758388 3 SUSCEPTIBLE 0.000000 3200.000000
4 64.17269992891674 64.65491659495987 4.366189699967911 4.476624022343526 4.366189699967911 4.476624022343526 3 SUSCEPTIBLE 20.554540 3200.000000
5 64.31293791576473 64.8589883026603 4.360760905174113 3.785112823733897 4.360760905174113 3.785112823733897 3 INFECTIOUS 0.000000 3200.000000
6 64.36358273845278 64.92064212928739 4.352579381014589 3.106630218200893 4.352579381014589 3.106630218200893 3 SUSCEPTIBLE 18.785802 3200.000000
9 64.46280829442385 65.0104387791634 3.7984356691642374 1.3818120432297207 3.7984356691642374 1.3818120432297207 3 SUSCEPTIBLE 1.054877 3200.000000
7 64.47807593785802 65.03176218435081 4.420113663990868 2.355491364685569 4.420113663990868 2.355491364685569 3 SUSCEPTIBLE 18.535932 3200.000000
2 64.51449836907194 64.94029349663495 4.35478258431602 5.841421446537479 4.35478258431602 5.841421446537479 3 SUSCEPTIBLE 0.206147 3200.000000
3 64.51710838228682 64.9928572309233 4.440004432958249 5.157226227362015 4.440004432958249 5.157226227362015 3 SUSCEPTIBLE 18.154799 3200.000000
4 64.65491659495987 65.137133261003 4.366189699967911 4.476624022343526 4.366189699967911 4.476624022343526 3 SUSCEPTIBLE 20.554540 3200.000000
8 64.66763990676269 65.25836952583563 4.456343669127707 1.6219231536300183 4.456343669127707 1.6219231536300183 3 SUSCEPTIBLE 3.770222 3200.000000
5 64.8589883026603 65.40503868955585 4.360760905174113 3.785112823733897 4.360760905174113 3.785112823733897 3 INFECTIOUS 0.000000 3200.000000
1 64.90217255015794 65.63969723822792 4.35266865823235 6.507922222758388 4.35266865823235 6.507922222758388 3 SUSCEPTIBLE 0.000000 3200.000000
6 64.92064212928739 65.477701520122 4.352579381014589 3.106630218200893 4.352579381014589 3.106630218200893 3 SUSCEPTIBLE 20.176893 3200.000000
2 64.94029349663495 65.36608862419796 4.35478258431602 5.841421446537479 4.35478258431602 5.841421446537479 3 SUSCEPTIBLE 0.206147 3200.000000
10 64.9423237246176 65.80492635705626 3.402250028792611 1.9547159279870474 3.402250028792611 1.9547159279870474 3 SUSCEPTIBLE 5.499520 3200.000000
3 64.9928572309233 65.46860607955979 4.440004432958249 5.157226227362015 4.440004432958249 5.157226227362015 3 SUSCEPTIBLE 18.154799 3200.000000
9 65.0104387791634 65.55806926390294 3.7984356691642374 1.3818120432297207 3.7984356691642374 1.3818120432297207 3 SUSCEPTIBLE 1.054877 3200.000000
7 65.03176218435081 65.5854484308436 4.420113663990868 2.355491364685569 4.420113663990868 2.355491364685569 3 SUSCEPTIBLE 18.535932 3200.000000
4 65.137133261003 65.61934992704613 4.366189699967911 4.476624022343526 4.366189699967911 4.476624022343526 3 SUSCEPTIBLE 20.554540 3200.000000
8 65.25836952583563 65.84909914490858 4.456343669127707 1.6219231536300183 4.456343669127707 1.6219231536300183 3 SUSCEPTIBLE 3.879646 3200.000000
2 65.36608862419796 65.79188375176096 4.35478258431602 5.841421446537479 4.35478258431602 5.841421446537479 3 SUSCEPTIBLE 0.206147 3200.000000
5 65.40503868955585 65.95108907645141 4.360760905174113 3.785112823733897 4.360760905174113 3.785112823733897 3 INFECTIOUS 0.000000 3200.000000
3 65.46860607955979 65.94435492819628 4.440004432958249 5.157226227362015 4.440004432958249 5.157226227362015 3 SUSCEPTIBLE 18.154799 3200.000000
6 65.477701520122 66.0347609109566 4.352579381014589 3.106630218200893 4.352579381014589 3.106630218200893 3 SUSCEPTIBLE 20.871956 3200.000000
9 65.55806926390294 66.10569974864248 3.7984356691642374 1.3818120432297207 3.7984356691642374 1.3818120432297207 3 SUSCEPTIBLE 1.054877 3200.000000
7 65.5854484308436 66.13913467733639 4.420113663990868 2.355491364685569 4.420113663990868 2.355491364685569 3 SUSCEPTIBLE 18.535932 3200.000000
4 65.61934992704613 66.10156659308926 4.366189699967911 4.476624022343526 4.366189699967911 4.476624022343526 3 SUSCEPTIBLE 22.015250 3200.000000
1 65.63969723822792 66.3772219262979 4.35266865823235 6.507922222758388 4.35266865823235 6.507922222758388 3 SUSCEPTIBLE 0.000000 3200.000000
2 65.79188375176096 66.21767887932397 4.35478258431602 5.841421446537479 4.35478258431602 5.841421446537479 3 SUSCEPTIBLE 0.206147 3200.000000
10 65.80492635705626 66.66752898949493 3.402250028792611 1.9547159279870474 3.402250028792611 1.9547159279870474 3 SUSCEPTIBLE 5.499520 3200.000000
8 65.84909914490858 66.43982876398152 4.456343669127707 1.6219231536300183 4.456343669127707 1.6219231536300183 3 SUSCEPTIBLE 3.879646 3200.000000
3 65.94435492819628 66.42010377683276 4.440004432958249 5.157226227362015 4.440004432958249 5.157226227362015 3 SUSCEPTIBLE 18.154799 3200.000000
5 65.95108907645141 66.49713946334697 4.360760905174113 3.785112823733897 4.360760905174113 3.785112823733897 3 INFECTIOUS 0.000000 3200.000000
6 66.0347609109566 66.59182030179122 4.352579381014589 3.106630218200893 4.352579381014589 3.106630218200893 3 SUSCEPTIBLE 20.871956 3200.000000
4 66.10156659308926 66.58378325913239 4.366189699967911 4.476624022343526 4.366189699967911 4.476624022343526 3 SUSCEPTIBLE 22.815365 3200.000000
9 66.10569974864248 66.65333023338202 3.7984356691642374 1.3818120432297207 3.7984356691642374 1.3818120432297207 3 SUSCEPTIBLE 1.054877 3200.000000
7 66.13913467733639 66.69282092382917 4.420113663990868 2.355491364685569 4.420113663990868 2.355491364685569 3 SUSCEPTIBLE 19.913456 3200.000000
2 66.21767887932397 66.64347400688698 4.35478258431602 5.841421446537479 4.35478258431602 5.841421446537479 3 SUSCEPTIBLE 0.206147 3200.000000
1 66.3772219262979 67.11474661436789 4.35266865823235 6.507922222758388 4.35266865823235 6.507922222758388 3 SUSCEPTIBLE 0.000000 3200.000000
3 66.42010377683276 66.89585262546925 4.440004432958249 5.157226227362015 4.440004432958249 5.157226227362015 3 SUSCEPTIBLE 18.154799 3200.000000
8 66.43982876398152 67.03055838305447 4.456343669127707 1.6219231536300183 4.456343669127707 1.6219231536300183 3 SUSCEPTIBLE 3.879646 3200.000000
5 66.49713946334697 67.04318985024253 4.360760905174113 3.785112823733897 4.360760905174113 3.785112823733897 3 INFECTIOUS 0.000000 3200.000000
4 66.58378325913239 67.06599992517552 4.366189699967911 4.476624022343526 4.366189699967911 4.476624022343526 3 SUSCEPTIBLE 23.615110 3200.000000
6 66.59182030179122 67.14887969262583 4.352579381014589 3.106630218200893 4.352579381014589 3.106630218200893 3 SUSCEPTIBLE 20.871956 3200.000000
2 66.64347400688698 67.06926913444998 4.35478258431602 5.841421446537479 4.35478258431602 5.841421446537479 3 SUSCEPTIBLE 0.206147 3200.000000
9 66.65333023338202 67.20096071812156 3.7984356691642374 1.3818120432297207 3.7984356691642374 1.3818120432297207 3 SUSCEPTIBLE 1.054877 3200.000000
10 66.66752898949493 67.53013162193359 3.402250028792611 1.9547159279870474 3.402250028792611 1.9547159279870474 3 SUSCEPTIBLE 5.554144 3200.000000
7 66.69282092382917 67.24650717032196 4.420113663990868 2.355491364685569 4.420113663990868 2.355491364685569 3 SUSCEPTIBLE 20.636865 3200.000000
3 66.89585262546925 67.37160147410573 4.440004432958249 5.157226227362015 4.440004432958249 5.157226227362015 3 SUSCEPTIBLE 18.864181 3200.000000
8 67.03055838305447 67.62128800212741 4.456343669127707 1.6219231536300183 4.456343669127707 1.6219231536300183 3 SUSCEPTIBLE 3.879646 3200.000000
5 67.04318985024253 67.58924023713809 4.360760905174113 3.785112823733897 4.360760905174113 3.785112823733897 3 INFECTIOUS 0.000000 3200.000000
4 67.06599992517552 67.54821659121865 4.366189699967911 4.476624022343526 4.366189699967911 4.476624022343526 3 SUSCEPTIBLE 24.414486 3200.000000
2 67.06926913444998 67.49506426201299 4.35478258431602 5.841421446537479 4.35478258431602 5.841421446537479 3 SUSCEPTIBLE 0.206147 3200.000000
1 67.11474661436789 67.85227130243787 4.35266865823235 6.507922222758388 4.35266865823235 6.507922222758388 3 SUSCEPTIBLE 0.000000 3200.000000
6 67.14887969262583 67.70593908346044 4.352579381014589 3.106630218200893 4.352579381014589 3.106630218200893 3 SUSCEPTIBLE 20.871956 3200.000000
9 67.20096071812156 67.7485912028611 3.7984356691642374 1.3818120432297207 3.7984356691642374 1.3818120432297207 3 SUSCEPTIBLE 1.054877 3200.000000
7 67.24650717032196 67.80019341681475 4.420113663990868 2.355491364685569 4.420113663990868 2.355491364685569 3 SUSCEPTIBLE 22.082682 3200.000000
3 67.37160147410573 67.84735032274222 4.440004432958249 5.157226227362015 4.440004432958249 5.157226227362015 3 SUSCEPTIBLE 19.573237 3200.000000
2 67.49506426201299 67.920859389576 4.35478258431602 5.841421446537479 4.35478258431602 5.841421446537479 3 SUSCEPTIBLE 0.206147 3200.000000
10 67.53013162193359 68.39273425437226 3.402250028792611 1.9547159279870474 3.402250028792611 1.9547159279870474 3 SUSCEPTIBLE 5.663316 3200.000000
4 67.54821659121865 68.03043325726178 4.366189699967911 4.476624022343526 4.366189699967911 4.476624022343526 3 SUSCEPTIBLE 24.414486 3200.000000
5 67.58924023713809 68.13529062403364 4.360760905174113 3.785112823733897 4.360760905174113 3.785112823733897 3 INFECTIOUS 0.000000 3200.000000
8 67.62128800212741 68.21201762120036 4.456343669127707 1.6219231536300183 4.456343669127707 1.6219231536300183 3 SUSCEPTIBLE 3.934195 3200.000000
6 67.70593908346044 68.26299847429505 4.352579381014589 3.106630218200893 4.352579381014589 3.106630218200893 3 SUSCEPTIBLE 21.635232 3200.000000
9 67.7485912028611 68.29622168760065 3.7984356691642374 1.3818120432297207 3.7984356691642374 1.3818120432297207 3 SUSCEPTIBLE 1.054877 3200.000000
7 67.80019341681475 68.35387966330754 4.420113663990868 2.355491364685569 4.420113663990868 2.355491364685569 3 SUSCEPTIBLE 22.082682 3200.000000
3 67.84735032274222 68.3230991713787 4.440004432958249 5.157226227362015 4.440004432958249 5.157226227362015 3 SUSCEPTIBLE 20.281964 3200.000000
1 67.85227130243787 68.58979599050785 4.35266865823235 6.507922222758388 4.35266865823235 6.507922222758388 3 SUSCEPTIBLE 0.000000 3200.000000
2 67.920859389576 68.346654517139 4.35478258431602 5.841421446537479 4.35478258431602 5.841421446537479 3 SUSCEPTIBLE 0.206147 3200.000000
4 68.03043325726178 68.5126499233049 4.366189699967911 4.476624022343526 4.366189699967911 4.476624022343526 3 SUSCEPTIBLE 24.414486 3200.000000
5 68.13529062403364 68.6813410109292 4.360760905174113 3.785112823733897 4.360760905174113 3.785112823733897 3 INFECTIOUS 0.000000 3200.000000
8 68.21201762120036 68.8027472402733 4.456343669127707 1.6219231536300183 4.456343669127707 1.6219231536300183 3 SUSCEPTIBLE 3.988718 3200.000000
6 68.26299847429505 68.82005786512966 4.352579381014589 3.106630218200893 4.352579381014589 3.106630218200893 3 SUSCEPTIBLE 22.398155 3200.000000
9 68.29622168760065 68.84385217234019 3.7984356691642374 1.3818120432297207 3.7984356691642374 1.3818120432297207 3 SUSCEPTIBLE 1.054877 3200.000000
3 68.3230991713787 68.79884802001519 4.440004432958249 5.157226227362015 4.440004432958249 5.157226227362015 3 SUSCEPTIBLE 20.990364 3200.000000
2 68.346654517139 68.77244964470201 4.35478258431602 5.841421446537479 4.35478258431602 5.841421446537479 3 SUSCEPTIBLE 0.206147 3200.000000
7 68.35387966330754 68.90756590980033 4.420113663990868 2.355491364685569 4.420113663990868 2.355491364685569 3 SUSCEPTIBLE 22.082682 3200.000000
10 68.39273425437226 69.25533688681092 3.402250028792611 1.9547159279870474 3.402250028792611 1.9547159279870474 3 SUSCEPTIBLE 5.772387 3200.000000
4 68.5126499233049 68.99486658934804 4.366189699967911 4.476624022343526 4.366189699967911 4.476624022343526 3 SUSCEPTIBLE 24.414486 3200.000000
1 68.58979599050785 69.32732067857783 4.35266865823235 6.507922222758388 4.35266865823235 6.507922222758388 3 SUSCEPTIBLE 0.000000 3200.000000
5 68.6813410109292 69.22739139782476 4.360760905174113 3.785112823733897 4.360760905174113 3.785112823733897 3 INFECTIOUS 0.000000 3200.000000
2 68.77244964470201 69.19824477226501 4.35478258431602 5.841421446537479 4.35478258431602 5.841421446537479 3 SUSCEPTIBLE 0.206147 3200.000000
3 68.79884802001519 69.27459686865167 4.440004432958249 5.157226227362015 4.440004432958249 5.157226227362015 3 SUSCEPTIBLE 21.698437 3200.000000
8 68.8027472402733 69.39347685934625 4.456343669127707 1.6219231536300183 4.456343669127707 1.6219231536300183 3 SUSCEPTIBLE 4.097688 3200.000000
6 68.82005786512966 69.37711725596427 4.352579381014589 3.106630218200893 4.352579381014589 3.106630218200893 3 SUSCEPTIBLE 23.922944 3200.000000
9 68.84385217234019 69.39148265707973 3.7984356691642374 1.3818120432297207 3.7984356691642374 1.3818120432297207 3 SUSCEPTIBLE 1.054877 3200.000000
7 68.90756590980033 69.46125215629311 4.420113663990868 2.355491364685569 4.420113663990868 2.355491364685569 3 SUSCEPTIBLE 22.082682 3200.000000
4 68.99486658934804 69.47708325539116 4.366189699967911 4.476624022343526 4.366189699967911 4.476624022343526 3 SUSCEPTIBLE 24.414486 3200.000000
2 69.19824477226501 69.62403989982802 4.35478258431602 5.841421446537479 4.35478258431602 5.841421446537479 3 SUSCEPTIBLE 0.206147 3200.000000
5 69.22739139782476 69.77344178472032 4.360760905174113 3.785112823733897 4.360760905174113 3.785112823733897 3 INFECTIOUS 0.000000 3200.000000
10 69.25533688681092 70.11793951924959 3.402250028792611 1.9547159279870474 3.402250028792611 1.9547159279870474 3 SUSCEPTIBLE 5.772387 3200.000000
3 69.27459686865167 69.75034571728816 4.440004432958249 5.157226227362015 4.440004432958249 5.157226227362015 3 SUSCEPTIBLE 21.698437 3200.000000
1 69.32732067857783 70.06484536664782 4.35266865823235 6.507922222758388 4.35266865823235 6.507922222758388 3 SUSCEPTIBLE 0.000000 3200.000000
6 69.37711725596427 69.93417664679887 4.352579381014589 3.106630218200893 4.352579381014589 3.106630218200893 3 SUSCEPTIBLE 24.684811 3200.000000
9 69.39148265707973 69.93911314181928 3.7984356691642374 1.3818120432297207 3.7984356691642374 1.3818120432297207 3 SUSCEPTIBLE 1.054877 3200.000000
8 69.39347685934625 69.9842064784192 4.456343669127707 1.6219231536300183 4.456343669127707 1.6219231536300183 3 SUSCEPTIBLE 4.152135 3200.000000
7 69.46125215629311 70.0149384027859 4.420113663990868 2.355491364685569 4.420113663990868 2.355491364685569 3 SUSCEPTIBLE 22.082682 3200.000000
4 69.47708325539116 69.9592999214343 4.366189699967911 4.476624022343526 4.366189699967911 4.476624022343526 3 SUSCEPTIBLE 25.211649 3200.000000
2 69.62403989982802 70.04983502739103 4.35478258431602 5.841421446537479 4.35478258431602 5.841421446537479 3 SUSCEPTIBLE 0.206147 3200.000000
3 69.75034571728816 70.22609456592464 4.440004432958249 5.157226227362015 4.440004432958249 5.157226227362015 3 SUSCEPTIBLE 21.698437 3200.000000
5 69.77344178472032 70.31949217161588 4.360760905174113 3.785112823733897 4.360760905174113 3.785112823733897 3 INFECTIOUS 0.000000 3200.000000
6 69.93417664679887 70.49123603763348 4.352579381014589 3.106630218200893 4.352579381014589 3.106630218200893 3 SUSCEPTIBLE 24.684811 3200.000000
9 69.93911314181928 70.48674362655882 3.7984356691642374 1.3818120432297207 3.7984356691642374 1.3818120432297207 3 SUSCEPTIBLE 1.054877 3200.000000
4 69.9592999214343 70.44151658747742 4.366189699967911 4.476624022343526 4.366189699967911 4.476624022343526 3 SUSCEPTIBLE 26.008443 3200.000000
8 69.9842064784192 70.57493609749214 4.456343669127707 1.6219231536300183 4.456343669127707 1.6219231536300183 3 SUSCEPTIBLE 4.152135 3200.000000
7 70.0149384027859 70.56862464927869 4.420113663990868 2.355491364685569 4.420113663990868 2.355491364685569 3 SUSCEPTIBLE 23.594097 3200.000000
2 70.04983502739103 70.47563015495403 4.35478258431602 5.841421446537479 4.35478258431602 5.841421446537479 3 SUSCEPTIBLE 0.206147 3200.000000
1 70.06484536664782 70.8023700547178 4.35266865823235 6.507922222758388 4.35266865823235 6.507922222758388 3 SUSCEPTIBLE 0.000000 3200.000000
10 70.11793951924959 70.98054215168825 3.402250028792611 1.9547159279870474 3.402250028792611 1.9547159279870474 3 SUSCEPTIBLE 5.772387 3200.000000
3 70.22609456592464 70.70184341456113 4.440004432958249 5.157226227362015 4.440004432958249 5.157226227362015 3 SUSCEPTIBLE 21.698437 3200.000000
5 70.31949217161588 70.86554255851144 4.360760905174113 3.785112823733897 4.360760905174113 3.785112823733897 3 INFECTIOUS 0.000000 3200.000000
4 70.44151658747742 70.92373325352055 4.366189699967911 4.476624022343526 4.366189699967911 4.476624022343526 3 SUSCEPTIBLE 27.741429 3200.000000
2 70.47563015495403 70.90142528251704 4.35478258431602 5.841421446537479 4.35478258431602 5.841421446537479 3 SUSCEPTIBLE 0.206147 3200.000000
9 70.48674362655882 71.03437411129836 3.7984356691642374 1.3818120432297207 3.7984356691642374 1.3818120432297207 3 SUSCEPTIBLE 1.054877 3200.000000
6 70.49123603763348 71.0482954284681 4.352579381014589 3.106630218200893 4.352579381014589 3.106630218200893 3 SUSCEPTIBLE 24.684811 3200.000000
7 70.56862464927869 71.12231089577148 4.420113663990868 2.355491364685569 4.420113663990868 2.355491364685569 3 SUSCEPTIBLE 24.384405 3200.000000
8 70.57493609749214 71.16566571656509 4.456343669127707 1.6219231536300183 4.456343669127707 1.6219231536300183 3 SUSCEPTIBLE 4.152135 3200.000000
3 70.70184341456113 71.17759226319761 4.440004432958249 5.157226227362015 4.440004432958249 5.157226227362015 3 SUSCEPTIBLE 21.698437 3200.000000
1 70.8023700547178 71.53989474278778 4.35266865823235 6.507922222758388 4.35266865823235 6.507922222758388 3 SUSCEPTIBLE 0.000000 3200.000000
5 70.86554255851144 71.411592945407 4.360760905174113 3.785112823733897 4.360760905174113 3.785112823733897 3 INFECTIOUS 0.000000 3200.000000
2 70.90142528251704 71.32722041008005 4.35478258431602 5.841421446537479 4.35478258431602 5.841421446537479 3 SUSCEPTIBLE 0.206147 3200.000000
4 70.92373325352055 71.40594991956368 4.366189699967911 4.476624022343526 4.366189699967911 4.476624022343526 3 SUSCEPTIBLE 28.607321 3200.000000
10 70.98054215168825 71.84314478412692 3.402250028792611 1.9547159279870474 3.402250028792611 1.9547159279870474 3 SUSCEPTIBLE 5.881106 3200.000000
9 71.03437411129836 71.5820045960379 3.7984356691642374 1.3818120432297207 3.7984356691642374 1.3818120432297207 3 SUSCEPTIBLE 1.054877 3200.000000
6 71.0482954284681 71.6053548193027 4.352579381014589 3.106630218200893 4.352579381014589 3.106630218200893 3 SUSCEPTIBLE 24.684811 3200.000000
7 71.12231089577148 71.67599714226426 4.420113663990868 2.355491364685569 4.420113663990868 2.355491364685569 3 SUSCEPTIBLE 25.174349 3200.000000
8 71.16566571656509 71.75639533563803 4.456343669127707 1.6219231536300183 4.456343669127707 1.6219231536300183 3 SUSCEPTIBLE 4.152135 3200.000000
3 71.17759226319761 71.6533411118341 4.440004432958249 5.157226227362015 4.440004432958249 5.157226227362015 3 SUSCEPTIBLE 22.474752 3200.000000
2 71.32722041008005 71.75301553764305 4.35478258431602 5.841421446537479 4.35478258431602 5.841421446537479 3 SUSCEPTIBLE 0.206147 3200.000000
4 71.40594991956368 71.88816658560681 4.366189699967911 4.476624022343526 4.366189699967911 4.476624022343526 3 SUSCEPTIBLE 28.607321 3200.000000
5 71.411592945407 71.95764333230255 4.360760905174113 3.785112823733897 4.360760905174113 3.785112823733897 3 INFECTIOUS 0.000000 3200.000000
1 71.53989474278778 72.27741943085776 4.35266865823235 6.507922222758388 4.35266865823235 6.507922222758388 3 SUSCEPTIBLE 0.000000 3200.000000
9 71.5820045960379 72.12963508077745 3.7984356691642374 1.3818120432297207 3.7984356691642374 1.3818120432297207 3 SUSCEPTIBLE 1.054877 3200.000000
6 71.6053548193027 72.16241421013731 4.352579381014589 3.106630218200893 4.352579381014589 3.106630218200893 3 SUSCEPTIBLE 25.514704 3200.000000
3 71.6533411118341 72.12908996047058 4.440004432958249 5.157226227362015 4.440004432958249 5.157226227362015 3 SUSCEPTIBLE 24.026304 3200.000000
7 71.67599714226426 72.22968338875705 4.420113663990868 2.355491364685569 4.420113663990868 2.355491364685569 3 SUSCEPTIBLE 25.963927 3200.000000
2 71.75301553764305 72.17881066520606 4.35478258431602 5.841421446537479 4.35478258431602 5.841421446537479 3 SUSCEPTIBLE 0.206147 3200.000000
8 71.75639533563803 72.34712495471098 4.456343669127707 1.6219231536300183 4.456343669127707 1.6219231536300183 3 SUSCEPTIBLE 4.206432 3200.000000
10 71.84314478412692 72.70574741656559 3.402250028792611 1.9547159279870474 3.402250028792611 1.9547159279870474 3 SUSCEPTIBLE 5.989725 3200.000000
4 71.88816658560681 72.37038325164994 4.366189699967911 4.476624022343526 4.366189699967911 4.476624022343526 3 SUSCEPTIBLE 28.607321 3200.000000
5 71.95764333230255 72.50369371919811 4.360760905174113 3.785112823733897 4.360760905174113 3.785112823733897 3 INFECTIOUS 0.000000 3200.000000
3 72.12908996047058 72.60483880910706 4.440004432958249 5.157226227362015 4.440004432958249 5.157226227362015 3 SUSCEPTIBLE 24.801543 3200.000000
9 72.12963508077745 72.67726556551699 3.7984356691642374 1.3818120432297207 3.7984356691642374 1.3818120432297207 3 SUSCEPTIBLE 1.054877 3200.000000
6 72.16241421013731 72.71947360097192 4.352579381014589 3.106630218200893 4.352579381014589 3.106630218200893 3 SUSCEPTIBLE 26.344214 3200.000000
2 72.17881066520606 72.60460579276906 4.35478258431602 5.841421446537479 4.35478258431602 5.841421446537479 3 SUSCEPTIBLE 0.206147 3200.000000
7 72.22968338875705 72.78336963524984 4.420113663990868 2.355491364685569 4.420113663990868 2.355491364685569 3 SUSCEPTIBLE 25.963927 3200.000000
1 72.27741943085776 73.01494411892774 4.35266865823235 6.507922222758388 4.35266865823235 6.507922222758388 3 SUSCEPTIBLE 0.000000 3200.000000
8 72.34712495471098 72.93785457378392 4.456343669127707 1.6219231536300183 4.456343669127707 1.6219231536300183 3 SUSCEPTIBLE 4.260704 3200.000000
4 72.37038325164994 72.85259991769307 4.366189699967911 4.476624022343526 4.366189699967911 4.476624022343526 3 SUSCEPTIBLE 28.607321 3200.000000
5 72.50369371919811 73.04974410609367 4.360760905174113 3.785112823733897 4.360760905174113 3.785112823733897 3 INFECTIOUS 0.000000 3200.000000
2 72.60460579276906 73.03040092033207 4.35478258431602 5.841421446537479 4.35478258431602 5.841421446537479 3 SUSCEPTIBLE 0.206147 3200.000000
3 72.60483880910706 73.08058765774355 4.440004432958249 5.157226227362015 4.440004432958249 5.157226227362015 3 SUSCEPTIBLE 25.576423 3200.000000
9 72.67726556551699 73.22489605025653 3.7984356691642374 1.3818120432297207 3.7984356691642374 1.3818120432297207 3 SUSCEPTIBLE 1.054877 3200.000000
10 72.70574741656559 73.56835004900425 3.402250028792611 1.9547159279870474 3.402250028792611 1.9547159279870474 3 SUSCEPTIBLE 6.043996 3200.000000
6 72.71947360097192 73.27653299180653 4.352579381014589 3.106630218200893 4.352579381014589 3.106630218200893 3 SUSCEPTIBLE 27.173341 3200.000000
7 72.78336963524984 73.33705588174263 4.420113663990868 2.355491364685569 4.420113663990868 2.355491364685569 3 SUSCEPTIBLE 25.963927 3200.000000
4 72.85259991769307 73.3348165837362 4.366189699967911 4.476624022343526 4.366189699967911 4.476624022343526 3 SUSCEPTIBLE 28.607321 3200.000000
8 72.93785457378392 73.52858419285687 4.456343669127707 1.6219231536300183 4.456343669127707 1.6219231536300183 3 SUSCEPTIBLE 4.369172 3200.000000
1 73.01494411892774 73.75246880699773 4.35266865823235 6.507922222758388 4.35266865823235 6.507922222758388 3 SUSCEPTIBLE 0.000000 3200.000000
2 73.03040092033207 73.45619604789508 4.35478258431602 5.841421446537479 4.35478258431602 5.841421446537479 3 SUSCEPTIBLE 0.206147 3200.000000
5 73.04974410609367 73.59579449298923 4.360760905174113 3.785112823733897 4.360760905174113 3.785112823733897 3 INFECTIOUS 0.000000 3200.000000
3 73.08058765774355 73.55633650638003 4.440004432958249 5.157226227362015 4.440004432958249 5.157226227362015 3 SUSCEPTIBLE 25.576423 3200.000000
9 73.22489605025653 73.77252653499608 3.7984356691642374 1.3818120432297207 3.7984356691642374 1.3818120432297207 3 SUSCEPTIBLE 1.054877 3200.000000
6 73.27653299180653 73.83359238264114 4.352579381014589 3.106630218200893 4.352579381014589 3.106630218200893 3 SUSCEPTIBLE 28.830447 3200.000000
4 73.3348165837362 73.81703324977933 4.366189699967911 4.476624022343526 4.366189699967911 4.476624022343526 3 SUSCEPTIBLE 29.470816 3200.000000
7 73.33705588174263 73.89074212823542 4.420113663990868 2.355491364685569 4.420113663990868 2.355491364685569 3 SUSCEPTIBLE 25.963927 3200.000000
2 73.45619604789508 73.88199117545808 4.35478258431602 5.841421446537479 4.35478258431602 5.841421446537479 3 SUSCEPTIBLE 0.206147 3200.000000
8 73.52858419285687 74.11931381192981 4.456343669127707 1.6219231536300183 4.456343669127707 1.6219231536300183 3 SUSCEPTIBLE 4.423368 3200.000000
3 73.55633650638003 74.03208535501652 4.440004432958249 5.157226227362015 4.440004432958249 5.157226227362015 3 SUSCEPTIBLE 25.576423 3200.000000
10 73.56835004900425 74.43095268144292 3.402250028792611 1.9547159279870474 3.402250028792611 1.9547159279870474 3 SUSCEPTIBLE 6.043996 3200.000000
5 73.59579449298923 74.14184487988479 4.360760905174113 3.785112823733897 4.360760905174113 3.785112823733897 3 INFECTIOUS 0.000000 3200.000000
1 73.75246880699773 74.48999349506771 4.35266865823235 6.507922222758388 4.35266865823235 6.507922222758388 3 SUSCEPTIBLE 0.000000 3200.000000
9 73.77252653499608 74.32015701973562 3.7984356691642374 1.3818120432297207 3.7984356691642374 1.3818120432297207 3 SUSCEPTIBLE 1.054877 3200.000000
4 73.81703324977933 74.29924991582246 4.366189699967911 4.476624022343526 4.366189699967911 4.476624022343526 3 SUSCEPTIBLE 30.333912 3200.000000
6 73.83359238264114 74.39065177347575 4.352579381014589 3.106630218200893 4.352579381014589 3.106630218200893 3 SUSCEPTIBLE 28.830447 3200.000000
2 73.88199117545808 74.30778630302109 4.35478258431602 5.841421446537479 4.35478258431602 5.841421446537479 3 SUSCEPTIBLE 0.206147 3200.000000
7 73.89074212823542 74.4444283747282 4.420113663990868 2.355491364685569 4.420113663990868 2.355491364685569 3 SUSCEPTIBLE 26.751320 3200.000000
3 74.03208535501652 74.507834203653 4.440004432958249 5.157226227362015 4.440004432958249 5.157226227362015 3 SUSCEPTIBLE 25.576423 3200.000000
8 74.11931381192981 74.71004343100276 4.456343669127707 1.6219231536300183 4.456343669127707 1.6219231536300183 3 SUSCEPTIBLE 4.423368 3200.000000
5 74.14184487988479 74.68789526678034 4.360760905174113 3.785112823733897 4.360760905174113 3.785112823733897 3 INFECTIOUS 0.000000 3200.000000
4 74.29924991582246 74.78146658186559 4.366189699967911 4.476624022343526 4.366189699967911 4.476624022343526 3 SUSCEPTIBLE 31.266875 3200.000000
2 74.30778630302109 74.7335814305841 4.35478258431602 5.841421446537479 4.35478258431602 5.841421446537479 3 SUSCEPTIBLE 0.206147 3200.000000
9 74.32015701973562 74.86778750447516 3.7984356691642374 1.3818120432297207 3.7984356691642374 1.3818120432297207 3 SUSCEPTIBLE 1.054877 3200.000000
6 74.39065177347575 74.94771116431036 4.352579381014589 3.106630218200893 4.352579381014589 3.106630218200893 3 SUSCEPTIBLE 28.830447 3200.000000
10 74.43095268144292 75.29355531388158 3.402250028792611 1.9547159279870474 3.402250028792611 1.9547159279870474 3 SUSCEPTIBLE 6.098118 3200.000000
7 74.4444283747282 74.99811462122099 4.420113663990868 2.355491364685569 4.420113663990868 2.355491364685569 3 SUSCEPTIBLE 28.465514 3200.000000
1 74.48999349506771 75.22751818313769 4.35266865823235 6.507922222758388 4.35266865823235 6.507922222758388 3 SUSCEPTIBLE 0.000000 3200.000000
3 74.507834203653 74.98358305228949 4.440004432958249 5.157226227362015 4.440004432958249 5.157226227362015 3 SUSCEPTIBLE 25.576423 3200.000000
5 74.68789526678034 75.2339456536759 4.360760905174113 3.785112823733897 4.360760905174113 3.785112823733897 3 INFECTIOUS 0.000000 3200.000000
8 74.71004343100276 75.3007730500757 4.456343669127707 1.6219231536300183 4.456343669127707 1.6219231536300183 3 SUSCEPTIBLE 4.423368 3200.000000
2 74.7335814305841 75.1593765581471 4.35478258431602 5.841421446537479 4.35478258431602 5.841421446537479 3 SUSCEPTIBLE 0.206147 3200.000000
4 74.78146658186559 75.26368324790872 4.366189699967911 4.476624022343526 4.366189699967911 4.476624022343526 3 SUSCEPTIBLE 32.199408 3200.000000
9 74.86778750447516 75.4154179892147 3.7984356691642374 1.3818120432297207 3.7984356691642374 1.3818120432297207 3 SUSCEPTIBLE 1.054877 3200.000000
6 74.94771116431036 75.50477055514497 4.352579381014589 3.106630218200893 4.352579381014589 3.106630218200893 3 SUSCEPTIBLE 28.830447 3200.000000
3 74.98358305228949 75.45933190092597 4.440004432958249 5.157226227362015 4.440004432958249 5.157226227362015 3 SUSCEPTIBLE 26.419360 3200.000000
7 74.99811462122099 75.55180086771378 4.420113663990868 2.355491364685569 4.420113663990868 2.355491364685569 3 SUSCEPTIBLE 29.322017 3200.000000
2 75.1593765581471 75.58517168571011 4.35478258431602 5.841421446537479 4.35478258431602 5.841421446537479 3 SUSCEPTIBLE 0.206147 3200.000000
1 75.22751818313769 75.96504287120767 4.35266865823235 6.507922222758388 4.35266865823235 6.507922222758388 3 SUSCEPTIBLE 0.000000 3200.000000
5 75.2339456536759 75.77999604057146 4.360760905174113 3.785112823733897 4.360760905174113 3.785112823733897 3 INFECTIOUS 0.000000 3200.000000
4 75.26368324790872 75.74589991395185 4.366189699967911 4.476624022343526 4.366189699967911 4.476624022343526 3 SUSCEPTIBLE 33.131510 3200.000000
10 75.29355531388158 76.15615794632025 3.402250028792611 1.9547159279870474 3.402250028792611 1.9547159279870474 3 SUSCEPTIBLE 6.206285 3200.000000
8 75.3007730500757 75.89150266914865 4.456343669127707 1.6219231536300183 4.456343669127707 1.6219231536300183 3 SUSCEPTIBLE 4.423368 3200.000000
9 75.4154179892147 75.96304847395425 3.7984356691642374 1.3818120432297207 3.7984356691642374 1.3818120432297207 3 SUSCEPTIBLE 1.054877 3200.000000
3 75.45933190092597 75.93508074956246 4.440004432958249 5.157226227362015 4.440004432958249 5.157226227362015 3 SUSCEPTIBLE 27.261907 3200.000000
6 75.50477055514497 76.06182994597958 4.352579381014589 3.106630218200893 4.352579381014589 3.106630218200893 3 SUSCEPTIBLE 28.830447 3200.000000
7 75.55180086771378 76.10548711420657 4.420113663990868 2.355491364685569 4.420113663990868 2.355491364685569 3 SUSCEPTIBLE 30.178125 3200.000000
2 75.58517168571011 76.01096681327311 4.35478258431602 5.841421446537479 4.35478258431602 5.841421446537479 3 SUSCEPTIBLE 0.206147 3200.000000
4 75.74589991395185 76.22811657999497 4.366189699967911 4.476624022343526 4.366189699967911 4.476624022343526 3 SUSCEPTIBLE 33.131510 3200.000000
5 75.77999604057146 76.32604642746702 4.360760905174113 3.785112823733897 4.360760905174113 3.785112823733897 3 INFECTIOUS 0.000000 3200.000000
8 75.89150266914865 76.4822322882216 4.456343669127707 1.6219231536300183 4.456343669127707 1.6219231536300183 3 SUSCEPTIBLE 4.477414 3200.000000
3 75.93508074956246 76.41082959819894 4.440004432958249 5.157226227362015 4.440004432958249 5.157226227362015 3 SUSCEPTIBLE 28.104065 3200.000000
9 75.96304847395425 76.51067895869379 3.7984356691642374 1.3818120432297207 3.7984356691642374 1.3818120432297207 3 SUSCEPTIBLE 1.054877 3200.000000
1 75.96504287120767 76.70256755927765 4.35266865823235 6.507922222758388 4.35266865823235 6.507922222758388 3 SUSCEPTIBLE 0.000000 3200.000000
2 76.01096681327311 76.43676194083612 4.35478258431602 5.841421446537479 4.35478258431602 5.841421446537479 3 SUSCEPTIBLE 0.206147 3200.000000
6 76.06182994597958 76.61888933681419 4.352579381014589 3.106630218200893 4.352579381014589 3.106630218200893 3 SUSCEPTIBLE 30.622441 3200.000000
7 76.10548711420657 76.65917336069936 4.420113663990868 2.355491364685569 4.420113663990868 2.355491364685569 3 SUSCEPTIBLE 30.178125 3200.000000
10 76.15615794632025 77.01876057875891 3.402250028792611 1.9547159279870474 3.402250028792611 1.9547159279870474 3 SUSCEPTIBLE 6.314353 3200.000000
4 76.22811657999497 76.7103332460381 4.366189699967911 4.476624022343526 4.366189699967911 4.476624022343526 3 SUSCEPTIBLE 33.131510 3200.000000
5 76.32604642746702 76.87209681436258 4.360760905174113 3.785112823733897 4.360760905174113 3.785112823733897 3 INFECTIOUS 0.000000 3200.000000
3 76.41082959819894 76.88657844683543 4.440004432958249 5.157226227362015 4.440004432958249 5.157226227362015 3 SUSCEPTIBLE 29.787214 3200.000000
2 76.43676194083612 76.86255706839913 4.35478258431602 5.841421446537479 4.35478258431602 5.841421446537479 3 SUSCEPTIBLE 0.206147 3200.000000
8 76.4822322882216 77.07296190729454 4.456343669127707 1.6219231536300183 4.456343669127707 1.6219231536300183 3 SUSCEPTIBLE 4.585432 3200.000000
9 76.51067895869379 77.05830944343333 3.7984356691642374 1.3818120432297207 3.7984356691642374 1.3818120432297207 3 SUSCEPTIBLE 1.054877 3200.000000
6 76.61888933681419 77.1759487276488 4.352579381014589 3.106630218200893 4.352579381014589 3.106630218200893 3 SUSCEPTIBLE 31.517818 3200.000000
7 76.65917336069936 77.21285960719214 4.420113663990868 2.355491364685569 4.420113663990868 2.355491364685569 3 SUSCEPTIBLE 30.178125 3200.000000
1 76.70256755927765 77.44009224734764 4.35266865823235 6.507922222758388 4.35266865823235 6.507922222758388 3 SUSCEPTIBLE 0.000000 3200.000000
4 76.7103332460381 77.19254991208123 4.366189699967911 4.476624022343526 4.366189699967911 4.476624022343526 3 SUSCEPTIBLE 33.131510 3200.000000
2 76.86255706839913 77.28835219596213 4.35478258431602 5.841421446537479 4.35478258431602 5.841421446537479 3 SUSCEPTIBLE 0.206147 3200.000000
5 76.87209681436258 77.41814720125814 4.360760905174113 3.785112823733897 4.360760905174113 3.785112823733897 3 INFECTIOUS 0.000000 3200.000000
3 76.88657844683543 77.36232729547191 4.440004432958249 5.157226227362015 4.440004432958249 5.157226227362015 3 SUSCEPTIBLE 29.787214 3200.000000
10 77.01876057875891 77.88136321119758 3.402250028792611 1.9547159279870474 3.402250028792611 1.9547159279870474 3 SUSCEPTIBLE 6.314353 3200.000000
9 77.05830944343333 77.60593992817287 3.7984356691642374 1.3818120432297207 3.7984356691642374 1.3818120432297207 3 SUSCEPTIBLE 1.054877 3200.000000
8 77.07296190729454 77.66369152636749 4.456343669127707 1.6219231536300183 4.456343669127707 1.6219231536300183 3 SUSCEPTIBLE 4.639404 3200.000000
6 77.1759487276488 77.73300811848341 4.352579381014589 3.106630218200893 4.352579381014589 3.106630218200893 3 SUSCEPTIBLE 32.412781 3200.000000
4 77.19254991208123 77.67476657812436 4.366189699967911 4.476624022343526 4.366189699967911 4.476624022343526 3 SUSCEPTIBLE 33.131510 3200.000000
7 77.21285960719214 77.76654585368493 4.420113663990868 2.355491364685569 4.420113663990868 2.355491364685569 3 SUSCEPTIBLE 30.178125 3200.000000
2 77.28835219596213 77.71414732352514 4.35478258431602 5.841421446537479 4.35478258431602 5.841421446537479 3 SUSCEPTIBLE 0.206147 3200.000000
3 77.36232729547191 77.8380761441084 4.440004432958249 5.157226227362015 4.440004432958249 5.157226227362015 3 SUSCEPTIBLE 29.787214 3200.000000
5 77.41814720125814 77.9641975881537 4.360760905174113 3.785112823733897 4.360760905174113 3.785112823733897 3 INFECTIOUS 0.000000 3200.000000
1 77.44009224734764 78.17761693541762 4.35266865823235 6.507922222758388 4.35266865823235 6.507922222758388 3 SUSCEPTIBLE 0.000000 3200.000000
9 77.60593992817287 78.15357041291242 3.7984356691642374 1.3818120432297207 3.7984356691642374 1.3818120432297207 3 SUSCEPTIBLE 1.054877 3200.000000
8 77.66369152636749 78.25442114544043 4.456343669127707 1.6219231536300183 4.456343669127707 1.6219231536300183 3 SUSCEPTIBLE 4.693350 3200.000000
4 77.67476657812436 78.15698324416749 4.366189699967911 4.476624022343526 4.366189699967911 4.476624022343526 3 SUSCEPTIBLE 34.990123 3200.000000
2 77.71414732352514 78.13994245108815 4.35478258431602 5.841421446537479 4.35478258431602 5.841421446537479 3 SUSCEPTIBLE 0.206147 3200.000000
6 77.73300811848341 78.29006750931802 4.352579381014589 3.106630218200893 4.352579381014589 3.106630218200893 3 SUSCEPTIBLE 33.307330 3200.000000
7 77.76654585368493 78.32023210017772 4.420113663990868 2.355491364685569 4.420113663990868 2.355491364685569 3 SUSCEPTIBLE 31.031862 3200.000000
3 77.8380761441084 78.31382499274488 4.440004432958249 5.157226227362015 4.440004432958249 5.157226227362015 3 SUSCEPTIBLE 29.787214 3200.000000
10 77.88136321119758 78.74396584363625 3.402250028792611 1.9547159279870474 3.402250028792611 1.9547159279870474 3 SUSCEPTIBLE 6.314353 3200.000000
5 77.9641975881537 78.51024797504925 4.360760905174113 3.785112823733897 4.360760905174113 3.785112823733897 3 INFECTIOUS 0.000000 3200.000000
2 78.13994245108815 78.56573757865115 4.35478258431602 5.841421446537479 4.35478258431602 5.841421446537479 3 SUSCEPTIBLE 0.206147 3200.000000
9 78.15357041291242 78.70120089765196 3.7984356691642374 1.3818120432297207 3.7984356691642374 1.3818120432297207 3 SUSCEPTIBLE 1.054877 3200.000000
4 78.15698324416749 78.63919991021062 4.366189699967911 4.476624022343526 4.366189699967911 4.476624022343526 3 SUSCEPTIBLE 35.989052 3200.000000
1 78.17761693541762 78.9151416234876 4.35266865823235 6.507922222758388 4.35266865823235 6.507922222758388 3 SUSCEPTIBLE 0.000000 3200.000000
8 78.25442114544043 78.84515076451338 4.456343669127707 1.6219231536300183 4.456343669127707 1.6219231536300183 3 SUSCEPTIBLE 4.693350 3200.000000
6 78.29006750931802 78.84712690015263 4.352579381014589 3.106630218200893 4.352579381014589 3.106630218200893 3 SUSCEPTIBLE 33.307330 3200.000000
3 78.31382499274488 78.78957384138137 4.440004432958249 5.157226227362015 4.440004432958249 5.157226227362015 3 SUSCEPTIBLE 29.787214 3200.000000
7 78.32023210017772 78.87391834667051 4.420113663990868 2.355491364685569 4.420113663990868 2.355491364685569 3 SUSCEPTIBLE 31.955471 3200.000000
5 78.51024797504925 79.05629836194481 4.360760905174113 3.785112823733897 4.360760905174113 3.785112823733897 3 INFECTIOUS 0.000000 3200.000000
2 78.56573757865115 78.99153270621416 4.35478258431602 5.841421446537479 4.35478258431602 5.841421446537479 3 SUSCEPTIBLE 0.206147 3200.000000
4 78.63919991021062 79.12141657625375 4.366189699967911 4.476624022343526 4.366189699967911 4.476624022343526 3 SUSCEPTIBLE 36.987519 3200.000000
9 78.70120089765196 79.2488313823915 3.7984356691642374 1.3818120432297207 3.7984356691642374 1.3818120432297207 3 SUSCEPTIBLE 1.054877 3200.000000
10 78.74396584363625 79.60656847607491 3.402250028792611 1.9547159279870474 3.402250028792611 1.9547159279870474 3 SUSCEPTIBLE 6.368225 3200.000000
3 78.78957384138137 79.26532269001785 4.440004432958249 5.157226227362015 4.440004432958249 5.157226227362015 3 SUSCEPTIBLE 29.787214 3200.000000
8 78.84515076451338 79.43588038358632 4.456343669127707 1.6219231536300183 4.456343669127707 1.6219231536300183 3 SUSCEPTIBLE 4.693350 3200.000000
6 78.84712690015263 79.40418629098724 4.352579381014589 3.106630218200893 4.352579381014589 3.106630218200893 3 SUSCEPTIBLE 33.307330 3200.000000
7 78.87391834667051 79.4276045931633 4.420113663990868 2.355491364685569 4.420113663990868 2.355491364685569 3 SUSCEPTIBLE 33.801410 3200.000000
1 78.9151416234876 79.65266631155758 4.35266865823235 6.507922222758388 4.35266865823235 6.507922222758388 3 SUSCEPTIBLE 0.000000 3200.000000
2 78.99153270621416 79.41732783377716 4.35478258431602 5.841421446537479 4.35478258431602 5.841421446537479 3 SUSCEPTIBLE 0.206147 3200.000000
5 79.05629836194481 79.60234874884037 4.360760905174113 3.785112823733897 4.360760905174113 3.785112823733897 3 INFECTIOUS 0.000000 3200.000000
4 79.12141657625375 79.60363324229688 4.366189699967911 4.476624022343526 4.366189699967911 4.476624022343526 3 SUSCEPTIBLE 37.985525 3200.000000
9 79.2488313823915 79.79646186713104 3.7984356691642374 1.3818120432297207 3.7984356691642374 1.3818120432297207 3 SUSCEPTIBLE 1.054877 3200.000000
3 79.26532269001785 79.74107153865434 4.440004432958249 5.157226227362015 4.440004432958249 5.157226227362015 3 SUSCEPTIBLE 31.605298 3200.000000
6 79.40418629098724 79.96124568182185 4.352579381014589 3.106630218200893 4.352579381014589 3.106630218200893 3 SUSCEPTIBLE 33.307330 3200.000000
2 79.41732783377716 79.84312296134017 4.35478258431602 5.841421446537479 4.35478258431602 5.841421446537479 3 SUSCEPTIBLE 0.206147 3200.000000
7 79.4276045931633 79.98129083965608 4.420113663990868 2.355491364685569 4.420113663990868 2.355491364685569 3 SUSCEPTIBLE 34.723740 3200.000000
8 79.43588038358632 80.02661000265927 4.456343669127707 1.6219231536300183 4.456343669127707 1.6219231536300183 3 SUSCEPTIBLE 4.693350 3200.000000
5 79.60234874884037 80.14839913573593 4.360760905174113 3.785112823733897 4.360760905174113 3.785112823733897 3 INFECTIOUS 0.000000 3200.000000
4 79.60363324229688 80.08584990834001 4.366189699967911 4.476624022343526 4.366189699967911 4.476624022343526 3 SUSCEPTIBLE 37.985525 3200.000000
10 79.60656847607491 80.46917110851358 3.402250028792611 1.9547159279870474 3.402250028792611 1.9547159279870474 3 SUSCEPTIBLE 6.529691 3200.000000
1 79.65266631155758 80.39019099962756 4.35266865823235 6.507922222758388 4.35266865823235 6.507922222758388 3 SUSCEPTIBLE 0.000000 3200.000000
3 79.74107153865434 80.21682038729082 4.440004432958249 5.157226227362015 4.440004432958249 5.157226227362015 3 SUSCEPTIBLE 32.513710 3200.000000
9 79.79646186713104 80.34409235187059 3.7984356691642374 1.3818120432297207 3.7984356691642374 1.3818120432297207 3 SUSCEPTIBLE 1.054877 3200.000000
2 79.84312296134017 80.26891808890318 4.35478258431602 5.841421446537479 4.35478258431602 5.841421446537479 3 SUSCEPTIBLE 0.206147 3200.000000
6 79.96124568182185 80.51830507265646 4.352579381014589 3.106630218200893 4.352579381014589 3.106630218200893 3 SUSCEPTIBLE 34.269539 3200.000000
7 79.98129083965608 80.53497708614887 4.420113663990868 2.355491364685569 4.420113663990868 2.355491364685569 3 SUSCEPTIBLE 34.723740 3200.000000
8 80.02661000265927 80.61733962173221 4.456343669127707 1.6219231536300183 4.456343669127707 1.6219231536300183 3 SUSCEPTIBLE 4.800920 3200.000000
4 80.08584990834001 80.56806657438314 4.366189699967911 4.476624022343526 4.366189699967911 4.476624022343526 3 SUSCEPTIBLE 37.985525 3200.000000
5 80.14839913573593 80.69444952263149 4.360760905174113 3.785112823733897 4.360760905174113 3.785112823733897 3 INFECTIOUS 0.000000 3200.000000
3 80.21682038729082 80.69256923592731 4.440004432958249 5.157226227362015 4.440004432958249 5.157226227362015 3 SUSCEPTIBLE 33.421703 3200.000000
2 80.26891808890318 80.69471321646618 4.35478258431602 5.841421446537479 4.35478258431602 5.841421446537479 3 SUSCEPTIBLE 0.206147 3200.000000
9 80.34409235187059 80.89172283661013 3.7984356691642374 1.3818120432297207 3.7984356691642374 1.3818120432297207 3 SUSCEPTIBLE 1.054877 3200.000000
1 80.39019099962756 81.12771568769755 4.35266865823235 6.507922222758388 4.35266865823235 6.507922222758388 3 SUSCEPTIBLE 0.000000 3200.000000
10 80.46917110851358 81.33177374095224 3.402250028792611 1.9547159279870474 3.402250028792611 1.9547159279870474 3 SUSCEPTIBLE 6.583463 3200.000000
6 80.51830507265646 81.07536446349107 4.352579381014589 3.106630218200893 4.352579381014589 3.106630218200893 3 SUSCEPTIBLE 36.192625 3200.000000
7 80.53497708614887 81.08866333264166 4.420113663990868 2.355491364685569 4.420113663990868 2.355491364685569 3 SUSCEPTIBLE 34.723740 3200.000000
4 80.56806657438314 81.05028324042627 4.366189699967911 4.476624022343526 4.366189699967911 4.476624022343526 3 SUSCEPTIBLE 37.985525 3200.000000
8 80.61733962173221 81.20806924080516 4.456343669127707 1.6219231536300183 4.456343669127707 1.6219231536300183 3 SUSCEPTIBLE 4.854667 3200.000000
3 80.69256923592731 81.1683180845638 4.440004432958249 5.157226227362015 4.440004432958249 5.157226227362015 3 SUSCEPTIBLE 34.329276 3200.000000
5 80.69444952263149 81.24049990952705 4.360760905174113 3.785112823733897 4.360760905174113 3.785112823733897 3 INFECTIOUS 0.000000 3200.000000
2 80.69471321646618 81.12050834402919 4.35478258431602 5.841421446537479 4.35478258431602 5.841421446537479 3 SUSCEPTIBLE 0.206147 3200.000000
9 80.89172283661013 81.43935332134967 3.7984356691642374 1.3818120432297207 3.7984356691642374 1.3818120432297207 3 SUSCEPTIBLE 1.054877 3200.000000
4 81.05028324042627 81.5324999064694 4.366189699967911 4.476624022343526 4.366189699967911 4.476624022343526 3 SUSCEPTIBLE 37.985525 3200.000000
6 81.07536446349107 81.63242385432568 4.352579381014589 3.106630218200893 4.352579381014589 3.106630218200893 3 SUSCEPTIBLE 37.153501 3200.000000
7 81.08866333264166 81.64234957913445 4.420113663990868 2.355491364685569 4.420113663990868 2.355491364685569 3 SUSCEPTIBLE 34.723740 3200.000000
2 81.12050834402919 81.5463034715922 4.35478258431602 5.841421446537479 4.35478258431602 5.841421446537479 3 SUSCEPTIBLE 0.206147 3200.000000
1 81.12771568769755 81.86524037576753 4.35266865823235 6.507922222758388 4.35266865823235 6.507922222758388 3 SUSCEPTIBLE 0.000000 3200.000000
3 81.1683180845638 81.64406693320028 4.440004432958249 5.157226227362015 4.440004432958249 5.157226227362015 3 SUSCEPTIBLE 34.329276 3200.000000
8 81.20806924080516 81.7987988598781 4.456343669127707 1.6219231536300183 4.456343669127707 1.6219231536300183 3 SUSCEPTIBLE 4.962088 3200.000000
5 81.24049990952705 81.7865502964226 4.360760905174113 3.785112823733897 4.360760905174113 3.785112823733897 3 INFECTIOUS 0.000000 3200.000000
10 81.33177374095224 82.19437637339091 3.402250028792611 1.9547159279870474 3.402250028792611 1.9547159279870474 3 SUSCEPTIBLE 6.583463 3200.000000
9 81.43935332134967 81.98698380608921 3.7984356691642374 1.3818120432297207 3.7984356691642374 1.3818120432297207 3 SUSCEPTIBLE 1.054877 3200.000000
4 81.5324999064694 82.01471657251253 4.366189699967911 4.476624022343526 4.366189699967911 4.476624022343526 3 SUSCEPTIBLE 38.980768 3200.000000
2 81.5463034715922 81.9720985991552 4.35478258431602 5.841421446537479 4.35478258431602 5.841421446537479 3 SUSCEPTIBLE 0.206147 3200.000000
6 81.63242385432568 82.18948324516029 4.352579381014589 3.106630218200893 4.352579381014589 3.106630218200893 3 SUSCEPTIBLE 38.113934 3200.000000
7 81.64234957913445 82.19603582562723 4.420113663990868 2.355491364685569 4.420113663990868 2.355491364685569 3 SUSCEPTIBLE 35.643516 3200.000000
3 81.64406693320028 82.11981578183676 4.440004432958249 5.157226227362015 4.440004432958249 5.157226227362015 3 SUSCEPTIBLE 34.329276 3200.000000
5 81.7865502964226 82.33260068331816 4.360760905174113 3.785112823733897 4.360760905174113 3.785112823733897 3 INFECTIOUS 0.000000 3200.000000
8 81.7987988598781 82.38952847895105 4.456343669127707 1.6219231536300183 4.456343669127707 1.6219231536300183 3 SUSCEPTIBLE 4.962088 3200.000000
1 81.86524037576753 82.60276506383751 4.35266865823235 6.507922222758388 4.35266865823235 6.507922222758388 3 SUSCEPTIBLE 0.000000 3200.000000
2 81.9720985991552 82.39789372671821 4.35478258431602 5.841421446537479 4.35478258431602 5.841421446537479 3 SUSCEPTIBLE 0.206147 3200.000000
9 81.98698380608921 82.53461429082876 3.7984356691642374 1.3818120432297207 3.7984356691642374 1.3818120432297207 3 SUSCEPTIBLE 1.054877 3200.000000
4 82.01471657251253 82.49693323855566 4.366189699967911 4.476624022343526 4.366189699967911 4.476624022343526 3 SUSCEPTIBLE 41.040142 3200.000000
3 82.11981578183676 82.59556463047325 4.440004432958249 5.157226227362015 4.440004432958249 5.157226227362015 3 SUSCEPTIBLE 34.329276 3200.000000
6 82.18948324516029 82.7465426359949 4.352579381014589 3.106630218200893 4.352579381014589 3.106630218200893 3 SUSCEPTIBLE 38.113934 3200.000000
10 82.19437637339091 83.05697900582958 3.402250028792611 1.9547159279870474 3.402250028792611 1.9547159279870474 3 SUSCEPTIBLE 6.583463 3200.000000
7 82.19603582562723 82.74972207212002 4.420113663990868 2.355491364685569 4.420113663990868 2.355491364685569 3 SUSCEPTIBLE 36.633134 3200.000000
5 82.33260068331816 82.87865107021372 4.360760905174113 3.785112823733897 4.360760905174113 3.785112823733897 3 INFECTIOUS 0.000000 3200.000000
8 82.38952847895105 82.980258098024 4.456343669127707 1.6219231536300183 4.456343669127707 1.6219231536300183 3 SUSCEPTIBLE 4.962088 3200.000000
2 82.39789372671821 82.82368885428122 4.35478258431602 5.841421446537479 4.35478258431602 5.841421446537479 3 SUSCEPTIBLE 0.206147 3200.000000
4 82.49693323855566 82.97914990459878 4.366189699967911 4.476624022343526 4.366189699967911 4.476624022343526 3 SUSCEPTIBLE 42.104240 3200.000000
9 82.53461429082876 83.0822447755683 3.7984356691642374 1.3818120432297207 3.7984356691642374 1.3818120432297207 3 SUSCEPTIBLE 1.054877 3200.000000
3 82.59556463047325 83.07131347910973 4.440004432958249 5.157226227362015 4.440004432958249 5.157226227362015 3 SUSCEPTIBLE 34.329276 3200.000000
1 82.60276506383751 83.34028975190749 4.35266865823235 6.507922222758388 4.35266865823235 6.507922222758388 3 SUSCEPTIBLE 0.000000 3200.000000
6 82.7465426359949 83.30360202682951 4.352579381014589 3.106630218200893 4.352579381014589 3.106630218200893 3 SUSCEPTIBLE 38.113934 3200.000000
7 82.74972207212002 83.30340831861281 4.420113663990868 2.355491364685569 4.420113663990868 2.355491364685569 3 SUSCEPTIBLE 37.622294 3200.000000
2 82.82368885428122 83.24948398184422 4.35478258431602 5.841421446537479 4.35478258431602 5.841421446537479 3 SUSCEPTIBLE 0.206147 3200.000000
5 82.87865107021372 83.42470145710928 4.360760905174113 3.785112823733897 4.360760905174113 3.785112823733897 3 INFECTIOUS 0.000000 3200.000000
4 82.97914990459878 83.46136657064191 4.366189699967911 4.476624022343526 4.366189699967911 4.476624022343526 3 SUSCEPTIBLE 43.167847 3200.000000
8 82.980258098024 83.57098771709694 4.456343669127707 1.6219231536300183 4.456343669127707 1.6219231536300183 3 SUSCEPTIBLE 4.962088 3200.000000
10 83.05697900582958 83.91958163826824 3.402250028792611 1.9547159279870474 3.402250028792611 1.9547159279870474 3 SUSCEPTIBLE 6.690685 3200.000000
3 83.07131347910973 83.54706232774622 4.440004432958249 5.157226227362015 4.440004432958249 5.157226227362015 3 SUSCEPTIBLE 35.304538 3200.000000
9 83.0822447755683 83.62987526030784 3.7984356691642374 1.3818120432297207 3.7984356691642374 1.3818120432297207 3 SUSCEPTIBLE 1.054877 3200.000000
2 83.24948398184422 83.67527910940723 4.35478258431602 5.841421446537479 4.35478258431602 5.841421446537479 3 SUSCEPTIBLE 0.206147 3200.000000
7 83.30340831861281 83.8570945651056 4.420113663990868 2.355491364685569 4.420113663990868 2.355491364685569 3 SUSCEPTIBLE 39.599245 3200.000000
6 83.30360202682951 83.86066141766412 4.352579381014589 3.106630218200893 4.352579381014589 3.106630218200893 3 SUSCEPTIBLE 38.113934 3200.000000
1 83.34028975190749 84.07781443997747 4.35266865823235 6.507922222758388 4.35266865823235 6.507922222758388 3 SUSCEPTIBLE 0.000000 3200.000000
5 83.42470145710928 83.97075184400484 4.360760905174113 3.785112823733897 4.360760905174113 3.785112823733897 3 INFECTIOUS 0.000000 3200.000000
4 83.46136657064191 83.94358323668504 4.366189699967911 4.476624022343526 4.366189699967911 4.476624022343526 3 SUSCEPTIBLE 43.167847 3200.000000
3 83.54706232774622 84.0228111763827 4.440004432958249 5.157226227362015 4.440004432958249 5.157226227362015 3 SUSCEPTIBLE 36.279349 3200.000000
8 83.57098771709694 84.16171733616989 4.456343669127707 1.6219231536300183 4.456343669127707 1.6219231536300183 3 SUSCEPTIBLE 4.962088 3200.000000
9 83.62987526030784 84.17750574504738 3.7984356691642374 1.3818120432297207 3.7984356691642374 1.3818120432297207 3 SUSCEPTIBLE 1.054877 3200.000000
2 83.67527910940723 84.10107423697023 4.35478258431602 5.841421446537479 4.35478258431602 5.841421446537479 3 SUSCEPTIBLE 0.206147 3200.000000
7 83.8570945651056 84.41078081159839 4.420113663990868 2.355491364685569 4.420113663990868 2.355491364685569 3 SUSCEPTIBLE 39.599245 3200.000000
6 83.86066141766412 84.41772080849873 4.352579381014589 3.106630218200893 4.352579381014589 3.106630218200893 3 SUSCEPTIBLE 39.141844 3200.000000
10 83.91958163826824 84.7821842707069 3.402250028792611 1.9547159279870474 3.402250028792611 1.9547159279870474 3 SUSCEPTIBLE 6.797808 3200.000000
4 83.94358323668504 84.42579990272817 4.366189699967911 4.476624022343526 4.366189699967911 4.476624022343526 3 SUSCEPTIBLE 43.167847 3200.000000
5 83.97075184400484 84.5168022309004 4.360760905174113 3.785112823733897 4.360760905174113 3.785112823733897 3 INFECTIOUS 0.000000 3200.000000
3 84.0228111763827 84.49856002501919 4.440004432958249 5.157226227362015 4.440004432958249 5.157226227362015 3 SUSCEPTIBLE 38.227621 3200.000000
1 84.07781443997747 84.81533912804746 4.35266865823235 6.507922222758388 4.35266865823235 6.507922222758388 3 SUSCEPTIBLE 0.000000 3200.000000
2 84.10107423697023 84.52686936453324 4.35478258431602 5.841421446537479 4.35478258431602 5.841421446537479 3 SUSCEPTIBLE 0.206147 3200.000000
8 84.16171733616989 84.75244695524283 4.456343669127707 1.6219231536300183 4.456343669127707 1.6219231536300183 3 SUSCEPTIBLE 5.069161 3200.000000
9 84.17750574504738 84.72513622978693 3.7984356691642374 1.3818120432297207 3.7984356691642374 1.3818120432297207 3 SUSCEPTIBLE 1.054877 3200.000000
7 84.41078081159839 84.96446705809117 4.420113663990868 2.355491364685569 4.420113663990868 2.355491364685569 3 SUSCEPTIBLE 39.599245 3200.000000
6 84.41772080849873 84.97478019933334 4.352579381014589 3.106630218200893 4.352579381014589 3.106630218200893 3 SUSCEPTIBLE 41.196239 3200.000000
4 84.42579990272817 84.9080165687713 4.366189699967911 4.476624022343526 4.366189699967911 4.476624022343526 3 SUSCEPTIBLE 43.167847 3200.000000
3 84.49856002501919 84.97430887365567 4.440004432958249 5.157226227362015 4.440004432958249 5.157226227362015 3 SUSCEPTIBLE 39.201082 3200.000000
5 84.5168022309004 85.06285261779595 4.360760905174113 3.785112823733897 4.360760905174113 3.785112823733897 3 INFECTIOUS 0.000000 3200.000000
2 84.52686936453324 84.95266449209625 4.35478258431602 5.841421446537479 4.35478258431602 5.841421446537479 3 SUSCEPTIBLE 0.206147 3200.000000
9 84.72513622978693 85.27276671452647 3.7984356691642374 1.3818120432297207 3.7984356691642374 1.3818120432297207 3 SUSCEPTIBLE 1.054877 3200.000000
8 84.75244695524283 85.34317657431578 4.456343669127707 1.6219231536300183 4.456343669127707 1.6219231536300183 3 SUSCEPTIBLE 5.122661 3200.000000
10 84.7821842707069 85.64478690314557 3.402250028792611 1.9547159279870474 3.402250028792611 1.9547159279870474 3 SUSCEPTIBLE 6.851333 3200.000000
1 84.81533912804746 85.55286381611744 4.35266865823235 6.507922222758388 4.35266865823235 6.507922222758388 3 SUSCEPTIBLE 0.000000 3200.000000
4 84.9080165687713 85.39023323481443 4.366189699967911 4.476624022343526 4.366189699967911 4.476624022343526 3 SUSCEPTIBLE 43.167847 3200.000000
2 84.95266449209625 85.37845961965925 4.35478258431602 5.841421446537479 4.35478258431602 5.841421446537479 3 SUSCEPTIBLE 0.206147 3200.000000
7 84.96446705809117 85.51815330458396 4.420113663990868 2.355491364685569 4.420113663990868 2.355491364685569 3 SUSCEPTIBLE 39.599245 3200.000000
3 84.97430887365567 85.45005772229216 4.440004432958249 5.157226227362015 4.440004432958249 5.157226227362015 3 SUSCEPTIBLE 39.201082 3200.000000
6 84.97478019933334 85.53183959016795 4.352579381014589 3.106630218200893 4.352579381014589 3.106630218200893 3 SUSCEPTIBLE 42.222725 3200.000000
5 85.06285261779595 85.60890300469151 4.360760905174113 3.785112823733897 4.360760905174113 3.785112823733897 3 INFECTIOUS 0.000000 3200.000000
9 85.27276671452647 85.82039719926601 3.7984356691642374 1.3818120432297207 3.7984356691642374 1.3818120432297207 3 SUSCEPTIBLE 1.054877 3200.000000
8 85.34317657431578 85.93390619338872 4.456343669127707 1.6219231536300183 4.456343669127707 1.6219231536300183 3 SUSCEPTIBLE 5.229586 3200.000000
2 85.37845961965925 85.80425474722226 4.35478258431602 5.841421446537479 4.35478258431602 5.841421446537479 3 SUSCEPTIBLE 0.206147 3200.000000
4 85.39023323481443 85.87244990085756 4.366189699967911 4.476624022343526 4.366189699967911 4.476624022343526 3 SUSCEPTIBLE 44.228509 3200.000000
3 85.45005772229216 85.92580657092864 4.440004432958249 5.157226227362015 4.440004432958249 5.157226227362015 3 SUSCEPTIBLE 39.201082 3200.000000
7 85.51815330458396 86.07183955107675 4.420113663990868 2.355491364685569 4.420113663990868 2.355491364685569 3 SUSCEPTIBLE 39.599245 3200.000000
6 85.53183959016795 86.08889898100256 4.352579381014589 3.106630218200893 4.352579381014589 3.106630218200893 3 SUSCEPTIBLE 43.248737 3200.000000
1 85.55286381611744 86.29038850418742 4.35266865823235 6.507922222758388 4.35266865823235 6.507922222758388 3 SUSCEPTIBLE 0.000000 3200.000000
5 85.60890300469151 86.15495339158707 4.360760905174113 3.785112823733897 4.360760905174113 3.785112823733897 3 INFECTIOUS 0.000000 3200.000000
10 85.64478690314557 86.50738953558424 3.402250028792611 1.9547159279870474 3.402250028792611 1.9547159279870474 3 SUSCEPTIBLE 6.851333 3200.000000
2 85.80425474722226 86.23004987478527 4.35478258431602 5.841421446537479 4.35478258431602 5.841421446537479 3 SUSCEPTIBLE 0.206147 3200.000000
9 85.82039719926601 86.36802768400555 3.7984356691642374 1.3818120432297207 3.7984356691642374 1.3818120432297207 3 SUSCEPTIBLE 1.054877 3200.000000
4 85.87244990085756 86.35466656690069 4.366189699967911 4.476624022343526 4.366189699967911 4.476624022343526 3 SUSCEPTIBLE 45.288681 3200.000000
3 85.92580657092864 86.40155541956513 4.440004432958249 5.157226227362015 4.440004432958249 5.157226227362015 3 SUSCEPTIBLE 39.201082 3200.000000
8 85.93390619338872 86.52463581246167 4.456343669127707 1.6219231536300183 4.456343669127707 1.6219231536300183 3 SUSCEPTIBLE 5.229586 3200.000000
7 86.07183955107675 86.62552579756954 4.420113663990868 2.355491364685569 4.420113663990868 2.355491364685569 3 SUSCEPTIBLE 41.640077 3200.000000
6 86.08889898100256 86.64595837183717 4.352579381014589 3.106630218200893 4.352579381014589 3.106630218200893 3 SUSCEPTIBLE 43.248737 3200.000000
5 86.15495339158707 86.70100377848263 4.360760905174113 3.785112823733897 4.360760905174113 3.785112823733897 3 INFECTIOUS 0.000000 3200.000000
2 86.23004987478527 86.65584500234827 4.35478258431602 5.841421446537479 4.35478258431602 5.841421446537479 3 SUSCEPTIBLE 0.206147 3200.000000
1 86.29038850418742 87.0279131922574 4.35266865823235 6.507922222758388 4.35266865823235 6.507922222758388 3 SUSCEPTIBLE 0.000000 3200.000000
4 86.35466656690069 86.83688323294382 4.366189699967911 4.476624022343526 4.366189699967911 4.476624022343526 3 SUSCEPTIBLE 46.418629 3200.000000
9 86.36802768400555 86.9156581687451 3.7984356691642374 1.3818120432297207 3.7984356691642374 1.3818120432297207 3 SUSCEPTIBLE 1.054877 3200.000000
3 86.40155541956513 86.87730426820161 4.440004432958249 5.157226227362015 4.440004432958249 5.157226227362015 3 SUSCEPTIBLE 39.201082 3200.000000
10 86.50738953558424 87.3699921680229 3.402250028792611 1.9547159279870474 3.402250028792611 1.9547159279870474 3 SUSCEPTIBLE 6.904709 3200.000000
8 86.52463581246167 87.11536543153461 4.456343669127707 1.6219231536300183 4.456343669127707 1.6219231536300183 3 SUSCEPTIBLE 5.229586 3200.000000
7 86.62552579756954 87.17921204406233 4.420113663990868 2.355491364685569 4.420113663990868 2.355491364685569 3 SUSCEPTIBLE 42.694911 3200.000000
6 86.64595837183717 87.20301776267178 4.352579381014589 3.106630218200893 4.352579381014589 3.106630218200893 3 SUSCEPTIBLE 43.248737 3200.000000
2 86.65584500234827 87.08164012991128 4.35478258431602 5.841421446537479 4.35478258431602 5.841421446537479 3 SUSCEPTIBLE 0.206147 3200.000000
5 86.70100377848263 87.24705416537819 4.360760905174113 3.785112823733897 4.360760905174113 3.785112823733897 3 INFECTIOUS 0.000000 3200.000000
4 86.83688323294382 87.31909989898695 4.366189699967911 4.476624022343526 4.366189699967911 4.476624022343526 3 SUSCEPTIBLE 48.676961 3200.000000
3 86.87730426820161 87.3530531168381 4.440004432958249 5.157226227362015 4.440004432958249 5.157226227362015 3 SUSCEPTIBLE 40.242049 3200.000000
9 86.9156581687451 87.46328865348464 3.7984356691642374 1.3818120432297207 3.7984356691642374 1.3818120432297207 3 SUSCEPTIBLE 1.054877 3200.000000
1 87.0279131922574 87.76543788032738 4.35266865823235 6.507922222758388 4.35266865823235 6.507922222758388 3 SUSCEPTIBLE 0.000000 3200.000000
2 87.08164012991128 87.50743525747428 4.35478258431602 5.841421446537479 4.35478258431602 5.841421446537479 3 SUSCEPTIBLE 0.206147 3200.000000
8 87.11536543153461 87.70609505060756 4.456343669127707 1.6219231536300183 4.456343669127707 1.6219231536300183 3 SUSCEPTIBLE 5.229586 3200.000000
7 87.17921204406233 87.73289829055511 4.420113663990868 2.355491364685569 4.420113663990868 2.355491364685569 3 SUSCEPTIBLE 43.749258 3200.000000
6 87.20301776267178 87.76007715350639 4.352579381014589 3.106630218200893 4.352579381014589 3.106630218200893 3 SUSCEPTIBLE 43.248737 3200.000000
5 87.24705416537819 87.79310455227375 4.360760905174113 3.785112823733897 4.360760905174113 3.785112823733897 3 INFECTIOUS 0.000000 3200.000000
4 87.31909989898695 87.80131656503008 4.366189699967911 4.476624022343526 4.366189699967911 4.476624022343526 3 SUSCEPTIBLE 48.676961 3200.000000
3 87.3530531168381 87.82880196547458 4.440004432958249 5.157226227362015 4.440004432958249 5.157226227362015 3 SUSCEPTIBLE 41.282535 3200.000000
10 87.3699921680229 88.23259480046157 3.402250028792611 1.9547159279870474 3.402250028792611 1.9547159279870474 3 SUSCEPTIBLE 7.011388 3200.000000
9 87.46328865348464 88.01091913822418 3.7984356691642374 1.3818120432297207 3.7984356691642374 1.3818120432297207 3 SUSCEPTIBLE 1.054877 3200.000000
2 87.50743525747428 87.93323038503729 4.35478258431602 5.841421446537479 4.35478258431602 5.841421446537479 3 SUSCEPTIBLE 0.206147 3200.000000
8 87.70609505060756 88.2968246696805 4.456343669127707 1.6219231536300183 4.456343669127707 1.6219231536300183 3 SUSCEPTIBLE 5.282889 3200.000000
7 87.73289829055511 88.2865845370479 4.420113663990868 2.355491364685569 4.420113663990868 2.355491364685569 3 SUSCEPTIBLE 44.803118 3200.000000
6 87.76007715350639 88.317136544341 4.352579381014589 3.106630218200893 4.352579381014589 3.106630218200893 3 SUSCEPTIBLE 44.342045 3200.000000
1 87.76543788032738 88.50296256839736 4.35266865823235 6.507922222758388 4.35266865823235 6.507922222758388 3 SUSCEPTIBLE 0.000000 3200.000000
5 87.79310455227375 88.3391549391693 4.360760905174113 3.785112823733897 4.360760905174113 3.785112823733897 3 INFECTIOUS 0.000000 3200.000000
4 87.80131656503008 88.2835332310732 4.366189699967911 4.476624022343526 4.366189699967911 4.476624022343526 3 SUSCEPTIBLE 48.676961 3200.000000
3 87.82880196547458 88.30455081411107 4.440004432958249 5.157226227362015 4.440004432958249 5.157226227362015 3 SUSCEPTIBLE 42.322541 3200.000000
2 87.93323038503729 88.3590255126003 4.35478258431602 5.841421446537479 4.35478258431602 5.841421446537479 3 SUSCEPTIBLE 0.206147 3200.000000
9 88.01091913822418 88.55854962296372 3.7984356691642374 1.3818120432297207 3.7984356691642374 1.3818120432297207 3 SUSCEPTIBLE 1.054877 3200.000000
10 88.23259480046157 89.09519743290024 3.402250028792611 1.9547159279870474 3.402250028792611 1.9547159279870474 3 SUSCEPTIBLE 7.117968 3200.000000
4 88.2835332310732 88.76574989711634 4.366189699967911 4.476624022343526 4.366189699967911 4.476624022343526 3 SUSCEPTIBLE 48.676961 3200.000000
7 88.2865845370479 88.84027078354069 4.420113663990868 2.355491364685569 4.420113663990868 2.355491364685569 3 SUSCEPTIBLE 44.803118 3200.000000
8 88.2968246696805 88.88755428875345 4.456343669127707 1.6219231536300183 4.456343669127707 1.6219231536300183 3 SUSCEPTIBLE 5.336166 3200.000000
3 88.30455081411107 88.78029966274755 4.440004432958249 5.157226227362015 4.440004432958249 5.157226227362015 3 SUSCEPTIBLE 43.362066 3200.000000
6 88.317136544341 88.8741959351756 4.352579381014589 3.106630218200893 4.352579381014589 3.106630218200893 3 SUSCEPTIBLE 45.434848 3200.000000
5 88.3391549391693 88.88520532606486 4.360760905174113 3.785112823733897 4.360760905174113 3.785112823733897 3 INFECTIOUS 0.000000 3200.000000
2 88.3590255126003 88.7848206401633 4.35478258431602 5.841421446537479 4.35478258431602 5.841421446537479 3 SUSCEPTIBLE 0.206147 3200.000000
1 88.50296256839736 89.24048725646735 4.35266865823235 6.507922222758388 4.35266865823235 6.507922222758388 3 SUSCEPTIBLE 0.000000 3200.000000
9 88.55854962296372 89.10618010770327 3.7984356691642374 1.3818120432297207 3.7984356691642374 1.3818120432297207 3 SUSCEPTIBLE 1.054877 3200.000000
4 88.76574989711634 89.24796656315947 4.366189699967911 4.476624022343526 4.366189699967911 4.476624022343526 3 SUSCEPTIBLE 48.676961 3200.000000
3 88.78029966274755 89.25604851138404 4.440004432958249 5.157226227362015 4.440004432958249 5.157226227362015 3 SUSCEPTIBLE 44.401111 3200.000000
2 88.7848206401633 89.21061576772631 4.35478258431602 5.841421446537479 4.35478258431602 5.841421446537479 3 SUSCEPTIBLE 0.206147 3200.000000
7 88.84027078354069 89.39395703003348 4.420113663990868 2.355491364685569 4.420113663990868 2.355491364685569 3 SUSCEPTIBLE 44.803118 3200.000000
6 88.8741959351756 89.43125532601022 4.352579381014589 3.106630218200893 4.352579381014589 3.106630218200893 3 SUSCEPTIBLE 47.618939 3200.000000
5 88.88520532606486 89.43125571296042 4.360760905174113 3.785112823733897 4.360760905174113 3.785112823733897 3 INFECTIOUS 0.000000 3200.000000
8 88.88755428875345 89.4782839078264 4.456343669127707 1.6219231536300183 4.456343669127707 1.6219231536300183 3 SUSCEPTIBLE 5.442648 3200.000000
10 89.09519743290024 89.9578000653389 3.402250028792611 1.9547159279870474 3.402250028792611 1.9547159279870474 3 SUSCEPTIBLE 7.117968 3200.000000
9 89.10618010770327 89.65381059244281 3.7984356691642374 1.3818120432297207 3.7984356691642374 1.3818120432297207 3 SUSCEPTIBLE 1.054877 3200.000000
2 89.21061576772631 89.63641089528932 4.35478258431602 5.841421446537479 4.35478258431602 5.841421446537479 3 SUSCEPTIBLE 0.206147 3200.000000
1 89.24048725646735 89.97801194453733 4.35266865823235 6.507922222758388 4.35266865823235 6.507922222758388 3 SUSCEPTIBLE 0.000000 3200.000000
4 89.24796656315947 89.7301832292026 4.366189699967911 4.476624022343526 4.366189699967911 4.476624022343526 3 SUSCEPTIBLE 49.802740 3200.000000
3 89.25604851138404 89.73179736002052 4.440004432958249 5.157226227362015 4.440004432958249 5.157226227362015 3 SUSCEPTIBLE 44.401111 3200.000000
7 89.39395703003348 89.94764327652626 4.420113663990868 2.355491364685569 4.420113663990868 2.355491364685569 3 SUSCEPTIBLE 44.803118 3200.000000
6 89.43125532601022 89.98831471684483 4.352579381014589 3.106630218200893 4.352579381014589 3.106630218200893 3 SUSCEPTIBLE 48.710228 3200.000000
5 89.43125571296042 89.97730609985598 4.360760905174113 3.785112823733897 4.360760905174113 3.785112823733897 3 INFECTIOUS 0.000000 3200.000000
8 89.4782839078264 90.06901352689934 4.456343669127707 1.6219231536300183 4.456343669127707 1.6219231536300183 3 SUSCEPTIBLE 5.495852 3200.000000
2 89.63641089528932 90.06220602285232 4.35478258431602 5.841421446537479 4.35478258431602 5.841421446537479 3 SUSCEPTIBLE 0.206147 3200.000000
9 89.65381059244281 90.20144107718235 3.7984356691642374 1.3818120432297207 3.7984356691642374 1.3818120432297207 3 SUSCEPTIBLE 1.054877 3200.000000
4 89.7301832292026 90.21239989524572 4.366189699967911 4.476624022343526 4.366189699967911 4.476624022343526 3 SUSCEPTIBLE 50.927999 3200.000000
3 89.73179736002052 90.207546208657 4.440004432958249 5.157226227362015 4.440004432958249 5.157226227362015 3 SUSCEPTIBLE 44.401111 3200.000000
7 89.94764327652626 90.50132952301905 4.420113663990868 2.355491364685569 4.420113663990868 2.355491364685569 3 SUSCEPTIBLE 45.854060 3200.000000
10 89.9578000653389 90.82040269777757 3.402250028792611 1.9547159279870474 3.402250028792611 1.9547159279870474 3 SUSCEPTIBLE 7.117968 3200.000000
5 89.97730609985598 90.52335648675154 4.360760905174113 3.785112823733897 4.360760905174113 3.785112823733897 3 INFECTIOUS 0.000000 3200.000000
1 89.97801194453733 90.71553663260731 4.35266865823235 6.507922222758388 4.35266865823235 6.507922222758388 3 SUSCEPTIBLE 0.000000 3200.000000
6 89.98831471684483 90.54537410767944 4.352579381014589 3.106630218200893 4.352579381014589 3.106630218200893 3 SUSCEPTIBLE 48.710228 3200.000000
2 90.06220602285232 90.48800115041533 4.35478258431602 5.841421446537479 4.35478258431602 5.841421446537479 3 SUSCEPTIBLE 0.206147 3200.000000
8 90.06901352689934 90.65974314597229 4.456343669127707 1.6219231536300183 4.456343669127707 1.6219231536300183 3 SUSCEPTIBLE 5.495852 3200.000000
9 90.20144107718235 90.7490715619219 3.7984356691642374 1.3818120432297207 3.7984356691642374 1.3818120432297207 3 SUSCEPTIBLE 1.054877 3200.000000
3 90.207546208657 90.68329505729349 4.440004432958249 5.157226227362015 4.440004432958249 5.157226227362015 3 SUSCEPTIBLE 44.401111 3200.000000
4 90.21239989524572 90.69461656128885 4.366189699967911 4.476624022343526 4.366189699967911 4.476624022343526 3 SUSCEPTIBLE 52.123005 3200.000000
2 90.48800115041533 90.91379627797834 4.35478258431602 5.841421446537479 4.35478258431602 5.841421446537479 3 SUSCEPTIBLE 0.206147 3200.000000
7 90.50132952301905 91.05501576951184 4.420113663990868 2.355491364685569 4.420113663990868 2.355491364685569 3 SUSCEPTIBLE 48.094989 3200.000000
5 90.52335648675154 91.0694068736471 4.360760905174113 3.785112823733897 4.360760905174113 3.785112823733897 3 INFECTIOUS 0.000000 3200.000000
6 90.54537410767944 91.10243349851405 4.352579381014589 3.106630218200893 4.352579381014589 3.106630218200893 3 SUSCEPTIBLE 48.710228 3200.000000
8 90.65974314597229 91.25047276504523 4.456343669127707 1.6219231536300183 4.456343669127707 1.6219231536300183 3 SUSCEPTIBLE 5.495852 3200.000000
3 90.68329505729349 91.15904390592998 4.440004432958249 5.157226227362015 4.440004432958249 5.157226227362015 3 SUSCEPTIBLE 44.401111 3200.000000
4 90.69461656128885 91.17683322733198 4.366189699967911 4.476624022343526 4.366189699967911 4.476624022343526 3 SUSCEPTIBLE 53.317458 3200.000000
1 90.71553663260731 91.45306132067729 4.35266865823235 6.507922222758388 4.35266865823235 6.507922222758388 3 SUSCEPTIBLE 0.000000 3200.000000
9 90.7490715619219 91.29670204666144 3.7984356691642374 1.3818120432297207 3.7984356691642374 1.3818120432297207 3 SUSCEPTIBLE 1.054877 3200.000000
10 90.82040269777757 91.68300533021623 3.402250028792611 1.9547159279870474 3.402250028792611 1.9547159279870474 3 SUSCEPTIBLE 7.224203 3200.000000
2 90.91379627797834 91.33959140554134 4.35478258431602 5.841421446537479 4.35478258431602 5.841421446537479 3 SUSCEPTIBLE 0.206147 3200.000000
7 91.05501576951184 91.60870201600463 4.420113663990868 2.355491364685569 4.420113663990868 2.355491364685569 3 SUSCEPTIBLE 49.214676 3200.000000
5 91.0694068736471 91.61545726054266 4.360760905174113 3.785112823733897 4.360760905174113 3.785112823733897 3 INFECTIOUS 0.000000 3200.000000
6 91.10243349851405 91.65949288934866 4.352579381014589 3.106630218200893 4.352579381014589 3.106630218200893 3 SUSCEPTIBLE 48.710228 3200.000000
3 91.15904390592998 91.63479275456646 4.440004432958249 5.157226227362015 4.440004432958249 5.157226227362015 3 SUSCEPTIBLE 45.507480 3200.000000
4 91.17683322733198 91.65904989337511 4.366189699967911 4.476624022343526 4.366189699967911 4.476624022343526 3 SUSCEPTIBLE 54.511360 3200.000000
8 91.25047276504523 91.84120238411818 4.456343669127707 1.6219231536300183 4.456343669127707 1.6219231536300183 3 SUSCEPTIBLE 5.495852 3200.000000
9 91.29670204666144 91.84433253140098 3.7984356691642374 1.3818120432297207 3.7984356691642374 1.3818120432297207 3 SUSCEPTIBLE 1.054877 3200.000000
2 91.33959140554134 91.76538653310435 4.35478258431602 5.841421446537479 4.35478258431602 5.841421446537479 3 SUSCEPTIBLE 0.206147 3200.000000
1 91.45306132067729 92.19058600874727 4.35266865823235 6.507922222758388 4.35266865823235 6.507922222758388 3 SUSCEPTIBLE 0.000000 3200.000000
7 91.60870201600463 92.16238826249742 4.420113663990868 2.355491364685569 4.420113663990868 2.355491364685569 3 SUSCEPTIBLE 50.333847 3200.000000
5 91.61545726054266 92.16150764743821 4.360760905174113 3.785112823733897 4.360760905174113 3.785112823733897 3 INFECTIOUS 0.000000 3200.000000
3 91.63479275456646 92.11054160320295 4.440004432958249 5.157226227362015 4.440004432958249 5.157226227362015 3 SUSCEPTIBLE 47.718687 3200.000000
4 91.65904989337511 92.14126655941824 4.366189699967911 4.476624022343526 4.366189699967911 4.476624022343526 3 SUSCEPTIBLE 54.511360 3200.000000
6 91.65949288934866 92.21655228018327 4.352579381014589 3.106630218200893 4.352579381014589 3.106630218200893 3 SUSCEPTIBLE 49.868632 3200.000000
10 91.68300533021623 92.5456079626549 3.402250028792611 1.9547159279870474 3.402250028792611 1.9547159279870474 3 SUSCEPTIBLE 7.330341 3200.000000
2 91.76538653310435 92.19118166066735 4.35478258431602 5.841421446537479 4.35478258431602 5.841421446537479 3 SUSCEPTIBLE 0.206147 3200.000000
8 91.84120238411818 92.43193200319112 4.456343669127707 1.6219231536300183 4.456343669127707 1.6219231536300183 3 SUSCEPTIBLE 5.548908 3200.000000
9 91.84433253140098 92.39196301614052 3.7984356691642374 1.3818120432297207 3.7984356691642374 1.3818120432297207 3 SUSCEPTIBLE 1.054877 3200.000000
3 92.11054160320295 92.58629045183943 4.440004432958249 5.157226227362015 4.440004432958249 5.157226227362015 3 SUSCEPTIBLE 48.823523 3200.000000
4 92.14126655941824 92.62348322546137 4.366189699967911 4.476624022343526 4.366189699967911 4.476624022343526 3 SUSCEPTIBLE 54.511360 3200.000000
5 92.16150764743821 92.70755803433377 4.360760905174113 3.785112823733897 4.360760905174113 3.785112823733897 3 INFECTIOUS 0.000000 3200.000000
7 92.16238826249742 92.7160745089902 4.420113663990868 2.355491364685569 4.420113663990868 2.355491364685569 3 SUSCEPTIBLE 50.333847 3200.000000
1 92.19058600874727 92.92811069681726 4.35266865823235 6.507922222758388 4.35266865823235 6.507922222758388 3 SUSCEPTIBLE 0.000000 3200.000000
2 92.19118166066735 92.61697678823036 4.35478258431602 5.841421446537479 4.35478258431602 5.841421446537479 3 SUSCEPTIBLE 0.206147 3200.000000
6 92.21655228018327 92.77361167101787 4.352579381014589 3.106630218200893 4.352579381014589 3.106630218200893 3 SUSCEPTIBLE 51.026501 3200.000000
9 92.39196301614052 92.93959350088006 3.7984356691642374 1.3818120432297207 3.7984356691642374 1.3818120432297207 3 SUSCEPTIBLE 1.054877 3200.000000
8 92.43193200319112 93.02266162226407 4.456343669127707 1.6219231536300183 4.456343669127707 1.6219231536300183 3 SUSCEPTIBLE 5.654948 3200.000000
10 92.5456079626549 93.40821059509356 3.402250028792611 1.9547159279870474 3.402250028792611 1.9547159279870474 3 SUSCEPTIBLE 7.383373 3200.000000
3 92.58629045183943 93.06203930047592 4.440004432958249 5.157226227362015 4.440004432958249 5.157226227362015 3 SUSCEPTIBLE 49.927850 3200.000000
2 92.61697678823036 93.04277191579337 4.35478258431602 5.841421446537479 4.35478258431602 5.841421446537479 3 SUSCEPTIBLE 0.206147 3200.000000
4 92.62348322546137 93.1056998915045 4.366189699967911 4.476624022343526 4.366189699967911 4.476624022343526 3 SUSCEPTIBLE 54.511360 3200.000000
5 92.70755803433377 93.25360842122933 4.360760905174113 3.785112823733897 4.360760905174113 3.785112823733897 3 INFECTIOUS 0.000000 3200.000000
7 92.7160745089902 93.26976075548299 4.420113663990868 2.355491364685569 4.420113663990868 2.355491364685569 3 SUSCEPTIBLE 50.333847 3200.000000
6 92.77361167101787 93.33067106185248 4.352579381014589 3.106630218200893 4.352579381014589 3.106630218200893 3 SUSCEPTIBLE 52.183835 3200.000000
1 92.92811069681726 93.66563538488724 4.35266865823235 6.507922222758388 4.35266865823235 6.507922222758388 3 SUSCEPTIBLE 0.000000 3200.000000
9 92.93959350088006 93.48722398561961 3.7984356691642374 1.3818120432297207 3.7984356691642374 1.3818120432297207 3 SUSCEPTIBLE 1.054877 3200.000000
8 93.02266162226407 93.61339124133701 4.456343669127707 1.6219231536300183 4.456343669127707 1.6219231536300183 3 SUSCEPTIBLE 5.707931 3200.000000
2 93.04277191579337 93.46856704335637 4.35478258431602 5.841421446537479 4.35478258431602 5.841421446537479 3 SUSCEPTIBLE 0.206147 3200.000000
3 93.06203930047592 93.5377881491124 4.440004432958249 5.157226227362015 4.440004432958249 5.157226227362015 3 SUSCEPTIBLE 49.927850 3200.000000
4 93.1056998915045 93.58791655754763 4.366189699967911 4.476624022343526 4.366189699967911 4.476624022343526 3 SUSCEPTIBLE 54.511360 3200.000000
5 93.25360842122933 93.79965880812489 4.360760905174113 3.785112823733897 4.360760905174113 3.785112823733897 3 INFECTIOUS 0.000000 3200.000000
7 93.26976075548299 93.82344700197578 4.420113663990868 2.355491364685569 4.420113663990868 2.355491364685569 3 SUSCEPTIBLE 50.333847 3200.000000
6 93.33067106185248 93.8877304526871 4.352579381014589 3.106630218200893 4.352579381014589 3.106630218200893 3 SUSCEPTIBLE 54.496900 3200.000000
10 93.40821059509356 94.27081322753223 3.402250028792611 1.9547159279870474 3.402250028792611 1.9547159279870474 3 SUSCEPTIBLE 7.383373 3200.000000
2 93.46856704335637 93.89436217091938 4.35478258431602 5.841421446537479 4.35478258431602 5.841421446537479 3 SUSCEPTIBLE 0.206147 3200.000000
9 93.48722398561961 94.03485447035915 3.7984356691642374 1.3818120432297207 3.7984356691642374 1.3818120432297207 3 SUSCEPTIBLE 1.054877 3200.000000
3 93.5377881491124 94.01353699774889 4.440004432958249 5.157226227362015 4.440004432958249 5.157226227362015 3 SUSCEPTIBLE 49.927850 3200.000000
4 93.58791655754763 94.07013322359076 4.366189699967911 4.476624022343526 4.366189699967911 4.476624022343526 3 SUSCEPTIBLE 55.701956 3200.000000
8 93.61339124133701 94.20412086040996 4.456343669127707 1.6219231536300183 4.456343669127707 1.6219231536300183 3 SUSCEPTIBLE 5.760889 3200.000000
1 93.66563538488724 94.40316007295722 4.35266865823235 6.507922222758388 4.35266865823235 6.507922222758388 3 SUSCEPTIBLE 0.000000 3200.000000
5 93.79965880812489 94.34570919502045 4.360760905174113 3.785112823733897 4.360760905174113 3.785112823733897 3 INFECTIOUS 0.000000 3200.000000
7 93.82344700197578 94.37713324846857 4.420113663990868 2.355491364685569 4.420113663990868 2.355491364685569 3 SUSCEPTIBLE 51.449919 3200.000000
6 93.8877304526871 94.4447898435217 4.352579381014589 3.106630218200893 4.352579381014589 3.106630218200893 3 SUSCEPTIBLE 54.496900 3200.000000
2 93.89436217091938 94.32015729848239 4.35478258431602 5.841421446537479 4.35478258431602 5.841421446537479 3 SUSCEPTIBLE 0.206147 3200.000000
3 94.01353699774889 94.48928584638537 4.440004432958249 5.157226227362015 4.440004432958249 5.157226227362015 3 SUSCEPTIBLE 49.927850 3200.000000
9 94.03485447035915 94.58248495509869 3.7984356691642374 1.3818120432297207 3.7984356691642374 1.3818120432297207 3 SUSCEPTIBLE 1.054877 3200.000000
4 94.07013322359076 94.55234988963389 4.366189699967911 4.476624022343526 4.366189699967911 4.476624022343526 3 SUSCEPTIBLE 58.151766 3200.000000
8 94.20412086040996 94.7948504794829 4.456343669127707 1.6219231536300183 4.456343669127707 1.6219231536300183 3 SUSCEPTIBLE 5.760889 3200.000000
10 94.27081322753223 95.1334158599709 3.402250028792611 1.9547159279870474 3.402250028792611 1.9547159279870474 3 SUSCEPTIBLE 7.383373 3200.000000
2 94.32015729848239 94.74595242604539 4.35478258431602 5.841421446537479 4.35478258431602 5.841421446537479 3 SUSCEPTIBLE 0.206147 3200.000000
5 94.34570919502045 94.891759581916 4.360760905174113 3.785112823733897 4.360760905174113 3.785112823733897 3 INFECTIOUS 0.000000 3200.000000
7 94.37713324846857 94.93081949496136 4.420113663990868 2.355491364685569 4.420113663990868 2.355491364685569 3 SUSCEPTIBLE 52.635741 3200.000000
1 94.40316007295722 95.1406847610272 4.35266865823235 6.507922222758388 4.35266865823235 6.507922222758388 3 SUSCEPTIBLE 0.000000 3200.000000
6 94.4447898435217 95.00184923435631 4.352579381014589 3.106630218200893 4.352579381014589 3.106630218200893 3 SUSCEPTIBLE 54.496900 3200.000000
3 94.48928584638537 94.96503469502186 4.440004432958249 5.157226227362015 4.440004432958249 5.157226227362015 3 SUSCEPTIBLE 49.927850 3200.000000
4 94.55234988963389 95.03456655567702 4.366189699967911 4.476624022343526 4.366189699967911 4.476624022343526 3 SUSCEPTIBLE 59.410947 3200.000000
9 94.58248495509869 95.13011543983824 3.7984356691642374 1.3818120432297207 3.7984356691642374 1.3818120432297207 3 SUSCEPTIBLE 1.054877 3200.000000
2 94.74595242604539 95.1717475536084 4.35478258431602 5.841421446537479 4.35478258431602 5.841421446537479 3 SUSCEPTIBLE 0.206147 3200.000000
8 94.7948504794829 95.38558009855585 4.456343669127707 1.6219231536300183 4.456343669127707 1.6219231536300183 3 SUSCEPTIBLE 5.760889 3200.000000
5 94.891759581916 95.43780996881156 4.360760905174113 3.785112823733897 4.360760905174113 3.785112823733897 3 INFECTIOUS 0.000000 3200.000000
7 94.93081949496136 95.48450574145414 4.420113663990868 2.355491364685569 4.420113663990868 2.355491364685569 3 SUSCEPTIBLE 55.005743 3200.000000
3 94.96503469502186 95.44078354365834 4.440004432958249 5.157226227362015 4.440004432958249 5.157226227362015 3 SUSCEPTIBLE 51.099321 3200.000000
6 95.00184923435631 95.55890862519092 4.352579381014589 3.106630218200893 4.352579381014589 3.106630218200893 3 SUSCEPTIBLE 54.496900 3200.000000
4 95.03456655567702 95.51678322172015 4.366189699967911 4.476624022343526 4.366189699967911 4.476624022343526 3 SUSCEPTIBLE 60.669546 3200.000000
9 95.13011543983824 95.67774592457778 3.7984356691642374 1.3818120432297207 3.7984356691642374 1.3818120432297207 3 SUSCEPTIBLE 1.054877 3200.000000
10 95.1334158599709 95.99601849240956 3.402250028792611 1.9547159279870474 3.402250028792611 1.9547159279870474 3 SUSCEPTIBLE 7.489119 3200.000000
1 95.1406847610272 95.87820944909718 4.35266865823235 6.507922222758388 4.35266865823235 6.507922222758388 3 SUSCEPTIBLE 0.000000 3200.000000
2 95.1717475536084 95.5975426811714 4.35478258431602 5.841421446537479 4.35478258431602 5.841421446537479 3 SUSCEPTIBLE 0.206147 3200.000000
8 95.38558009855585 95.9763097176288 4.456343669127707 1.6219231536300183 4.456343669127707 1.6219231536300183 3 SUSCEPTIBLE 5.760889 3200.000000
5 95.43780996881156 95.98386035570712 4.360760905174113 3.785112823733897 4.360760905174113 3.785112823733897 3 INFECTIOUS 0.000000 3200.000000
3 95.44078354365834 95.91653239229483 4.440004432958249 5.157226227362015 4.440004432958249 5.157226227362015 3 SUSCEPTIBLE 52.270250 3200.000000
7 95.48450574145414 96.03819198794693 4.420113663990868 2.355491364685569 4.420113663990868 2.355491364685569 3 SUSCEPTIBLE 56.189923 3200.000000
4 95.51678322172015 95.99899988776328 4.366189699967911 4.476624022343526 4.366189699967911 4.476624022343526 3 SUSCEPTIBLE 60.669546 3200.000000
6 95.55890862519092 96.11596801602553 4.352579381014589 3.106630218200893 4.352579381014589 3.106630218200893 3 SUSCEPTIBLE 54.496900 3200.000000
2 95.5975426811714 96.02333780873441 4.35478258431602 5.841421446537479 4.35478258431602 5.841421446537479 3 SUSCEPTIBLE 0.206147 3200.000000
9 95.67774592457778 96.22537640931732 3.7984356691642374 1.3818120432297207 3.7984356691642374 1.3818120432297207 3 SUSCEPTIBLE 1.054877 3200.000000
1 95.87820944909718 96.61573413716717 4.35266865823235 6.507922222758388 4.35266865823235 6.507922222758388 3 SUSCEPTIBLE 0.000000 3200.000000
3 95.91653239229483 96.39228124093131 4.440004432958249 5.157226227362015 4.440004432958249 5.157226227362015 3 SUSCEPTIBLE 53.440638 3200.000000
8 95.9763097176288 96.56703933670174 4.456343669127707 1.6219231536300183 4.456343669127707 1.6219231536300183 3 SUSCEPTIBLE 5.813701 3200.000000
5 95.98386035570712 96.52991074260268 4.360760905174113 3.785112823733897 4.360760905174113 3.785112823733897 3 INFECTIOUS 0.000000 3200.000000
10 95.99601849240956 96.85862112484823 3.402250028792611 1.9547159279870474 3.402250028792611 1.9547159279870474 3 SUSCEPTIBLE 7.594767 3200.000000
4 95.99899988776328 96.4812165538064 4.366189699967911 4.476624022343526 4.366189699967911 4.476624022343526 3 SUSCEPTIBLE 60.669546 3200.000000
2 96.02333780873441 96.44913293629742 4.35478258431602 5.841421446537479 4.35478258431602 5.841421446537479 3 SUSCEPTIBLE 0.206147 3200.000000
7 96.03819198794693 96.59187823443972 4.420113663990868 2.355491364685569 4.420113663990868 2.355491364685569 3 SUSCEPTIBLE 56.189923 3200.000000
6 96.11596801602553 96.67302740686014 4.352579381014589 3.106630218200893 4.352579381014589 3.106630218200893 3 SUSCEPTIBLE 56.942735 3200.000000
9 96.22537640931732 96.77300689405686 3.7984356691642374 1.3818120432297207 3.7984356691642374 1.3818120432297207 3 SUSCEPTIBLE 1.054877 3200.000000
3 96.39228124093131 96.8680300895678 4.440004432958249 5.157226227362015 4.440004432958249 5.157226227362015 3 SUSCEPTIBLE 54.610486 3200.000000
2 96.44913293629742 96.87492806386042 4.35478258431602 5.841421446537479 4.35478258431602 5.841421446537479 3 SUSCEPTIBLE 0.206147 3200.000000
4 96.4812165538064 96.96343321984953 4.366189699967911 4.476624022343526 4.366189699967911 4.476624022343526 3 SUSCEPTIBLE 60.669546 3200.000000
5 96.52991074260268 97.07596112949824 4.360760905174113 3.785112823733897 4.360760905174113 3.785112823733897 3 INFECTIOUS 0.000000 3200.000000
8 96.56703933670174 97.15776895577469 4.456343669127707 1.6219231536300183 4.456343669127707 1.6219231536300183 3 SUSCEPTIBLE 5.919252 3200.000000
7 96.59187823443972 97.1455644809325 4.420113663990868 2.355491364685569 4.420113663990868 2.355491364685569 3 SUSCEPTIBLE 56.189923 3200.000000
1 96.61573413716717 97.35325882523715 4.35266865823235 6.507922222758388 4.35266865823235 6.507922222758388 3 SUSCEPTIBLE 0.000000 3200.000000
6 96.67302740686014 97.23008679769475 4.352579381014589 3.106630218200893 4.352579381014589 3.106630218200893 3 SUSCEPTIBLE 58.164806 3200.000000
9 96.77300689405686 97.3206373787964 3.7984356691642374 1.3818120432297207 3.7984356691642374 1.3818120432297207 3 SUSCEPTIBLE 1.054877 3200.000000
10 96.85862112484823 97.7212237572869 3.402250028792611 1.9547159279870474 3.402250028792611 1.9547159279870474 3 SUSCEPTIBLE 7.647555 3200.000000
3 96.8680300895678 97.34377893820428 4.440004432958249 5.157226227362015 4.440004432958249 5.157226227362015 3 SUSCEPTIBLE 55.779793 3200.000000
2 96.87492806386042 97.30072319142343 4.35478258431602 5.841421446537479 4.35478258431602 5.841421446537479 3 SUSCEPTIBLE 0.206147 3200.000000
4 96.96343321984953 97.44564988589266 4.366189699967911 4.476624022343526 4.366189699967911 4.476624022343526 3 SUSCEPTIBLE 60.669546 3200.000000
5 97.07596112949824 97.6220115163938 4.360760905174113 3.785112823733897 4.360760905174113 3.785112823733897 3 INFECTIOUS 0.000000 3200.000000
7 97.1455644809325 97.6992507274253 4.420113663990868 2.355491364685569 4.420113663990868 2.355491364685569 3 SUSCEPTIBLE 56.189923 3200.000000
8 97.15776895577469 97.74849857484763 4.456343669127707 1.6219231536300183 4.456343669127707 1.6219231536300183 3 SUSCEPTIBLE 5.971991 3200.000000
6 97.23008679769475 97.78714618852936 4.352579381014589 3.106630218200893 4.352579381014589 3.106630218200893 3 SUSCEPTIBLE 60.607253 3200.000000
2 97.30072319142343 97.72651831898644 4.35478258431602 5.841421446537479 4.35478258431602 5.841421446537479 3 SUSCEPTIBLE 0.206147 3200.000000
9 97.3206373787964 97.86826786353595 3.7984356691642374 1.3818120432297207 3.7984356691642374 1.3818120432297207 3 SUSCEPTIBLE 1.054877 3200.000000
3 97.34377893820428 97.81952778684077 4.440004432958249 5.157226227362015 4.440004432958249 5.157226227362015 3 SUSCEPTIBLE 55.779793 3200.000000
1 97.35325882523715 98.09078351330713 4.35266865823235 6.507922222758388 4.35266865823235 6.507922222758388 3 SUSCEPTIBLE 0.000000 3200.000000
4 97.44564988589266 97.9278665519358 4.366189699967911 4.476624022343526 4.366189699967911 4.476624022343526 3 SUSCEPTIBLE 61.924660 3200.000000
5 97.6220115163938 98.16806190328936 4.360760905174113 3.785112823733897 4.360760905174113 3.785112823733897 3 INFECTIOUS 0.000000 3200.000000
7 97.6992507274253 98.25293697391808 4.420113663990868 2.355491364685569 4.420113663990868 2.355491364685569 3 SUSCEPTIBLE 57.370825 3200.000000
10 97.7212237572869 98.58382638972556 3.402250028792611 1.9547159279870474 3.402250028792611 1.9547159279870474 3 SUSCEPTIBLE 7.647555 3200.000000
2 97.72651831898644 98.15231344654944 4.35478258431602 5.841421446537479 4.35478258431602 5.841421446537479 3 SUSCEPTIBLE 0.206147 3200.000000
8 97.74849857484763 98.33922819392058 4.456343669127707 1.6219231536300183 4.456343669127707 1.6219231536300183 3 SUSCEPTIBLE 6.024705 3200.000000
6 97.78714618852936 98.34420557936397 4.352579381014589 3.106630218200893 4.352579381014589 3.106630218200893 3 SUSCEPTIBLE 60.607253 3200.000000
3 97.81952778684077 98.29527663547725 4.440004432958249 5.157226227362015 4.440004432958249 5.157226227362015 3 SUSCEPTIBLE 55.779793 3200.000000
9 97.86826786353595 98.41589834827549 3.7984356691642374 1.3818120432297207 3.7984356691642374 1.3818120432297207 3 SUSCEPTIBLE 1.054877 3200.000000
4 97.9278665519358 98.41008321797892 4.366189699967911 4.476624022343526 4.366189699967911 4.476624022343526 3 SUSCEPTIBLE 63.179195 3200.000000
1 98.09078351330713 98.82830820137711 4.35266865823235 6.507922222758388 4.35266865823235 6.507922222758388 3 SUSCEPTIBLE 0.000000 3200.000000
2 98.15231344654944 98.57810857411245 4.35478258431602 5.841421446537479 4.35478258431602 5.841421446537479 3 SUSCEPTIBLE 0.206147 3200.000000
5 98.16806190328936 98.71411229018491 4.360760905174113 3.785112823733897 4.360760905174113 3.785112823733897 3 INFECTIOUS 0.000000 3200.000000
7 98.25293697391808 98.80662322041087 4.420113663990868 2.355491364685569 4.420113663990868 2.355491364685569 3 SUSCEPTIBLE 58.621447 3200.000000
3 98.29527663547725 98.77102548411374 4.440004432958249 5.157226227362015 4.440004432958249 5.157226227362015 3 SUSCEPTIBLE 55.779793 3200.000000
8 98.33922819392058 98.92995781299352 4.456343669127707 1.6219231536300183 4.456343669127707 1.6219231536300183 3 SUSCEPTIBLE 6.024705 3200.000000
6 98.34420557936397 98.90126497019858 4.352579381014589 3.106630218200893 4.352579381014589 3.106630218200893 3 SUSCEPTIBLE 60.607253 3200.000000
4 98.41008321797892 98.89229988402205 4.366189699967911 4.476624022343526 4.366189699967911 4.476624022343526 3 SUSCEPTIBLE 65.827026 3200.000000
9 98.41589834827549 98.96352883301503 3.7984356691642374 1.3818120432297207 3.7984356691642374 1.3818120432297207 3 SUSCEPTIBLE 1.054877 3200.000000
2 98.57810857411245 99.00390370167545 4.35478258431602 5.841421446537479 4.35478258431602 5.841421446537479 3 SUSCEPTIBLE 0.206147 3200.000000
10 98.58382638972556 99.44642902216422 3.402250028792611 1.9547159279870474 3.402250028792611 1.9547159279870474 3 SUSCEPTIBLE 7.700196 3200.000000
5 98.71411229018491 99.26016267708047 4.360760905174113 3.785112823733897 4.360760905174113 3.785112823733897 3 INFECTIOUS 0.000000 3200.000000
3 98.77102548411374 99.24677433275022 4.440004432958249 5.157226227362015 4.440004432958249 5.157226227362015 3 SUSCEPTIBLE 55.779793 3200.000000
7 98.80662322041087 99.36030946690366 4.420113663990868 2.355491364685569 4.420113663990868 2.355491364685569 3 SUSCEPTIBLE 61.120958 3200.000000
1 98.82830820137711 99.5658328894471 4.35266865823235 6.507922222758388 4.35266865823235 6.507922222758388 3 SUSCEPTIBLE 0.000000 3200.000000
4 98.89229988402205 99.37451655006518 4.366189699967911 4.476624022343526 4.366189699967911 4.476624022343526 3 SUSCEPTIBLE 67.150025 3200.000000
6 98.90126497019858 99.45832436103319 4.352579381014589 3.106630218200893 4.352579381014589 3.106630218200893 3 SUSCEPTIBLE 60.607253 3200.000000
8 98.92995781299352 99.52068743206647 4.456343669127707 1.6219231536300183 4.456343669127707 1.6219231536300183 3 SUSCEPTIBLE 6.024705 3200.000000
9 98.96352883301503 99.51115931775458 3.7984356691642374 1.3818120432297207 3.7984356691642374 1.3818120432297207 3 SUSCEPTIBLE 1.054877 3200.000000
2 99.00390370167545 99.42969882923846 4.35478258431602 5.841421446537479 4.35478258431602 5.841421446537479 3 SUSCEPTIBLE 0.206147 3200.000000
3 99.24677433275022 99.7225231813867 4.440004432958249 5.157226227362015 4.440004432958249 5.157226227362015 3 SUSCEPTIBLE 58.251765 3200.000000
5 99.26016267708047 99.80621306397603 4.360760905174113 3.785112823733897 4.360760905174113 3.785112823733897 3 INFECTIOUS 0.000000 3200.000000
7 99.36030946690366 99.91399571339645 4.420113663990868 2.355491364685569 4.420113663990868 2.355491364685569 3 SUSCEPTIBLE 62.369848 3200.000000
4 99.37451655006518 99.85673321610831 4.366189699967911 4.476624022343526 4.366189699967911 4.476624022343526 3 SUSCEPTIBLE 67.150025 3200.000000
2 99.42969882923846 99.85549395680147 4.35478258431602 5.841421446537479 4.35478258431602 5.841421446537479 3 SUSCEPTIBLE 0.206147 3200.000000
10 99.44642902216422 100.30903165460289 3.402250028792611 1.9547159279870474 3.402250028792611 1.9547159279870474 3 SUSCEPTIBLE 7.805406 3200.000000
6 99.45832436103319 100.0153837518678 4.352579381014589 3.106630218200893 4.352579381014589 3.106630218200893 3 SUSCEPTIBLE 60.607253 3200.000000
9 99.51115931775458 100.05878980249412 3.7984356691642374 1.3818120432297207 3.7984356691642374 1.3818120432297207 3 SUSCEPTIBLE 1.054877 3200.000000
8 99.52068743206647 100.11141705113941 4.456343669127707 1.6219231536300183 4.456343669127707 1.6219231536300183 3 SUSCEPTIBLE 6.024705 3200.000000
1 99.5658328894471 100.30335757751708 4.35266865823235 6.507922222758388 4.35266865823235 6.507922222758388 3 SUSCEPTIBLE 0.000000 3200.000000
3 99.7225231813867 100.19827203002319 4.440004432958249 5.157226227362015 4.440004432958249 5.157226227362015 3 SUSCEPTIBLE 59.486894 3200.000000
5 99.80621306397603 100.35226345087159 4.360760905174113 3.785112823733897 4.360760905174113 3.785112823733897 3 INFECTIOUS 0.000000 3200.000000
2 99.85549395680147 100.28128908436447 4.35478258431602 5.841421446537479 4.35478258431602 5.841421446537479 3 SUSCEPTIBLE 0.206147 3200.000000
4 99.85673321610831 100.33894988215144 4.366189699967911 4.476624022343526 4.366189699967911 4.476624022343526 3 SUSCEPTIBLE 67.150025 3200.000000
7 99.91399571339645 100.46768195988923 4.420113663990868 2.355491364685569 4.420113663990868 2.355491364685569 3 SUSCEPTIBLE 62.369848 3200.000000
6 100.0153837518678 100.57244314270241 4.352579381014589 3.106630218200893 4.352579381014589 3.106630218200893 3 SUSCEPTIBLE 63.182054 3200.000000
9 100.05878980249412 100.60642028723366 3.7984356691642374 1.3818120432297207 3.7984356691642374 1.3818120432297207 3 SUSCEPTIBLE 1.054877 3200.000000
8 100.11141705113941 100.70214667021236 4.456343669127707 1.6219231536300183 4.456343669127707 1.6219231536300183 3 SUSCEPTIBLE 6.129818 3200.000000
3 100.19827203002319 100.67402087865968 4.440004432958249 5.157226227362015 4.440004432958249 5.157226227362015 3 SUSCEPTIBLE 60.721453 3200.000000
2 100.28128908436447 100.70708421192748 4.35478258431602 5.841421446537479 4.35478258431602 5.841421446537479 3 SUSCEPTIBLE 0.206147 3200.000000
1 100.30335757751708 101.04088226558706 4.35266865823235 6.507922222758388 4.35266865823235 6.507922222758388 3 SUSCEPTIBLE 0.000000 3200.000000
10 100.30903165460289 101.17163428704156 3.402250028792611 1.9547159279870474 3.402250028792611 1.9547159279870474 3 SUSCEPTIBLE 7.910518 3200.000000
4 100.33894988215144 100.82116654819457 4.366189699967911 4.476624022343526 4.366189699967911 4.476624022343526 3 SUSCEPTIBLE 67.150025 3200.000000
5 100.35226345087159 100.89831383776715 4.360760905174113 3.785112823733897 4.360760905174113 3.785112823733897 3 INFECTIOUS 0.000000 3200.000000
7 100.46768195988923 101.02136820638202 4.420113663990868 2.355491364685569 4.420113663990868 2.355491364685569 3 SUSCEPTIBLE 62.369848 3200.000000
6 100.57244314270241 101.12950253353702 4.352579381014589 3.106630218200893 4.352579381014589 3.106630218200893 3 SUSCEPTIBLE 64.468562 3200.000000
9 100.60642028723366 101.1540507719732 3.7984356691642374 1.3818120432297207 3.7984356691642374 1.3818120432297207 3 SUSCEPTIBLE 1.054877 3200.000000
3 100.67402087865968 101.14976972729616 4.440004432958249 5.157226227362015 4.440004432958249 5.157226227362015 3 SUSCEPTIBLE 61.955441 3200.000000
8 100.70214667021236 101.2928762892853 4.456343669127707 1.6219231536300183 4.456343669127707 1.6219231536300183 3 SUSCEPTIBLE 6.182338 3200.000000
2 100.70708421192748 101.13287933949049 4.35478258431602 5.841421446537479 4.35478258431602 5.841421446537479 3 SUSCEPTIBLE 0.206147 3200.000000
4 100.82116654819457 101.3033832142377 4.366189699967911 4.476624022343526 4.366189699967911 4.476624022343526 3 SUSCEPTIBLE 67.150025 3200.000000
5 100.89831383776715 101.4443642246627 4.360760905174113 3.785112823733897 4.360760905174113 3.785112823733897 3 INFECTIOUS 0.000000 3200.000000
7 101.02136820638202 101.57505445287481 4.420113663990868 2.355491364685569 4.420113663990868 2.355491364685569 3 SUSCEPTIBLE 62.369848 3200.000000
1 101.04088226558706 101.77840695365704 4.35266865823235 6.507922222758388 4.35266865823235 6.507922222758388 3 SUSCEPTIBLE 0.000000 3200.000000
6 101.12950253353702 101.68656192437163 4.352579381014589 3.106630218200893 4.352579381014589 3.106630218200893 3 SUSCEPTIBLE 65.754476 3200.000000
2 101.13287933949049 101.55867446705349 4.35478258431602 5.841421446537479 4.35478258431602 5.841421446537479 3 SUSCEPTIBLE 0.206147 3200.000000
3 101.14976972729616 101.62551857593265 4.440004432958249 5.157226227362015 4.440004432958249 5.157226227362015 3 SUSCEPTIBLE 61.955441 3200.000000
9 101.1540507719732 101.70168125671275 3.7984356691642374 1.3818120432297207 3.7984356691642374 1.3818120432297207 3 SUSCEPTIBLE 1.054877 3200.000000
10 101.17163428704156 102.03423691948022 3.402250028792611 1.9547159279870474 3.402250028792611 1.9547159279870474 3 SUSCEPTIBLE 7.910518 3200.000000
8 101.2928762892853 101.88360590835825 4.456343669127707 1.6219231536300183 4.456343669127707 1.6219231536300183 3 SUSCEPTIBLE 6.287305 3200.000000
4 101.3033832142377 101.78559988028083 4.366189699967911 4.476624022343526 4.366189699967911 4.476624022343526 3 SUSCEPTIBLE 68.469360 3200.000000
5 101.4443642246627 101.99041461155826 4.360760905174113 3.785112823733897 4.360760905174113 3.785112823733897 3 INFECTIOUS 0.000000 3200.000000
2 101.55867446705349 101.9844695946165 4.35478258431602 5.841421446537479 4.35478258431602 5.841421446537479 3 SUSCEPTIBLE 0.206147 3200.000000
7 101.57505445287481 102.1287406993676 4.420113663990868 2.355491364685569 4.420113663990868 2.355491364685569 3 SUSCEPTIBLE 62.369848 3200.000000
3 101.62551857593265 102.10126742456913 4.440004432958249 5.157226227362015 4.440004432958249 5.157226227362015 3 SUSCEPTIBLE 61.955441 3200.000000
6 101.68656192437163 102.24362131520624 4.352579381014589 3.106630218200893 4.352579381014589 3.106630218200893 3 SUSCEPTIBLE 67.039796 3200.000000
9 101.70168125671275 102.24931174145229 3.7984356691642374 1.3818120432297207 3.7984356691642374 1.3818120432297207 3 SUSCEPTIBLE 1.054877 3200.000000
1 101.77840695365704 102.51593164172702 4.35266865823235 6.507922222758388 4.35266865823235 6.507922222758388 3 SUSCEPTIBLE 0.000000 3200.000000
4 101.78559988028083 102.26781654632396 4.366189699967911 4.476624022343526 4.366189699967911 4.476624022343526 3 SUSCEPTIBLE 69.788086 3200.000000
8 101.88360590835825 102.4743355274312 4.456343669127707 1.6219231536300183 4.456343669127707 1.6219231536300183 3 SUSCEPTIBLE 6.287305 3200.000000
2 101.9844695946165 102.4102647221795 4.35478258431602 5.841421446537479 4.35478258431602 5.841421446537479 3 SUSCEPTIBLE 0.206147 3200.000000
5 101.99041461155826 102.53646499845382 4.360760905174113 3.785112823733897 4.360760905174113 3.785112823733897 3 INFECTIOUS 0.000000 3200.000000
10 102.03423691948022 102.89683955191889 3.402250028792611 1.9547159279870474 3.402250028792611 1.9547159279870474 3 SUSCEPTIBLE 7.910518 3200.000000
3 102.10126742456913 102.57701627320561 4.440004432958249 5.157226227362015 4.440004432958249 5.157226227362015 3 SUSCEPTIBLE 61.955441 3200.000000
7 102.1287406993676 102.68242694586039 4.420113663990868 2.355491364685569 4.420113663990868 2.355491364685569 3 SUSCEPTIBLE 64.930403 3200.000000
6 102.24362131520624 102.80068070604085 4.352579381014589 3.106630218200893 4.352579381014589 3.106630218200893 3 SUSCEPTIBLE 67.039796 3200.000000
9 102.24931174145229 102.79694222619183 3.7984356691642374 1.3818120432297207 3.7984356691642374 1.3818120432297207 3 SUSCEPTIBLE 1.054877 3200.000000
4 102.26781654632396 102.75003321236709 4.366189699967911 4.476624022343526 4.366189699967911 4.476624022343526 3 SUSCEPTIBLE 71.176469 3200.000000
2 102.4102647221795 102.83605984974251 4.35478258431602 5.841421446537479 4.35478258431602 5.841421446537479 3 SUSCEPTIBLE 0.206147 3200.000000
8 102.4743355274312 103.06506514650414 4.456343669127707 1.6219231536300183 4.456343669127707 1.6219231536300183 3 SUSCEPTIBLE 6.287305 3200.000000
1 102.51593164172702 103.253456329797 4.35266865823235 6.507922222758388 4.35266865823235 6.507922222758388 3 SUSCEPTIBLE 0.000000 3200.000000
5 102.53646499845382 103.08251538534938 4.360760905174113 3.785112823733897 4.360760905174113 3.785112823733897 3 INFECTIOUS 0.000000 3200.000000
3 102.57701627320561 103.0527651218421 4.440004432958249 5.157226227362015 4.440004432958249 5.157226227362015 3 SUSCEPTIBLE 61.955441 3200.000000
7 102.68242694586039 103.23611319235317 4.420113663990868 2.355491364685569 4.420113663990868 2.355491364685569 3 SUSCEPTIBLE 66.244918 3200.000000
4 102.75003321236709 103.23224987841022 4.366189699967911 4.476624022343526 4.366189699967911 4.476624022343526 3 SUSCEPTIBLE 72.564210 3200.000000
9 102.79694222619183 103.34457271093137 3.7984356691642374 1.3818120432297207 3.7984356691642374 1.3818120432297207 3 SUSCEPTIBLE 1.054877 3200.000000
6 102.80068070604085 103.35774009687546 4.352579381014589 3.106630218200893 4.352579381014589 3.106630218200893 3 SUSCEPTIBLE 67.039796 3200.000000
2 102.83605984974251 103.26185497730552 4.35478258431602 5.841421446537479 4.35478258431602 5.841421446537479 3 SUSCEPTIBLE 0.206147 3200.000000
10 102.89683955191889 103.75944218435755 3.402250028792611 1.9547159279870474 3.402250028792611 1.9547159279870474 3 SUSCEPTIBLE 8.015292 3200.000000
3 103.0527651218421 103.52851397047858 4.440004432958249 5.157226227362015 4.440004432958249 5.157226227362015 3 SUSCEPTIBLE 63.256215 3200.000000
8 103.06506514650414 103.65579476557708 4.456343669127707 1.6219231536300183 4.456343669127707 1.6219231536300183 3 SUSCEPTIBLE 6.287305 3200.000000
5 103.08251538534938 103.62856577224494 4.360760905174113 3.785112823733897 4.360760905174113 3.785112823733897 3 INFECTIOUS 0.000000 3200.000000
4 103.23224987841022 103.71446654445334 4.366189699967911 4.476624022343526 4.366189699967911 4.476624022343526 3 SUSCEPTIBLE 73.951311 3200.000000
7 103.23611319235317 103.78979943884596 4.420113663990868 2.355491364685569 4.420113663990868 2.355491364685569 3 SUSCEPTIBLE 68.872128 3200.000000
1 103.253456329797 103.99098101786699 4.35266865823235 6.507922222758388 4.35266865823235 6.507922222758388 3 SUSCEPTIBLE 0.000000 3200.000000
2 103.26185497730552 103.68765010486852 4.35478258431602 5.841421446537479 4.35478258431602 5.841421446537479 3 SUSCEPTIBLE 0.206147 3200.000000
9 103.34457271093137 103.89220319567092 3.7984356691642374 1.3818120432297207 3.7984356691642374 1.3818120432297207 3 SUSCEPTIBLE 1.054877 3200.000000
6 103.35774009687546 103.91479948771007 4.352579381014589 3.106630218200893 4.352579381014589 3.106630218200893 3 SUSCEPTIBLE 67.039796 3200.000000
3 103.52851397047858 104.00426281911507 4.440004432958249 5.157226227362015 4.440004432958249 5.157226227362015 3 SUSCEPTIBLE 64.556387 3200.000000
5 103.62856577224494 104.1746161591405 4.360760905174113 3.785112823733897 4.360760905174113 3.785112823733897 3 INFECTIOUS 0.000000 3200.000000
8 103.65579476557708 104.24652438465003 4.456343669127707 1.6219231536300183 4.456343669127707 1.6219231536300183 3 SUSCEPTIBLE 6.339631 3200.000000
2 103.68765010486852 104.11344523243153 4.35478258431602 5.841421446537479 4.35478258431602 5.841421446537479 3 SUSCEPTIBLE 0.206147 3200.000000
4 103.71446654445334 104.19668321049647 4.366189699967911 4.476624022343526 4.366189699967911 4.476624022343526 3 SUSCEPTIBLE 73.951311 3200.000000
10 103.75944218435755 104.62204481679622 3.402250028792611 1.9547159279870474 3.402250028792611 1.9547159279870474 3 SUSCEPTIBLE 8.119968 3200.000000
7 103.78979943884596 104.34348568533875 4.420113663990868 2.355491364685569 4.420113663990868 2.355491364685569 3 SUSCEPTIBLE 68.872128 3200.000000
9 103.89220319567092 104.43983368041046 3.7984356691642374 1.3818120432297207 3.7984356691642374 1.3818120432297207 3 SUSCEPTIBLE 1.054877 3200.000000
6 103.91479948771007 104.47185887854468 4.352579381014589 3.106630218200893 4.352579381014589 3.106630218200893 3 SUSCEPTIBLE 68.391694 3200.000000
1 103.99098101786699 104.72850570593697 4.35266865823235 6.507922222758388 4.35266865823235 6.507922222758388 3 SUSCEPTIBLE 0.000000 3200.000000
3 104.00426281911507 104.48001166775155 4.440004432958249 5.157226227362015 4.440004432958249 5.157226227362015 3 SUSCEPTIBLE 67.154931 3200.000000
2 104.11344523243153 104.53924035999454 4.35478258431602 5.841421446537479 4.35478258431602 5.841421446537479 3 SUSCEPTIBLE 0.206147 3200.000000
5 104.1746161591405 104.72066654603606 4.360760905174113 3.785112823733897 4.360760905174113 3.785112823733897 3 INFECTIOUS 0.000000 3200.000000
4 104.19668321049647 104.6788998765396 4.366189699967911 4.476624022343526 4.366189699967911 4.476624022343526 3 SUSCEPTIBLE 73.951311 3200.000000
8 104.24652438465003 104.83725400372298 4.456343669127707 1.6219231536300183 4.456343669127707 1.6219231536300183 3 SUSCEPTIBLE 6.391933 3200.000000
7 104.34348568533875 104.89717193183154 4.420113663990868 2.355491364685569 4.420113663990868 2.355491364685569 3 SUSCEPTIBLE 68.872128 3200.000000
9 104.43983368041046 104.98746416515 3.7984356691642374 1.3818120432297207 3.7984356691642374 1.3818120432297207 3 SUSCEPTIBLE 1.054877 3200.000000
6 104.47185887854468 105.02891826937929 4.352579381014589 3.106630218200893 4.352579381014589 3.106630218200893 3 SUSCEPTIBLE 71.093616 3200.000000
3 104.48001166775155 104.95576051638804 4.440004432958249 5.157226227362015 4.440004432958249 5.157226227362015 3 SUSCEPTIBLE 68.453302 3200.000000
2 104.53924035999454 104.96503548755754 4.35478258431602 5.841421446537479 4.35478258431602 5.841421446537479 3 SUSCEPTIBLE 0.206147 3200.000000
10 104.62204481679622 105.48464744923488 3.402250028792611 1.9547159279870474 3.402250028792611 1.9547159279870474 3 SUSCEPTIBLE 8.172270 3200.000000
4 104.6788998765396 105.16111654258273 4.366189699967911 4.476624022343526 4.366189699967911 4.476624022343526 3 SUSCEPTIBLE 73.951311 3200.000000
5 104.72066654603606 105.26671693293162 4.360760905174113 3.785112823733897 4.360760905174113 3.785112823733897 3 INFECTIOUS 0.000000 3200.000000
1 104.72850570593697 105.46603039400695 4.35266865823235 6.507922222758388 4.35266865823235 6.507922222758388 3 SUSCEPTIBLE 0.000000 3200.000000
8 104.83725400372298 105.42798362279592 4.456343669127707 1.6219231536300183 4.456343669127707 1.6219231536300183 3 SUSCEPTIBLE 6.496464 3200.000000
7 104.89717193183154 105.45085817832432 4.420113663990868 2.355491364685569 4.420113663990868 2.355491364685569 3 SUSCEPTIBLE 68.872128 3200.000000
3 104.95576051638804 105.43150936502452 4.440004432958249 5.157226227362015 4.440004432958249 5.157226227362015 3 SUSCEPTIBLE 68.453302 3200.000000
2 104.96503548755754 105.39083061512055 4.35478258431602 5.841421446537479 4.35478258431602 5.841421446537479 3 SUSCEPTIBLE 0.206147 3200.000000
9 104.98746416515 105.53509464988954 3.7984356691642374 1.3818120432297207 3.7984356691642374 1.3818120432297207 3 SUSCEPTIBLE 1.054877 3200.000000
6 105.02891826937929 105.5859776602139 4.352579381014589 3.106630218200893 4.352579381014589 3.106630218200893 3 SUSCEPTIBLE 72.443641 3200.000000
4 105.16111654258273 105.64333320862586 4.366189699967911 4.476624022343526 4.366189699967911 4.476624022343526 3 SUSCEPTIBLE 73.951311 3200.000000
5 105.26671693293162 105.81276731982717 4.360760905174113 3.785112823733897 4.360760905174113 3.785112823733897 3 INFECTIOUS 0.000000 3200.000000
2 105.39083061512055 105.81662574268356 4.35478258431602 5.841421446537479 4.35478258431602 5.841421446537479 3 SUSCEPTIBLE 0.206147 3200.000000
8 105.42798362279592 106.01871324186887 4.456343669127707 1.6219231536300183 4.456343669127707 1.6219231536300183 3 SUSCEPTIBLE 6.548693 3200.000000
3 105.43150936502452 105.90725821366101 4.440004432958249 5.157226227362015 4.440004432958249 5.157226227362015 3 SUSCEPTIBLE 68.453302 3200.000000
7 105.45085817832432 106.00454442481711 4.420113663990868 2.355491364685569 4.420113663990868 2.355491364685569 3 SUSCEPTIBLE 68.872128 3200.000000
1 105.46603039400695 106.20355508207693 4.35266865823235 6.507922222758388 4.35266865823235 6.507922222758388 3 SUSCEPTIBLE 0.000000 3200.000000
10 105.48464744923488 106.34725008167355 3.402250028792611 1.9547159279870474 3.402250028792611 1.9547159279870474 3 SUSCEPTIBLE 8.172270 3200.000000
9 105.53509464988954 106.08272513462909 3.7984356691642374 1.3818120432297207 3.7984356691642374 1.3818120432297207 3 SUSCEPTIBLE 1.054877 3200.000000
6 105.5859776602139 106.14303705104851 4.352579381014589 3.106630218200893 4.352579381014589 3.106630218200893 3 SUSCEPTIBLE 73.793042 3200.000000
4 105.64333320862586 106.12554987466899 4.366189699967911 4.476624022343526 4.366189699967911 4.476624022343526 3 SUSCEPTIBLE 76.717192 3200.000000
5 105.81276731982717 106.35881770672273 4.360760905174113 3.785112823733897 4.360760905174113 3.785112823733897 3 INFECTIOUS 0.000000 3200.000000
2 105.81662574268356 106.24242087024656 4.35478258431602 5.841421446537479 4.35478258431602 5.841421446537479 3 SUSCEPTIBLE 0.206147 3200.000000
3 105.90725821366101 106.3830070622975 4.440004432958249 5.157226227362015 4.440004432958249 5.157226227362015 3 SUSCEPTIBLE 68.453302 3200.000000
7 106.00454442481711 106.5582306713099 4.420113663990868 2.355491364685569 4.420113663990868 2.355491364685569 3 SUSCEPTIBLE 71.561119 3200.000000
8 106.01871324186887 106.60944286094181 4.456343669127707 1.6219231536300183 4.456343669127707 1.6219231536300183 3 SUSCEPTIBLE 6.548693 3200.000000
9 106.08272513462909 106.63035561936863 3.7984356691642374 1.3818120432297207 3.7984356691642374 1.3818120432297207 3 SUSCEPTIBLE 1.054877 3200.000000
4 106.12554987466899 106.60776654071212 4.366189699967911 4.476624022343526 4.366189699967911 4.476624022343526 3 SUSCEPTIBLE 78.169441 3200.000000
6 106.14303705104851 106.70009644188312 4.352579381014589 3.106630218200893 4.352579381014589 3.106630218200893 3 SUSCEPTIBLE 73.793042 3200.000000
1 106.20355508207693 106.94107977014691 4.35266865823235 6.507922222758388 4.35266865823235 6.507922222758388 3 SUSCEPTIBLE 0.000000 3200.000000
2 106.24242087024656 106.66821599780957 4.35478258431602 5.841421446537479 4.35478258431602 5.841421446537479 3 SUSCEPTIBLE 0.206147 3200.000000
10 106.34725008167355 107.20985271411222 3.402250028792611 1.9547159279870474 3.402250028792611 1.9547159279870474 3 SUSCEPTIBLE 8.172270 3200.000000
5 106.35881770672273 106.90486809361829 4.360760905174113 3.785112823733897 4.360760905174113 3.785112823733897 3 INFECTIOUS 0.000000 3200.000000
3 106.3830070622975 106.85875591093398 4.440004432958249 5.157226227362015 4.440004432958249 5.157226227362015 3 SUSCEPTIBLE 68.453302 3200.000000
7 106.5582306713099 107.11191691780269 4.420113663990868 2.355491364685569 4.420113663990868 2.355491364685569 3 SUSCEPTIBLE 72.939808 3200.000000
4 106.60776654071212 107.08998320675525 4.366189699967911 4.476624022343526 4.366189699967911 4.476624022343526 3 SUSCEPTIBLE 79.621019 3200.000000
8 106.60944286094181 107.20017248001476 4.456343669127707 1.6219231536300183 4.456343669127707 1.6219231536300183 3 SUSCEPTIBLE 6.548693 3200.000000
9 106.63035561936863 107.17798610410817 3.7984356691642374 1.3818120432297207 3.7984356691642374 1.3818120432297207 3 SUSCEPTIBLE 1.054877 3200.000000
2 106.66821599780957 107.09401112537257 4.35478258431602 5.841421446537479 4.35478258431602 5.841421446537479 3 SUSCEPTIBLE 0.206147 3200.000000
6 106.70009644188312 107.25715583271773 4.352579381014589 3.106630218200893 4.352579381014589 3.106630218200893 3 SUSCEPTIBLE 73.793042 3200.000000
3 106.85875591093398 107.33450475957046 4.440004432958249 5.157226227362015 4.440004432958249 5.157226227362015 3 SUSCEPTIBLE 69.818280 3200.000000
5 106.90486809361829 107.45091848051385 4.360760905174113 3.785112823733897 4.360760905174113 3.785112823733897 3 INFECTIOUS 0.000000 3200.000000
1 106.94107977014691 107.6786044582169 4.35266865823235 6.507922222758388 4.35266865823235 6.507922222758388 3 SUSCEPTIBLE 0.000000 3200.000000
4 107.08998320675525 107.57219987279838 4.366189699967911 4.476624022343526 4.366189699967911 4.476624022343526 3 SUSCEPTIBLE 81.071926 3200.000000
2 107.09401112537257 107.51980625293558 4.35478258431602 5.841421446537479 4.35478258431602 5.841421446537479 3 SUSCEPTIBLE 0.206147 3200.000000
7 107.11191691780269 107.66560316429548 4.420113663990868 2.355491364685569 4.420113663990868 2.355491364685569 3 SUSCEPTIBLE 74.317861 3200.000000
9 107.17798610410817 107.72561658884771 3.7984356691642374 1.3818120432297207 3.7984356691642374 1.3818120432297207 3 SUSCEPTIBLE 1.054877 3200.000000
8 107.20017248001476 107.7909020990877 4.456343669127707 1.6219231536300183 4.456343669127707 1.6219231536300183 3 SUSCEPTIBLE 6.548693 3200.000000
10 107.20985271411222 108.07245534655088 3.402250028792611 1.9547159279870474 3.402250028792611 1.9547159279870474 3 SUSCEPTIBLE 8.328669 3200.000000
6 107.25715583271773 107.81421522355234 4.352579381014589 3.106630218200893 4.352579381014589 3.106630218200893 3 SUSCEPTIBLE 73.793042 3200.000000
3 107.33450475957046 107.81025360820695 4.440004432958249 5.157226227362015 4.440004432958249 5.157226227362015 3 SUSCEPTIBLE 71.182627 3200.000000
5 107.45091848051385 107.99696886740941 4.360760905174113 3.785112823733897 4.360760905174113 3.785112823733897 3 INFECTIOUS 0.000000 3200.000000
2 107.51980625293558 107.94560138049859 4.35478258431602 5.841421446537479 4.35478258431602 5.841421446537479 3 SUSCEPTIBLE 0.206147 3200.000000
4 107.57219987279838 108.05441653884151 4.366189699967911 4.476624022343526 4.366189699967911 4.476624022343526 3 SUSCEPTIBLE 81.071926 3200.000000
7 107.66560316429548 108.21928941078826 4.420113663990868 2.355491364685569 4.420113663990868 2.355491364685569 3 SUSCEPTIBLE 75.695276 3200.000000
1 107.6786044582169 108.41612914628688 4.35266865823235 6.507922222758388 4.35266865823235 6.507922222758388 3 SUSCEPTIBLE 0.000000 3200.000000
9 107.72561658884771 108.27324707358726 3.7984356691642374 1.3818120432297207 3.7984356691642374 1.3818120432297207 3 SUSCEPTIBLE 1.054877 3200.000000
8 107.7909020990877 108.38163171816065 4.456343669127707 1.6219231536300183 4.456343669127707 1.6219231536300183 3 SUSCEPTIBLE 6.600778 3200.000000
3 107.81025360820695 108.28600245684343 4.440004432958249 5.157226227362015 4.440004432958249 5.157226227362015 3 SUSCEPTIBLE 72.546345 3200.000000
6 107.81421522355234 108.37127461438695 4.352579381014589 3.106630218200893 4.352579381014589 3.106630218200893 3 SUSCEPTIBLE 75.208845 3200.000000
2 107.94560138049859 108.3713965080616 4.35478258431602 5.841421446537479 4.35478258431602 5.841421446537479 3 SUSCEPTIBLE 0.206147 3200.000000
5 107.99696886740941 108.54301925430497 4.360760905174113 3.785112823733897 4.360760905174113 3.785112823733897 3 INFECTIOUS 0.000000 3200.000000
4 108.05441653884151 108.53663320488464 4.366189699967911 4.476624022343526 4.366189699967911 4.476624022343526 3 SUSCEPTIBLE 81.071926 3200.000000
10 108.07245534655088 108.93505797898955 3.402250028792611 1.9547159279870474 3.402250028792611 1.9547159279870474 3 SUSCEPTIBLE 8.432815 3200.000000
7 108.21928941078826 108.77297565728105 4.420113663990868 2.355491364685569 4.420113663990868 2.355491364685569 3 SUSCEPTIBLE 75.695276 3200.000000
9 108.27324707358726 108.8208775583268 3.7984356691642374 1.3818120432297207 3.7984356691642374 1.3818120432297207 3 SUSCEPTIBLE 1.054877 3200.000000
3 108.28600245684343 108.76175130547992 4.440004432958249 5.157226227362015 4.440004432958249 5.157226227362015 3 SUSCEPTIBLE 73.909432 3200.000000
6 108.37127461438695 108.92833400522156 4.352579381014589 3.106630218200893 4.352579381014589 3.106630218200893 3 SUSCEPTIBLE 76.623992 3200.000000
2 108.3713965080616 108.7971916356246 4.35478258431602 5.841421446537479 4.35478258431602 5.841421446537479 3 SUSCEPTIBLE 0.206147 3200.000000
8 108.38163171816065 108.9723613372336 4.456343669127707 1.6219231536300183 4.456343669127707 1.6219231536300183 3 SUSCEPTIBLE 6.652839 3200.000000
1 108.41612914628688 109.15365383435686 4.35266865823235 6.507922222758388 4.35266865823235 6.507922222758388 3 SUSCEPTIBLE 0.000000 3200.000000
4 108.53663320488464 109.01884987092777 4.366189699967911 4.476624022343526 4.366189699967911 4.476624022343526 3 SUSCEPTIBLE 81.071926 3200.000000
5 108.54301925430497 109.08906964120052 4.360760905174113 3.785112823733897 4.360760905174113 3.785112823733897 3 INFECTIOUS 0.000000 3200.000000
3 108.76175130547992 109.2375001541164 4.440004432958249 5.157226227362015 4.440004432958249 5.157226227362015 3 SUSCEPTIBLE 75.271889 3200.000000
7 108.77297565728105 109.32666190377384 4.420113663990868 2.355491364685569 4.420113663990868 2.355491364685569 3 SUSCEPTIBLE 75.695276 3200.000000
2 108.7971916356246 109.2229867631876 4.35478258431602 5.841421446537479 4.35478258431602 5.841421446537479 3 SUSCEPTIBLE 0.206147 3200.000000
9 108.8208775583268 109.36850804306634 3.7984356691642374 1.3818120432297207 3.7984356691642374 1.3818120432297207 3 SUSCEPTIBLE 1.054877 3200.000000
6 108.92833400522156 109.48539339605617 4.352579381014589 3.106630218200893 4.352579381014589 3.106630218200893 3 SUSCEPTIBLE 79.452327 3200.000000
10 108.93505797898955 109.79766061142821 3.402250028792611 1.9547159279870474 3.402250028792611 1.9547159279870474 3 SUSCEPTIBLE 8.432815 3200.000000
8 108.9723613372336 109.56309095630654 4.456343669127707 1.6219231536300183 4.456343669127707 1.6219231536300183 3 SUSCEPTIBLE 6.756889 3200.000000
4 109.01884987092777 109.5010665369709 4.366189699967911 4.476624022343526 4.366189699967911 4.476624022343526 3 SUSCEPTIBLE 81.071926 3200.000000
5 109.08906964120052 109.63512002809608 4.360760905174113 3.785112823733897 4.360760905174113 3.785112823733897 3 INFECTIOUS 0.000000 3200.000000
1 109.15365383435686 109.89117852242684 4.35266865823235 6.507922222758388 4.35266865823235 6.507922222758388 3 SUSCEPTIBLE 0.000000 3200.000000
2 109.2229867631876 109.64878189075061 4.35478258431602 5.841421446537479 4.35478258431602 5.841421446537479 3 SUSCEPTIBLE 0.206147 3200.000000
3 109.2375001541164 109.71324900275289 4.440004432958249 5.157226227362015 4.440004432958249 5.157226227362015 3 SUSCEPTIBLE 75.271889 3200.000000
7 109.32666190377384 109.88034815026663 4.420113663990868 2.355491364685569 4.420113663990868 2.355491364685569 3 SUSCEPTIBLE 75.695276 3200.000000
9 109.36850804306634 109.91613852780588 3.7984356691642374 1.3818120432297207 3.7984356691642374 1.3818120432297207 3 SUSCEPTIBLE 1.054877 3200.000000
6 109.48539339605617 110.04245278689078 4.352579381014589 3.106630218200893 4.352579381014589 3.106630218200893 3 SUSCEPTIBLE 80.865515 3200.000000
4 109.5010665369709 109.98328320301403 4.366189699967911 4.476624022343526 4.366189699967911 4.476624022343526 3 SUSCEPTIBLE 82.518816 3200.000000
8 109.56309095630654 110.15382057537948 4.456343669127707 1.6219231536300183 4.456343669127707 1.6219231536300183 3 SUSCEPTIBLE 6.808877 3200.000000
5 109.63512002809608 110.18117041499164 4.360760905174113 3.785112823733897 4.360760905174113 3.785112823733897 3 INFECTIOUS 0.000000 3200.000000
2 109.64878189075061 110.07457701831362 4.35478258431602 5.841421446537479 4.35478258431602 5.841421446537479 3 SUSCEPTIBLE 0.206147 3200.000000
3 109.71324900275289 110.18899785138937 4.440004432958249 5.157226227362015 4.440004432958249 5.157226227362015 3 SUSCEPTIBLE 75.271889 3200.000000
10 109.79766061142821 110.66026324386688 3.402250028792611 1.9547159279870474 3.402250028792611 1.9547159279870474 3 SUSCEPTIBLE 8.432815 3200.000000
7 109.88034815026663 110.43403439675942 4.420113663990868 2.355491364685569 4.420113663990868 2.355491364685569 3 SUSCEPTIBLE 77.068878 3200.000000
1 109.89117852242684 110.62870321049682 4.35266865823235 6.507922222758388 4.35266865823235 6.507922222758388 3 SUSCEPTIBLE 0.000000 3200.000000
9 109.91613852780588 110.46376901254543 3.7984356691642374 1.3818120432297207 3.7984356691642374 1.3818120432297207 3 SUSCEPTIBLE 1.054877 3200.000000
4 109.98328320301403 110.46549986905715 4.366189699967911 4.476624022343526 4.366189699967911 4.476624022343526 3 SUSCEPTIBLE 83.965037 3200.000000
6 110.04245278689078 110.59951217772539 4.352579381014589 3.106630218200893 4.352579381014589 3.106630218200893 3 SUSCEPTIBLE 80.865515 3200.000000
2 110.07457701831362 110.50037214587663 4.35478258431602 5.841421446537479 4.35478258431602 5.841421446537479 3 SUSCEPTIBLE 0.206147 3200.000000
8 110.15382057537948 110.74455019445243 4.456343669127707 1.6219231536300183 4.456343669127707 1.6219231536300183 3 SUSCEPTIBLE 6.808877 3200.000000
5 110.18117041499164 110.7272208018872 4.360760905174113 3.785112823733897 4.360760905174113 3.785112823733897 3 INFECTIOUS 0.000000 3200.000000
3 110.18899785138937 110.66474670002586 4.440004432958249 5.157226227362015 4.440004432958249 5.157226227362015 3 SUSCEPTIBLE 75.271889 3200.000000
7 110.43403439675942 110.9877206432522 4.420113663990868 2.355491364685569 4.420113663990868 2.355491364685569 3 SUSCEPTIBLE 79.954679 3200.000000
9 110.46376901254543 111.01139949728497 3.7984356691642374 1.3818120432297207 3.7984356691642374 1.3818120432297207 3 SUSCEPTIBLE 1.054877 3200.000000
4 110.46549986905715 110.94771653510028 4.366189699967911 4.476624022343526 4.366189699967911 4.476624022343526 3 SUSCEPTIBLE 86.995977 3200.000000
2 110.50037214587663 110.92616727343963 4.35478258431602 5.841421446537479 4.35478258431602 5.841421446537479 3 SUSCEPTIBLE 0.206147 3200.000000
6 110.59951217772539 111.15657156856 4.352579381014589 3.106630218200893 4.352579381014589 3.106630218200893 3 SUSCEPTIBLE 80.865515 3200.000000
1 110.62870321049682 111.3662278985668 4.35266865823235 6.507922222758388 4.35266865823235 6.507922222758388 3 SUSCEPTIBLE 0.000000 3200.000000
10 110.66026324386688 111.52286587630554 3.402250028792611 1.9547159279870474 3.402250028792611 1.9547159279870474 3 SUSCEPTIBLE 8.484731 3200.000000
3 110.66474670002586 111.14049554866234 4.440004432958249 5.157226227362015 4.440004432958249 5.157226227362015 3 SUSCEPTIBLE 75.271889 3200.000000
5 110.7272208018872 111.27327118878276 4.360760905174113 3.785112823733897 4.360760905174113 3.785112823733897 3 INFECTIOUS 0.000000 3200.000000
8 110.74455019445243 111.33527981352537 4.456343669127707 1.6219231536300183 4.456343669127707 1.6219231536300183 3 SUSCEPTIBLE 6.808877 3200.000000
2 110.92616727343963 111.35196240100264 4.35478258431602 5.841421446537479 4.35478258431602 5.841421446537479 3 SUSCEPTIBLE 0.206147 3200.000000
4 110.94771653510028 111.42993320114341 4.366189699967911 4.476624022343526 4.366189699967911 4.476624022343526 3 SUSCEPTIBLE 88.510397 3200.000000
7 110.9877206432522 111.54140688974499 4.420113663990868 2.355491364685569 4.420113663990868 2.355491364685569 3 SUSCEPTIBLE 81.396580 3200.000000
9 111.01139949728497 111.55902998202451 3.7984356691642374 1.3818120432297207 3.7984356691642374 1.3818120432297207 3 SUSCEPTIBLE 1.054877 3200.000000
3 111.14049554866234 111.61624439729883 4.440004432958249 5.157226227362015 4.440004432958249 5.157226227362015 3 SUSCEPTIBLE 76.700776 3200.000000
6 111.15657156856 111.7136309593946 4.352579381014589 3.106630218200893 4.352579381014589 3.106630218200893 3 SUSCEPTIBLE 80.865515 3200.000000
5 111.27327118878276 111.81932157567832 4.360760905174113 3.785112823733897 4.360760905174113 3.785112823733897 3 INFECTIOUS 0.000000 3200.000000
8 111.33527981352537 111.92600943259832 4.456343669127707 1.6219231536300183 4.456343669127707 1.6219231536300183 3 SUSCEPTIBLE 6.808877 3200.000000
2 111.35196240100264 111.77775752856564 4.35478258431602 5.841421446537479 4.35478258431602 5.841421446537479 3 SUSCEPTIBLE 0.206147 3200.000000
1 111.3662278985668 112.10375258663679 4.35266865823235 6.507922222758388 4.35266865823235 6.507922222758388 3 SUSCEPTIBLE 0.000000 3200.000000
4 111.42993320114341 111.91214986718654 4.366189699967911 4.476624022343526 4.366189699967911 4.476624022343526 3 SUSCEPTIBLE 88.510397 3200.000000
10 111.52286587630554 112.38546850874421 3.402250028792611 1.9547159279870474 3.402250028792611 1.9547159279870474 3 SUSCEPTIBLE 8.588493 3200.000000
7 111.54140688974499 112.09509313623778 4.420113663990868 2.355491364685569 4.420113663990868 2.355491364685569 3 SUSCEPTIBLE 82.837814 3200.000000
9 111.55902998202451 112.10666046676405 3.7984356691642374 1.3818120432297207 3.7984356691642374 1.3818120432297207 3 SUSCEPTIBLE 1.054877 3200.000000
3 111.61624439729883 112.09199324593531 4.440004432958249 5.157226227362015 4.440004432958249 5.157226227362015 3 SUSCEPTIBLE 79.556569 3200.000000
6 111.7136309593946 112.27069035022922 4.352579381014589 3.106630218200893 4.352579381014589 3.106630218200893 3 SUSCEPTIBLE 82.344926 3200.000000
2 111.77775752856564 112.20355265612865 4.35478258431602 5.841421446537479 4.35478258431602 5.841421446537479 3 SUSCEPTIBLE 0.206147 3200.000000
5 111.81932157567832 112.36537196257387 4.360760905174113 3.785112823733897 4.360760905174113 3.785112823733897 3 INFECTIOUS 0.000000 3200.000000
4 111.91214986718654 112.39436653322967 4.366189699967911 4.476624022343526 4.366189699967911 4.476624022343526 3 SUSCEPTIBLE 88.510397 3200.000000
8 111.92600943259832 112.51673905167127 4.456343669127707 1.6219231536300183 4.456343669127707 1.6219231536300183 3 SUSCEPTIBLE 6.860722 3200.000000
3 112.09199324593531 112.5677420945718 4.440004432958249 5.157226227362015 4.440004432958249 5.157226227362015 3 SUSCEPTIBLE 80.983477 3200.000000
7 112.09509313623778 112.64877938273057 4.420113663990868 2.355491364685569 4.420113663990868 2.355491364685569 3 SUSCEPTIBLE 82.837814 3200.000000
1 112.10375258663679 112.84127727470677 4.35266865823235 6.507922222758388 4.35266865823235 6.507922222758388 3 SUSCEPTIBLE 0.000000 3200.000000
9 112.10666046676405 112.6542909515036 3.7984356691642374 1.3818120432297207 3.7984356691642374 1.3818120432297207 3 SUSCEPTIBLE 1.054877 3200.000000
2 112.20355265612865 112.62934778369166 4.35478258431602 5.841421446537479 4.35478258431602 5.841421446537479 3 SUSCEPTIBLE 0.206147 3200.000000
6 112.27069035022922 112.82774974106383 4.352579381014589 3.106630218200893 4.352579381014589 3.106630218200893 3 SUSCEPTIBLE 83.823654 3200.000000
5 112.36537196257387 112.91142234946943 4.360760905174113 3.785112823733897 4.360760905174113 3.785112823733897 3 INFECTIOUS 0.000000 3200.000000
10 112.38546850874421 113.24807114118288 3.402250028792611 1.9547159279870474 3.402250028792611 1.9547159279870474 3 SUSCEPTIBLE 8.692158 3200.000000
4 112.39436653322967 112.8765831992728 4.366189699967911 4.476624022343526 4.366189699967911 4.476624022343526 3 SUSCEPTIBLE 88.510397 3200.000000
8 112.51673905167127 113.10746867074421 4.456343669127707 1.6219231536300183 4.456343669127707 1.6219231536300183 3 SUSCEPTIBLE 6.964340 3200.000000
3 112.5677420945718 113.04349094320828 4.440004432958249 5.157226227362015 4.440004432958249 5.157226227362015 3 SUSCEPTIBLE 82.409725 3200.000000
2 112.62934778369166 113.05514291125466 4.35478258431602 5.841421446537479 4.35478258431602 5.841421446537479 3 SUSCEPTIBLE 0.206147 3200.000000
7 112.64877938273057 113.20246562922335 4.420113663990868 2.355491364685569 4.420113663990868 2.355491364685569 3 SUSCEPTIBLE 82.837814 3200.000000
9 112.6542909515036 113.20192143624314 3.7984356691642374 1.3818120432297207 3.7984356691642374 1.3818120432297207 3 SUSCEPTIBLE 1.054877 3200.000000
6 112.82774974106383 113.38480913189844 4.352579381014589 3.106630218200893 4.352579381014589 3.106630218200893 3 SUSCEPTIBLE 86.779061 3200.000000
1 112.84127727470677 113.57880196277675 4.35266865823235 6.507922222758388 4.35266865823235 6.507922222758388 3 SUSCEPTIBLE 0.000000 3200.000000
4 112.8765831992728 113.35879986531593 4.366189699967911 4.476624022343526 4.366189699967911 4.476624022343526 3 SUSCEPTIBLE 88.510397 3200.000000
5 112.91142234946943 113.45747273636499 4.360760905174113 3.785112823733897 4.360760905174113 3.785112823733897 3 INFECTIOUS 0.000000 3200.000000
3 113.04349094320828 113.51923979184477 4.440004432958249 5.157226227362015 4.440004432958249 5.157226227362015 3 SUSCEPTIBLE 82.409725 3200.000000
2 113.05514291125466 113.48093803881767 4.35478258431602 5.841421446537479 4.35478258431602 5.841421446537479 3 SUSCEPTIBLE 0.206147 3200.000000
8 113.10746867074421 113.69819828981716 4.456343669127707 1.6219231536300183 4.456343669127707 1.6219231536300183 3 SUSCEPTIBLE 7.016113 3200.000000
9 113.20192143624314 113.74955192098268 3.7984356691642374 1.3818120432297207 3.7984356691642374 1.3818120432297207 3 SUSCEPTIBLE 1.054877 3200.000000
7 113.20246562922335 113.75615187571614 4.420113663990868 2.355491364685569 4.420113663990868 2.355491364685569 3 SUSCEPTIBLE 82.837814 3200.000000
10 113.24807114118288 114.11067377362154 3.402250028792611 1.9547159279870474 3.402250028792611 1.9547159279870474 3 SUSCEPTIBLE 8.692158 3200.000000
4 113.35879986531593 113.84101653135906 4.366189699967911 4.476624022343526 4.366189699967911 4.476624022343526 3 SUSCEPTIBLE 90.020623 3200.000000
6 113.38480913189844 113.94186852273305 4.352579381014589 3.106630218200893 4.352579381014589 3.106630218200893 3 SUSCEPTIBLE 88.255741 3200.000000
5 113.45747273636499 114.00352312326055 4.360760905174113 3.785112823733897 4.360760905174113 3.785112823733897 3 INFECTIOUS 0.000000 3200.000000
2 113.48093803881767 113.90673316638068 4.35478258431602 5.841421446537479 4.35478258431602 5.841421446537479 3 SUSCEPTIBLE 0.206147 3200.000000
3 113.51923979184477 113.99498864048125 4.440004432958249 5.157226227362015 4.440004432958249 5.157226227362015 3 SUSCEPTIBLE 82.409725 3200.000000
1 113.57880196277675 114.31632665084673 4.35266865823235 6.507922222758388 4.35266865823235 6.507922222758388 3 SUSCEPTIBLE 0.000000 3200.000000
8 113.69819828981716 114.2889279088901 4.456343669127707 1.6219231536300183 4.456343669127707 1.6219231536300183 3 SUSCEPTIBLE 7.067862 3200.000000
9 113.74955192098268 114.29718240572222 3.7984356691642374 1.3818120432297207 3.7984356691642374 1.3818120432297207 3 SUSCEPTIBLE 1.054877 3200.000000
7 113.75615187571614 114.30983812220893 4.420113663990868 2.355491364685569 4.420113663990868 2.355491364685569 3 SUSCEPTIBLE 84.275058 3200.000000
4 113.84101653135906 114.32323319740219 4.366189699967911 4.476624022343526 4.366189699967911 4.476624022343526 3 SUSCEPTIBLE 91.530152 3200.000000
2 113.90673316638068 114.33252829394368 4.35478258431602 5.841421446537479 4.35478258431602 5.841421446537479 3 SUSCEPTIBLE 0.206147 3200.000000
6 113.94186852273305 114.49892791356766 4.352579381014589 3.106630218200893 4.352579381014589 3.106630218200893 3 SUSCEPTIBLE 88.255741 3200.000000
3 113.99498864048125 114.47073748911774 4.440004432958249 5.157226227362015 4.440004432958249 5.157226227362015 3 SUSCEPTIBLE 82.409725 3200.000000
5 114.00352312326055 114.54957351015611 4.360760905174113 3.785112823733897 4.360760905174113 3.785112823733897 3 INFECTIOUS 0.000000 3200.000000
10 114.11067377362154 114.97327640606021 3.402250028792611 1.9547159279870474 3.402250028792611 1.9547159279870474 3 SUSCEPTIBLE 8.692158 3200.000000
8 114.2889279088901 114.87965752796305 4.456343669127707 1.6219231536300183 4.456343669127707 1.6219231536300183 3 SUSCEPTIBLE 7.067862 3200.000000
9 114.29718240572222 114.84481289046177 3.7984356691642374 1.3818120432297207 3.7984356691642374 1.3818120432297207 3 SUSCEPTIBLE 1.054877 3200.000000
7 114.30983812220893 114.86352436870172 4.420113663990868 2.355491364685569 4.420113663990868 2.355491364685569 3 SUSCEPTIBLE 85.781905 3200.000000
1 114.31632665084673 115.05385133891672 4.35266865823235 6.507922222758388 4.35266865823235 6.507922222758388 3 SUSCEPTIBLE 0.000000 3200.000000
4 114.32323319740219 114.80544986344532 4.366189699967911 4.476624022343526 4.366189699967911 4.476624022343526 3 SUSCEPTIBLE 93.109250 3200.000000
2 114.33252829394368 114.75832342150669 4.35478258431602 5.841421446537479 4.35478258431602 5.841421446537479 3 SUSCEPTIBLE 0.206147 3200.000000
3 114.47073748911774 114.94648633775422 4.440004432958249 5.157226227362015 4.440004432958249 5.157226227362015 3 SUSCEPTIBLE 82.409725 3200.000000
6 114.49892791356766 115.05598730440227 4.352579381014589 3.106630218200893 4.352579381014589 3.106630218200893 3 SUSCEPTIBLE 88.255741 3200.000000
5 114.54957351015611 115.09562389705167 4.360760905174113 3.785112823733897 4.360760905174113 3.785112823733897 3 INFECTIOUS 0.000000 3200.000000
2 114.75832342150669 115.1841185490697 4.35478258431602 5.841421446537479 4.35478258431602 5.841421446537479 3 SUSCEPTIBLE 0.206147 3200.000000
4 114.80544986344532 115.28766652948845 4.366189699967911 4.476624022343526 4.366189699967911 4.476624022343526 3 SUSCEPTIBLE 96.265258 3200.000000
9 114.84481289046177 115.39244337520131 3.7984356691642374 1.3818120432297207 3.7984356691642374 1.3818120432297207 3 SUSCEPTIBLE 1.054877 3200.000000
7 114.86352436870172 115.4172106151945 4.420113663990868 2.355491364685569 4.420113663990868 2.355491364685569 3 SUSCEPTIBLE 88.793510 3200.000000
8 114.87965752796305 115.47038714703599 4.456343669127707 1.6219231536300183 4.456343669127707 1.6219231536300183 3 SUSCEPTIBLE 7.067862 3200.000000
3 114.94648633775422 115.42223518639071 4.440004432958249 5.157226227362015 4.440004432958249 5.157226227362015 3 SUSCEPTIBLE 83.902225 3200.000000
10 114.97327640606021 115.83587903849887 3.402250028792611 1.9547159279870474 3.402250028792611 1.9547159279870474 3 SUSCEPTIBLE 8.795489 3200.000000
1 115.05385133891672 115.7913760269867 4.35266865823235 6.507922222758388 4.35266865823235 6.507922222758388 3 SUSCEPTIBLE 0.000000 3200.000000
6 115.05598730440227 115.61304669523687 4.352579381014589 3.106630218200893 4.352579381014589 3.106630218200893 3 SUSCEPTIBLE 88.255741 3200.000000
5 115.09562389705167 115.64167428394722 4.360760905174113 3.785112823733897 4.360760905174113 3.785112823733897 3 INFECTIOUS 0.000000 3200.000000
2 115.1841185490697 115.6099136766327 4.35478258431602 5.841421446537479 4.35478258431602 5.841421446537479 3 SUSCEPTIBLE 0.206147 3200.000000
4 115.28766652948845 115.76988319553158 4.366189699967911 4.476624022343526 4.366189699967911 4.476624022343526 3 SUSCEPTIBLE 96.265258 3200.000000
9 115.39244337520131 115.94007385994085 3.7984356691642374 1.3818120432297207 3.7984356691642374 1.3818120432297207 3 SUSCEPTIBLE 1.054877 3200.000000
7 115.4172106151945 115.9708968616873 4.420113663990868 2.355491364685569 4.420113663990868 2.355491364685569 3 SUSCEPTIBLE 90.298269 3200.000000
3 115.42223518639071 115.89798403502719 4.440004432958249 5.157226227362015 4.440004432958249 5.157226227362015 3 SUSCEPTIBLE 85.394037 3200.000000
8 115.47038714703599 116.06111676610894 4.456343669127707 1.6219231536300183 4.456343669127707 1.6219231536300183 3 SUSCEPTIBLE 7.067862 3200.000000
2 115.6099136766327 116.0357088041957 4.35478258431602 5.841421446537479 4.35478258431602 5.841421446537479 3 SUSCEPTIBLE 0.206147 3200.000000
6 115.61304669523687 116.17010608607148 4.352579381014589 3.106630218200893 4.352579381014589 3.106630218200893 3 SUSCEPTIBLE 89.798468 3200.000000
5 115.64167428394722 116.18772467084278 4.360760905174113 3.785112823733897 4.360760905174113 3.785112823733897 3 INFECTIOUS 0.000000 3200.000000
4 115.76988319553158 116.2520998615747 4.366189699967911 4.476624022343526 4.366189699967911 4.476624022343526 3 SUSCEPTIBLE 96.265258 3200.000000
1 115.7913760269867 116.52890071505668 4.35266865823235 6.507922222758388 4.35266865823235 6.507922222758388 3 SUSCEPTIBLE 0.000000 3200.000000
10 115.83587903849887 116.69848167093754 3.402250028792611 1.9547159279870474 3.402250028792611 1.9547159279870474 3 SUSCEPTIBLE 8.898724 3200.000000
3 115.89798403502719 116.37373288366368 4.440004432958249 5.157226227362015 4.440004432958249 5.157226227362015 3 SUSCEPTIBLE 86.885159 3200.000000
9 115.94007385994085 116.4877043446804 3.7984356691642374 1.3818120432297207 3.7984356691642374 1.3818120432297207 3 SUSCEPTIBLE 1.054877 3200.000000
7 115.9708968616873 116.52458310818008 4.420113663990868 2.355491364685569 4.420113663990868 2.355491364685569 3 SUSCEPTIBLE 90.298269 3200.000000
2 116.0357088041957 116.46150393175871 4.35478258431602 5.841421446537479 4.35478258431602 5.841421446537479 3 SUSCEPTIBLE 0.206147 3200.000000
8 116.06111676610894 116.65184638518188 4.456343669127707 1.6219231536300183 4.456343669127707 1.6219231536300183 3 SUSCEPTIBLE 7.171049 3200.000000
6 116.17010608607148 116.7271654769061 4.352579381014589 3.106630218200893 4.352579381014589 3.106630218200893 3 SUSCEPTIBLE 91.340483 3200.000000
5 116.18772467084278 116.73377505773834 4.360760905174113 3.785112823733897 4.360760905174113 3.785112823733897 3 INFECTIOUS 0.000000 3200.000000
4 116.2520998615747 116.73431652761784 4.366189699967911 4.476624022343526 4.366189699967911 4.476624022343526 3 SUSCEPTIBLE 96.265258 3200.000000
3 116.37373288366368 116.84948173230016 4.440004432958249 5.157226227362015 4.440004432958249 5.157226227362015 3 SUSCEPTIBLE 88.375592 3200.000000
2 116.46150393175871 116.88729905932172 4.35478258431602 5.841421446537479 4.35478258431602 5.841421446537479 3 SUSCEPTIBLE 0.206147 3200.000000
9 116.4877043446804 117.03533482941994 3.7984356691642374 1.3818120432297207 3.7984356691642374 1.3818120432297207 3 SUSCEPTIBLE 1.054877 3200.000000
7 116.52458310818008 117.07826935467287 4.420113663990868 2.355491364685569 4.420113663990868 2.355491364685569 3 SUSCEPTIBLE 90.298269 3200.000000
1 116.52890071505668 117.26642540312666 4.35266865823235 6.507922222758388 4.35266865823235 6.507922222758388 3 SUSCEPTIBLE 0.000000 3200.000000
8 116.65184638518188 117.24257600425483 4.456343669127707 1.6219231536300183 4.456343669127707 1.6219231536300183 3 SUSCEPTIBLE 7.222607 3200.000000
10 116.69848167093754 117.5610843033762 3.402250028792611 1.9547159279870474 3.402250028792611 1.9547159279870474 3 SUSCEPTIBLE 8.950306 3200.000000
6 116.7271654769061 117.2842248677407 4.352579381014589 3.106630218200893 4.352579381014589 3.106630218200893 3 SUSCEPTIBLE 92.881786 3200.000000
5 116.73377505773834 117.2798254446339 4.360760905174113 3.785112823733897 4.360760905174113 3.785112823733897 3 INFECTIOUS 0.000000 3200.000000
4 116.73431652761784 117.21653319366096 4.366189699967911 4.476624022343526 4.366189699967911 4.476624022343526 3 SUSCEPTIBLE 96.265258 3200.000000
3 116.84948173230016 117.32523058093665 4.440004432958249 5.157226227362015 4.440004432958249 5.157226227362015 3 SUSCEPTIBLE 89.865336 3200.000000
2 116.88729905932172 117.31309418688473 4.35478258431602 5.841421446537479 4.35478258431602 5.841421446537479 3 SUSCEPTIBLE 0.206147 3200.000000
9 117.03533482941994 117.58296531415948 3.7984356691642374 1.3818120432297207 3.7984356691642374 1.3818120432297207 3 SUSCEPTIBLE 1.054877 3200.000000
7 117.07826935467287 117.63195560116566 4.420113663990868 2.355491364685569 4.420113663990868 2.355491364685569 3 SUSCEPTIBLE 90.298269 3200.000000
4 117.21653319366096 117.6987498597041 4.366189699967911 4.476624022343526 4.366189699967911 4.476624022343526 3 SUSCEPTIBLE 97.838530 3200.000000
8 117.24257600425483 117.83330562332777 4.456343669127707 1.6219231536300183 4.456343669127707 1.6219231536300183 3 SUSCEPTIBLE 7.325652 3200.000000
1 117.26642540312666 118.00395009119664 4.35266865823235 6.507922222758388 4.35266865823235 6.507922222758388 3 SUSCEPTIBLE 0.000000 3200.000000
5 117.2798254446339 117.82587583152946 4.360760905174113 3.785112823733897 4.360760905174113 3.785112823733897 3 INFECTIOUS 0.000000 3200.000000
6 117.2842248677407 117.84128425857531 4.352579381014589 3.106630218200893 4.352579381014589 3.106630218200893 3 SUSCEPTIBLE 95.962256 3200.000000
2 117.31309418688473 117.73888931444773 4.35478258431602 5.841421446537479 4.35478258431602 5.841421446537479 3 SUSCEPTIBLE 0.206147 3200.000000
3 117.32523058093665 117.80097942957313 4.440004432958249 5.157226227362015 4.440004432958249 5.157226227362015 3 SUSCEPTIBLE 89.865336 3200.000000
10 117.5610843033762 118.42368693581487 3.402250028792611 1.9547159279870474 3.402250028792611 1.9547159279870474 3 SUSCEPTIBLE 8.950306 3200.000000
9 117.58296531415948 118.13059579889902 3.7984356691642374 1.3818120432297207 3.7984356691642374 1.3818120432297207 3 SUSCEPTIBLE 1.054877 3200.000000
7 117.63195560116566 118.18564184765845 4.420113663990868 2.355491364685569 4.420113663990868 2.355491364685569 3 SUSCEPTIBLE 91.798862 3200.000000
4 117.6987498597041 118.18096652574722 4.366189699967911 4.476624022343526 4.366189699967911 4.476624022343526 3 SUSCEPTIBLE 99.411074 3200.000000
2 117.73888931444773 118.16468444201074 4.35478258431602 5.841421446537479 4.35478258431602 5.841421446537479 3 SUSCEPTIBLE 0.206147 3200.000000
3 117.80097942957313 118.27672827820962 4.440004432958249 5.157226227362015 4.440004432958249 5.157226227362015 3 SUSCEPTIBLE 89.865336 3200.000000
5 117.82587583152946 118.37192621842502 4.360760905174113 3.785112823733897 4.360760905174113 3.785112823733897 3 INFECTIOUS 0.000000 3200.000000
8 117.83330562332777 118.42403524240072 4.456343669127707 1.6219231536300183 4.456343669127707 1.6219231536300183 3 SUSCEPTIBLE 7.325652 3200.000000
6 117.84128425857531 118.39834364940992 4.352579381014589 3.106630218200893 4.352579381014589 3.106630218200893 3 SUSCEPTIBLE 95.962256 3200.000000
1 118.00395009119664 118.74147477926662 4.35266865823235 6.507922222758388 4.35266865823235 6.507922222758388 3 SUSCEPTIBLE 0.000000 3200.000000
9 118.13059579889902 118.67822628363857 3.7984356691642374 1.3818120432297207 3.7984356691642374 1.3818120432297207 3 SUSCEPTIBLE 1.054877 3200.000000
2 118.16468444201074 118.59047956957374 4.35478258431602 5.841421446537479 4.35478258431602 5.841421446537479 3 SUSCEPTIBLE 0.206147 3200.000000
4 118.18096652574722 118.66318319179035 4.366189699967911 4.476624022343526 4.366189699967911 4.476624022343526 3 SUSCEPTIBLE 101.053159 3200.000000
7 118.18564184765845 118.73932809415123 4.420113663990868 2.355491364685569 4.420113663990868 2.355491364685569 3 SUSCEPTIBLE 93.369028 3200.000000
3 118.27672827820962 118.7524771268461 4.440004432958249 5.157226227362015 4.440004432958249 5.157226227362015 3 SUSCEPTIBLE 89.865336 3200.000000
5 118.37192621842502 118.91797660532058 4.360760905174113 3.785112823733897 4.360760905174113 3.785112823733897 3 INFECTIOUS 0.000000 3200.000000
6 118.39834364940992 118.95540304024453 4.352579381014589 3.106630218200893 4.352579381014589 3.106630218200893 3 SUSCEPTIBLE 95.962256 3200.000000
10 118.42368693581487 119.28628956825354 3.402250028792611 1.9547159279870474 3.402250028792611 1.9547159279870474 3 SUSCEPTIBLE 9.001745 3200.000000
8 118.42403524240072 119.01476486147367 4.456343669127707 1.6219231536300183 4.456343669127707 1.6219231536300183 3 SUSCEPTIBLE 7.325652 3200.000000
2 118.59047956957374 119.01627469713675 4.35478258431602 5.841421446537479 4.35478258431602 5.841421446537479 3 SUSCEPTIBLE 0.206147 3200.000000
4 118.66318319179035 119.14539985783348 4.366189699967911 4.476624022343526 4.366189699967911 4.476624022343526 3 SUSCEPTIBLE 102.694484 3200.000000
9 118.67822628363857 119.22585676837811 3.7984356691642374 1.3818120432297207 3.7984356691642374 1.3818120432297207 3 SUSCEPTIBLE 1.054877 3200.000000
7 118.73932809415123 119.29301434064402 4.420113663990868 2.355491364685569 4.420113663990868 2.355491364685569 3 SUSCEPTIBLE 94.938469 3200.000000
1 118.74147477926662 119.4789994673366 4.35266865823235 6.507922222758388 4.35266865823235 6.507922222758388 3 SUSCEPTIBLE 0.000000 3200.000000
3 118.7524771268461 119.22822597548259 4.440004432958249 5.157226227362015 4.440004432958249 5.157226227362015 3 SUSCEPTIBLE 89.865336 3200.000000
5 118.91797660532058 119.46402699221613 4.360760905174113 3.785112823733897 4.360760905174113 3.785112823733897 3 INFECTIOUS 0.000000 3200.000000
6 118.95540304024453 119.51246243107914 4.352579381014589 3.106630218200893 4.352579381014589 3.106630218200893 3 SUSCEPTIBLE 95.962256 3200.000000
8 119.01476486147367 119.60549448054661 4.456343669127707 1.6219231536300183 4.456343669127707 1.6219231536300183 3 SUSCEPTIBLE 7.325652 3200.000000
2 119.01627469713675 119.44206982469976 4.35478258431602 5.841421446537479 4.35478258431602 5.841421446537479 3 SUSCEPTIBLE 0.206147 3200.000000
4 119.14539985783348 119.62761652387661 4.366189699967911 4.476624022343526 4.366189699967911 4.476624022343526 3 SUSCEPTIBLE 104.335052 3200.000000
9 119.22585676837811 119.77348725311765 3.7984356691642374 1.3818120432297207 3.7984356691642374 1.3818120432297207 3 SUSCEPTIBLE 1.054877 3200.000000
3 119.22822597548259 119.70397482411907 4.440004432958249 5.157226227362015 4.440004432958249 5.157226227362015 3 SUSCEPTIBLE 92.976261 3200.000000
10 119.28628956825354 120.1488922006922 3.402250028792611 1.9547159279870474 3.402250028792611 1.9547159279870474 3 SUSCEPTIBLE 9.104552 3200.000000
7 119.29301434064402 119.84670058713681 4.420113663990868 2.355491364685569 4.420113663990868 2.355491364685569 3 SUSCEPTIBLE 98.075176 3200.000000
2 119.44206982469976 119.86786495226276 4.35478258431602 5.841421446537479 4.35478258431602 5.841421446537479 3 SUSCEPTIBLE 0.206147 3200.000000
5 119.46402699221613 120.01007737911169 4.360760905174113 3.785112823733897 4.360760905174113 3.785112823733897 3 INFECTIOUS 0.000000 3200.000000
1 119.4789994673366 120.21652415540659 4.35266865823235 6.507922222758388 4.35266865823235 6.507922222758388 3 SUSCEPTIBLE 0.000000 3200.000000
6 119.51246243107914 120.06952182191375 4.352579381014589 3.106630218200893 4.352579381014589 3.106630218200893 3 SUSCEPTIBLE 95.962256 3200.000000
8 119.60549448054661 120.19622409961956 4.456343669127707 1.6219231536300183 4.456343669127707 1.6219231536300183 3 SUSCEPTIBLE 7.377020 3200.000000
4 119.62761652387661 120.10983318991974 4.366189699967911 4.476624022343526 4.366189699967911 4.476624022343526 3 SUSCEPTIBLE 104.335052 3200.000000
3 119.70397482411907 120.17972367275556 4.440004432958249 5.157226227362015 4.440004432958249 5.157226227362015 3 SUSCEPTIBLE 94.530645 3200.000000
9 119.77348725311765 120.3211177378572 3.7984356691642374 1.3818120432297207 3.7984356691642374 1.3818120432297207 3 SUSCEPTIBLE 1.054877 3200.000000
7 119.84670058713681 120.4003868336296 4.420113663990868 2.355491364685569 4.420113663990868 2.355491364685569 3 SUSCEPTIBLE 98.075176 3200.000000
2 119.86786495226276 120.29366007982577 4.35478258431602 5.841421446537479 4.35478258431602 5.841421446537479 3 SUSCEPTIBLE 0.206147 3200.000000
5 120.01007737911169 120.55612776600725 4.360760905174113 3.785112823733897 4.360760905174113 3.785112823733897 3 INFECTIOUS 0.000000 3200.000000
6 120.06952182191375 120.62658121274836 4.352579381014589 3.106630218200893 4.352579381014589 3.106630218200893 3 SUSCEPTIBLE 99.173018 3200.000000
4 120.10983318991974 120.59204985596287 4.366189699967911 4.476624022343526 4.366189699967911 4.476624022343526 3 SUSCEPTIBLE 104.335052 3200.000000
10 120.1488922006922 121.01149483313087 3.402250028792611 1.9547159279870474 3.402250028792611 1.9547159279870474 3 SUSCEPTIBLE 9.207264 3200.000000
3 120.17972367275556 120.65547252139204 4.440004432958249 5.157226227362015 4.440004432958249 5.157226227362015 3 SUSCEPTIBLE 96.084311 3200.000000
8 120.19622409961956 120.7869537186925 4.456343669127707 1.6219231536300183 4.456343669127707 1.6219231536300183 3 SUSCEPTIBLE 7.428364 3200.000000
1 120.21652415540659 120.95404884347657 4.35266865823235 6.507922222758388 4.35266865823235 6.507922222758388 3 SUSCEPTIBLE 0.000000 3200.000000
2 120.29366007982577 120.71945520738878 4.35478258431602 5.841421446537479 4.35478258431602 5.841421446537479 3 SUSCEPTIBLE 0.206147 3200.000000
9 120.3211177378572 120.86874822259674 3.7984356691642374 1.3818120432297207 3.7984356691642374 1.3818120432297207 3 SUSCEPTIBLE 1.054877 3200.000000
7 120.4003868336296 120.95407308012238 4.420113663990868 2.355491364685569 4.420113663990868 2.355491364685569 3 SUSCEPTIBLE 98.075176 3200.000000
5 120.55612776600725 121.10217815290281 4.360760905174113 3.785112823733897 4.360760905174113 3.785112823733897 3 INFECTIOUS 0.000000 3200.000000
4 120.59204985596287 121.074266522006 4.366189699967911 4.476624022343526 4.366189699967911 4.476624022343526 3 SUSCEPTIBLE 104.335052 3200.000000
6 120.62658121274836 121.18364060358297 4.352579381014589 3.106630218200893 4.352579381014589 3.106630218200893 3 SUSCEPTIBLE 100.777287 3200.000000
3 120.65547252139204 121.13122137002853 4.440004432958249 5.157226227362015 4.440004432958249 5.157226227362015 3 SUSCEPTIBLE 97.637260 3200.000000
2 120.71945520738878 121.14525033495178 4.35478258431602 5.841421446537479 4.35478258431602 5.841421446537479 3 SUSCEPTIBLE 0.206147 3200.000000
8 120.7869537186925 121.37768333776545 4.456343669127707 1.6219231536300183 4.456343669127707 1.6219231536300183 3 SUSCEPTIBLE 7.479684 3200.000000
9 120.86874822259674 121.41637870733628 3.7984356691642374 1.3818120432297207 3.7984356691642374 1.3818120432297207 3 SUSCEPTIBLE 1.054877 3200.000000
1 120.95404884347657 121.69157353154655 4.35266865823235 6.507922222758388 4.35266865823235 6.507922222758388 3 SUSCEPTIBLE 0.000000 3200.000000
7 120.95407308012238 121.50775932661517 4.420113663990868 2.355491364685569 4.420113663990868 2.355491364685569 3 SUSCEPTIBLE 98.075176 3200.000000
10 121.01149483313087 121.87409746556953 3.402250028792611 1.9547159279870474 3.402250028792611 1.9547159279870474 3 SUSCEPTIBLE 9.207264 3200.000000
4 121.074266522006 121.55648318804913 4.366189699967911 4.476624022343526 4.366189699967911 4.476624022343526 3 SUSCEPTIBLE 104.335052 3200.000000
5 121.10217815290281 121.64822853979837 4.360760905174113 3.785112823733897 4.360760905174113 3.785112823733897 3 INFECTIOUS 0.000000 3200.000000
3 121.13122137002853 121.60697021866501 4.440004432958249 5.157226227362015 4.440004432958249 5.157226227362015 3 SUSCEPTIBLE 97.637260 3200.000000
2 121.14525033495178 121.57104546251479 4.35478258431602 5.841421446537479 4.35478258431602 5.841421446537479 3 SUSCEPTIBLE 0.206147 3200.000000
6 121.18364060358297 121.74069999441758 4.352579381014589 3.106630218200893 4.352579381014589 3.106630218200893 3 SUSCEPTIBLE 102.380814 3200.000000
8 121.37768333776545 121.96841295683839 4.456343669127707 1.6219231536300183 4.456343669127707 1.6219231536300183 3 SUSCEPTIBLE 7.582253 3200.000000
9 121.41637870733628 121.96400919207582 3.7984356691642374 1.3818120432297207 3.7984356691642374 1.3818120432297207 3 SUSCEPTIBLE 1.054877 3200.000000
7 121.50775932661517 122.06144557310796 4.420113663990868 2.355491364685569 4.420113663990868 2.355491364685569 3 SUSCEPTIBLE 98.075176 3200.000000
4 121.55648318804913 122.03869985409226 4.366189699967911 4.476624022343526 4.366189699967911 4.476624022343526 3 SUSCEPTIBLE 105.971077 3200.000000
2 121.57104546251479 121.9968405900778 4.35478258431602 5.841421446537479 4.35478258431602 5.841421446537479 3 SUSCEPTIBLE 0.206147 3200.000000
3 121.60697021866501 122.0827190673015 4.440004432958249 5.157226227362015 4.440004432958249 5.157226227362015 3 SUSCEPTIBLE 97.637260 3200.000000
5 121.64822853979837 122.19427892669393 4.360760905174113 3.785112823733897 4.360760905174113 3.785112823733897 3 INFECTIOUS 0.000000 3200.000000
1 121.69157353154655 122.42909821961653 4.35266865823235 6.507922222758388 4.35266865823235 6.507922222758388 3 SUSCEPTIBLE 0.000000 3200.000000
6 121.74069999441758 122.29775938525219 4.352579381014589 3.106630218200893 4.352579381014589 3.106630218200893 3 SUSCEPTIBLE 103.983601 3200.000000
10 121.87409746556953 122.7367000980082 3.402250028792611 1.9547159279870474 3.402250028792611 1.9547159279870474 3 SUSCEPTIBLE 9.207264 3200.000000
9 121.96400919207582 122.51163967681536 3.7984356691642374 1.3818120432297207 3.7984356691642374 1.3818120432297207 3 SUSCEPTIBLE 1.054877 3200.000000
8 121.96841295683839 122.55914257591134 4.456343669127707 1.6219231536300183 4.456343669127707 1.6219231536300183 3 SUSCEPTIBLE 7.582253 3200.000000
2 121.9968405900778 122.4226357176408 4.35478258431602 5.841421446537479 4.35478258431602 5.841421446537479 3 SUSCEPTIBLE 0.206147 3200.000000
4 122.03869985409226 122.52091652013539 4.366189699967911 4.476624022343526 4.366189699967911 4.476624022343526 3 SUSCEPTIBLE 109.311127 3200.000000
7 122.06144557310796 122.61513181960075 4.420113663990868 2.355491364685569 4.420113663990868 2.355491364685569 3 SUSCEPTIBLE 101.272019 3200.000000
3 122.0827190673015 122.55846791593798 4.440004432958249 5.157226227362015 4.440004432958249 5.157226227362015 3 SUSCEPTIBLE 97.637260 3200.000000
5 122.19427892669393 122.74032931358948 4.360760905174113 3.785112823733897 4.360760905174113 3.785112823733897 3 INFECTIOUS 0.000000 3200.000000
6 122.29775938525219 122.8548187760868 4.352579381014589 3.106630218200893 4.352579381014589 3.106630218200893 3 SUSCEPTIBLE 103.983601 3200.000000
2 122.4226357176408 122.84843084520381 4.35478258431602 5.841421446537479 4.35478258431602 5.841421446537479 3 SUSCEPTIBLE 0.206147 3200.000000
1 122.42909821961653 123.16662290768652 4.35266865823235 6.507922222758388 4.35266865823235 6.507922222758388 3 SUSCEPTIBLE 0.000000 3200.000000
9 122.51163967681536 123.0592701615549 3.7984356691642374 1.3818120432297207 3.7984356691642374 1.3818120432297207 3 SUSCEPTIBLE 1.054877 3200.000000
4 122.52091652013539 123.00313318617852 4.366189699967911 4.476624022343526 4.366189699967911 4.476624022343526 3 SUSCEPTIBLE 111.015120 3200.000000
3 122.55846791593798 123.03421676457447 4.440004432958249 5.157226227362015 4.440004432958249 5.157226227362015 3 SUSCEPTIBLE 97.637260 3200.000000
8 122.55914257591134 123.14987219498428 4.456343669127707 1.6219231536300183 4.456343669127707 1.6219231536300183 3 SUSCEPTIBLE 7.582253 3200.000000
7 122.61513181960075 123.16881806609354 4.420113663990868 2.355491364685569 4.420113663990868 2.355491364685569 3 SUSCEPTIBLE 102.904458 3200.000000
10 122.7367000980082 123.59930273044687 3.402250028792611 1.9547159279870474 3.402250028792611 1.9547159279870474 3 SUSCEPTIBLE 9.258466 3200.000000
5 122.74032931358948 123.28637970048504 4.360760905174113 3.785112823733897 4.360760905174113 3.785112823733897 3 INFECTIOUS 0.000000 3200.000000
2 122.84843084520381 123.27422597276681 4.35478258431602 5.841421446537479 4.35478258431602 5.841421446537479 3 SUSCEPTIBLE 0.206147 3200.000000
6 122.8548187760868 123.41187816692141 4.352579381014589 3.106630218200893 4.352579381014589 3.106630218200893 3 SUSCEPTIBLE 103.983601 3200.000000
4 123.00313318617852 123.48534985222165 4.366189699967911 4.476624022343526 4.366189699967911 4.476624022343526 3 SUSCEPTIBLE 112.718326 3200.000000
3 123.03421676457447 123.50996561321095 4.440004432958249 5.157226227362015 4.440004432958249 5.157226227362015 3 SUSCEPTIBLE 99.256110 3200.000000
9 123.0592701615549 123.60690064629445 3.7984356691642374 1.3818120432297207 3.7984356691642374 1.3818120432297207 3 SUSCEPTIBLE 1.054877 3200.000000
8 123.14987219498428 123.74060181405723 4.456343669127707 1.6219231536300183 4.456343669127707 1.6219231536300183 3 SUSCEPTIBLE 7.582253 3200.000000
1 123.16662290768652 123.9041475957565 4.35266865823235 6.507922222758388 4.35266865823235 6.507922222758388 3 SUSCEPTIBLE 0.000000 3200.000000
7 123.16881806609354 123.72250431258632 4.420113663990868 2.355491364685569 4.420113663990868 2.355491364685569 3 SUSCEPTIBLE 104.536143 3200.000000
2 123.27422597276681 123.70002110032982 4.35478258431602 5.841421446537479 4.35478258431602 5.841421446537479 3 SUSCEPTIBLE 0.206147 3200.000000
5 123.28637970048504 123.8324300873806 4.360760905174113 3.785112823733897 4.360760905174113 3.785112823733897 3 INFECTIOUS 0.000000 3200.000000
6 123.41187816692141 123.96893755775602 4.352579381014589 3.106630218200893 4.352579381014589 3.106630218200893 3 SUSCEPTIBLE 103.983601 3200.000000
4 123.48534985222165 123.96756651826477 4.366189699967911 4.476624022343526 4.366189699967911 4.476624022343526 3 SUSCEPTIBLE 112.718326 3200.000000
3 123.50996561321095 123.98571446184744 4.440004432958249 5.157226227362015 4.440004432958249 5.157226227362015 3 SUSCEPTIBLE 100.874212 3200.000000
10 123.59930273044687 124.46190536288553 3.402250028792611 1.9547159279870474 3.402250028792611 1.9547159279870474 3 SUSCEPTIBLE 9.360799 3200.000000
9 123.60690064629445 124.15453113103399 3.7984356691642374 1.3818120432297207 3.7984356691642374 1.3818120432297207 3 SUSCEPTIBLE 1.054877 3200.000000
2 123.70002110032982 124.12581622789283 4.35478258431602 5.841421446537479 4.35478258431602 5.841421446537479 3 SUSCEPTIBLE 0.206147 3200.000000
7 123.72250431258632 124.27619055907911 4.420113663990868 2.355491364685569 4.420113663990868 2.355491364685569 3 SUSCEPTIBLE 106.167075 3200.000000
8 123.74060181405723 124.33133143313017 4.456343669127707 1.6219231536300183 4.456343669127707 1.6219231536300183 3 SUSCEPTIBLE 7.633384 3200.000000
5 123.8324300873806 124.37848047427616 4.360760905174113 3.785112823733897 4.360760905174113 3.785112823733897 3 INFECTIOUS 0.000000 3200.000000
1 123.9041475957565 124.64167228382648 4.35266865823235 6.507922222758388 4.35266865823235 6.507922222758388 3 SUSCEPTIBLE 0.000000 3200.000000
4 123.96756651826477 124.4497831843079 4.366189699967911 4.476624022343526 4.366189699967911 4.476624022343526 3 SUSCEPTIBLE 112.718326 3200.000000
6 123.96893755775602 124.52599694859063 4.352579381014589 3.106630218200893 4.352579381014589 3.106630218200893 3 SUSCEPTIBLE 105.652087 3200.000000
3 123.98571446184744 124.46146331048392 4.440004432958249 5.157226227362015 4.440004432958249 5.157226227362015 3 SUSCEPTIBLE 102.491567 3200.000000
2 124.12581622789283 124.55161135545583 4.35478258431602 5.841421446537479 4.35478258431602 5.841421446537479 3 SUSCEPTIBLE 0.206147 3200.000000
9 124.15453113103399 124.70216161577353 3.7984356691642374 1.3818120432297207 3.7984356691642374 1.3818120432297207 3 SUSCEPTIBLE 1.054877 3200.000000
7 124.27619055907911 124.8298768055719 4.420113663990868 2.355491364685569 4.420113663990868 2.355491364685569 3 SUSCEPTIBLE 106.167075 3200.000000
8 124.33133143313017 124.92206105220312 4.456343669127707 1.6219231536300183 4.456343669127707 1.6219231536300183 3 SUSCEPTIBLE 7.684492 3200.000000
5 124.37848047427616 124.92453086117172 4.360760905174113 3.785112823733897 4.360760905174113 3.785112823733897 3 INFECTIOUS 0.000000 3200.000000
4 124.4497831843079 124.93199985035103 4.366189699967911 4.476624022343526 4.366189699967911 4.476624022343526 3 SUSCEPTIBLE 112.718326 3200.000000
3 124.46146331048392 124.9372121591204 4.440004432958249 5.157226227362015 4.440004432958249 5.157226227362015 3 SUSCEPTIBLE 105.724036 3200.000000
10 124.46190536288553 125.3245079953242 3.402250028792611 1.9547159279870474 3.402250028792611 1.9547159279870474 3 SUSCEPTIBLE 9.463037 3200.000000
6 124.52599694859063 125.08305633942524 4.352579381014589 3.106630218200893 4.352579381014589 3.106630218200893 3 SUSCEPTIBLE 108.986746 3200.000000
2 124.55161135545583 124.97740648301884 4.35478258431602 5.841421446537479 4.35478258431602 5.841421446537479 3 SUSCEPTIBLE 0.206147 3200.000000
1 124.64167228382648 125.37919697189646 4.35266865823235 6.507922222758388 4.35266865823235 6.507922222758388 3 SUSCEPTIBLE 0.000000 3200.000000
9 124.70216161577353 125.24979210051308 3.7984356691642374 1.3818120432297207 3.7984356691642374 1.3818120432297207 3 SUSCEPTIBLE 1.054877 3200.000000
7 124.8298768055719 125.38356305206469 4.420113663990868 2.355491364685569 4.420113663990868 2.355491364685569 3 SUSCEPTIBLE 106.167075 3200.000000
8 124.92206105220312 125.51279067127606 4.456343669127707 1.6219231536300183 4.456343669127707 1.6219231536300183 3 SUSCEPTIBLE 7.786636 3200.000000
5 124.92453086117172 125.47058124806728 4.360760905174113 3.785112823733897 4.360760905174113 3.785112823733897 3 INFECTIOUS 0.000000 3200.000000
4 124.93199985035103 125.41421651639416 4.366189699967911 4.476624022343526 4.366189699967911 4.476624022343526 3 SUSCEPTIBLE 112.718326 3200.000000
3 124.9372121591204 125.41296100775689 4.440004432958249 5.157226227362015 4.440004432958249 5.157226227362015 3 SUSCEPTIBLE 105.724036 3200.000000
2 124.97740648301884 125.40320161058185 4.35478258431602 5.841421446537479 4.35478258431602 5.841421446537479 3 SUSCEPTIBLE 0.206147 3200.000000
6 125.08305633942524 125.64011573025985 4.352579381014589 3.106630218200893 4.352579381014589 3.106630218200893 3 SUSCEPTIBLE 110.652921 3200.000000
9 125.24979210051308 125.79742258525262 3.7984356691642374 1.3818120432297207 3.7984356691642374 1.3818120432297207 3 SUSCEPTIBLE 1.054877 3200.000000
10 125.3245079953242 126.18711062776286 3.402250028792611 1.9547159279870474 3.402250028792611 1.9547159279870474 3 SUSCEPTIBLE 9.463037 3200.000000
1 125.37919697189646 126.11672165996644 4.35266865823235 6.507922222758388 4.35266865823235 6.507922222758388 3 SUSCEPTIBLE 0.000000 3200.000000
7 125.38356305206469 125.93724929855748 4.420113663990868 2.355491364685569 4.420113663990868 2.355491364685569 3 SUSCEPTIBLE 106.167075 3200.000000
2 125.40320161058185 125.82899673814485 4.35478258431602 5.841421446537479 4.35478258431602 5.841421446537479 3 SUSCEPTIBLE 0.206147 3200.000000
3 125.41296100775689 125.88870985639338 4.440004432958249 5.157226227362015 4.440004432958249 5.157226227362015 3 SUSCEPTIBLE 105.724036 3200.000000
4 125.41421651639416 125.89643318243729 4.366189699967911 4.476624022343526 4.366189699967911 4.476624022343526 3 SUSCEPTIBLE 114.416816 3200.000000
5 125.47058124806728 126.01663163496283 4.360760905174113 3.785112823733897 4.360760905174113 3.785112823733897 3 INFECTIOUS 0.000000 3200.000000
8 125.51279067127606 126.10352029034901 4.456343669127707 1.6219231536300183 4.456343669127707 1.6219231536300183 3 SUSCEPTIBLE 7.837672 3200.000000
6 125.64011573025985 126.19717512109446 4.352579381014589 3.106630218200893 4.352579381014589 3.106630218200893 3 SUSCEPTIBLE 112.318325 3200.000000
9 125.79742258525262 126.34505306999216 3.7984356691642374 1.3818120432297207 3.7984356691642374 1.3818120432297207 3 SUSCEPTIBLE 1.054877 3200.000000
2 125.82899673814485 126.25479186570786 4.35478258431602 5.841421446537479 4.35478258431602 5.841421446537479 3 SUSCEPTIBLE 0.206147 3200.000000
3 125.88870985639338 126.36445870502986 4.440004432958249 5.157226227362015 4.440004432958249 5.157226227362015 3 SUSCEPTIBLE 105.724036 3200.000000
4 125.89643318243729 126.37864984848042 4.366189699967911 4.476624022343526 4.366189699967911 4.476624022343526 3 SUSCEPTIBLE 116.114521 3200.000000
7 125.93724929855748 126.49093554505026 4.420113663990868 2.355491364685569 4.420113663990868 2.355491364685569 3 SUSCEPTIBLE 107.793490 3200.000000
5 126.01663163496283 126.5626820218584 4.360760905174113 3.785112823733897 4.360760905174113 3.785112823733897 3 INFECTIOUS 0.000000 3200.000000
8 126.10352029034901 126.69424990942196 4.456343669127707 1.6219231536300183 4.456343669127707 1.6219231536300183 3 SUSCEPTIBLE 7.837672 3200.000000
1 126.11672165996644 126.85424634803643 4.35266865823235 6.507922222758388 4.35266865823235 6.507922222758388 3 SUSCEPTIBLE 0.000000 3200.000000
10 126.18711062776286 127.04971326020153 3.402250028792611 1.9547159279870474 3.402250028792611 1.9547159279870474 3 SUSCEPTIBLE 9.463037 3200.000000
6 126.19717512109446 126.75423451192907 4.352579381014589 3.106630218200893 4.352579381014589 3.106630218200893 3 SUSCEPTIBLE 112.318325 3200.000000
2 126.25479186570786 126.68058699327086 4.35478258431602 5.841421446537479 4.35478258431602 5.841421446537479 3 SUSCEPTIBLE 0.206147 3200.000000
9 126.34505306999216 126.8926835547317 3.7984356691642374 1.3818120432297207 3.7984356691642374 1.3818120432297207 3 SUSCEPTIBLE 1.054877 3200.000000
3 126.36445870502986 126.84020755366635 4.440004432958249 5.157226227362015 4.440004432958249 5.157226227362015 3 SUSCEPTIBLE 105.724036 3200.000000
4 126.37864984848042 126.86086651452355 4.366189699967911 4.476624022343526 4.366189699967911 4.476624022343526 3 SUSCEPTIBLE 117.881709 3200.000000
7 126.49093554505026 127.04462179154305 4.420113663990868 2.355491364685569 4.420113663990868 2.355491364685569 3 SUSCEPTIBLE 111.184568 3200.000000
5 126.5626820218584 127.10873240875395 4.360760905174113 3.785112823733897 4.360760905174113 3.785112823733897 3 INFECTIOUS 0.000000 3200.000000
2 126.68058699327086 127.10638212083387 4.35478258431602 5.841421446537479 4.35478258431602 5.841421446537479 3 SUSCEPTIBLE 0.206147 3200.000000
8 126.69424990942196 127.2849795284949 4.456343669127707 1.6219231536300183 4.456343669127707 1.6219231536300183 3 SUSCEPTIBLE 7.837672 3200.000000
6 126.75423451192907 127.31129390276368 4.352579381014589 3.106630218200893 4.352579381014589 3.106630218200893 3 SUSCEPTIBLE 112.318325 3200.000000
3 126.84020755366635 127.31595640230283 4.440004432958249 5.157226227362015 4.440004432958249 5.157226227362015 3 SUSCEPTIBLE 107.405624 3200.000000
1 126.85424634803643 127.59177103610641 4.35266865823235 6.507922222758388 4.35266865823235 6.507922222758388 3 SUSCEPTIBLE 0.000000 3200.000000
4 126.86086651452355 127.34308318056668 4.366189699967911 4.476624022343526 4.366189699967911 4.476624022343526 3 SUSCEPTIBLE 121.413635 3200.000000
9 126.8926835547317 127.44031403947125 3.7984356691642374 1.3818120432297207 3.7984356691642374 1.3818120432297207 3 SUSCEPTIBLE 1.054877 3200.000000
7 127.04462179154305 127.59830803803584 4.420113663990868 2.355491364685569 4.420113663990868 2.355491364685569 3 SUSCEPTIBLE 112.878932 3200.000000
10 127.04971326020153 127.9123158926402 3.402250028792611 1.9547159279870474 3.402250028792611 1.9547159279870474 3 SUSCEPTIBLE 9.564945 3200.000000
2 127.10638212083387 127.53217724839688 4.35478258431602 5.841421446537479 4.35478258431602 5.841421446537479 3 SUSCEPTIBLE 0.206147 3200.000000
5 127.10873240875395 127.65478279564951 4.360760905174113 3.785112823733897 4.360760905174113 3.785112823733897 3 INFECTIOUS 0.000000 3200.000000
8 127.2849795284949 127.87570914756785 4.456343669127707 1.6219231536300183 4.456343669127707 1.6219231536300183 3 SUSCEPTIBLE 7.837672 3200.000000
6 127.31129390276368 127.86835329359829 4.352579381014589 3.106630218200893 4.352579381014589 3.106630218200893 3 SUSCEPTIBLE 112.318325 3200.000000
3 127.31595640230283 127.79170525093932 4.440004432958249 5.157226227362015 4.440004432958249 5.157226227362015 3 SUSCEPTIBLE 109.086436 3200.000000
4 127.34308318056668 127.82529984660981 4.366189699967911 4.476624022343526 4.366189699967911 4.476624022343526 3 SUSCEPTIBLE 121.413635 3200.000000
9 127.44031403947125 127.98794452421079 3.7984356691642374 1.3818120432297207 3.7984356691642374 1.3818120432297207 3 SUSCEPTIBLE 1.054877 3200.000000
2 127.53217724839688 127.95797237595988 4.35478258431602 5.841421446537479 4.35478258431602 5.841421446537479 3 SUSCEPTIBLE 0.206147 3200.000000
1 127.59177103610641 128.32929572417638 4.35266865823235 6.507922222758388 4.35266865823235 6.507922222758388 3 SUSCEPTIBLE 0.000000 3200.000000
7 127.59830803803584 128.15199428452863 4.420113663990868 2.355491364685569 4.420113663990868 2.355491364685569 3 SUSCEPTIBLE 114.572514 3200.000000
5 127.65478279564951 128.20083318254507 4.360760905174113 3.785112823733897 4.360760905174113 3.785112823733897 3 INFECTIOUS 0.000000 3200.000000
3 127.79170525093932 128.2674540995758 4.440004432958249 5.157226227362015 4.440004432958249 5.157226227362015 3 SUSCEPTIBLE 110.766471 3200.000000
4 127.82529984660981 128.30751651265294 4.366189699967911 4.476624022343526 4.366189699967911 4.476624022343526 3 SUSCEPTIBLE 121.413635 3200.000000
6 127.86835329359829 128.4254126844329 4.352579381014589 3.106630218200893 4.352579381014589 3.106630218200893 3 SUSCEPTIBLE 114.049256 3200.000000
8 127.87570914756785 128.46643876664078 4.456343669127707 1.6219231536300183 4.456343669127707 1.6219231536300183 3 SUSCEPTIBLE 7.888567 3200.000000
10 127.9123158926402 128.77491852507887 3.402250028792611 1.9547159279870474 3.402250028792611 1.9547159279870474 3 SUSCEPTIBLE 9.666759 3200.000000
2 127.95797237595988 128.38376750352288 4.35478258431602 5.841421446537479 4.35478258431602 5.841421446537479 3 SUSCEPTIBLE 0.206147 3200.000000
9 127.98794452421079 128.53557500895033 3.7984356691642374 1.3818120432297207 3.7984356691642374 1.3818120432297207 3 SUSCEPTIBLE 1.054877 3200.000000
7 128.15199428452863 128.70568053102141 4.420113663990868 2.355491364685569 4.420113663990868 2.355491364685569 3 SUSCEPTIBLE 114.572514 3200.000000
5 128.20083318254507 128.74688356944063 4.360760905174113 3.785112823733897 4.360760905174113 3.785112823733897 3 INFECTIOUS 0.000000 3200.000000
3 128.2674540995758 128.74320294821226 4.440004432958249 5.157226227362015 4.440004432958249 5.157226227362015 3 SUSCEPTIBLE 112.445730 3200.000000
4 128.30751651265294 128.78973317869608 4.366189699967911 4.476624022343526 4.366189699967911 4.476624022343526 3 SUSCEPTIBLE 121.413635 3200.000000
1 128.32929572417638 129.06682041224636 4.35266865823235 6.507922222758388 4.35266865823235 6.507922222758388 3 SUSCEPTIBLE 0.000000 3200.000000
2 128.38376750352288 128.80956263108587 4.35478258431602 5.841421446537479 4.35478258431602 5.841421446537479 3 SUSCEPTIBLE 0.206147 3200.000000
6 128.4254126844329 128.9824720752675 4.352579381014589 3.106630218200893 4.352579381014589 3.106630218200893 3 SUSCEPTIBLE 117.508718 3200.000000
8 128.46643876664078 129.0571683857137 4.456343669127707 1.6219231536300183 4.456343669127707 1.6219231536300183 3 SUSCEPTIBLE 7.990287 3200.000000
9 128.53557500895033 129.08320549368986 3.7984356691642374 1.3818120432297207 3.7984356691642374 1.3818120432297207 3 SUSCEPTIBLE 1.054877 3200.000000
7 128.70568053102141 129.2593667775142 4.420113663990868 2.355491364685569 4.420113663990868 2.355491364685569 3 SUSCEPTIBLE 114.572514 3200.000000
3 128.74320294821226 129.21895179684873 4.440004432958249 5.157226227362015 4.440004432958249 5.157226227362015 3 SUSCEPTIBLE 114.124213 3200.000000
5 128.74688356944063 129.29293395633619 4.360760905174113 3.785112823733897 4.360760905174113 3.785112823733897 3 INFECTIOUS 0.000000 3200.000000
10 128.77491852507887 129.63752115751754 3.402250028792611 1.9547159279870474 3.402250028792611 1.9547159279870474 3 SUSCEPTIBLE 9.717631 3200.000000
4 128.78973317869608 129.27194984473923 4.366189699967911 4.476624022343526 4.366189699967911 4.476624022343526 3 SUSCEPTIBLE 121.413635 3200.000000
2 128.80956263108587 129.23535775864886 4.35478258431602 5.841421446537479 4.35478258431602 5.841421446537479 3 SUSCEPTIBLE 0.206147 3200.000000
6 128.9824720752675 129.53953146610212 4.352579381014589 3.106630218200893 4.352579381014589 3.106630218200893 3 SUSCEPTIBLE 119.237250 3200.000000
8 129.0571683857137 129.64789800478664 4.456343669127707 1.6219231536300183 4.456343669127707 1.6219231536300183 3 SUSCEPTIBLE 8.041112 3200.000000
1 129.06682041224636 129.80434510031634 4.35266865823235 6.507922222758388 4.35266865823235 6.507922222758388 3 SUSCEPTIBLE 0.000000 3200.000000
9 129.08320549368986 129.6308359784294 3.7984356691642374 1.3818120432297207 3.7984356691642374 1.3818120432297207 3 SUSCEPTIBLE 1.054877 3200.000000
3 129.21895179684873 129.6947006454852 4.440004432958249 5.157226227362015 4.440004432958249 5.157226227362015 3 SUSCEPTIBLE 114.124213 3200.000000
2 129.23535775864886 129.66115288621185 4.35478258431602 5.841421446537479 4.35478258431602 5.841421446537479 3 SUSCEPTIBLE 0.206147 3200.000000
7 129.2593667775142 129.813053024007 4.420113663990868 2.355491364685569 4.420113663990868 2.355491364685569 3 SUSCEPTIBLE 114.572514 3200.000000
4 129.27194984473923 129.75416651078237 4.366189699967911 4.476624022343526 4.366189699967911 4.476624022343526 3 SUSCEPTIBLE 123.174302 3200.000000
5 129.29293395633619 129.83898434323174 4.360760905174113 3.785112823733897 4.360760905174113 3.785112823733897 3 INFECTIOUS 0.000000 3200.000000
6 129.53953146610212 130.09659085693673 4.352579381014589 3.106630218200893 4.352579381014589 3.106630218200893 3 SUSCEPTIBLE 120.964984 3200.000000
9 129.6308359784294 130.17846646316892 3.7984356691642374 1.3818120432297207 3.7984356691642374 1.3818120432297207 3 SUSCEPTIBLE 1.054877 3200.000000
10 129.63752115751754 130.5001237899562 3.402250028792611 1.9547159279870474 3.402250028792611 1.9547159279870474 3 SUSCEPTIBLE 9.717631 3200.000000
8 129.64789800478664 130.23862762385957 4.456343669127707 1.6219231536300183 4.456343669127707 1.6219231536300183 3 SUSCEPTIBLE 8.091913 3200.000000
2 129.66115288621185 130.08694801377484 4.35478258431602 5.841421446537479 4.35478258431602 5.841421446537479 3 SUSCEPTIBLE 0.206147 3200.000000
3 129.6947006454852 130.17044949412167 4.440004432958249 5.157226227362015 4.440004432958249 5.157226227362015 3 SUSCEPTIBLE 114.124213 3200.000000
4 129.75416651078237 130.2363831768255 4.366189699967911 4.476624022343526 4.366189699967911 4.476624022343526 3 SUSCEPTIBLE 124.934155 3200.000000
1 129.80434510031634 130.54186978838632 4.35266865823235 6.507922222758388 4.35266865823235 6.507922222758388 3 SUSCEPTIBLE 0.000000 3200.000000
7 129.813053024007 130.36673927049978 4.420113663990868 2.355491364685569 4.420113663990868 2.355491364685569 3 SUSCEPTIBLE 116.261406 3200.000000
5 129.83898434323174 130.3850347301273 4.360760905174113 3.785112823733897 4.360760905174113 3.785112823733897 3 INFECTIOUS 0.000000 3200.000000
2 130.08694801377484 130.51274314133784 4.35478258431602 5.841421446537479 4.35478258431602 5.841421446537479 3 SUSCEPTIBLE 0.206147 3200.000000
6 130.09659085693673 130.65365024777134 4.352579381014589 3.106630218200893 4.352579381014589 3.106630218200893 3 SUSCEPTIBLE 120.964984 3200.000000
3 130.17044949412167 130.64619834275814 4.440004432958249 5.157226227362015 4.440004432958249 5.157226227362015 3 SUSCEPTIBLE 114.124213 3200.000000
9 130.17846646316892 130.72609694790845 3.7984356691642374 1.3818120432297207 3.7984356691642374 1.3818120432297207 3 SUSCEPTIBLE 1.054877 3200.000000
4 130.2363831768255 130.71859984286866 4.366189699967911 4.476624022343526 4.366189699967911 4.476624022343526 3 SUSCEPTIBLE 126.763462 3200.000000
8 130.23862762385957 130.8293572429325 4.456343669127707 1.6219231536300183 4.456343669127707 1.6219231536300183 3 SUSCEPTIBLE 8.091913 3200.000000
7 130.36673927049978 130.92042551699257 4.420113663990868 2.355491364685569 4.420113663990868 2.355491364685569 3 SUSCEPTIBLE 118.019785 3200.000000
5 130.3850347301273 130.93108511702286 4.360760905174113 3.785112823733897 4.360760905174113 3.785112823733897 3 INFECTIOUS 0.000000 3200.000000
10 130.5001237899562 131.36272642239487 3.402250028792611 1.9547159279870474 3.402250028792611 1.9547159279870474 3 SUSCEPTIBLE 9.768362 3200.000000
2 130.51274314133784 130.93853826890083 4.35478258431602 5.841421446537479 4.35478258431602 5.841421446537479 3 SUSCEPTIBLE 0.206147 3200.000000
1 130.54186978838632 131.2793944764563 4.35266865823235 6.507922222758388 4.35266865823235 6.507922222758388 3 SUSCEPTIBLE 0.000000 3200.000000
3 130.64619834275814 131.1219471913946 4.440004432958249 5.157226227362015 4.440004432958249 5.157226227362015 3 SUSCEPTIBLE 114.124213 3200.000000
6 130.65365024777134 131.21070963860595 4.352579381014589 3.106630218200893 4.352579381014589 3.106630218200893 3 SUSCEPTIBLE 120.964984 3200.000000
4 130.71859984286866 131.2008165089118 4.366189699967911 4.476624022343526 4.366189699967911 4.476624022343526 3 SUSCEPTIBLE 128.591923 3200.000000
9 130.72609694790845 131.27372743264797 3.7984356691642374 1.3818120432297207 3.7984356691642374 1.3818120432297207 3 SUSCEPTIBLE 1.054877 3200.000000
8 130.8293572429325 131.42008686200543 4.456343669127707 1.6219231536300183 4.456343669127707 1.6219231536300183 3 SUSCEPTIBLE 8.091913 3200.000000
7 130.92042551699257 131.47411176348535 4.420113663990868 2.355491364685569 4.420113663990868 2.355491364685569 3 SUSCEPTIBLE 121.534105 3200.000000
5 130.93108511702286 131.47713550391842 4.360760905174113 3.785112823733897 4.360760905174113 3.785112823733897 3 INFECTIOUS 0.000000 3200.000000
2 130.93853826890083 131.36433339646382 4.35478258431602 5.841421446537479 4.35478258431602 5.841421446537479 3 SUSCEPTIBLE 0.206147 3200.000000
3 131.1219471913946 131.59769604003108 4.440004432958249 5.157226227362015 4.440004432958249 5.157226227362015 3 SUSCEPTIBLE 115.868251 3200.000000
4 131.2008165089118 131.68303317495494 4.366189699967911 4.476624022343526 4.366189699967911 4.476624022343526 3 SUSCEPTIBLE 130.419540 3200.000000
6 131.21070963860595 131.76776902944056 4.352579381014589 3.106630218200893 4.352579381014589 3.106630218200893 3 SUSCEPTIBLE 120.964984 3200.000000
9 131.27372743264797 131.8213579173875 3.7984356691642374 1.3818120432297207 3.7984356691642374 1.3818120432297207 3 SUSCEPTIBLE 1.054877 3200.000000
1 131.2793944764563 132.01691916452629 4.35266865823235 6.507922222758388 4.35266865823235 6.507922222758388 3 SUSCEPTIBLE 0.000000 3200.000000
10 131.36272642239487 132.22532905483354 3.402250028792611 1.9547159279870474 3.402250028792611 1.9547159279870474 3 SUSCEPTIBLE 9.869753 3200.000000
2 131.36433339646382 131.7901285240268 4.35478258431602 5.841421446537479 4.35478258431602 5.841421446537479 3 SUSCEPTIBLE 0.206147 3200.000000
8 131.42008686200543 132.01081648107836 4.456343669127707 1.6219231536300183 4.456343669127707 1.6219231536300183 3 SUSCEPTIBLE 8.091913 3200.000000
7 131.47411176348535 132.02779800997814 4.420113663990868 2.355491364685569 4.420113663990868 2.355491364685569 3 SUSCEPTIBLE 123.290047 3200.000000
5 131.47713550391842 132.02318589081398 4.360760905174113 3.785112823733897 4.360760905174113 3.785112823733897 3 INFECTIOUS 0.000000 3200.000000
3 131.59769604003108 132.07344488866755 4.440004432958249 5.157226227362015 4.440004432958249 5.157226227362015 3 SUSCEPTIBLE 117.611483 3200.000000
4 131.68303317495494 132.1652498409981 4.366189699967911 4.476624022343526 4.366189699967911 4.476624022343526 3 SUSCEPTIBLE 130.419540 3200.000000
6 131.76776902944056 132.32482842027517 4.352579381014589 3.106630218200893 4.352579381014589 3.106630218200893 3 SUSCEPTIBLE 122.758071 3200.000000
2 131.7901285240268 132.2159236515898 4.35478258431602 5.841421446537479 4.35478258431602 5.841421446537479 3 SUSCEPTIBLE 0.206147 3200.000000
9 131.8213579173875 132.36898840212703 3.7984356691642374 1.3818120432297207 3.7984356691642374 1.3818120432297207 3 SUSCEPTIBLE 1.054877 3200.000000
8 132.01081648107836 132.6015461001513 4.456343669127707 1.6219231536300183 4.456343669127707 1.6219231536300183 3 SUSCEPTIBLE 8.193211 3200.000000
1 132.01691916452629 132.75444385259627 4.35266865823235 6.507922222758388 4.35266865823235 6.507922222758388 3 SUSCEPTIBLE 0.000000 3200.000000
5 132.02318589081398 132.56923627770954 4.360760905174113 3.785112823733897 4.360760905174113 3.785112823733897 3 INFECTIOUS 0.000000 3200.000000
7 132.02779800997814 132.58148425647093 4.420113663990868 2.355491364685569 4.420113663990868 2.355491364685569 3 SUSCEPTIBLE 123.290047 3200.000000
3 132.07344488866755 132.54919373730402 4.440004432958249 5.157226227362015 4.440004432958249 5.157226227362015 3 SUSCEPTIBLE 121.095530 3200.000000
4 132.1652498409981 132.64746650704123 4.366189699967911 4.476624022343526 4.366189699967911 4.476624022343526 3 SUSCEPTIBLE 130.419540 3200.000000
2 132.2159236515898 132.6417187791528 4.35478258431602 5.841421446537479 4.35478258431602 5.841421446537479 3 SUSCEPTIBLE 0.206147 3200.000000
10 132.22532905483354 133.0879316872722 3.402250028792611 1.9547159279870474 3.402250028792611 1.9547159279870474 3 SUSCEPTIBLE 9.971051 3200.000000
6 132.32482842027517 132.88188781110978 4.352579381014589 3.106630218200893 4.352579381014589 3.106630218200893 3 SUSCEPTIBLE 124.550330 3200.000000
9 132.36898840212703 132.91661888686656 3.7984356691642374 1.3818120432297207 3.7984356691642374 1.3818120432297207 3 SUSCEPTIBLE 1.054877 3200.000000
3 132.54919373730402 133.0249425859405 4.440004432958249 5.157226227362015 4.440004432958249 5.157226227362015 3 SUSCEPTIBLE 122.836347 3200.000000
5 132.56923627770954 133.1152866646051 4.360760905174113 3.785112823733897 4.360760905174113 3.785112823733897 3 INFECTIOUS 0.000000 3200.000000
7 132.58148425647093 133.13517050296372 4.420113663990868 2.355491364685569 4.420113663990868 2.355491364685569 3 SUSCEPTIBLE 123.290047 3200.000000
8 132.6015461001513 133.19227571922423 4.456343669127707 1.6219231536300183 4.456343669127707 1.6219231536300183 3 SUSCEPTIBLE 8.243825 3200.000000
2 132.6417187791528 133.0675139067158 4.35478258431602 5.841421446537479 4.35478258431602 5.841421446537479 3 SUSCEPTIBLE 0.206147 3200.000000
4 132.64746650704123 133.12968317308437 4.366189699967911 4.476624022343526 4.366189699967911 4.476624022343526 3 SUSCEPTIBLE 130.419540 3200.000000
1 132.75444385259627 133.49196854066625 4.35266865823235 6.507922222758388 4.35266865823235 6.507922222758388 3 SUSCEPTIBLE 0.000000 3200.000000
6 132.88188781110978 133.4389472019444 4.352579381014589 3.106630218200893 4.352579381014589 3.106630218200893 3 SUSCEPTIBLE 128.132364 3200.000000
9 132.91661888686656 133.4642493716061 3.7984356691642374 1.3818120432297207 3.7984356691642374 1.3818120432297207 3 SUSCEPTIBLE 1.054877 3200.000000
3 133.0249425859405 133.50069143457696 4.440004432958249 5.157226227362015 4.440004432958249 5.157226227362015 3 SUSCEPTIBLE 122.836347 3200.000000
2 133.0675139067158 133.49330903427878 4.35478258431602 5.841421446537479 4.35478258431602 5.841421446537479 3 SUSCEPTIBLE 0.206147 3200.000000
10 133.0879316872722 133.95053431971087 3.402250028792611 1.9547159279870474 3.402250028792611 1.9547159279870474 3 SUSCEPTIBLE 9.971051 3200.000000
5 133.1152866646051 133.66133705150065 4.360760905174113 3.785112823733897 4.360760905174113 3.785112823733897 3 INFECTIOUS 0.000000 3200.000000
4 133.12968317308437 133.61189983912752 4.366189699967911 4.476624022343526 4.366189699967911 4.476624022343526 3 SUSCEPTIBLE 130.419540 3200.000000
7 133.13517050296372 133.6888567494565 4.420113663990868 2.355491364685569 4.420113663990868 2.355491364685569 3 SUSCEPTIBLE 123.290047 3200.000000
8 133.19227571922423 133.78300533829716 4.456343669127707 1.6219231536300183 4.456343669127707 1.6219231536300183 3 SUSCEPTIBLE 8.294415 3200.000000
6 133.4389472019444 133.996006592779 4.352579381014589 3.106630218200893 4.352579381014589 3.106630218200893 3 SUSCEPTIBLE 129.922139 3200.000000
9 133.4642493716061 134.01187985634562 3.7984356691642374 1.3818120432297207 3.7984356691642374 1.3818120432297207 3 SUSCEPTIBLE 1.054877 3200.000000
1 133.49196854066625 134.22949322873623 4.35266865823235 6.507922222758388 4.35266865823235 6.507922222758388 3 SUSCEPTIBLE 0.000000 3200.000000
2 133.49330903427878 133.91910416184177 4.35478258431602 5.841421446537479 4.35478258431602 5.841421446537479 3 SUSCEPTIBLE 0.206147 3200.000000
3 133.50069143457696 133.97644028321344 4.440004432958249 5.157226227362015 4.440004432958249 5.157226227362015 3 SUSCEPTIBLE 122.836347 3200.000000
4 133.61189983912752 134.09411650517066 4.366189699967911 4.476624022343526 4.366189699967911 4.476624022343526 3 SUSCEPTIBLE 134.063812 3200.000000
5 133.66133705150065 134.2073874383962 4.360760905174113 3.785112823733897 4.360760905174113 3.785112823733897 3 INFECTIOUS 0.000000 3200.000000
7 133.6888567494565 134.2425429959493 4.420113663990868 2.355491364685569 4.420113663990868 2.355491364685569 3 SUSCEPTIBLE 125.041128 3200.000000
8 133.78300533829716 134.3737349573701 4.456343669127707 1.6219231536300183 4.456343669127707 1.6219231536300183 3 SUSCEPTIBLE 8.344982 3200.000000
2 133.91910416184177 134.34489928940476 4.35478258431602 5.841421446537479 4.35478258431602 5.841421446537479 3 SUSCEPTIBLE 0.206147 3200.000000
10 133.95053431971087 134.81313695214953 3.402250028792611 1.9547159279870474 3.402250028792611 1.9547159279870474 3 SUSCEPTIBLE 9.971051 3200.000000
3 133.97644028321344 134.4521891318499 4.440004432958249 5.157226227362015 4.440004432958249 5.157226227362015 3 SUSCEPTIBLE 122.836347 3200.000000
6 133.996006592779 134.5530659836136 4.352579381014589 3.106630218200893 4.352579381014589 3.106630218200893 3 SUSCEPTIBLE 129.922139 3200.000000
9 134.01187985634562 134.55951034108514 3.7984356691642374 1.3818120432297207 3.7984356691642374 1.3818120432297207 3 SUSCEPTIBLE 1.054877 3200.000000
4 134.09411650517066 134.5763331712138 4.366189699967911 4.476624022343526 4.366189699967911 4.476624022343526 3 SUSCEPTIBLE 135.954951 3200.000000
5 134.2073874383962 134.75343782529177 4.360760905174113 3.785112823733897 4.360760905174113 3.785112823733897 3 INFECTIOUS 0.000000 3200.000000
1 134.22949322873623 134.9670179168062 4.35266865823235 6.507922222758388 4.35266865823235 6.507922222758388 3 SUSCEPTIBLE 0.000000 3200.000000
7 134.2425429959493 134.79622924244208 4.420113663990868 2.355491364685569 4.420113663990868 2.355491364685569 3 SUSCEPTIBLE 126.861667 3200.000000
2 134.34489928940476 134.77069441696776 4.35478258431602 5.841421446537479 4.35478258431602 5.841421446537479 3 SUSCEPTIBLE 0.206147 3200.000000
8 134.3737349573701 134.96446457644302 4.456343669127707 1.6219231536300183 4.456343669127707 1.6219231536300183 3 SUSCEPTIBLE 8.344982 3200.000000
3 134.4521891318499 134.92793798048638 4.440004432958249 5.157226227362015 4.440004432958249 5.157226227362015 3 SUSCEPTIBLE 122.836347 3200.000000
6 134.5530659836136 135.11012537444822 4.352579381014589 3.106630218200893 4.352579381014589 3.106630218200893 3 SUSCEPTIBLE 129.922139 3200.000000
9 134.55951034108514 135.10714082582467 3.7984356691642374 1.3818120432297207 3.7984356691642374 1.3818120432297207 3 SUSCEPTIBLE 1.054877 3200.000000
4 134.5763331712138 135.05854983725695 4.366189699967911 4.476624022343526 4.366189699967911 4.476624022343526 3 SUSCEPTIBLE 137.845217 3200.000000
5 134.75343782529177 135.29948821218733 4.360760905174113 3.785112823733897 4.360760905174113 3.785112823733897 3 INFECTIOUS 0.000000 3200.000000
2 134.77069441696776 135.19648954453075 4.35478258431602 5.841421446537479 4.35478258431602 5.841421446537479 3 SUSCEPTIBLE 0.206147 3200.000000
7 134.79622924244208 135.34991548893487 4.420113663990868 2.355491364685569 4.420113663990868 2.355491364685569 3 SUSCEPTIBLE 128.681364 3200.000000
10 134.81313695214953 135.6757395845882 3.402250028792611 1.9547159279870474 3.402250028792611 1.9547159279870474 3 SUSCEPTIBLE 10.072021 3200.000000
3 134.92793798048638 135.40368682912285 4.440004432958249 5.157226227362015 4.440004432958249 5.157226227362015 3 SUSCEPTIBLE 124.642546 3200.000000
8 134.96446457644302 135.55519419551595 4.456343669127707 1.6219231536300183 4.456343669127707 1.6219231536300183 3 SUSCEPTIBLE 8.344982 3200.000000
1 134.9670179168062 135.7045426048762 4.35266865823235 6.507922222758388 4.35266865823235 6.507922222758388 3 SUSCEPTIBLE 0.000000 3200.000000
4 135.05854983725695 135.5407665033001 4.366189699967911 4.476624022343526 4.366189699967911 4.476624022343526 3 SUSCEPTIBLE 139.734610 3200.000000
9 135.10714082582467 135.6547713105642 3.7984356691642374 1.3818120432297207 3.7984356691642374 1.3818120432297207 3 SUSCEPTIBLE 1.054877 3200.000000
6 135.11012537444822 135.66718476528283 4.352579381014589 3.106630218200893 4.352579381014589 3.106630218200893 3 SUSCEPTIBLE 129.922139 3200.000000
2 135.19648954453075 135.62228467209374 4.35478258431602 5.841421446537479 4.35478258431602 5.841421446537479 3 SUSCEPTIBLE 0.206147 3200.000000
5 135.29948821218733 135.8455385990829 4.360760905174113 3.785112823733897 4.360760905174113 3.785112823733897 3 INFECTIOUS 0.000000 3200.000000
7 135.34991548893487 135.90360173542766 4.420113663990868 2.355491364685569 4.420113663990868 2.355491364685569 3 SUSCEPTIBLE 132.318237 3200.000000
3 135.40368682912285 135.87943567775932 4.440004432958249 5.157226227362015 4.440004432958249 5.157226227362015 3 SUSCEPTIBLE 126.447910 3200.000000
4 135.5407665033001 136.02298316934323 4.366189699967911 4.476624022343526 4.366189699967911 4.476624022343526 3 SUSCEPTIBLE 139.734610 3200.000000
8 135.55519419551595 136.14592381458888 4.456343669127707 1.6219231536300183 4.456343669127707 1.6219231536300183 3 SUSCEPTIBLE 8.344982 3200.000000
2 135.62228467209374 136.04807979965673 4.35478258431602 5.841421446537479 4.35478258431602 5.841421446537479 3 SUSCEPTIBLE 0.206147 3200.000000
9 135.6547713105642 136.20240179530373 3.7984356691642374 1.3818120432297207 3.7984356691642374 1.3818120432297207 3 SUSCEPTIBLE 1.054877 3200.000000
6 135.66718476528283 136.22424415611744 4.352579381014589 3.106630218200893 4.352579381014589 3.106630218200893 3 SUSCEPTIBLE 131.777097 3200.000000
10 135.6757395845882 136.53834221702687 3.402250028792611 1.9547159279870474 3.402250028792611 1.9547159279870474 3 SUSCEPTIBLE 10.172899 3200.000000
1 135.7045426048762 136.44206729294618 4.35266865823235 6.507922222758388 4.35266865823235 6.507922222758388 3 SUSCEPTIBLE 0.000000 3200.000000
5 135.8455385990829 136.39158898597844 4.360760905174113 3.785112823733897 4.360760905174113 3.785112823733897 3 INFECTIOUS 0.000000 3200.000000
3 135.87943567775932 136.3551845263958 4.440004432958249 5.157226227362015 4.440004432958249 5.157226227362015 3 SUSCEPTIBLE 128.252440 3200.000000
7 135.90360173542766 136.45728798192044 4.420113663990868 2.355491364685569 4.420113663990868 2.355491364685569 3 SUSCEPTIBLE 132.318237 3200.000000
4 136.02298316934323 136.50519983538638 4.366189699967911 4.476624022343526 4.366189699967911 4.476624022343526 3 SUSCEPTIBLE 139.734610 3200.000000
2 136.04807979965673 136.47387492721973 4.35478258431602 5.841421446537479 4.35478258431602 5.841421446537479 3 SUSCEPTIBLE 0.206147 3200.000000
8 136.14592381458888 136.73665343366181 4.456343669127707 1.6219231536300183 4.456343669127707 1.6219231536300183 3 SUSCEPTIBLE 8.445813 3200.000000
9 136.20240179530373 136.75003228004326 3.7984356691642374 1.3818120432297207 3.7984356691642374 1.3818120432297207 3 SUSCEPTIBLE 1.054877 3200.000000
6 136.22424415611744 136.78130354695205 4.352579381014589 3.106630218200893 4.352579381014589 3.106630218200893 3 SUSCEPTIBLE 133.631197 3200.000000
3 136.3551845263958 136.83093337503226 4.440004432958249 5.157226227362015 4.440004432958249 5.157226227362015 3 SUSCEPTIBLE 130.056137 3200.000000
5 136.39158898597844 136.937639372874 4.360760905174113 3.785112823733897 4.360760905174113 3.785112823733897 3 INFECTIOUS 0.000000 3200.000000
1 136.44206729294618 137.17959198101616 4.35266865823235 6.507922222758388 4.35266865823235 6.507922222758388 3 SUSCEPTIBLE 0.000000 3200.000000
7 136.45728798192044 137.01097422841323 4.420113663990868 2.355491364685569 4.420113663990868 2.355491364685569 3 SUSCEPTIBLE 132.318237 3200.000000
2 136.47387492721973 136.89967005478272 4.35478258431602 5.841421446537479 4.35478258431602 5.841421446537479 3 SUSCEPTIBLE 0.206147 3200.000000
4 136.50519983538638 136.98741650142952 4.366189699967911 4.476624022343526 4.366189699967911 4.476624022343526 3 SUSCEPTIBLE 139.734610 3200.000000
10 136.53834221702687 137.40094484946553 3.402250028792611 1.9547159279870474 3.402250028792611 1.9547159279870474 3 SUSCEPTIBLE 10.223303 3200.000000
8 136.73665343366181 137.32738305273475 4.456343669127707 1.6219231536300183 4.456343669127707 1.6219231536300183 3 SUSCEPTIBLE 8.496194 3200.000000
9 136.75003228004326 137.29766276478279 3.7984356691642374 1.3818120432297207 3.7984356691642374 1.3818120432297207 3 SUSCEPTIBLE 1.054877 3200.000000
6 136.78130354695205 137.33836293778666 4.352579381014589 3.106630218200893 4.352579381014589 3.106630218200893 3 SUSCEPTIBLE 135.484440 3200.000000
3 136.83093337503226 137.30668222366873 4.440004432958249 5.157226227362015 4.440004432958249 5.157226227362015 3 SUSCEPTIBLE 131.859000 3200.000000
2 136.89967005478272 137.3254651823457 4.35478258431602 5.841421446537479 4.35478258431602 5.841421446537479 3 SUSCEPTIBLE 0.206147 3200.000000
5 136.937639372874 137.48368975976956 4.360760905174113 3.785112823733897 4.360760905174113 3.785112823733897 3 INFECTIOUS 0.000000 3200.000000
4 136.98741650142952 137.46963316747267 4.366189699967911 4.476624022343526 4.366189699967911 4.476624022343526 3 SUSCEPTIBLE 139.734610 3200.000000
7 137.01097422841323 137.56466047490602 4.420113663990868 2.355491364685569 4.420113663990868 2.355491364685569 3 SUSCEPTIBLE 132.318237 3200.000000
1 137.17959198101616 137.91711666908614 4.35266865823235 6.507922222758388 4.35266865823235 6.507922222758388 3 SUSCEPTIBLE 0.000000 3200.000000
9 137.29766276478279 137.8452932495223 3.7984356691642374 1.3818120432297207 3.7984356691642374 1.3818120432297207 3 SUSCEPTIBLE 1.054877 3200.000000
3 137.30668222366873 137.7824310723052 4.440004432958249 5.157226227362015 4.440004432958249 5.157226227362015 3 SUSCEPTIBLE 131.859000 3200.000000
2 137.3254651823457 137.7512603099087 4.35478258431602 5.841421446537479 4.35478258431602 5.841421446537479 3 SUSCEPTIBLE 0.206147 3200.000000
8 137.32738305273475 137.91811267180768 4.456343669127707 1.6219231536300183 4.456343669127707 1.6219231536300183 3 SUSCEPTIBLE 8.596885 3200.000000
6 137.33836293778666 137.89542232862127 4.352579381014589 3.106630218200893 4.352579381014589 3.106630218200893 3 SUSCEPTIBLE 139.188359 3200.000000
10 137.40094484946553 138.2635474819042 3.402250028792611 1.9547159279870474 3.402250028792611 1.9547159279870474 3 SUSCEPTIBLE 10.223303 3200.000000
4 137.46963316747267 137.9518498335158 4.366189699967911 4.476624022343526 4.366189699967911 4.476624022343526 3 SUSCEPTIBLE 141.618771 3200.000000
5 137.48368975976956 138.02974014666512 4.360760905174113 3.785112823733897 4.360760905174113 3.785112823733897 3 INFECTIOUS 0.000000 3200.000000
7 137.56466047490602 138.1183467213988 4.420113663990868 2.355491364685569 4.420113663990868 2.355491364685569 3 SUSCEPTIBLE 132.318237 3200.000000
2 137.7512603099087 138.1770554374717 4.35478258431602 5.841421446537479 4.35478258431602 5.841421446537479 3 SUSCEPTIBLE 0.206147 3200.000000
3 137.7824310723052 138.25817992094167 4.440004432958249 5.157226227362015 4.440004432958249 5.157226227362015 3 SUSCEPTIBLE 131.859000 3200.000000
9 137.8452932495223 138.39292373426184 3.7984356691642374 1.3818120432297207 3.7984356691642374 1.3818120432297207 3 SUSCEPTIBLE 1.054877 3200.000000
6 137.89542232862127 138.45248171945588 4.352579381014589 3.106630218200893 4.352579381014589 3.106630218200893 3 SUSCEPTIBLE 139.188359 3200.000000
1 137.91711666908614 138.65464135715612 4.35266865823235 6.507922222758388 4.35266865823235 6.507922222758388 3 SUSCEPTIBLE 0.000000 3200.000000
8 137.91811267180768 138.5088422908806 4.456343669127707 1.6219231536300183 4.456343669127707 1.6219231536300183 3 SUSCEPTIBLE 8.596885 3200.000000
4 137.9518498335158 138.43406649955895 4.366189699967911 4.476624022343526 4.366189699967911 4.476624022343526 3 SUSCEPTIBLE 143.502062 3200.000000
5 138.02974014666512 138.57579053356068 4.360760905174113 3.785112823733897 4.360760905174113 3.785112823733897 3 INFECTIOUS 0.000000 3200.000000
7 138.1183467213988 138.6720329678916 4.420113663990868 2.355491364685569 4.420113663990868 2.355491364685569 3 SUSCEPTIBLE 136.013631 3200.000000
2 138.1770554374717 138.6028505650347 4.35478258431602 5.841421446537479 4.35478258431602 5.841421446537479 3 SUSCEPTIBLE 0.206147 3200.000000
3 138.25817992094167 138.73392876957814 4.440004432958249 5.157226227362015 4.440004432958249 5.157226227362015 3 SUSCEPTIBLE 131.859000 3200.000000
10 138.2635474819042 139.12615011434286 3.402250028792611 1.9547159279870474 3.402250028792611 1.9547159279870474 3 SUSCEPTIBLE 10.223303 3200.000000
9 138.39292373426184 138.94055421900137 3.7984356691642374 1.3818120432297207 3.7984356691642374 1.3818120432297207 3 SUSCEPTIBLE 1.054877 3200.000000
4 138.43406649955895 138.9162831656021 4.366189699967911 4.476624022343526 4.366189699967911 4.476624022343526 3 SUSCEPTIBLE 147.406535 3200.000000
6 138.45248171945588 139.00954111029048 4.352579381014589 3.106630218200893 4.352579381014589 3.106630218200893 3 SUSCEPTIBLE 139.188359 3200.000000
8 138.5088422908806 139.09957190995354 4.456343669127707 1.6219231536300183 4.456343669127707 1.6219231536300183 3 SUSCEPTIBLE 8.596885 3200.000000
5 138.57579053356068 139.12184092045624 4.360760905174113 3.785112823733897 4.360760905174113 3.785112823733897 3 INFECTIOUS 0.000000 3200.000000
2 138.6028505650347 139.02864569259768 4.35478258431602 5.841421446537479 4.35478258431602 5.841421446537479 3 SUSCEPTIBLE 0.206147 3200.000000
1 138.65464135715612 139.3921660452261 4.35266865823235 6.507922222758388 4.35266865823235 6.507922222758388 3 SUSCEPTIBLE 0.000000 3200.000000
7 138.6720329678916 139.22571921438438 4.420113663990868 2.355491364685569 4.420113663990868 2.355491364685569 3 SUSCEPTIBLE 137.895174 3200.000000
3 138.73392876957814 139.2096776182146 4.440004432958249 5.157226227362015 4.440004432958249 5.157226227362015 3 SUSCEPTIBLE 131.859000 3200.000000
4 138.9162831656021 139.39849983164524 4.366189699967911 4.476624022343526 4.366189699967911 4.476624022343526 3 SUSCEPTIBLE 149.357418 3200.000000
9 138.94055421900137 139.4881847037409 3.7984356691642374 1.3818120432297207 3.7984356691642374 1.3818120432297207 3 SUSCEPTIBLE 1.054877 3200.000000
6 139.00954111029048 139.5666005011251 4.352579381014589 3.106630218200893 4.352579381014589 3.106630218200893 3 SUSCEPTIBLE 139.188359 3200.000000
2 139.02864569259768 139.45444082016067 4.35478258431602 5.841421446537479 4.35478258431602 5.841421446537479 3 SUSCEPTIBLE 0.206147 3200.000000
8 139.09957190995354 139.69030152902647 4.456343669127707 1.6219231536300183 4.456343669127707 1.6219231536300183 3 SUSCEPTIBLE 8.596885 3200.000000
5 139.12184092045624 139.6678913073518 4.360760905174113 3.785112823733897 4.360760905174113 3.785112823733897 3 INFECTIOUS 0.000000 3200.000000
10 139.12615011434286 139.98875274678153 3.402250028792611 1.9547159279870474 3.402250028792611 1.9547159279870474 3 SUSCEPTIBLE 10.323808 3200.000000
3 139.2096776182146 139.68542646685108 4.440004432958249 5.157226227362015 4.440004432958249 5.157226227362015 3 SUSCEPTIBLE 135.594283 3200.000000
7 139.22571921438438 139.77940546087717 4.420113663990868 2.355491364685569 4.420113663990868 2.355491364685569 3 SUSCEPTIBLE 141.655650 3200.000000
1 139.3921660452261 140.1296907332961 4.35266865823235 6.507922222758388 4.35266865823235 6.507922222758388 3 SUSCEPTIBLE 0.000000 3200.000000
4 139.39849983164524 139.88071649768838 4.366189699967911 4.476624022343526 4.366189699967911 4.476624022343526 3 SUSCEPTIBLE 149.357418 3200.000000
2 139.45444082016067 139.88023594772366 4.35478258431602 5.841421446537479 4.35478258431602 5.841421446537479 3 SUSCEPTIBLE 0.206147 3200.000000
9 139.4881847037409 140.03581518848043 3.7984356691642374 1.3818120432297207 3.7984356691642374 1.3818120432297207 3 SUSCEPTIBLE 1.054877 3200.000000
6 139.5666005011251 140.1236598919597 4.352579381014589 3.106630218200893 4.352579381014589 3.106630218200893 3 SUSCEPTIBLE 139.188359 3200.000000
5 139.6678913073518 140.21394169424735 4.360760905174113 3.785112823733897 4.360760905174113 3.785112823733897 3 INFECTIOUS 0.000000 3200.000000
3 139.68542646685108 140.16117531548755 4.440004432958249 5.157226227362015 4.440004432958249 5.157226227362015 3 SUSCEPTIBLE 137.460630 3200.000000
8 139.69030152902647 140.2810311480994 4.456343669127707 1.6219231536300183 4.456343669127707 1.6219231536300183 3 SUSCEPTIBLE 8.647079 3200.000000
7 139.77940546087717 140.33309170736996 4.420113663990868 2.355491364685569 4.420113663990868 2.355491364685569 3 SUSCEPTIBLE 141.655650 3200.000000
2 139.88023594772366 140.30603107528665 4.35478258431602 5.841421446537479 4.35478258431602 5.841421446537479 3 SUSCEPTIBLE 0.206147 3200.000000
4 139.88071649768838 140.36293316373153 4.366189699967911 4.476624022343526 4.366189699967911 4.476624022343526 3 SUSCEPTIBLE 149.357418 3200.000000
10 139.98875274678153 140.8513553792202 3.402250028792611 1.9547159279870474 3.402250028792611 1.9547159279870474 3 SUSCEPTIBLE 10.424220 3200.000000
9 140.03581518848043 140.58344567321996 3.7984356691642374 1.3818120432297207 3.7984356691642374 1.3818120432297207 3 SUSCEPTIBLE 1.054877 3200.000000
6 140.1236598919597 140.6807192827943 4.352579381014589 3.106630218200893 4.352579381014589 3.106630218200893 3 SUSCEPTIBLE 143.020558 3200.000000
1 140.1296907332961 140.86721542136607 4.35266865823235 6.507922222758388 4.35266865823235 6.507922222758388 3 SUSCEPTIBLE 0.000000 3200.000000
3 140.16117531548755 140.63692416412403 4.440004432958249 5.157226227362015 4.440004432958249 5.157226227362015 3 SUSCEPTIBLE 139.326116 3200.000000
5 140.21394169424735 140.7599920811429 4.360760905174113 3.785112823733897 4.360760905174113 3.785112823733897 3 INFECTIOUS 0.000000 3200.000000
8 140.2810311480994 140.87176076717233 4.456343669127707 1.6219231536300183 4.456343669127707 1.6219231536300183 3 SUSCEPTIBLE 8.697251 3200.000000
2 140.30603107528665 140.73182620284965 4.35478258431602 5.841421446537479 4.35478258431602 5.841421446537479 3 SUSCEPTIBLE 0.206147 3200.000000
7 140.33309170736996 140.88677795386275 4.420113663990868 2.355491364685569 4.420113663990868 2.355491364685569 3 SUSCEPTIBLE 141.655650 3200.000000
4 140.36293316373153 140.84514982977467 4.366189699967911 4.476624022343526 4.366189699967911 4.476624022343526 3 SUSCEPTIBLE 149.357418 3200.000000
9 140.58344567321996 141.13107615795948 3.7984356691642374 1.3818120432297207 3.7984356691642374 1.3818120432297207 3 SUSCEPTIBLE 1.054877 3200.000000
3 140.63692416412403 141.1126730127605 4.440004432958249 5.157226227362015 4.440004432958249 5.157226227362015 3 SUSCEPTIBLE 141.190739 3200.000000
6 140.6807192827943 141.23777867362892 4.352579381014589 3.106630218200893 4.352579381014589 3.106630218200893 3 SUSCEPTIBLE 144.935329 3200.000000
2 140.73182620284965 141.15762133041264 4.35478258431602 5.841421446537479 4.35478258431602 5.841421446537479 3 SUSCEPTIBLE 0.206147 3200.000000
5 140.7599920811429 141.30604246803847 4.360760905174113 3.785112823733897 4.360760905174113 3.785112823733897 3 INFECTIOUS 0.000000 3200.000000
4 140.84514982977467 141.3273664958178 4.366189699967911 4.476624022343526 4.366189699967911 4.476624022343526 3 SUSCEPTIBLE 149.357418 3200.000000
10 140.8513553792202 141.71395801165886 3.402250028792611 1.9547159279870474 3.402250028792611 1.9547159279870474 3 SUSCEPTIBLE 10.474391 3200.000000
1 140.86721542136607 141.60474010943605 4.35266865823235 6.507922222758388 4.35266865823235 6.507922222758388 3 SUSCEPTIBLE 0.000000 3200.000000
8 140.87176076717233 141.46249038624526 4.456343669127707 1.6219231536300183 4.456343669127707 1.6219231536300183 3 SUSCEPTIBLE 8.797524 3200.000000
7 140.88677795386275 141.44046420035554 4.420113663990868 2.355491364685569 4.420113663990868 2.355491364685569 3 SUSCEPTIBLE 141.655650 3200.000000
3 141.1126730127605 141.58842186139697 4.440004432958249 5.157226227362015 4.440004432958249 5.157226227362015 3 SUSCEPTIBLE 141.190739 3200.000000
9 141.13107615795948 141.678706642699 3.7984356691642374 1.3818120432297207 3.7984356691642374 1.3818120432297207 3 SUSCEPTIBLE 1.054877 3200.000000
2 141.15762133041264 141.58341645797563 4.35478258431602 5.841421446537479 4.35478258431602 5.841421446537479 3 SUSCEPTIBLE 0.206147 3200.000000
6 141.23777867362892 141.79483806446353 4.352579381014589 3.106630218200893 4.352579381014589 3.106630218200893 3 SUSCEPTIBLE 148.762219 3200.000000
5 141.30604246803847 141.85209285493403 4.360760905174113 3.785112823733897 4.360760905174113 3.785112823733897 3 INFECTIOUS 0.000000 3200.000000
4 141.3273664958178 141.80958316186096 4.366189699967911 4.476624022343526 4.366189699967911 4.476624022343526 3 SUSCEPTIBLE 151.302901 3200.000000
7 141.44046420035554 141.99415044684832 4.420113663990868 2.355491364685569 4.420113663990868 2.355491364685569 3 SUSCEPTIBLE 141.655650 3200.000000
8 141.46249038624526 142.0532200053182 4.456343669127707 1.6219231536300183 4.456343669127707 1.6219231536300183 3 SUSCEPTIBLE 8.847626 3200.000000
2 141.58341645797563 142.00921158553862 4.35478258431602 5.841421446537479 4.35478258431602 5.841421446537479 3 SUSCEPTIBLE 0.206147 3200.000000
3 141.58842186139697 142.06417071003344 4.440004432958249 5.157226227362015 4.440004432958249 5.157226227362015 3 SUSCEPTIBLE 141.190739 3200.000000
1 141.60474010943605 142.34226479750603 4.35266865823235 6.507922222758388 4.35266865823235 6.507922222758388 3 SUSCEPTIBLE 0.000000 3200.000000
9 141.678706642699 142.22633712743854 3.7984356691642374 1.3818120432297207 3.7984356691642374 1.3818120432297207 3 SUSCEPTIBLE 1.054877 3200.000000
10 141.71395801165886 142.57656064409753 3.402250028792611 1.9547159279870474 3.402250028792611 1.9547159279870474 3 SUSCEPTIBLE 10.474391 3200.000000
6 141.79483806446353 142.35189745529814 4.352579381014589 3.106630218200893 4.352579381014589 3.106630218200893 3 SUSCEPTIBLE 148.762219 3200.000000
4 141.80958316186096 142.2917998279041 4.366189699967911 4.476624022343526 4.366189699967911 4.476624022343526 3 SUSCEPTIBLE 153.247484 3200.000000
5 141.85209285493403 142.3981432418296 4.360760905174113 3.785112823733897 4.360760905174113 3.785112823733897 3 INFECTIOUS 0.000000 3200.000000
7 141.99415044684832 142.5478366933411 4.420113663990868 2.355491364685569 4.420113663990868 2.355491364685569 3 SUSCEPTIBLE 143.530249 3200.000000
2 142.00921158553862 142.43500671310161 4.35478258431602 5.841421446537479 4.35478258431602 5.841421446537479 3 SUSCEPTIBLE 0.206147 3200.000000
8 142.0532200053182 142.64394962439113 4.456343669127707 1.6219231536300183 4.456343669127707 1.6219231536300183 3 SUSCEPTIBLE 8.847626 3200.000000
3 142.06417071003344 142.5399195586699 4.440004432958249 5.157226227362015 4.440004432958249 5.157226227362015 3 SUSCEPTIBLE 141.190739 3200.000000
9 142.22633712743854 142.77396761217807 3.7984356691642374 1.3818120432297207 3.7984356691642374 1.3818120432297207 3 SUSCEPTIBLE 1.054877 3200.000000
4 142.2917998279041 142.77401649394724 4.366189699967911 4.476624022343526 4.366189699967911 4.476624022343526 3 SUSCEPTIBLE 155.261435 3200.000000
1 142.34226479750603 143.07978948557601 4.35266865823235 6.507922222758388 4.35266865823235 6.507922222758388 3 SUSCEPTIBLE 0.000000 3200.000000
6 142.35189745529814 142.90895684613275 4.352579381014589 3.106630218200893 4.352579381014589 3.106630218200893 3 SUSCEPTIBLE 148.762219 3200.000000
5 142.3981432418296 142.94419362872515 4.360760905174113 3.785112823733897 4.360760905174113 3.785112823733897 3 INFECTIOUS 0.000000 3200.000000
2 142.43500671310161 142.8608018406646 4.35478258431602 5.841421446537479 4.403688439567305 6.49323651289243 3 SUSCEPTIBLE 0.206147 3200.000000
3 142.5399195586699 143.01566840730638 4.440004432958249 5.157226227362015 4.440004432958248 5.851058152712823 3 SUSCEPTIBLE 141.190739 3200.000000
7 142.5478366933411 143.1015229398339 4.420113663990868 2.355491364685569 4.420113663990868 2.355491364685569 3 SUSCEPTIBLE 147.417351 3200.000000
10 142.57656064409753 143.4391632765362 3.402250028792611 1.9547159279870474 3.402250028792611 1.9547159279870474 3 SUSCEPTIBLE 10.524424 3200.000000
8 142.64394962439113 143.23467924346406 4.456343669127707 1.6219231536300183 4.456343669127707 1.6219231536300183 3 SUSCEPTIBLE 8.847626 3200.000000
9 142.77396761217807 143.3215980969176 3.7984356691642374 1.3818120432297207 3.7984356691642374 1.3818120432297207 3 SUSCEPTIBLE 1.054877 3200.000000
4 142.77401649394724 143.2562331599904 4.366189699967911 4.476624022343526 4.459229153641715 5.201914341074817 3 SUSCEPTIBLE 157.274456 3200.000000
2 142.8608018406646 143.2865969682276 4.403688439567305 6.49323651289243 4.403688439567305 6.49323651289243 3 SUSCEPTIBLE 0.206147 3200.000000
6 142.90895684613275 143.46601623696736 4.352579381014589 3.106630218200893 4.352579381014589 3.106630218200893 3 SUSCEPTIBLE 148.762219 3200.000000
5 142.94419362872515 143.4902440156207 4.360760905174113 3.785112823733897 4.360760905174113 4.535182118024899 3 INFECTIOUS 0.000000 3200.000000
3 143.01566840730638 143.49141725594285 4.440004432958248 5.851058152712823 4.440004432958248 5.851058152712823 3 SUSCEPTIBLE 141.190739 3200.000000
7 143.1015229398339 143.6552091863267 4.420113663990868 2.355491364685569 4.420113663990868 2.355491364685569 3 SUSCEPTIBLE 149.340695 3200.000000
8 143.23467924346406 143.825408862537 4.456343669127707 1.6219231536300183 4.456343669127707 1.6219231536300183 3 SUSCEPTIBLE 8.847626 3200.000000
4 143.2562331599904 143.73844982603353 4.459229153641715 5.201914341074817 4.351767899662377 5.207575880291021 3 SUSCEPTIBLE 159.184964 3200.000000
2 143.2865969682276 143.7123920957906 4.403688439567305 6.49323651289243 4.403688439567305 6.49323651289243 3 SUSCEPTIBLE 0.206147 3200.000000
9 143.3215980969176 143.86922858165713 3.7984356691642374 1.3818120432297207 3.7984356691642374 1.3818120432297207 3 SUSCEPTIBLE 1.054877 3200.000000
10 143.4391632765362 144.30176590897486 3.402250028792611 1.9547159279870474 3.402250028792611 1.9547159279870474 3 SUSCEPTIBLE 10.624010 3200.000000
6 143.46601623696736 144.02307562780197 4.352579381014589 3.106630218200893 4.348005327087161 3.669504543166263 3 SUSCEPTIBLE 148.762219 3200.000000
5 143.4902440156207 144.03629440251626 4.360760905174113 4.535182118024899 4.360760905174113 4.535182118024899 3 INFECTIOUS 0.000000 3200.000000
3 143.49141725594285 143.96716610457932 4.440004432958248 5.851058152712823 4.440004432958248 5.851058152712823 3 SUSCEPTIBLE 141.190739 3200.000000
7 143.6552091863267 144.20889543281947 4.420113663990868 2.355491364685569 4.390167855877019 2.7120784852801014 3 SUSCEPTIBLE 151.264190 3200.000000
2 143.7123920957906 144.13818722335358 4.403688439567305 6.49323651289243 4.403688439567305 6.49323651289243 3 SUSCEPTIBLE 0.206147 3200.000000
4 143.73844982603353 144.22066649207667 4.351767899662377 5.207575880291021 4.351767899662377 5.207575880291021 3 SUSCEPTIBLE 159.184964 3200.000000
8 143.825408862537 144.41613848160992 4.456343669127707 1.6219231536300183 4.435415293535182 1.8977044319387182 3 SUSCEPTIBLE 8.896881 3200.000000
9 143.86922858165713 144.41685906639665 3.7984356691642374 1.3818120432297207 3.885895983964302 1.4320972200875008 3 SUSCEPTIBLE 1.054877 3200.000000
3 143.96716610457932 144.4429149532158 4.440004432958248 5.851058152712823 4.440004432958248 5.851058152712823 3 SUSCEPTIBLE 141.190739 3200.000000
6 144.02307562780197 144.58013501863658 4.348005327087161 3.669504543166263 4.348005327087161 3.669504543166263 3 SUSCEPTIBLE 152.555715 3200.000000
5 144.03629440251626 144.58234478941182 4.360760905174113 4.535182118024899 4.360760905174113 4.535182118024899 3 INFECTIOUS 0.000000 3200.000000
2 144.13818722335358 144.56398235091658 4.403688439567305 6.49323651289243 4.403688439567305 6.49323651289243 3 SUSCEPTIBLE 0.206147 3200.000000
7 144.20889543281947 144.76258167931226 4.390167855877019 2.7120784852801014 4.426594843079359 2.930476513946781 3 SUSCEPTIBLE 151.264190 3200.000000
4 144.22066649207667 144.70288315811982 4.351767899662377 5.207575880291021 4.351767899662377 5.207575880291021 3 SUSCEPTIBLE 159.184964 3200.000000
10 144.30176590897486 145.16436854141352 3.402250028792611 1.9547159279870474 3.402250028792611 1.9547159279870474 3 SUSCEPTIBLE 10.721880 3200.000000
8 144.41613848160992 145.00686810068285 4.435415293535182 1.8977044319387182 4.435415293535182 1.8977044319387182 3 SUSCEPTIBLE 8.993840 3200.000000
9 144.41685906639665 144.96448955113618 3.885895983964302 1.4320972200875008 3.885895983964302 1.4320972200875008 3 SUSCEPTIBLE 1.054877 3200.000000
3 144.4429149532158 144.91866380185226 4.440004432958248 5.851058152712823 4.440004432958248 5.851058152712823 3 SUSCEPTIBLE 141.190739 3200.000000
2 144.56398235091658 144.98977747847957 4.403688439567305 6.49323651289243 4.403688439567305 6.49323651289243 3 SUSCEPTIBLE 0.206147 3200.000000
6 144.58013501863658 145.1371944094712 4.348005327087161 3.669504543166263 4.348005327087161 3.669504543166263 3 SUSCEPTIBLE 154.435991 3200.000000
5 144.58234478941182 145.12839517630738 4.360760905174113 4.535182118024899 4.360760905174113 4.535182118024899 3 INFECTIOUS 0.000000 3200.000000
4 144.70288315811982 145.18509982416296 4.351767899662377 5.207575880291021 4.351767899662377 5.207575880291021 3 SUSCEPTIBLE 159.184964 3200.000000
7 144.76258167931226 145.31626792580505 4.426594843079359 2.930476513946781 4.426594843079359 2.930476513946781 3 SUSCEPTIBLE 151.264190 3200.000000
3 144.91866380185226 145.39441265048873 4.440004432958248 5.851058152712823 4.440004432958248 5.851058152712823 3 SUSCEPTIBLE 141.190739 3200.000000
9 144.96448955113618 145.5121200358757 3.885895983964302 1.4320972200875008 3.885895983964302 1.4320972200875008 3 SUSCEPTIBLE 1.054877 3200.000000
2 144.98977747847957 145.41557260604256 4.403688439567305 6.49323651289243 4.403688439567305 6.49323651289243 3 SUSCEPTIBLE 0.206147 3200.000000
8 145.00686810068285 145.59759771975578 4.435415293535182 1.8977044319387182 4.435415293535182 1.8977044319387182 3 SUSCEPTIBLE 9.042162 3200.000000
5 145.12839517630738 145.67444556320294 4.360760905174113 4.535182118024899 4.360760905174113 4.535182118024899 3 INFECTIOUS 0.000000 3200.000000
6 145.1371944094712 145.6942538003058 4.348005327087161 3.669504543166263 4.348005327087161 3.669504543166263 3 SUSCEPTIBLE 156.315398 3200.000000
10 145.16436854141352 146.0269711738522 3.402250028792611 1.9547159279870474 3.402250028792611 1.9547159279870474 3 SUSCEPTIBLE 10.721880 3200.000000
4 145.18509982416296 145.6673164902061 4.351767899662377 5.207575880291021 4.351767899662377 5.207575880291021 3 SUSCEPTIBLE 159.184964 3200.000000
7 145.31626792580505 145.86995417229784 4.426594843079359 2.930476513946781 4.426594843079359 2.930476513946781 3 SUSCEPTIBLE 151.264190 3200.000000
3 145.39441265048873 145.8701614991252 4.440004432958248 5.851058152712823 4.440004432958248 5.851058152712823 3 SUSCEPTIBLE 141.190739 3200.000000
2 145.41557260604256 145.84136773360555 4.403688439567305 6.49323651289243 4.403688439567305 6.49323651289243 3 SUSCEPTIBLE 0.206147 3200.000000
9 145.5121200358757 146.05975052061524 3.885895983964302 1.4320972200875008 3.885895983964302 1.4320972200875008 3 SUSCEPTIBLE 1.054877 3200.000000
8 145.59759771975578 146.1883273388287 4.435415293535182 1.8977044319387182 4.376914468765621 2.178977593137943 3 SUSCEPTIBLE 9.090461 3200.000000
4 145.6673164902061 146.14953315624925 4.351767899662377 5.207575880291021 4.351767899662377 5.207575880291021 3 SUSCEPTIBLE 162.908588 3200.000000
5 145.67444556320294 146.2204959500985 4.360760905174113 4.535182118024899 4.360760905174113 4.535182118024899 3 INFECTIOUS 0.000000 3200.000000
6 145.6942538003058 146.2513131911404 4.348005327087161 3.669504543166263 4.436284839347502 3.858422768679019 3 SUSCEPTIBLE 158.193937 3200.000000
2 145.84136773360555 146.26716286116854 4.403688439567305 6.49323651289243 4.403688439567305 6.49323651289243 3 SUSCEPTIBLE 0.206147 3200.000000
7 145.86995417229784 146.42364041879063 4.426594843079359 2.930476513946781 4.435062582541734 3.1940033348851093 3 SUSCEPTIBLE 153.141566 3200.000000
3 145.8701614991252 146.34591034776167 4.440004432958248 5.851058152712823 4.440004432958248 5.851058152712823 3 SUSCEPTIBLE 141.190739 3200.000000
10 146.0269711738522 146.88957380629085 3.402250028792611 1.9547159279870474 3.402250028792611 1.9547159279870474 3 SUSCEPTIBLE 10.721880 3200.000000
9 146.05975052061524 146.60738100535477 3.885895983964302 1.4320972200875008 3.885895983964302 1.4320972200875008 3 SUSCEPTIBLE 1.054877 3200.000000
4 146.14953315624925 146.6317498222924 4.351767899662377 5.207575880291021 4.351767899662377 5.207575880291021 3 SUSCEPTIBLE 164.828787 3200.000000
8 146.1883273388287 146.77905695790164 4.376914468765621 2.178977593137943 4.4517146655256035 2.4306593500477134 3 SUSCEPTIBLE 9.090461 3200.000000
5 146.2204959500985 146.76654633699405 4.360760905174113 4.535182118024899 4.360760905174113 4.535182118024899 3 INFECTIOUS 0.000000 3200.000000
6 146.2513131911404 146.80837258197502 4.436284839347502 3.858422768679019 4.436284839347502 3.858422768679019 3 SUSCEPTIBLE 158.193937 3200.000000
2 146.26716286116854 146.69295798873154 4.403688439567305 6.49323651289243 4.403688439567305 6.49323651289243 3 SUSCEPTIBLE 0.206147 3200.000000
3 146.34591034776167 146.82165919639814 4.440004432958248 5.851058152712823 4.440004432958248 5.851058152712823 3 SUSCEPTIBLE 141.190739 3200.000000
7 146.42364041879063 146.9773266652834 4.435062582541734 3.1940033348851093 4.435062582541734 3.1940033348851093 3 SUSCEPTIBLE 157.001285 3200.000000
9 146.60738100535477 147.1550114900943 3.885895983964302 1.4320972200875008 4.435963864645962 1.7176966016428676 3 SUSCEPTIBLE 1.054877 3200.000000
4 146.6317498222924 147.11396648833554 4.351767899662377 5.207575880291021 4.351767899662377 5.207575880291021 3 SUSCEPTIBLE 166.737195 3200.000000
2 146.69295798873154 147.11875311629453 4.403688439567305 6.49323651289243 4.403688439567305 6.49323651289243 3 SUSCEPTIBLE 0.206147 3200.000000
5 146.76654633699405 147.3125967238896 4.360760905174113 4.535182118024899 4.360760905174113 4.535182118024899 3 INFECTIOUS 0.000000 3200.000000
8 146.77905695790164 147.36978657697458 4.4517146655256035 2.4306593500477134 4.4517146655256035 2.4306593500477134 3 SUSCEPTIBLE 9.090461 3200.000000
6 146.80837258197502 147.36543197280963 4.436284839347502 3.858422768679019 4.436284839347502 3.858422768679019 3 SUSCEPTIBLE 158.193937 3200.000000
3 146.82165919639814 147.29740804503462 4.440004432958248 5.851058152712823 4.440004432958248 5.851058152712823 3 SUSCEPTIBLE 141.260325 3200.000000
10 146.88957380629085 147.75217643872952 3.402250028792611 1.9547159279870474 3.665781838689563 1.461876361079829 3 SUSCEPTIBLE 10.816465 3200.000000
7 146.9773266652834 147.5310129117762 4.435062582541734 3.1940033348851093 4.435062582541734 3.1940033348851093 3 SUSCEPTIBLE 158.923915 3200.000000
4 147.11396648833554 147.59618315437868 4.351767899662377 5.207575880291021 4.351767899662377 5.207575880291021 3 SUSCEPTIBLE 168.644722 3200.000000
2 147.11875311629453 147.54454824385752 4.403688439567305 6.49323651289243 4.403688439567305 6.49323651289243 3 SUSCEPTIBLE 0.206147 3200.000000
9 147.1550114900943 147.70264197483382 4.435963864645962 1.7176966016428676 4.435963864645962 1.7176966016428676 3 SUSCEPTIBLE 1.054877 3200.000000
3 147.29740804503462 147.77315689367109 4.440004432958248 5.851058152712823 4.440004432958248 5.851058152712823 3 SUSCEPTIBLE 141.329879 3200.000000
5 147.3125967238896 147.85864711078517 4.360760905174113 4.535182118024899 4.360760905174113 4.535182118024899 3 INFECTIOUS 0.000000 3200.000000
6 147.36543197280963 147.92249136364424 4.436284839347502 3.858422768679019 4.436284839347502 3.858422768679019 3 SUSCEPTIBLE 158.193937 3200.000000
8 147.36978657697458 147.9605161960475 4.4517146655256035 2.4306593500477134 4.4517146655256035 2.4306593500477134 3 SUSCEPTIBLE 9.090461 3200.000000
7 147.5310129117762 148.084699158269 4.435062582541734 3.1940033348851093 4.435062582541734 3.1940033348851093 3 SUSCEPTIBLE 160.845657 3200.000000
2 147.54454824385752 147.9703433714205 4.403688439567305 6.49323651289243 4.403688439567305 6.49323651289243 3 SUSCEPTIBLE 0.206147 3200.000000
4 147.59618315437868 148.07839982042182 4.351767899662377 5.207575880291021 4.351767899662377 5.207575880291021 3 SUSCEPTIBLE 168.644722 3200.000000
9 147.70264197483382 148.25027245957335 4.435963864645962 1.7176966016428676 4.435963864645962 1.7176966016428676 3 SUSCEPTIBLE 1.054877 3200.000000
10 147.75217643872952 148.6147790711682 3.665781838689563 1.461876361079829 3.665781838689563 1.461876361079829 3 SUSCEPTIBLE 10.816465 3200.000000
3 147.77315689367109 148.24890574230756 4.440004432958248 5.851058152712823 4.440004432958248 5.851058152712823 3 SUSCEPTIBLE 141.399401 3200.000000
5 147.85864711078517 148.40469749768073 4.360760905174113 4.535182118024899 4.360760905174113 4.535182118024899 3 INFECTIOUS 0.000000 3200.000000
6 147.92249136364424 148.47955075447885 4.436284839347502 3.858422768679019 4.436284839347502 3.858422768679019 3 SUSCEPTIBLE 160.114791 3200.000000
8 147.9605161960475 148.55124581512044 4.4517146655256035 2.4306593500477134 4.4517146655256035 2.4306593500477134 3 SUSCEPTIBLE 10.941793 3200.000000
2 147.9703433714205 148.3961384989835 4.403688439567305 6.49323651289243 4.403688439567305 6.49323651289243 3 SUSCEPTIBLE 0.206147 3200.000000
4 148.07839982042182 148.56061648646497 4.351767899662377 5.207575880291021 4.351767899662377 5.207575880291021 3 SUSCEPTIBLE 168.644722 3200.000000
7 148.084699158269 148.63838540476178 4.435062582541734 3.1940033348851093 4.435062582541734 3.1940033348851093 3 SUSCEPTIBLE 160.845657 3200.000000
3 148.24890574230756 148.72465459094403 4.440004432958248 5.851058152712823 4.440004432958248 5.851058152712823 3 SUSCEPTIBLE 141.468891 3200.000000
9 148.25027245957335 148.79790294431288 4.435963864645962 1.7176966016428676 4.435963864645962 1.7176966016428676 3 SUSCEPTIBLE 1.101937 3200.000000
2 148.3961384989835 148.8219336265465 4.403688439567305 6.49323651289243 4.403688439567305 6.49323651289243 3 SUSCEPTIBLE 0.206147 3200.000000
5 148.40469749768073 148.9507478845763 4.360760905174113 4.535182118024899 4.360760905174113 4.535182118024899 3 INFECTIOUS 0.000000 3200.000000
6 148.47955075447885 149.03661014531346 4.436284839347502 3.858422768679019 4.436284839347502 3.858422768679019 3 SUSCEPTIBLE 163.953837 3200.000000
8 148.55124581512044 149.14197543419337 4.4517146655256035 2.4306593500477134 4.4517146655256035 2.4306593500477134 3 SUSCEPTIBLE 14.641891 3200.000000
4 148.56061648646497 149.0428331525081 4.351767899662377 5.207575880291021 4.351767899662377 5.207575880291021 3 SUSCEPTIBLE 168.644722 3200.000000
10 148.6147790711682 149.47738170360685 3.665781838689563 1.461876361079829 3.665781838689563 1.461876361079829 3 SUSCEPTIBLE 10.816465 3200.000000
7 148.63838540476178 149.19207165125457 4.435062582541734 3.1940033348851093 4.435062582541734 3.1940033348851093 3 SUSCEPTIBLE 160.845657 3200.000000
3 148.72465459094403 149.2004034395805 4.440004432958248 5.851058152712823 4.440004432958248 5.851058152712823 3 SUSCEPTIBLE 141.538348 3200.000000
9 148.79790294431288 149.3455334290524 4.435963864645962 1.7176966016428676 4.435963864645962 1.7176966016428676 3 SUSCEPTIBLE 1.148974 3200.000000
2 148.8219336265465 149.2477287541095 4.403688439567305 6.49323651289243 4.403688439567305 6.49323651289243 3 SUSCEPTIBLE 0.206147 3200.000000
5 148.9507478845763 149.49679827147185 4.360760905174113 4.535182118024899 4.360760905174113 4.535182118024899 3 INFECTIOUS 0.000000 3200.000000
6 149.03661014531346 149.59366953614807 4.436284839347502 3.858422768679019 4.436284839347502 3.858422768679019 3 SUSCEPTIBLE 165.872030 3200.000000
4 149.0428331525081 149.52504981855125 4.351767899662377 5.207575880291021 4.351767899662377 5.207575880291021 3 SUSCEPTIBLE 168.644722 3200.000000
8 149.14197543419337 149.7327050532663 4.4517146655256035 2.4306593500477134 4.366041335485411 2.484350746531363 3 SUSCEPTIBLE 16.490659 3200.000000
7 149.19207165125457 149.74575789774735 4.435062582541734 3.1940033348851093 4.435062582541734 3.1940033348851093 3 SUSCEPTIBLE 160.845657 3200.000000
3 149.2004034395805 149.67615228821697 4.440004432958248 5.851058152712823 4.440004432958248 5.851058152712823 3 SUSCEPTIBLE 141.538348 3200.000000
2 149.2477287541095 149.67352388167248 4.403688439567305 6.49323651289243 4.403688439567305 6.49323651289243 3 SUSCEPTIBLE 0.206147 3200.000000
9 149.3455334290524 149.89316391379194 4.435963864645962 1.7176966016428676 4.435963864645962 1.7176966016428676 3 SUSCEPTIBLE 1.242938 3200.000000
10 149.47738170360685 150.33998433604552 3.665781838689563 1.461876361079829 3.665781838689563 1.461876361079829 3 SUSCEPTIBLE 10.816465 3200.000000
5 149.49679827147185 150.0428486583674 4.360760905174113 4.535182118024899 4.360760905174113 4.535182118024899 3 INFECTIOUS 0.000000 3200.000000
4 149.52504981855125 150.0072664845944 4.351767899662377 5.207575880291021 4.351767899662377 5.207575880291021 3 SUSCEPTIBLE 170.544997 3200.000000
6 149.59366953614807 150.15072892698268 4.436284839347502 3.858422768679019 4.436284839347502 3.858422768679019 3 SUSCEPTIBLE 167.787321 3200.000000
2 149.67352388167248 150.09931900923547 4.403688439567305 6.49323651289243 4.403688439567305 6.49323651289243 3 SUSCEPTIBLE 0.206147 3200.000000
3 149.67615228821697 150.15190113685344 4.440004432958248 5.851058152712823 4.440004432958248 5.851058152712823 3 SUSCEPTIBLE 141.538348 3200.000000
8 149.7327050532663 150.32343467233923 4.366041335485411 2.484350746531363 4.366041335485411 2.484350746531363 3 SUSCEPTIBLE 18.336556 3200.000000
7 149.74575789774735 150.29944414424014 4.435062582541734 3.1940033348851093 4.435062582541734 3.1940033348851093 3 SUSCEPTIBLE 162.758050 3200.000000
9 149.89316391379194 150.44079439853147 4.435963864645962 1.7176966016428676 4.435963864645962 1.7176966016428676 3 SUSCEPTIBLE 1.289816 3200.000000
4 150.0072664845944 150.48948315063754 4.351767899662377 5.207575880291021 4.351767899662377 5.207575880291021 3 SUSCEPTIBLE 174.409252 3200.000000
5 150.0428486583674 150.58889904526296 4.360760905174113 4.535182118024899 4.360760905174113 4.535182118024899 3 INFECTIOUS 0.000000 3200.000000
2 150.09931900923547 150.52511413679846 4.403688439567305 6.49323651289243 4.403688439567305 6.49323651289243 3 SUSCEPTIBLE 0.206147 3200.000000
6 150.15072892698268 150.7077883178173 4.436284839347502 3.858422768679019 4.436284839347502 3.858422768679019 3 SUSCEPTIBLE 167.787321 3200.000000
3 150.15190113685344 150.6276499854899 4.440004432958248 5.851058152712823 4.440004432958248 5.851058152712823 3 SUSCEPTIBLE 141.538348 3200.000000
7 150.29944414424014 150.85313039073293 4.435062582541734 3.1940033348851093 4.435062582541734 3.1940033348851093 3 SUSCEPTIBLE 164.739827 3200.000000
8 150.32343467233923 150.91416429141216 4.366041335485411 2.484350746531363 4.366041335485411 2.484350746531363 3 SUSCEPTIBLE 18.336556 3200.000000
10 150.33998433604552 151.20258696848418 3.665781838689563 1.461876361079829 3.665781838689563 1.461876361079829 3 SUSCEPTIBLE 10.816465 3200.000000
9 150.44079439853147 150.988424883271 4.435963864645962 1.7176966016428676 4.435963864645962 1.7176966016428676 3 SUSCEPTIBLE 1.289816 3200.000000
4 150.48948315063754 150.97169981668068 4.351767899662377 5.207575880291021 4.351767899662377 5.207575880291021 3 SUSCEPTIBLE 176.375166 3200.000000
2 150.52511413679846 150.95090926436146 4.403688439567305 6.49323651289243 4.403688439567305 6.49323651289243 3 SUSCEPTIBLE 0.206147 3200.000000
5 150.58889904526296 151.13494943215852 4.360760905174113 4.535182118024899 4.360760905174113 4.535182118024899 3 INFECTIOUS 0.000000 3200.000000
3 150.6276499854899 151.10339883412638 4.440004432958248 5.851058152712823 4.440004432958248 5.851058152712823 3 SUSCEPTIBLE 141.538348 3200.000000
6 150.7077883178173 151.2648477086519 4.436284839347502 3.858422768679019 4.436284839347502 3.858422768679019 3 SUSCEPTIBLE 167.787321 3200.000000
7 150.85313039073293 151.40681663722572 4.435062582541734 3.1940033348851093 4.435062582541734 3.1940033348851093 3 SUSCEPTIBLE 168.700633 3200.000000
8 150.91416429141216 151.5048939104851 4.366041335485411 2.484350746531363 4.366041335485411 2.484350746531363 3 SUSCEPTIBLE 18.336556 3200.000000
2 150.95090926436146 151.37670439192445 4.403688439567305 6.49323651289243 4.403688439567305 6.49323651289243 3 SUSCEPTIBLE 0.206147 3200.000000
4 150.97169981668068 151.45391648272383 4.351767899662377 5.207575880291021 4.351767899662377 5.207575880291021 3 SUSCEPTIBLE 178.340171 3200.000000
9 150.988424883271 151.53605536801052 4.435963864645962 1.7176966016428676 4.435963864645962 1.7176966016428676 3 SUSCEPTIBLE 1.289816 3200.000000
3 151.10339883412638 151.57914768276285 4.440004432958248 5.851058152712823 4.440004432958248 5.851058152712823 3 SUSCEPTIBLE 141.677815 3200.000000
5 151.13494943215852 151.68099981905408 4.360760905174113 4.535182118024899 4.360760905174113 4.535182118024899 3 INFECTIOUS 0.000000 3200.000000
10 151.20258696848418 152.06518960092285 3.665781838689563 1.461876361079829 3.665781838689563 1.461876361079829 3 SUSCEPTIBLE 10.816465 3200.000000
6 151.2648477086519 151.8219070994865 4.436284839347502 3.858422768679019 4.436284839347502 3.858422768679019 3 SUSCEPTIBLE 167.787321 3200.000000
2 151.37670439192445 151.80249951948744 4.403688439567305 6.49323651289243 4.403688439567305 6.49323651289243 3 SUSCEPTIBLE 0.206147 3200.000000
7 151.40681663722572 151.9605028837185 4.435062582541734 3.1940033348851093 4.435062582541734 3.1940033348851093 3 SUSCEPTIBLE 170.679664 3200.000000
4 151.45391648272383 151.93613314876697 4.351767899662377 5.207575880291021 4.351767899662377 5.207575880291021 3 SUSCEPTIBLE 178.340171 3200.000000
8 151.5048939104851 152.09562352955803 4.366041335485411 2.484350746531363 4.366041335485411 2.484350746531363 3 SUSCEPTIBLE 18.336556 3200.000000
9 151.53605536801052 152.08368585275005 4.435963864645962 1.7176966016428676 4.435963864645962 1.7176966016428676 3 SUSCEPTIBLE 1.289816 3200.000000
3 151.57914768276285 152.05489653139932 4.440004432958248 5.851058152712823 4.440004432958248 5.851058152712823 3 SUSCEPTIBLE 141.817218 3200.000000
5 151.68099981905408 152.22705020594964 4.360760905174113 4.535182118024899 4.360760905174113 4.535182118024899 3 INFECTIOUS 0.000000 3200.000000
2 151.80249951948744 152.22829464705043 4.403688439567305 6.49323651289243 4.403688439567305 6.49323651289243 3 SUSCEPTIBLE 0.206147 3200.000000
6 151.8219070994865 152.37896649032112 4.436284839347502 3.858422768679019 4.436284839347502 3.858422768679019 3 SUSCEPTIBLE 169.765437 3200.000000
4 151.93613314876697 152.4183498148101 4.351767899662377 5.207575880291021 4.351767899662377 5.207575880291021 3 SUSCEPTIBLE 178.340171 3200.000000
7 151.9605028837185 152.5141891302113 4.435062582541734 3.1940033348851093 4.435062582541734 3.1940033348851093 3 SUSCEPTIBLE 170.679664 3200.000000
3 152.05489653139932 152.5306453800358 4.440004432958248 5.851058152712823 4.440004432958248 5.851058152712823 3 SUSCEPTIBLE 142.095830 3200.000000
10 152.06518960092285 152.92779223336152 3.665781838689563 1.461876361079829 3.665781838689563 1.461876361079829 3 SUSCEPTIBLE 10.816465 3200.000000
9 152.08368585275005 152.63131633748958 4.435963864645962 1.7176966016428676 4.435963864645962 1.7176966016428676 3 SUSCEPTIBLE 1.336565 3200.000000
8 152.09562352955803 152.68635314863096 4.366041335485411 2.484350746531363 4.366041335485411 2.484350746531363 3 SUSCEPTIBLE 22.013263 3200.000000
5 152.22705020594964 152.7731005928452 4.360760905174113 4.535182118024899 4.360760905174113 4.535182118024899 3 INFECTIOUS 0.000000 3200.000000
2 152.22829464705043 152.65408977461342 4.403688439567305 6.49323651289243 4.403688439567305 6.49323651289243 3 SUSCEPTIBLE 0.206147 3200.000000
6 152.37896649032112 152.93602588115573 4.436284839347502 3.858422768679019 4.436284839347502 3.858422768679019 3 SUSCEPTIBLE 171.742640 3200.000000
4 152.4183498148101 152.90056648085326 4.351767899662377 5.207575880291021 4.351767899662377 5.207575880291021 3 SUSCEPTIBLE 178.340171 3200.000000
7 152.5141891302113 153.06787537670408 4.435062582541734 3.1940033348851093 4.435062582541734 3.1940033348851093 3 SUSCEPTIBLE 170.679664 3200.000000
3 152.5306453800358 153.00639422867226 4.440004432958248 5.851058152712823 4.440004432958248 5.851058152712823 3 SUSCEPTIBLE 142.235039 3200.000000
9 152.63131633748958 153.1789468222291 4.435963864645962 1.7176966016428676 4.435963864645962 1.7176966016428676 3 SUSCEPTIBLE 1.383293 3200.000000
2 152.65408977461342 153.07988490217642 4.403688439567305 6.49323651289243 4.403688439567305 6.49323651289243 3 SUSCEPTIBLE 0.206147 3200.000000
8 152.68635314863096 153.2770827677039 4.366041335485411 2.484350746531363 4.366041335485411 2.484350746531363 3 SUSCEPTIBLE 23.850343 3200.000000
5 152.7731005928452 153.31915097974075 4.360760905174113 4.535182118024899 4.360760905174113 4.535182118024899 3 INFECTIOUS 0.000000 3200.000000
4 152.90056648085326 153.3827831468964 4.351767899662377 5.207575880291021 4.351767899662377 5.207575880291021 3 SUSCEPTIBLE 178.340171 3200.000000
10 152.92779223336152 153.79039486580018 3.665781838689563 1.461876361079829 3.665781838689563 1.461876361079829 3 SUSCEPTIBLE 10.816465 3200.000000
6 152.93602588115573 153.49308527199034 4.436284839347502 3.858422768679019 4.436284839347502 3.858422768679019 3 SUSCEPTIBLE 175.694306 3200.000000
3 153.00639422867226 153.48214307730873 4.440004432958248 5.851058152712823 4.440004432958248 5.851058152712823 3 SUSCEPTIBLE 142.235039 3200.000000
7 153.06787537670408 153.62156162319687 4.435062582541734 3.1940033348851093 4.435062582541734 3.1940033348851093 3 SUSCEPTIBLE 170.679664 3200.000000
2 153.07988490217642 153.5056800297394 4.403688439567305 6.49323651289243 4.403688439567305 6.49323651289243 3 SUSCEPTIBLE 0.206147 3200.000000
9 153.1789468222291 153.72657730696864 4.435963864645962 1.7176966016428676 4.435963864645962 1.7176966016428676 3 SUSCEPTIBLE 1.429999 3200.000000
8 153.2770827677039 153.86781238677682 4.366041335485411 2.484350746531363 4.366041335485411 2.484350746531363 3 SUSCEPTIBLE 27.521957 3200.000000
5 153.31915097974075 153.8652013666363 4.360760905174113 4.535182118024899 4.360760905174113 4.535182118024899 3 INFECTIOUS 0.000000 3200.000000
4 153.3827831468964 153.86499981293954 4.351767899662377 5.207575880291021 4.351767899662377 5.207575880291021 3 SUSCEPTIBLE 180.299736 3200.000000
3 153.48214307730873 153.9578919259452 4.440004432958248 5.851058152712823 4.440004432958248 5.851058152712823 3 SUSCEPTIBLE 142.235039 3200.000000
6 153.49308527199034 154.05014466282495 4.436284839347502 3.858422768679019 4.436284839347502 3.858422768679019 3 SUSCEPTIBLE 177.668770 3200.000000
2 153.5056800297394 153.9314751573024 4.403688439567305 6.49323651289243 4.403688439567305 6.49323651289243 3 SUSCEPTIBLE 0.206147 3200.000000
7 153.62156162319687 154.17524786968966 4.435062582541734 3.1940033348851093 4.435062582541734 3.1940033348851093 3 SUSCEPTIBLE 172.653216 3200.000000
9 153.72657730696864 154.27420779170816 4.435963864645962 1.7176966016428676 4.435963864645962 1.7176966016428676 3 SUSCEPTIBLE 1.523345 3200.000000
10 153.79039486580018 154.65299749823885 3.665781838689563 1.461876361079829 3.665781838689563 1.461876361079829 3 SUSCEPTIBLE 10.816465 3200.000000
4 153.86499981293954 154.3472164789827 4.351767899662377 5.207575880291021 4.351767899662377 5.207575880291021 3 SUSCEPTIBLE 182.258395 3200.000000
5 153.8652013666363 154.41125175353187 4.360760905174113 4.535182118024899 4.360760905174113 4.535182118024899 3 INFECTIOUS 0.000000 3200.000000
8 153.86781238677682 154.45854200584975 4.366041335485411 2.484350746531363 4.366041335485411 2.484350746531363 3 SUSCEPTIBLE 27.521957 3200.000000
2 153.9314751573024 154.3572702848654 4.403688439567305 6.49323651289243 4.403688439567305 6.49323651289243 3 SUSCEPTIBLE 0.206147 3200.000000
3 153.9578919259452 154.43364077458168 4.440004432958248 5.851058152712823 4.440004432958248 5.851058152712823 3 SUSCEPTIBLE 142.235039 3200.000000
6 154.05014466282495 154.60720405365956 4.436284839347502 3.858422768679019 4.436284839347502 3.858422768679019 3 SUSCEPTIBLE 177.668770 3200.000000
7 154.17524786968966 154.72893411618244 4.435062582541734 3.1940033348851093 4.435062582541734 3.1940033348851093 3 SUSCEPTIBLE 174.696122 3200.000000
9 154.27420779170816 154.8218382764477 4.435963864645962 1.7176966016428676 4.435963864645962 1.7176966016428676 3 SUSCEPTIBLE 1.523345 3200.000000
4 154.3472164789827 154.82943314502583 4.351767899662377 5.207575880291021 4.351767899662377 5.207575880291021 3 SUSCEPTIBLE 184.286417 3200.000000
2 154.3572702848654 154.78306541242839 4.403688439567305 6.49323651289243 4.403688439567305 6.49323651289243 3 SUSCEPTIBLE 0.206147 3200.000000
5 154.41125175353187 154.95730214042743 4.360760905174113 4.535182118024899 4.360760905174113 4.535182118024899 3 INFECTIOUS 0.000000 3200.000000
3 154.43364077458168 154.90938962321815 4.440004432958248 5.851058152712823 4.440004432958248 5.851058152712823 3 SUSCEPTIBLE 142.235039 3200.000000
8 154.45854200584975 155.04927162492268 4.366041335485411 2.484350746531363 4.366041335485411 2.484350746531363 3 SUSCEPTIBLE 27.521957 3200.000000
6 154.60720405365956 155.16426344449417 4.436284839347502 3.858422768679019 4.436284839347502 3.858422768679019 3 SUSCEPTIBLE 177.668770 3200.000000
10 154.65299749823885 155.5156001306775 3.665781838689563 1.461876361079829 3.665781838689563 1.461876361079829 3 SUSCEPTIBLE 10.816465 3200.000000
7 154.72893411618244 155.28262036267523 4.435062582541734 3.1940033348851093 4.435062582541734 3.1940033348851093 3 SUSCEPTIBLE 176.738085 3200.000000
2 154.78306541242839 155.20886053999138 4.403688439567305 6.49323651289243 4.403688439567305 6.49323651289243 3 SUSCEPTIBLE 0.206147 3200.000000
9 154.8218382764477 155.36946876118722 4.435963864645962 1.7176966016428676 4.435963864645962 1.7176966016428676 3 SUSCEPTIBLE 1.523345 3200.000000
4 154.82943314502583 155.31164981106897 4.351767899662377 5.207575880291021 4.351767899662377 5.207575880291021 3 SUSCEPTIBLE 188.339649 3200.000000
3 154.90938962321815 155.38513847185462 4.440004432958248 5.851058152712823 4.440004432958248 5.851058152712823 3 SUSCEPTIBLE 142.444065 3200.000000
5 154.95730214042743 155.503352527323 4.360760905174113 4.535182118024899 4.360760905174113 4.535182118024899 3 INFECTIOUS 0.000000 3200.000000
8 155.04927162492268 155.6400012439956 4.366041335485411 2.484350746531363 4.366041335485411 2.484350746531363 3 SUSCEPTIBLE 27.521957 3200.000000
6 155.16426344449417 155.72132283532878 4.436284839347502 3.858422768679019 4.436284839347502 3.858422768679019 3 SUSCEPTIBLE 177.668770 3200.000000
2 155.20886053999138 155.63465566755437 4.403688439567305 6.49323651289243 4.403688439567305 6.49323651289243 3 SUSCEPTIBLE 0.206147 3200.000000
7 155.28262036267523 155.83630660916802 4.435062582541734 3.1940033348851093 4.435062582541734 3.1940033348851093 3 SUSCEPTIBLE 180.819180 3200.000000
4 155.31164981106897 155.79386647711212 4.351767899662377 5.207575880291021 4.351767899662377 5.207575880291021 3 SUSCEPTIBLE 188.339649 3200.000000
9 155.36946876118722 155.91709924592675 4.435963864645962 1.7176966016428676 4.435963864645962 1.7176966016428676 3 SUSCEPTIBLE 1.523345 3200.000000
3 155.38513847185462 155.8608873204911 4.440004432958248 5.851058152712823 4.440004432958248 5.851058152712823 3 SUSCEPTIBLE 142.652994 3200.000000
5 155.503352527323 156.04940291421855 4.360760905174113 4.535182118024899 4.360760905174113 4.535182118024899 3 INFECTIOUS 0.000000 3200.000000
10 155.5156001306775 156.37820276311618 3.665781838689563 1.461876361079829 3.665781838689563 1.461876361079829 3 SUSCEPTIBLE 10.816465 3200.000000
2 155.63465566755437 156.06045079511736 4.403688439567305 6.49323651289243 4.403688439567305 6.49323651289243 3 SUSCEPTIBLE 0.206147 3200.000000
8 155.6400012439956 156.23073086306854 4.366041335485411 2.484350746531363 4.366041335485411 2.484350746531363 3 SUSCEPTIBLE 29.352259 3200.000000
6 155.72132283532878 156.2783822261634 4.436284839347502 3.858422768679019 4.436284839347502 3.858422768679019 3 SUSCEPTIBLE 179.707904 3200.000000
4 155.79386647711212 156.27608314315526 4.351767899662377 5.207575880291021 4.351767899662377 5.207575880291021 3 SUSCEPTIBLE 188.339649 3200.000000
7 155.83630660916802 156.3899928556608 4.435062582541734 3.1940033348851093 4.435062582541734 3.1940033348851093 3 SUSCEPTIBLE 180.819180 3200.000000
3 155.8608873204911 156.33663616912756 4.440004432958248 5.851058152712823 4.440004432958248 5.851058152712823 3 SUSCEPTIBLE 142.861827 3200.000000
9 155.91709924592675 156.46472973066628 4.435963864645962 1.7176966016428676 4.435963864645962 1.7176966016428676 3 SUSCEPTIBLE 1.523345 3200.000000
5 156.04940291421855 156.5954533011141 4.360760905174113 4.535182118024899 4.360760905174113 4.535182118024899 3 INFECTIOUS 0.000000 3200.000000
2 156.06045079511736 156.48624592268035 4.403688439567305 6.49323651289243 4.403688439567305 6.49323651289243 3 SUSCEPTIBLE 0.206147 3200.000000
8 156.23073086306854 156.82146048214148 4.366041335485411 2.484350746531363 4.366041335485411 2.484350746531363 3 SUSCEPTIBLE 31.181714 3200.000000
4 156.27608314315526 156.7582998091984 4.351767899662377 5.207575880291021 4.351767899662377 5.207575880291021 3 SUSCEPTIBLE 188.339649 3200.000000
6 156.2783822261634 156.835441616998 4.436284839347502 3.858422768679019 4.436284839347502 3.858422768679019 3 SUSCEPTIBLE 181.746095 3200.000000
3 156.33663616912756 156.81238501776403 4.440004432958248 5.851058152712823 4.440004432958248 5.851058152712823 3 SUSCEPTIBLE 143.070563 3200.000000
10 156.37820276311618 157.24080539555484 3.665781838689563 1.461876361079829 3.665781838689563 1.461876361079829 3 SUSCEPTIBLE 10.816465 3200.000000
7 156.3899928556608 156.9436791021536 4.435062582541734 3.1940033348851093 4.435062582541734 3.1940033348851093 3 SUSCEPTIBLE 180.819180 3200.000000
9 156.46472973066628 157.0123602154058 4.435963864645962 1.7176966016428676 4.435963864645962 1.7176966016428676 3 SUSCEPTIBLE 1.616391 3200.000000
2 156.48624592268035 156.91204105024335 4.403688439567305 6.49323651289243 4.403688439567305 6.49323651289243 3 SUSCEPTIBLE 0.206147 3200.000000
5 156.5954533011141 157.14150368800966 4.360760905174113 4.535182118024899 4.360760905174113 4.535182118024899 3 INFECTIOUS 0.000000 3200.000000
4 156.7582998091984 157.24051647524155 4.351767899662377 5.207575880291021 4.351767899662377 5.207575880291021 3 SUSCEPTIBLE 188.339649 3200.000000
3 156.81238501776403 157.2881338664005 4.440004432958248 5.851058152712823 4.440004432958248 5.851058152712823 3 SUSCEPTIBLE 143.279203 3200.000000
8 156.82146048214148 157.4121901012144 4.366041335485411 2.484350746531363 4.366041335485411 2.484350746531363 3 SUSCEPTIBLE 34.838090 3200.000000
6 156.835441616998 157.3925010078326 4.436284839347502 3.858422768679019 4.436284839347502 3.858422768679019 3 SUSCEPTIBLE 185.819654 3200.000000
2 156.91204105024335 157.33783617780634 4.403688439567305 6.49323651289243 4.403688439567305 6.49323651289243 3 SUSCEPTIBLE 0.206147 3200.000000
7 156.9436791021536 157.49736534864638 4.435062582541734 3.1940033348851093 4.435062582541734 3.1940033348851093 3 SUSCEPTIBLE 180.819180 3200.000000
9 157.0123602154058 157.55999070014533 4.435963864645962 1.7176966016428676 4.435963864645962 1.7176966016428676 3 SUSCEPTIBLE 1.662881 3200.000000
5 157.14150368800966 157.68755407490522 4.360760905174113 4.535182118024899 4.360760905174113 4.535182118024899 3 INFECTIOUS 0.000000 3200.000000
4 157.24051647524155 157.7227331412847 4.351767899662377 5.207575880291021 4.351767899662377 5.207575880291021 3 SUSCEPTIBLE 190.360187 3200.000000
10 157.24080539555484 158.1034080279935 3.665781838689563 1.461876361079829 3.665781838689563 1.461876361079829 3 SUSCEPTIBLE 10.816465 3200.000000
3 157.2881338664005 157.76388271503697 4.440004432958248 5.851058152712823 4.440004432958248 5.851058152712823 3 SUSCEPTIBLE 143.279203 3200.000000
2 157.33783617780634 157.76363130536933 4.403688439567305 6.49323651289243 4.403688439567305 6.49323651289243 3 SUSCEPTIBLE 0.206147 3200.000000
6 157.3925010078326 157.94956039866722 4.436284839347502 3.858422768679019 4.436284839347502 3.858422768679019 3 SUSCEPTIBLE 187.855023 3200.000000
8 157.4121901012144 158.00291972028734 4.366041335485411 2.484350746531363 4.366041335485411 2.484350746531363 3 SUSCEPTIBLE 36.665012 3200.000000
7 157.49736534864638 158.05105159513917 4.435062582541734 3.1940033348851093 4.435062582541734 3.1940033348851093 3 SUSCEPTIBLE 180.819180 3200.000000
9 157.55999070014533 158.10762118488486 4.435963864645962 1.7176966016428676 4.435963864645962 1.7176966016428676 3 SUSCEPTIBLE 1.709350 3200.000000
5 157.68755407490522 158.23360446180078 4.360760905174113 4.535182118024899 4.360760905174113 4.535182118024899 3 INFECTIOUS 0.000000 3200.000000
4 157.7227331412847 158.20494980732784 4.351767899662377 5.207575880291021 4.351767899662377 5.207575880291021 3 SUSCEPTIBLE 192.379791 3200.000000
2 157.76363130536933 158.18942643293232 4.403688439567305 6.49323651289243 4.403688439567305 6.49323651289243 3 SUSCEPTIBLE 0.206147 3200.000000
3 157.76388271503697 158.23963156367344 4.440004432958248 5.851058152712823 4.440004432958248 5.851058152712823 3 SUSCEPTIBLE 143.279203 3200.000000
6 157.94956039866722 158.50661978950183 4.436284839347502 3.858422768679019 4.436284839347502 3.858422768679019 3 SUSCEPTIBLE 187.855023 3200.000000
8 158.00291972028734 158.59364933936027 4.366041335485411 2.484350746531363 4.366041335485411 2.484350746531363 3 SUSCEPTIBLE 36.665012 3200.000000
7 158.05105159513917 158.60473784163196 4.435062582541734 3.1940033348851093 4.435062582541734 3.1940033348851093 3 SUSCEPTIBLE 184.957363 3200.000000
10 158.1034080279935 158.96601066043218 3.665781838689563 1.461876361079829 3.665781838689563 1.461876361079829 3 SUSCEPTIBLE 10.816465 3200.000000
9 158.10762118488486 158.6552516696244 4.435963864645962 1.7176966016428676 4.435963864645962 1.7176966016428676 3 SUSCEPTIBLE 1.755798 3200.000000
2 158.18942643293232 158.6152215604953 4.403688439567305 6.49323651289243 4.403688439567305 6.49323651289243 3 SUSCEPTIBLE 0.206147 3200.000000
4 158.20494980732784 158.68716647337098 4.351767899662377 5.207575880291021 4.351767899662377 5.207575880291021 3 SUSCEPTIBLE 194.468729 3200.000000
5 158.23360446180078 158.77965484869634 4.360760905174113 4.535182118024899 4.360760905174113 4.535182118024899 3 INFECTIOUS 0.000000 3200.000000
3 158.23963156367344 158.7153804123099 4.440004432958248 5.851058152712823 4.440004432958248 5.851058152712823 3 SUSCEPTIBLE 143.279203 3200.000000
6 158.50661978950183 159.06367918033644 4.436284839347502 3.858422768679019 4.436284839347502 3.858422768679019 3 SUSCEPTIBLE 187.855023 3200.000000
8 158.59364933936027 159.1843789584332 4.366041335485411 2.484350746531363 4.366041335485411 2.484350746531363 3 SUSCEPTIBLE 36.665012 3200.000000
7 158.60473784163196 159.15842408812475 4.435062582541734 3.1940033348851093 4.435062582541734 3.1940033348851093 3 SUSCEPTIBLE 187.060145 3200.000000
2 158.6152215604953 159.0410166880583 4.403688439567305 6.49323651289243 4.403688439567305 6.49323651289243 3 SUSCEPTIBLE 0.206147 3200.000000
9 158.6552516696244 159.20288215436392 4.435963864645962 1.7176966016428676 4.435963864645962 1.7176966016428676 3 SUSCEPTIBLE 1.755798 3200.000000
4 158.68716647337098 159.16938313941412 4.351767899662377 5.207575880291021 4.351767899662377 5.207575880291021 3 SUSCEPTIBLE 196.556702 3200.000000
3 158.7153804123099 159.19112926094638 4.440004432958248 5.851058152712823 4.440004432958248 5.851058152712823 3 SUSCEPTIBLE 143.279203 3200.000000
5 158.77965484869634 159.3257052355919 4.360760905174113 4.535182118024899 4.360760905174113 4.535182118024899 3 INFECTIOUS 0.000000 3200.000000
10 158.96601066043218 159.82861329287084 3.665781838689563 1.461876361079829 3.665781838689563 1.461876361079829 3 SUSCEPTIBLE 10.816465 3200.000000
2 159.0410166880583 159.4668118156213 4.403688439567305 6.49323651289243 4.403688439567305 6.49323651289243 3 SUSCEPTIBLE 0.206147 3200.000000
6 159.06367918033644 159.62073857117105 4.436284839347502 3.858422768679019 4.436284839347502 3.858422768679019 3 SUSCEPTIBLE 187.855023 3200.000000
7 159.15842408812475 159.71211033461753 4.435062582541734 3.1940033348851093 4.435062582541734 3.1940033348851093 3 SUSCEPTIBLE 189.161957 3200.000000
4 159.16938313941412 159.65159980545727 4.351767899662377 5.207575880291021 4.351767899662377 5.207575880291021 3 SUSCEPTIBLE 198.643710 3200.000000
8 159.1843789584332 159.77510857750613 4.366041335485411 2.484350746531363 4.366041335485411 2.484350746531363 3 SUSCEPTIBLE 36.665012 3200.000000
3 159.19112926094638 159.66687810958285 4.440004432958248 5.851058152712823 4.440004432958248 5.851058152712823 3 SUSCEPTIBLE 143.557466 3200.000000
9 159.20288215436392 159.75051263910345 4.435963864645962 1.7176966016428676 4.435963864645962 1.7176966016428676 3 SUSCEPTIBLE 1.755798 3200.000000
5 159.3257052355919 159.87175562248746 4.360760905174113 4.535182118024899 4.360760905174113 4.535182118024899 3 INFECTIOUS 0.000000 3200.000000
2 159.4668118156213 159.8926069431843 4.403688439567305 6.49323651289243 4.403688439567305 6.49323651289243 3 SUSCEPTIBLE 0.206147 3200.000000
6 159.62073857117105 160.17779796200566 4.436284839347502 3.858422768679019 4.436284839347502 3.858422768679019 3 SUSCEPTIBLE 189.954892 3200.000000
4 159.65159980545727 160.1338164715004 4.351767899662377 5.207575880291021 4.351767899662377 5.207575880291021 3 SUSCEPTIBLE 198.643710 3200.000000
3 159.66687810958285 160.14262695821932 4.440004432958248 5.851058152712823 4.440004432958248 5.851058152712823 3 SUSCEPTIBLE 144.113608 3200.000000
7 159.71211033461753 160.26579658111032 4.435062582541734 3.1940033348851093 4.435062582541734 3.1940033348851093 3 SUSCEPTIBLE 191.262797 3200.000000
9 159.75051263910345 160.29814312384298 4.435963864645962 1.7176966016428676 4.435963864645962 1.7176966016428676 3 SUSCEPTIBLE 1.755798 3200.000000
8 159.77510857750613 160.36583819657906 4.366041335485411 2.484350746531363 4.366041335485411 2.484350746531363 3 SUSCEPTIBLE 38.486875 3200.000000
10 159.82861329287084 160.6912159253095 3.665781838689563 1.461876361079829 3.665781838689563 1.461876361079829 3 SUSCEPTIBLE 10.816465 3200.000000
5 159.87175562248746 160.417806009383 4.360760905174113 4.535182118024899 4.360760905174113 4.535182118024899 3 INFECTIOUS 0.000000 3200.000000
2 159.8926069431843 160.31840207074728 4.403688439567305 6.49323651289243 4.403688439567305 6.49323651289243 3 SUSCEPTIBLE 0.206147 3200.000000
4 160.1338164715004 160.61603313754355 4.351767899662377 5.207575880291021 4.351767899662377 5.207575880291021 3 SUSCEPTIBLE 198.643710 3200.000000
3 160.14262695821932 160.6183758068558 4.440004432958248 5.851058152712823 4.440004432958248 5.851058152712823 3 SUSCEPTIBLE 144.391486 3200.000000
6 160.17779796200566 160.73485735284027 4.436284839347502 3.858422768679019 4.436284839347502 3.858422768679019 3 SUSCEPTIBLE 192.053791 3200.000000
7 160.26579658111032 160.8194828276031 4.435062582541734 3.1940033348851093 4.435062582541734 3.1940033348851093 3 SUSCEPTIBLE 191.262797 3200.000000
9 160.29814312384298 160.8457736085825 4.435963864645962 1.7176966016428676 4.435963864645962 1.7176966016428676 3 SUSCEPTIBLE 1.802117 3200.000000
2 160.31840207074728 160.74419719831027 4.403688439567305 6.49323651289243 4.403688439567305 6.49323651289243 3 SUSCEPTIBLE 0.206147 3200.000000
8 160.36583819657906 160.956567815652 4.366041335485411 2.484350746531363 4.366041335485411 2.484350746531363 3 SUSCEPTIBLE 40.307896 3200.000000
5 160.417806009383 160.96385639627857 4.360760905174113 4.535182118024899 4.360760905174113 4.535182118024899 3 INFECTIOUS 0.000000 3200.000000
4 160.61603313754355 161.0982498035867 4.351767899662377 5.207575880291021 4.351767899662377 5.207575880291021 3 SUSCEPTIBLE 198.643710 3200.000000
3 160.6183758068558 161.09412465549227 4.440004432958248 5.851058152712823 4.440004432958248 5.851058152712823 3 SUSCEPTIBLE 144.669236 3200.000000
10 160.6912159253095 161.55381855774817 3.665781838689563 1.461876361079829 3.8168966297573665 1.4457802378436724 3 SUSCEPTIBLE 10.816465 3200.000000
6 160.73485735284027 161.29191674367488 4.436284839347502 3.858422768679019 4.436284839347502 3.858422768679019 3 SUSCEPTIBLE 194.151721 3200.000000
2 160.74419719831027 161.16999232587327 4.403688439567305 6.49323651289243 4.403688439567305 6.49323651289243 3 SUSCEPTIBLE 0.206147 3200.000000
7 160.8194828276031 161.3731690740959 4.435062582541734 3.1940033348851093 4.435062582541734 3.1940033348851093 3 SUSCEPTIBLE 191.262797 3200.000000
9 160.8457736085825 161.39340409332203 4.435963864645962 1.7176966016428676 4.435963864645962 1.7176966016428676 3 SUSCEPTIBLE 1.894690 3200.000000
8 160.956567815652 161.54729743472492 4.366041335485411 2.484350746531363 4.366041335485411 2.484350746531363 3 SUSCEPTIBLE 43.947415 3200.000000
5 160.96385639627857 161.50990678317413 4.360760905174113 4.535182118024899 4.360760905174113 4.535182118024899 3 INFECTIOUS 0.000000 3200.000000
3 161.09412465549227 161.56987350412874 4.440004432958248 5.851058152712823 4.440004432958248 5.851058152712823 3 SUSCEPTIBLE 144.669236 3200.000000
4 161.0982498035867 161.58046646962984 4.351767899662377 5.207575880291021 4.351767899662377 5.207575880291021 3 SUSCEPTIBLE 198.643710 3200.000000
2 161.16999232587327 161.59578745343626 4.403688439567305 6.49323651289243 4.403688439567305 6.49323651289243 3 SUSCEPTIBLE 0.206147 3200.000000
6 161.29191674367488 161.84897613450948 4.436284839347502 3.858422768679019 4.436284839347502 3.858422768679019 3 SUSCEPTIBLE 198.344673 3200.000000
7 161.3731690740959 161.9268553205887 4.435062582541734 3.1940033348851093 4.435062582541734 3.1940033348851093 3 SUSCEPTIBLE 191.262797 3200.000000
9 161.39340409332203 161.94103457806156 4.435963864645962 1.7176966016428676 4.435963864645962 1.7176966016428676 3 SUSCEPTIBLE 1.940945 3200.000000
5 161.50990678317413 162.0559571700697 4.360760905174113 4.535182118024899 4.360760905174113 4.535182118024899 3 INFECTIOUS 0.000000 3200.000000
8 161.54729743472492 162.13802705379786 4.366041335485411 2.484350746531363 4.366041335485411 2.484350746531363 3 SUSCEPTIBLE 45.765913 3200.000000
10 161.55381855774817 162.41642119018684 3.8168966297573665 1.4457802378436724 3.8168966297573665 1.4457802378436724 3 SUSCEPTIBLE 10.816465 3200.000000
3 161.56987350412874 162.0456223527652 4.440004432958248 5.851058152712823 4.440004432958248 5.851058152712823 3 SUSCEPTIBLE 144.669236 3200.000000
4 161.58046646962984 162.06268313567298 4.351767899662377 5.207575880291021 4.351767899662377 5.207575880291021 3 SUSCEPTIBLE 200.724940 3200.000000
2 161.59578745343626 162.02158258099925 4.403688439567305 6.49323651289243 4.403688439567305 6.49323651289243 3 SUSCEPTIBLE 0.206147 3200.000000
6 161.84897613450948 162.4060355253441 4.436284839347502 3.858422768679019 4.436284839347502 3.858422768679019 3 SUSCEPTIBLE 198.344673 3200.000000
7 161.9268553205887 162.48054156708147 4.435062582541734 3.1940033348851093 4.435062582541734 3.1940033348851093 3 SUSCEPTIBLE 193.357820 3200.000000
9 161.94103457806156 162.4886650628011 4.435963864645962 1.7176966016428676 4.435963864645962 1.7176966016428676 3 SUSCEPTIBLE 1.987178 3200.000000
2 162.02158258099925 162.44737770856224 4.403688439567305 6.49323651289243 4.403688439567305 6.49323651289243 3 SUSCEPTIBLE 0.206147 3200.000000
3 162.0456223527652 162.52137120140168 4.440004432958248 5.851058152712823 4.440004432958248 5.851058152712823 3 SUSCEPTIBLE 144.669236 3200.000000
5 162.0559571700697 162.60200755696525 4.360760905174113 4.535182118024899 4.360760905174113 4.535182118024899 3 INFECTIOUS 0.000000 3200.000000
4 162.06268313567298 162.54489980171613 4.351767899662377 5.207575880291021 4.351767899662377 5.207575880291021 3 SUSCEPTIBLE 204.954782 3200.000000
8 162.13802705379786 162.7287566728708 4.366041335485411 2.484350746531363 4.366041335485411 2.484350746531363 3 SUSCEPTIBLE 45.765913 3200.000000
6 162.4060355253441 162.9630949161787 4.436284839347502 3.858422768679019 4.436284839347502 3.858422768679019 3 SUSCEPTIBLE 198.344673 3200.000000
10 162.41642119018684 163.2790238226255 3.8168966297573665 1.4457802378436724 3.8168966297573665 1.4457802378436724 3 SUSCEPTIBLE 10.816465 3200.000000
2 162.44737770856224 162.87317283612524 4.403688439567305 6.49323651289243 4.403688439567305 6.49323651289243 3 SUSCEPTIBLE 0.206147 3200.000000
7 162.48054156708147 163.03422781357426 4.435062582541734 3.1940033348851093 4.435062582541734 3.1940033348851093 3 SUSCEPTIBLE 197.685464 3200.000000
9 162.4886650628011 163.03629554754062 4.435963864645962 1.7176966016428676 4.435963864645962 1.7176966016428676 3 SUSCEPTIBLE 1.987178 3200.000000
3 162.52137120140168 162.99712005003815 4.440004432958248 5.851058152712823 4.440004432958248 5.851058152712823 3 SUSCEPTIBLE 144.669236 3200.000000
4 162.54489980171613 163.02711646775927 4.351767899662377 5.207575880291021 4.351767899662377 5.207575880291021 3 SUSCEPTIBLE 207.103363 3200.000000
5 162.60200755696525 163.1480579438608 4.360760905174113 4.535182118024899 4.360760905174113 4.535182118024899 3 INFECTIOUS 0.000000 3200.000000
8 162.7287566728708 163.31948629194372 4.366041335485411 2.484350746531363 4.366041335485411 2.484350746531363 3 SUSCEPTIBLE 45.765913 3200.000000
2 162.87317283612524 163.29896796368823 4.403688439567305 6.49323651289243 4.403688439567305 6.49323651289243 3 SUSCEPTIBLE 0.206147 3200.000000
6 162.9630949161787 163.5201543070133 4.436284839347502 3.858422768679019 4.436284839347502 3.858422768679019 3 SUSCEPTIBLE 198.344673 3200.000000
3 162.99712005003815 163.47286889867462 4.440004432958248 5.851058152712823 4.440004432958248 5.851058152712823 3 SUSCEPTIBLE 145.016418 3200.000000
4 163.02711646775927 163.50933313380241 4.351767899662377 5.207575880291021 4.351767899662377 5.207575880291021 3 SUSCEPTIBLE 209.250951 3200.000000
7 163.03422781357426 163.58791406006705 4.435062582541734 3.1940033348851093 4.435062582541734 3.1940033348851093 3 SUSCEPTIBLE 199.847787 3200.000000
9 163.03629554754062 163.58392603228015 4.435963864645962 1.7176966016428676 4.435963864645962 1.7176966016428676 3 SUSCEPTIBLE 1.987178 3200.000000
5 163.1480579438608 163.69410833075636 4.360760905174113 4.535182118024899 4.360760905174113 4.535182118024899 3 INFECTIOUS 0.000000 3200.000000
10 163.2790238226255 164.14162645506417 3.8168966297573665 1.4457802378436724 3.8168966297573665 1.4457802378436724 3 SUSCEPTIBLE 10.816465 3200.000000
2 163.29896796368823 163.72476309125122 4.403688439567305 6.49323651289243 4.403688439567305 6.49323651289243 3 SUSCEPTIBLE 0.206147 3200.000000
8 163.31948629194372 163.91021591101665 4.366041335485411 2.484350746531363 4.366041335485411 2.484350746531363 3 SUSCEPTIBLE 45.765913 3200.000000
3 163.47286889867462 163.9486177473111 4.440004432958248 5.851058152712823 4.440004432958248 5.851058152712823 3 SUSCEPTIBLE 145.363440 3200.000000
4 163.50933313380241 163.99154979984556 4.351767899662377 5.207575880291021 4.351767899662377 5.207575880291021 3 SUSCEPTIBLE 209.250951 3200.000000
6 163.5201543070133 164.07721369784792 4.436284839347502 3.858422768679019 4.436284839347502 3.858422768679019 3 SUSCEPTIBLE 198.344673 3200.000000
9 163.58392603228015 164.13155651701967 4.435963864645962 1.7176966016428676 4.435963864645962 1.7176966016428676 3 SUSCEPTIBLE 1.987178 3200.000000
7 163.58791406006705 164.14160030655984 4.435062582541734 3.1940033348851093 4.435062582541734 3.1940033348851093 3 SUSCEPTIBLE 202.009111 3200.000000
5 163.69410833075636 164.24015871765192 4.360760905174113 4.535182118024899 4.360760905174113 4.535182118024899 3 INFECTIOUS 0.000000 3200.000000
2 163.72476309125122 164.1505582188142 4.403688439567305 6.49323651289243 4.403688439567305 6.49323651289243 3 SUSCEPTIBLE 0.206147 3200.000000
8 163.91021591101665 164.50094553008958 4.366041335485411 2.484350746531363 4.366041335485411 2.484350746531363 3 SUSCEPTIBLE 47.579377 3200.000000
3 163.9486177473111 164.42436659594756 4.440004432958248 5.851058152712823 4.440004432958248 5.851058152712823 3 SUSCEPTIBLE 145.710302 3200.000000
4 163.99154979984556 164.4737664658887 4.351767899662377 5.207575880291021 4.351767899662377 5.207575880291021 3 SUSCEPTIBLE 209.250951 3200.000000
6 164.07721369784792 164.63427308868253 4.436284839347502 3.858422768679019 4.436284839347502 3.858422768679019 3 SUSCEPTIBLE 202.664326 3200.000000
9 164.13155651701967 164.6791870017592 4.435963864645962 1.7176966016428676 4.435963864645962 1.7176966016428676 3 SUSCEPTIBLE 2.033284 3200.000000
7 164.14160030655984 164.69528655305263 4.435062582541734 3.1940033348851093 4.435062582541734 3.1940033348851093 3 SUSCEPTIBLE 202.009111 3200.000000
10 164.14162645506417 165.00422908750284 3.8168966297573665 1.4457802378436724 3.8168966297573665 1.4457802378436724 3 SUSCEPTIBLE 10.816465 3200.000000
2 164.1505582188142 164.5763533463772 4.403688439567305 6.49323651289243 4.403688439567305 6.49323651289243 3 SUSCEPTIBLE 0.206147 3200.000000
5 164.24015871765192 164.78620910454748 4.360760905174113 4.535182118024899 4.360760905174113 4.535182118024899 3 INFECTIOUS 0.000000 3200.000000
3 164.42436659594756 164.90011544458403 4.440004432958248 5.851058152712823 4.440004432958248 5.851058152712823 3 SUSCEPTIBLE 146.403545 3200.000000
4 164.4737664658887 164.95598313193184 4.351767899662377 5.207575880291021 4.351767899662377 5.207575880291021 3 SUSCEPTIBLE 209.250951 3200.000000
8 164.50094553008958 165.0916751491625 4.366041335485411 2.484350746531363 4.366041335485411 2.484350746531363 3 SUSCEPTIBLE 51.203791 3200.000000
2 164.5763533463772 165.0021484739402 4.403688439567305 6.49323651289243 4.403688439567305 6.49323651289243 3 SUSCEPTIBLE 0.206147 3200.000000
6 164.63427308868253 165.19133247951714 4.436284839347502 3.858422768679019 4.436284839347502 3.858422768679019 3 SUSCEPTIBLE 204.822656 3200.000000
9 164.6791870017592 165.22681748649873 4.435963864645962 1.7176966016428676 4.435963864645962 1.7176966016428676 3 SUSCEPTIBLE 2.079368 3200.000000
[truncated: 1,312,587 more chars]
