# Supplementary material for: Modelling airborne transmission of SARS-CoV-2 at a local scale
Source: PLoS One. 2022 Aug 30;17(8):e0273820. doi: 10.1371/journal.pone.0273820 (PMC9426895; doi:10.1371/journal.pone.0273820)
Supplement: S1 Dataset — The data sets contain the parameters and configurations for the simulation defined in the scenario file as well as the simulation outputs for all numerical experiments presented in this contribution. In addition, the scripts for the evaluation of the results are provided. (ZIP) [file pone.0273820.s003.zip › simulation_data/output/queue/parameter_variation/pedPotentialPersonalSpaceWidth1.0/queue_corridorDistance1.0/postvis.traj]

pedestrianId simTime endTime-PID1 startX-PID1 startY-PID1 endX-PID1 endY-PID1 targetId-PID2 infectionStatus-PID3 absorbedPathogenLoad-PID3 minInfectiousDose-PID3
1 0.0 0.7375246880699775 1.351 6.651 1.351 5.9013748469343055 3 SUSCEPTIBLE 0.000000 3200.000000
1 0.7375246880699775 1.475049376139955 1.351 5.9013748469343055 1.351 5.151749693868609 3 SUSCEPTIBLE 0.000000 3200.000000
1 1.475049376139955 2.2125740642099325 1.351 5.151749693868609 1.4332203248266455 4.406647225550213 3 SUSCEPTIBLE 0.000000 3200.000000
1 2.2125740642099325 2.95009875227991 1.4332203248266455 4.406647225550213 1.3525389041830658 3.7187995078851515 3 SUSCEPTIBLE 0.000000 3200.000000
1 2.95009875227991 3.6876234403498875 1.3525389041830658 3.7187995078851515 1.3525389041830658 2.9691743548194562 3 SUSCEPTIBLE 0.000000 3200.000000
2 3.1999999999999997 3.6257951275630003 1.351 6.651 1.494088729103181 5.916936362222247 3 SUSCEPTIBLE 0.000000 3200.000000
2 3.6257951275630003 4.051590255126 1.494088729103181 5.916936362222247 1.3840020366952734 5.487250592029451 3 SUSCEPTIBLE 0.000000 3200.000000
1 3.6876234403498875 4.425148128419865 1.3525389041830658 2.9691743548194562 1.3525389041830658 2.219549201753761 3 SUSCEPTIBLE 0.000000 3200.000000
2 4.051590255126 4.477385382689 1.3840020366952734 5.487250592029451 1.4145430727783315 5.044739364978133 3 SUSCEPTIBLE 0.000000 3200.000000
1 4.425148128419865 5.1626728164898426 1.3525389041830658 2.219549201753761 1.6050580757571067 1.5137362392089189 3 SUSCEPTIBLE 0.000000 3200.000000
2 4.477385382689 4.9031805102520005 1.4145430727783315 5.044739364978133 1.4677060743223234 4.318320554191963 3 SUSCEPTIBLE 0.000000 3200.000000
2 4.9031805102520005 5.328975637815001 1.4677060743223234 4.318320554191963 1.4571166248370522 3.431255941344874 3 SUSCEPTIBLE 0.000000 3200.000000
1 5.1626728164898426 5.90019750455982 1.6050580757571067 1.5137362392089189 2.34787863340798 1.4129617918523971 3 SUSCEPTIBLE 0.000000 3200.000000
2 5.328975637815001 5.754770765378001 1.4571166248370522 3.431255941344874 1.3655159727688244 2.54886992358018 3 SUSCEPTIBLE 0.000000 3200.000000
2 5.754770765378001 6.180565892941001 1.3655159727688244 2.54886992358018 1.3594882201181502 1.820533284658902 3 SUSCEPTIBLE 0.000000 3200.000000
1 5.90019750455982 6.637722192629798 2.34787863340798 1.4129617918523971 2.34787863340798 2.1625869449180923 3 SUSCEPTIBLE 0.000000 3200.000000
3 6.000000000000001 6.47574884863648 1.351 6.651 1.351 5.957168074649192 3 SUSCEPTIBLE 0.000000 3200.000000
2 6.180565892941001 6.606361020504001 1.3594882201181502 1.820533284658902 1.556231594282961 1.4762531118921864 3 SUSCEPTIBLE 0.000000 3200.000000
3 6.47574884863648 6.951497697272958 1.351 5.957168074649192 1.351 5.263336149298382 3 SUSCEPTIBLE 0.000000 3200.000000
2 6.606361020504001 7.032156148067001 1.556231594282961 1.4762531118921864 1.556231594282961 1.4762531118921864 3 SUSCEPTIBLE 0.000000 3200.000000
1 6.637722192629798 7.375246880699775 2.34787863340798 2.1625869449180923 2.34787863340798 2.9122120979837876 3 SUSCEPTIBLE 0.000000 3200.000000
3 6.951497697272958 7.427246545909437 1.351 5.263336149298382 1.351 4.5695042239475745 3 SUSCEPTIBLE 0.000000 3200.000000
2 7.032156148067001 7.457951275630001 1.556231594282961 1.4762531118921864 2.246558485874779 1.3475790015483735 3 SUSCEPTIBLE 0.000000 3200.000000
1 7.375246880699775 8.112771568769752 2.34787863340798 2.9122120979837876 2.34787863340798 3.6618372510494828 3 SUSCEPTIBLE 0.000000 3200.000000
3 7.427246545909437 7.902995394545916 1.351 4.5695042239475745 1.3771598598525887 4.058949677261332 3 SUSCEPTIBLE 0.000000 3200.000000
2 7.457951275630001 7.883746403193001 2.246558485874779 1.3475790015483735 2.4683404401403872 1.7911429100795901 3 SUSCEPTIBLE 0.000000 3200.000000
2 7.883746403193001 8.309541530756002 2.4683404401403872 1.7911429100795901 2.4683404401403872 2.6782707271420234 3 SUSCEPTIBLE 0.000000 3200.000000
3 7.902995394545916 8.378744243182394 1.3771598598525887 4.058949677261332 1.3193246066885107 3.5510073902828316 3 SUSCEPTIBLE 0.000000 3200.000000
1 8.112771568769752 8.85029625683973 2.34787863340798 3.6618372510494828 2.34787863340798 4.411462404115178 3 SUSCEPTIBLE 0.000000 3200.000000
2 8.309541530756002 8.735336658319003 2.4683404401403872 2.6782707271420234 2.4058765080593316 3.117414437264874 3 SUSCEPTIBLE 0.000000 3200.000000
3 8.378744243182394 8.854493091818874 1.3193246066885107 3.5510073902828316 1.3176510236737498 3.001798957313212 3 SUSCEPTIBLE 0.000000 3200.000000
2 8.735336658319003 9.161131785882004 2.4058765080593316 3.117414437264874 2.4058765080593316 3.117414437264874 3 SUSCEPTIBLE 0.000000 3200.000000
1 8.85029625683973 9.587820944909708 2.34787863340798 4.411462404115178 2.4042273571305426 5.15896671276069 3 SUSCEPTIBLE 0.000000 3200.000000
3 8.854493091818874 9.330241940455354 1.3176510236737498 3.001798957313212 1.449612966348074 2.374511951871221 3 SUSCEPTIBLE 0.000000 3200.000000
2 9.161131785882004 9.586926913445005 2.4058765080593316 3.117414437264874 2.4058765080593316 4.0045422543273075 3 SUSCEPTIBLE 0.000000 3200.000000
4 9.200000000000003 9.682216666043132 1.351 6.651 1.351 5.859518596414009 3 SUSCEPTIBLE 0.000000 3200.000000
3 9.330241940455354 9.805990789091833 1.449612966348074 2.374511951871221 1.4857461467176067 1.864566193298915 3 SUSCEPTIBLE 0.000000 3200.000000
2 9.586926913445005 10.012722041008006 2.4058765080593316 4.0045422543273075 2.4598221492896366 4.133432147043003 3 SUSCEPTIBLE 0.000000 3200.000000
1 9.587820944909708 10.325345632979687 2.4042273571305426 5.15896671276069 2.4042273571305426 5.908591865826386 3 SUSCEPTIBLE 0.000000 3200.000000
4 9.682216666043132 10.164433332086261 1.351 5.859518596414009 1.351 5.068037192828019 3 SUSCEPTIBLE 0.000000 3200.000000
3 9.805990789091833 10.281739637728313 1.4857461467176067 1.864566193298915 2.0419058707332036 1.4497299581182035 3 SUSCEPTIBLE 0.000000 3200.000000
2 10.012722041008006 10.438517168571007 2.4598221492896366 4.133432147043003 2.3955039340175164 4.950503790023792 3 SUSCEPTIBLE 0.000000 3200.000000
4 10.164433332086261 10.64664999812939 1.351 5.068037192828019 1.351 4.276555789242028 3 SUSCEPTIBLE 0.000000 3200.000000
3 10.281739637728313 10.757488486364792 2.0419058707332036 1.4497299581182035 2.363628035216572 2.064463713101731 3 SUSCEPTIBLE 0.000000 3200.000000
1 10.325345632979687 11.062870321049665 2.4042273571305426 5.908591865826386 2.8115912790293502 6.537871219725741 3 SUSCEPTIBLE 0.000000 3200.000000
2 10.438517168571007 10.864312296134008 2.3955039340175164 4.950503790023792 2.359219922899749 5.582177289544144 3 SUSCEPTIBLE 0.000000 3200.000000
4 10.64664999812939 11.12886666417252 1.351 4.276555789242028 1.351 3.4850743856560378 3 SUSCEPTIBLE 0.000000 3200.000000
3 10.757488486364792 11.233237335001272 2.363628035216572 2.064463713101731 2.3636280352165726 2.75829563845254 3 SUSCEPTIBLE 0.000000 3200.000000
5 10.800000000000004 11.346050386895563 1.351 6.101 1.3298307729666907 5.707873448735902 3 INFECTIOUS 0.000000 3200.000000
2 10.864312296134008 11.290107423697009 2.359219922899749 5.582177289544144 2.359219922899749 5.582177289544144 3 SUSCEPTIBLE 0.069577 3200.000000
1 11.062870321049665 11.800395009119644 2.8115912790293502 6.537871219725741 3.4223532622756863 6.2113535721856685 3 SUSCEPTIBLE 0.000000 3200.000000
4 11.12886666417252 11.61108333021565 1.351 3.4850743856560378 1.3593935632893084 2.7538890914381047 3 SUSCEPTIBLE 0.000000 3200.000000
3 11.233237335001272 11.708986183637752 2.3636280352165726 2.75829563845254 2.363628035216572 3.45212756380335 3 SUSCEPTIBLE 0.000000 3200.000000
2 11.290107423697009 11.71590255126001 2.359219922899749 5.582177289544144 2.384252461407477 6.4689518583167365 3 SUSCEPTIBLE 0.138791 3200.000000
5 11.346050386895563 11.892100773791121 1.3298307729666907 5.707873448735902 1.3298307729666905 4.9578041544449 3 INFECTIOUS 0.000000 3200.000000
4 11.61108333021565 12.093299996258779 1.3593935632893084 2.7538890914381047 1.3336590468761984 2.0231086038426564 3 SUSCEPTIBLE 0.000000 3200.000000
3 11.708986183637752 12.184735032274231 2.363628035216572 3.45212756380335 2.3636280352165726 4.145959489154159 3 SUSCEPTIBLE 0.000000 3200.000000
2 11.71590255126001 12.14169767882301 2.384252461407477 6.4689518583167365 2.384252461407477 6.4689518583167365 3 SUSCEPTIBLE 0.206421 3200.000000
1 11.800395009119644 12.537919697189622 3.4223532622756863 6.2113535721856685 3.473562373178804 5.661399132220833 3 SUSCEPTIBLE 0.000000 3200.000000
5 11.892100773791121 12.43815116068668 1.3298307729666905 4.9578041544449 1.4228784709384008 4.594495590739452 3 INFECTIOUS 0.000000 3200.000000
6 12.000000000000005 12.557059390834612 1.351 6.651 1.3320701455330004 5.966432251091489 3 SUSCEPTIBLE 0.067296 3200.000000
4 12.093299996258779 12.575516662301908 1.3336590468761984 2.0231086038426564 1.489565904348313 1.3922555593443853 3 SUSCEPTIBLE 0.000000 3200.000000
2 12.14169767882301 12.567492806386012 2.384252461407477 6.4689518583167365 3.023445277427635 6.6056530190776765 3 SUSCEPTIBLE 0.206421 3200.000000
3 12.184735032274231 12.66048388091071 2.3636280352165726 4.145959489154159 2.363628035216572 4.839791414504969 3 SUSCEPTIBLE 0.000000 3200.000000
5 12.43815116068668 12.984201547582238 1.4228784709384008 4.594495590739452 1.4228784709384006 3.84442629644845 3 INFECTIOUS 0.000000 3200.000000
1 12.537919697189622 13.2754443852596 3.473562373178804 5.661399132220833 3.4735623731788037 4.911773979155139 3 SUSCEPTIBLE 0.000000 3200.000000
6 12.557059390834612 13.114118781669218 1.3320701455330004 5.966432251091489 1.3320701455330006 5.132325608357475 3 SUSCEPTIBLE 0.133730 3200.000000
2 12.567492806386012 12.993287933949013 3.023445277427635 6.6056530190776765 3.4670091859588514 6.16208911054646 3 SUSCEPTIBLE 0.206421 3200.000000
4 12.575516662301908 13.057733328345037 1.489565904348313 1.3922555593443853 1.8834713419223266 1.3541870775617215 3 SUSCEPTIBLE 0.000000 3200.000000
3 12.66048388091071 13.13623272954719 2.363628035216572 4.839791414504969 2.410000344198739 5.532071957056669 3 SUSCEPTIBLE 0.000000 3200.000000
5 12.984201547582238 13.530251934477796 1.4228784709384006 3.84442629644845 1.4228784709384004 3.094357002157448 3 INFECTIOUS 0.000000 3200.000000
2 12.993287933949013 13.419083061512014 3.4670091859588514 6.16208911054646 3.3561182088260466 5.940307156280852 3 SUSCEPTIBLE 0.206421 3200.000000
4 13.057733328345037 13.539949994388166 1.8834713419223266 1.3541870775617215 2.3514386207642795 1.9925047399804483 3 SUSCEPTIBLE 0.000000 3200.000000
6 13.114118781669218 13.671178172503824 1.3320701455330006 5.132325608357475 1.3320701455330004 4.2982189656234615 3 SUSCEPTIBLE 0.198880 3200.000000
3 13.13623272954719 13.61198157818367 2.410000344198739 5.532071957056669 2.4100003441987394 6.225903882407477 3 SUSCEPTIBLE 0.000000 3200.000000
1 13.2754443852596 14.012969073329579 3.4735623731788037 4.911773979155139 3.473562373178804 4.162148826089446 3 SUSCEPTIBLE 0.000000 3200.000000
2 13.419083061512014 13.844878189075015 3.3561182088260466 5.940307156280852 3.3021387250399026 5.122487421920461 3 SUSCEPTIBLE 0.206421 3200.000000
5 13.530251934477796 14.076302321373355 1.4228784709384004 3.094357002157448 1.4228784709384001 2.344287707866446 3 INFECTIOUS 0.000000 3200.000000
4 13.539949994388166 14.022166660431296 2.3514386207642795 1.9925047399804483 2.3514386207642795 2.783986143566439 3 SUSCEPTIBLE 0.000000 3200.000000
3 13.61198157818367 14.08773042682015 2.4100003441987394 6.225903882407477 2.7569163068741442 6.572819845082881 3 SUSCEPTIBLE 0.000000 3200.000000
6 13.671178172503824 14.22823756333843 1.3320701455330004 4.2982189656234615 1.3772497201731728 3.4653368025965774 3 SUSCEPTIBLE 0.198880 3200.000000
2 13.844878189075015 14.270673316638016 3.3021387250399026 5.122487421920461 3.4389150750414563 5.31434377925528 3 SUSCEPTIBLE 0.206421 3200.000000
1 14.012969073329579 14.750493761399557 3.473562373178804 4.162148826089446 3.3318928879039653 3.42603224085941 3 SUSCEPTIBLE 0.000000 3200.000000
4 14.022166660431296 14.504383326474425 2.3514386207642795 2.783986143566439 2.349492729703812 3.354050446641029 3 SUSCEPTIBLE 0.068204 3200.000000
5 14.076302321373355 14.622352708268913 1.4228784709384001 2.344287707866446 1.4228784709384 1.5942184135754438 3 INFECTIOUS 0.000000 3200.000000
3 14.08773042682015 14.56347927545663 2.7569163068741442 6.572819845082881 3.30521892476507 6.3711937556327225 3 SUSCEPTIBLE 0.000000 3200.000000
6 14.22823756333843 14.785296954173036 1.3772497201731728 3.4653368025965774 1.4339047619367424 2.8294581317376397 3 SUSCEPTIBLE 0.198880 3200.000000
2 14.270673316638016 14.696468444201017 3.4389150750414563 5.31434377925528 3.38503203174686 4.496517685134758 3 SUSCEPTIBLE 0.206421 3200.000000
4 14.504383326474425 14.986599992517554 2.349492729703812 3.354050446641029 2.478796906477047 4.073760677396612 3 SUSCEPTIBLE 0.135348 3200.000000
3 14.56347927545663 15.039228124093109 3.30521892476507 6.3711937556327225 3.335445797729553 5.678020561700066 3 SUSCEPTIBLE 0.000000 3200.000000
5 14.622352708268913 15.168403095164471 1.4228784709384 1.5942184135754438 1.9650176201727978 1.3521520636086093 3 INFECTIOUS 0.000000 3200.000000
2 14.696468444201017 15.122263571764018 3.38503203174686 4.496517685134758 3.38503203174686 4.496517685134758 3 SUSCEPTIBLE 0.206421 3200.000000
1 14.750493761399557 15.488018449469536 3.3318928879039653 3.42603224085941 3.392778424816507 2.6788837807099974 3 SUSCEPTIBLE 0.000000 3200.000000
6 14.785296954173036 15.342356345007643 1.4339047619367424 2.8294581317376397 1.3440063326010696 2.341382977290447 3 SUSCEPTIBLE 0.198880 3200.000000
4 14.986599992517554 15.468816658560684 2.478796906477047 4.073760677396612 2.478796906477047 4.865242080982602 3 SUSCEPTIBLE 0.201423 3200.000000
3 15.039228124093109 15.514976972729588 3.335445797729553 5.678020561700066 3.335445797729553 5.678020561700066 3 SUSCEPTIBLE 0.000000 3200.000000
2 15.122263571764018 15.548058699327019 3.38503203174686 4.496517685134758 3.3838684242629307 3.8643332067187437 3 SUSCEPTIBLE 0.206421 3200.000000
5 15.168403095164471 15.71445348206003 1.9650176201727978 1.3521520636086093 2.3400522673182986 1.72718671075411 3 INFECTIOUS 0.000000 3200.000000
7 15.200000000000008 15.753686246492792 1.351 6.651 1.351 5.935315359959457 3 SUSCEPTIBLE 0.063355 3200.000000
6 15.342356345007643 15.899415735842249 1.3440063326010696 2.341382977290447 1.3773376479658026 1.925663725535962 3 SUSCEPTIBLE 0.198880 3200.000000
4 15.468816658560684 15.951033324603813 2.478796906477047 4.865242080982602 2.3828843387134215 5.249184110982705 3 SUSCEPTIBLE 0.201423 3200.000000
1 15.488018449469536 16.225543137539514 3.392778424816507 2.6788837807099974 3.3927784248165076 1.9292586276443022 3 SUSCEPTIBLE 0.000000 3200.000000
3 15.514976972729588 15.990725821366068 3.335445797729553 5.678020561700066 3.4372933537455004 5.04514615327108 3 SUSCEPTIBLE 0.000000 3200.000000
2 15.548058699327019 15.97385382689002 3.3838684242629307 3.8643332067187437 3.38386842426293 2.9772053896563095 3 SUSCEPTIBLE 0.206421 3200.000000
5 15.71445348206003 16.26050386895559 2.3400522673182986 1.72718671075411 2.395604854120357 2.277048309149567 3 INFECTIOUS 0.000000 3200.000000
7 15.753686246492792 16.30737249298558 1.351 5.935315359959457 1.36340853925463 5.590704826734238 3 SUSCEPTIBLE 0.063355 3200.000000
6 15.899415735842249 16.456475126676853 1.3773376479658026 1.925663725535962 1.7923710012504006 1.4405876557573105 3 SUSCEPTIBLE 0.264200 3200.000000
4 15.951033324603813 16.433249990646942 2.3828843387134215 5.249184110982705 2.3828843387134215 6.040665514568696 3 SUSCEPTIBLE 0.201423 3200.000000
2 15.97385382689002 16.39964895445302 3.38386842426293 2.9772053896563095 3.38386842426293 2.9772053896563095 3 SUSCEPTIBLE 0.206421 3200.000000
3 15.990725821366068 16.466474670002547 3.4372933537455004 5.04514615327108 3.437156126702308 4.722655118422268 3 SUSCEPTIBLE 0.000000 3200.000000
1 16.225543137539514 16.963067825609492 3.3927784248165076 1.9292586276443022 3.8785111418661247 1.3582931315796425 3 SUSCEPTIBLE 0.000000 3200.000000
5 16.26050386895559 16.806554255851147 2.395604854120357 2.277048309149567 2.3956048541203576 3.0271176034405687 3 INFECTIOUS 0.000000 3200.000000
7 16.30737249298558 16.861058739478363 1.36340853925463 5.590704826734238 1.36340853925463 4.875020186693693 3 SUSCEPTIBLE 0.063355 3200.000000
2 16.39964895445302 16.82544408201602 3.38386842426293 2.9772053896563095 3.35610483512334 2.5345112242671806 3 SUSCEPTIBLE 0.206421 3200.000000
4 16.433249990646942 16.91546665669007 2.3828843387134215 6.040665514568696 2.6407033376166504 6.501790494392907 3 SUSCEPTIBLE 0.201423 3200.000000
6 16.456475126676853 17.01353451751146 1.7923710012504006 1.4405876557573105 2.4024292033469026 1.9114114147745789 3 SUSCEPTIBLE 0.264200 3200.000000
3 16.466474670002547 16.942223518639025 3.437156126702308 4.722655118422268 3.3519011788249844 4.1594116606630145 3 SUSCEPTIBLE 0.000000 3200.000000
5 16.806554255851147 17.352604642746705 2.3956048541203576 3.0271176034405687 2.395604854120357 3.7771868977315695 3 INFECTIOUS 0.000000 3200.000000
2 16.82544408201602 17.25123920957902 3.35610483512334 2.5345112242671806 3.439273067972943 2.4236202471343766 3 SUSCEPTIBLE 0.206421 3200.000000
7 16.861058739478363 17.414744985971147 1.36340853925463 4.875020186693693 1.36340853925463 4.15933554665315 3 SUSCEPTIBLE 0.063355 3200.000000
4 16.91546665669007 17.3976833227332 2.6407033376166504 6.501790494392907 3.0088765492877134 6.590067907010333 3 SUSCEPTIBLE 0.201423 3200.000000
3 16.942223518639025 17.417972367275503 3.3519011788249844 4.1594116606630145 3.351901178824984 3.465579735312205 3 SUSCEPTIBLE 0.000000 3200.000000
1 16.963067825609492 17.70059251367947 3.8785111418661247 1.3582931315796425 4.399520230298955 1.5416555836981591 3 SUSCEPTIBLE 0.000000 3200.000000
6 17.01353451751146 17.570593908346066 2.4024292033469026 1.9114114147745789 2.355971973986802 2.6806238352674816 3 SUSCEPTIBLE 0.264200 3200.000000
2 17.25123920957902 17.677034337142018 3.439273067972943 2.4236202471343766 3.440434356014802 1.7446430042775618 3 SUSCEPTIBLE 0.206421 3200.000000
5 17.352604642746705 17.898655029642264 2.395604854120357 3.7771868977315695 2.3956048541203576 4.527256192022572 3 INFECTIOUS 0.000000 3200.000000
4 17.3976833227332 17.87989998877633 3.0088765492877134 6.590067907010333 3.4046172510807087 6.194327205217338 3 SUSCEPTIBLE 0.201423 3200.000000
7 17.414744985971147 17.96843123246393 1.36340853925463 4.15933554665315 1.36340853925463 3.443650906612607 3 SUSCEPTIBLE 0.063355 3200.000000
3 17.417972367275503 17.89372121591198 3.351901178824984 3.465579735312205 3.4235405339742107 2.8285783661578168 3 SUSCEPTIBLE 0.000000 3200.000000
6 17.570593908346066 18.127653299180672 2.355971973986802 2.6806238352674816 2.355971973986802 3.5147304780014954 3 SUSCEPTIBLE 0.325258 3200.000000
2 17.677034337142018 18.102829464705017 3.440434356014802 1.7446430042775618 3.440434356014802 1.7446430042775618 3 SUSCEPTIBLE 0.206421 3200.000000
1 17.70059251367947 18.43811720174945 4.399520230298955 1.5416555836981591 4.399520230298956 2.2912807367638544 3 SUSCEPTIBLE 0.000000 3200.000000
4 17.87989998877633 18.36211665481946 3.4046172510807087 6.194327205217338 3.3111017298261465 5.469098114743339 3 SUSCEPTIBLE 0.201423 3200.000000
3 17.89372121591198 18.36947006454846 3.4235405339742107 2.8285783661578168 3.4235405339742107 2.8285783661578168 3 SUSCEPTIBLE 0.000000 3200.000000
5 17.898655029642264 18.444705416537822 2.3956048541203576 4.527256192022572 2.395604854120357 5.277325486313574 3 INFECTIOUS 0.000000 3200.000000
7 17.96843123246393 18.522117478956716 1.36340853925463 3.443650906612607 1.36340853925463 2.727966266572064 3 SUSCEPTIBLE 0.122837 3200.000000
8 18.0 18.590729619072945 1.351 6.651 1.3510000000000002 5.900268713686071 3 SUSCEPTIBLE 0.000000 3200.000000
2 18.102829464705017 18.528624592268017 3.440434356014802 1.7446430042775618 3.440434356014802 1.7446430042775618 3 SUSCEPTIBLE 0.206421 3200.000000
6 18.127653299180672 18.684712690015278 2.355971973986802 3.5147304780014954 2.355971973986802 4.348837120735509 3 SUSCEPTIBLE 0.325258 3200.000000
4 18.36211665481946 18.84433332086259 3.3111017298261465 5.469098114743339 3.3751962771525776 4.889457326208736 3 SUSCEPTIBLE 0.201423 3200.000000
3 18.36947006454846 18.845218913184937 3.4235405339742107 2.8285783661578168 3.4235405339742107 2.8285783661578168 3 SUSCEPTIBLE 0.000000 3200.000000
1 18.43811720174945 19.175641889819428 4.399520230298956 2.2912807367638544 4.399520230298955 3.0409058898295496 3 SUSCEPTIBLE 0.000000 3200.000000
5 18.444705416537822 18.99075580343338 2.395604854120357 5.277325486313574 2.3956048541203576 6.027394780604576 3 INFECTIOUS 0.000000 3200.000000
7 18.522117478956716 19.0758037254495 1.36340853925463 2.727966266572064 1.36340853925463 2.0122816265315198 3 SUSCEPTIBLE 0.373072 3200.000000
2 18.528624592268017 18.954419719831016 3.440434356014802 1.7446430042775618 4.267351429288842 1.6151660881352634 3 SUSCEPTIBLE 0.206421 3200.000000
8 18.590729619072945 19.18145923814589 1.3510000000000002 5.900268713686071 1.351 5.149537427372142 3 SUSCEPTIBLE 0.000000 3200.000000
6 18.684712690015278 19.241772080849884 2.355971973986802 4.348837120735509 2.355971973986802 4.348837120735509 3 SUSCEPTIBLE 0.325258 3200.000000
4 18.84433332086259 19.326549986905718 3.3751962771525776 4.889457326208736 3.4384742942859674 4.322912545384127 3 SUSCEPTIBLE 0.332845 3200.000000
3 18.845218913184937 19.320967761821414 3.4235405339742107 2.8285783661578168 3.320858062273768 2.1423866650702132 3 SUSCEPTIBLE 0.065440 3200.000000
2 18.954419719831016 19.380214847394015 4.267351429288842 1.6151660881352634 4.456762485701463 1.8609060387751866 3 SUSCEPTIBLE 0.206421 3200.000000
5 18.99075580343338 19.53680619032894 2.3956048541203576 6.027394780604576 2.612109338052746 6.535882416371246 3 INFECTIOUS 0.000000 3200.000000
7 19.0758037254495 19.629489971942284 1.36340853925463 2.0122816265315198 1.6536366062468755 1.3580858048390343 3 SUSCEPTIBLE 0.430045 3200.000000
1 19.175641889819428 19.913166577889406 4.399520230298955 3.0409058898295496 4.399520230298956 3.790531042895245 3 SUSCEPTIBLE 0.000000 3200.000000
8 19.18145923814589 19.772188857218836 1.351 5.149537427372142 1.4442528471458667 4.785939747839075 3 SUSCEPTIBLE 0.000000 3200.000000
6 19.241772080849884 19.79883147168449 2.355971973986802 4.348837120735509 2.408382457315246 5.117666856917484 3 SUSCEPTIBLE 0.325258 3200.000000
3 19.320967761821414 19.796716610457892 3.320858062273768 2.1423866650702132 3.420337089354094 1.6409345670781383 3 SUSCEPTIBLE 0.065440 3200.000000
4 19.326549986905718 19.808766652948847 3.4384742942859674 4.322912545384127 3.4434670270042838 4.191425575048901 3 SUSCEPTIBLE 0.332845 3200.000000
2 19.380214847394015 19.806009974957014 4.456762485701463 1.8609060387751866 4.4567624857014625 2.74803385583762 3 SUSCEPTIBLE 0.206421 3200.000000
5 19.53680619032894 20.082856577224497 2.612109338052746 6.535882416371246 3.320064027816549 6.390130991287313 3 INFECTIOUS 0.000000 3200.000000
7 19.629489971942284 20.18317621843507 1.6536366062468755 1.3580858048390343 2.1625008757957604 1.4403738711865914 3 SUSCEPTIBLE 0.430045 3200.000000
8 19.772188857218836 20.36291847629178 1.4442528471458667 4.785939747839075 1.362673535392994 4.238840070105651 3 SUSCEPTIBLE 0.175916 3200.000000
3 19.796716610457892 20.27246545909437 3.420337089354094 1.6409345670781383 4.039482516018105 1.4749168506988268 3 SUSCEPTIBLE 0.065440 3200.000000
6 19.79883147168449 20.355890862519097 2.408382457315246 5.117666856917484 2.408382457315246 5.951773499651498 3 SUSCEPTIBLE 0.444687 3200.000000
2 19.806009974957014 20.231805102520013 4.4567624857014625 2.74803385583762 4.4567624857014625 2.74803385583762 3 SUSCEPTIBLE 0.206421 3200.000000
4 19.808766652948847 20.290983318991977 3.4434670270042838 4.191425575048901 3.3449615766629592 3.8081405905939048 3 SUSCEPTIBLE 0.332845 3200.000000
1 19.913166577889406 20.650691265959384 4.399520230298956 3.790531042895245 4.399520230298955 4.5401561959609396 3 SUSCEPTIBLE 0.000000 3200.000000
5 20.082856577224497 20.628906964120056 3.320064027816549 6.390130991287313 3.4193383514511604 5.704305128156108 3 INFECTIOUS 0.000000 3200.000000
7 20.18317621843507 20.736862464927853 2.1625008757957604 1.4403738711865914 2.451611907505706 1.881380858892534 3 SUSCEPTIBLE 0.430045 3200.000000
2 20.231805102520013 20.657600230083013 4.4567624857014625 2.74803385583762 4.345871508568658 3.1915977643688365 3 SUSCEPTIBLE 0.206421 3200.000000
3 20.27246545909437 20.748214307730848 4.039482516018105 1.4749168506988268 4.432613388474974 2.046625568279128 3 SUSCEPTIBLE 0.065440 3200.000000
4 20.290983318991977 20.773199985035106 3.3449615766629592 3.8081405905939048 3.398823156588014 3.078893501745938 3 SUSCEPTIBLE 0.332845 3200.000000
6 20.355890862519097 20.912950253353703 2.408382457315246 5.951773499651498 2.8542395925186224 6.656716977131251 3 SUSCEPTIBLE 0.499908 3200.000000
8 20.36291847629178 20.953648095364727 1.362673535392994 4.238840070105651 1.3626735353929942 3.4881087837917217 3 SUSCEPTIBLE 0.295018 3200.000000
5 20.628906964120056 21.174957351015614 3.4193383514511604 5.704305128156108 3.3144840353602634 5.119910956970278 3 INFECTIOUS 0.000000 3200.000000
1 20.650691265959384 21.388215954029363 4.399520230298955 4.5401561959609396 4.399520230298956 5.289781349026634 3 SUSCEPTIBLE 0.000000 3200.000000
2 20.657600230083013 21.083395357646012 4.345871508568658 3.1915977643688365 4.423770346673315 4.075298808177149 3 SUSCEPTIBLE 0.206421 3200.000000
7 20.736862464927853 21.290548711420637 2.451611907505706 1.881380858892534 2.4516119075057055 2.5970654989330773 3 SUSCEPTIBLE 0.430045 3200.000000
3 20.748214307730848 21.223963156367326 4.432613388474974 2.046625568279128 4.432613388474975 2.740457493629937 3 SUSCEPTIBLE 0.065440 3200.000000
4 20.773199985035106 21.255416651078235 3.398823156588014 3.078893501745938 3.3430334271057203 2.289380792344283 3 SUSCEPTIBLE 0.332845 3200.000000
6 20.912950253353703 21.47000964418831 2.8542395925186224 6.656716977131251 3.2333241680244798 6.482853934834174 3 SUSCEPTIBLE 0.608821 3200.000000
8 20.953648095364727 21.544377714437672 1.3626735353929942 3.4881087837917217 1.362673535392994 2.737377497477793 3 SUSCEPTIBLE 0.528213 3200.000000
2 21.083395357646012 21.50919048520901 4.423770346673315 4.075298808177149 4.344426911325699 4.222501823061824 3 SUSCEPTIBLE 0.206421 3200.000000
5 21.174957351015614 21.721007737911172 3.3144840353602634 5.119910956970278 3.3576099411327593 4.687463812669886 3 INFECTIOUS 0.000000 3200.000000
9 21.19999999999999 21.74763048473953 1.351 6.651 1.3260936183497283 5.960813042104498 3 SUSCEPTIBLE 0.054179 3200.000000
3 21.223963156367326 21.699712005003803 4.432613388474975 2.740457493629937 4.44586440227126 3.1422471544256627 3 SUSCEPTIBLE 0.065440 3200.000000
4 21.255416651078235 21.737633317121364 3.3430334271057203 2.289380792344283 3.3833877603277736 1.707604991437954 3 SUSCEPTIBLE 0.332845 3200.000000
7 21.290548711420637 21.84423495791342 2.4516119075057055 2.5970654989330773 2.451611907505706 3.3127501389736214 3 SUSCEPTIBLE 0.430045 3200.000000
1 21.388215954029363 22.12574064209934 4.399520230298956 5.289781349026634 4.399520230298955 6.03940650209233 3 SUSCEPTIBLE 0.000000 3200.000000
6 21.47000964418831 22.027069035022915 3.2333241680244798 6.482853934834174 3.4150806824599047 5.73398105412567 3 SUSCEPTIBLE 0.608821 3200.000000
2 21.50919048520901 21.93498561277201 4.344426911325699 4.222501823061824 4.406617860311464 5.1074470471690585 3 SUSCEPTIBLE 0.206421 3200.000000
8 21.544377714437672 22.135107333510618 1.362673535392994 2.737377497477793 1.3626735353929942 1.9866462111638654 3 SUSCEPTIBLE 0.641754 3200.000000
3 21.699712005003803 22.17546085364028 4.44586440227126 3.1422471544256627 4.445864402271259 3.8360790797764728 3 SUSCEPTIBLE 0.065440 3200.000000
5 21.721007737911172 22.26705812480673 3.3576099411327593 4.687463812669886 3.35760994113276 3.937394518378884 3 INFECTIOUS 0.000000 3200.000000
4 21.737633317121364 22.219849983164494 3.3833877603277736 1.707604991437954 4.065271884266927 1.4435284345363837 3 SUSCEPTIBLE 0.332845 3200.000000
9 21.74763048473953 22.295260969479074 1.3260936183497283 5.960813042104498 1.3260936183497283 5.11963387698821 3 SUSCEPTIBLE 0.107934 3200.000000
7 21.84423495791342 22.397921204406206 2.451611907505706 3.3127501389736214 2.330935209612682 4.018187335735742 3 SUSCEPTIBLE 0.541978 3200.000000
2 21.93498561277201 22.36078074033501 4.406617860311464 5.1074470471690585 4.406617860311464 5.1074470471690585 3 SUSCEPTIBLE 0.206421 3200.000000
6 22.027069035022915 22.58412842585752 3.4150806824599047 5.73398105412567 3.3358601821094482 4.903644975313463 3 SUSCEPTIBLE 0.608821 3200.000000
1 22.12574064209934 22.86326533016932 4.399520230298955 6.03940650209233 4.35266865823235 6.507922222758388 3 SUSCEPTIBLE 0.068536 3200.000000
8 22.135107333510618 22.725836952583563 1.3626735353929942 1.9866462111638654 1.6946699180526903 1.486653775572511 3 SUSCEPTIBLE 0.641754 3200.000000
3 22.17546085364028 22.65120970227676 4.445864402271259 3.8360790797764728 4.445864402271259 3.8360790797764728 3 SUSCEPTIBLE 0.065440 3200.000000
4 22.219849983164494 22.702066649207623 4.065271884266927 1.4435284345363837 4.336971083493393 2.186914173814551 3 SUSCEPTIBLE 0.332845 3200.000000
5 22.26705812480673 22.81310851170229 3.35760994113276 3.937394518378884 3.3576099411327593 3.187325224087882 3 INFECTIOUS 0.000000 3200.000000
9 22.295260969479074 22.842891454218616 1.3260936183497283 5.11963387698821 1.3260936183497283 4.278454711871923 3 SUSCEPTIBLE 0.107934 3200.000000
2 22.36078074033501 22.78657586789801 4.406617860311464 5.1074470471690585 4.411618398850225 5.517216153202082 3 SUSCEPTIBLE 0.274956 3200.000000
7 22.397921204406206 22.95160745089899 2.330935209612682 4.018187335735742 2.3309352096126816 4.733871975776287 3 SUSCEPTIBLE 0.651672 3200.000000
6 22.58412842585752 23.141187816692128 3.3358601821094482 4.903644975313463 3.422352059577843 4.309135015555106 3 SUSCEPTIBLE 0.608821 3200.000000
3 22.65120970227676 23.126958550913237 4.445864402271259 3.8360790797764728 4.44586440227126 4.529911005127282 3 SUSCEPTIBLE 0.065440 3200.000000
4 22.702066649207623 23.184283315250752 4.336971083493393 2.186914173814551 4.400980824572701 2.915340655645228 3 SUSCEPTIBLE 0.332845 3200.000000
8 22.725836952583563 23.31656657165651 1.6946699180526903 1.486653775572511 2.4407352514263154 1.5702240010638138 3 SUSCEPTIBLE 0.641754 3200.000000
2 22.78657586789801 23.212370995461008 4.411618398850225 5.517216153202082 4.411618398850225 5.517216153202082 3 SUSCEPTIBLE 0.341802 3200.000000
5 22.81310851170229 23.359158898597848 3.3576099411327593 3.187325224087882 3.3576099411327593 2.43725592979688 3 INFECTIOUS 0.000000 3200.000000
9 22.842891454218616 23.39052193895816 1.3260936183497283 4.278454711871923 1.3260936183497283 3.437275546755636 3 SUSCEPTIBLE 0.107934 3200.000000
1 22.86326533016932 23.600790018239298 4.35266865823235 6.507922222758388 4.35266865823235 6.507922222758388 3 SUSCEPTIBLE 0.068536 3200.000000
7 22.95160745089899 23.505293697391775 2.3309352096126816 4.733871975776287 2.3946875980967848 5.446711464688437 3 SUSCEPTIBLE 1.100105 3200.000000
3 23.126958550913237 23.602707399549715 4.44586440227126 4.529911005127282 4.44586440227126 4.529911005127282 3 SUSCEPTIBLE 0.130625 3200.000000
6 23.141187816692128 23.698247207526734 3.422352059577843 4.309135015555106 3.373772885694648 3.6964774638727986 3 SUSCEPTIBLE 0.608821 3200.000000
4 23.184283315250752 23.66649998129388 4.400980824572701 2.915340655645228 4.39223788951451 3.310984768633379 3 SUSCEPTIBLE 0.332845 3200.000000
2 23.212370995461008 23.638166123024007 4.411618398850225 5.517216153202082 4.411618398850225 5.517216153202082 3 SUSCEPTIBLE 0.471153 3200.000000
8 23.31656657165651 23.907296190729454 2.4407352514263154 1.5702240010638138 2.42078022425115 2.2635221500814495 3 SUSCEPTIBLE 0.641754 3200.000000
5 23.359158898597848 23.905209285493406 3.3576099411327593 2.43725592979688 3.35760994113276 1.6871866355058782 3 INFECTIOUS 0.000000 3200.000000
9 23.39052193895816 23.9381524236977 1.3260936183497283 3.437275546755636 1.3260936183497283 2.5960963816393487 3 SUSCEPTIBLE 0.107934 3200.000000
7 23.505293697391775 24.05897994388456 2.3946875980967848 5.446711464688437 2.3946875980967843 6.162396104728982 3 SUSCEPTIBLE 1.268695 3200.000000
1 23.600790018239298 24.338314706309276 4.35266865823235 6.507922222758388 4.35266865823235 6.507922222758388 3 SUSCEPTIBLE 0.068536 3200.000000
3 23.602707399549715 24.078456248186193 4.44586440227126 4.529911005127282 4.44586440227126 4.529911005127282 3 SUSCEPTIBLE 0.257961 3200.000000
2 23.638166123024007 24.063961250587006 4.411618398850225 5.517216153202082 4.411618398850225 5.517216153202082 3 SUSCEPTIBLE 0.534323 3200.000000
4 23.66649998129388 24.14871664733701 4.39223788951451 3.310984768633379 4.39223788951451 3.310984768633379 3 SUSCEPTIBLE 0.332845 3200.000000
6 23.698247207526734 24.25530659836134 3.373772885694648 3.6964774638727986 3.394652028417643 3.0822517128921953 3 SUSCEPTIBLE 0.723263 3200.000000
5 23.905209285493406 24.451259672388964 3.35760994113276 1.6871866355058782 3.553635220638866 1.531494378300724 3 INFECTIOUS 0.000000 3200.000000
8 23.907296190729454 24.4980258098024 2.42078022425115 2.2635221500814495 2.334115451688882 3.0092343475459247 3 SUSCEPTIBLE 0.742000 3200.000000
9 23.9381524236977 24.485782908437244 1.3260936183497283 2.5960963816393487 1.4286705690695567 1.7611949760789343 3 SUSCEPTIBLE 0.107934 3200.000000
7 24.05897994388456 24.612666190377343 2.3946875980967843 6.162396104728982 2.5961241686478522 6.491138256981037 3 SUSCEPTIBLE 1.268695 3200.000000
2 24.063961250587006 24.489756378150005 4.411618398850225 5.517216153202082 4.411618398850225 5.517216153202082 3 SUSCEPTIBLE 0.534323 3200.000000
3 24.078456248186193 24.55420509682267 4.44586440227126 4.529911005127282 4.44586440227126 4.529911005127282 3 SUSCEPTIBLE 0.320589 3200.000000
4 24.14871664733701 24.63093331338014 4.39223788951451 3.310984768633379 4.39223788951451 3.310984768633379 3 SUSCEPTIBLE 0.332845 3200.000000
6 24.25530659836134 24.812365989195946 3.394652028417643 3.0822517128921953 3.394652028417643 3.0822517128921953 3 SUSCEPTIBLE 0.773826 3200.000000
1 24.338314706309276 25.075839394379255 4.35266865823235 6.507922222758388 4.35266865823235 6.507922222758388 3 SUSCEPTIBLE 0.068536 3200.000000
10 24.399999999999977 25.26260263243865 1.351 6.651 1.3509999999999998 6.092126263332354 3 SUSCEPTIBLE 0.000000 3200.000000
5 24.451259672388964 24.997310059284523 3.553635220638866 1.531494378300724 4.295894670078928 1.4235367201419011 3 INFECTIOUS 0.000000 3200.000000
9 24.485782908437244 25.033413393176787 1.4286705690695567 1.7611949760789343 2.248097877088772 1.5711389982773507 3 SUSCEPTIBLE 0.203555 3200.000000
2 24.489756378150005 24.915551505713005 4.411618398850225 5.517216153202082 4.411618398850225 5.517216153202082 3 SUSCEPTIBLE 0.534323 3200.000000
8 24.4980258098024 25.088755428875345 2.334115451688882 3.0092343475459247 2.3341154516888816 3.7599656338598533 3 SUSCEPTIBLE 0.938361 3200.000000
3 24.55420509682267 25.029953945459148 4.44586440227126 4.529911005127282 4.44586440227126 4.529911005127282 3 SUSCEPTIBLE 0.382916 3200.000000
7 24.612666190377343 25.166352436870127 2.5961241686478522 6.491138256981037 3.036694200578475 6.535820963402818 3 SUSCEPTIBLE 1.268695 3200.000000
4 24.63093331338014 25.11314997942327 4.39223788951451 3.310984768633379 4.39223788951451 3.310984768633379 3 SUSCEPTIBLE 0.332845 3200.000000
6 24.812365989195946 25.369425380030552 3.394652028417643 3.0822517128921953 3.467739561191452 2.4480516731857955 3 SUSCEPTIBLE 0.873799 3200.000000
2 24.915551505713005 25.341346633276004 4.411618398850225 5.517216153202082 4.411618398850225 5.517216153202082 3 SUSCEPTIBLE 0.534323 3200.000000
5 24.997310059284523 25.54336044618008 4.295894670078928 1.4235367201419011 4.351175164916655 1.767756075468315 3 INFECTIOUS 0.000000 3200.000000
3 25.029953945459148 25.505702794095626 4.44586440227126 4.529911005127282 4.44586440227126 4.529911005127282 3 SUSCEPTIBLE 0.382916 3200.000000
9 25.033413393176787 25.58104387791633 2.248097877088772 1.5711389982773507 2.331462783749519 2.1852985642208163 3 SUSCEPTIBLE 0.203555 3200.000000
1 25.075839394379255 25.813364082449233 4.35266865823235 6.507922222758388 4.35266865823235 6.507922222758388 3 SUSCEPTIBLE 0.068536 3200.000000
8 25.088755428875345 25.67948504794829 2.3341154516888816 3.7599656338598533 2.3479226128317534 4.510569941435914 3 SUSCEPTIBLE 1.035236 3200.000000
4 25.11314997942327 25.5953666454664 4.39223788951451 3.310984768633379 4.39223788951451 3.310984768633379 3 SUSCEPTIBLE 0.332845 3200.000000
7 25.166352436870127 25.72003868336291 3.036694200578475 6.535820963402818 3.3963425230217927 6.052314261701337 3 SUSCEPTIBLE 1.268695 3200.000000
10 25.26260263243865 26.125205264877323 1.3509999999999998 6.092126263332354 1.351 5.5332525266647075 3 SUSCEPTIBLE 0.000000 3200.000000
2 25.341346633276004 25.767141760839003 4.411618398850225 5.517216153202082 4.411618398850225 5.517216153202082 3 SUSCEPTIBLE 0.534323 3200.000000
6 25.369425380030552 25.92648477086516 3.467739561191452 2.4480516731857955 3.467739561191452 2.4480516731857955 3 SUSCEPTIBLE 0.922594 3200.000000
3 25.505702794095626 25.981451642732104 4.44586440227126 4.529911005127282 4.44586440227126 4.529911005127282 3 SUSCEPTIBLE 0.382916 3200.000000
5 25.54336044618008 26.08941083307564 4.351175164916655 1.767756075468315 4.351175164916655 1.767756075468315 3 INFECTIOUS 0.000000 3200.000000
9 25.58104387791633 26.12867436265587 2.331462783749519 2.1852985642208163 2.331462783749519 3.0264777293371035 3 SUSCEPTIBLE 0.298793 3200.000000
4 25.5953666454664 26.077583311509528 4.39223788951451 3.310984768633379 4.432886953861774 3.428830462966834 3 SUSCEPTIBLE 0.332845 3200.000000
8 25.67948504794829 26.270214667021236 2.3479226128317534 4.510569941435914 2.347922612831753 5.261301227749843 3 SUSCEPTIBLE 1.191527 3200.000000
7 25.72003868336291 26.273724929855696 3.3963425230217927 6.052314261701337 3.475826150835257 5.53101328839372 3 SUSCEPTIBLE 1.328835 3200.000000
2 25.767141760839003 26.192936888402002 4.411618398850225 5.517216153202082 4.411618398850225 5.517216153202082 3 SUSCEPTIBLE 0.534323 3200.000000
1 25.813364082449233 26.55088877051921 4.35266865823235 6.507922222758388 4.35266865823235 6.507922222758388 3 SUSCEPTIBLE 0.068536 3200.000000
6 25.92648477086516 26.483544161699765 3.467739561191452 2.4480516731857955 3.3776231095419957 1.6827249147731034 3 SUSCEPTIBLE 0.922594 3200.000000
3 25.981451642732104 26.45720049136858 4.44586440227126 4.529911005127282 4.44586440227126 4.529911005127282 3 SUSCEPTIBLE 0.382916 3200.000000
4 26.077583311509528 26.559799977552657 4.432886953861774 3.428830462966834 4.432886953861774 3.428830462966834 3 SUSCEPTIBLE 0.332845 3200.000000
5 26.08941083307564 26.635461219971198 4.351175164916655 1.767756075468315 4.356031866449099 2.3835688786483518 3 INFECTIOUS 0.000000 3200.000000
10 26.125205264877323 26.987807897315996 1.351 5.5332525266647075 1.326226579904656 5.017515172325727 3 SUSCEPTIBLE 0.000000 3200.000000
9 26.12867436265587 26.676304847395414 2.331462783749519 3.0264777293371035 2.331462783749519 3.8676568944533907 3 SUSCEPTIBLE 0.392533 3200.000000
2 26.192936888402002 26.618732015965 4.411618398850225 5.517216153202082 4.411618398850225 5.517216153202082 3 SUSCEPTIBLE 0.593619 3200.000000
8 26.270214667021236 26.86094428609418 2.347922612831753 5.261301227749843 2.429023200631165 5.718681908817892 3 SUSCEPTIBLE 1.191527 3200.000000
7 26.273724929855696 26.82741117634848 3.475826150835257 5.53101328839372 3.3763818949579743 4.822271202749742 3 SUSCEPTIBLE 1.388132 3200.000000
3 26.45720049136858 26.93294934000506 4.44586440227126 4.529911005127282 4.44586440227126 4.529911005127282 3 SUSCEPTIBLE 0.382916 3200.000000
6 26.483544161699765 27.04060355253437 3.3776231095419957 1.6827249147731034 3.5903981668775202 1.4447865941341096 3 SUSCEPTIBLE 0.922594 3200.000000
1 26.55088877051921 27.28841345858919 4.35266865823235 6.507922222758388 4.35266865823235 6.507922222758388 3 SUSCEPTIBLE 0.068536 3200.000000
4 26.559799977552657 27.042016643595787 4.432886953861774 3.428830462966834 4.432886953861774 3.428830462966834 3 SUSCEPTIBLE 0.332845 3200.000000
2 26.618732015965 27.044527143528 4.411618398850225 5.517216153202082 4.411618398850225 5.517216153202082 3 SUSCEPTIBLE 0.652141 3200.000000
5 26.635461219971198 27.181511606866756 4.356031866449099 2.3835688786483518 4.356031866449099 2.3835688786483518 3 INFECTIOUS 0.000000 3200.000000
9 26.676304847395414 27.223935332134957 2.331462783749519 3.8676568944533907 2.370221136023305 4.707942666054196 3 SUSCEPTIBLE 0.392533 3200.000000
7 26.82741117634848 27.381097422841265 3.3763818949579743 4.822271202749742 3.3763818949579747 4.106586562709197 3 SUSCEPTIBLE 1.595739 3200.000000
8 26.86094428609418 27.451673905167127 2.429023200631165 5.718681908817892 2.4267049917908516 6.271825531568677 3 SUSCEPTIBLE 1.191527 3200.000000
3 26.93294934000506 27.408698188641537 4.44586440227126 4.529911005127282 4.44586440227126 4.529911005127282 3 SUSCEPTIBLE 0.440144 3200.000000
10 26.987807897315996 27.85041052975467 1.326226579904656 5.017515172325727 1.4508626725461142 4.686733408889648 3 SUSCEPTIBLE 0.278773 3200.000000
6 27.04060355253437 27.597662943368977 3.5903981668775202 1.4447865941341096 4.27228898438705 1.3814126623324963 3 SUSCEPTIBLE 0.922594 3200.000000
4 27.042016643595787 27.524233309638916 4.432886953861774 3.428830462966834 4.432886953861774 3.428830462966834 3 SUSCEPTIBLE 0.332845 3200.000000
2 27.044527143528 27.470322271091 4.411618398850225 5.517216153202082 4.411618398850225 5.517216153202082 3 SUSCEPTIBLE 0.709369 3200.000000
5 27.181511606866756 27.727561993762315 4.356031866449099 2.3835688786483518 4.356031866449099 2.3835688786483518 3 INFECTIOUS 0.000000 3200.000000
9 27.223935332134957 27.7715658168745 2.370221136023305 4.707942666054196 2.3437785462089495 5.1946063272191365 3 SUSCEPTIBLE 0.392533 3200.000000
1 27.28841345858919 28.02593814665917 4.35266865823235 6.507922222758388 4.35266865823235 6.507922222758388 3 SUSCEPTIBLE 0.068536 3200.000000
7 27.381097422841265 27.93478366933405 3.3763818949579747 4.106586562709197 3.3763818949579743 3.390901922668654 3 SUSCEPTIBLE 1.696356 3200.000000
3 27.408698188641537 27.884447037278015 4.44586440227126 4.529911005127282 4.346098710409553 4.493902078943763 3 SUSCEPTIBLE 0.496072 3200.000000
8 27.451673905167127 28.042403524240072 2.4267049917908516 6.271825531568677 2.938678401276657 6.633423875513818 3 SUSCEPTIBLE 1.191527 3200.000000
2 27.470322271091 27.896117398654 4.411618398850225 5.517216153202082 4.411618398850225 5.517216153202082 3 SUSCEPTIBLE 0.765297 3200.000000
4 27.524233309638916 28.006449975682045 4.432886953861774 3.428830462966834 4.432886953861774 3.428830462966834 3 SUSCEPTIBLE 0.332845 3200.000000
6 27.597662943368977 28.154722334203584 4.27228898438705 1.3814126623324963 3.829695460728528 1.3607693774604654 3 SUSCEPTIBLE 0.922594 3200.000000
5 27.727561993762315 28.273612380657873 4.356031866449099 2.3835688786483518 4.356031866449099 2.3835688786483518 3 INFECTIOUS 0.000000 3200.000000
9 27.7715658168745 28.319196301614042 2.3437785462089495 5.1946063272191365 2.4489259418484854 5.61519590977728 3 SUSCEPTIBLE 0.392533 3200.000000
10 27.85041052975467 28.71301316219334 1.4508626725461142 4.686733408889648 1.450862672546114 4.127859672222002 3 SUSCEPTIBLE 0.549795 3200.000000
3 27.884447037278015 28.360195885914493 4.346098710409553 4.493902078943763 4.346098710409553 4.493902078943763 3 SUSCEPTIBLE 0.551257 3200.000000
2 27.896117398654 28.321912526216998 4.411618398850225 5.517216153202082 4.411618398850225 5.517216153202082 3 SUSCEPTIBLE 0.820482 3200.000000
7 27.93478366933405 28.488469915826833 3.3763818949579743 3.390901922668654 3.3543995877820523 2.6755549563920185 3 SUSCEPTIBLE 1.696356 3200.000000
4 28.006449975682045 28.488666641725175 4.432886953861774 3.428830462966834 4.432886953861774 3.428830462966834 3 SUSCEPTIBLE 0.332845 3200.000000
1 28.02593814665917 28.763462834729147 4.35266865823235 6.507922222758388 4.35266865823235 6.507922222758388 3 SUSCEPTIBLE 0.068536 3200.000000
8 28.042403524240072 28.633133143313017 2.938678401276657 6.633423875513818 3.342024647741217 6.254893761857005 3 SUSCEPTIBLE 1.394957 3200.000000
6 28.154722334203584 28.71178172503819 3.829695460728528 1.3607693774604654 3.829695460728528 1.3607693774604654 3 SUSCEPTIBLE 1.056065 3200.000000
5 28.273612380657873 28.81966276755343 4.356031866449099 2.3835688786483518 4.356031866449099 2.3835688786483518 3 INFECTIOUS 0.000000 3200.000000
9 28.319196301614042 28.866826786353585 2.4489259418484854 5.61519590977728 2.3437785462089495 6.035785492335424 3 SUSCEPTIBLE 0.537094 3200.000000
2 28.321912526216998 28.747707653779997 4.411618398850225 5.517216153202082 4.411618398850225 5.517216153202082 3 SUSCEPTIBLE 0.820482 3200.000000
3 28.360195885914493 28.83594473455097 4.346098710409553 4.493902078943763 4.346098710409553 4.493902078943763 3 SUSCEPTIBLE 0.605817 3200.000000
7 28.488469915826833 29.042156162319618 3.3543995877820523 2.6755549563920185 3.341368216397478 2.33096741335536 3 SUSCEPTIBLE 1.696356 3200.000000
4 28.488666641725175 28.970883307768304 4.432886953861774 3.428830462966834 4.432886953861774 3.428830462966834 3 SUSCEPTIBLE 0.332845 3200.000000
8 28.633133143313017 29.223862762385963 3.342024647741217 6.254893761857005 3.3420246477412165 5.504162475543076 3 SUSCEPTIBLE 1.448942 3200.000000
6 28.71178172503819 29.268841115872796 3.829695460728528 1.3607693774604654 3.829695460728528 1.3607693774604654 3 SUSCEPTIBLE 1.121753 3200.000000
10 28.71301316219334 29.575615794632014 1.450862672546114 4.127859672222002 1.4508626725461142 3.5689859355543554 3 SUSCEPTIBLE 0.636701 3200.000000
2 28.747707653779997 29.173502781342997 4.411618398850225 5.517216153202082 4.411618398850225 5.517216153202082 3 SUSCEPTIBLE 0.820482 3200.000000
1 28.763462834729147 29.500987522799125 4.35266865823235 6.507922222758388 4.35266865823235 6.507922222758388 3 SUSCEPTIBLE 0.068536 3200.000000
5 28.81966276755343 29.36571315444899 4.356031866449099 2.3835688786483518 4.457040111438708 2.3849828369896464 3 INFECTIOUS 0.000000 3200.000000
3 28.83594473455097 29.31169358318745 4.346098710409553 4.493902078943763 4.346098710409553 4.493902078943763 3 SUSCEPTIBLE 0.659802 3200.000000
9 28.866826786353585 29.414457271093127 2.3437785462089495 6.035785492335424 2.6460212133239756 6.629080987021972 3 SUSCEPTIBLE 0.736915 3200.000000
4 28.970883307768304 29.453099973811433 4.432886953861774 3.428830462966834 4.432886953861774 3.428830462966834 3 SUSCEPTIBLE 0.332845 3200.000000
7 29.042156162319618 29.595842408812402 3.341368216397478 2.33096741335536 3.341368216397478 2.33096741335536 3 SUSCEPTIBLE 1.696356 3200.000000
2 29.173502781342997 29.599297908905996 4.411618398850225 5.517216153202082 4.411618398850225 5.517216153202082 3 SUSCEPTIBLE 0.820482 3200.000000
8 29.223862762385963 29.814592381458908 3.3420246477412165 5.504162475543076 3.342024647741217 4.753431189229147 3 SUSCEPTIBLE 1.554784 3200.000000
6 29.268841115872796 29.825900506707402 3.829695460728528 1.3607693774604654 3.829695460728528 1.3607693774604654 3 SUSCEPTIBLE 1.252434 3200.000000
3 29.31169358318745 29.787442431823926 4.346098710409553 4.493902078943763 4.346098710409553 4.493902078943763 3 SUSCEPTIBLE 0.659802 3200.000000
5 29.36571315444899 29.91176354134455 4.457040111438708 2.3849828369896464 4.457040111438708 2.3849828369896464 3 INFECTIOUS 0.000000 3200.000000
9 29.414457271093127 29.96208775583267 2.6460212133239756 6.629080987021972 3.348672546092855 6.283949211488015 3 SUSCEPTIBLE 0.835267 3200.000000
4 29.453099973811433 29.935316639854562 4.432886953861774 3.428830462966834 4.432886953861774 3.428830462966834 3 SUSCEPTIBLE 0.332845 3200.000000
1 29.500987522799125 30.238512210869104 4.35266865823235 6.507922222758388 4.35266865823235 6.507922222758388 3 SUSCEPTIBLE 0.068536 3200.000000
10 29.575615794632014 30.438218427070687 1.4508626725461142 3.5689859355543554 1.450862672546114 3.0101121988867092 3 SUSCEPTIBLE 0.636701 3200.000000
7 29.595842408812402 30.149528655305186 3.341368216397478 2.33096741335536 3.341368216397478 2.33096741335536 3 SUSCEPTIBLE 1.696356 3200.000000
2 29.599297908905996 30.025093036468995 4.411618398850225 5.517216153202082 4.411618398850225 5.517216153202082 3 SUSCEPTIBLE 0.820482 3200.000000
3 29.787442431823926 30.263191280460404 4.346098710409553 4.493902078943763 4.346098710409553 4.493902078943763 3 SUSCEPTIBLE 0.659802 3200.000000
8 29.814592381458908 30.405322000531854 3.342024647741217 4.753431189229147 3.3216835606098374 4.002975524699337 3 SUSCEPTIBLE 1.554784 3200.000000
6 29.825900506707402 30.38295989754201 3.829695460728528 1.3607693774604654 4.167638716973089 1.4159254389385596 3 SUSCEPTIBLE 1.252434 3200.000000
5 29.91176354134455 30.457813928240107 4.457040111438708 2.3849828369896464 4.457040111438708 2.3849828369896464 3 INFECTIOUS 0.000000 3200.000000
4 29.935316639854562 30.41753330589769 4.432886953861774 3.428830462966834 4.432886953861774 3.428830462966834 3 SUSCEPTIBLE 0.332845 3200.000000
9 29.96208775583267 30.509718240572212 3.348672546092855 6.283949211488015 3.432212688995662 5.66981345725594 3 SUSCEPTIBLE 0.886961 3200.000000
2 30.025093036468995 30.450888164031994 4.411618398850225 5.517216153202082 4.411618398850225 5.517216153202082 3 SUSCEPTIBLE 0.871448 3200.000000
7 30.149528655305186 30.70321490179797 3.341368216397478 2.33096741335536 3.334729567164348 1.9731866783599579 3 SUSCEPTIBLE 1.980209 3200.000000
1 30.238512210869104 30.976036898939082 4.35266865823235 6.507922222758388 4.35266865823235 6.507922222758388 3 SUSCEPTIBLE 0.171195 3200.000000
3 30.263191280460404 30.738940129096882 4.346098710409553 4.493902078943763 4.346098710409553 4.493902078943763 3 SUSCEPTIBLE 0.659802 3200.000000
6 30.38295989754201 30.940019288376615 4.167638716973089 1.4159254389385596 4.4509666233099505 1.3464495992907382 3 SUSCEPTIBLE 1.252434 3200.000000
8 30.405322000531854 30.9960516196048 3.3216835606098374 4.002975524699337 3.321683560609837 3.2522442383854075 3 SUSCEPTIBLE 1.554784 3200.000000
4 30.41753330589769 30.89974997194082 4.432886953861774 3.428830462966834 4.432886953861774 3.428830462966834 3 SUSCEPTIBLE 0.472233 3200.000000
10 30.438218427070687 31.30082105950936 1.450862672546114 3.0101121988867092 1.4508626725461142 2.451238462219063 3 SUSCEPTIBLE 0.720383 3200.000000
2 30.450888164031994 30.876683291594993 4.411618398850225 5.517216153202082 4.411618398850225 5.517216153202082 3 SUSCEPTIBLE 0.921700 3200.000000
5 30.457813928240107 31.003864315135665 4.457040111438708 2.3849828369896464 4.3560510723174275 2.382558210949921 3 INFECTIOUS 0.000000 3200.000000
9 30.509718240572212 31.057348725311755 3.432212688995662 5.66981345725594 3.4402714741560483 4.828672895989589 3 SUSCEPTIBLE 0.886961 3200.000000
7 30.70321490179797 31.256901148290755 3.334729567164348 1.9731866783599579 3.4129215244442537 1.7107050013824565 3 SUSCEPTIBLE 2.114071 3200.000000
3 30.738940129096882 31.21468897773336 4.346098710409553 4.493902078943763 4.445621043305072 4.434735864812806 3 SUSCEPTIBLE 0.659802 3200.000000
2 30.876683291594993 31.302478419157993 4.411618398850225 5.517216153202082 4.411618398850225 5.517216153202082 3 SUSCEPTIBLE 0.971428 3200.000000
4 30.89974997194082 31.38196663798395 4.432886953861774 3.428830462966834 4.432886953861774 3.428830462966834 3 SUSCEPTIBLE 0.540487 3200.000000
6 30.940019288376615 31.49707867921122 4.4509666233099505 1.3464495992907382 4.4509666233099505 1.3464495992907382 3 SUSCEPTIBLE 1.252434 3200.000000
1 30.976036898939082 31.71356158700906 4.35266865823235 6.507922222758388 4.35266865823235 6.507922222758388 3 SUSCEPTIBLE 0.271175 3200.000000
8 30.9960516196048 31.586781238677744 3.321683560609837 3.2522442383854075 3.4081342504792955 2.8869694866111626 3 SUSCEPTIBLE 1.554784 3200.000000
5 31.003864315135665 31.549914702031224 4.3560510723174275 2.382558210949921 4.3560510723174275 2.382558210949921 3 INFECTIOUS 0.000000 3200.000000
9 31.057348725311755 31.604979210051297 3.4402714741560483 4.828672895989589 3.372654543886548 3.99021577808393 3 SUSCEPTIBLE 0.886961 3200.000000
3 31.21468897773336 31.690437826369838 4.445621043305072 4.434735864812806 4.445621043305072 4.434735864812806 3 SUSCEPTIBLE 0.758741 3200.000000
7 31.256901148290755 31.81058739478354 3.4129215244442537 1.7107050013824565 3.4129215244442537 1.7107050013824565 3 SUSCEPTIBLE 2.377425 3200.000000
10 31.30082105950936 32.16342369194803 1.4508626725461142 2.451238462219063 1.450862672546114 1.8923647255514169 3 SUSCEPTIBLE 0.885188 3200.000000
2 31.302478419157993 31.72827354672099 4.411618398850225 5.517216153202082 4.411618398850225 5.517216153202082 3 SUSCEPTIBLE 1.020639 3200.000000
4 31.38196663798395 31.86418330402708 4.432886953861774 3.428830462966834 4.432886953861774 3.428830462966834 3 SUSCEPTIBLE 0.540487 3200.000000
6 31.49707867921122 32.05413807004582 4.4509666233099505 1.3464495992907382 4.4509666233099505 1.3464495992907382 3 SUSCEPTIBLE 1.252434 3200.000000
5 31.549914702031224 32.09596508892678 4.3560510723174275 2.382558210949921 4.3560510723174275 2.382558210949921 3 INFECTIOUS 0.000000 3200.000000
8 31.586781238677744 32.17751085775069 3.4081342504792955 2.8869694866111626 3.4081342504792955 2.8869694866111626 3 SUSCEPTIBLE 1.554784 3200.000000
9 31.604979210051297 32.15260969479084 3.372654543886548 3.99021577808393 3.372654543886548 3.99021577808393 3 SUSCEPTIBLE 0.886961 3200.000000
3 31.690437826369838 32.166186675006315 4.445621043305072 4.434735864812806 4.445621043305072 4.434735864812806 3 SUSCEPTIBLE 0.807509 3200.000000
1 31.71356158700906 32.451086275079035 4.35266865823235 6.507922222758388 4.35266865823235 6.507922222758388 3 SUSCEPTIBLE 0.320387 3200.000000
2 31.72827354672099 32.15406867428399 4.411618398850225 5.517216153202082 4.411618398850225 5.517216153202082 3 SUSCEPTIBLE 1.069408 3200.000000
7 31.81058739478354 32.36427364127633 3.4129215244442537 1.7107050013824565 3.4129215244442537 1.7107050013824565 3 SUSCEPTIBLE 2.377425 3200.000000
4 31.86418330402708 32.34639997007021 4.432886953861774 3.428830462966834 4.432886953861774 3.428830462966834 3 SUSCEPTIBLE 0.540487 3200.000000
6 32.05413807004582 32.611197460880426 4.4509666233099505 1.3464495992907382 4.4509666233099505 1.3464495992907382 3 SUSCEPTIBLE 1.514584 3200.000000
5 32.09596508892678 32.64201547582234 4.3560510723174275 2.382558210949921 4.3560510723174275 2.382558210949921 3 INFECTIOUS 0.000000 3200.000000
9 32.15260969479084 32.70024017953038 3.372654543886548 3.99021577808393 3.372654543886548 3.99021577808393 3 SUSCEPTIBLE 0.975211 3200.000000
2 32.15406867428399 32.57986380184699 4.411618398850225 5.517216153202082 4.411618398850225 5.517216153202082 3 SUSCEPTIBLE 1.069408 3200.000000
10 32.16342369194803 33.026026324386706 1.450862672546114 1.8923647255514169 1.6415144869515508 1.4690423603517861 3 SUSCEPTIBLE 0.969060 3200.000000
3 32.166186675006315 32.64193552364279 4.445621043305072 4.434735864812806 4.445621043305072 4.434735864812806 3 SUSCEPTIBLE 0.856255 3200.000000
8 32.17751085775069 32.768240476823635 3.4081342504792955 2.8869694866111626 3.4081342504792955 2.8869694866111626 3 SUSCEPTIBLE 1.895962 3200.000000
4 32.34639997007021 32.82861663611334 4.432886953861774 3.428830462966834 4.432886953861774 3.428830462966834 3 SUSCEPTIBLE 0.540487 3200.000000
7 32.36427364127633 32.917959887769115 3.4129215244442537 1.7107050013824565 3.4129215244442537 1.7107050013824565 3 SUSCEPTIBLE 2.377425 3200.000000
1 32.451086275079035 33.18861096314901 4.35266865823235 6.507922222758388 4.35266865823235 6.507922222758388 3 SUSCEPTIBLE 0.320387 3200.000000
2 32.57986380184699 33.00565892940999 4.411618398850225 5.517216153202082 4.411618398850225 5.517216153202082 3 SUSCEPTIBLE 1.069408 3200.000000
6 32.611197460880426 33.16825685171503 4.4509666233099505 1.3464495992907382 4.4509666233099505 1.3464495992907382 3 SUSCEPTIBLE 1.645569 3200.000000
3 32.64193552364279 33.11768437227927 4.445621043305072 4.434735864812806 4.445621043305072 4.434735864812806 3 SUSCEPTIBLE 0.904978 3200.000000
5 32.64201547582234 33.1880658627179 4.3560510723174275 2.382558210949921 4.3560510723174275 2.382558210949921 3 INFECTIOUS 0.000000 3200.000000
9 32.70024017953038 33.247870664269925 3.372654543886548 3.99021577808393 3.372654543886548 3.99021577808393 3 SUSCEPTIBLE 1.063420 3200.000000
8 32.768240476823635 33.35897009589658 3.4081342504792955 2.8869694866111626 3.4081342504792955 2.8869694866111626 3 SUSCEPTIBLE 2.066432 3200.000000
4 32.82861663611334 33.31083330215647 4.432886953861774 3.428830462966834 4.432886953861774 3.428830462966834 3 SUSCEPTIBLE 0.540487 3200.000000
7 32.917959887769115 33.4716461342619 3.4129215244442537 1.7107050013824565 3.4129215244442537 1.7107050013824565 3 SUSCEPTIBLE 2.377425 3200.000000
2 33.00565892940999 33.43145405697299 4.411618398850225 5.517216153202082 4.411618398850225 5.517216153202082 3 SUSCEPTIBLE 1.069408 3200.000000
10 33.026026324386706 33.88862895682538 1.6415144869515508 1.4690423603517861 2.2001979757304326 1.4836236121058322 3 SUSCEPTIBLE 0.969060 3200.000000
3 33.11768437227927 33.59343322091575 4.445621043305072 4.434735864812806 4.445621043305072 4.434735864812806 3 SUSCEPTIBLE 0.904978 3200.000000
6 33.16825685171503 33.72531624254963 4.4509666233099505 1.3464495992907382 4.4509666233099505 1.3464495992907382 3 SUSCEPTIBLE 1.776493 3200.000000
5 33.1880658627179 33.73411624961346 4.3560510723174275 2.382558210949921 4.3560510723174275 2.382558210949921 3 INFECTIOUS 0.000000 3200.000000
1 33.18861096314901 33.926135651218985 4.35266865823235 6.507922222758388 4.35266865823235 6.507922222758388 3 SUSCEPTIBLE 0.320387 3200.000000
9 33.247870664269925 33.79550114900947 3.372654543886548 3.99021577808393 3.372654543886548 3.99021577808393 3 SUSCEPTIBLE 1.239717 3200.000000
4 33.31083330215647 33.7930499681996 4.432886953861774 3.428830462966834 4.432886953861774 3.428830462966834 3 SUSCEPTIBLE 0.608051 3200.000000
8 33.35897009589658 33.949699714969526 3.4081342504792955 2.8869694866111626 3.364388763484205 2.7862054848955595 3 SUSCEPTIBLE 2.407137 3200.000000
2 33.43145405697299 33.85724918453599 4.411618398850225 5.517216153202082 4.411618398850225 5.517216153202082 3 SUSCEPTIBLE 1.069408 3200.000000
7 33.4716461342619 34.02533238075469 3.4129215244442537 1.7107050013824565 3.4129215244442537 1.7107050013824565 3 SUSCEPTIBLE 2.377425 3200.000000
3 33.59343322091575 34.06918206955223 4.445621043305072 4.434735864812806 4.445621043305072 4.434735864812806 3 SUSCEPTIBLE 0.904978 3200.000000
6 33.72531624254963 34.282375633384234 4.4509666233099505 1.3464495992907382 4.4509666233099505 1.3464495992907382 3 SUSCEPTIBLE 1.907357 3200.000000
5 33.73411624961346 34.280166636509016 4.3560510723174275 2.382558210949921 4.3560510723174275 2.382558210949921 3 INFECTIOUS 0.000000 3200.000000
4 33.7930499681996 34.275266634242726 4.432886953861774 3.428830462966834 4.432886953861774 3.428830462966834 3 SUSCEPTIBLE 0.675501 3200.000000
9 33.79550114900947 34.34313163374901 3.372654543886548 3.99021577808393 3.372654543886548 3.99021577808393 3 SUSCEPTIBLE 1.327767 3200.000000
2 33.85724918453599 34.28304431209899 4.411618398850225 5.517216153202082 4.411618398850225 5.517216153202082 3 SUSCEPTIBLE 1.069408 3200.000000
10 33.88862895682538 34.75123158926405 2.2001979757304326 1.4836236121058322 2.407464620203357 1.968468491655974 3 SUSCEPTIBLE 0.969060 3200.000000
1 33.926135651218985 34.66366033928896 4.35266865823235 6.507922222758388 4.35266865823235 6.507922222758388 3 SUSCEPTIBLE 0.369042 3200.000000
8 33.949699714969526 34.54042933404247 3.364388763484205 2.7862054848955595 3.364388763484205 2.7862054848955595 3 SUSCEPTIBLE 2.407137 3200.000000
7 34.02533238075469 34.57901862724748 3.4129215244442537 1.7107050013824565 3.4129215244442537 1.7107050013824565 3 SUSCEPTIBLE 2.708924 3200.000000
3 34.06918206955223 34.544930918188705 4.445621043305072 4.434735864812806 4.445621043305072 4.434735864812806 3 SUSCEPTIBLE 0.904978 3200.000000
4 34.275266634242726 34.757483300285855 4.432886953861774 3.428830462966834 4.432886953861774 3.428830462966834 3 SUSCEPTIBLE 0.813187 3200.000000
5 34.280166636509016 34.826217023404574 4.3560510723174275 2.382558210949921 4.3560510723174275 2.382558210949921 3 INFECTIOUS 0.000000 3200.000000
6 34.282375633384234 34.83943502421884 4.4509666233099505 1.3464495992907382 4.4509666233099505 1.3464495992907382 3 SUSCEPTIBLE 1.907357 3200.000000
2 34.28304431209899 34.708839439661986 4.411618398850225 5.517216153202082 4.411618398850225 5.517216153202082 3 SUSCEPTIBLE 1.118041 3200.000000
9 34.34313163374901 34.89076211848855 3.372654543886548 3.99021577808393 3.372654543886548 3.99021577808393 3 SUSCEPTIBLE 1.327767 3200.000000
8 34.54042933404247 35.13115895311542 3.364388763484205 2.7862054848955595 3.364388763484205 2.7862054848955595 3 SUSCEPTIBLE 2.407137 3200.000000
3 34.544930918188705 35.02067976682518 4.445621043305072 4.434735864812806 4.445621043305072 4.434735864812806 3 SUSCEPTIBLE 0.904978 3200.000000
7 34.57901862724748 35.132704873740266 3.4129215244442537 1.7107050013824565 3.4129215244442537 1.7107050013824565 3 SUSCEPTIBLE 2.909684 3200.000000
1 34.66366033928896 35.401185027358935 4.35266865823235 6.507922222758388 4.35266865823235 6.507922222758388 3 SUSCEPTIBLE 0.466287 3200.000000
2 34.708839439661986 35.134634567224985 4.411618398850225 5.517216153202082 4.411618398850225 5.517216153202082 3 SUSCEPTIBLE 1.166652 3200.000000
10 34.75123158926405 35.613834221702724 2.407464620203357 1.968468491655974 2.381239423591071 2.526726579460804 3 SUSCEPTIBLE 1.049654 3200.000000
4 34.757483300285855 35.239699966328985 4.432886953861774 3.428830462966834 4.432886953861774 3.428830462966834 3 SUSCEPTIBLE 0.950809 3200.000000
5 34.826217023404574 35.37226741030013 4.3560510723174275 2.382558210949921 4.3560510723174275 2.382558210949921 3 INFECTIOUS 0.000000 3200.000000
6 34.83943502421884 35.39649441505344 4.4509666233099505 1.3464495992907382 4.4509666233099505 1.3464495992907382 3 SUSCEPTIBLE 1.907357 3200.000000
9 34.89076211848855 35.438392603228095 3.372654543886548 3.99021577808393 3.452912294727854 3.7983707864138045 3 SUSCEPTIBLE 1.327767 3200.000000
3 35.02067976682518 35.49642861546166 4.445621043305072 4.434735864812806 4.445621043305072 4.434735864812806 3 SUSCEPTIBLE 0.953567 3200.000000
8 35.13115895311542 35.72188857218836 3.364388763484205 2.7862054848955595 3.364388763484205 2.7862054848955595 3 SUSCEPTIBLE 2.407137 3200.000000
7 35.132704873740266 35.686391120233054 3.4129215244442537 1.7107050013824565 3.4129215244442537 1.7107050013824565 3 SUSCEPTIBLE 3.110352 3200.000000
2 35.134634567224985 35.560429694787985 4.411618398850225 5.517216153202082 4.411618398850225 5.517216153202082 3 SUSCEPTIBLE 1.215240 3200.000000
4 35.239699966328985 35.721916632372114 4.432886953861774 3.428830462966834 4.432886953861774 3.428830462966834 3 SUSCEPTIBLE 1.088368 3200.000000
5 35.37226741030013 35.91831779719569 4.3560510723174275 2.382558210949921 4.3560510723174275 2.382558210949921 3 INFECTIOUS 0.000000 3200.000000
6 35.39649441505344 35.95355380588804 4.4509666233099505 1.3464495992907382 4.4509666233099505 1.3464495992907382 3 SUSCEPTIBLE 1.907357 3200.000000
1 35.401185027358935 36.13870971542891 4.35266865823235 6.507922222758388 4.35266865823235 6.507922222758388 3 SUSCEPTIBLE 0.563338 3200.000000
9 35.438392603228095 35.98602308796764 3.452912294727854 3.7983707864138045 3.452912294727854 3.7983707864138045 3 SUSCEPTIBLE 1.327767 3200.000000
3 35.49642861546166 35.97217746409814 4.445621043305072 4.434735864812806 4.445621043305072 4.434735864812806 3 SUSCEPTIBLE 1.002030 3200.000000
2 35.560429694787985 35.986224822350984 4.411618398850225 5.517216153202082 4.411618398850225 5.517216153202082 3 SUSCEPTIBLE 1.263704 3200.000000
10 35.613834221702724 36.4764368541414 2.381239423591071 2.526726579460804 2.3867334501915427 2.938475294239685 3 SUSCEPTIBLE 1.289480 3200.000000
7 35.686391120233054 36.24007736672584 3.4129215244442537 1.7107050013824565 3.4129215244442537 1.7107050013824565 3 SUSCEPTIBLE 3.310926 3200.000000
8 35.72188857218836 36.31261819126131 3.364388763484205 2.7862054848955595 3.364388763484205 2.7862054848955595 3 SUSCEPTIBLE 2.646232 3200.000000
4 35.721916632372114 36.20413329841524 4.432886953861774 3.428830462966834 4.432886953861774 3.428830462966834 3 SUSCEPTIBLE 1.088368 3200.000000
5 35.91831779719569 36.46436818409125 4.3560510723174275 2.382558210949921 4.3560510723174275 2.382558210949921 3 INFECTIOUS 0.000000 3200.000000
6 35.95355380588804 36.510613196722645 4.4509666233099505 1.3464495992907382 4.4509666233099505 1.3464495992907382 3 SUSCEPTIBLE 2.107839 3200.000000
3 35.97217746409814 36.447926312734616 4.445621043305072 4.434735864812806 4.445621043305072 4.434735864812806 3 SUSCEPTIBLE 1.050471 3200.000000
9 35.98602308796764 36.53365357270718 3.452912294727854 3.7983707864138045 3.452912294727854 3.7983707864138045 3 SUSCEPTIBLE 1.327767 3200.000000
2 35.986224822350984 36.41201994991398 4.411618398850225 5.517216153202082 4.411618398850225 5.517216153202082 3 SUSCEPTIBLE 1.312145 3200.000000
1 36.13870971542891 36.876234403498884 4.35266865823235 6.507922222758388 4.35266865823235 6.507922222758388 3 SUSCEPTIBLE 0.563338 3200.000000
4 36.20413329841524 36.68634996445837 4.432886953861774 3.428830462966834 4.432886953861774 3.428830462966834 3 SUSCEPTIBLE 1.088368 3200.000000
7 36.24007736672584 36.79376361321863 3.4129215244442537 1.7107050013824565 3.4129215244442537 1.7107050013824565 3 SUSCEPTIBLE 3.310926 3200.000000
8 36.31261819126131 36.90334781033425 3.364388763484205 2.7862054848955595 3.364388763484205 2.7862054848955595 3 SUSCEPTIBLE 2.885124 3200.000000
2 36.41201994991398 36.83781507747698 4.411618398850225 5.517216153202082 4.411618398850225 5.517216153202082 3 SUSCEPTIBLE 1.312145 3200.000000
3 36.447926312734616 36.923675161371094 4.445621043305072 4.434735864812806 4.445621043305072 4.434735864812806 3 SUSCEPTIBLE 1.147286 3200.000000
5 36.46436818409125 37.01041857098681 4.3560510723174275 2.382558210949921 4.3560510723174275 2.382558210949921 3 INFECTIOUS 0.000000 3200.000000
10 36.4764368541414 37.33903948658007 2.3867334501915427 2.938475294239685 2.3867334501915427 3.497349030907331 3 SUSCEPTIBLE 1.368870 3200.000000
6 36.510613196722645 37.06767258755725 4.4509666233099505 1.3464495992907382 4.4509666233099505 1.3464495992907382 3 SUSCEPTIBLE 2.508525 3200.000000
9 36.53365357270718 37.08128405744672 3.452912294727854 3.7983707864138045 3.452912294727854 3.7983707864138045 3 SUSCEPTIBLE 1.501479 3200.000000
4 36.68634996445837 37.1685666305015 4.432886953861774 3.428830462966834 4.432886953861774 3.428830462966834 3 SUSCEPTIBLE 1.088368 3200.000000
7 36.79376361321863 37.34744985971142 3.4129215244442537 1.7107050013824565 3.4129215244442537 1.7107050013824565 3 SUSCEPTIBLE 3.310926 3200.000000
2 36.83781507747698 37.26361020503998 4.411618398850225 5.517216153202082 4.411618398850225 5.517216153202082 3 SUSCEPTIBLE 1.312145 3200.000000
1 36.876234403498884 37.61375909156886 4.35266865823235 6.507922222758388 4.35266865823235 6.507922222758388 3 SUSCEPTIBLE 0.563338 3200.000000
8 36.90334781033425 37.4940774294072 3.364388763484205 2.7862054848955595 3.364388763484205 2.7862054848955595 3 SUSCEPTIBLE 3.362272 3200.000000
3 36.923675161371094 37.39942401000757 4.445621043305072 4.434735864812806 4.445621043305072 4.434735864812806 3 SUSCEPTIBLE 1.147286 3200.000000
5 37.01041857098681 37.556468957882366 4.3560510723174275 2.382558210949921 4.439520494964299 2.4469220184477494 3 INFECTIOUS 0.000000 3200.000000
6 37.06767258755725 37.62473197839185 4.4509666233099505 1.3464495992907382 4.4509666233099505 1.3464495992907382 3 SUSCEPTIBLE 2.708729 3200.000000
9 37.08128405744672 37.628914542186266 3.452912294727854 3.7983707864138045 3.452912294727854 3.7983707864138045 3 SUSCEPTIBLE 1.588106 3200.000000
4 37.1685666305015 37.65078329654463 4.432886953861774 3.428830462966834 4.432886953861774 3.428830462966834 3 SUSCEPTIBLE 1.088368 3200.000000
2 37.26361020503998 37.68940533260298 4.411618398850225 5.517216153202082 4.411618398850225 5.517216153202082 3 SUSCEPTIBLE 1.312145 3200.000000
10 37.33903948658007 38.20164211901874 2.3867334501915427 3.497349030907331 2.3867334501915427 4.056222767574978 3 SUSCEPTIBLE 1.368870 3200.000000
7 37.34744985971142 37.901136106204206 3.4129215244442537 1.7107050013824565 3.4129215244442537 1.7107050013824565 3 SUSCEPTIBLE 3.310926 3200.000000
3 37.39942401000757 37.87517285864405 4.445621043305072 4.434735864812806 4.445621043305072 4.434735864812806 3 SUSCEPTIBLE 1.147286 3200.000000
8 37.4940774294072 38.084807048480144 3.364388763484205 2.7862054848955595 3.364388763484205 2.7862054848955595 3 SUSCEPTIBLE 3.600245 3200.000000
5 37.556468957882366 38.102519344777924 4.439520494964299 2.4469220184477494 4.439520494964299 2.4469220184477494 3 INFECTIOUS 0.000000 3200.000000
1 37.61375909156886 38.351283779638834 4.35266865823235 6.507922222758388 4.35266865823235 6.507922222758388 3 SUSCEPTIBLE 0.611494 3200.000000
6 37.62473197839185 38.18179136922645 4.4509666233099505 1.3464495992907382 4.4509666233099505 1.3464495992907382 3 SUSCEPTIBLE 2.908589 3200.000000
9 37.628914542186266 38.17654502692581 3.452912294727854 3.7983707864138045 3.452912294727854 3.7983707864138045 3 SUSCEPTIBLE 1.760698 3200.000000
4 37.65078329654463 38.13299996258776 4.432886953861774 3.428830462966834 4.432886953861774 3.428830462966834 3 SUSCEPTIBLE 1.362312 3200.000000
2 37.68940533260298 38.11520046016598 4.411618398850225 5.517216153202082 4.411618398850225 5.517216153202082 3 SUSCEPTIBLE 1.312145 3200.000000
3 37.87517285864405 38.35092170728053 4.445621043305072 4.434735864812806 4.445621043305072 4.434735864812806 3 SUSCEPTIBLE 1.147286 3200.000000
7 37.901136106204206 38.45482235269699 3.4129215244442537 1.7107050013824565 3.4129215244442537 1.7107050013824565 3 SUSCEPTIBLE 3.510694 3200.000000
8 38.084807048480144 38.67553666755309 3.364388763484205 2.7862054848955595 3.364388763484205 2.7862054848955595 3 SUSCEPTIBLE 3.600245 3200.000000
5 38.102519344777924 38.64856973167348 4.439520494964299 2.4469220184477494 4.439520494964299 2.4469220184477494 3 INFECTIOUS 0.000000 3200.000000
2 38.11520046016598 38.54099558772898 4.411618398850225 5.517216153202082 4.411618398850225 5.517216153202082 3 SUSCEPTIBLE 1.360105 3200.000000
4 38.13299996258776 38.61521662863089 4.432886953861774 3.428830462966834 4.432886953861774 3.428830462966834 3 SUSCEPTIBLE 1.569455 3200.000000
9 38.17654502692581 38.72417551166535 3.452912294727854 3.7983707864138045 3.452912294727854 3.7983707864138045 3 SUSCEPTIBLE 1.760698 3200.000000
6 38.18179136922645 38.738850760061055 4.4509666233099505 1.3464495992907382 4.4509666233099505 1.3464495992907382 3 SUSCEPTIBLE 2.908589 3200.000000
10 38.20164211901874 39.064244751457416 2.3867334501915427 4.056222767574978 2.3867334501915427 4.615096504242624 3 SUSCEPTIBLE 1.368870 3200.000000
3 38.35092170728053 38.826670555917005 4.445621043305072 4.434735864812806 4.445621043305072 4.434735864812806 3 SUSCEPTIBLE 1.147286 3200.000000
1 38.351283779638834 39.08880846770881 4.35266865823235 6.507922222758388 4.35266865823235 6.507922222758388 3 SUSCEPTIBLE 0.659454 3200.000000
7 38.45482235269699 39.00850859918978 3.4129215244442537 1.7107050013824565 3.4129215244442537 1.7107050013824565 3 SUSCEPTIBLE 4.050454 3200.000000
2 38.54099558772898 38.96679071529198 4.411618398850225 5.517216153202082 4.411618398850225 5.517216153202082 3 SUSCEPTIBLE 1.407871 3200.000000
4 38.61521662863089 39.09743329467402 4.432886953861774 3.428830462966834 4.432886953861774 3.428830462966834 3 SUSCEPTIBLE 1.776503 3200.000000
5 38.64856973167348 39.19462011856904 4.439520494964299 2.4469220184477494 4.439520494964299 2.4469220184477494 3 INFECTIOUS 0.000000 3200.000000
8 38.67553666755309 39.266266286626035 3.364388763484205 2.7862054848955595 3.364388763484205 2.7862054848955595 3 SUSCEPTIBLE 3.600245 3200.000000
9 38.72417551166535 39.27180599640489 3.452912294727854 3.7983707864138045 3.452912294727854 3.7983707864138045 3 SUSCEPTIBLE 1.760698 3200.000000
6 38.738850760061055 39.29591015089566 4.4509666233099505 1.3464495992907382 4.4509666233099505 1.3464495992907382 3 SUSCEPTIBLE 2.908589 3200.000000
3 38.826670555917005 39.30241940455348 4.445621043305072 4.434735864812806 4.445621043305072 4.434735864812806 3 SUSCEPTIBLE 1.194859 3200.000000
2 38.96679071529198 39.39258584285498 4.411618398850225 5.517216153202082 4.411618398850225 5.517216153202082 3 SUSCEPTIBLE 1.455445 3200.000000
7 39.00850859918978 39.56219484568257 3.4129215244442537 1.7107050013824565 3.4129215244442537 1.7107050013824565 3 SUSCEPTIBLE 4.320147 3200.000000
10 39.064244751457416 39.92684738389609 2.3867334501915427 4.615096504242624 2.3867334501915427 5.17397024091027 3 SUSCEPTIBLE 1.709508 3200.000000
1 39.08880846770881 39.826333155778784 4.35266865823235 6.507922222758388 4.35266865823235 6.507922222758388 3 SUSCEPTIBLE 0.754794 3200.000000
4 39.09743329467402 39.57964996071715 4.432886953861774 3.428830462966834 4.432886953861774 3.428830462966834 3 SUSCEPTIBLE 1.983455 3200.000000
5 39.19462011856904 39.7406705054646 4.439520494964299 2.4469220184477494 4.439520494964299 2.4469220184477494 3 INFECTIOUS 0.000000 3200.000000
8 39.266266286626035 39.85699590569898 3.364388763484205 2.7862054848955595 3.364388763484205 2.7862054848955595 3 SUSCEPTIBLE 3.600245 3200.000000
9 39.27180599640489 39.819436481144436 3.452912294727854 3.7983707864138045 3.452912294727854 3.7983707864138045 3 SUSCEPTIBLE 1.760698 3200.000000
6 39.29591015089566 39.85296954173026 4.4509666233099505 1.3464495992907382 4.4509666233099505 1.3464495992907382 3 SUSCEPTIBLE 2.908589 3200.000000
3 39.30241940455348 39.77816825318996 4.445621043305072 4.434735864812806 4.445621043305072 4.434735864812806 3 SUSCEPTIBLE 1.242241 3200.000000
2 39.39258584285498 39.81838097041798 4.411618398850225 5.517216153202082 4.411618398850225 5.517216153202082 3 SUSCEPTIBLE 1.502827 3200.000000
7 39.56219484568257 40.11588109217536 3.4129215244442537 1.7107050013824565 3.4129215244442537 1.7107050013824565 3 SUSCEPTIBLE 4.589716 3200.000000
4 39.57964996071715 40.06186662676028 4.432886953861774 3.428830462966834 4.432886953861774 3.428830462966834 3 SUSCEPTIBLE 1.983455 3200.000000
5 39.7406705054646 40.28672089236016 4.439520494964299 2.4469220184477494 4.439520494964299 2.4469220184477494 3 INFECTIOUS 0.000000 3200.000000
3 39.77816825318996 40.25391710182644 4.445621043305072 4.434735864812806 4.445621043305072 4.434735864812806 3 SUSCEPTIBLE 1.289432 3200.000000
2 39.81838097041798 40.244176097980976 4.411618398850225 5.517216153202082 4.411618398850225 5.517216153202082 3 SUSCEPTIBLE 1.550017 3200.000000
9 39.819436481144436 40.36706696588398 3.452912294727854 3.7983707864138045 3.452912294727854 3.7983707864138045 3 SUSCEPTIBLE 1.760698 3200.000000
1 39.826333155778784 40.56385784384876 4.35266865823235 6.507922222758388 4.35266865823235 6.507922222758388 3 SUSCEPTIBLE 0.802176 3200.000000
6 39.85296954173026 40.41002893256486 4.4509666233099505 1.3464495992907382 4.4509666233099505 1.3464495992907382 3 SUSCEPTIBLE 3.178033 3200.000000
8 39.85699590569898 40.447725524771926 3.364388763484205 2.7862054848955595 3.364388763484205 2.7862054848955595 3 SUSCEPTIBLE 3.906974 3200.000000
10 39.92684738389609 40.78945001633476 2.3867334501915427 5.17397024091027 2.3867334501915427 5.732843977577916 3 SUSCEPTIBLE 1.968260 3200.000000
4 40.06186662676028 40.54408329280341 4.432886953861774 3.428830462966834 4.432886953861774 3.428830462966834 3 SUSCEPTIBLE 1.983455 3200.000000
7 40.11588109217536 40.669567338668145 3.4129215244442537 1.7107050013824565 3.4129215244442537 1.7107050013824565 3 SUSCEPTIBLE 4.589716 3200.000000
2 40.244176097980976 40.669971225543975 4.411618398850225 5.517216153202082 4.411618398850225 5.517216153202082 3 SUSCEPTIBLE 1.550017 3200.000000
3 40.25391710182644 40.729665950462916 4.445621043305072 4.434735864812806 4.445621043305072 4.434735864812806 3 SUSCEPTIBLE 1.336433 3200.000000
5 40.28672089236016 40.83277127925572 4.439520494964299 2.4469220184477494 4.439520494964299 2.4469220184477494 3 INFECTIOUS 0.000000 3200.000000
9 40.36706696588398 40.91469745062352 3.452912294727854 3.7983707864138045 3.452912294727854 3.7983707864138045 3 SUSCEPTIBLE 1.844850 3200.000000
6 40.41002893256486 40.967088323399466 4.4509666233099505 1.3464495992907382 4.4509666233099505 1.3464495992907382 3 SUSCEPTIBLE 3.716548 3200.000000
8 40.447725524771926 41.03845514384487 3.364388763484205 2.7862054848955595 3.364388763484205 2.7862054848955595 3 SUSCEPTIBLE 4.519654 3200.000000
4 40.54408329280341 41.026299958846536 4.432886953861774 3.428830462966834 4.432886953861774 3.428830462966834 3 SUSCEPTIBLE 1.983455 3200.000000
1 40.56385784384876 41.30138253191873 4.35266865823235 6.507922222758388 4.35266865823235 6.507922222758388 3 SUSCEPTIBLE 0.802176 3200.000000
7 40.669567338668145 41.22325358516093 3.4129215244442537 1.7107050013824565 3.4129215244442537 1.7107050013824565 3 SUSCEPTIBLE 4.589716 3200.000000
2 40.669971225543975 41.095766353106974 4.411618398850225 5.517216153202082 4.411618398850225 5.517216153202082 3 SUSCEPTIBLE 1.550017 3200.000000
3 40.729665950462916 41.205414799099394 4.445621043305072 4.434735864812806 4.445621043305072 4.434735864812806 3 SUSCEPTIBLE 1.383246 3200.000000
10 40.78945001633476 41.652052648773434 2.3867334501915427 5.732843977577916 2.3867334501915427 6.2917177142455625 3 SUSCEPTIBLE 2.096882 3200.000000
5 40.83277127925572 41.378821666151275 4.439520494964299 2.4469220184477494 4.439520494964299 2.4469220184477494 3 INFECTIOUS 0.000000 3200.000000
9 40.91469745062352 41.462327935363064 3.452912294727854 3.7983707864138045 3.452912294727854 3.7983707864138045 3 SUSCEPTIBLE 2.012302 3200.000000
6 40.967088323399466 41.52414771423407 4.4509666233099505 1.3464495992907382 4.4509666233099505 1.3464495992907382 3 SUSCEPTIBLE 3.985618 3200.000000
4 41.026299958846536 41.508516624889666 4.432886953861774 3.428830462966834 4.432886953861774 3.428830462966834 3 SUSCEPTIBLE 1.983455 3200.000000
8 41.03845514384487 41.629184762917816 3.364388763484205 2.7862054848955595 3.364388763484205 2.7862054848955595 3 SUSCEPTIBLE 4.825723 3200.000000
2 41.095766353106974 41.52156148066997 4.411618398850225 5.517216153202082 4.411618398850225 5.517216153202082 3 SUSCEPTIBLE 1.550017 3200.000000
3 41.205414799099394 41.68116364773587 4.445621043305072 4.434735864812806 4.445621043305072 4.434735864812806 3 SUSCEPTIBLE 1.383246 3200.000000
7 41.22325358516093 41.77693983165372 3.4129215244442537 1.7107050013824565 3.4129215244442537 1.7107050013824565 3 SUSCEPTIBLE 4.589716 3200.000000
1 41.30138253191873 42.03890721998871 4.35266865823235 6.507922222758388 4.35266865823235 6.507922222758388 3 SUSCEPTIBLE 0.802176 3200.000000
5 41.378821666151275 41.92487205304683 4.439520494964299 2.4469220184477494 4.439520494964299 2.4469220184477494 3 INFECTIOUS 0.000000 3200.000000
9 41.462327935363064 42.009958420102606 3.452912294727854 3.7983707864138045 3.452912294727854 3.7983707864138045 3 SUSCEPTIBLE 2.095722 3200.000000
4 41.508516624889666 41.990733290932795 4.432886953861774 3.428830462966834 4.432886953861774 3.428830462966834 3 SUSCEPTIBLE 2.189834 3200.000000
2 41.52156148066997 41.94735660823297 4.411618398850225 5.517216153202082 4.411618398850225 5.517216153202082 3 SUSCEPTIBLE 1.550017 3200.000000
6 41.52414771423407 42.08120710506867 4.4509666233099505 1.3464495992907382 4.4509666233099505 1.3464495992907382 3 SUSCEPTIBLE 4.254564 3200.000000
8 41.629184762917816 42.21991438199076 3.364388763484205 2.7862054848955595 3.364388763484205 2.7862054848955595 3 SUSCEPTIBLE 5.131651 3200.000000
10 41.652052648773434 42.51465528121211 2.3867334501915427 6.2917177142455625 2.7692820164466645 6.545102006353698 3 SUSCEPTIBLE 2.096882 3200.000000
3 41.68116364773587 42.15691249637235 4.445621043305072 4.434735864812806 4.445621043305072 4.434735864812806 3 SUSCEPTIBLE 1.383246 3200.000000
7 41.77693983165372 42.33062607814651 3.4129215244442537 1.7107050013824565 3.4129215244442537 1.7107050013824565 3 SUSCEPTIBLE 4.858538 3200.000000
5 41.92487205304683 42.47092243994239 4.439520494964299 2.4469220184477494 4.439520494964299 2.4469220184477494 3 INFECTIOUS 0.000000 3200.000000
2 41.94735660823297 42.37315173579597 4.411618398850225 5.517216153202082 4.411618398850225 5.517216153202082 3 SUSCEPTIBLE 1.550017 3200.000000
4 41.990733290932795 42.472949956975924 4.432886953861774 3.428830462966834 4.432886953861774 3.428830462966834 3 SUSCEPTIBLE 2.396117 3200.000000
9 42.009958420102606 42.55758890484215 3.452912294727854 3.7983707864138045 3.452912294727854 3.7983707864138045 3 SUSCEPTIBLE 2.178939 3200.000000
1 42.03890721998871 42.77643190805868 4.35266865823235 6.507922222758388 4.35266865823235 6.507922222758388 3 SUSCEPTIBLE 0.894527 3200.000000
6 42.08120710506867 42.638266495903274 4.4509666233099505 1.3464495992907382 4.4509666233099505 1.3464495992907382 3 SUSCEPTIBLE 4.254564 3200.000000
3 42.15691249637235 42.63266134500883 4.445621043305072 4.434735864812806 4.357185625903337 4.533751655120682 3 SUSCEPTIBLE 1.383246 3200.000000
8 42.21991438199076 42.81064400106371 3.364388763484205 2.7862054848955595 3.364388763484205 2.7862054848955595 3 SUSCEPTIBLE 5.131651 3200.000000
7 42.33062607814651 42.884312324639296 3.4129215244442537 1.7107050013824565 3.4129215244442537 1.7107050013824565 3 SUSCEPTIBLE 5.197502 3200.000000
2 42.37315173579597 42.79894686335897 4.411618398850225 5.517216153202082 4.411618398850225 5.517216153202082 3 SUSCEPTIBLE 1.596115 3200.000000
5 42.47092243994239 43.01697282683795 4.439520494964299 2.4469220184477494 4.439520494964299 2.4469220184477494 3 INFECTIOUS 0.000000 3200.000000
4 42.472949956975924 42.95516662301905 4.432886953861774 3.428830462966834 4.432886953861774 3.428830462966834 3 SUSCEPTIBLE 2.948900 3200.000000
10 42.51465528121211 43.37725791365078 2.7692820164466645 6.545102006353698 3.303708872995381 6.381615650542837 3 SUSCEPTIBLE 2.186244 3200.000000
9 42.55758890484215 43.10521938958169 3.452912294727854 3.7983707864138045 3.452912294727854 3.7983707864138045 3 SUSCEPTIBLE 2.178939 3200.000000
3 42.63266134500883 43.108410193645305 4.357185625903337 4.533751655120682 4.357185625903337 4.533751655120682 3 SUSCEPTIBLE 1.383246 3200.000000
6 42.638266495903274 43.195325886737876 4.4509666233099505 1.3464495992907382 4.4509666233099505 1.3464495992907382 3 SUSCEPTIBLE 4.254564 3200.000000
1 42.77643190805868 43.51395659612866 4.35266865823235 6.507922222758388 4.35266865823235 6.507922222758388 3 SUSCEPTIBLE 0.940400 3200.000000
2 42.79894686335897 43.22474199092197 4.411618398850225 5.517216153202082 4.411618398850225 5.517216153202082 3 SUSCEPTIBLE 1.641989 3200.000000
8 42.81064400106371 43.40137362013665 3.364388763484205 2.7862054848955595 3.364388763484205 2.7862054848955595 3 SUSCEPTIBLE 5.131651 3200.000000
7 42.884312324639296 43.437998571132084 3.4129215244442537 1.7107050013824565 3.4129215244442537 1.7107050013824565 3 SUSCEPTIBLE 5.874961 3200.000000
4 42.95516662301905 43.43738328906218 4.432886953861774 3.428830462966834 4.432886953861774 3.428830462966834 3 SUSCEPTIBLE 3.225099 3200.000000
5 43.01697282683795 43.56302321373351 4.439520494964299 2.4469220184477494 4.439520494964299 2.4469220184477494 3 INFECTIOUS 0.000000 3200.000000
9 43.10521938958169 43.652849874321234 3.452912294727854 3.7983707864138045 3.452912294727854 3.7983707864138045 3 SUSCEPTIBLE 2.178939 3200.000000
3 43.108410193645305 43.58415904228178 4.357185625903337 4.533751655120682 4.357185625903337 4.533751655120682 3 SUSCEPTIBLE 1.428937 3200.000000
6 43.195325886737876 43.75238527757248 4.4509666233099505 1.3464495992907382 4.4509666233099505 1.3464495992907382 3 SUSCEPTIBLE 4.254564 3200.000000
2 43.22474199092197 43.65053711848497 4.411618398850225 5.517216153202082 4.411618398850225 5.517216153202082 3 SUSCEPTIBLE 1.733190 3200.000000
10 43.37725791365078 44.23986054608945 3.303708872995381 6.381615650542837 3.4434273071622927 6.102178782209014 3 SUSCEPTIBLE 2.277445 3200.000000
8 43.40137362013665 43.9921032392096 3.364388763484205 2.7862054848955595 3.364388763484205 2.7862054848955595 3 SUSCEPTIBLE 5.131651 3200.000000
4 43.43738328906218 43.91959995510531 4.432886953861774 3.428830462966834 4.432886953861774 3.428830462966834 3 SUSCEPTIBLE 3.225099 3200.000000
7 43.437998571132084 43.99168481762487 3.4129215244442537 1.7107050013824565 3.4129215244442537 1.7107050013824565 3 SUSCEPTIBLE 6.213456 3200.000000
1 43.51395659612866 44.25148128419863 4.35266865823235 6.507922222758388 4.35266865823235 6.507922222758388 3 SUSCEPTIBLE 1.031601 3200.000000
5 43.56302321373351 44.10907360062907 4.439520494964299 2.4469220184477494 4.439520494964299 2.4469220184477494 3 INFECTIOUS 0.000000 3200.000000
3 43.58415904228178 44.05990789091826 4.357185625903337 4.533751655120682 4.357185625903337 4.533751655120682 3 SUSCEPTIBLE 1.474447 3200.000000
2 43.65053711848497 44.07633224604797 4.411618398850225 5.517216153202082 4.411618398850225 5.517216153202082 3 SUSCEPTIBLE 1.778590 3200.000000
9 43.652849874321234 44.200480359060776 3.452912294727854 3.7983707864138045 3.452912294727854 3.7983707864138045 3 SUSCEPTIBLE 2.178939 3200.000000
6 43.75238527757248 44.30944466840708 4.4509666233099505 1.3464495992907382 4.4509666233099505 1.3464495992907382 3 SUSCEPTIBLE 4.592903 3200.000000
4 43.91959995510531 44.40181662114844 4.432886953861774 3.428830462966834 4.432886953861774 3.428830462966834 3 SUSCEPTIBLE 3.225099 3200.000000
7 43.99168481762487 44.54537106411766 3.4129215244442537 1.7107050013824565 3.4129215244442537 1.7107050013824565 3 SUSCEPTIBLE 6.213456 3200.000000
8 43.9921032392096 44.58283285828254 3.364388763484205 2.7862054848955595 3.364388763484205 2.7862054848955595 3 SUSCEPTIBLE 5.506868 3200.000000
3 44.05990789091826 44.53565673955474 4.357185625903337 4.533751655120682 4.357185625903337 4.533751655120682 3 SUSCEPTIBLE 1.565137 3200.000000
2 44.07633224604797 44.50212737361097 4.411618398850225 5.517216153202082 4.411618398850225 5.517216153202082 3 SUSCEPTIBLE 1.778590 3200.000000
5 44.10907360062907 44.655123987524625 4.439520494964299 2.4469220184477494 4.439520494964299 2.4469220184477494 3 INFECTIOUS 0.000000 3200.000000
9 44.200480359060776 44.74811084380032 3.452912294727854 3.7983707864138045 3.452912294727854 3.7983707864138045 3 SUSCEPTIBLE 2.261091 3200.000000
10 44.23986054608945 45.102463178528126 3.4434273071622927 6.102178782209014 3.4434273071622927 5.543305045541368 3 SUSCEPTIBLE 2.368135 3200.000000
1 44.25148128419863 44.98900597226861 4.35266865823235 6.507922222758388 4.35266865823235 6.507922222758388 3 SUSCEPTIBLE 1.031601 3200.000000
6 44.30944466840708 44.866504059241684 4.4509666233099505 1.3464495992907382 4.4509666233099505 1.3464495992907382 3 SUSCEPTIBLE 4.931085 3200.000000
4 44.40181662114844 44.88403328719157 4.432886953861774 3.428830462966834 4.432886953861774 3.428830462966834 3 SUSCEPTIBLE 3.225099 3200.000000
2 44.50212737361097 44.92792250117397 4.411618398850225 5.517216153202082 4.411618398850225 5.517216153202082 3 SUSCEPTIBLE 1.778590 3200.000000
3 44.53565673955474 45.01140558819122 4.357185625903337 4.533751655120682 4.357185625903337 4.533751655120682 3 SUSCEPTIBLE 1.610248 3200.000000
7 44.54537106411766 45.09905731061045 3.4129215244442537 1.7107050013824565 3.4129215244442537 1.7107050013824565 3 SUSCEPTIBLE 6.213456 3200.000000
8 44.58283285828254 45.17356247735549 3.364388763484205 2.7862054848955595 3.364388763484205 2.7862054848955595 3 SUSCEPTIBLE 6.256783 3200.000000
5 44.655123987524625 45.201174374420184 4.439520494964299 2.4469220184477494 4.439520494964299 2.4469220184477494 3 INFECTIOUS 0.000000 3200.000000
9 44.74811084380032 45.29574132853986 3.452912294727854 3.7983707864138045 3.452912294727854 3.7983707864138045 3 SUSCEPTIBLE 2.343047 3200.000000
6 44.866504059241684 45.42356345007629 4.4509666233099505 1.3464495992907382 4.4509666233099505 1.3464495992907382 3 SUSCEPTIBLE 5.606980 3200.000000
4 44.88403328719157 45.3662499532347 4.432886953861774 3.428830462966834 4.432886953861774 3.428830462966834 3 SUSCEPTIBLE 3.225099 3200.000000
2 44.92792250117397 45.353717628736966 4.411618398850225 5.517216153202082 4.411618398850225 5.517216153202082 3 SUSCEPTIBLE 1.778590 3200.000000
1 44.98900597226861 45.72653066033858 4.35266865823235 6.507922222758388 4.35266865823235 6.507922222758388 3 SUSCEPTIBLE 1.031601 3200.000000
3 45.01140558819122 45.487154436827694 4.357185625903337 4.533751655120682 4.357185625903337 4.533751655120682 3 SUSCEPTIBLE 1.610248 3200.000000
7 45.09905731061045 45.652743557103236 3.4129215244442537 1.7107050013824565 3.4129215244442537 1.7107050013824565 3 SUSCEPTIBLE 6.213456 3200.000000
10 45.102463178528126 45.9650658109668 3.4434273071622927 5.543305045541368 3.4094073437685313 4.9854677075766665 3 SUSCEPTIBLE 2.368135 3200.000000
8 45.17356247735549 45.764292096428434 3.364388763484205 2.7862054848955595 3.364388763484205 2.7862054848955595 3 SUSCEPTIBLE 6.631481 3200.000000
5 45.201174374420184 45.74722476131574 4.439520494964299 2.4469220184477494 4.439520494964299 2.4469220184477494 3 INFECTIOUS 0.000000 3200.000000
9 45.29574132853986 45.843371813279404 3.452912294727854 3.7983707864138045 3.452912294727854 3.7983707864138045 3 SUSCEPTIBLE 2.506257 3200.000000
2 45.353717628736966 45.779512756299965 4.411618398850225 5.517216153202082 4.411618398850225 5.517216153202082 3 SUSCEPTIBLE 1.778590 3200.000000
4 45.3662499532347 45.84846661927783 4.432886953861774 3.428830462966834 4.432886953861774 3.428830462966834 3 SUSCEPTIBLE 3.500534 3200.000000
6 45.42356345007629 45.98062284091089 4.4509666233099505 1.3464495992907382 4.4509666233099505 1.3464495992907382 3 SUSCEPTIBLE 5.944694 3200.000000
3 45.487154436827694 45.96290328546417 4.357185625903337 4.533751655120682 4.357185625903337 4.533751655120682 3 SUSCEPTIBLE 1.610248 3200.000000
7 45.652743557103236 46.20642980359602 3.4129215244442537 1.7107050013824565 3.4129215244442537 1.7107050013824565 3 SUSCEPTIBLE 6.551013 3200.000000
1 45.72653066033858 46.46405534840856 4.35266865823235 6.507922222758388 4.35266865823235 6.507922222758388 3 SUSCEPTIBLE 1.076181 3200.000000
5 45.74722476131574 46.2932751482113 4.439520494964299 2.4469220184477494 4.439520494964299 2.4469220184477494 3 INFECTIOUS 0.000000 3200.000000
8 45.764292096428434 46.35502171550138 3.364388763484205 2.7862054848955595 3.364388763484205 2.7862054848955595 3 SUSCEPTIBLE 7.005889 3200.000000
2 45.779512756299965 46.205307883862965 4.411618398850225 5.517216153202082 4.411618398850225 5.517216153202082 3 SUSCEPTIBLE 1.778590 3200.000000
9 45.843371813279404 46.39100229801895 3.452912294727854 3.7983707864138045 3.452912294727854 3.7983707864138045 3 SUSCEPTIBLE 2.587398 3200.000000
4 45.84846661927783 46.33068328532096 4.432886953861774 3.428830462966834 4.432886953861774 3.428830462966834 3 SUSCEPTIBLE 3.775842 3200.000000
3 45.96290328546417 46.43865213410065 4.357185625903337 4.533751655120682 4.357185625903337 4.533751655120682 3 SUSCEPTIBLE 1.610248 3200.000000
10 45.9650658109668 46.82766844340547 3.4094073437685313 4.9854677075766665 3.4094073437685313 4.9854677075766665 3 SUSCEPTIBLE 2.368135 3200.000000
6 45.98062284091089 46.53768223174549 4.4509666233099505 1.3464495992907382 4.4509666233099505 1.3464495992907382 3 SUSCEPTIBLE 5.944694 3200.000000
2 46.205307883862965 46.631103011425964 4.411618398850225 5.517216153202082 4.411618398850225 5.517216153202082 3 SUSCEPTIBLE 1.823149 3200.000000
7 46.20642980359602 46.76011605008881 3.4129215244442537 1.7107050013824565 3.4129215244442537 1.7107050013824565 3 SUSCEPTIBLE 6.958682 3200.000000
5 46.2932751482113 46.83932553510686 4.439520494964299 2.4469220184477494 4.439520494964299 2.4469220184477494 3 INFECTIOUS 0.000000 3200.000000
4 46.33068328532096 46.81289995136409 4.432886953861774 3.428830462966834 4.432886953861774 3.428830462966834 3 SUSCEPTIBLE 4.121289 3200.000000
8 46.35502171550138 46.945751334574325 3.364388763484205 2.7862054848955595 3.364388763484205 2.7862054848955595 3 SUSCEPTIBLE 7.005889 3200.000000
9 46.39100229801895 46.93863278275849 3.452912294727854 3.7983707864138045 3.3404948475355836 3.8193988606782847 3 SUSCEPTIBLE 2.587398 3200.000000
3 46.43865213410065 46.91440098273713 4.357185625903337 4.533751655120682 4.357185625903337 4.533751655120682 3 SUSCEPTIBLE 1.610248 3200.000000
1 46.46405534840856 47.20158003647853 4.35266865823235 6.507922222758388 4.35266865823235 6.507922222758388 3 SUSCEPTIBLE 1.165228 3200.000000
6 46.53768223174549 47.094741622580095 4.4509666233099505 1.3464495992907382 4.4509666233099505 1.3464495992907382 3 SUSCEPTIBLE 5.944694 3200.000000
2 46.631103011425964 47.05689813898896 4.411618398850225 5.517216153202082 4.411618398850225 5.517216153202082 3 SUSCEPTIBLE 1.867637 3200.000000
7 46.76011605008881 47.3138022965816 3.4129215244442537 1.7107050013824565 3.4129215244442537 1.7107050013824565 3 SUSCEPTIBLE 7.366162 3200.000000
4 46.81289995136409 47.29511661740722 4.432886953861774 3.428830462966834 4.432886953861774 3.428830462966834 3 SUSCEPTIBLE 4.811704 3200.000000
10 46.82766844340547 47.690271075844144 3.4094073437685313 4.9854677075766665 3.3399799369352974 4.904134360702956 3 SUSCEPTIBLE 2.529969 3200.000000
5 46.83932553510686 47.38537592200242 4.439520494964299 2.4469220184477494 4.439520494964299 2.4469220184477494 3 INFECTIOUS 0.000000 3200.000000
3 46.91440098273713 47.390149831373606 4.357185625903337 4.533751655120682 4.357185625903337 4.533751655120682 3 SUSCEPTIBLE 1.654666 3200.000000
9 46.93863278275849 47.48626326749803 3.3404948475355836 3.8193988606782847 3.3404948475355836 3.8193988606782847 3 SUSCEPTIBLE 2.587398 3200.000000
8 46.945751334574325 47.53648095364727 3.364388763484205 2.7862054848955595 3.364388763484205 2.7862054848955595 3 SUSCEPTIBLE 7.005889 3200.000000
2 47.05689813898896 47.48269326655196 4.411618398850225 5.517216153202082 4.411618398850225 5.517216153202082 3 SUSCEPTIBLE 1.912055 3200.000000
6 47.094741622580095 47.6518010134147 4.4509666233099505 1.3464495992907382 4.4509666233099505 1.3464495992907382 3 SUSCEPTIBLE 5.944694 3200.000000
1 47.20158003647853 47.93910472454851 4.35266865823235 6.507922222758388 4.35266865823235 6.507922222758388 3 SUSCEPTIBLE 1.254013 3200.000000
4 47.29511661740722 47.777333283450346 4.432886953861774 3.428830462966834 4.396530506820028 3.5229579477528103 3 SUSCEPTIBLE 4.811704 3200.000000
7 47.3138022965816 47.86748854307439 3.4129215244442537 1.7107050013824565 3.4129215244442537 1.7107050013824565 3 SUSCEPTIBLE 8.180557 3200.000000
5 47.38537592200242 47.931426308897976 4.439520494964299 2.4469220184477494 4.439520494964299 2.4469220184477494 3 INFECTIOUS 0.000000 3200.000000
3 47.390149831373606 47.86589868001008 4.357185625903337 4.533751655120682 4.357185625903337 4.533751655120682 3 SUSCEPTIBLE 1.699033 3200.000000
2 47.48269326655196 47.90848839411496 4.411618398850225 5.517216153202082 4.411618398850225 5.517216153202082 3 SUSCEPTIBLE 1.956422 3200.000000
9 47.48626326749803 48.033893752237574 3.3404948475355836 3.8193988606782847 3.3404948475355836 3.8193988606782847 3 SUSCEPTIBLE 2.587398 3200.000000
8 47.53648095364727 48.127210572720216 3.364388763484205 2.7862054848955595 3.364388763484205 2.7862054848955595 3 SUSCEPTIBLE 7.005889 3200.000000
6 47.6518010134147 48.2088604042493 4.4509666233099505 1.3464495992907382 4.4509666233099505 1.3464495992907382 3 SUSCEPTIBLE 6.351132 3200.000000
10 47.690271075844144 48.55287370828282 3.3399799369352974 4.904134360702956 3.3399799369352974 4.904134360702956 3 SUSCEPTIBLE 2.691375 3200.000000
4 47.777333283450346 48.259549949493476 4.396530506820028 3.5229579477528103 4.396530506820028 3.5229579477528103 3 SUSCEPTIBLE 4.811704 3200.000000
3 47.86589868001008 48.34164752864656 4.357185625903337 4.533751655120682 4.357185625903337 4.533751655120682 3 SUSCEPTIBLE 1.743351 3200.000000
7 47.86748854307439 48.421174789567175 3.4129215244442537 1.7107050013824565 3.4129215244442537 1.7107050013824565 3 SUSCEPTIBLE 8.180557 3200.000000
2 47.90848839411496 48.33428352167796 4.411618398850225 5.517216153202082 4.411618398850225 5.517216153202082 3 SUSCEPTIBLE 2.000740 3200.000000
5 47.931426308897976 48.477476695793534 4.439520494964299 2.4469220184477494 4.439520494964299 2.4469220184477494 3 INFECTIOUS 0.000000 3200.000000
1 47.93910472454851 48.67662941261848 4.35266865823235 6.507922222758388 4.35266865823235 6.507922222758388 3 SUSCEPTIBLE 1.254013 3200.000000
9 48.033893752237574 48.58152423697712 3.3404948475355836 3.8193988606782847 3.3404948475355836 3.8193988606782847 3 SUSCEPTIBLE 2.668001 3200.000000
8 48.127210572720216 48.71794019179316 3.364388763484205 2.7862054848955595 3.364388763484205 2.7862054848955595 3 SUSCEPTIBLE 7.891204 3200.000000
6 48.2088604042493 48.7659197950839 4.4509666233099505 1.3464495992907382 4.4509666233099505 1.3464495992907382 3 SUSCEPTIBLE 6.757382 3200.000000
4 48.259549949493476 48.741766615536605 4.396530506820028 3.5229579477528103 4.396530506820028 3.5229579477528103 3 SUSCEPTIBLE 4.811704 3200.000000
2 48.33428352167796 48.76007864924096 4.411618398850225 5.517216153202082 4.411618398850225 5.517216153202082 3 SUSCEPTIBLE 2.000740 3200.000000
3 48.34164752864656 48.81739637728304 4.357185625903337 4.533751655120682 4.357185625903337 4.533751655120682 3 SUSCEPTIBLE 1.787648 3200.000000
7 48.421174789567175 48.97486103605996 3.4129215244442537 1.7107050013824565 3.4129215244442537 1.7107050013824565 3 SUSCEPTIBLE 8.180557 3200.000000
5 48.477476695793534 49.02352708268909 4.439520494964299 2.4469220184477494 4.439520494964299 2.4469220184477494 3 INFECTIOUS 0.000000 3200.000000
10 48.55287370828282 49.41547634072149 3.3399799369352974 4.904134360702956 3.3399799369352974 4.904134360702956 3 SUSCEPTIBLE 2.771977 3200.000000
9 48.58152423697712 49.12915472171666 3.3404948475355836 3.8193988606782847 3.3404948475355836 3.8193988606782847 3 SUSCEPTIBLE 2.748566 3200.000000
1 48.67662941261848 49.41415410068846 4.35266865823235 6.507922222758388 4.35266865823235 6.507922222758388 3 SUSCEPTIBLE 1.254013 3200.000000
8 48.71794019179316 49.30866981086611 3.364388763484205 2.7862054848955595 3.364388763484205 2.7862054848955595 3 SUSCEPTIBLE 8.333555 3200.000000
4 48.741766615536605 49.223983281579734 4.396530506820028 3.5229579477528103 4.396530506820028 3.5229579477528103 3 SUSCEPTIBLE 4.811704 3200.000000
2 48.76007864924096 49.18587377680396 4.411618398850225 5.517216153202082 4.411618398850225 5.517216153202082 3 SUSCEPTIBLE 2.000740 3200.000000
6 48.7659197950839 49.322979185918506 4.4509666233099505 1.3464495992907382 4.4509666233099505 1.3464495992907382 3 SUSCEPTIBLE 7.163444 3200.000000
3 48.81739637728304 49.29314522591952 4.357185625903337 4.533751655120682 4.357185625903337 4.533751655120682 3 SUSCEPTIBLE 1.831925 3200.000000
7 48.97486103605996 49.52854728255275 3.4129215244442537 1.7107050013824565 3.4129215244442537 1.7107050013824565 3 SUSCEPTIBLE 8.180557 3200.000000
5 49.02352708268909 49.56957746958465 4.439520494964299 2.4469220184477494 4.439520494964299 2.4469220184477494 3 INFECTIOUS 0.000000 3200.000000
9 49.12915472171666 49.6767852064562 3.3404948475355836 3.8193988606782847 3.3404948475355836 3.8193988606782847 3 SUSCEPTIBLE 2.829095 3200.000000
2 49.18587377680396 49.61166890436696 4.411618398850225 5.517216153202082 4.411618398850225 5.517216153202082 3 SUSCEPTIBLE 2.000740 3200.000000
4 49.223983281579734 49.70619994762286 4.396530506820028 3.5229579477528103 4.396530506820028 3.5229579477528103 3 SUSCEPTIBLE 5.191654 3200.000000
3 49.29314522591952 49.768894074555995 4.357185625903337 4.533751655120682 4.357185625903337 4.533751655120682 3 SUSCEPTIBLE 1.831925 3200.000000
8 49.30866981086611 49.89939942993905 3.364388763484205 2.7862054848955595 3.364388763484205 2.7862054848955595 3 SUSCEPTIBLE 9.217644 3200.000000
6 49.322979185918506 49.88003857675311 4.4509666233099505 1.3464495992907382 4.4509666233099505 1.3464495992907382 3 SUSCEPTIBLE 7.975006 3200.000000
1 49.41415410068846 50.15167878875843 4.35266865823235 6.507922222758388 4.35266865823235 6.507922222758388 3 SUSCEPTIBLE 1.254013 3200.000000
10 49.41547634072149 50.27807897316016 3.3399799369352974 4.904134360702956 3.3399799369352974 4.904134360702956 3 SUSCEPTIBLE 2.771977 3200.000000
7 49.52854728255275 50.08223352904554 3.4129215244442537 1.7107050013824565 3.4129215244442537 1.7107050013824565 3 SUSCEPTIBLE 8.180557 3200.000000
5 49.56957746958465 50.11562785648021 4.439520494964299 2.4469220184477494 4.439520494964299 2.4469220184477494 3 INFECTIOUS 0.000000 3200.000000
2 49.61166890436696 50.03746403192996 4.411618398850225 5.517216153202082 4.411618398850225 5.517216153202082 3 SUSCEPTIBLE 2.000740 3200.000000
9 49.6767852064562 50.224415691195745 3.3404948475355836 3.8193988606782847 3.3404948475355836 3.8193988606782847 3 SUSCEPTIBLE 2.990040 3200.000000
4 49.70619994762286 50.18841661366599 4.396530506820028 3.5229579477528103 4.396530506820028 3.5229579477528103 3 SUSCEPTIBLE 5.571430 3200.000000
3 49.768894074555995 50.24464292319247 4.357185625903337 4.533751655120682 4.357185625903337 4.533751655120682 3 SUSCEPTIBLE 1.831925 3200.000000
6 49.88003857675311 50.43709796758771 4.4509666233099505 1.3464495992907382 4.4509666233099505 1.3464495992907382 3 SUSCEPTIBLE 7.975006 3200.000000
8 49.89939942993905 50.490129049012 3.364388763484205 2.7862054848955595 3.364388763484205 2.7862054848955595 3 SUSCEPTIBLE 9.217644 3200.000000
2 50.03746403192996 50.46325915949296 4.411618398850225 5.517216153202082 4.411618398850225 5.517216153202082 3 SUSCEPTIBLE 2.044935 3200.000000
7 50.08223352904554 50.635919775538326 3.4129215244442537 1.7107050013824565 3.4129215244442537 1.7107050013824565 3 SUSCEPTIBLE 9.061635 3200.000000
5 50.11562785648021 50.66167824337577 4.439520494964299 2.4469220184477494 4.439520494964299 2.4469220184477494 3 INFECTIOUS 0.000000 3200.000000
1 50.15167878875843 50.889203476828406 4.35266865823235 6.507922222758388 4.35266865823235 6.507922222758388 3 SUSCEPTIBLE 1.342424 3200.000000
4 50.18841661366599 50.67063327970912 4.396530506820028 3.5229579477528103 4.396530506820028 3.5229579477528103 3 SUSCEPTIBLE 6.021296 3200.000000
9 50.224415691195745 50.77204617593529 3.3404948475355836 3.8193988606782847 3.3404948475355836 3.8193988606782847 3 SUSCEPTIBLE 2.990040 3200.000000
3 50.24464292319247 50.72039177182895 4.357185625903337 4.533751655120682 4.357185625903337 4.533751655120682 3 SUSCEPTIBLE 1.831925 3200.000000
10 50.27807897316016 51.140681605598836 3.3399799369352974 4.904134360702956 3.3399799369352974 4.904134360702956 3 SUSCEPTIBLE 2.771977 3200.000000
6 50.43709796758771 50.994157358422314 4.4509666233099505 1.3464495992907382 4.4509666233099505 1.3464495992907382 3 SUSCEPTIBLE 7.975006 3200.000000
2 50.46325915949296 50.889054287055956 4.411618398850225 5.517216153202082 4.411618398850225 5.517216153202082 3 SUSCEPTIBLE 2.089110 3200.000000
8 50.490129049012 51.08085866808494 3.364388763484205 2.7862054848955595 3.364388763484205 2.7862054848955595 3 SUSCEPTIBLE 9.217644 3200.000000
7 50.635919775538326 51.189606022031114 3.4129215244442537 1.7107050013824565 3.4129215244442537 1.7107050013824565 3 SUSCEPTIBLE 9.536994 3200.000000
5 50.66167824337577 51.207728630271326 4.439520494964299 2.4469220184477494 4.439520494964299 2.4469220184477494 3 INFECTIOUS 0.000000 3200.000000
4 50.67063327970912 51.15284994575225 4.396530506820028 3.5229579477528103 4.396530506820028 3.5229579477528103 3 SUSCEPTIBLE 6.470954 3200.000000
3 50.72039177182895 51.19614062046543 4.357185625903337 4.533751655120682 4.357185625903337 4.533751655120682 3 SUSCEPTIBLE 1.831925 3200.000000
9 50.77204617593529 51.31967666067483 3.3404948475355836 3.8193988606782847 3.3404948475355836 3.8193988606782847 3 SUSCEPTIBLE 2.990040 3200.000000
2 50.889054287055956 51.314849414618955 4.411618398850225 5.517216153202082 4.411618398850225 5.517216153202082 3 SUSCEPTIBLE 2.133264 3200.000000
1 50.889203476828406 51.62672816489838 4.35266865823235 6.507922222758388 4.35266865823235 6.507922222758388 3 SUSCEPTIBLE 1.430753 3200.000000
6 50.994157358422314 51.551216749256916 4.4509666233099505 1.3464495992907382 4.4509666233099505 1.3464495992907382 3 SUSCEPTIBLE 7.975006 3200.000000
8 51.08085866808494 51.67158828715789 3.364388763484205 2.7862054848955595 3.364388763484205 2.7862054848955595 3 SUSCEPTIBLE 9.217644 3200.000000
10 51.140681605598836 52.00328423803751 3.3399799369352974 4.904134360702956 3.3399799369352974 4.904134360702956 3 SUSCEPTIBLE 2.932700 3200.000000
4 51.15284994575225 51.63506661179538 4.396530506820028 3.5229579477528103 4.396530506820028 3.5229579477528103 3 SUSCEPTIBLE 6.920405 3200.000000
7 51.189606022031114 51.7432922685239 3.4129215244442537 1.7107050013824565 3.4129215244442537 1.7107050013824565 3 SUSCEPTIBLE 10.012134 3200.000000
3 51.19614062046543 51.671889469101906 4.357185625903337 4.533751655120682 4.357185625903337 4.533751655120682 3 SUSCEPTIBLE 1.876080 3200.000000
5 51.207728630271326 51.753779017166885 4.439520494964299 2.4469220184477494 4.439520494964299 2.4469220184477494 3 INFECTIOUS 0.000000 3200.000000
2 51.314849414618955 51.740644542181954 4.411618398850225 5.517216153202082 4.411618398850225 5.517216153202082 3 SUSCEPTIBLE 2.177398 3200.000000
9 51.31967666067483 51.86730714541437 3.3404948475355836 3.8193988606782847 3.3404948475355836 3.8193988606782847 3 SUSCEPTIBLE 2.990040 3200.000000
6 51.551216749256916 52.10827614009152 4.4509666233099505 1.3464495992907382 4.4509666233099505 1.3464495992907382 3 SUSCEPTIBLE 7.975006 3200.000000
1 51.62672816489838 52.364252852968356 4.35266865823235 6.507922222758388 4.35266865823235 6.507922222758388 3 SUSCEPTIBLE 1.474887 3200.000000
4 51.63506661179538 52.11728327783851 4.396530506820028 3.5229579477528103 4.396530506820028 3.5229579477528103 3 SUSCEPTIBLE 6.920405 3200.000000
8 51.67158828715789 52.262317906230834 3.364388763484205 2.7862054848955595 3.364388763484205 2.7862054848955595 3 SUSCEPTIBLE 9.728500 3200.000000
3 51.671889469101906 52.147638317738384 4.357185625903337 4.533751655120682 4.357185625903337 4.533751655120682 3 SUSCEPTIBLE 1.964327 3200.000000
2 51.740644542181954 52.16643966974495 4.411618398850225 5.517216153202082 4.411618398850225 5.517216153202082 3 SUSCEPTIBLE 2.221511 3200.000000
7 51.7432922685239 52.29697851501669 3.4129215244442537 1.7107050013824565 3.4129215244442537 1.7107050013824565 3 SUSCEPTIBLE 10.487054 3200.000000
5 51.753779017166885 52.29982940406244 4.439520494964299 2.4469220184477494 4.439520494964299 2.4469220184477494 3 INFECTIOUS 0.000000 3200.000000
9 51.86730714541437 52.414937630153915 3.3404948475355836 3.8193988606782847 3.3404948475355836 3.8193988606782847 3 SUSCEPTIBLE 2.990040 3200.000000
10 52.00328423803751 52.86588687047618 3.3399799369352974 4.904134360702956 3.3399799369352974 4.904134360702956 3 SUSCEPTIBLE 3.173504 3200.000000
6 52.10827614009152 52.66533553092612 4.4509666233099505 1.3464495992907382 4.4509666233099505 1.3464495992907382 3 SUSCEPTIBLE 8.924188 3200.000000
4 52.11728327783851 52.59949994388164 4.396530506820028 3.5229579477528103 4.396530506820028 3.5229579477528103 3 SUSCEPTIBLE 6.920405 3200.000000
3 52.147638317738384 52.62338716637486 4.357185625903337 4.533751655120682 4.357185625903337 4.533751655120682 3 SUSCEPTIBLE 2.008420 3200.000000
2 52.16643966974495 52.59223479730795 4.411618398850225 5.517216153202082 4.411618398850225 5.517216153202082 3 SUSCEPTIBLE 2.221511 3200.000000
8 52.262317906230834 52.85304752530378 3.364388763484205 2.7862054848955595 3.364388763484205 2.7862054848955595 3 SUSCEPTIBLE 10.239119 3200.000000
7 52.29697851501669 52.85066476150948 3.4129215244442537 1.7107050013824565 3.4129215244442537 1.7107050013824565 3 SUSCEPTIBLE 10.487054 3200.000000
5 52.29982940406244 52.845879790958 4.439520494964299 2.4469220184477494 4.439520494964299 2.4469220184477494 3 INFECTIOUS 0.000000 3200.000000
1 52.364252852968356 53.10177754103833 4.35266865823235 6.507922222758388 4.35266865823235 6.507922222758388 3 SUSCEPTIBLE 1.474887 3200.000000
9 52.414937630153915 52.96256811489346 3.3404948475355836 3.8193988606782847 3.3404948475355836 3.8193988606782847 3 SUSCEPTIBLE 3.150465 3200.000000
2 52.59223479730795 53.01802992487095 4.411618398850225 5.517216153202082 4.411618398850225 5.517216153202082 3 SUSCEPTIBLE 2.221511 3200.000000
4 52.59949994388164 53.08171660992477 4.396530506820028 3.5229579477528103 4.396530506820028 3.5229579477528103 3 SUSCEPTIBLE 6.920405 3200.000000
3 52.62338716637486 53.09913601501134 4.357185625903337 4.533751655120682 4.357185625903337 4.533751655120682 3 SUSCEPTIBLE 2.052493 3200.000000
6 52.66533553092612 53.222394921760724 4.4509666233099505 1.3464495992907382 4.4509666233099505 1.3464495992907382 3 SUSCEPTIBLE 9.398450 3200.000000
5 52.845879790958 53.39193017785356 4.439520494964299 2.4469220184477494 4.439520494964299 2.4469220184477494 3 INFECTIOUS 0.000000 3200.000000
7 52.85066476150948 53.404351008002266 3.4129215244442537 1.7107050013824565 3.4129215244442537 1.7107050013824565 3 SUSCEPTIBLE 10.487054 3200.000000
8 52.85304752530378 53.443777144376725 3.364388763484205 2.7862054848955595 3.364388763484205 2.7862054848955595 3 SUSCEPTIBLE 11.259651 3200.000000
10 52.86588687047618 53.728489502914854 3.3399799369352974 4.904134360702956 3.3399799369352974 4.904134360702956 3 SUSCEPTIBLE 3.173504 3200.000000
9 52.96256811489346 53.510198599633 3.3404948475355836 3.8193988606782847 3.3404948475355836 3.8193988606782847 3 SUSCEPTIBLE 3.230622 3200.000000
2 53.01802992487095 53.44382505243395 4.411618398850225 5.517216153202082 4.411618398850225 5.517216153202082 3 SUSCEPTIBLE 2.221511 3200.000000
4 53.08171660992477 53.5639332759679 4.396530506820028 3.5229579477528103 4.396530506820028 3.5229579477528103 3 SUSCEPTIBLE 6.920405 3200.000000
3 53.09913601501134 53.57488486364782 4.357185625903337 4.533751655120682 4.357185625903337 4.533751655120682 3 SUSCEPTIBLE 2.052493 3200.000000
1 53.10177754103833 53.839302229108306 4.35266865823235 6.507922222758388 4.35266865823235 6.507922222758388 3 SUSCEPTIBLE 1.474887 3200.000000
6 53.222394921760724 53.77945431259533 4.4509666233099505 1.3464495992907382 4.4509666233099505 1.3464495992907382 3 SUSCEPTIBLE 10.346317 3200.000000
5 53.39193017785356 53.93798056474912 4.439520494964299 2.4469220184477494 4.439520494964299 2.4469220184477494 3 INFECTIOUS 0.000000 3200.000000
7 53.404351008002266 53.95803725449505 3.4129215244442537 1.7107050013824565 3.4129215244442537 1.7107050013824565 3 SUSCEPTIBLE 10.487054 3200.000000
8 53.443777144376725 54.03450676344967 3.364388763484205 2.7862054848955595 3.364388763484205 2.7862054848955595 3 SUSCEPTIBLE 11.769563 3200.000000
2 53.44382505243395 53.86962017999695 4.411618398850225 5.517216153202082 4.411618398850225 5.517216153202082 3 SUSCEPTIBLE 2.221511 3200.000000
9 53.510198599633 54.05782908437254 3.3404948475355836 3.8193988606782847 3.3404948475355836 3.8193988606782847 3 SUSCEPTIBLE 3.310743 3200.000000
4 53.5639332759679 54.04614994201103 4.396530506820028 3.5229579477528103 4.396530506820028 3.5229579477528103 3 SUSCEPTIBLE 7.368611 3200.000000
3 53.57488486364782 54.050633712284295 4.357185625903337 4.533751655120682 4.357185625903337 4.533751655120682 3 SUSCEPTIBLE 2.052493 3200.000000
10 53.728489502914854 54.59109213535353 3.3399799369352974 4.904134360702956 3.3399799369352974 4.904134360702956 3 SUSCEPTIBLE 3.173504 3200.000000
6 53.77945431259533 54.33651370342993 4.4509666233099505 1.3464495992907382 4.4509666233099505 1.3464495992907382 3 SUSCEPTIBLE 10.346317 3200.000000
1 53.839302229108306 54.57682691717828 4.35266865823235 6.507922222758388 4.35266865823235 6.507922222758388 3 SUSCEPTIBLE 1.518898 3200.000000
2 53.86962017999695 54.29541530755995 4.411618398850225 5.517216153202082 4.411618398850225 5.517216153202082 3 SUSCEPTIBLE 2.221511 3200.000000
5 53.93798056474912 54.48403095164468 4.439520494964299 2.4469220184477494 4.439520494964299 2.4469220184477494 3 INFECTIOUS 0.000000 3200.000000
7 53.95803725449505 54.51172350098784 3.4129215244442537 1.7107050013824565 3.4129215244442537 1.7107050013824565 3 SUSCEPTIBLE 10.960659 3200.000000
8 54.03450676344967 54.625236382522615 3.364388763484205 2.7862054848955595 3.364388763484205 2.7862054848955595 3 SUSCEPTIBLE 11.769563 3200.000000
4 54.04614994201103 54.52836660805416 4.396530506820028 3.5229579477528103 4.396530506820028 3.5229579477528103 3 SUSCEPTIBLE 8.334669 3200.000000
3 54.050633712284295 54.52638256092077 4.357185625903337 4.533751655120682 4.357185625903337 4.533751655120682 3 SUSCEPTIBLE 2.052493 3200.000000
9 54.05782908437254 54.605459569112085 3.3404948475355836 3.8193988606782847 3.3404948475355836 3.8193988606782847 3 SUSCEPTIBLE 3.390826 3200.000000
2 54.29541530755995 54.72121043512295 4.411618398850225 5.517216153202082 4.411618398850225 5.517216153202082 3 SUSCEPTIBLE 2.265503 3200.000000
6 54.33651370342993 54.89357309426453 4.4509666233099505 1.3464495992907382 4.4509666233099505 1.3464495992907382 3 SUSCEPTIBLE 10.346317 3200.000000
5 54.48403095164468 55.030081338540235 4.439520494964299 2.4469220184477494 4.439520494964299 2.4469220184477494 3 INFECTIOUS 0.000000 3200.000000
7 54.51172350098784 55.06540974748063 3.4129215244442537 1.7107050013824565 3.4129215244442537 1.7107050013824565 3 SUSCEPTIBLE 12.047714 3200.000000
3 54.52638256092077 55.00213140955725 4.357185625903337 4.533751655120682 4.357185625903337 4.533751655120682 3 SUSCEPTIBLE 2.052493 3200.000000
4 54.52836660805416 55.010583274097286 4.396530506820028 3.5229579477528103 4.396530506820028 3.5229579477528103 3 SUSCEPTIBLE 8.852489 3200.000000
1 54.57682691717828 55.314351605248255 4.35266865823235 6.507922222758388 4.35266865823235 6.507922222758388 3 SUSCEPTIBLE 1.606861 3200.000000
10 54.59109213535353 55.4536947677922 3.3399799369352974 4.904134360702956 3.3399799369352974 4.904134360702956 3 SUSCEPTIBLE 3.253514 3200.000000
9 54.605459569112085 55.15309005385163 3.3404948475355836 3.8193988606782847 3.3404948475355836 3.8193988606782847 3 SUSCEPTIBLE 3.390826 3200.000000
8 54.625236382522615 55.21596600159556 3.364388763484205 2.7862054848955595 3.364388763484205 2.7862054848955595 3 SUSCEPTIBLE 11.769563 3200.000000
2 54.72121043512295 55.14700556268595 4.411618398850225 5.517216153202082 4.411618398850225 5.517216153202082 3 SUSCEPTIBLE 2.309474 3200.000000
6 54.89357309426453 55.450632485099135 4.4509666233099505 1.3464495992907382 4.4509666233099505 1.3464495992907382 3 SUSCEPTIBLE 10.346317 3200.000000
3 55.00213140955725 55.47788025819373 4.357185625903337 4.533751655120682 4.357185625903337 4.533751655120682 3 SUSCEPTIBLE 2.096443 3200.000000
4 55.010583274097286 55.492799940140415 4.396530506820028 3.5229579477528103 4.396530506820028 3.5229579477528103 3 SUSCEPTIBLE 9.370069 3200.000000
5 55.030081338540235 55.57613172543579 4.439520494964299 2.4469220184477494 4.439520494964299 2.4469220184477494 3 INFECTIOUS 0.000000 3200.000000
7 55.06540974748063 55.61909599397342 3.4129215244442537 1.7107050013824565 3.4129215244442537 1.7107050013824565 3 SUSCEPTIBLE 12.590865 3200.000000
2 55.14700556268595 55.57280069024895 4.411618398850225 5.517216153202082 4.411618398850225 5.517216153202082 3 SUSCEPTIBLE 2.353425 3200.000000
9 55.15309005385163 55.70072053859117 3.3404948475355836 3.8193988606782847 3.3404948475355836 3.8193988606782847 3 SUSCEPTIBLE 3.390826 3200.000000
8 55.21596600159556 55.806695620668506 3.364388763484205 2.7862054848955595 3.364388763484205 2.7862054848955595 3 SUSCEPTIBLE 11.769563 3200.000000
1 55.314351605248255 56.05187629331823 4.35266865823235 6.507922222758388 4.35266865823235 6.507922222758388 3 SUSCEPTIBLE 1.694742 3200.000000
6 55.450632485099135 56.00769187593374 4.4509666233099505 1.3464495992907382 4.4509666233099505 1.3464495992907382 3 SUSCEPTIBLE 10.346317 3200.000000
10 55.4536947677922 56.31629740023087 3.3399799369352974 4.904134360702956 3.3399799369352974 4.904134360702956 3 SUSCEPTIBLE 3.413421 3200.000000
3 55.47788025819373 55.953629106830206 4.357185625903337 4.533751655120682 4.357185625903337 4.533751655120682 3 SUSCEPTIBLE 2.140374 3200.000000
4 55.492799940140415 55.975016606183544 4.396530506820028 3.5229579477528103 4.396530506820028 3.5229579477528103 3 SUSCEPTIBLE 9.370069 3200.000000
2 55.57280069024895 55.998595817811946 4.411618398850225 5.517216153202082 4.411618398850225 5.517216153202082 3 SUSCEPTIBLE 2.397355 3200.000000
5 55.57613172543579 56.12218211233135 4.439520494964299 2.4469220184477494 4.439520494964299 2.4469220184477494 3 INFECTIOUS 0.000000 3200.000000
7 55.61909599397342 56.172782240466205 3.4129215244442537 1.7107050013824565 3.4129215244442537 1.7107050013824565 3 SUSCEPTIBLE 13.133765 3200.000000
9 55.70072053859117 56.24835102333071 3.3404948475355836 3.8193988606782847 3.3404948475355836 3.8193988606782847 3 SUSCEPTIBLE 3.390826 3200.000000
8 55.806695620668506 56.39742523974145 3.364388763484205 2.7862054848955595 3.364388763484205 2.7862054848955595 3 SUSCEPTIBLE 12.348200 3200.000000
3 55.953629106830206 56.429377955466684 4.357185625903337 4.533751655120682 4.357185625903337 4.533751655120682 3 SUSCEPTIBLE 2.184284 3200.000000
4 55.975016606183544 56.457233272226674 4.396530506820028 3.5229579477528103 4.396530506820028 3.5229579477528103 3 SUSCEPTIBLE 9.370069 3200.000000
2 55.998595817811946 56.424390945374945 4.411618398850225 5.517216153202082 4.411618398850225 5.517216153202082 3 SUSCEPTIBLE 2.441265 3200.000000
6 56.00769187593374 56.56475126676834 4.4509666233099505 1.3464495992907382 4.4509666233099505 1.3464495992907382 3 SUSCEPTIBLE 11.431364 3200.000000
1 56.05187629331823 56.789400981388205 4.35266865823235 6.507922222758388 4.35266865823235 6.507922222758388 3 SUSCEPTIBLE 1.694742 3200.000000
5 56.12218211233135 56.66823249922691 4.439520494964299 2.4469220184477494 4.439520494964299 2.4469220184477494 3 INFECTIOUS 0.000000 3200.000000
7 56.172782240466205 56.72646848695899 3.4129215244442537 1.7107050013824565 3.4129215244442537 1.7107050013824565 3 SUSCEPTIBLE 13.133765 3200.000000
9 56.24835102333071 56.795981508070255 3.3404948475355836 3.8193988606782847 3.3404948475355836 3.8193988606782847 3 SUSCEPTIBLE 3.470687 3200.000000
10 56.31629740023087 57.178900032669546 3.3399799369352974 4.904134360702956 3.3399799369352974 4.904134360702956 3 SUSCEPTIBLE 3.573180 3200.000000
8 56.39742523974145 56.9881548588144 3.364388763484205 2.7862054848955595 3.364388763484205 2.7862054848955595 3 SUSCEPTIBLE 12.926570 3200.000000
2 56.424390945374945 56.850186072937944 4.411618398850225 5.517216153202082 4.411618398850225 5.517216153202082 3 SUSCEPTIBLE 2.441265 3200.000000
3 56.429377955466684 56.90512680410316 4.357185625903337 4.533751655120682 4.357185625903337 4.533751655120682 3 SUSCEPTIBLE 2.272043 3200.000000
4 56.457233272226674 56.9394499382698 4.396530506820028 3.5229579477528103 4.396530506820028 3.5229579477528103 3 SUSCEPTIBLE 9.370069 3200.000000
6 56.56475126676834 57.12181065760294 4.4509666233099505 1.3464495992907382 4.4509666233099505 1.3464495992907382 3 SUSCEPTIBLE 11.973512 3200.000000
5 56.66823249922691 57.21428288612247 4.439520494964299 2.4469220184477494 4.439520494964299 2.4469220184477494 3 INFECTIOUS 0.000000 3200.000000
7 56.72646848695899 57.28015473345178 3.4129215244442537 1.7107050013824565 3.4129215244442537 1.7107050013824565 3 SUSCEPTIBLE 13.133765 3200.000000
1 56.789400981388205 57.52692566945818 4.35266865823235 6.507922222758388 4.35266865823235 6.507922222758388 3 SUSCEPTIBLE 1.694742 3200.000000
9 56.795981508070255 57.3436119928098 3.3404948475355836 3.8193988606782847 3.3404948475355836 3.8193988606782847 3 SUSCEPTIBLE 3.550511 3200.000000
2 56.850186072937944 57.275981200500944 4.411618398850225 5.517216153202082 4.411618398850225 5.517216153202082 3 SUSCEPTIBLE 2.441265 3200.000000
3 56.90512680410316 57.38087565273964 4.357185625903337 4.533751655120682 4.357185625903337 4.533751655120682 3 SUSCEPTIBLE 2.272043 3200.000000
4 56.9394499382698 57.42166660431293 4.396530506820028 3.5229579477528103 4.396530506820028 3.5229579477528103 3 SUSCEPTIBLE 9.370069 3200.000000
8 56.9881548588144 57.57888447788734 3.364388763484205 2.7862054848955595 3.364388763484205 2.7862054848955595 3 SUSCEPTIBLE 14.082508 3200.000000
6 57.12181065760294 57.678870048437545 4.4509666233099505 1.3464495992907382 4.4509666233099505 1.3464495992907382 3 SUSCEPTIBLE 12.515409 3200.000000
10 57.178900032669546 58.04150266510822 3.3399799369352974 4.904134360702956 3.3399799369352974 4.904134360702956 3 SUSCEPTIBLE 3.573180 3200.000000
5 57.21428288612247 57.76033327301803 4.439520494964299 2.4469220184477494 4.439520494964299 2.4469220184477494 3 INFECTIOUS 0.000000 3200.000000
2 57.275981200500944 57.70177632806394 4.411618398850225 5.517216153202082 4.411618398850225 5.517216153202082 3 SUSCEPTIBLE 2.441265 3200.000000
7 57.28015473345178 57.83384097994457 3.4129215244442537 1.7107050013824565 3.4129215244442537 1.7107050013824565 3 SUSCEPTIBLE 13.133765 3200.000000
9 57.3436119928098 57.89124247754934 3.3404948475355836 3.8193988606782847 3.3404948475355836 3.8193988606782847 3 SUSCEPTIBLE 3.710050 3200.000000
3 57.38087565273964 57.85662450137612 4.357185625903337 4.533751655120682 4.357185625903337 4.533751655120682 3 SUSCEPTIBLE 2.272043 3200.000000
4 57.42166660431293 57.90388327035606 4.396530506820028 3.5229579477528103 4.396530506820028 3.5229579477528103 3 SUSCEPTIBLE 9.886216 3200.000000
1 57.52692566945818 58.264450357528155 4.35266865823235 6.507922222758388 4.35266865823235 6.507922222758388 3 SUSCEPTIBLE 1.694742 3200.000000
8 57.57888447788734 58.16961409696029 3.364388763484205 2.7862054848955595 3.364388763484205 2.7862054848955595 3 SUSCEPTIBLE 14.660076 3200.000000
6 57.678870048437545 58.23592943927215 4.4509666233099505 1.3464495992907382 4.4509666233099505 1.3464495992907382 3 SUSCEPTIBLE 13.057056 3200.000000
2 57.70177632806394 58.12757145562694 4.411618398850225 5.517216153202082 4.411618398850225 5.517216153202082 3 SUSCEPTIBLE 2.441265 3200.000000
5 57.76033327301803 58.306383659913585 4.439520494964299 2.4469220184477494 4.439520494964299 2.4469220184477494 3 INFECTIOUS 0.000000 3200.000000
7 57.83384097994457 58.387527226437356 3.4129215244442537 1.7107050013824565 3.4129215244442537 1.7107050013824565 3 SUSCEPTIBLE 13.675161 3200.000000
3 57.85662450137612 58.332373350012595 4.357185625903337 4.533751655120682 4.357185625903337 4.533751655120682 3 SUSCEPTIBLE 2.272043 3200.000000
9 57.89124247754934 58.43887296228888 3.3404948475355836 3.8193988606782847 3.3404948475355836 3.8193988606782847 3 SUSCEPTIBLE 3.789763 3200.000000
4 57.90388327035606 58.38609993639919 4.396530506820028 3.5229579477528103 4.396530506820028 3.5229579477528103 3 SUSCEPTIBLE 10.402125 3200.000000
10 58.04150266510822 58.90410529754689 3.3399799369352974 4.904134360702956 3.3399799369352974 4.904134360702956 3 SUSCEPTIBLE 3.573180 3200.000000
2 58.12757145562694 58.55336658318994 4.411618398850225 5.517216153202082 4.411618398850225 5.517216153202082 3 SUSCEPTIBLE 2.485054 3200.000000
8 58.16961409696029 58.76034371603323 3.364388763484205 2.7862054848955595 3.364388763484205 2.7862054848955595 3 SUSCEPTIBLE 14.660076 3200.000000
6 58.23592943927215 58.79298883010675 4.4509666233099505 1.3464495992907382 4.4509666233099505 1.3464495992907382 3 SUSCEPTIBLE 13.057056 3200.000000
1 58.264450357528155 59.00197504559813 4.35266865823235 6.507922222758388 4.35266865823235 6.507922222758388 3 SUSCEPTIBLE 1.782339 3200.000000
5 58.306383659913585 58.852434046809144 4.439520494964299 2.4469220184477494 4.439520494964299 2.4469220184477494 3 INFECTIOUS 0.000000 3200.000000
3 58.332373350012595 58.80812219864907 4.357185625903337 4.533751655120682 4.357185625903337 4.533751655120682 3 SUSCEPTIBLE 2.272043 3200.000000
4 58.38609993639919 58.86831660244232 4.396530506820028 3.5229579477528103 4.396530506820028 3.5229579477528103 3 SUSCEPTIBLE 10.988062 3200.000000
7 58.387527226437356 58.941213472930144 3.4129215244442537 1.7107050013824565 3.4129215244442537 1.7107050013824565 3 SUSCEPTIBLE 14.286574 3200.000000
9 58.43887296228888 58.986503447028426 3.3404948475355836 3.8193988606782847 3.3404948475355836 3.8193988606782847 3 SUSCEPTIBLE 3.789763 3200.000000
2 58.55336658318994 58.97916171075294 4.411618398850225 5.517216153202082 4.411618398850225 5.517216153202082 3 SUSCEPTIBLE 2.528822 3200.000000
8 58.76034371603323 59.35107333510618 3.364388763484205 2.7862054848955595 3.364388763484205 2.7862054848955595 3 SUSCEPTIBLE 14.660076 3200.000000
6 58.79298883010675 59.35004822094135 4.4509666233099505 1.3464495992907382 4.4509666233099505 1.3464495992907382 3 SUSCEPTIBLE 13.057056 3200.000000
3 58.80812219864907 59.28387104728555 4.357185625903337 4.533751655120682 4.357185625903337 4.533751655120682 3 SUSCEPTIBLE 2.315791 3200.000000
5 58.852434046809144 59.3984844337047 4.439520494964299 2.4469220184477494 4.439520494964299 2.4469220184477494 3 INFECTIOUS 0.000000 3200.000000
4 58.86831660244232 59.35053326848545 4.396530506820028 3.5229579477528103 4.396530506820028 3.5229579477528103 3 SUSCEPTIBLE 12.159124 3200.000000
10 58.90410529754689 59.766707929985564 3.3399799369352974 4.904134360702956 3.3399799369352974 4.904134360702956 3 SUSCEPTIBLE 3.732424 3200.000000
7 58.941213472930144 59.49489971942293 3.4129215244442537 1.7107050013824565 3.4129215244442537 1.7107050013824565 3 SUSCEPTIBLE 15.508553 3200.000000
2 58.97916171075294 59.40495683831594 4.411618398850225 5.517216153202082 4.411618398850225 5.517216153202082 3 SUSCEPTIBLE 2.572570 3200.000000
9 58.986503447028426 59.53413393176797 3.3404948475355836 3.8193988606782847 3.3404948475355836 3.8193988606782847 3 SUSCEPTIBLE 3.789763 3200.000000
1 59.00197504559813 59.739499733668104 4.35266865823235 6.507922222758388 4.35266865823235 6.507922222758388 3 SUSCEPTIBLE 1.869855 3200.000000
3 59.28387104728555 59.75961989592203 4.357185625903337 4.533751655120682 4.357185625903337 4.533751655120682 3 SUSCEPTIBLE 2.359519 3200.000000
6 59.35004822094135 59.907107611775956 4.4509666233099505 1.3464495992907382 4.4509666233099505 1.3464495992907382 3 SUSCEPTIBLE 13.057056 3200.000000
4 59.35053326848545 59.83274993452858 4.396530506820028 3.5229579477528103 4.396530506820028 3.5229579477528103 3 SUSCEPTIBLE 12.159124 3200.000000
8 59.35107333510618 59.941802954179124 3.364388763484205 2.7862054848955595 3.364388763484205 2.7862054848955595 3 SUSCEPTIBLE 14.660076 3200.000000
5 59.3984844337047 59.94453482060026 4.439520494964299 2.4469220184477494 4.439520494964299 2.4469220184477494 3 INFECTIOUS 0.000000 3200.000000
2 59.40495683831594 59.83075196587894 4.411618398850225 5.517216153202082 4.411618398850225 5.517216153202082 3 SUSCEPTIBLE 2.616298 3200.000000
7 59.49489971942293 60.04858596591572 3.4129215244442537 1.7107050013824565 3.4129215244442537 1.7107050013824565 3 SUSCEPTIBLE 16.119119 3200.000000
9 59.53413393176797 60.08176441650751 3.3404948475355836 3.8193988606782847 3.3404948475355836 3.8193988606782847 3 SUSCEPTIBLE 3.789763 3200.000000
1 59.739499733668104 60.47702442173808 4.35266865823235 6.507922222758388 4.35266865823235 6.507922222758388 3 SUSCEPTIBLE 1.913583 3200.000000
3 59.75961989592203 60.23536874455851 4.357185625903337 4.533751655120682 4.357185625903337 4.533751655120682 3 SUSCEPTIBLE 2.403227 3200.000000
10 59.766707929985564 60.62931056242424 3.3399799369352974 4.904134360702956 3.3399799369352974 4.904134360702956 3 SUSCEPTIBLE 3.891521 3200.000000
2 59.83075196587894 60.25654709344194 4.411618398850225 5.517216153202082 4.411618398850225 5.517216153202082 3 SUSCEPTIBLE 2.660005 3200.000000
4 59.83274993452858 60.31496660057171 4.396530506820028 3.5229579477528103 4.396530506820028 3.5229579477528103 3 SUSCEPTIBLE 12.159124 3200.000000
6 59.907107611775956 60.46416700261056 4.4509666233099505 1.3464495992907382 4.4509666233099505 1.3464495992907382 3 SUSCEPTIBLE 13.667340 3200.000000
8 59.941802954179124 60.53253257325207 3.364388763484205 2.7862054848955595 3.364388763484205 2.7862054848955595 3 SUSCEPTIBLE 15.306182 3200.000000
5 59.94453482060026 60.49058520749582 4.439520494964299 2.4469220184477494 4.439520494964299 2.4469220184477494 3 INFECTIOUS 0.000000 3200.000000
7 60.04858596591572 60.60227221240851 3.4129215244442537 1.7107050013824565 3.4129215244442537 1.7107050013824565 3 SUSCEPTIBLE 16.119119 3200.000000
9 60.08176441650751 60.62939490124705 3.3404948475355836 3.8193988606782847 3.3404948475355836 3.8193988606782847 3 SUSCEPTIBLE 3.869257 3200.000000
3 60.23536874455851 60.711117593194984 4.357185625903337 4.533751655120682 4.357185625903337 4.533751655120682 3 SUSCEPTIBLE 2.446914 3200.000000
2 60.25654709344194 60.68234222100494 4.411618398850225 5.517216153202082 4.411618398850225 5.517216153202082 3 SUSCEPTIBLE 2.660005 3200.000000
4 60.31496660057171 60.79718326661484 4.396530506820028 3.5229579477528103 4.396530506820028 3.5229579477528103 3 SUSCEPTIBLE 12.159124 3200.000000
6 60.46416700261056 61.02122639344516 4.4509666233099505 1.3464495992907382 4.4509666233099505 1.3464495992907382 3 SUSCEPTIBLE 14.887062 3200.000000
1 60.47702442173808 61.214549109808054 4.35266865823235 6.507922222758388 4.35266865823235 6.507922222758388 3 SUSCEPTIBLE 1.913583 3200.000000
5 60.49058520749582 61.03663559439138 4.439520494964299 2.4469220184477494 4.439520494964299 2.4469220184477494 3 INFECTIOUS 0.000000 3200.000000
8 60.53253257325207 61.123262192325015 3.364388763484205 2.7862054848955595 3.364388763484205 2.7862054848955595 3 SUSCEPTIBLE 16.597500 3200.000000
7 60.60227221240851 61.155958458901296 3.4129215244442537 1.7107050013824565 3.4129215244442537 1.7107050013824565 3 SUSCEPTIBLE 16.119119 3200.000000
10 60.62931056242424 61.49191319486291 3.3399799369352974 4.904134360702956 3.3399799369352974 4.904134360702956 3 SUSCEPTIBLE 3.971014 3200.000000
9 60.62939490124705 61.177025385986596 3.3404948475355836 3.8193988606782847 3.3404948475355836 3.8193988606782847 3 SUSCEPTIBLE 3.948713 3200.000000
2 60.68234222100494 61.108137348567936 4.411618398850225 5.517216153202082 4.411618398850225 5.517216153202082 3 SUSCEPTIBLE 2.660005 3200.000000
3 60.711117593194984 61.18686644183146 4.357185625903337 4.533751655120682 4.357185625903337 4.533751655120682 3 SUSCEPTIBLE 2.490582 3200.000000
4 60.79718326661484 61.27939993265797 4.396530506820028 3.5229579477528103 4.396530506820028 3.5229579477528103 3 SUSCEPTIBLE 12.159124 3200.000000
6 61.02122639344516 61.578285784279764 4.4509666233099505 1.3464495992907382 4.4509666233099505 1.3464495992907382 3 SUSCEPTIBLE 15.496501 3200.000000
5 61.03663559439138 61.582685981286936 4.439520494964299 2.4469220184477494 4.439520494964299 2.4469220184477494 3 INFECTIOUS 0.000000 3200.000000
2 61.108137348567936 61.533932476130936 4.411618398850225 5.517216153202082 4.411618398850225 5.517216153202082 3 SUSCEPTIBLE 2.660005 3200.000000
8 61.123262192325015 61.71399181139796 3.364388763484205 2.7862054848955595 3.364388763484205 2.7862054848955595 3 SUSCEPTIBLE 17.242711 3200.000000
7 61.155958458901296 61.70964470539408 3.4129215244442537 1.7107050013824565 3.4129215244442537 1.7107050013824565 3 SUSCEPTIBLE 16.119119 3200.000000
9 61.177025385986596 61.72465587072614 3.3404948475355836 3.8193988606782847 3.3404948475355836 3.8193988606782847 3 SUSCEPTIBLE 4.028133 3200.000000
3 61.18686644183146 61.66261529046794 4.357185625903337 4.533751655120682 4.357185625903337 4.533751655120682 3 SUSCEPTIBLE 2.490582 3200.000000
1 61.214549109808054 61.95207379787803 4.35266865823235 6.507922222758388 4.35266865823235 6.507922222758388 3 SUSCEPTIBLE 1.913583 3200.000000
4 61.27939993265797 61.761616598701096 4.396530506820028 3.5229579477528103 4.396530506820028 3.5229579477528103 3 SUSCEPTIBLE 12.742899 3200.000000
10 61.49191319486291 62.35451582730158 3.3399799369352974 4.904134360702956 3.3399799369352974 4.904134360702956 3 SUSCEPTIBLE 3.971014 3200.000000
2 61.533932476130936 61.959727603693935 4.411618398850225 5.517216153202082 4.411618398850225 5.517216153202082 3 SUSCEPTIBLE 2.660005 3200.000000
6 61.578285784279764 62.13534517511437 4.4509666233099505 1.3464495992907382 4.4509666233099505 1.3464495992907382 3 SUSCEPTIBLE 16.105658 3200.000000
5 61.582685981286936 62.128736368182494 4.439520494964299 2.4469220184477494 4.439520494964299 2.4469220184477494 3 INFECTIOUS 0.000000 3200.000000
3 61.66261529046794 62.13836413910442 4.357185625903337 4.533751655120682 4.357185625903337 4.533751655120682 3 SUSCEPTIBLE 2.490582 3200.000000
7 61.70964470539408 62.26333095188687 3.4129215244442537 1.7107050013824565 3.4129215244442537 1.7107050013824565 3 SUSCEPTIBLE 16.727995 3200.000000
8 61.71399181139796 62.304721430470906 3.364388763484205 2.7862054848955595 3.364388763484205 2.7862054848955595 3 SUSCEPTIBLE 17.887624 3200.000000
9 61.72465587072614 62.27228635546568 3.3404948475355836 3.8193988606782847 3.3404948475355836 3.8193988606782847 3 SUSCEPTIBLE 4.186862 3200.000000
4 61.761616598701096 62.243833264744225 4.396530506820028 3.5229579477528103 4.396530506820028 3.5229579477528103 3 SUSCEPTIBLE 13.326404 3200.000000
1 61.95207379787803 62.689598485948004 4.35266865823235 6.507922222758388 4.35266865823235 6.507922222758388 3 SUSCEPTIBLE 1.957190 3200.000000
2 61.959727603693935 62.385522731256934 4.411618398850225 5.517216153202082 4.411618398850225 5.517216153202082 3 SUSCEPTIBLE 2.660005 3200.000000
5 62.128736368182494 62.67478675507805 4.439520494964299 2.4469220184477494 4.439520494964299 2.4469220184477494 3 INFECTIOUS 0.000000 3200.000000
6 62.13534517511437 62.69240456594897 4.4509666233099505 1.3464495992907382 4.4509666233099505 1.3464495992907382 3 SUSCEPTIBLE 16.105658 3200.000000
3 62.13836413910442 62.614112987740896 4.357185625903337 4.533751655120682 4.357185625903337 4.533751655120682 3 SUSCEPTIBLE 2.490582 3200.000000
4 62.243833264744225 62.726049930787354 4.396530506820028 3.5229579477528103 4.396530506820028 3.5229579477528103 3 SUSCEPTIBLE 13.979906 3200.000000
7 62.26333095188687 62.81701719837966 3.4129215244442537 1.7107050013824565 3.4129215244442537 1.7107050013824565 3 SUSCEPTIBLE 17.406856 3200.000000
9 62.27228635546568 62.819916840205224 3.3404948475355836 3.8193988606782847 3.3404948475355836 3.8193988606782847 3 SUSCEPTIBLE 4.186862 3200.000000
8 62.304721430470906 62.89545104954385 3.364388763484205 2.7862054848955595 3.364388763484205 2.7862054848955595 3 SUSCEPTIBLE 17.887624 3200.000000
10 62.35451582730158 63.217118459740256 3.3399799369352974 4.904134360702956 3.3399799369352974 4.904134360702956 3 SUSCEPTIBLE 3.971014 3200.000000
2 62.385522731256934 62.81131785881993 4.411618398850225 5.517216153202082 4.411618398850225 5.517216153202082 3 SUSCEPTIBLE 2.703592 3200.000000
3 62.614112987740896 63.08986183637737 4.357185625903337 4.533751655120682 4.357185625903337 4.533751655120682 3 SUSCEPTIBLE 2.490582 3200.000000
5 62.67478675507805 63.22083714197361 4.439520494964299 2.4469220184477494 4.439520494964299 2.4469220184477494 3 INFECTIOUS 0.000000 3200.000000
1 62.689598485948004 63.42712317401798 4.35266865823235 6.507922222758388 4.35266865823235 6.507922222758388 3 SUSCEPTIBLE 2.044343 3200.000000
6 62.69240456594897 63.24946395678357 4.4509666233099505 1.3464495992907382 4.4509666233099505 1.3464495992907382 3 SUSCEPTIBLE 16.105658 3200.000000
4 62.726049930787354 63.208266596830484 4.396530506820028 3.5229579477528103 4.396530506820028 3.5229579477528103 3 SUSCEPTIBLE 14.633106 3200.000000
2 62.81131785881993 63.23711298638293 4.411618398850225 5.517216153202082 4.411618398850225 5.517216153202082 3 SUSCEPTIBLE 2.790705 3200.000000
7 62.81701719837966 63.37070344487245 3.4129215244442537 1.7107050013824565 3.4129215244442537 1.7107050013824565 3 SUSCEPTIBLE 18.763636 3200.000000
9 62.819916840205224 63.367547324944766 3.3404948475355836 3.8193988606782847 3.3404948475355836 3.8193988606782847 3 SUSCEPTIBLE 4.186862 3200.000000
8 62.89545104954385 63.4861806686168 3.364388763484205 2.7862054848955595 3.364388763484205 2.7862054848955595 3 SUSCEPTIBLE 17.887624 3200.000000
3 63.08986183637737 63.56561068501385 4.357185625903337 4.533751655120682 4.357185625903337 4.533751655120682 3 SUSCEPTIBLE 2.534128 3200.000000
4 63.208266596830484 63.69048326287361 4.396530506820028 3.5229579477528103 4.396530506820028 3.5229579477528103 3 SUSCEPTIBLE 15.286005 3200.000000
10 63.217118459740256 64.07972109217893 3.3399799369352974 4.904134360702956 3.3399799369352974 4.904134360702956 3 SUSCEPTIBLE 4.208723 3200.000000
5 63.22083714197361 63.76688752886917 4.439520494964299 2.4469220184477494 4.439520494964299 2.4469220184477494 3 INFECTIOUS 0.000000 3200.000000
2 63.23711298638293 63.66290811394593 4.411618398850225 5.517216153202082 4.411618398850225 5.517216153202082 3 SUSCEPTIBLE 2.834231 3200.000000
6 63.24946395678357 63.806523347618175 4.4509666233099505 1.3464495992907382 4.4509666233099505 1.3464495992907382 3 SUSCEPTIBLE 16.105658 3200.000000
9 63.367547324944766 63.91517780968431 3.3404948475355836 3.8193988606782847 3.3404948475355836 3.8193988606782847 3 SUSCEPTIBLE 4.186862 3200.000000
7 63.37070344487245 63.924389691365235 3.4129215244442537 1.7107050013824565 3.4129215244442537 1.7107050013824565 3 SUSCEPTIBLE 19.441557 3200.000000
1 63.42712317401798 64.16464786208796 4.35266865823235 6.507922222758388 4.35266865823235 6.507922222758388 3 SUSCEPTIBLE 2.131416 3200.000000
8 63.4861806686168 64.07691028768974 3.364388763484205 2.7862054848955595 3.364388763484205 2.7862054848955595 3 SUSCEPTIBLE 17.887624 3200.000000
3 63.56561068501385 64.04135953365034 4.357185625903337 4.533751655120682 4.357185625903337 4.533751655120682 3 SUSCEPTIBLE 2.577654 3200.000000
2 63.66290811394593 64.08870324150894 4.411618398850225 5.517216153202082 4.411618398850225 5.517216153202082 3 SUSCEPTIBLE 2.877737 3200.000000
4 63.69048326287361 64.17269992891674 4.396530506820028 3.5229579477528103 4.396530506820028 3.5229579477528103 3 SUSCEPTIBLE 15.286005 3200.000000
5 63.76688752886917 64.31293791576473 4.439520494964299 2.4469220184477494 4.439520494964299 2.4469220184477494 3 INFECTIOUS 0.000000 3200.000000
6 63.806523347618175 64.36358273845278 4.4509666233099505 1.3464495992907382 4.4509666233099505 1.3464495992907382 3 SUSCEPTIBLE 16.783265 3200.000000
9 63.91517780968431 64.46280829442385 3.3404948475355836 3.8193988606782847 3.3404948475355836 3.8193988606782847 3 SUSCEPTIBLE 4.186862 3200.000000
7 63.924389691365235 64.47807593785802 3.4129215244442537 1.7107050013824565 3.4129215244442537 1.7107050013824565 3 SUSCEPTIBLE 19.441557 3200.000000
3 64.04135953365034 64.51710838228682 4.357185625903337 4.533751655120682 4.357185625903337 4.533751655120682 3 SUSCEPTIBLE 2.664646 3200.000000
8 64.07691028768974 64.66763990676269 3.364388763484205 2.7862054848955595 3.364388763484205 2.7862054848955595 3 SUSCEPTIBLE 19.313823 3200.000000
10 64.07972109217893 64.9423237246176 3.3399799369352974 4.904134360702956 3.3399799369352974 4.904134360702956 3 SUSCEPTIBLE 4.367013 3200.000000
2 64.08870324150894 64.51449836907194 4.411618398850225 5.517216153202082 4.411618398850225 5.517216153202082 3 SUSCEPTIBLE 2.877737 3200.000000
1 64.16464786208796 64.90217255015794 4.35266865823235 6.507922222758388 4.35266865823235 6.507922222758388 3 SUSCEPTIBLE 2.131416 3200.000000
4 64.17269992891674 64.65491659495987 4.396530506820028 3.5229579477528103 4.396530506820028 3.5229579477528103 3 SUSCEPTIBLE 15.286005 3200.000000
5 64.31293791576473 64.8589883026603 4.439520494964299 2.4469220184477494 4.439520494964299 2.4469220184477494 3 INFECTIOUS 0.000000 3200.000000
6 64.36358273845278 64.92064212928739 4.4509666233099505 1.3464495992907382 4.4509666233099505 1.3464495992907382 3 SUSCEPTIBLE 17.460559 3200.000000
9 64.46280829442385 65.0104387791634 3.3404948475355836 3.8193988606782847 3.3404948475355836 3.8193988606782847 3 SUSCEPTIBLE 4.345079 3200.000000
7 64.47807593785802 65.03176218435081 3.4129215244442537 1.7107050013824565 3.4129215244442537 1.7107050013824565 3 SUSCEPTIBLE 19.441557 3200.000000
2 64.51449836907194 64.94029349663495 4.411618398850225 5.517216153202082 4.411618398850225 5.517216153202082 3 SUSCEPTIBLE 2.877737 3200.000000
3 64.51710838228682 64.9928572309233 4.357185625903337 4.533751655120682 4.357185625903337 4.533751655120682 3 SUSCEPTIBLE 2.708112 3200.000000
4 64.65491659495987 65.137133261003 4.396530506820028 3.5229579477528103 4.396530506820028 3.5229579477528103 3 SUSCEPTIBLE 15.286005 3200.000000
8 64.66763990676269 65.25836952583563 3.364388763484205 2.7862054848955595 3.364388763484205 2.7862054848955595 3 SUSCEPTIBLE 20.026428 3200.000000
5 64.8589883026603 65.40503868955585 4.439520494964299 2.4469220184477494 4.439520494964299 2.4469220184477494 3 INFECTIOUS 0.000000 3200.000000
1 64.90217255015794 65.63969723822792 4.35266865823235 6.507922222758388 4.35266865823235 6.507922222758388 3 SUSCEPTIBLE 2.131416 3200.000000
6 64.92064212928739 65.477701520122 4.4509666233099505 1.3464495992907382 4.4509666233099505 1.3464495992907382 3 SUSCEPTIBLE 18.814209 3200.000000
2 64.94029349663495 65.36608862419796 4.411618398850225 5.517216153202082 4.411618398850225 5.517216153202082 3 SUSCEPTIBLE 2.877737 3200.000000
10 64.9423237246176 65.80492635705626 3.3399799369352974 4.904134360702956 3.3399799369352974 4.904134360702956 3 SUSCEPTIBLE 4.367013 3200.000000
3 64.9928572309233 65.46860607955979 4.357185625903337 4.533751655120682 4.357185625903337 4.533751655120682 3 SUSCEPTIBLE 2.708112 3200.000000
9 65.0104387791634 65.55806926390294 3.3404948475355836 3.8193988606782847 3.3404948475355836 3.8193988606782847 3 SUSCEPTIBLE 4.424132 3200.000000
7 65.03176218435081 65.5854484308436 3.4129215244442537 1.7107050013824565 3.4129215244442537 1.7107050013824565 3 SUSCEPTIBLE 19.441557 3200.000000
4 65.137133261003 65.61934992704613 4.396530506820028 3.5229579477528103 4.396530506820028 3.5229579477528103 3 SUSCEPTIBLE 15.286005 3200.000000
8 65.25836952583563 65.84909914490858 3.364388763484205 2.7862054848955595 3.364388763484205 2.7862054848955595 3 SUSCEPTIBLE 21.450651 3200.000000
2 65.36608862419796 65.79188375176096 4.411618398850225 5.517216153202082 4.411618398850225 5.517216153202082 3 SUSCEPTIBLE 2.877737 3200.000000
5 65.40503868955585 65.95108907645141 4.439520494964299 2.4469220184477494 4.439520494964299 2.4469220184477494 3 INFECTIOUS 0.000000 3200.000000
3 65.46860607955979 65.94435492819628 4.357185625903337 4.533751655120682 4.357185625903337 4.533751655120682 3 SUSCEPTIBLE 2.708112 3200.000000
6 65.477701520122 66.0347609109566 4.4509666233099505 1.3464495992907382 4.4509666233099505 1.3464495992907382 3 SUSCEPTIBLE 19.490565 3200.000000
9 65.55806926390294 66.10569974864248 3.3404948475355836 3.8193988606782847 3.3404948475355836 3.8193988606782847 3 SUSCEPTIBLE 4.503149 3200.000000
7 65.5854484308436 66.13913467733639 3.4129215244442537 1.7107050013824565 3.4129215244442537 1.7107050013824565 3 SUSCEPTIBLE 19.441557 3200.000000
4 65.61934992704613 66.10156659308926 4.396530506820028 3.5229579477528103 4.396530506820028 3.5229579477528103 3 SUSCEPTIBLE 16.587885 3200.000000
1 65.63969723822792 66.3772219262979 4.35266865823235 6.507922222758388 4.35266865823235 6.507922222758388 3 SUSCEPTIBLE 2.174821 3200.000000
2 65.79188375176096 66.21767887932397 4.411618398850225 5.517216153202082 4.411618398850225 5.517216153202082 3 SUSCEPTIBLE 2.877737 3200.000000
10 65.80492635705626 66.66752898949493 3.3399799369352974 4.904134360702956 3.3399799369352974 4.904134360702956 3 SUSCEPTIBLE 4.367013 3200.000000
8 65.84909914490858 66.43982876398152 3.364388763484205 2.7862054848955595 3.364388763484205 2.7862054848955595 3 SUSCEPTIBLE 21.450651 3200.000000
3 65.94435492819628 66.42010377683276 4.357185625903337 4.533751655120682 4.357185625903337 4.533751655120682 3 SUSCEPTIBLE 2.708112 3200.000000
5 65.95108907645141 66.49713946334697 4.439520494964299 2.4469220184477494 4.439520494964299 2.4469220184477494 3 INFECTIOUS 0.000000 3200.000000
6 66.0347609109566 66.59182030179122 4.4509666233099505 1.3464495992907382 4.4509666233099505 1.3464495992907382 3 SUSCEPTIBLE 19.490565 3200.000000
4 66.10156659308926 66.58378325913239 4.396530506820028 3.5229579477528103 4.396530506820028 3.5229579477528103 3 SUSCEPTIBLE 17.308641 3200.000000
9 66.10569974864248 66.65333023338202 3.3404948475355836 3.8193988606782847 3.3404948475355836 3.8193988606782847 3 SUSCEPTIBLE 4.582130 3200.000000
7 66.13913467733639 66.69282092382917 3.4129215244442537 1.7107050013824565 3.4129215244442537 1.7107050013824565 3 SUSCEPTIBLE 20.863598 3200.000000
2 66.21767887932397 66.64347400688698 4.411618398850225 5.517216153202082 4.411618398850225 5.517216153202082 3 SUSCEPTIBLE 2.921123 3200.000000
1 66.3772219262979 67.11474661436789 4.35266865823235 6.507922222758388 4.35266865823235 6.507922222758388 3 SUSCEPTIBLE 2.218207 3200.000000
3 66.42010377683276 66.89585262546925 4.357185625903337 4.533751655120682 4.357185625903337 4.533751655120682 3 SUSCEPTIBLE 2.708112 3200.000000
8 66.43982876398152 67.03055838305447 3.364388763484205 2.7862054848955595 3.364388763484205 2.7862054848955595 3 SUSCEPTIBLE 21.450651 3200.000000
5 66.49713946334697 67.04318985024253 4.439520494964299 2.4469220184477494 4.439520494964299 2.4469220184477494 3 INFECTIOUS 0.000000 3200.000000
4 66.58378325913239 67.06599992517552 4.396530506820028 3.5229579477528103 4.396530506820028 3.5229579477528103 3 SUSCEPTIBLE 18.029064 3200.000000
6 66.59182030179122 67.14887969262583 4.4509666233099505 1.3464495992907382 4.4509666233099505 1.3464495992907382 3 SUSCEPTIBLE 19.490565 3200.000000
2 66.64347400688698 67.06926913444998 4.411618398850225 5.517216153202082 4.411618398850225 5.517216153202082 3 SUSCEPTIBLE 2.964489 3200.000000
9 66.65333023338202 67.20096071812156 3.3404948475355836 3.8193988606782847 3.3404948475355836 3.8193988606782847 3 SUSCEPTIBLE 4.582130 3200.000000
10 66.66752898949493 67.53013162193359 3.3399799369352974 4.904134360702956 3.3399799369352974 4.904134360702956 3 SUSCEPTIBLE 4.445920 3200.000000
7 66.69282092382917 67.24650717032196 3.4129215244442537 1.7107050013824565 3.4129215244442537 1.7107050013824565 3 SUSCEPTIBLE 21.609251 3200.000000
3 66.89585262546925 67.37160147410573 4.357185625903337 4.533751655120682 4.357185625903337 4.533751655120682 3 SUSCEPTIBLE 2.751458 3200.000000
8 67.03055838305447 67.62128800212741 3.364388763484205 2.7862054848955595 3.364388763484205 2.7862054848955595 3 SUSCEPTIBLE 21.450651 3200.000000
5 67.04318985024253 67.58924023713809 4.439520494964299 2.4469220184477494 4.439520494964299 2.4469220184477494 3 INFECTIOUS 0.000000 3200.000000
4 67.06599992517552 67.54821659121865 4.396530506820028 3.5229579477528103 4.396530506820028 3.5229579477528103 3 SUSCEPTIBLE 18.749154 3200.000000
2 67.06926913444998 67.49506426201299 4.411618398850225 5.517216153202082 4.411618398850225 5.517216153202082 3 SUSCEPTIBLE 3.007834 3200.000000
1 67.11474661436789 67.85227130243787 4.35266865823235 6.507922222758388 4.35266865823235 6.507922222758388 3 SUSCEPTIBLE 2.304918 3200.000000
6 67.14887969262583 67.70593908346044 4.4509666233099505 1.3464495992907382 4.4509666233099505 1.3464495992907382 3 SUSCEPTIBLE 19.490565 3200.000000
9 67.20096071812156 67.7485912028611 3.3404948475355836 3.8193988606782847 3.3404948475355836 3.8193988606782847 3 SUSCEPTIBLE 4.582130 3200.000000
7 67.24650717032196 67.80019341681475 3.4129215244442537 1.7107050013824565 3.4129215244442537 1.7107050013824565 3 SUSCEPTIBLE 23.099523 3200.000000
3 67.37160147410573 67.84735032274222 4.357185625903337 4.533751655120682 4.357185625903337 4.533751655120682 3 SUSCEPTIBLE 2.794784 3200.000000
2 67.49506426201299 67.920859389576 4.411618398850225 5.517216153202082 4.411618398850225 5.517216153202082 3 SUSCEPTIBLE 3.051160 3200.000000
10 67.53013162193359 68.39273425437226 3.3399799369352974 4.904134360702956 3.3399799369352974 4.904134360702956 3 SUSCEPTIBLE 4.603626 3200.000000
4 67.54821659121865 68.03043325726178 4.396530506820028 3.5229579477528103 4.396530506820028 3.5229579477528103 3 SUSCEPTIBLE 18.749154 3200.000000
5 67.58924023713809 68.13529062403364 4.439520494964299 2.4469220184477494 4.439520494964299 2.4469220184477494 3 INFECTIOUS 0.000000 3200.000000
8 67.62128800212741 68.21201762120036 3.364388763484205 2.7862054848955595 3.364388763484205 2.7862054848955595 3 SUSCEPTIBLE 22.230764 3200.000000
6 67.70593908346044 68.26299847429505 4.4509666233099505 1.3464495992907382 4.4509666233099505 1.3464495992907382 3 SUSCEPTIBLE 20.235185 3200.000000
9 67.7485912028611 68.29622168760065 3.3404948475355836 3.8193988606782847 3.3404948475355836 3.8193988606782847 3 SUSCEPTIBLE 4.582130 3200.000000
7 67.80019341681475 68.35387966330754 3.4129215244442537 1.7107050013824565 3.4129215244442537 1.7107050013824565 3 SUSCEPTIBLE 23.099523 3200.000000
3 67.84735032274222 68.3230991713787 4.357185625903337 4.533751655120682 4.357185625903337 4.533751655120682 3 SUSCEPTIBLE 2.838089 3200.000000
1 67.85227130243787 68.58979599050785 4.35266865823235 6.507922222758388 4.35266865823235 6.507922222758388 3 SUSCEPTIBLE 2.348244 3200.000000
2 67.920859389576 68.346654517139 4.411618398850225 5.517216153202082 4.411618398850225 5.517216153202082 3 SUSCEPTIBLE 3.094465 3200.000000
4 68.03043325726178 68.5126499233049 4.396530506820028 3.5229579477528103 4.396530506820028 3.5229579477528103 3 SUSCEPTIBLE 18.749154 3200.000000
5 68.13529062403364 68.6813410109292 4.439520494964299 2.4469220184477494 4.439520494964299 2.4469220184477494 3 INFECTIOUS 0.000000 3200.000000
8 68.21201762120036 68.8027472402733 3.364388763484205 2.7862054848955595 3.364388763484205 2.7862054848955595 3 SUSCEPTIBLE 23.010516 3200.000000
6 68.26299847429505 68.82005786512966 4.4509666233099505 1.3464495992907382 4.4509666233099505 1.3464495992907382 3 SUSCEPTIBLE 20.979461 3200.000000
9 68.29622168760065 68.84385217234019 3.3404948475355836 3.8193988606782847 3.3404948475355836 3.8193988606782847 3 SUSCEPTIBLE 4.660892 3200.000000
3 68.3230991713787 68.79884802001519 4.357185625903337 4.533751655120682 4.357185625903337 4.533751655120682 3 SUSCEPTIBLE 2.881375 3200.000000
2 68.346654517139 68.77244964470201 4.411618398850225 5.517216153202082 4.411618398850225 5.517216153202082 3 SUSCEPTIBLE 3.094465 3200.000000
7 68.35387966330754 68.90756590980033 3.4129215244442537 1.7107050013824565 3.4129215244442537 1.7107050013824565 3 SUSCEPTIBLE 23.099523 3200.000000
10 68.39273425437226 69.25533688681092 3.3399799369352974 4.904134360702956 3.3399799369352974 4.904134360702956 3 SUSCEPTIBLE 4.761186 3200.000000
4 68.5126499233049 68.99486658934804 4.396530506820028 3.5229579477528103 4.396530506820028 3.5229579477528103 3 SUSCEPTIBLE 18.749154 3200.000000
1 68.58979599050785 69.32732067857783 4.35266865823235 6.507922222758388 4.35266865823235 6.507922222758388 3 SUSCEPTIBLE 2.348244 3200.000000
5 68.6813410109292 69.22739139782476 4.439520494964299 2.4469220184477494 4.439520494964299 2.4469220184477494 3 INFECTIOUS 0.000000 3200.000000
2 68.77244964470201 69.19824477226501 4.411618398850225 5.517216153202082 4.411618398850225 5.517216153202082 3 SUSCEPTIBLE 3.094465 3200.000000
3 68.79884802001519 69.27459686865167 4.357185625903337 4.533751655120682 4.357185625903337 4.533751655120682 3 SUSCEPTIBLE 2.924640 3200.000000
8 68.8027472402733 69.39347685934625 3.364388763484205 2.7862054848955595 3.364388763484205 2.7862054848955595 3 SUSCEPTIBLE 24.568940 3200.000000
6 68.82005786512966 69.37711725596427 4.4509666233099505 1.3464495992907382 4.4509666233099505 1.3464495992907382 3 SUSCEPTIBLE 22.466981 3200.000000
9 68.84385217234019 69.39148265707973 3.3404948475355836 3.8193988606782847 3.3404948475355836 3.8193988606782847 3 SUSCEPTIBLE 4.818306 3200.000000
7 68.90756590980033 69.46125215629311 3.4129215244442537 1.7107050013824565 3.4129215244442537 1.7107050013824565 3 SUSCEPTIBLE 23.099523 3200.000000
4 68.99486658934804 69.47708325539116 4.396530506820028 3.5229579477528103 4.396530506820028 3.5229579477528103 3 SUSCEPTIBLE 18.749154 3200.000000
2 69.19824477226501 69.62403989982802 4.411618398850225 5.517216153202082 4.411618398850225 5.517216153202082 3 SUSCEPTIBLE 3.094465 3200.000000
5 69.22739139782476 69.77344178472032 4.439520494964299 2.4469220184477494 4.439520494964299 2.4469220184477494 3 INFECTIOUS 0.000000 3200.000000
10 69.25533688681092 70.11793951924959 3.3399799369352974 4.904134360702956 3.3399799369352974 4.904134360702956 3 SUSCEPTIBLE 4.761186 3200.000000
3 69.27459686865167 69.75034571728816 4.357185625903337 4.533751655120682 4.357185625903337 4.533751655120682 3 SUSCEPTIBLE 2.924640 3200.000000
1 69.32732067857783 70.06484536664782 4.35266865823235 6.507922222758388 4.35266865823235 6.507922222758388 3 SUSCEPTIBLE 2.348244 3200.000000
6 69.37711725596427 69.93417664679887 4.4509666233099505 1.3464495992907382 4.4509666233099505 1.3464495992907382 3 SUSCEPTIBLE 23.210226 3200.000000
9 69.39148265707973 69.93911314181928 3.3404948475355836 3.8193988606782847 3.3404948475355836 3.8193988606782847 3 SUSCEPTIBLE 4.896959 3200.000000
8 69.39347685934625 69.9842064784192 3.364388763484205 2.7862054848955595 3.364388763484205 2.7862054848955595 3 SUSCEPTIBLE 25.347612 3200.000000
7 69.46125215629311 70.0149384027859 3.4129215244442537 1.7107050013824565 3.4129215244442537 1.7107050013824565 3 SUSCEPTIBLE 23.099523 3200.000000
4 69.47708325539116 69.9592999214343 4.396530506820028 3.5229579477528103 4.396530506820028 3.5229579477528103 3 SUSCEPTIBLE 19.467250 3200.000000
2 69.62403989982802 70.04983502739103 4.411618398850225 5.517216153202082 4.411618398850225 5.517216153202082 3 SUSCEPTIBLE 3.094465 3200.000000
3 69.75034571728816 70.22609456592464 4.357185625903337 4.533751655120682 4.357185625903337 4.533751655120682 3 SUSCEPTIBLE 2.924640 3200.000000
5 69.77344178472032 70.31949217161588 4.439520494964299 2.4469220184477494 4.439520494964299 2.4469220184477494 3 INFECTIOUS 0.000000 3200.000000
6 69.93417664679887 70.49123603763348 4.4509666233099505 1.3464495992907382 4.4509666233099505 1.3464495992907382 3 SUSCEPTIBLE 23.210226 3200.000000
9 69.93911314181928 70.48674362655882 3.3404948475355836 3.8193988606782847 3.3404948475355836 3.8193988606782847 3 SUSCEPTIBLE 4.975575 3200.000000
4 69.9592999214343 70.44151658747742 4.396530506820028 3.5229579477528103 4.396530506820028 3.5229579477528103 3 SUSCEPTIBLE 20.185015 3200.000000
8 69.9842064784192 70.57493609749214 3.364388763484205 2.7862054848955595 3.364388763484205 2.7862054848955595 3 SUSCEPTIBLE 25.347612 3200.000000
7 70.0149384027859 70.56862464927869 3.4129215244442537 1.7107050013824565 3.4129215244442537 1.7107050013824565 3 SUSCEPTIBLE 24.655250 3200.000000
2 70.04983502739103 70.47563015495403 4.411618398850225 5.517216153202082 4.411618398850225 5.517216153202082 3 SUSCEPTIBLE 3.137651 3200.000000
1 70.06484536664782 70.8023700547178 4.35266865823235 6.507922222758388 4.35266865823235 6.507922222758388 3 SUSCEPTIBLE 2.434635 3200.000000
10 70.11793951924959 70.98054215168825 3.3399799369352974 4.904134360702956 3.3399799369352974 4.904134360702956 3 SUSCEPTIBLE 4.761186 3200.000000
3 70.22609456592464 70.70184341456113 4.357185625903337 4.533751655120682 4.357185625903337 4.533751655120682 3 SUSCEPTIBLE 2.924640 3200.000000
5 70.31949217161588 70.86554255851144 4.439520494964299 2.4469220184477494 4.439520494964299 2.4469220184477494 3 INFECTIOUS 0.000000 3200.000000
4 70.44151658747742 70.92373325352055 4.396530506820028 3.5229579477528103 4.396530506820028 3.5229579477528103 3 SUSCEPTIBLE 21.760050 3200.000000
2 70.47563015495403 70.90142528251704 4.411618398850225 5.517216153202082 4.411618398850225 5.517216153202082 3 SUSCEPTIBLE 3.180817 3200.000000
9 70.48674362655882 71.03437411129836 3.3404948475355836 3.8193988606782847 3.3404948475355836 3.8193988606782847 3 SUSCEPTIBLE 4.975575 3200.000000
6 70.49123603763348 71.0482954284681 4.4509666233099505 1.3464495992907382 4.4509666233099505 1.3464495992907382 3 SUSCEPTIBLE 23.210226 3200.000000
7 70.56862464927869 71.12231089577148 3.4129215244442537 1.7107050013824565 3.4129215244442537 1.7107050013824565 3 SUSCEPTIBLE 25.467699 3200.000000
8 70.57493609749214 71.16566571656509 3.364388763484205 2.7862054848955595 3.364388763484205 2.7862054848955595 3 SUSCEPTIBLE 25.347612 3200.000000
3 70.70184341456113 71.17759226319761 4.357185625903337 4.533751655120682 4.357185625903337 4.533751655120682 3 SUSCEPTIBLE 2.924640 3200.000000
1 70.8023700547178 71.53989474278778 4.35266865823235 6.507922222758388 4.35266865823235 6.507922222758388 3 SUSCEPTIBLE 2.520947 3200.000000
5 70.86554255851144 71.411592945407 4.439520494964299 2.4469220184477494 4.439520494964299 2.4469220184477494 3 INFECTIOUS 0.000000 3200.000000
2 70.90142528251704 71.32722041008005 4.411618398850225 5.517216153202082 4.411618398850225 5.517216153202082 3 SUSCEPTIBLE 3.223963 3200.000000
4 70.92373325352055 71.40594991956368 4.396530506820028 3.5229579477528103 4.396530506820028 3.5229579477528103 3 SUSCEPTIBLE 22.547022 3200.000000
10 70.98054215168825 71.84314478412692 3.3399799369352974 4.904134360702956 3.3399799369352974 4.904134360702956 3 SUSCEPTIBLE 4.918238 3200.000000
9 71.03437411129836 71.5820045960379 3.3404948475355836 3.8193988606782847 3.3404948475355836 3.8193988606782847 3 SUSCEPTIBLE 4.975575 3200.000000
6 71.0482954284681 71.6053548193027 4.4509666233099505 1.3464495992907382 4.4509666233099505 1.3464495992907382 3 SUSCEPTIBLE 23.210226 3200.000000
7 71.12231089577148 71.67599714226426 3.4129215244442537 1.7107050013824565 3.4129215244442537 1.7107050013824565 3 SUSCEPTIBLE 26.279773 3200.000000
8 71.16566571656509 71.75639533563803 3.364388763484205 2.7862054848955595 3.364388763484205 2.7862054848955595 3 SUSCEPTIBLE 25.347612 3200.000000
3 71.17759226319761 71.6533411118341 4.357185625903337 4.533751655120682 4.357185625903337 4.533751655120682 3 SUSCEPTIBLE 2.967786 3200.000000
2 71.32722041008005 71.75301553764305 4.411618398850225 5.517216153202082 4.411618398850225 5.517216153202082 3 SUSCEPTIBLE 3.267089 3200.000000
4 71.40594991956368 71.88816658560681 4.396530506820028 3.5229579477528103 4.396530506820028 3.5229579477528103 3 SUSCEPTIBLE 22.547022 3200.000000
5 71.411592945407 71.95764333230255 4.439520494964299 2.4469220184477494 4.439520494964299 2.4469220184477494 3 INFECTIOUS 0.000000 3200.000000
1 71.53989474278778 72.27741943085776 4.35266865823235 6.507922222758388 4.35266865823235 6.507922222758388 3 SUSCEPTIBLE 2.564073 3200.000000
9 71.5820045960379 72.12963508077745 3.3404948475355836 3.8193988606782847 3.3404948475355836 3.8193988606782847 3 SUSCEPTIBLE 4.975575 3200.000000
6 71.6053548193027 72.16241421013731 4.4509666233099505 1.3464495992907382 4.4509666233099505 1.3464495992907382 3 SUSCEPTIBLE 24.021550 3200.000000
3 71.6533411118341 72.12908996047058 4.357185625903337 4.533751655120682 4.357185625903337 4.533751655120682 3 SUSCEPTIBLE 3.054018 3200.000000
7 71.67599714226426 72.22968338875705 3.4129215244442537 1.7107050013824565 3.4129215244442537 1.7107050013824565 3 SUSCEPTIBLE 27.091472 3200.000000
2 71.75301553764305 72.17881066520606 4.411618398850225 5.517216153202082 4.411618398850225 5.517216153202082 3 SUSCEPTIBLE 3.310194 3200.000000
8 71.75639533563803 72.34712495471098 3.364388763484205 2.7862054848955595 3.364388763484205 2.7862054848955595 3 SUSCEPTIBLE 26.194265 3200.000000
10 71.84314478412692 72.70574741656559 3.3399799369352974 4.904134360702956 3.3399799369352974 4.904134360702956 3 SUSCEPTIBLE 5.075144 3200.000000
4 71.88816658560681 72.37038325164994 4.396530506820028 3.5229579477528103 4.396530506820028 3.5229579477528103 3 SUSCEPTIBLE 22.547022 3200.000000
5 71.95764333230255 72.50369371919811 4.439520494964299 2.4469220184477494 4.439520494964299 2.4469220184477494 3 INFECTIOUS 0.000000 3200.000000
3 72.12908996047058 72.60483880910706 4.357185625903337 4.533751655120682 4.357185625903337 4.533751655120682 3 SUSCEPTIBLE 3.097104 3200.000000
9 72.12963508077745 72.67726556551699 3.3404948475355836 3.8193988606782847 3.3404948475355836 3.8193988606782847 3 SUSCEPTIBLE 5.053974 3200.000000
6 72.16241421013731 72.71947360097192 4.4509666233099505 1.3464495992907382 4.4509666233099505 1.3464495992907382 3 SUSCEPTIBLE 24.832499 3200.000000
2 72.17881066520606 72.60460579276906 4.411618398850225 5.517216153202082 4.411618398850225 5.517216153202082 3 SUSCEPTIBLE 3.310194 3200.000000
7 72.22968338875705 72.78336963524984 3.4129215244442537 1.7107050013824565 3.4129215244442537 1.7107050013824565 3 SUSCEPTIBLE 27.091472 3200.000000
1 72.27741943085776 73.01494411892774 4.35266865823235 6.507922222758388 4.35266865823235 6.507922222758388 3 SUSCEPTIBLE 2.564073 3200.000000
8 72.34712495471098 72.93785457378392 3.364388763484205 2.7862054848955595 3.364388763484205 2.7862054848955595 3 SUSCEPTIBLE 27.040527 3200.000000
4 72.37038325164994 72.85259991769307 4.396530506820028 3.5229579477528103 4.396530506820028 3.5229579477528103 3 SUSCEPTIBLE 22.547022 3200.000000
5 72.50369371919811 73.04974410609367 4.439520494964299 2.4469220184477494 4.439520494964299 2.4469220184477494 3 INFECTIOUS 0.000000 3200.000000
2 72.60460579276906 73.03040092033207 4.411618398850225 5.517216153202082 4.411618398850225 5.517216153202082 3 SUSCEPTIBLE 3.310194 3200.000000
3 72.60483880910706 73.08058765774355 4.357185625903337 4.533751655120682 4.357185625903337 4.533751655120682 3 SUSCEPTIBLE 3.140170 3200.000000
9 72.67726556551699 73.22489605025653 3.3404948475355836 3.8193988606782847 3.3404948475355836 3.8193988606782847 3 SUSCEPTIBLE 5.132337 3200.000000
10 72.70574741656559 73.56835004900425 3.3399799369352974 4.904134360702956 3.3399799369352974 4.904134360702956 3 SUSCEPTIBLE 5.153543 3200.000000
6 72.71947360097192 73.27653299180653 4.4509666233099505 1.3464495992907382 4.4509666233099505 1.3464495992907382 3 SUSCEPTIBLE 25.643073 3200.000000
7 72.78336963524984 73.33705588174263 3.4129215244442537 1.7107050013824565 3.4129215244442537 1.7107050013824565 3 SUSCEPTIBLE 27.091472 3200.000000
4 72.85259991769307 73.3348165837362 4.396530506820028 3.5229579477528103 4.396530506820028 3.5229579477528103 3 SUSCEPTIBLE 22.547022 3200.000000
8 72.93785457378392 73.52858419285687 3.364388763484205 2.7862054848955595 3.364388763484205 2.7862054848955595 3 SUSCEPTIBLE 28.731878 3200.000000
1 73.01494411892774 73.75246880699773 4.35266865823235 6.507922222758388 4.35266865823235 6.507922222758388 3 SUSCEPTIBLE 2.564073 3200.000000
2 73.03040092033207 73.45619604789508 4.411618398850225 5.517216153202082 4.411618398850225 5.517216153202082 3 SUSCEPTIBLE 3.310194 3200.000000
5 73.04974410609367 73.59579449298923 4.439520494964299 2.4469220184477494 4.439520494964299 2.4469220184477494 3 INFECTIOUS 0.000000 3200.000000
3 73.08058765774355 73.55633650638003 4.357185625903337 4.533751655120682 4.357185625903337 4.533751655120682 3 SUSCEPTIBLE 3.140170 3200.000000
9 73.22489605025653 73.77252653499608 3.3404948475355836 3.8193988606782847 3.3404948475355836 3.8193988606782847 3 SUSCEPTIBLE 5.288953 3200.000000
6 73.27653299180653 73.83359238264114 4.4509666233099505 1.3464495992907382 4.4509666233099505 1.3464495992907382 3 SUSCEPTIBLE 27.263099 3200.000000
4 73.3348165837362 73.81703324977933 4.396530506820028 3.5229579477528103 4.396530506820028 3.5229579477528103 3 SUSCEPTIBLE 23.331815 3200.000000
7 73.33705588174263 73.89074212823542 3.4129215244442537 1.7107050013824565 3.4129215244442537 1.7107050013824565 3 SUSCEPTIBLE 27.091472 3200.000000
2 73.45619604789508 73.88199117545808 4.411618398850225 5.517216153202082 4.411618398850225 5.517216153202082 3 SUSCEPTIBLE 3.310194 3200.000000
8 73.52858419285687 74.11931381192981 3.364388763484205 2.7862054848955595 3.364388763484205 2.7862054848955595 3 SUSCEPTIBLE 29.576967 3200.000000
3 73.55633650638003 74.03208535501652 4.357185625903337 4.533751655120682 4.357185625903337 4.533751655120682 3 SUSCEPTIBLE 3.140170 3200.000000
10 73.56835004900425 74.43095268144292 3.3399799369352974 4.904134360702956 3.3399799369352974 4.904134360702956 3 SUSCEPTIBLE 5.153543 3200.000000
5 73.59579449298923 74.14184487988479 4.439520494964299 2.4469220184477494 4.439520494964299 2.4469220184477494 3 INFECTIOUS 0.000000 3200.000000
1 73.75246880699773 74.48999349506771 4.35266865823235 6.507922222758388 4.35266865823235 6.507922222758388 3 SUSCEPTIBLE 2.607079 3200.000000
9 73.77252653499608 74.32015701973562 3.3404948475355836 3.8193988606782847 3.3404948475355836 3.8193988606782847 3 SUSCEPTIBLE 5.367207 3200.000000
4 73.81703324977933 74.29924991582246 4.396530506820028 3.5229579477528103 4.396530506820028 3.5229579477528103 3 SUSCEPTIBLE 24.116245 3200.000000
6 73.83359238264114 74.39065177347575 4.4509666233099505 1.3464495992907382 4.4509666233099505 1.3464495992907382 3 SUSCEPTIBLE 27.263099 3200.000000
2 73.88199117545808 74.30778630302109 4.411618398850225 5.517216153202082 4.411618398850225 5.517216153202082 3 SUSCEPTIBLE 3.310194 3200.000000
7 73.89074212823542 74.4444283747282 3.4129215244442537 1.7107050013824565 3.4129215244442537 1.7107050013824565 3 SUSCEPTIBLE 27.900924 3200.000000
3 74.03208535501652 74.507834203653 4.357185625903337 4.533751655120682 4.357185625903337 4.533751655120682 3 SUSCEPTIBLE 3.140170 3200.000000
8 74.11931381192981 74.71004343100276 3.364388763484205 2.7862054848955595 3.364388763484205 2.7862054848955595 3 SUSCEPTIBLE 29.576967 3200.000000
5 74.14184487988479 74.68789526678034 4.439520494964299 2.4469220184477494 4.439520494964299 2.4469220184477494 3 INFECTIOUS 0.000000 3200.000000
4 74.29924991582246 74.78146658186559 4.396530506820028 3.5229579477528103 4.396530506820028 3.5229579477528103 3 SUSCEPTIBLE 24.970580 3200.000000
2 74.30778630302109 74.7335814305841 4.411618398850225 5.517216153202082 4.411618398850225 5.517216153202082 3 SUSCEPTIBLE 3.353181 3200.000000
9 74.32015701973562 74.86778750447516 3.3404948475355836 3.8193988606782847 3.3404948475355836 3.8193988606782847 3 SUSCEPTIBLE 5.367207 3200.000000
6 74.39065177347575 74.94771116431036 4.4509666233099505 1.3464495992907382 4.4509666233099505 1.3464495992907382 3 SUSCEPTIBLE 27.263099 3200.000000
10 74.43095268144292 75.29355531388158 3.3399799369352974 4.904134360702956 3.3399799369352974 4.904134360702956 3 SUSCEPTIBLE 5.231724 3200.000000
7 74.4444283747282 74.99811462122099 3.4129215244442537 1.7107050013824565 3.4129215244442537 1.7107050013824565 3 SUSCEPTIBLE 29.659205 3200.000000
1 74.48999349506771 75.22751818313769 4.35266865823235 6.507922222758388 4.35266865823235 6.507922222758388 3 SUSCEPTIBLE 2.693032 3200.000000
3 74.507834203653 74.98358305228949 4.357185625903337 4.533751655120682 4.357185625903337 4.533751655120682 3 SUSCEPTIBLE 3.140170 3200.000000
5 74.68789526678034 75.2339456536759 4.439520494964299 2.4469220184477494 4.439520494964299 2.4469220184477494 3 INFECTIOUS 0.000000 3200.000000
8 74.71004343100276 75.3007730500757 3.364388763484205 2.7862054848955595 3.364388763484205 2.7862054848955595 3 SUSCEPTIBLE 29.576967 3200.000000
2 74.7335814305841 75.1593765581471 4.411618398850225 5.517216153202082 4.411618398850225 5.517216153202082 3 SUSCEPTIBLE 3.396148 3200.000000
4 74.78146658186559 75.26368324790872 4.396530506820028 3.5229579477528103 4.396530506820028 3.5229579477528103 3 SUSCEPTIBLE 25.824520 3200.000000
9 74.86778750447516 75.4154179892147 3.3404948475355836 3.8193988606782847 3.3404948475355836 3.8193988606782847 3 SUSCEPTIBLE 5.367207 3200.000000
6 74.94771116431036 75.50477055514497 4.4509666233099505 1.3464495992907382 4.4509666233099505 1.3464495992907382 3 SUSCEPTIBLE 27.263099 3200.000000
3 74.98358305228949 75.45933190092597 4.357185625903337 4.533751655120682 4.357185625903337 4.533751655120682 3 SUSCEPTIBLE 3.183117 3200.000000
7 74.99811462122099 75.55180086771378 3.4129215244442537 1.7107050013824565 3.4129215244442537 1.7107050013824565 3 SUSCEPTIBLE 30.537737 3200.000000
2 75.1593765581471 75.58517168571011 4.411618398850225 5.517216153202082 4.411618398850225 5.517216153202082 3 SUSCEPTIBLE 3.439095 3200.000000
1 75.22751818313769 75.96504287120767 4.35266865823235 6.507922222758388 4.35266865823235 6.507922222758388 3 SUSCEPTIBLE 2.778906 3200.000000
5 75.2339456536759 75.77999604057146 4.439520494964299 2.4469220184477494 4.439520494964299 2.4469220184477494 3 INFECTIOUS 0.000000 3200.000000
4 75.26368324790872 75.74589991395185 4.396530506820028 3.5229579477528103 4.396530506820028 3.5229579477528103 3 SUSCEPTIBLE 26.678065 3200.000000
10 75.29355531388158 76.15615794632025 3.3399799369352974 4.904134360702956 3.3399799369352974 4.904134360702956 3 SUSCEPTIBLE 5.387979 3200.000000
8 75.3007730500757 75.89150266914865 3.364388763484205 2.7862054848955595 3.364388763484205 2.7862054848955595 3 SUSCEPTIBLE 29.576967 3200.000000
9 75.4154179892147 75.96304847395425 3.3404948475355836 3.8193988606782847 3.3404948475355836 3.8193988606782847 3 SUSCEPTIBLE 5.367207 3200.000000
3 75.45933190092597 75.93508074956246 4.357185625903337 4.533751655120682 4.357185625903337 4.533751655120682 3 SUSCEPTIBLE 3.226044 3200.000000
6 75.50477055514497 76.06182994597958 4.4509666233099505 1.3464495992907382 4.4509666233099505 1.3464495992907382 3 SUSCEPTIBLE 27.263099 3200.000000
7 75.55180086771378 76.10548711420657 3.4129215244442537 1.7107050013824565 3.4129215244442537 1.7107050013824565 3 SUSCEPTIBLE 31.415863 3200.000000
2 75.58517168571011 76.01096681327311 4.411618398850225 5.517216153202082 4.411618398850225 5.517216153202082 3 SUSCEPTIBLE 3.482022 3200.000000
4 75.74589991395185 76.22811657999497 4.396530506820028 3.5229579477528103 4.396530506820028 3.5229579477528103 3 SUSCEPTIBLE 26.678065 3200.000000
5 75.77999604057146 76.32604642746702 4.439520494964299 2.4469220184477494 4.439520494964299 2.4469220184477494 3 INFECTIOUS 0.000000 3200.000000
8 75.89150266914865 76.4822322882216 3.364388763484205 2.7862054848955595 3.364388763484205 2.7862054848955595 3 SUSCEPTIBLE 30.489853 3200.000000
3 75.93508074956246 76.41082959819894 4.357185625903337 4.533751655120682 4.357185625903337 4.533751655120682 3 SUSCEPTIBLE 3.268951 3200.000000
9 75.96304847395425 76.51067895869379 3.3404948475355836 3.8193988606782847 3.3404948475355836 3.8193988606782847 3 SUSCEPTIBLE 5.367207 3200.000000
1 75.96504287120767 76.70256755927765 4.35266865823235 6.507922222758388 4.35266865823235 6.507922222758388 3 SUSCEPTIBLE 2.778906 3200.000000
2 76.01096681327311 76.43676194083612 4.411618398850225 5.517216153202082 4.411618398850225 5.517216153202082 3 SUSCEPTIBLE 3.524929 3200.000000
6 76.06182994597958 76.61888933681419 4.4509666233099505 1.3464495992907382 4.4509666233099505 1.3464495992907382 3 SUSCEPTIBLE 29.018134 3200.000000
7 76.10548711420657 76.65917336069936 3.4129215244442537 1.7107050013824565 3.4129215244442537 1.7107050013824565 3 SUSCEPTIBLE 31.415863 3200.000000
10 76.15615794632025 77.01876057875891 3.3399799369352974 4.904134360702956 3.3399799369352974 4.904134360702956 3 SUSCEPTIBLE 5.544090 3200.000000
4 76.22811657999497 76.7103332460381 4.396530506820028 3.5229579477528103 4.396530506820028 3.5229579477528103 3 SUSCEPTIBLE 26.678065 3200.000000
5 76.32604642746702 76.87209681436258 4.439520494964299 2.4469220184477494 4.439520494964299 2.4469220184477494 3 INFECTIOUS 0.000000 3200.000000
3 76.41082959819894 76.88657844683543 4.357185625903337 4.533751655120682 4.357185625903337 4.533751655120682 3 SUSCEPTIBLE 3.354706 3200.000000
2 76.43676194083612 76.86255706839913 4.411618398850225 5.517216153202082 4.411618398850225 5.517216153202082 3 SUSCEPTIBLE 3.524929 3200.000000
8 76.4822322882216 77.07296190729454 3.364388763484205 2.7862054848955595 3.364388763484205 2.7862054848955595 3 SUSCEPTIBLE 32.314361 3200.000000
9 76.51067895869379 77.05830944343333 3.3404948475355836 3.8193988606782847 3.3404948475355836 3.8193988606782847 3 SUSCEPTIBLE 5.523246 3200.000000
6 76.61888933681419 77.1759487276488 4.4509666233099505 1.3464495992907382 4.4509666233099505 1.3464495992907382 3 SUSCEPTIBLE 29.895043 3200.000000
7 76.65917336069936 77.21285960719214 3.4129215244442537 1.7107050013824565 3.4129215244442537 1.7107050013824565 3 SUSCEPTIBLE 31.415863 3200.000000
1 76.70256755927765 77.44009224734764 4.35266865823235 6.507922222758388 4.35266865823235 6.507922222758388 3 SUSCEPTIBLE 2.778906 3200.000000
4 76.7103332460381 77.19254991208123 4.396530506820028 3.5229579477528103 4.396530506820028 3.5229579477528103 3 SUSCEPTIBLE 26.678065 3200.000000
2 76.86255706839913 77.28835219596213 4.411618398850225 5.517216153202082 4.411618398850225 5.517216153202082 3 SUSCEPTIBLE 3.524929 3200.000000
5 76.87209681436258 77.41814720125814 4.439520494964299 2.4469220184477494 4.439520494964299 2.4469220184477494 3 INFECTIOUS 0.000000 3200.000000
3 76.88657844683543 77.36232729547191 4.357185625903337 4.533751655120682 4.357185625903337 4.533751655120682 3 SUSCEPTIBLE 3.354706 3200.000000
10 77.01876057875891 77.88136321119758 3.3399799369352974 4.904134360702956 3.3399799369352974 4.904134360702956 3 SUSCEPTIBLE 5.544090 3200.000000
9 77.05830944343333 77.60593992817287 3.3404948475355836 3.8193988606782847 3.3404948475355836 3.8193988606782847 3 SUSCEPTIBLE 5.601211 3200.000000
8 77.07296190729454 77.66369152636749 3.364388763484205 2.7862054848955595 3.364388763484205 2.7862054848955595 3 SUSCEPTIBLE 33.225983 3200.000000
6 77.1759487276488 77.73300811848341 4.4509666233099505 1.3464495992907382 4.4509666233099505 1.3464495992907382 3 SUSCEPTIBLE 30.771547 3200.000000
4 77.19254991208123 77.67476657812436 4.396530506820028 3.5229579477528103 4.396530506820028 3.5229579477528103 3 SUSCEPTIBLE 26.678065 3200.000000
7 77.21285960719214 77.76654585368493 3.4129215244442537 1.7107050013824565 3.4129215244442537 1.7107050013824565 3 SUSCEPTIBLE 31.415863 3200.000000
2 77.28835219596213 77.71414732352514 4.411618398850225 5.517216153202082 4.411618398850225 5.517216153202082 3 SUSCEPTIBLE 3.524929 3200.000000
3 77.36232729547191 77.8380761441084 4.357185625903337 4.533751655120682 4.357185625903337 4.533751655120682 3 SUSCEPTIBLE 3.354706 3200.000000
5 77.41814720125814 77.9641975881537 4.439520494964299 2.4469220184477494 4.439520494964299 2.4469220184477494 3 INFECTIOUS 0.000000 3200.000000
1 77.44009224734764 78.17761693541762 4.35266865823235 6.507922222758388 4.35266865823235 6.507922222758388 3 SUSCEPTIBLE 2.778906 3200.000000
9 77.60593992817287 78.15357041291242 3.3404948475355836 3.8193988606782847 3.3404948475355836 3.8193988606782847 3 SUSCEPTIBLE 5.757033 3200.000000
8 77.66369152636749 78.25442114544043 3.364388763484205 2.7862054848955595 3.364388763484205 2.7862054848955595 3 SUSCEPTIBLE 34.137183 3200.000000
4 77.67476657812436 78.15698324416749 4.396530506820028 3.5229579477528103 4.396530506820028 3.5229579477528103 3 SUSCEPTIBLE 28.380036 3200.000000
2 77.71414732352514 78.13994245108815 4.411618398850225 5.517216153202082 4.411618398850225 5.517216153202082 3 SUSCEPTIBLE 3.524929 3200.000000
6 77.73300811848341 78.29006750931802 4.4509666233099505 1.3464495992907382 4.4509666233099505 1.3464495992907382 3 SUSCEPTIBLE 31.647647 3200.000000
7 77.76654585368493 78.32023210017772 3.4129215244442537 1.7107050013824565 3.4129215244442537 1.7107050013824565 3 SUSCEPTIBLE 32.291558 3200.000000
3 77.8380761441084 78.31382499274488 4.357185625903337 4.533751655120682 4.357185625903337 4.533751655120682 3 SUSCEPTIBLE 3.354706 3200.000000
10 77.88136321119758 78.74396584363625 3.3399799369352974 4.904134360702956 3.3399799369352974 4.904134360702956 3 SUSCEPTIBLE 5.544090 3200.000000
5 77.9641975881537 78.51024797504925 4.439520494964299 2.4469220184477494 4.439520494964299 2.4469220184477494 3 INFECTIOUS 0.000000 3200.000000
2 78.13994245108815 78.56573757865115 4.411618398850225 5.517216153202082 4.411618398850225 5.517216153202082 3 SUSCEPTIBLE 3.567717 3200.000000
9 78.15357041291242 78.70120089765196 3.3404948475355836 3.8193988606782847 3.3404948475355836 3.8193988606782847 3 SUSCEPTIBLE 5.757033 3200.000000
4 78.15698324416749 78.63919991021062 4.396530506820028 3.5229579477528103 4.396530506820028 3.5229579477528103 3 SUSCEPTIBLE 29.300698 3200.000000
1 78.17761693541762 78.9151416234876 4.35266865823235 6.507922222758388 4.35266865823235 6.507922222758388 3 SUSCEPTIBLE 2.864503 3200.000000
8 78.25442114544043 78.84515076451338 3.364388763484205 2.7862054848955595 3.364388763484205 2.7862054848955595 3 SUSCEPTIBLE 34.137183 3200.000000
6 78.29006750931802 78.84712690015263 4.4509666233099505 1.3464495992907382 4.4509666233099505 1.3464495992907382 3 SUSCEPTIBLE 31.647647 3200.000000
3 78.31382499274488 78.78957384138137 4.357185625903337 4.533751655120682 4.357185625903337 4.533751655120682 3 SUSCEPTIBLE 3.354706 3200.000000
7 78.32023210017772 78.87391834667051 3.4129215244442537 1.7107050013824565 3.4129215244442537 1.7107050013824565 3 SUSCEPTIBLE 33.237114 3200.000000
5 78.51024797504925 79.05629836194481 4.439520494964299 2.4469220184477494 4.439520494964299 2.4469220184477494 3 INFECTIOUS 0.000000 3200.000000
2 78.56573757865115 78.99153270621416 4.411618398850225 5.517216153202082 4.411618398850225 5.517216153202082 3 SUSCEPTIBLE 3.610486 3200.000000
4 78.63919991021062 79.12141657625375 4.396530506820028 3.5229579477528103 4.396530506820028 3.5229579477528103 3 SUSCEPTIBLE 30.220935 3200.000000
9 78.70120089765196 79.2488313823915 3.3404948475355836 3.8193988606782847 3.3404948475355836 3.8193988606782847 3 SUSCEPTIBLE 5.757033 3200.000000
10 78.74396584363625 79.60656847607491 3.3399799369352974 4.904134360702956 3.3399799369352974 4.904134360702956 3 SUSCEPTIBLE 5.621911 3200.000000
3 78.78957384138137 79.26532269001785 4.357185625903337 4.533751655120682 4.357185625903337 4.533751655120682 3 SUSCEPTIBLE 3.354706 3200.000000
8 78.84515076451338 79.43588038358632 3.364388763484205 2.7862054848955595 3.364388763484205 2.7862054848955595 3 SUSCEPTIBLE 34.137183 3200.000000
6 78.84712690015263 79.40418629098724 4.4509666233099505 1.3464495992907382 4.4509666233099505 1.3464495992907382 3 SUSCEPTIBLE 31.647647 3200.000000
7 78.87391834667051 79.4276045931633 3.4129215244442537 1.7107050013824565 3.4129215244442537 1.7107050013824565 3 SUSCEPTIBLE 35.126917 3200.000000
1 78.9151416234876 79.65266631155758 4.35266865823235 6.507922222758388 4.35266865823235 6.507922222758388 3 SUSCEPTIBLE 2.950020 3200.000000
2 78.99153270621416 79.41732783377716 4.411618398850225 5.517216153202082 4.411618398850225 5.517216153202082 3 SUSCEPTIBLE 3.653235 3200.000000
5 79.05629836194481 79.60234874884037 4.439520494964299 2.4469220184477494 4.439520494964299 2.4469220184477494 3 INFECTIOUS 0.000000 3200.000000
4 79.12141657625375 79.60363324229688 4.396530506820028 3.5229579477528103 4.396530506820028 3.5229579477528103 3 SUSCEPTIBLE 31.140747 3200.000000
9 79.2488313823915 79.79646186713104 3.3404948475355836 3.8193988606782847 3.3404948475355836 3.8193988606782847 3 SUSCEPTIBLE 5.757033 3200.000000
3 79.26532269001785 79.74107153865434 4.357185625903337 4.533751655120682 4.357185625903337 4.533751655120682 3 SUSCEPTIBLE 3.440184 3200.000000
6 79.40418629098724 79.96124568182185 4.4509666233099505 1.3464495992907382 4.4509666233099505 1.3464495992907382 3 SUSCEPTIBLE 31.647647 3200.000000
2 79.41732783377716 79.84312296134017 4.411618398850225 5.517216153202082 4.411618398850225 5.517216153202082 3 SUSCEPTIBLE 3.695964 3200.000000
7 79.4276045931633 79.98129083965608 3.4129215244442537 1.7107050013824565 3.4129215244442537 1.7107050013824565 3 SUSCEPTIBLE 36.071164 3200.000000
8 79.43588038358632 80.02661000265927 3.364388763484205 2.7862054848955595 3.364388763484205 2.7862054848955595 3 SUSCEPTIBLE 34.137183 3200.000000
5 79.60234874884037 80.14839913573593 4.439520494964299 2.4469220184477494 4.439520494964299 2.4469220184477494 3 INFECTIOUS 0.000000 3200.000000
4 79.60363324229688 80.08584990834001 4.396530506820028 3.5229579477528103 4.396530506820028 3.5229579477528103 3 SUSCEPTIBLE 31.140747 3200.000000
10 79.60656847607491 80.46917110851358 3.3399799369352974 4.904134360702956 3.3399799369352974 4.904134360702956 3 SUSCEPTIBLE 5.855159 3200.000000
1 79.65266631155758 80.39019099962756 4.35266865823235 6.507922222758388 4.35266865823235 6.507922222758388 3 SUSCEPTIBLE 2.992749 3200.000000
3 79.74107153865434 80.21682038729082 4.357185625903337 4.533751655120682 4.357185625903337 4.533751655120682 3 SUSCEPTIBLE 3.482893 3200.000000
9 79.79646186713104 80.34409235187059 3.3404948475355836 3.8193988606782847 3.3404948475355836 3.8193988606782847 3 SUSCEPTIBLE 5.757033 3200.000000
2 79.84312296134017 80.26891808890318 4.411618398850225 5.517216153202082 4.411618398850225 5.517216153202082 3 SUSCEPTIBLE 3.738673 3200.000000
6 79.96124568182185 80.51830507265646 4.4509666233099505 1.3464495992907382 4.4509666233099505 1.3464495992907382 3 SUSCEPTIBLE 32.591457 3200.000000
7 79.98129083965608 80.53497708614887 3.4129215244442537 1.7107050013824565 3.4129215244442537 1.7107050013824565 3 SUSCEPTIBLE 36.071164 3200.000000
8 80.02661000265927 80.61733962173221 3.364388763484205 2.7862054848955595 3.364388763484205 2.7862054848955595 3 SUSCEPTIBLE 36.094360 3200.000000
4 80.08584990834001 80.56806657438314 4.396530506820028 3.5229579477528103 4.396530506820028 3.5229579477528103 3 SUSCEPTIBLE 31.140747 3200.000000
5 80.14839913573593 80.69444952263149 4.439520494964299 2.4469220184477494 4.439520494964299 2.4469220184477494 3 INFECTIOUS 0.000000 3200.000000
3 80.21682038729082 80.69256923592731 4.357185625903337 4.533751655120682 4.357185625903337 4.533751655120682 3 SUSCEPTIBLE 3.525583 3200.000000
2 80.26891808890318 80.69471321646618 4.411618398850225 5.517216153202082 4.411618398850225 5.517216153202082 3 SUSCEPTIBLE 3.738673 3200.000000
9 80.34409235187059 80.89172283661013 3.3404948475355836 3.8193988606782847 3.3404948475355836 3.8193988606782847 3 SUSCEPTIBLE 5.834711 3200.000000
1 80.39019099962756 81.12771568769755 4.35266865823235 6.507922222758388 4.35266865823235 6.507922222758388 3 SUSCEPTIBLE 2.992749 3200.000000
10 80.46917110851358 81.33177374095224 3.3399799369352974 4.904134360702956 3.3399799369352974 4.904134360702956 3 SUSCEPTIBLE 5.932837 3200.000000
6 80.51830507265646 81.07536446349107 4.4509666233099505 1.3464495992907382 4.4509666233099505 1.3464495992907382 3 SUSCEPTIBLE 34.477770 3200.000000
7 80.53497708614887 81.08866333264166 3.4129215244442537 1.7107050013824565 3.4129215244442537 1.7107050013824565 3 SUSCEPTIBLE 36.071164 3200.000000
4 80.56806657438314 81.05028324042627 4.396530506820028 3.5229579477528103 4.396530506820028 3.5229579477528103 3 SUSCEPTIBLE 31.140747 3200.000000
8 80.61733962173221 81.20806924080516 3.364388763484205 2.7862054848955595 3.364388763484205 2.7862054848955595 3 SUSCEPTIBLE 37.072270 3200.000000
3 80.69256923592731 81.1683180845638 4.357185625903337 4.533751655120682 4.357185625903337 4.533751655120682 3 SUSCEPTIBLE 3.568253 3200.000000
5 80.69444952263149 81.24049990952705 4.439520494964299 2.4469220184477494 4.439520494964299 2.4469220184477494 3 INFECTIOUS 0.000000 3200.000000
2 80.69471321646618 81.12050834402919 4.411618398850225 5.517216153202082 4.411618398850225 5.517216153202082 3 SUSCEPTIBLE 3.738673 3200.000000
9 80.89172283661013 81.43935332134967 3.3404948475355836 3.8193988606782847 3.3404948475355836 3.8193988606782847 3 SUSCEPTIBLE 5.989958 3200.000000
4 81.05028324042627 81.5324999064694 4.396530506820028 3.5229579477528103 4.396530506820028 3.5229579477528103 3 SUSCEPTIBLE 31.140747 3200.000000
6 81.07536446349107 81.63242385432568 4.4509666233099505 1.3464495992907382 4.4509666233099505 1.3464495992907382 3 SUSCEPTIBLE 35.420273 3200.000000
7 81.08866333264166 81.64234957913445 3.4129215244442537 1.7107050013824565 3.4129215244442537 1.7107050013824565 3 SUSCEPTIBLE 36.071164 3200.000000
2 81.12050834402919 81.5463034715922 4.411618398850225 5.517216153202082 4.411618398850225 5.517216153202082 3 SUSCEPTIBLE 3.738673 3200.000000
1 81.12771568769755 81.86524037576753 4.35266865823235 6.507922222758388 4.35266865823235 6.507922222758388 3 SUSCEPTIBLE 2.992749 3200.000000
3 81.1683180845638 81.64406693320028 4.357185625903337 4.533751655120682 4.357185625903337 4.533751655120682 3 SUSCEPTIBLE 3.568253 3200.000000
8 81.20806924080516 81.7987988598781 3.364388763484205 2.7862054848955595 3.364388763484205 2.7862054848955595 3 SUSCEPTIBLE 39.026736 3200.000000
5 81.24049990952705 81.7865502964226 4.439520494964299 2.4469220184477494 4.439520494964299 2.4469220184477494 3 INFECTIOUS 0.000000 3200.000000
10 81.33177374095224 82.19437637339091 3.3399799369352974 4.904134360702956 3.3399799369352974 4.904134360702956 3 SUSCEPTIBLE 5.932837 3200.000000
9 81.43935332134967 81.98698380608921 3.3404948475355836 3.8193988606782847 3.3404948475355836 3.8193988606782847 3 SUSCEPTIBLE 6.067528 3200.000000
4 81.5324999064694 82.01471657251253 4.396530506820028 3.5229579477528103 4.396530506820028 3.5229579477528103 3 SUSCEPTIBLE 32.058012 3200.000000
2 81.5463034715922 81.9720985991552 4.411618398850225 5.517216153202082 4.411618398850225 5.517216153202082 3 SUSCEPTIBLE 3.738673 3200.000000
6 81.63242385432568 82.18948324516029 4.4509666233099505 1.3464495992907382 4.4509666233099505 1.3464495992907382 3 SUSCEPTIBLE 36.362340 3200.000000
7 81.64234957913445 82.19603582562723 3.4129215244442537 1.7107050013824565 3.4129215244442537 1.7107050013824565 3 SUSCEPTIBLE 37.012796 3200.000000
3 81.64406693320028 82.11981578183676 4.357185625903337 4.533751655120682 4.357185625903337 4.533751655120682 3 SUSCEPTIBLE 3.568253 3200.000000
5 81.7865502964226 82.33260068331816 4.439520494964299 2.4469220184477494 4.439520494964299 2.4469220184477494 3 INFECTIOUS 0.000000 3200.000000
8 81.7987988598781 82.38952847895105 3.364388763484205 2.7862054848955595 3.364388763484205 2.7862054848955595 3 SUSCEPTIBLE 39.026736 3200.000000
1 81.86524037576753 82.60276506383751 4.35266865823235 6.507922222758388 4.35266865823235 6.507922222758388 3 SUSCEPTIBLE 3.035360 3200.000000
2 81.9720985991552 82.39789372671821 4.411618398850225 5.517216153202082 4.411618398850225 5.517216153202082 3 SUSCEPTIBLE 3.738673 3200.000000
9 81.98698380608921 82.53461429082876 3.3404948475355836 3.8193988606782847 3.3404948475355836 3.8193988606782847 3 SUSCEPTIBLE 6.145062 3200.000000
4 82.01471657251253 82.49693323855566 4.396530506820028 3.5229579477528103 4.396530506820028 3.5229579477528103 3 SUSCEPTIBLE 33.961537 3200.000000
3 82.11981578183676 82.59556463047325 4.357185625903337 4.533751655120682 4.357185625903337 4.533751655120682 3 SUSCEPTIBLE 3.568253 3200.000000
6 82.18948324516029 82.7465426359949 4.4509666233099505 1.3464495992907382 4.4509666233099505 1.3464495992907382 3 SUSCEPTIBLE 36.362340 3200.000000
10 82.19437637339091 83.05697900582958 3.3399799369352974 4.904134360702956 3.3399799369352974 4.904134360702956 3 SUSCEPTIBLE 5.932837 3200.000000
7 82.19603582562723 82.74972207212002 3.4129215244442537 1.7107050013824565 3.4129215244442537 1.7107050013824565 3 SUSCEPTIBLE 38.024260 3200.000000
5 82.33260068331816 82.87865107021372 4.439520494964299 2.4469220184477494 4.439520494964299 2.4469220184477494 3 INFECTIOUS 0.000000 3200.000000
8 82.38952847895105 82.980258098024 3.364388763484205 2.7862054848955595 3.364388763484205 2.7862054848955595 3 SUSCEPTIBLE 39.026736 3200.000000
2 82.39789372671821 82.82368885428122 4.411618398850225 5.517216153202082 4.411618398850225 5.517216153202082 3 SUSCEPTIBLE 3.781264 3200.000000
4 82.49693323855566 82.97914990459878 4.396530506820028 3.5229579477528103 4.396530506820028 3.5229579477528103 3 SUSCEPTIBLE 34.947766 3200.000000
9 82.53461429082876 83.0822447755683 3.3404948475355836 3.8193988606782847 3.3404948475355836 3.8193988606782847 3 SUSCEPTIBLE 6.145062 3200.000000
3 82.59556463047325 83.07131347910973 4.357185625903337 4.533751655120682 4.357185625903337 4.533751655120682 3 SUSCEPTIBLE 3.568253 3200.000000
1 82.60276506383751 83.34028975190749 4.35266865823235 6.507922222758388 4.35266865823235 6.507922222758388 3 SUSCEPTIBLE 3.120523 3200.000000
6 82.7465426359949 83.30360202682951 4.4509666233099505 1.3464495992907382 4.4509666233099505 1.3464495992907382 3 SUSCEPTIBLE 36.362340 3200.000000
7 82.74972207212002 83.30340831861281 3.4129215244442537 1.7107050013824565 3.4129215244442537 1.7107050013824565 3 SUSCEPTIBLE 39.035256 3200.000000
2 82.82368885428122 83.24948398184422 4.411618398850225 5.517216153202082 4.411618398850225 5.517216153202082 3 SUSCEPTIBLE 3.866388 3200.000000
5 82.87865107021372 83.42470145710928 4.439520494964299 2.4469220184477494 4.439520494964299 2.4469220184477494 3 INFECTIOUS 0.000000 3200.000000
4 82.97914990459878 83.46136657064191 4.396530506820028 3.5229579477528103 4.396530506820028 3.5229579477528103 3 SUSCEPTIBLE 35.933539 3200.000000
8 82.980258098024 83.57098771709694 3.364388763484205 2.7862054848955595 3.364388763484205 2.7862054848955595 3 SUSCEPTIBLE 39.026736 3200.000000
10 83.05697900582958 83.91958163826824 3.3399799369352974 4.904134360702956 3.3399799369352974 4.904134360702956 3 SUSCEPTIBLE 6.087726 3200.000000
3 83.07131347910973 83.54706232774622 4.357185625903337 4.533751655120682 4.357185625903337 4.533751655120682 3 SUSCEPTIBLE 3.610805 3200.000000
9 83.0822447755683 83.62987526030784 3.3404948475355836 3.8193988606782847 3.3404948475355836 3.8193988606782847 3 SUSCEPTIBLE 6.145062 3200.000000
2 83.24948398184422 83.67527910940723 4.411618398850225 5.517216153202082 4.411618398850225 5.517216153202082 3 SUSCEPTIBLE 3.908920 3200.000000
7 83.30340831861281 83.8570945651056 3.4129215244442537 1.7107050013824565 3.4129215244442537 1.7107050013824565 3 SUSCEPTIBLE 41.055848 3200.000000
6 83.30360202682951 83.86066141766412 4.4509666233099505 1.3464495992907382 4.4509666233099505 1.3464495992907382 3 SUSCEPTIBLE 36.362340 3200.000000
1 83.34028975190749 84.07781443997747 4.35266865823235 6.507922222758388 4.35266865823235 6.507922222758388 3 SUSCEPTIBLE 3.205607 3200.000000
5 83.42470145710928 83.97075184400484 4.439520494964299 2.4469220184477494 4.439520494964299 2.4469220184477494 3 INFECTIOUS 0.000000 3200.000000
4 83.46136657064191 83.94358323668504 4.396530506820028 3.5229579477528103 4.396530506820028 3.5229579477528103 3 SUSCEPTIBLE 35.933539 3200.000000
3 83.54706232774622 84.0228111763827 4.357185625903337 4.533751655120682 4.357185625903337 4.533751655120682 3 SUSCEPTIBLE 3.653337 3200.000000
8 83.57098771709694 84.16171733616989 3.364388763484205 2.7862054848955595 3.364388763484205 2.7862054848955595 3 SUSCEPTIBLE 39.026736 3200.000000
9 83.62987526030784 84.17750574504738 3.3404948475355836 3.8193988606782847 3.3404948475355836 3.8193988606782847 3 SUSCEPTIBLE 6.145062 3200.000000
2 83.67527910940723 84.10107423697023 4.411618398850225 5.517216153202082 4.411618398850225 5.517216153202082 3 SUSCEPTIBLE 3.951432 3200.000000
7 83.8570945651056 84.41078081159839 3.4129215244442537 1.7107050013824565 3.4129215244442537 1.7107050013824565 3 SUSCEPTIBLE 41.055848 3200.000000
6 83.86066141766412 84.41772080849873 4.4509666233099505 1.3464495992907382 4.4509666233099505 1.3464495992907382 3 SUSCEPTIBLE 37.371936 3200.000000
10 83.91958163826824 84.7821842707069 3.3399799369352974 4.904134360702956 3.3399799369352974 4.904134360702956 3 SUSCEPTIBLE 6.242472 3200.000000
4 83.94358323668504 84.42579990272817 4.396530506820028 3.5229579477528103 4.396530506820028 3.5229579477528103 3 SUSCEPTIBLE 35.933539 3200.000000
5 83.97075184400484 84.5168022309004 4.439520494964299 2.4469220184477494 4.439520494964299 2.4469220184477494 3 INFECTIOUS 0.000000 3200.000000
3 84.0228111763827 84.49856002501919 4.357185625903337 4.533751655120682 4.357185625903337 4.533751655120682 3 SUSCEPTIBLE 3.738342 3200.000000
1 84.07781443997747 84.81533912804746 4.35266865823235 6.507922222758388 4.35266865823235 6.507922222758388 3 SUSCEPTIBLE 3.205607 3200.000000
2 84.10107423697023 84.52686936453324 4.411618398850225 5.517216153202082 4.411618398850225 5.517216153202082 3 SUSCEPTIBLE 3.951432 3200.000000
8 84.16171733616989 84.75244695524283 3.364388763484205 2.7862054848955595 3.364388763484205 2.7862054848955595 3 SUSCEPTIBLE 41.115130 3200.000000
9 84.17750574504738 84.72513622978693 3.3404948475355836 3.8193988606782847 3.3404948475355836 3.8193988606782847 3 SUSCEPTIBLE 6.222381 3200.000000
7 84.41078081159839 84.96446705809117 3.4129215244442537 1.7107050013824565 3.4129215244442537 1.7107050013824565 3 SUSCEPTIBLE 41.055848 3200.000000
6 84.41772080849873 84.97478019933334 4.4509666233099505 1.3464495992907382 4.4509666233099505 1.3464495992907382 3 SUSCEPTIBLE 39.389729 3200.000000
4 84.42579990272817 84.9080165687713 4.396530506820028 3.5229579477528103 4.396530506820028 3.5229579477528103 3 SUSCEPTIBLE 35.933539 3200.000000
3 84.49856002501919 84.97430887365567 4.357185625903337 4.533751655120682 4.357185625903337 4.533751655120682 3 SUSCEPTIBLE 3.780815 3200.000000
5 84.5168022309004 85.06285261779595 4.439520494964299 2.4469220184477494 4.439520494964299 2.4469220184477494 3 INFECTIOUS 0.000000 3200.000000
2 84.52686936453324 84.95266449209625 4.411618398850225 5.517216153202082 4.411618398850225 5.517216153202082 3 SUSCEPTIBLE 3.951432 3200.000000
9 84.72513622978693 85.27276671452647 3.3404948475355836 3.8193988606782847 3.3404948475355836 3.8193988606782847 3 SUSCEPTIBLE 6.299665 3200.000000
8 84.75244695524283 85.34317657431578 3.364388763484205 2.7862054848955595 3.364388763484205 2.7862054848955595 3 SUSCEPTIBLE 42.158604 3200.000000
10 84.7821842707069 85.64478690314557 3.3399799369352974 4.904134360702956 3.3399799369352974 4.904134360702956 3 SUSCEPTIBLE 6.319791 3200.000000
1 84.81533912804746 85.55286381611744 4.35266865823235 6.507922222758388 4.35266865823235 6.507922222758388 3 SUSCEPTIBLE 3.205607 3200.000000
4 84.9080165687713 85.39023323481443 4.396530506820028 3.5229579477528103 4.396530506820028 3.5229579477528103 3 SUSCEPTIBLE 35.933539 3200.000000
2 84.95266449209625 85.37845961965925 4.411618398850225 5.517216153202082 4.411618398850225 5.517216153202082 3 SUSCEPTIBLE 3.951432 3200.000000
7 84.96446705809117 85.51815330458396 3.4129215244442537 1.7107050013824565 3.4129215244442537 1.7107050013824565 3 SUSCEPTIBLE 41.055848 3200.000000
3 84.97430887365567 85.45005772229216 4.357185625903337 4.533751655120682 4.357185625903337 4.533751655120682 3 SUSCEPTIBLE 3.780815 3200.000000
6 84.97478019933334 85.53183959016795 4.4509666233099505 1.3464495992907382 4.4509666233099505 1.3464495992907382 3 SUSCEPTIBLE 40.397927 3200.000000
5 85.06285261779595 85.60890300469151 4.439520494964299 2.4469220184477494 4.439520494964299 2.4469220184477494 3 INFECTIOUS 0.000000 3200.000000
9 85.27276671452647 85.82039719926601 3.3404948475355836 3.8193988606782847 3.3404948475355836 3.8193988606782847 3 SUSCEPTIBLE 6.454125 3200.000000
8 85.34317657431578 85.93390619338872 3.364388763484205 2.7862054848955595 3.364388763484205 2.7862054848955595 3 SUSCEPTIBLE 44.244106 3200.000000
2 85.37845961965925 85.80425474722226 4.411618398850225 5.517216153202082 4.411618398850225 5.517216153202082 3 SUSCEPTIBLE 3.951432 3200.000000
4 85.39023323481443 85.87244990085756 4.396530506820028 3.5229579477528103 4.396530506820028 3.5229579477528103 3 SUSCEPTIBLE 36.916582 3200.000000
3 85.45005772229216 85.92580657092864 4.357185625903337 4.533751655120682 4.357185625903337 4.533751655120682 3 SUSCEPTIBLE 3.780815 3200.000000
7 85.51815330458396 86.07183955107675 3.4129215244442537 1.7107050013824565 3.4129215244442537 1.7107050013824565 3 SUSCEPTIBLE 41.055848 3200.000000
6 85.53183959016795 86.08889898100256 4.4509666233099505 1.3464495992907382 4.4509666233099505 1.3464495992907382 3 SUSCEPTIBLE 41.405658 3200.000000
1 85.55286381611744 86.29038850418742 4.35266865823235 6.507922222758388 4.35266865823235 6.507922222758388 3 SUSCEPTIBLE 3.205607 3200.000000
5 85.60890300469151 86.15495339158707 4.439520494964299 2.4469220184477494 4.439520494964299 2.4469220184477494 3 INFECTIOUS 0.000000 3200.000000
10 85.64478690314557 86.50738953558424 3.3399799369352974 4.904134360702956 3.3399799369352974 4.904134360702956 3 SUSCEPTIBLE 6.319791 3200.000000
2 85.80425474722226 86.23004987478527 4.411618398850225 5.517216153202082 4.411618398850225 5.517216153202082 3 SUSCEPTIBLE 3.951432 3200.000000
9 85.82039719926601 86.36802768400555 3.3404948475355836 3.8193988606782847 3.3404948475355836 3.8193988606782847 3 SUSCEPTIBLE 6.531302 3200.000000
4 85.87244990085756 86.35466656690069 4.396530506820028 3.5229579477528103 4.396530506820028 3.5229579477528103 3 SUSCEPTIBLE 37.899172 3200.000000
3 85.92580657092864 86.40155541956513 4.357185625903337 4.533751655120682 4.357185625903337 4.533751655120682 3 SUSCEPTIBLE 3.780815 3200.000000
8 85.93390619338872 86.52463581246167 3.364388763484205 2.7862054848955595 3.364388763484205 2.7862054848955595 3 SUSCEPTIBLE 44.244106 3200.000000
7 86.07183955107675 86.62552579756954 3.4129215244442537 1.7107050013824565 3.4129215244442537 1.7107050013824565 3 SUSCEPTIBLE 43.140181 3200.000000
6 86.08889898100256 86.64595837183717 4.4509666233099505 1.3464495992907382 4.4509666233099505 1.3464495992907382 3 SUSCEPTIBLE 41.405658 3200.000000
5 86.15495339158707 86.70100377848263 4.439520494964299 2.4469220184477494 4.439520494964299 2.4469220184477494 3 INFECTIOUS 0.000000 3200.000000
2 86.23004987478527 86.65584500234827 4.411618398850225 5.517216153202082 4.411618398850225 5.517216153202082 3 SUSCEPTIBLE 3.993827 3200.000000
1 86.29038850418742 87.0279131922574 4.35266865823235 6.507922222758388 4.35266865823235 6.507922222758388 3 SUSCEPTIBLE 3.290416 3200.000000
4 86.35466656690069 86.83688323294382 4.396530506820028 3.5229579477528103 4.396530506820028 3.5229579477528103 3 SUSCEPTIBLE 38.951574 3200.000000
9 86.36802768400555 86.9156581687451 3.3404948475355836 3.8193988606782847 3.3404948475355836 3.8193988606782847 3 SUSCEPTIBLE 6.531302 3200.000000
3 86.40155541956513 86.87730426820161 4.357185625903337 4.533751655120682 4.357185625903337 4.533751655120682 3 SUSCEPTIBLE 3.780815 3200.000000
10 86.50738953558424 87.3699921680229 3.3399799369352974 4.904134360702956 3.3399799369352974 4.904134360702956 3 SUSCEPTIBLE 6.396896 3200.000000
8 86.52463581246167 87.11536543153461 3.364388763484205 2.7862054848955595 3.364388763484205 2.7862054848955595 3 SUSCEPTIBLE 44.244106 3200.000000
7 86.62552579756954 87.17921204406233 3.4129215244442537 1.7107050013824565 3.4129215244442537 1.7107050013824565 3 SUSCEPTIBLE 44.216751 3200.000000
6 86.64595837183717 87.20301776267178 4.4509666233099505 1.3464495992907382 4.4509666233099505 1.3464495992907382 3 SUSCEPTIBLE 41.405658 3200.000000
2 86.65584500234827 87.08164012991128 4.411618398850225 5.517216153202082 4.411618398850225 5.517216153202082 3 SUSCEPTIBLE 4.036202 3200.000000
5 86.70100377848263 87.24705416537819 4.439520494964299 2.4469220184477494 4.439520494964299 2.4469220184477494 3 INFECTIOUS 0.000000 3200.000000
4 86.83688323294382 87.31909989898695 4.396530506820028 3.5229579477528103 4.396530506820028 3.5229579477528103 3 SUSCEPTIBLE 41.054919 3200.000000
3 86.87730426820161 87.3530531168381 4.357185625903337 4.533751655120682 4.357185625903337 4.533751655120682 3 SUSCEPTIBLE 3.823171 3200.000000
9 86.9156581687451 87.46328865348464 3.3404948475355836 3.8193988606782847 3.3404948475355836 3.8193988606782847 3 SUSCEPTIBLE 6.531302 3200.000000
1 87.0279131922574 87.76543788032738 4.35266865823235 6.507922222758388 4.35266865823235 6.507922222758388 3 SUSCEPTIBLE 3.375147 3200.000000
2 87.08164012991128 87.50743525747428 4.411618398850225 5.517216153202082 4.411618398850225 5.517216153202082 3 SUSCEPTIBLE 4.078558 3200.000000
8 87.11536543153461 87.70609505060756 3.364388763484205 2.7862054848955595 3.364388763484205 2.7862054848955595 3 SUSCEPTIBLE 44.244106 3200.000000
7 87.17921204406233 87.73289829055511 3.4129215244442537 1.7107050013824565 3.4129215244442537 1.7107050013824565 3 SUSCEPTIBLE 45.292823 3200.000000
6 87.20301776267178 87.76007715350639 4.4509666233099505 1.3464495992907382 4.4509666233099505 1.3464495992907382 3 SUSCEPTIBLE 41.405658 3200.000000
5 87.24705416537819 87.79310455227375 4.439520494964299 2.4469220184477494 4.439520494964299 2.4469220184477494 3 INFECTIOUS 0.000000 3200.000000
4 87.31909989898695 87.80131656503008 4.396530506820028 3.5229579477528103 4.396530506820028 3.5229579477528103 3 SUSCEPTIBLE 41.054919 3200.000000
3 87.3530531168381 87.82880196547458 4.357185625903337 4.533751655120682 4.357185625903337 4.533751655120682 3 SUSCEPTIBLE 3.865507 3200.000000
10 87.3699921680229 88.23259480046157 3.3399799369352974 4.904134360702956 3.3399799369352974 4.904134360702956 3 SUSCEPTIBLE 6.551000 3200.000000
9 87.46328865348464 88.01091913822418 3.3404948475355836 3.8193988606782847 3.3404948475355836 3.8193988606782847 3 SUSCEPTIBLE 6.531302 3200.000000
2 87.50743525747428 87.93323038503729 4.411618398850225 5.517216153202082 4.411618398850225 5.517216153202082 3 SUSCEPTIBLE 4.120894 3200.000000
8 87.70609505060756 88.2968246696805 3.364388763484205 2.7862054848955595 3.364388763484205 2.7862054848955595 3 SUSCEPTIBLE 45.353866 3200.000000
7 87.73289829055511 88.2865845370479 3.4129215244442537 1.7107050013824565 3.4129215244442537 1.7107050013824565 3 SUSCEPTIBLE 46.368398 3200.000000
6 87.76007715350639 88.317136544341 4.4509666233099505 1.3464495992907382 4.4509666233099505 1.3464495992907382 3 SUSCEPTIBLE 42.480736 3200.000000
1 87.76543788032738 88.50296256839736 4.35266865823235 6.507922222758388 4.35266865823235 6.507922222758388 3 SUSCEPTIBLE 3.417483 3200.000000
5 87.79310455227375 88.3391549391693 4.439520494964299 2.4469220184477494 4.439520494964299 2.4469220184477494 3 INFECTIOUS 0.000000 3200.000000
4 87.80131656503008 88.2835332310732 4.396530506820028 3.5229579477528103 4.396530506820028 3.5229579477528103 3 SUSCEPTIBLE 41.054919 3200.000000
3 87.82880196547458 88.30455081411107 4.357185625903337 4.533751655120682 4.357185625903337 4.533751655120682 3 SUSCEPTIBLE 3.907823 3200.000000
2 87.93323038503729 88.3590255126003 4.411618398850225 5.517216153202082 4.411618398850225 5.517216153202082 3 SUSCEPTIBLE 4.163210 3200.000000
9 88.01091913822418 88.55854962296372 3.3404948475355836 3.8193988606782847 3.3404948475355836 3.8193988606782847 3 SUSCEPTIBLE 6.608265 3200.000000
10 88.23259480046157 89.09519743290024 3.3399799369352974 4.904134360702956 3.3399799369352974 4.904134360702956 3 SUSCEPTIBLE 6.704962 3200.000000
4 88.2835332310732 88.76574989711634 4.396530506820028 3.5229579477528103 4.396530506820028 3.5229579477528103 3 SUSCEPTIBLE 41.054919 3200.000000
7 88.2865845370479 88.84027078354069 3.4129215244442537 1.7107050013824565 3.4129215244442537 1.7107050013824565 3 SUSCEPTIBLE 46.368398 3200.000000
8 88.2968246696805 88.88755428875345 3.364388763484205 2.7862054848955595 3.364388763484205 2.7862054848955595 3 SUSCEPTIBLE 46.463113 3200.000000
3 88.30455081411107 88.78029966274755 4.357185625903337 4.533751655120682 4.357185625903337 4.533751655120682 3 SUSCEPTIBLE 3.950120 3200.000000
6 88.317136544341 88.8741959351756 4.4509666233099505 1.3464495992907382 4.4509666233099505 1.3464495992907382 3 SUSCEPTIBLE 43.555318 3200.000000
5 88.3391549391693 88.88520532606486 4.439520494964299 2.4469220184477494 4.439520494964299 2.4469220184477494 3 INFECTIOUS 0.000000 3200.000000
2 88.3590255126003 88.7848206401633 4.411618398850225 5.517216153202082 4.411618398850225 5.517216153202082 3 SUSCEPTIBLE 4.163210 3200.000000
1 88.50296256839736 89.24048725646735 4.35266865823235 6.507922222758388 4.35266865823235 6.507922222758388 3 SUSCEPTIBLE 3.417483 3200.000000
9 88.55854962296372 89.10618010770327 3.3404948475355836 3.8193988606782847 3.3404948475355836 3.8193988606782847 3 SUSCEPTIBLE 6.685192 3200.000000
4 88.76574989711634 89.24796656315947 4.396530506820028 3.5229579477528103 4.396530506820028 3.5229579477528103 3 SUSCEPTIBLE 41.054919 3200.000000
3 88.78029966274755 89.25604851138404 4.357185625903337 4.533751655120682 4.357185625903337 4.533751655120682 3 SUSCEPTIBLE 3.992398 3200.000000
2 88.7848206401633 89.21061576772631 4.411618398850225 5.517216153202082 4.411618398850225 5.517216153202082 3 SUSCEPTIBLE 4.163210 3200.000000
7 88.84027078354069 89.39395703003348 3.4129215244442537 1.7107050013824565 3.4129215244442537 1.7107050013824565 3 SUSCEPTIBLE 46.368398 3200.000000
6 88.8741959351756 89.43125532601022 4.4509666233099505 1.3464495992907382 4.4509666233099505 1.3464495992907382 3 SUSCEPTIBLE 45.702992 3200.000000
5 88.88520532606486 89.43125571296042 4.439520494964299 2.4469220184477494 4.439520494964299 2.4469220184477494 3 INFECTIOUS 0.000000 3200.000000
8 88.88755428875345 89.4782839078264 3.364388763484205 2.7862054848955595 3.364388763484205 2.7862054848955595 3 SUSCEPTIBLE 48.680071 3200.000000
10 89.09519743290024 89.9578000653389 3.3399799369352974 4.904134360702956 3.3399799369352974 4.904134360702956 3 SUSCEPTIBLE 6.704962 3200.000000
9 89.10618010770327 89.65381059244281 3.3404948475355836 3.8193988606782847 3.3404948475355836 3.8193988606782847 3 SUSCEPTIBLE 6.762084 3200.000000
2 89.21061576772631 89.63641089528932 4.411618398850225 5.517216153202082 4.411618398850225 5.517216153202082 3 SUSCEPTIBLE 4.163210 3200.000000
1 89.24048725646735 89.97801194453733 4.35266865823235 6.507922222758388 4.35266865823235 6.507922222758388 3 SUSCEPTIBLE 3.417483 3200.000000
4 89.24796656315947 89.7301832292026 4.396530506820028 3.5229579477528103 4.396530506820028 3.5229579477528103 3 SUSCEPTIBLE 42.103438 3200.000000
3 89.25604851138404 89.73179736002052 4.357185625903337 4.533751655120682 4.357185625903337 4.533751655120682 3 SUSCEPTIBLE 3.992398 3200.000000
7 89.39395703003348 89.94764327652626 3.4129215244442537 1.7107050013824565 3.4129215244442537 1.7107050013824565 3 SUSCEPTIBLE 46.368398 3200.000000
6 89.43125532601022 89.98831471684483 4.4509666233099505 1.3464495992907382 4.4509666233099505 1.3464495992907382 3 SUSCEPTIBLE 46.776084 3200.000000
5 89.43125571296042 89.97730609985598 4.439520494964299 2.4469220184477494 4.439520494964299 2.4469220184477494 3 INFECTIOUS 0.000000 3200.000000
8 89.4782839078264 90.06901352689934 3.364388763484205 2.7862054848955595 3.364388763484205 2.7862054848955595 3 SUSCEPTIBLE 49.787782 3200.000000
2 89.63641089528932 90.06220602285232 4.411618398850225 5.517216153202082 4.411618398850225 5.517216153202082 3 SUSCEPTIBLE 4.163210 3200.000000
9 89.65381059244281 90.20144107718235 3.3404948475355836 3.8193988606782847 3.3404948475355836 3.8193988606782847 3 SUSCEPTIBLE 6.915761 3200.000000
4 89.7301832292026 90.21239989524572 4.396530506820028 3.5229579477528103 4.396530506820028 3.5229579477528103 3 SUSCEPTIBLE 43.151472 3200.000000
3 89.73179736002052 90.207546208657 4.357185625903337 4.533751655120682 4.357185625903337 4.533751655120682 3 SUSCEPTIBLE 3.992398 3200.000000
7 89.94764327652626 90.50132952301905 3.4129215244442537 1.7107050013824565 3.4129215244442537 1.7107050013824565 3 SUSCEPTIBLE 47.440995 3200.000000
10 89.9578000653389 90.82040269777757 3.3399799369352974 4.904134360702956 3.3399799369352974 4.904134360702956 3 SUSCEPTIBLE 6.704962 3200.000000
5 89.97730609985598 90.52335648675154 4.439520494964299 2.4469220184477494 4.439520494964299 2.4469220184477494 3 INFECTIOUS 0.000000 3200.000000
1 89.97801194453733 90.71553663260731 4.35266865823235 6.507922222758388 4.35266865823235 6.507922222758388 3 SUSCEPTIBLE 3.459701 3200.000000
6 89.98831471684483 90.54537410767944 4.4509666233099505 1.3464495992907382 4.4509666233099505 1.3464495992907382 3 SUSCEPTIBLE 46.776084 3200.000000
2 90.06220602285232 90.48800115041533 4.411618398850225 5.517216153202082 4.411618398850225 5.517216153202082 3 SUSCEPTIBLE 4.205409 3200.000000
8 90.06901352689934 90.65974314597229 3.364388763484205 2.7862054848955595 3.364388763484205 2.7862054848955595 3 SUSCEPTIBLE 49.787782 3200.000000
9 90.20144107718235 90.7490715619219 3.3404948475355836 3.8193988606782847 3.3404948475355836 3.8193988606782847 3 SUSCEPTIBLE 6.915761 3200.000000
3 90.207546208657 90.68329505729349 4.357185625903337 4.533751655120682 4.357185625903337 4.533751655120682 3 SUSCEPTIBLE 3.992398 3200.000000
4 90.21239989524572 90.69461656128885 4.396530506820028 3.5229579477528103 4.396530506820028 3.5229579477528103 3 SUSCEPTIBLE 44.269288 3200.000000
2 90.48800115041533 90.91379627797834 4.411618398850225 5.517216153202082 4.411618398850225 5.517216153202082 3 SUSCEPTIBLE 4.247589 3200.000000
7 90.50132952301905 91.05501576951184 3.4129215244442537 1.7107050013824565 3.4129215244442537 1.7107050013824565 3 SUSCEPTIBLE 49.725204 3200.000000
5 90.52335648675154 91.0694068736471 4.439520494964299 2.4469220184477494 4.439520494964299 2.4469220184477494 3 INFECTIOUS 0.000000 3200.000000
6 90.54537410767944 91.10243349851405 4.4509666233099505 1.3464495992907382 4.4509666233099505 1.3464495992907382 3 SUSCEPTIBLE 46.776084 3200.000000
8 90.65974314597229 91.25047276504523 3.364388763484205 2.7862054848955595 3.364388763484205 2.7862054848955595 3 SUSCEPTIBLE 49.787782 3200.000000
3 90.68329505729349 91.15904390592998 4.357185625903337 4.533751655120682 4.357185625903337 4.533751655120682 3 SUSCEPTIBLE 3.992398 3200.000000
4 90.69461656128885 91.17683322733198 4.396530506820028 3.5229579477528103 4.396530506820028 3.5229579477528103 3 SUSCEPTIBLE 45.386589 3200.000000
1 90.71553663260731 91.45306132067729 4.35266865823235 6.507922222758388 4.35266865823235 6.507922222758388 3 SUSCEPTIBLE 3.544081 3200.000000
9 90.7490715619219 91.29670204666144 3.3404948475355836 3.8193988606782847 3.3404948475355836 3.8193988606782847 3 SUSCEPTIBLE 6.915761 3200.000000
10 90.82040269777757 91.68300533021623 3.3399799369352974 4.904134360702956 3.3399799369352974 4.904134360702956 3 SUSCEPTIBLE 6.858426 3200.000000
2 90.91379627797834 91.33959140554134 4.411618398850225 5.517216153202082 4.411618398850225 5.517216153202082 3 SUSCEPTIBLE 4.289750 3200.000000
7 91.05501576951184 91.60870201600463 3.4129215244442537 1.7107050013824565 3.4129215244442537 1.7107050013824565 3 SUSCEPTIBLE 50.866516 3200.000000
5 91.0694068736471 91.61545726054266 4.439520494964299 2.4469220184477494 4.439520494964299 2.4469220184477494 3 INFECTIOUS 0.000000 3200.000000
6 91.10243349851405 91.65949288934866 4.4509666233099505 1.3464495992907382 4.4509666233099505 1.3464495992907382 3 SUSCEPTIBLE 46.776084 3200.000000
3 91.15904390592998 91.63479275456646 4.357185625903337 4.533751655120682 4.357185625903337 4.533751655120682 3 SUSCEPTIBLE 4.034558 3200.000000
4 91.17683322733198 91.65904989337511 4.396530506820028 3.5229579477528103 4.396530506820028 3.5229579477528103 3 SUSCEPTIBLE 46.503373 3200.000000
8 91.25047276504523 91.84120238411818 3.364388763484205 2.7862054848955595 3.364388763484205 2.7862054848955595 3 SUSCEPTIBLE 49.787782 3200.000000
9 91.29670204666144 91.84433253140098 3.3404948475355836 3.8193988606782847 3.3404948475355836 3.8193988606782847 3 SUSCEPTIBLE 6.915761 3200.000000
2 91.33959140554134 91.76538653310435 4.411618398850225 5.517216153202082 4.411618398850225 5.517216153202082 3 SUSCEPTIBLE 4.331890 3200.000000
1 91.45306132067729 92.19058600874727 4.35266865823235 6.507922222758388 4.35266865823235 6.507922222758388 3 SUSCEPTIBLE 3.628382 3200.000000
7 91.60870201600463 92.16238826249742 3.4129215244442537 1.7107050013824565 3.4129215244442537 1.7107050013824565 3 SUSCEPTIBLE 52.007302 3200.000000
5 91.61545726054266 92.16150764743821 4.439520494964299 2.4469220184477494 4.439520494964299 2.4469220184477494 3 INFECTIOUS 0.000000 3200.000000
3 91.63479275456646 92.11054160320295 4.357185625903337 4.533751655120682 4.357185625903337 4.533751655120682 3 SUSCEPTIBLE 4.118820 3200.000000
4 91.65904989337511 92.14126655941824 4.396530506820028 3.5229579477528103 4.396530506820028 3.5229579477528103 3 SUSCEPTIBLE 46.503373 3200.000000
6 91.65949288934866 92.21655228018327 4.4509666233099505 1.3464495992907382 4.4509666233099505 1.3464495992907382 3 SUSCEPTIBLE 47.916343 3200.000000
10 91.68300533021623 92.5456079626549 3.3399799369352974 4.904134360702956 3.3399799369352974 4.904134360702956 3 SUSCEPTIBLE 7.011748 3200.000000
2 91.76538653310435 92.19118166066735 4.411618398850225 5.517216153202082 4.411618398850225 5.517216153202082 3 SUSCEPTIBLE 4.374012 3200.000000
8 91.84120238411818 92.43193200319112 3.364388763484205 2.7862054848955595 3.364388763484205 2.7862054848955595 3 SUSCEPTIBLE 50.962563 3200.000000
9 91.84433253140098 92.39196301614052 3.3404948475355836 3.8193988606782847 3.3404948475355836 3.8193988606782847 3 SUSCEPTIBLE 6.915761 3200.000000
3 92.11054160320295 92.58629045183943 4.357185625903337 4.533751655120682 4.357185625903337 4.533751655120682 3 SUSCEPTIBLE 4.160922 3200.000000
4 92.14126655941824 92.62348322546137 4.396530506820028 3.5229579477528103 4.396530506820028 3.5229579477528103 3 SUSCEPTIBLE 46.503373 3200.000000
5 92.16150764743821 92.70755803433377 4.439520494964299 2.4469220184477494 4.439520494964299 2.4469220184477494 3 INFECTIOUS 0.000000 3200.000000
7 92.16238826249742 92.7160745089902 3.4129215244442537 1.7107050013824565 3.4129215244442537 1.7107050013824565 3 SUSCEPTIBLE 52.007302 3200.000000
1 92.19058600874727 92.92811069681726 4.35266865823235 6.507922222758388 4.35266865823235 6.507922222758388 3 SUSCEPTIBLE 3.628382 3200.000000
2 92.19118166066735 92.61697678823036 4.411618398850225 5.517216153202082 4.411618398850225 5.517216153202082 3 SUSCEPTIBLE 4.374012 3200.000000
6 92.21655228018327 92.77361167101787 4.4509666233099505 1.3464495992907382 4.4509666233099505 1.3464495992907382 3 SUSCEPTIBLE 49.056075 3200.000000
9 92.39196301614052 92.93959350088006 3.3404948475355836 3.8193988606782847 3.3404948475355836 3.8193988606782847 3 SUSCEPTIBLE 6.992369 3200.000000
8 92.43193200319112 93.02266162226407 3.364388763484205 2.7862054848955595 3.364388763484205 2.7862054848955595 3 SUSCEPTIBLE 53.310496 3200.000000
10 92.5456079626549 93.40821059509356 3.3399799369352974 4.904134360702956 3.3399799369352974 4.904134360702956 3 SUSCEPTIBLE 7.088356 3200.000000
3 92.58629045183943 93.06203930047592 4.357185625903337 4.533751655120682 4.357185625903337 4.533751655120682 3 SUSCEPTIBLE 4.203005 3200.000000
2 92.61697678823036 93.04277191579337 4.411618398850225 5.517216153202082 4.411618398850225 5.517216153202082 3 SUSCEPTIBLE 4.374012 3200.000000
4 92.62348322546137 93.1056998915045 4.396530506820028 3.5229579477528103 4.396530506820028 3.5229579477528103 3 SUSCEPTIBLE 46.503373 3200.000000
5 92.70755803433377 93.25360842122933 4.439520494964299 2.4469220184477494 4.439520494964299 2.4469220184477494 3 INFECTIOUS 0.000000 3200.000000
7 92.7160745089902 93.26976075548299 3.4129215244442537 1.7107050013824565 3.4129215244442537 1.7107050013824565 3 SUSCEPTIBLE 52.007302 3200.000000
6 92.77361167101787 93.33067106185248 4.4509666233099505 1.3464495992907382 4.4509666233099505 1.3464495992907382 3 SUSCEPTIBLE 50.195280 3200.000000
1 92.92811069681726 93.66563538488724 4.35266865823235 6.507922222758388 4.35266865823235 6.507922222758388 3 SUSCEPTIBLE 3.628382 3200.000000
9 92.93959350088006 93.48722398561961 3.3404948475355836 3.8193988606782847 3.3404948475355836 3.8193988606782847 3 SUSCEPTIBLE 7.145479 3200.000000
8 93.02266162226407 93.61339124133701 3.364388763484205 2.7862054848955595 3.364388763484205 2.7862054848955595 3 SUSCEPTIBLE 54.483649 3200.000000
2 93.04277191579337 93.46856704335637 4.411618398850225 5.517216153202082 4.411618398850225 5.517216153202082 3 SUSCEPTIBLE 4.374012 3200.000000
3 93.06203930047592 93.5377881491124 4.357185625903337 4.533751655120682 4.357185625903337 4.533751655120682 3 SUSCEPTIBLE 4.203005 3200.000000
4 93.1056998915045 93.58791655754763 4.396530506820028 3.5229579477528103 4.396530506820028 3.5229579477528103 3 SUSCEPTIBLE 46.503373 3200.000000
5 93.25360842122933 93.79965880812489 4.439520494964299 2.4469220184477494 4.439520494964299 2.4469220184477494 3 INFECTIOUS 0.000000 3200.000000
7 93.26976075548299 93.82344700197578 3.4129215244442537 1.7107050013824565 3.4129215244442537 1.7107050013824565 3 SUSCEPTIBLE 52.007302 3200.000000
6 93.33067106185248 93.8877304526871 4.4509666233099505 1.3464495992907382 4.4509666233099505 1.3464495992907382 3 SUSCEPTIBLE 52.472112 3200.000000
10 93.40821059509356 94.27081322753223 3.3399799369352974 4.904134360702956 3.3399799369352974 4.904134360702956 3 SUSCEPTIBLE 7.088356 3200.000000
2 93.46856704335637 93.89436217091938 4.411618398850225 5.517216153202082 4.411618398850225 5.517216153202082 3 SUSCEPTIBLE 4.374012 3200.000000
9 93.48722398561961 94.03485447035915 3.3404948475355836 3.8193988606782847 3.3404948475355836 3.8193988606782847 3 SUSCEPTIBLE 7.221981 3200.000000
3 93.5377881491124 94.01353699774889 4.357185625903337 4.533751655120682 4.357185625903337 4.533751655120682 3 SUSCEPTIBLE 4.203005 3200.000000
4 93.58791655754763 94.07013322359076 4.396530506820028 3.5229579477528103 4.396530506820028 3.5229579477528103 3 SUSCEPTIBLE 47.617064 3200.000000
8 93.61339124133701 94.20412086040996 3.364388763484205 2.7862054848955595 3.364388763484205 2.7862054848955595 3 SUSCEPTIBLE 55.656260 3200.000000
1 93.66563538488724 94.40316007295722 4.35266865823235 6.507922222758388 4.35266865823235 6.507922222758388 3 SUSCEPTIBLE 3.670406 3200.000000
5 93.79965880812489 94.34570919502045 4.439520494964299 2.4469220184477494 4.439520494964299 2.4469220184477494 3 INFECTIOUS 0.000000 3200.000000
7 93.82344700197578 94.37713324846857 3.4129215244442537 1.7107050013824565 3.4129215244442537 1.7107050013824565 3 SUSCEPTIBLE 53.144929 3200.000000
6 93.8877304526871 94.4447898435217 4.4509666233099505 1.3464495992907382 4.4509666233099505 1.3464495992907382 3 SUSCEPTIBLE 52.472112 3200.000000
2 93.89436217091938 94.32015729848239 4.411618398850225 5.517216153202082 4.411618398850225 5.517216153202082 3 SUSCEPTIBLE 4.374012 3200.000000
3 94.01353699774889 94.48928584638537 4.357185625903337 4.533751655120682 4.357185625903337 4.533751655120682 3 SUSCEPTIBLE 4.203005 3200.000000
9 94.03485447035915 94.58248495509869 3.3404948475355836 3.8193988606782847 3.3404948475355836 3.8193988606782847 3 SUSCEPTIBLE 7.298448 3200.000000
4 94.07013322359076 94.55234988963389 4.396530506820028 3.5229579477528103 4.396530506820028 3.5229579477528103 3 SUSCEPTIBLE 49.913171 3200.000000
8 94.20412086040996 94.7948504794829 3.364388763484205 2.7862054848955595 3.364388763484205 2.7862054848955595 3 SUSCEPTIBLE 55.656260 3200.000000
10 94.27081322753223 95.1334158599709 3.3399799369352974 4.904134360702956 3.3399799369352974 4.904134360702956 3 SUSCEPTIBLE 7.088356 3200.000000
2 94.32015729848239 94.74595242604539 4.411618398850225 5.517216153202082 4.411618398850225 5.517216153202082 3 SUSCEPTIBLE 4.416017 3200.000000
5 94.34570919502045 94.891759581916 4.439520494964299 2.4469220184477494 4.439520494964299 2.4469220184477494 3 INFECTIOUS 0.000000 3200.000000
7 94.37713324846857 94.93081949496136 3.4129215244442537 1.7107050013824565 3.4129215244442537 1.7107050013824565 3 SUSCEPTIBLE 54.352297 3200.000000
1 94.40316007295722 95.1406847610272 4.35266865823235 6.507922222758388 4.35266865823235 6.507922222758388 3 SUSCEPTIBLE 3.754396 3200.000000
6 94.4447898435217 95.00184923435631 4.4509666233099505 1.3464495992907382 4.4509666233099505 1.3464495992907382 3 SUSCEPTIBLE 52.472112 3200.000000
3 94.48928584638537 94.96503469502186 4.357185625903337 4.533751655120682 4.357185625903337 4.533751655120682 3 SUSCEPTIBLE 4.203005 3200.000000
4 94.55234988963389 95.03456655567702 4.396530506820028 3.5229579477528103 4.396530506820028 3.5229579477528103 3 SUSCEPTIBLE 51.095555 3200.000000
9 94.58248495509869 95.13011543983824 3.3404948475355836 3.8193988606782847 3.3404948475355836 3.8193988606782847 3 SUSCEPTIBLE 7.298448 3200.000000
2 94.74595242604539 95.1717475536084 4.411618398850225 5.517216153202082 4.411618398850225 5.517216153202082 3 SUSCEPTIBLE 4.458002 3200.000000
8 94.7948504794829 95.38558009855585 3.364388763484205 2.7862054848955595 3.364388763484205 2.7862054848955595 3 SUSCEPTIBLE 55.656260 3200.000000
5 94.891759581916 95.43780996881156 4.439520494964299 2.4469220184477494 4.439520494964299 2.4469220184477494 3 INFECTIOUS 0.000000 3200.000000
7 94.93081949496136 95.48450574145414 3.4129215244442537 1.7107050013824565 3.4129215244442537 1.7107050013824565 3 SUSCEPTIBLE 56.765360 3200.000000
3 94.96503469502186 95.44078354365834 4.357185625903337 4.533751655120682 4.357185625903337 4.533751655120682 3 SUSCEPTIBLE 4.244971 3200.000000
6 95.00184923435631 95.55890862519092 4.4509666233099505 1.3464495992907382 4.4509666233099505 1.3464495992907382 3 SUSCEPTIBLE 52.472112 3200.000000
4 95.03456655567702 95.51678322172015 4.396530506820028 3.5229579477528103 4.396530506820028 3.5229579477528103 3 SUSCEPTIBLE 52.277392 3200.000000
9 95.13011543983824 95.67774592457778 3.3404948475355836 3.8193988606782847 3.3404948475355836 3.8193988606782847 3 SUSCEPTIBLE 7.298448 3200.000000
10 95.1334158599709 95.99601849240956 3.3399799369352974 4.904134360702956 3.3399799369352974 4.904134360702956 3 SUSCEPTIBLE 7.241113 3200.000000
1 95.1406847610272 95.87820944909718 4.35266865823235 6.507922222758388 4.35266865823235 6.507922222758388 3 SUSCEPTIBLE 3.796362 3200.000000
2 95.1717475536084 95.5975426811714 4.411618398850225 5.517216153202082 4.411618398850225 5.517216153202082 3 SUSCEPTIBLE 4.499968 3200.000000
8 95.38558009855585 95.9763097176288 3.364388763484205 2.7862054848955595 3.364388763484205 2.7862054848955595 3 SUSCEPTIBLE 55.656260 3200.000000
5 95.43780996881156 95.98386035570712 4.439520494964299 2.4469220184477494 4.439520494964299 2.4469220184477494 3 INFECTIOUS 0.000000 3200.000000
3 95.44078354365834 95.91653239229483 4.357185625903337 4.533751655120682 4.357185625903337 4.533751655120682 3 SUSCEPTIBLE 4.286917 3200.000000
7 95.48450574145414 96.03819198794693 3.4129215244442537 1.7107050013824565 3.4129215244442537 1.7107050013824565 3 SUSCEPTIBLE 57.971055 3200.000000
4 95.51678322172015 95.99899988776328 4.396530506820028 3.5229579477528103 4.396530506820028 3.5229579477528103 3 SUSCEPTIBLE 52.277392 3200.000000
6 95.55890862519092 96.11596801602553 4.4509666233099505 1.3464495992907382 4.4509666233099505 1.3464495992907382 3 SUSCEPTIBLE 52.472112 3200.000000
2 95.5975426811714 96.02333780873441 4.411618398850225 5.517216153202082 4.411618398850225 5.517216153202082 3 SUSCEPTIBLE 4.541914 3200.000000
9 95.67774592457778 96.22537640931732 3.3404948475355836 3.8193988606782847 3.3404948475355836 3.8193988606782847 3 SUSCEPTIBLE 7.298448 3200.000000
1 95.87820944909718 96.61573413716717 4.35266865823235 6.507922222758388 4.35266865823235 6.507922222758388 3 SUSCEPTIBLE 3.838309 3200.000000
3 95.91653239229483 96.39228124093131 4.357185625903337 4.533751655120682 4.357185625903337 4.533751655120682 3 SUSCEPTIBLE 4.328844 3200.000000
8 95.9763097176288 96.56703933670174 3.364388763484205 2.7862054848955595 3.364388763484205 2.7862054848955595 3 SUSCEPTIBLE 56.895762 3200.000000
5 95.98386035570712 96.52991074260268 4.439520494964299 2.4469220184477494 4.439520494964299 2.4469220184477494 3 INFECTIOUS 0.000000 3200.000000
10 95.99601849240956 96.85862112484823 3.3399799369352974 4.904134360702956 3.3399799369352974 4.904134360702956 3 SUSCEPTIBLE 7.393729 3200.000000
4 95.99899988776328 96.4812165538064 4.396530506820028 3.5229579477528103 4.396530506820028 3.5229579477528103 3 SUSCEPTIBLE 52.277392 3200.000000
2 96.02333780873441 96.44913293629742 4.411618398850225 5.517216153202082 4.411618398850225 5.517216153202082 3 SUSCEPTIBLE 4.583842 3200.000000
7 96.03819198794693 96.59187823443972 3.4129215244442537 1.7107050013824565 3.4129215244442537 1.7107050013824565 3 SUSCEPTIBLE 57.971055 3200.000000
6 96.11596801602553 96.67302740686014 4.4509666233099505 1.3464495992907382 4.4509666233099505 1.3464495992907382 3 SUSCEPTIBLE 54.881831 3200.000000
9 96.22537640931732 96.77300689405686 3.3404948475355836 3.8193988606782847 3.3404948475355836 3.8193988606782847 3 SUSCEPTIBLE 7.374703 3200.000000
3 96.39228124093131 96.8680300895678 4.357185625903337 4.533751655120682 4.357185625903337 4.533751655120682 3 SUSCEPTIBLE 4.370752 3200.000000
2 96.44913293629742 96.87492806386042 4.411618398850225 5.517216153202082 4.411618398850225 5.517216153202082 3 SUSCEPTIBLE 4.583842 3200.000000
4 96.4812165538064 96.96343321984953 4.396530506820028 3.5229579477528103 4.396530506820028 3.5229579477528103 3 SUSCEPTIBLE 52.277392 3200.000000
5 96.52991074260268 97.07596112949824 4.439520494964299 2.4469220184477494 4.439520494964299 2.4469220184477494 3 INFECTIOUS 0.000000 3200.000000
8 96.56703933670174 97.15776895577469 3.364388763484205 2.7862054848955595 3.364388763484205 2.7862054848955595 3 SUSCEPTIBLE 59.373047 3200.000000
7 96.59187823443972 97.1455644809325 3.4129215244442537 1.7107050013824565 3.4129215244442537 1.7107050013824565 3 SUSCEPTIBLE 57.971055 3200.000000
1 96.61573413716717 97.35325882523715 4.35266865823235 6.507922222758388 4.35266865823235 6.507922222758388 3 SUSCEPTIBLE 3.838309 3200.000000
6 96.67302740686014 97.23008679769475 4.4509666233099505 1.3464495992907382 4.4509666233099505 1.3464495992907382 3 SUSCEPTIBLE 56.085857 3200.000000
9 96.77300689405686 97.3206373787964 3.3404948475355836 3.8193988606782847 3.3404948475355836 3.8193988606782847 3 SUSCEPTIBLE 7.450923 3200.000000
10 96.85862112484823 97.7212237572869 3.3399799369352974 4.904134360702956 3.3399799369352974 4.904134360702956 3 SUSCEPTIBLE 7.469984 3200.000000
3 96.8680300895678 97.34377893820428 4.357185625903337 4.533751655120682 4.357185625903337 4.533751655120682 3 SUSCEPTIBLE 4.412641 3200.000000
2 96.87492806386042 97.30072319142343 4.411618398850225 5.517216153202082 4.411618398850225 5.517216153202082 3 SUSCEPTIBLE 4.583842 3200.000000
4 96.96343321984953 97.44564988589266 4.396530506820028 3.5229579477528103 4.396530506820028 3.5229579477528103 3 SUSCEPTIBLE 52.277392 3200.000000
5 97.07596112949824 97.6220115163938 4.439520494964299 2.4469220184477494 4.439520494964299 2.4469220184477494 3 INFECTIOUS 0.000000 3200.000000
7 97.1455644809325 97.6992507274253 3.4129215244442537 1.7107050013824565 3.4129215244442537 1.7107050013824565 3 SUSCEPTIBLE 57.971055 3200.000000
8 97.15776895577469 97.74849857484763 3.364388763484205 2.7862054848955595 3.364388763484205 2.7862054848955595 3 SUSCEPTIBLE 60.610831 3200.000000
6 97.23008679769475 97.78714618852936 4.4509666233099505 1.3464495992907382 4.4509666233099505 1.3464495992907382 3 SUSCEPTIBLE 58.492238 3200.000000
2 97.30072319142343 97.72651831898644 4.411618398850225 5.517216153202082 4.411618398850225 5.517216153202082 3 SUSCEPTIBLE 4.583842 3200.000000
9 97.3206373787964 97.86826786353595 3.3404948475355836 3.8193988606782847 3.3404948475355836 3.8193988606782847 3 SUSCEPTIBLE 7.603256 3200.000000
3 97.34377893820428 97.81952778684077 4.357185625903337 4.533751655120682 4.357185625903337 4.533751655120682 3 SUSCEPTIBLE 4.412641 3200.000000
1 97.35325882523715 98.09078351330713 4.35266865823235 6.507922222758388 4.35266865823235 6.507922222758388 3 SUSCEPTIBLE 3.838309 3200.000000
4 97.44564988589266 97.9278665519358 4.396530506820028 3.5229579477528103 4.396530506820028 3.5229579477528103 3 SUSCEPTIBLE 53.455956 3200.000000
5 97.6220115163938 98.16806190328936 4.439520494964299 2.4469220184477494 4.439520494964299 2.4469220184477494 3 INFECTIOUS 0.000000 3200.000000
7 97.6992507274253 98.25293697391808 3.4129215244442537 1.7107050013824565 3.4129215244442537 1.7107050013824565 3 SUSCEPTIBLE 59.173412 3200.000000
10 97.7212237572869 98.58382638972556 3.3399799369352974 4.904134360702956 3.3399799369352974 4.904134360702956 3 SUSCEPTIBLE 7.469984 3200.000000
2 97.72651831898644 98.15231344654944 4.411618398850225 5.517216153202082 4.411618398850225 5.517216153202082 3 SUSCEPTIBLE 4.583842 3200.000000
8 97.74849857484763 98.33922819392058 3.364388763484205 2.7862054848955595 3.364388763484205 2.7862054848955595 3 SUSCEPTIBLE 61.848043 3200.000000
6 97.78714618852936 98.34420557936397 4.4509666233099505 1.3464495992907382 4.4509666233099505 1.3464495992907382 3 SUSCEPTIBLE 58.492238 3200.000000
3 97.81952778684077 98.29527663547725 4.357185625903337 4.533751655120682 4.357185625903337 4.533751655120682 3 SUSCEPTIBLE 4.412641 3200.000000
9 97.86826786353595 98.41589834827549 3.3404948475355836 3.8193988606782847 3.3404948475355836 3.8193988606782847 3 SUSCEPTIBLE 7.679370 3200.000000
4 97.9278665519358 98.41008321797892 4.396530506820028 3.5229579477528103 4.396530506820028 3.5229579477528103 3 SUSCEPTIBLE 54.633976 3200.000000
1 98.09078351330713 98.82830820137711 4.35266865823235 6.507922222758388 4.35266865823235 6.507922222758388 3 SUSCEPTIBLE 3.921950 3200.000000
2 98.15231344654944 98.57810857411245 4.411618398850225 5.517216153202082 4.411618398850225 5.517216153202082 3 SUSCEPTIBLE 4.625653 3200.000000
5 98.16806190328936 98.71411229018491 4.439520494964299 2.4469220184477494 4.439520494964299 2.4469220184477494 3 INFECTIOUS 0.000000 3200.000000
7 98.25293697391808 98.80662322041087 3.4129215244442537 1.7107050013824565 3.4129215244442537 1.7107050013824565 3 SUSCEPTIBLE 60.445480 3200.000000
3 98.29527663547725 98.77102548411374 4.357185625903337 4.533751655120682 4.357185625903337 4.533751655120682 3 SUSCEPTIBLE 4.412641 3200.000000
8 98.33922819392058 98.92995781299352 3.364388763484205 2.7862054848955595 3.364388763484205 2.7862054848955595 3 SUSCEPTIBLE 61.848043 3200.000000
6 98.34420557936397 98.90126497019858 4.4509666233099505 1.3464495992907382 4.4509666233099505 1.3464495992907382 3 SUSCEPTIBLE 58.492238 3200.000000
4 98.41008321797892 98.89229988402205 4.396530506820028 3.5229579477528103 4.396530506820028 3.5229579477528103 3 SUSCEPTIBLE 57.128885 3200.000000
9 98.41589834827549 98.96352883301503 3.3404948475355836 3.8193988606782847 3.3404948475355836 3.8193988606782847 3 SUSCEPTIBLE 7.679370 3200.000000
2 98.57810857411245 99.00390370167545 4.411618398850225 5.517216153202082 4.411618398850225 5.517216153202082 3 SUSCEPTIBLE 4.667445 3200.000000
10 98.58382638972556 99.44642902216422 3.3399799369352974 4.904134360702956 3.3399799369352974 4.904134360702956 3 SUSCEPTIBLE 7.546027 3200.000000
5 98.71411229018491 99.26016267708047 4.439520494964299 2.4469220184477494 4.439520494964299 2.4469220184477494 3 INFECTIOUS 0.000000 3200.000000
3 98.77102548411374 99.24677433275022 4.357185625903337 4.533751655120682 4.357185625903337 4.533751655120682 3 SUSCEPTIBLE 4.412641 3200.000000
7 98.80662322041087 99.36030946690366 3.4129215244442537 1.7107050013824565 3.4129215244442537 1.7107050013824565 3 SUSCEPTIBLE 62.987854 3200.000000
1 98.82830820137711 99.5658328894471 4.35266865823235 6.507922222758388 4.35266865823235 6.507922222758388 3 SUSCEPTIBLE 4.005514 3200.000000
4 98.89229988402205 99.37451655006518 4.396530506820028 3.5229579477528103 4.396530506820028 3.5229579477528103 3 SUSCEPTIBLE 58.375475 3200.000000
6 98.90126497019858 99.45832436103319 4.4509666233099505 1.3464495992907382 4.4509666233099505 1.3464495992907382 3 SUSCEPTIBLE 58.492238 3200.000000
8 98.92995781299352 99.52068743206647 3.364388763484205 2.7862054848955595 3.364388763484205 2.7862054848955595 3 SUSCEPTIBLE 61.848043 3200.000000
9 98.96352883301503 99.51115931775458 3.3404948475355836 3.8193988606782847 3.3404948475355836 3.8193988606782847 3 SUSCEPTIBLE 7.679370 3200.000000
2 99.00390370167545 99.42969882923846 4.411618398850225 5.517216153202082 4.411618398850225 5.517216153202082 3 SUSCEPTIBLE 4.709217 3200.000000
3 99.24677433275022 99.7225231813867 4.357185625903337 4.533751655120682 4.357185625903337 4.533751655120682 3 SUSCEPTIBLE 4.496166 3200.000000
5 99.26016267708047 99.80621306397603 4.439520494964299 2.4469220184477494 4.439520494964299 2.4469220184477494 3 INFECTIOUS 0.000000 3200.000000
7 99.36030946690366 99.91399571339645 3.4129215244442537 1.7107050013824565 3.4129215244442537 1.7107050013824565 3 SUSCEPTIBLE 64.258160 3200.000000
4 99.37451655006518 99.85673321610831 4.396530506820028 3.5229579477528103 4.396530506820028 3.5229579477528103 3 SUSCEPTIBLE 58.375475 3200.000000
2 99.42969882923846 99.85549395680147 4.411618398850225 5.517216153202082 4.411618398850225 5.517216153202082 3 SUSCEPTIBLE 4.750970 3200.000000
10 99.44642902216422 100.30903165460289 3.3399799369352974 4.904134360702956 3.3399799369352974 4.904134360702956 3 SUSCEPTIBLE 7.698010 3200.000000
6 99.45832436103319 100.0153837518678 4.4509666233099505 1.3464495992907382 4.4509666233099505 1.3464495992907382 3 SUSCEPTIBLE 58.492238 3200.000000
9 99.51115931775458 100.05878980249412 3.3404948475355836 3.8193988606782847 3.3404948475355836 3.8193988606782847 3 SUSCEPTIBLE 7.679370 3200.000000
8 99.52068743206647 100.11141705113941 3.364388763484205 2.7862054848955595 3.364388763484205 2.7862054848955595 3 SUSCEPTIBLE 61.848043 3200.000000
1 99.5658328894471 100.30335757751708 4.35266865823235 6.507922222758388 4.35266865823235 6.507922222758388 3 SUSCEPTIBLE 4.047268 3200.000000
3 99.7225231813867 100.19827203002319 4.357185625903337 4.533751655120682 4.357185625903337 4.533751655120682 3 SUSCEPTIBLE 4.537900 3200.000000
5 99.80621306397603 100.35226345087159 4.439520494964299 2.4469220184477494 4.439520494964299 2.4469220184477494 3 INFECTIOUS 0.000000 3200.000000
2 99.85549395680147 100.28128908436447 4.411618398850225 5.517216153202082 4.411618398850225 5.517216153202082 3 SUSCEPTIBLE 4.792704 3200.000000
4 99.85673321610831 100.33894988215144 4.396530506820028 3.5229579477528103 4.396530506820028 3.5229579477528103 3 SUSCEPTIBLE 58.375475 3200.000000
7 99.91399571339645 100.46768195988923 3.4129215244442537 1.7107050013824565 3.4129215244442537 1.7107050013824565 3 SUSCEPTIBLE 64.258160 3200.000000
6 100.0153837518678 100.57244314270241 4.4509666233099505 1.3464495992907382 4.4509666233099505 1.3464495992907382 3 SUSCEPTIBLE 61.031090 3200.000000
9 100.05878980249412 100.60642028723366 3.3404948475355836 3.8193988606782847 3.3404948475355836 3.8193988606782847 3 SUSCEPTIBLE 7.755274 3200.000000
8 100.11141705113941 100.70214667021236 3.364388763484205 2.7862054848955595 3.364388763484205 2.7862054848955595 3 SUSCEPTIBLE 64.455288 3200.000000
3 100.19827203002319 100.67402087865968 4.357185625903337 4.533751655120682 4.357185625903337 4.533751655120682 3 SUSCEPTIBLE 4.579615 3200.000000
2 100.28128908436447 100.70708421192748 4.411618398850225 5.517216153202082 4.411618398850225 5.517216153202082 3 SUSCEPTIBLE 4.792704 3200.000000
1 100.30335757751708 101.04088226558706 4.35266865823235 6.507922222758388 4.35266865823235 6.507922222758388 3 SUSCEPTIBLE 4.047268 3200.000000
10 100.30903165460289 101.17163428704156 3.3399799369352974 4.904134360702956 3.3399799369352974 4.904134360702956 3 SUSCEPTIBLE 7.849851 3200.000000
4 100.33894988215144 100.82116654819457 4.396530506820028 3.5229579477528103 4.396530506820028 3.5229579477528103 3 SUSCEPTIBLE 58.375475 3200.000000
5 100.35226345087159 100.89831383776715 4.439520494964299 2.4469220184477494 4.439520494964299 2.4469220184477494 3 INFECTIOUS 0.000000 3200.000000
7 100.46768195988923 101.02136820638202 3.4129215244442537 1.7107050013824565 3.4129215244442537 1.7107050013824565 3 SUSCEPTIBLE 64.258160 3200.000000
6 100.57244314270241 101.12950253353702 4.4509666233099505 1.3464495992907382 4.4509666233099505 1.3464495992907382 3 SUSCEPTIBLE 62.299636 3200.000000
9 100.60642028723366 101.1540507719732 3.3404948475355836 3.8193988606782847 3.3404948475355836 3.8193988606782847 3 SUSCEPTIBLE 7.831142 3200.000000
3 100.67402087865968 101.14976972729616 4.357185625903337 4.533751655120682 4.357185625903337 4.533751655120682 3 SUSCEPTIBLE 4.621310 3200.000000
8 100.70214667021236 101.2928762892853 3.364388763484205 2.7862054848955595 3.364388763484205 2.7862054848955595 3 SUSCEPTIBLE 65.758007 3200.000000
2 100.70708421192748 101.13287933949049 4.411618398850225 5.517216153202082 4.411618398850225 5.517216153202082 3 SUSCEPTIBLE 4.792704 3200.000000
4 100.82116654819457 101.3033832142377 4.396530506820028 3.5229579477528103 4.396530506820028 3.5229579477528103 3 SUSCEPTIBLE 58.375475 3200.000000
5 100.89831383776715 101.4443642246627 4.439520494964299 2.4469220184477494 4.439520494964299 2.4469220184477494 3 INFECTIOUS 0.000000 3200.000000
7 101.02136820638202 101.57505445287481 3.4129215244442537 1.7107050013824565 3.4129215244442537 1.7107050013824565 3 SUSCEPTIBLE 64.258160 3200.000000
1 101.04088226558706 101.77840695365704 4.35266865823235 6.507922222758388 4.35266865823235 6.507922222758388 3 SUSCEPTIBLE 4.047268 3200.000000
6 101.12950253353702 101.68656192437163 4.4509666233099505 1.3464495992907382 4.4509666233099505 1.3464495992907382 3 SUSCEPTIBLE 63.567596 3200.000000
2 101.13287933949049 101.55867446705349 4.411618398850225 5.517216153202082 4.411618398850225 5.517216153202082 3 SUSCEPTIBLE 4.792704 3200.000000
3 101.14976972729616 101.62551857593265 4.357185625903337 4.533751655120682 4.357185625903337 4.533751655120682 3 SUSCEPTIBLE 4.621310 3200.000000
9 101.1540507719732 101.70168125671275 3.3404948475355836 3.8193988606782847 3.3404948475355836 3.8193988606782847 3 SUSCEPTIBLE 7.906975 3200.000000
10 101.17163428704156 102.03423691948022 3.3399799369352974 4.904134360702956 3.3399799369352974 4.904134360702956 3 SUSCEPTIBLE 7.849851 3200.000000
8 101.2928762892853 101.88360590835825 3.364388763484205 2.7862054848955595 3.364388763484205 2.7862054848955595 3 SUSCEPTIBLE 68.361640 3200.000000
4 101.3033832142377 101.78559988028083 4.396530506820028 3.5229579477528103 4.396530506820028 3.5229579477528103 3 SUSCEPTIBLE 59.618613 3200.000000
5 101.4443642246627 101.99041461155826 4.439520494964299 2.4469220184477494 4.439520494964299 2.4469220184477494 3 INFECTIOUS 0.000000 3200.000000
2 101.55867446705349 101.9844695946165 4.411618398850225 5.517216153202082 4.411618398850225 5.517216153202082 3 SUSCEPTIBLE 4.792704 3200.000000
7 101.57505445287481 102.1287406993676 3.4129215244442537 1.7107050013824565 3.4129215244442537 1.7107050013824565 3 SUSCEPTIBLE 64.258160 3200.000000
3 101.62551857593265 102.10126742456913 4.357185625903337 4.533751655120682 4.357185625903337 4.533751655120682 3 SUSCEPTIBLE 4.621310 3200.000000
6 101.68656192437163 102.24362131520624 4.4509666233099505 1.3464495992907382 4.4509666233099505 1.3464495992907382 3 SUSCEPTIBLE 64.834970 3200.000000
9 101.70168125671275 102.24931174145229 3.3404948475355836 3.8193988606782847 3.3404948475355836 3.8193988606782847 3 SUSCEPTIBLE 8.058537 3200.000000
1 101.77840695365704 102.51593164172702 4.35266865823235 6.507922222758388 4.35266865823235 6.507922222758388 3 SUSCEPTIBLE 4.088905 3200.000000
4 101.78559988028083 102.26781654632396 4.396530506820028 3.5229579477528103 4.396530506820028 3.5229579477528103 3 SUSCEPTIBLE 60.861177 3200.000000
8 101.88360590835825 102.4743355274312 3.364388763484205 2.7862054848955595 3.364388763484205 2.7862054848955595 3 SUSCEPTIBLE 68.361640 3200.000000
2 101.9844695946165 102.4102647221795 4.411618398850225 5.517216153202082 4.411618398850225 5.517216153202082 3 SUSCEPTIBLE 4.792704 3200.000000
5 101.99041461155826 102.53646499845382 4.439520494964299 2.4469220184477494 4.439520494964299 2.4469220184477494 3 INFECTIOUS 0.000000 3200.000000
10 102.03423691948022 102.89683955191889 3.3399799369352974 4.904134360702956 3.3399799369352974 4.904134360702956 3 SUSCEPTIBLE 7.849851 3200.000000
3 102.10126742456913 102.57701627320561 4.357185625903337 4.533751655120682 4.357185625903337 4.533751655120682 3 SUSCEPTIBLE 4.621310 3200.000000
7 102.1287406993676 102.68242694586039 3.4129215244442537 1.7107050013824565 3.4129215244442537 1.7107050013824565 3 SUSCEPTIBLE 66.861419 3200.000000
6 102.24362131520624 102.80068070604085 4.4509666233099505 1.3464495992907382 4.4509666233099505 1.3464495992907382 3 SUSCEPTIBLE 64.834970 3200.000000
9 102.24931174145229 102.79694222619183 3.3404948475355836 3.8193988606782847 3.3404948475355836 3.8193988606782847 3 SUSCEPTIBLE 8.058537 3200.000000
4 102.26781654632396 102.75003321236709 4.396530506820028 3.5229579477528103 4.396530506820028 3.5229579477528103 3 SUSCEPTIBLE 62.173434 3200.000000
2 102.4102647221795 102.83605984974251 4.411618398850225 5.517216153202082 4.411618398850225 5.517216153202082 3 SUSCEPTIBLE 4.875922 3200.000000
8 102.4743355274312 103.06506514650414 3.364388763484205 2.7862054848955595 3.364388763484205 2.7862054848955595 3 SUSCEPTIBLE 68.361640 3200.000000
1 102.51593164172702 103.253456329797 4.35266865823235 6.507922222758388 4.35266865823235 6.507922222758388 3 SUSCEPTIBLE 4.172123 3200.000000
5 102.53646499845382 103.08251538534938 4.439520494964299 2.4469220184477494 4.439520494964299 2.4469220184477494 3 INFECTIOUS 0.000000 3200.000000
3 102.57701627320561 103.0527651218421 4.357185625903337 4.533751655120682 4.357185625903337 4.533751655120682 3 SUSCEPTIBLE 4.621310 3200.000000
7 102.68242694586039 103.23611319235317 3.4129215244442537 1.7107050013824565 3.4129215244442537 1.7107050013824565 3 SUSCEPTIBLE 68.197272 3200.000000
4 102.75003321236709 103.23224987841022 4.396530506820028 3.5229579477528103 4.396530506820028 3.5229579477528103 3 SUSCEPTIBLE 63.485084 3200.000000
9 102.79694222619183 103.34457271093137 3.3404948475355836 3.8193988606782847 3.3404948475355836 3.8193988606782847 3 SUSCEPTIBLE 8.058537 3200.000000
6 102.80068070604085 103.35774009687546 4.4509666233099505 1.3464495992907382 4.4509666233099505 1.3464495992907382 3 SUSCEPTIBLE 64.834970 3200.000000
2 102.83605984974251 103.26185497730552 4.411618398850225 5.517216153202082 4.411618398850225 5.517216153202082 3 SUSCEPTIBLE 4.917501 3200.000000
10 102.89683955191889 103.75944218435755 3.3399799369352974 4.904134360702956 3.3399799369352974 4.904134360702956 3 SUSCEPTIBLE 8.001203 3200.000000
3 103.0527651218421 103.52851397047858 4.357185625903337 4.533751655120682 4.357185625903337 4.533751655120682 3 SUSCEPTIBLE 4.662890 3200.000000
8 103.06506514650414 103.65579476557708 3.364388763484205 2.7862054848955595 3.364388763484205 2.7862054848955595 3 SUSCEPTIBLE 68.361640 3200.000000
5 103.08251538534938 103.62856577224494 4.439520494964299 2.4469220184477494 4.439520494964299 2.4469220184477494 3 INFECTIOUS 0.000000 3200.000000
4 103.23224987841022 103.71446654445334 4.396530506820028 3.5229579477528103 4.396530506820028 3.5229579477528103 3 SUSCEPTIBLE 64.796129 3200.000000
7 103.23611319235317 103.78979943884596 3.4129215244442537 1.7107050013824565 3.4129215244442537 1.7107050013824565 3 SUSCEPTIBLE 70.867126 3200.000000
1 103.253456329797 103.99098101786699 4.35266865823235 6.507922222758388 4.35266865823235 6.507922222758388 3 SUSCEPTIBLE 4.255263 3200.000000
2 103.26185497730552 103.68765010486852 4.411618398850225 5.517216153202082 4.411618398850225 5.517216153202082 3 SUSCEPTIBLE 4.959062 3200.000000
9 103.34457271093137 103.89220319567092 3.3404948475355836 3.8193988606782847 3.3404948475355836 3.8193988606782847 3 SUSCEPTIBLE 8.058537 3200.000000
6 103.35774009687546 103.91479948771007 4.4509666233099505 1.3464495992907382 4.4509666233099505 1.3464495992907382 3 SUSCEPTIBLE 64.834970 3200.000000
3 103.52851397047858 104.00426281911507 4.357185625903337 4.533751655120682 4.357185625903337 4.533751655120682 3 SUSCEPTIBLE 4.704451 3200.000000
5 103.62856577224494 104.1746161591405 4.439520494964299 2.4469220184477494 4.439520494964299 2.4469220184477494 3 INFECTIOUS 0.000000 3200.000000
8 103.65579476557708 104.24652438465003 3.364388763484205 2.7862054848955595 3.364388763484205 2.7862054848955595 3 SUSCEPTIBLE 69.729689 3200.000000
2 103.68765010486852 104.11344523243153 4.411618398850225 5.517216153202082 4.411618398850225 5.517216153202082 3 SUSCEPTIBLE 5.000604 3200.000000
4 103.71446654445334 104.19668321049647 4.396530506820028 3.5229579477528103 4.396530506820028 3.5229579477528103 3 SUSCEPTIBLE 64.796129 3200.000000
10 103.75944218435755 104.62204481679622 3.3399799369352974 4.904134360702956 3.3399799369352974 4.904134360702956 3 SUSCEPTIBLE 8.152414 3200.000000
7 103.78979943884596 104.34348568533875 3.4129215244442537 1.7107050013824565 3.4129215244442537 1.7107050013824565 3 SUSCEPTIBLE 70.867126 3200.000000
9 103.89220319567092 104.43983368041046 3.3404948475355836 3.8193988606782847 3.3404948475355836 3.8193988606782847 3 SUSCEPTIBLE 8.058537 3200.000000
6 103.91479948771007 104.47185887854468 4.4509666233099505 1.3464495992907382 4.4509666233099505 1.3464495992907382 3 SUSCEPTIBLE 66.168972 3200.000000
1 103.99098101786699 104.72850570593697 4.35266865823235 6.507922222758388 4.35266865823235 6.507922222758388 3 SUSCEPTIBLE 4.255263 3200.000000
3 104.00426281911507 104.48001166775155 4.357185625903337 4.533751655120682 4.357185625903337 4.533751655120682 3 SUSCEPTIBLE 4.787515 3200.000000
2 104.11344523243153 104.53924035999454 4.411618398850225 5.517216153202082 4.411618398850225 5.517216153202082 3 SUSCEPTIBLE 5.000604 3200.000000
5 104.1746161591405 104.72066654603606 4.439520494964299 2.4469220184477494 4.439520494964299 2.4469220184477494 3 INFECTIOUS 0.000000 3200.000000
4 104.19668321049647 104.6788998765396 4.396530506820028 3.5229579477528103 4.396530506820028 3.5229579477528103 3 SUSCEPTIBLE 64.796129 3200.000000
8 104.24652438465003 104.83725400372298 3.364388763484205 2.7862054848955595 3.364388763484205 2.7862054848955595 3 SUSCEPTIBLE 71.097106 3200.000000
7 104.34348568533875 104.89717193183154 3.4129215244442537 1.7107050013824565 3.4129215244442537 1.7107050013824565 3 SUSCEPTIBLE 70.867126 3200.000000
9 104.43983368041046 104.98746416515 3.3404948475355836 3.8193988606782847 3.3404948475355836 3.8193988606782847 3 SUSCEPTIBLE 8.209609 3200.000000
6 104.47185887854468 105.02891826937929 4.4509666233099505 1.3464495992907382 4.4509666233099505 1.3464495992907382 3 SUSCEPTIBLE 68.835128 3200.000000
3 104.48001166775155 104.95576051638804 4.357185625903337 4.533751655120682 4.357185625903337 4.533751655120682 3 SUSCEPTIBLE 4.829018 3200.000000
2 104.53924035999454 104.96503548755754 4.411618398850225 5.517216153202082 4.411618398850225 5.517216153202082 3 SUSCEPTIBLE 5.000604 3200.000000
10 104.62204481679622 105.48464744923488 3.3399799369352974 4.904134360702956 3.3399799369352974 4.904134360702956 3 SUSCEPTIBLE 8.227968 3200.000000
4 104.6788998765396 105.16111654258273 4.396530506820028 3.5229579477528103 4.396530506820028 3.5229579477528103 3 SUSCEPTIBLE 64.796129 3200.000000
5 104.72066654603606 105.26671693293162 4.439520494964299 2.4469220184477494 4.439520494964299 2.4469220184477494 3 INFECTIOUS 0.000000 3200.000000
1 104.72850570593697 105.46603039400695 4.35266865823235 6.507922222758388 4.35266865823235 6.507922222758388 3 SUSCEPTIBLE 4.255263 3200.000000
8 104.83725400372298 105.42798362279592 3.364388763484205 2.7862054848955595 3.364388763484205 2.7862054848955595 3 SUSCEPTIBLE 73.830045 3200.000000
7 104.89717193183154 105.45085817832432 3.4129215244442537 1.7107050013824565 3.4129215244442537 1.7107050013824565 3 SUSCEPTIBLE 70.867126 3200.000000
3 104.95576051638804 105.43150936502452 4.357185625903337 4.533751655120682 4.357185625903337 4.533751655120682 3 SUSCEPTIBLE 4.829018 3200.000000
2 104.96503548755754 105.39083061512055 4.411618398850225 5.517216153202082 4.411618398850225 5.517216153202082 3 SUSCEPTIBLE 5.000604 3200.000000
9 104.98746416515 105.53509464988954 3.3404948475355836 3.8193988606782847 3.3404948475355836 3.8193988606782847 3 SUSCEPTIBLE 8.285092 3200.000000
6 105.02891826937929 105.5859776602139 4.4509666233099505 1.3464495992907382 4.4509666233099505 1.3464495992907382 3 SUSCEPTIBLE 70.167282 3200.000000
4 105.16111654258273 105.64333320862586 4.396530506820028 3.5229579477528103 4.396530506820028 3.5229579477528103 3 SUSCEPTIBLE 64.796129 3200.000000
5 105.26671693293162 105.81276731982717 4.439520494964299 2.4469220184477494 4.439520494964299 2.4469220184477494 3 INFECTIOUS 0.000000 3200.000000
2 105.39083061512055 105.81662574268356 4.411618398850225 5.517216153202082 4.411618398850225 5.517216153202082 3 SUSCEPTIBLE 5.000604 3200.000000
8 105.42798362279592 106.01871324186887 3.364388763484205 2.7862054848955595 3.364388763484205 2.7862054848955595 3 SUSCEPTIBLE 75.195567 3200.000000
3 105.43150936502452 105.90725821366101 4.357185625903337 4.533751655120682 4.357185625903337 4.533751655120682 3 SUSCEPTIBLE 4.829018 3200.000000
7 105.45085817832432 106.00454442481711 3.4129215244442537 1.7107050013824565 3.4129215244442537 1.7107050013824565 3 SUSCEPTIBLE 70.867126 3200.000000
1 105.46603039400695 106.20355508207693 4.35266865823235 6.507922222758388 4.35266865823235 6.507922222758388 3 SUSCEPTIBLE 4.255263 3200.000000
10 105.48464744923488 106.34725008167355 3.3399799369352974 4.904134360702956 3.3399799369352974 4.904134360702956 3 SUSCEPTIBLE 8.227968 3200.000000
9 105.53509464988954 106.08272513462909 3.3404948475355836 3.8193988606782847 3.3404948475355836 3.8193988606782847 3 SUSCEPTIBLE 8.360541 3200.000000
6 105.5859776602139 106.14303705104851 4.4509666233099505 1.3464495992907382 4.4509666233099505 1.3464495992907382 3 SUSCEPTIBLE 71.498821 3200.000000
4 105.64333320862586 106.12554987466899 4.396530506820028 3.5229579477528103 4.396530506820028 3.5229579477528103 3 SUSCEPTIBLE 67.410353 3200.000000
5 105.81276731982717 106.35881770672273 4.439520494964299 2.4469220184477494 4.439520494964299 2.4469220184477494 3 INFECTIOUS 0.000000 3200.000000
2 105.81662574268356 106.24242087024656 4.411618398850225 5.517216153202082 4.411618398850225 5.517216153202082 3 SUSCEPTIBLE 5.000604 3200.000000
3 105.90725821366101 106.3830070622975 4.357185625903337 4.533751655120682 4.357185625903337 4.533751655120682 3 SUSCEPTIBLE 4.829018 3200.000000
7 106.00454442481711 106.5582306713099 3.4129215244442537 1.7107050013824565 3.4129215244442537 1.7107050013824565 3 SUSCEPTIBLE 73.598624 3200.000000
8 106.01871324186887 106.60944286094181 3.364388763484205 2.7862054848955595 3.364388763484205 2.7862054848955595 3 SUSCEPTIBLE 75.195567 3200.000000
9 106.08272513462909 106.63035561936863 3.3404948475355836 3.8193988606782847 3.3404948475355836 3.8193988606782847 3 SUSCEPTIBLE 8.435955 3200.000000
4 106.12554987466899 106.60776654071212 4.396530506820028 3.5229579477528103 4.396530506820028 3.5229579477528103 3 SUSCEPTIBLE 68.786827 3200.000000
6 106.14303705104851 106.70009644188312 4.4509666233099505 1.3464495992907382 4.4509666233099505 1.3464495992907382 3 SUSCEPTIBLE 71.498821 3200.000000
1 106.20355508207693 106.94107977014691 4.35266865823235 6.507922222758388 4.35266865823235 6.507922222758388 3 SUSCEPTIBLE 4.338135 3200.000000
2 106.24242087024656 106.66821599780957 4.411618398850225 5.517216153202082 4.411618398850225 5.517216153202082 3 SUSCEPTIBLE 5.042030 3200.000000
10 106.34725008167355 107.20985271411222 3.3399799369352974 4.904134360702956 3.3399799369352974 4.904134360702956 3 SUSCEPTIBLE 8.227968 3200.000000
5 106.35881770672273 106.90486809361829 4.439520494964299 2.4469220184477494 4.439520494964299 2.4469220184477494 3 INFECTIOUS 0.000000 3200.000000
3 106.3830070622975 106.85875591093398 4.357185625903337 4.533751655120682 4.357185625903337 4.533751655120682 3 SUSCEPTIBLE 4.829018 3200.000000
7 106.5582306713099 107.11191691780269 3.4129215244442537 1.7107050013824565 3.4129215244442537 1.7107050013824565 3 SUSCEPTIBLE 74.998552 3200.000000
4 106.60776654071212 107.08998320675525 4.396530506820028 3.5229579477528103 4.396530506820028 3.5229579477528103 3 SUSCEPTIBLE 70.162664 3200.000000
8 106.60944286094181 107.20017248001476 3.364388763484205 2.7862054848955595 3.364388763484205 2.7862054848955595 3 SUSCEPTIBLE 75.195567 3200.000000
9 106.63035561936863 107.17798610410817 3.3404948475355836 3.8193988606782847 3.3404948475355836 3.8193988606782847 3 SUSCEPTIBLE 8.435955 3200.000000
2 106.66821599780957 107.09401112537257 4.411618398850225 5.517216153202082 4.411618398850225 5.517216153202082 3 SUSCEPTIBLE 5.083437 3200.000000
6 106.70009644188312 107.25715583271773 4.4509666233099505 1.3464495992907382 4.4509666233099505 1.3464495992907382 3 SUSCEPTIBLE 71.498821 3200.000000
3 106.85875591093398 107.33450475957046 4.357185625903337 4.533751655120682 4.357185625903337 4.533751655120682 3 SUSCEPTIBLE 4.870406 3200.000000
5 106.90486809361829 107.45091848051385 4.439520494964299 2.4469220184477494 4.439520494964299 2.4469220184477494 3 INFECTIOUS 0.000000 3200.000000
1 106.94107977014691 107.6786044582169 4.35266865823235 6.507922222758388 4.35266865823235 6.507922222758388 3 SUSCEPTIBLE 4.420931 3200.000000
4 107.08998320675525 107.57219987279838 4.396530506820028 3.5229579477528103 4.396530506820028 3.5229579477528103 3 SUSCEPTIBLE 71.537866 3200.000000
2 107.09401112537257 107.51980625293558 4.411618398850225 5.517216153202082 4.411618398850225 5.517216153202082 3 SUSCEPTIBLE 5.124826 3200.000000
7 107.11191691780269 107.66560316429548 3.4129215244442537 1.7107050013824565 3.4129215244442537 1.7107050013824565 3 SUSCEPTIBLE 76.397834 3200.000000
9 107.17798610410817 107.72561658884771 3.3404948475355836 3.8193988606782847 3.3404948475355836 3.8193988606782847 3 SUSCEPTIBLE 8.435955 3200.000000
8 107.20017248001476 107.7909020990877 3.364388763484205 2.7862054848955595 3.364388763484205 2.7862054848955595 3 SUSCEPTIBLE 75.195567 3200.000000
10 107.20985271411222 108.07245534655088 3.3399799369352974 4.904134360702956 3.3399799369352974 4.904134360702956 3 SUSCEPTIBLE 8.453896 3200.000000
6 107.25715583271773 107.81421522355234 4.4509666233099505 1.3464495992907382 4.4509666233099505 1.3464495992907382 3 SUSCEPTIBLE 71.498821 3200.000000
3 107.33450475957046 107.81025360820695 4.357185625903337 4.533751655120682 4.357185625903337 4.533751655120682 3 SUSCEPTIBLE 4.911775 3200.000000
5 107.45091848051385 107.99696886740941 4.439520494964299 2.4469220184477494 4.439520494964299 2.4469220184477494 3 INFECTIOUS 0.000000 3200.000000
2 107.51980625293558 107.94560138049859 4.411618398850225 5.517216153202082 4.411618398850225 5.517216153202082 3 SUSCEPTIBLE 5.166195 3200.000000
4 107.57219987279838 108.05441653884151 4.396530506820028 3.5229579477528103 4.396530506820028 3.5229579477528103 3 SUSCEPTIBLE 71.537866 3200.000000
7 107.66560316429548 108.21928941078826 3.4129215244442537 1.7107050013824565 3.4129215244442537 1.7107050013824565 3 SUSCEPTIBLE 77.796468 3200.000000
1 107.6786044582169 108.41612914628688 4.35266865823235 6.507922222758388 4.35266865823235 6.507922222758388 3 SUSCEPTIBLE 4.462300 3200.000000
9 107.72561658884771 108.27324707358726 3.3404948475355836 3.8193988606782847 3.3404948475355836 3.8193988606782847 3 SUSCEPTIBLE 8.435955 3200.000000
8 107.7909020990877 108.38163171816065 3.364388763484205 2.7862054848955595 3.364388763484205 2.7862054848955595 3 SUSCEPTIBLE 76.627446 3200.000000
3 107.81025360820695 108.28600245684343 4.357185625903337 4.533751655120682 4.357185625903337 4.533751655120682 3 SUSCEPTIBLE 4.953125 3200.000000
6 107.81421522355234 108.37127461438695 4.4509666233099505 1.3464495992907382 4.4509666233099505 1.3464495992907382 3 SUSCEPTIBLE 72.896809 3200.000000
2 107.94560138049859 108.3713965080616 4.411618398850225 5.517216153202082 4.411618398850225 5.517216153202082 3 SUSCEPTIBLE 5.207545 3200.000000
5 107.99696886740941 108.54301925430497 4.439520494964299 2.4469220184477494 4.439520494964299 2.4469220184477494 3 INFECTIOUS 0.000000 3200.000000
4 108.05441653884151 108.53663320488464 4.396530506820028 3.5229579477528103 4.396530506820028 3.5229579477528103 3 SUSCEPTIBLE 71.537866 3200.000000
10 108.07245534655088 108.93505797898955 3.3399799369352974 4.904134360702956 3.3399799369352974 4.904134360702956 3 SUSCEPTIBLE 8.604341 3200.000000
7 108.21928941078826 108.77297565728105 3.4129215244442537 1.7107050013824565 3.4129215244442537 1.7107050013824565 3 SUSCEPTIBLE 77.796468 3200.000000
9 108.27324707358726 108.8208775583268 3.3404948475355836 3.8193988606782847 3.3404948475355836 3.8193988606782847 3 SUSCEPTIBLE 8.511160 3200.000000
3 108.28600245684343 108.76175130547992 4.357185625903337 4.533751655120682 4.357185625903337 4.533751655120682 3 SUSCEPTIBLE 4.994456 3200.000000
6 108.37127461438695 108.92833400522156 4.4509666233099505 1.3464495992907382 4.4509666233099505 1.3464495992907382 3 SUSCEPTIBLE 74.294152 3200.000000
2 108.3713965080616 108.7971916356246 4.411618398850225 5.517216153202082 4.411618398850225 5.517216153202082 3 SUSCEPTIBLE 5.207545 3200.000000
8 108.38163171816065 108.9723613372336 3.364388763484205 2.7862054848955595 3.364388763484205 2.7862054848955595 3 SUSCEPTIBLE 78.058663 3200.000000
1 108.41612914628688 109.15365383435686 4.35266865823235 6.507922222758388 4.35266865823235 6.507922222758388 3 SUSCEPTIBLE 4.462300 3200.000000
4 108.53663320488464 109.01884987092777 4.396530506820028 3.5229579477528103 4.396530506820028 3.5229579477528103 3 SUSCEPTIBLE 71.537866 3200.000000
5 108.54301925430497 109.08906964120052 4.439520494964299 2.4469220184477494 4.439520494964299 2.4469220184477494 3 INFECTIOUS 0.000000 3200.000000
3 108.76175130547992 109.2375001541164 4.357185625903337 4.533751655120682 4.357185625903337 4.533751655120682 3 SUSCEPTIBLE 5.035767 3200.000000
7 108.77297565728105 109.32666190377384 3.4129215244442537 1.7107050013824565 3.4129215244442537 1.7107050013824565 3 SUSCEPTIBLE 77.796468 3200.000000
2 108.7971916356246 109.2229867631876 4.411618398850225 5.517216153202082 4.411618398850225 5.517216153202082 3 SUSCEPTIBLE 5.207545 3200.000000
9 108.8208775583268 109.36850804306634 3.3404948475355836 3.8193988606782847 3.3404948475355836 3.8193988606782847 3 SUSCEPTIBLE 8.661466 3200.000000
6 108.92833400522156 109.48539339605617 4.4509666233099505 1.3464495992907382 4.4509666233099505 1.3464495992907382 3 SUSCEPTIBLE 77.086901 3200.000000
10 108.93505797898955 109.79766061142821 3.3399799369352974 4.904134360702956 3.3399799369352974 4.904134360702956 3 SUSCEPTIBLE 8.604341 3200.000000
8 108.9723613372336 109.56309095630654 3.364388763484205 2.7862054848955595 3.364388763484205 2.7862054848955595 3 SUSCEPTIBLE 80.919114 3200.000000
4 109.01884987092777 109.5010665369709 4.396530506820028 3.5229579477528103 4.396530506820028 3.5229579477528103 3 SUSCEPTIBLE 71.537866 3200.000000
5 109.08906964120052 109.63512002809608 4.439520494964299 2.4469220184477494 4.439520494964299 2.4469220184477494 3 INFECTIOUS 0.000000 3200.000000
1 109.15365383435686 109.89117852242684 4.35266865823235 6.507922222758388 4.35266865823235 6.507922222758388 3 SUSCEPTIBLE 4.462300 3200.000000
2 109.2229867631876 109.64878189075061 4.411618398850225 5.517216153202082 4.411618398850225 5.517216153202082 3 SUSCEPTIBLE 5.207545 3200.000000
3 109.2375001541164 109.71324900275289 4.357185625903337 4.533751655120682 4.357185625903337 4.533751655120682 3 SUSCEPTIBLE 5.035767 3200.000000
7 109.32666190377384 109.88034815026663 3.4129215244442537 1.7107050013824565 3.4129215244442537 1.7107050013824565 3 SUSCEPTIBLE 77.796468 3200.000000
9 109.36850804306634 109.91613852780588 3.3404948475355836 3.8193988606782847 3.3404948475355836 3.8193988606782847 3 SUSCEPTIBLE 8.736567 3200.000000
6 109.48539339605617 110.04245278689078 4.4509666233099505 1.3464495992907382 4.4509666233099505 1.3464495992907382 3 SUSCEPTIBLE 78.482308 3200.000000
4 109.5010665369709 109.98328320301403 4.396530506820028 3.5229579477528103 4.396530506820028 3.5229579477528103 3 SUSCEPTIBLE 72.909260 3200.000000
8 109.56309095630654 110.15382057537948 3.364388763484205 2.7862054848955595 3.364388763484205 2.7862054848955595 3 SUSCEPTIBLE 82.348348 3200.000000
5 109.63512002809608 110.18117041499164 4.439520494964299 2.4469220184477494 4.439520494964299 2.4469220184477494 3 INFECTIOUS 0.000000 3200.000000
2 109.64878189075061 110.07457701831362 4.411618398850225 5.517216153202082 4.411618398850225 5.517216153202082 3 SUSCEPTIBLE 5.207545 3200.000000
3 109.71324900275289 110.18899785138937 4.357185625903337 4.533751655120682 4.357185625903337 4.533751655120682 3 SUSCEPTIBLE 5.035767 3200.000000
10 109.79766061142821 110.66026324386688 3.3399799369352974 4.904134360702956 3.3399799369352974 4.904134360702956 3 SUSCEPTIBLE 8.604341 3200.000000
7 109.88034815026663 110.43403439675942 3.4129215244442537 1.7107050013824565 3.4129215244442537 1.7107050013824565 3 SUSCEPTIBLE 79.191231 3200.000000
1 109.89117852242684 110.62870321049682 4.35266865823235 6.507922222758388 4.35266865823235 6.507922222758388 3 SUSCEPTIBLE 4.503554 3200.000000
9 109.91613852780588 110.46376901254543 3.3404948475355836 3.8193988606782847 3.3404948475355836 3.8193988606782847 3 SUSCEPTIBLE 8.811633 3200.000000
4 109.98328320301403 110.46549986905715 4.396530506820028 3.5229579477528103 4.396530506820028 3.5229579477528103 3 SUSCEPTIBLE 74.280020 3200.000000
6 110.04245278689078 110.59951217772539 4.4509666233099505 1.3464495992907382 4.4509666233099505 1.3464495992907382 3 SUSCEPTIBLE 78.482308 3200.000000
2 110.07457701831362 110.50037214587663 4.411618398850225 5.517216153202082 4.411618398850225 5.517216153202082 3 SUSCEPTIBLE 5.248780 3200.000000
8 110.15382057537948 110.74455019445243 3.364388763484205 2.7862054848955595 3.364388763484205 2.7862054848955595 3 SUSCEPTIBLE 82.348348 3200.000000
5 110.18117041499164 110.7272208018872 4.439520494964299 2.4469220184477494 4.439520494964299 2.4469220184477494 3 INFECTIOUS 0.000000 3200.000000
3 110.18899785138937 110.66474670002586 4.357185625903337 4.533751655120682 4.357185625903337 4.533751655120682 3 SUSCEPTIBLE 5.035767 3200.000000
7 110.43403439675942 110.9877206432522 3.4129215244442537 1.7107050013824565 3.4129215244442537 1.7107050013824565 3 SUSCEPTIBLE 82.119323 3200.000000
9 110.46376901254543 111.01139949728497 3.3404948475355836 3.8193988606782847 3.3404948475355836 3.8193988606782847 3 SUSCEPTIBLE 8.811633 3200.000000
4 110.46549986905715 110.94771653510028 4.396530506820028 3.5229579477528103 4.396530506820028 3.5229579477528103 3 SUSCEPTIBLE 77.160142 3200.000000
2 110.50037214587663 110.92616727343963 4.411618398850225 5.517216153202082 4.411618398850225 5.517216153202082 3 SUSCEPTIBLE 5.289997 3200.000000
6 110.59951217772539 111.15657156856 4.4509666233099505 1.3464495992907382 4.4509666233099505 1.3464495992907382 3 SUSCEPTIBLE 78.482308 3200.000000
1 110.62870321049682 111.3662278985668 4.35266865823235 6.507922222758388 4.35266865823235 6.507922222758388 3 SUSCEPTIBLE 4.586006 3200.000000
10 110.66026324386688 111.52286587630554 3.3399799369352974 4.904134360702956 3.3399799369352974 4.904134360702956 3 SUSCEPTIBLE 8.679338 3200.000000
3 110.66474670002586 111.14049554866234 4.357185625903337 4.533751655120682 4.357185625903337 4.533751655120682 3 SUSCEPTIBLE 5.035767 3200.000000
5 110.7272208018872 111.27327118878276 4.439520494964299 2.4469220184477494 4.439520494964299 2.4469220184477494 3 INFECTIOUS 0.000000 3200.000000
8 110.74455019445243 111.33527981352537 3.364388763484205 2.7862054848955595 3.364388763484205 2.7862054848955595 3 SUSCEPTIBLE 82.348348 3200.000000
2 110.92616727343963 111.35196240100264 4.411618398850225 5.517216153202082 4.411618398850225 5.517216153202082 3 SUSCEPTIBLE 5.331194 3200.000000
4 110.94771653510028 111.42993320114341 4.396530506820028 3.5229579477528103 4.396530506820028 3.5229579477528103 3 SUSCEPTIBLE 78.599206 3200.000000
7 110.9877206432522 111.54140688974499 3.4129215244442537 1.7107050013824565 3.4129215244442537 1.7107050013824565 3 SUSCEPTIBLE 83.582355 3200.000000
9 111.01139949728497 111.55902998202451 3.3404948475355836 3.8193988606782847 3.3404948475355836 3.8193988606782847 3 SUSCEPTIBLE 8.811633 3200.000000
3 111.14049554866234 111.61624439729883 4.357185625903337 4.533751655120682 4.357185625903337 4.533751655120682 3 SUSCEPTIBLE 5.076965 3200.000000
6 111.15657156856 111.7136309593946 4.4509666233099505 1.3464495992907382 4.4509666233099505 1.3464495992907382 3 SUSCEPTIBLE 78.482308 3200.000000
5 111.27327118878276 111.81932157567832 4.439520494964299 2.4469220184477494 4.439520494964299 2.4469220184477494 3 INFECTIOUS 0.000000 3200.000000
8 111.33527981352537 111.92600943259832 3.364388763484205 2.7862054848955595 3.364388763484205 2.7862054848955595 3 SUSCEPTIBLE 82.348348 3200.000000
2 111.35196240100264 111.77775752856564 4.411618398850225 5.517216153202082 4.411618398850225 5.517216153202082 3 SUSCEPTIBLE 5.372372 3200.000000
1 111.3662278985668 112.10375258663679 4.35266865823235 6.507922222758388 4.35266865823235 6.507922222758388 3 SUSCEPTIBLE 4.668382 3200.000000
4 111.42993320114341 111.91214986718654 4.396530506820028 3.5229579477528103 4.396530506820028 3.5229579477528103 3 SUSCEPTIBLE 78.599206 3200.000000
10 111.52286587630554 112.38546850874421 3.3399799369352974 4.904134360702956 3.3399799369352974 4.904134360702956 3 SUSCEPTIBLE 8.829228 3200.000000
7 111.54140688974499 112.09509313623778 3.4129215244442537 1.7107050013824565 3.4129215244442537 1.7107050013824565 3 SUSCEPTIBLE 85.044711 3200.000000
9 111.55902998202451 112.10666046676405 3.3404948475355836 3.8193988606782847 3.3404948475355836 3.8193988606782847 3 SUSCEPTIBLE 8.811633 3200.000000
3 111.61624439729883 112.09199324593531 4.357185625903337 4.533751655120682 4.357185625903337 4.533751655120682 3 SUSCEPTIBLE 5.159303 3200.000000
6 111.7136309593946 112.27069035022922 4.4509666233099505 1.3464495992907382 4.4509666233099505 1.3464495992907382 3 SUSCEPTIBLE 79.943989 3200.000000
2 111.77775752856564 112.20355265612865 4.411618398850225 5.517216153202082 4.411618398850225 5.517216153202082 3 SUSCEPTIBLE 5.413532 3200.000000
5 111.81932157567832 112.36537196257387 4.439520494964299 2.4469220184477494 4.439520494964299 2.4469220184477494 3 INFECTIOUS 0.000000 3200.000000
4 111.91214986718654 112.39436653322967 4.396530506820028 3.5229579477528103 4.396530506820028 3.5229579477528103 3 SUSCEPTIBLE 78.599206 3200.000000
8 111.92600943259832 112.51673905167127 3.364388763484205 2.7862054848955595 3.364388763484205 2.7862054848955595 3 SUSCEPTIBLE 83.843762 3200.000000
3 112.09199324593531 112.5677420945718 4.357185625903337 4.533751655120682 4.357185625903337 4.533751655120682 3 SUSCEPTIBLE 5.200443 3200.000000
7 112.09509313623778 112.64877938273057 3.4129215244442537 1.7107050013824565 3.4129215244442537 1.7107050013824565 3 SUSCEPTIBLE 85.044711 3200.000000
1 112.10375258663679 112.84127727470677 4.35266865823235 6.507922222758388 4.35266865823235 6.507922222758388 3 SUSCEPTIBLE 4.668382 3200.000000
9 112.10666046676405 112.6542909515036 3.3404948475355836 3.8193988606782847 3.3404948475355836 3.8193988606782847 3 SUSCEPTIBLE 8.886491 3200.000000
2 112.20355265612865 112.62934778369166 4.411618398850225 5.517216153202082 4.411618398850225 5.517216153202082 3 SUSCEPTIBLE 5.413532 3200.000000
6 112.27069035022922 112.82774974106383 4.4509666233099505 1.3464495992907382 4.4509666233099505 1.3464495992907382 3 SUSCEPTIBLE 81.404994 3200.000000
5 112.36537196257387 112.91142234946943 4.439520494964299 2.4469220184477494 4.439520494964299 2.4469220184477494 3 INFECTIOUS 0.000000 3200.000000
10 112.38546850874421 113.24807114118288 3.3399799369352974 4.904134360702956 3.3399799369352974 4.904134360702956 3 SUSCEPTIBLE 8.978979 3200.000000
4 112.39436653322967 112.8765831992728 4.396530506820028 3.5229579477528103 4.396530506820028 3.5229579477528103 3 SUSCEPTIBLE 78.599206 3200.000000
8 112.51673905167127 113.10746867074421 3.364388763484205 2.7862054848955595 3.364388763484205 2.7862054848955595 3 SUSCEPTIBLE 86.832518 3200.000000
3 112.5677420945718 113.04349094320828 4.357185625903337 4.533751655120682 4.357185625903337 4.533751655120682 3 SUSCEPTIBLE 5.241564 3200.000000
2 112.62934778369166 113.05514291125466 4.411618398850225 5.517216153202082 4.411618398850225 5.517216153202082 3 SUSCEPTIBLE 5.413532 3200.000000
7 112.64877938273057 113.20246562922335 3.4129215244442537 1.7107050013824565 3.4129215244442537 1.7107050013824565 3 SUSCEPTIBLE 85.044711 3200.000000
9 112.6542909515036 113.20192143624314 3.3404948475355836 3.8193988606782847 3.3404948475355836 3.8193988606782847 3 SUSCEPTIBLE 8.961315 3200.000000
6 112.82774974106383 113.38480913189844 4.4509666233099505 1.3464495992907382 4.4509666233099505 1.3464495992907382 3 SUSCEPTIBLE 84.324979 3200.000000
1 112.84127727470677 113.57880196277675 4.35266865823235 6.507922222758388 4.35266865823235 6.507922222758388 3 SUSCEPTIBLE 4.668382 3200.000000
4 112.8765831992728 113.35879986531593 4.396530506820028 3.5229579477528103 4.396530506820028 3.5229579477528103 3 SUSCEPTIBLE 78.599206 3200.000000
5 112.91142234946943 113.45747273636499 4.439520494964299 2.4469220184477494 4.439520494964299 2.4469220184477494 3 INFECTIOUS 0.000000 3200.000000
3 113.04349094320828 113.51923979184477 4.357185625903337 4.533751655120682 4.357185625903337 4.533751655120682 3 SUSCEPTIBLE 5.241564 3200.000000
2 113.05514291125466 113.48093803881767 4.411618398850225 5.517216153202082 4.411618398850225 5.517216153202082 3 SUSCEPTIBLE 5.413532 3200.000000
8 113.10746867074421 113.69819828981716 3.364388763484205 2.7862054848955595 3.364388763484205 2.7862054848955595 3 SUSCEPTIBLE 88.325860 3200.000000
9 113.20192143624314 113.74955192098268 3.3404948475355836 3.8193988606782847 3.3404948475355836 3.8193988606782847 3 SUSCEPTIBLE 9.110859 3200.000000
7 113.20246562922335 113.75615187571614 3.4129215244442537 1.7107050013824565 3.4129215244442537 1.7107050013824565 3 SUSCEPTIBLE 85.044711 3200.000000
10 113.24807114118288 114.11067377362154 3.3399799369352974 4.904134360702956 3.3399799369352974 4.904134360702956 3 SUSCEPTIBLE 8.978979 3200.000000
4 113.35879986531593 113.84101653135906 4.396530506820028 3.5229579477528103 4.396530506820028 3.5229579477528103 3 SUSCEPTIBLE 80.034284 3200.000000
6 113.38480913189844 113.94186852273305 4.4509666233099505 1.3464495992907382 4.4509666233099505 1.3464495992907382 3 SUSCEPTIBLE 85.783960 3200.000000
5 113.45747273636499 114.00352312326055 4.439520494964299 2.4469220184477494 4.439520494964299 2.4469220184477494 3 INFECTIOUS 0.000000 3200.000000
2 113.48093803881767 113.90673316638068 4.411618398850225 5.517216153202082 4.411618398850225 5.517216153202082 3 SUSCEPTIBLE 5.413532 3200.000000
3 113.51923979184477 113.99498864048125 4.357185625903337 4.533751655120682 4.357185625903337 4.533751655120682 3 SUSCEPTIBLE 5.241564 3200.000000
1 113.57880196277675 114.31632665084673 4.35266865823235 6.507922222758388 4.35266865823235 6.507922222758388 3 SUSCEPTIBLE 4.668382 3200.000000
8 113.69819828981716 114.2889279088901 3.364388763484205 2.7862054848955595 3.364388763484205 2.7862054848955595 3 SUSCEPTIBLE 89.818512 3200.000000
9 113.74955192098268 114.29718240572222 3.3404948475355836 3.8193988606782847 3.3404948475355836 3.8193988606782847 3 SUSCEPTIBLE 9.185579 3200.000000
7 113.75615187571614 114.30983812220893 3.4129215244442537 1.7107050013824565 3.4129215244442537 1.7107050013824565 3 SUSCEPTIBLE 86.503018 3200.000000
4 113.84101653135906 114.32323319740219 4.396530506820028 3.5229579477528103 4.396530506820028 3.5229579477528103 3 SUSCEPTIBLE 81.468700 3200.000000
2 113.90673316638068 114.33252829394368 4.411618398850225 5.517216153202082 4.411618398850225 5.517216153202082 3 SUSCEPTIBLE 5.413532 3200.000000
6 113.94186852273305 114.49892791356766 4.4509666233099505 1.3464495992907382 4.4509666233099505 1.3464495992907382 3 SUSCEPTIBLE 85.783960 3200.000000
3 113.99498864048125 114.47073748911774 4.357185625903337 4.533751655120682 4.357185625903337 4.533751655120682 3 SUSCEPTIBLE 5.241564 3200.000000
5 114.00352312326055 114.54957351015611 4.439520494964299 2.4469220184477494 4.439520494964299 2.4469220184477494 3 INFECTIOUS 0.000000 3200.000000
10 114.11067377362154 114.97327640606021 3.3399799369352974 4.904134360702956 3.3399799369352974 4.904134360702956 3 SUSCEPTIBLE 8.978979 3200.000000
8 114.2889279088901 114.87965752796305 3.364388763484205 2.7862054848955595 3.364388763484205 2.7862054848955595 3 SUSCEPTIBLE 89.818512 3200.000000
9 114.29718240572222 114.84481289046177 3.3404948475355836 3.8193988606782847 3.3404948475355836 3.8193988606782847 3 SUSCEPTIBLE 9.185579 3200.000000
7 114.30983812220893 114.86352436870172 3.4129215244442537 1.7107050013824565 3.4129215244442537 1.7107050013824565 3 SUSCEPTIBLE 88.030918 3200.000000
1 114.31632665084673 115.05385133891672 4.35266865823235 6.507922222758388 4.35266865823235 6.507922222758388 3 SUSCEPTIBLE 4.750492 3200.000000
4 114.32323319740219 114.80544986344532 4.396530506820028 3.5229579477528103 4.396530506820028 3.5229579477528103 3 SUSCEPTIBLE 82.972720 3200.000000
2 114.33252829394368 114.75832342150669 4.411618398850225 5.517216153202082 4.411618398850225 5.517216153202082 3 SUSCEPTIBLE 5.454577 3200.000000
3 114.47073748911774 114.94648633775422 4.357185625903337 4.533751655120682 4.357185625903337 4.533751655120682 3 SUSCEPTIBLE 5.241564 3200.000000
6 114.49892791356766 115.05598730440227 4.4509666233099505 1.3464495992907382 4.4509666233099505 1.3464495992907382 3 SUSCEPTIBLE 85.783960 3200.000000
5 114.54957351015611 115.09562389705167 4.439520494964299 2.4469220184477494 4.439520494964299 2.4469220184477494 3 INFECTIOUS 0.000000 3200.000000
2 114.75832342150669 115.1841185490697 4.411618398850225 5.517216153202082 4.411618398850225 5.517216153202082 3 SUSCEPTIBLE 5.495603 3200.000000
4 114.80544986344532 115.28766652948845 4.396530506820028 3.5229579477528103 4.396530506820028 3.5229579477528103 3 SUSCEPTIBLE 85.978675 3200.000000
9 114.84481289046177 115.39244337520131 3.3404948475355836 3.8193988606782847 3.3404948475355836 3.8193988606782847 3 SUSCEPTIBLE 9.185579 3200.000000
7 114.86352436870172 115.4172106151945 3.4129215244442537 1.7107050013824565 3.4129215244442537 1.7107050013824565 3 SUSCEPTIBLE 91.084600 3200.000000
8 114.87965752796305 115.47038714703599 3.364388763484205 2.7862054848955595 3.364388763484205 2.7862054848955595 3 SUSCEPTIBLE 89.818512 3200.000000
3 114.94648633775422 115.42223518639071 4.357185625903337 4.533751655120682 4.357185625903337 4.533751655120682 3 SUSCEPTIBLE 5.282572 3200.000000
10 114.97327640606021 115.83587903849887 3.3399799369352974 4.904134360702956 3.3399799369352974 4.904134360702956 3 SUSCEPTIBLE 9.128247 3200.000000
1 115.05385133891672 115.7913760269867 4.35266865823235 6.507922222758388 4.35266865823235 6.507922222758388 3 SUSCEPTIBLE 4.832526 3200.000000
6 115.05598730440227 115.61304669523687 4.4509666233099505 1.3464495992907382 4.4509666233099505 1.3464495992907382 3 SUSCEPTIBLE 85.783960 3200.000000
5 115.09562389705167 115.64167428394722 4.439520494964299 2.4469220184477494 4.439520494964299 2.4469220184477494 3 INFECTIOUS 0.000000 3200.000000
2 115.1841185490697 115.6099136766327 4.411618398850225 5.517216153202082 4.411618398850225 5.517216153202082 3 SUSCEPTIBLE 5.536611 3200.000000
4 115.28766652948845 115.76988319553158 4.396530506820028 3.5229579477528103 4.396530506820028 3.5229579477528103 3 SUSCEPTIBLE 85.978675 3200.000000
9 115.39244337520131 115.94007385994085 3.3404948475355836 3.8193988606782847 3.3404948475355836 3.8193988606782847 3 SUSCEPTIBLE 9.185579 3200.000000
7 115.4172106151945 115.9708968616873 3.4129215244442537 1.7107050013824565 3.4129215244442537 1.7107050013824565 3 SUSCEPTIBLE 92.610383 3200.000000
3 115.42223518639071 115.89798403502719 4.357185625903337 4.533751655120682 4.357185625903337 4.533751655120682 3 SUSCEPTIBLE 5.323560 3200.000000
8 115.47038714703599 116.06111676610894 3.364388763484205 2.7862054848955595 3.364388763484205 2.7862054848955595 3 SUSCEPTIBLE 89.818512 3200.000000
2 115.6099136766327 116.0357088041957 4.411618398850225 5.517216153202082 4.411618398850225 5.517216153202082 3 SUSCEPTIBLE 5.618569 3200.000000
6 115.61304669523687 116.17010608607148 4.4509666233099505 1.3464495992907382 4.4509666233099505 1.3464495992907382 3 SUSCEPTIBLE 87.309038 3200.000000
5 115.64167428394722 116.18772467084278 4.439520494964299 2.4469220184477494 4.439520494964299 2.4469220184477494 3 INFECTIOUS 0.000000 3200.000000
4 115.76988319553158 116.2520998615747 4.396530506820028 3.5229579477528103 4.396530506820028 3.5229579477528103 3 SUSCEPTIBLE 85.978675 3200.000000
1 115.7913760269867 116.52890071505668 4.35266865823235 6.507922222758388 4.35266865823235 6.507922222758388 3 SUSCEPTIBLE 4.873514 3200.000000
10 115.83587903849887 116.69848167093754 3.3399799369352974 4.904134360702956 3.3399799369352974 4.904134360702956 3 SUSCEPTIBLE 9.277377 3200.000000
3 115.89798403502719 116.37373288366368 4.357185625903337 4.533751655120682 4.357185625903337 4.533751655120682 3 SUSCEPTIBLE 5.364530 3200.000000
9 115.94007385994085 116.4877043446804 3.3404948475355836 3.8193988606782847 3.3404948475355836 3.8193988606782847 3 SUSCEPTIBLE 9.185579 3200.000000
7 115.9708968616873 116.52458310818008 3.4129215244442537 1.7107050013824565 3.4129215244442537 1.7107050013824565 3 SUSCEPTIBLE 92.610383 3200.000000
2 116.0357088041957 116.46150393175871 4.411618398850225 5.517216153202082 4.411618398850225 5.517216153202082 3 SUSCEPTIBLE 5.618569 3200.000000
8 116.06111676610894 116.65184638518188 3.364388763484205 2.7862054848955595 3.364388763484205 2.7862054848955595 3 SUSCEPTIBLE 92.935105 3200.000000
6 116.17010608607148 116.7271654769061 4.4509666233099505 1.3464495992907382 4.4509666233099505 1.3464495992907382 3 SUSCEPTIBLE 88.833412 3200.000000
5 116.18772467084278 116.73377505773834 4.439520494964299 2.4469220184477494 4.439520494964299 2.4469220184477494 3 INFECTIOUS 0.000000 3200.000000
4 116.2520998615747 116.73431652761784 4.396530506820028 3.5229579477528103 4.396530506820028 3.5229579477528103 3 SUSCEPTIBLE 85.978675 3200.000000
3 116.37373288366368 116.84948173230016 4.357185625903337 4.533751655120682 4.357185625903337 4.533751655120682 3 SUSCEPTIBLE 5.405480 3200.000000
2 116.46150393175871 116.88729905932172 4.411618398850225 5.517216153202082 4.411618398850225 5.517216153202082 3 SUSCEPTIBLE 5.618569 3200.000000
9 116.4877043446804 117.03533482941994 3.3404948475355836 3.8193988606782847 3.3404948475355836 3.8193988606782847 3 SUSCEPTIBLE 9.334571 3200.000000
7 116.52458310818008 117.07826935467287 3.4129215244442537 1.7107050013824565 3.4129215244442537 1.7107050013824565 3 SUSCEPTIBLE 92.610383 3200.000000
1 116.52890071505668 117.26642540312666 4.35266865823235 6.507922222758388 4.35266865823235 6.507922222758388 3 SUSCEPTIBLE 4.873514 3200.000000
8 116.65184638518188 117.24257600425483 3.364388763484205 2.7862054848955595 3.364388763484205 2.7862054848955595 3 SUSCEPTIBLE 94.492321 3200.000000
10 116.69848167093754 117.5610843033762 3.3399799369352974 4.904134360702956 3.3399799369352974 4.904134360702956 3 SUSCEPTIBLE 9.351890 3200.000000
6 116.7271654769061 117.2842248677407 4.4509666233099505 1.3464495992907382 4.4509666233099505 1.3464495992907382 3 SUSCEPTIBLE 90.357082 3200.000000
5 116.73377505773834 117.2798254446339 4.439520494964299 2.4469220184477494 4.439520494964299 2.4469220184477494 3 INFECTIOUS 0.000000 3200.000000
4 116.73431652761784 117.21653319366096 4.396530506820028 3.5229579477528103 4.396530506820028 3.5229579477528103 3 SUSCEPTIBLE 85.978675 3200.000000
3 116.84948173230016 117.32523058093665 4.357185625903337 4.533751655120682 4.357185625903337 4.533751655120682 3 SUSCEPTIBLE 5.446412 3200.000000
2 116.88729905932172 117.31309418688473 4.411618398850225 5.517216153202082 4.411618398850225 5.517216153202082 3 SUSCEPTIBLE 5.618569 3200.000000
9 117.03533482941994 117.58296531415948 3.3404948475355836 3.8193988606782847 3.3404948475355836 3.8193988606782847 3 SUSCEPTIBLE 9.409016 3200.000000
7 117.07826935467287 117.63195560116566 3.4129215244442537 1.7107050013824565 3.4129215244442537 1.7107050013824565 3 SUSCEPTIBLE 92.610383 3200.000000
4 117.21653319366096 117.6987498597041 4.396530506820028 3.5229579477528103 4.396530506820028 3.5229579477528103 3 SUSCEPTIBLE 87.477145 3200.000000
8 117.24257600425483 117.83330562332777 3.364388763484205 2.7862054848955595 3.364388763484205 2.7862054848955595 3 SUSCEPTIBLE 97.604597 3200.000000
1 117.26642540312666 118.00395009119664 4.35266865823235 6.507922222758388 4.35266865823235 6.507922222758388 3 SUSCEPTIBLE 4.873514 3200.000000
5 117.2798254446339 117.82587583152946 4.439520494964299 2.4469220184477494 4.439520494964299 2.4469220184477494 3 INFECTIOUS 0.000000 3200.000000
6 117.2842248677407 117.84128425857531 4.4509666233099505 1.3464495992907382 4.4509666233099505 1.3464495992907382 3 SUSCEPTIBLE 93.402309 3200.000000
2 117.31309418688473 117.73888931444773 4.411618398850225 5.517216153202082 4.411618398850225 5.517216153202082 3 SUSCEPTIBLE 5.618569 3200.000000
3 117.32523058093665 117.80097942957313 4.357185625903337 4.533751655120682 4.357185625903337 4.533751655120682 3 SUSCEPTIBLE 5.446412 3200.000000
10 117.5610843033762 118.42368693581487 3.3399799369352974 4.904134360702956 3.3399799369352974 4.904134360702956 3 SUSCEPTIBLE 9.351890 3200.000000
9 117.58296531415948 118.13059579889902 3.3404948475355836 3.8193988606782847 3.3404948475355836 3.8193988606782847 3 SUSCEPTIBLE 9.483426 3200.000000
7 117.63195560116566 118.18564184765845 3.4129215244442537 1.7107050013824565 3.4129215244442537 1.7107050013824565 3 SUSCEPTIBLE 94.131942 3200.000000
4 117.6987498597041 118.18096652574722 4.396530506820028 3.5229579477528103 4.396530506820028 3.5229579477528103 3 SUSCEPTIBLE 88.974922 3200.000000
2 117.73888931444773 118.16468444201074 4.411618398850225 5.517216153202082 4.411618398850225 5.517216153202082 3 SUSCEPTIBLE 5.618569 3200.000000
3 117.80097942957313 118.27672827820962 4.357185625903337 4.533751655120682 4.357185625903337 4.533751655120682 3 SUSCEPTIBLE 5.446412 3200.000000
5 117.82587583152946 118.37192621842502 4.439520494964299 2.4469220184477494 4.439520494964299 2.4469220184477494 3 INFECTIOUS 0.000000 3200.000000
8 117.83330562332777 118.42403524240072 3.364388763484205 2.7862054848955595 3.364388763484205 2.7862054848955595 3 SUSCEPTIBLE 97.604597 3200.000000
6 117.84128425857531 118.39834364940992 4.4509666233099505 1.3464495992907382 4.4509666233099505 1.3464495992907382 3 SUSCEPTIBLE 93.402309 3200.000000
1 118.00395009119664 118.74147477926662 4.35266865823235 6.507922222758388 4.35266865823235 6.507922222758388 3 SUSCEPTIBLE 4.955245 3200.000000
9 118.13059579889902 118.67822628363857 3.3404948475355836 3.8193988606782847 3.3404948475355836 3.8193988606782847 3 SUSCEPTIBLE 9.557801 3200.000000
2 118.16468444201074 118.59047956957374 4.411618398850225 5.517216153202082 4.411618398850225 5.517216153202082 3 SUSCEPTIBLE 5.659425 3200.000000
4 118.18096652574722 118.66318319179035 4.396530506820028 3.5229579477528103 4.396530506820028 3.5229579477528103 3 SUSCEPTIBLE 90.542275 3200.000000
7 118.18564184765845 118.73932809415123 3.4129215244442537 1.7107050013824565 3.4129215244442537 1.7107050013824565 3 SUSCEPTIBLE 95.723064 3200.000000
3 118.27672827820962 118.7524771268461 4.357185625903337 4.533751655120682 4.357185625903337 4.533751655120682 3 SUSCEPTIBLE 5.446412 3200.000000
5 118.37192621842502 118.91797660532058 4.439520494964299 2.4469220184477494 4.439520494964299 2.4469220184477494 3 INFECTIOUS 0.000000 3200.000000
6 118.39834364940992 118.95540304024453 4.4509666233099505 1.3464495992907382 4.4509666233099505 1.3464495992907382 3 SUSCEPTIBLE 93.402309 3200.000000
10 118.42368693581487 119.28628956825354 3.3399799369352974 4.904134360702956 3.3399799369352974 4.904134360702956 3 SUSCEPTIBLE 9.426197 3200.000000
8 118.42403524240072 119.01476486147367 3.364388763484205 2.7862054848955595 3.364388763484205 2.7862054848955595 3 SUSCEPTIBLE 97.604597 3200.000000
2 118.59047956957374 119.01627469713675 4.411618398850225 5.517216153202082 4.411618398850225 5.517216153202082 3 SUSCEPTIBLE 5.700262 3200.000000
4 118.66318319179035 119.14539985783348 4.396530506820028 3.5229579477528103 4.396530506820028 3.5229579477528103 3 SUSCEPTIBLE 92.108903 3200.000000
9 118.67822628363857 119.22585676837811 3.3404948475355836 3.8193988606782847 3.3404948475355836 3.8193988606782847 3 SUSCEPTIBLE 9.557801 3200.000000
7 118.73932809415123 119.29301434064402 3.4129215244442537 1.7107050013824565 3.4129215244442537 1.7107050013824565 3 SUSCEPTIBLE 97.313452 3200.000000
1 118.74147477926662 119.4789994673366 4.35266865823235 6.507922222758388 4.35266865823235 6.507922222758388 3 SUSCEPTIBLE 4.996082 3200.000000
3 118.7524771268461 119.22822597548259 4.357185625903337 4.533751655120682 4.357185625903337 4.533751655120682 3 SUSCEPTIBLE 5.446412 3200.000000
5 118.91797660532058 119.46402699221613 4.439520494964299 2.4469220184477494 4.439520494964299 2.4469220184477494 3 INFECTIOUS 0.000000 3200.000000
6 118.95540304024453 119.51246243107914 4.4509666233099505 1.3464495992907382 4.4509666233099505 1.3464495992907382 3 SUSCEPTIBLE 93.402309 3200.000000
8 119.01476486147367 119.60549448054661 3.364388763484205 2.7862054848955595 3.364388763484205 2.7862054848955595 3 SUSCEPTIBLE 97.604597 3200.000000
2 119.01627469713675 119.44206982469976 4.411618398850225 5.517216153202082 4.411618398850225 5.517216153202082 3 SUSCEPTIBLE 5.741081 3200.000000
4 119.14539985783348 119.62761652387661 4.396530506820028 3.5229579477528103 4.396530506820028 3.5229579477528103 3 SUSCEPTIBLE 93.674807 3200.000000
9 119.22585676837811 119.77348725311765 3.3404948475355836 3.8193988606782847 3.3404948475355836 3.8193988606782847 3 SUSCEPTIBLE 9.557801 3200.000000
3 119.22822597548259 119.70397482411907 4.357185625903337 4.533751655120682 4.357185625903337 4.533751655120682 3 SUSCEPTIBLE 5.528030 3200.000000
10 119.28628956825354 120.1488922006922 3.3399799369352974 4.904134360702956 3.3399799369352974 4.904134360702956 3 SUSCEPTIBLE 9.574708 3200.000000
7 119.29301434064402 119.84670058713681 3.4129215244442537 1.7107050013824565 3.4129215244442537 1.7107050013824565 3 SUSCEPTIBLE 100.492022 3200.000000
2 119.44206982469976 119.86786495226276 4.411618398850225 5.517216153202082 4.411618398850225 5.517216153202082 3 SUSCEPTIBLE 5.781880 3200.000000
5 119.46402699221613 120.01007737911169 4.439520494964299 2.4469220184477494 4.439520494964299 2.4469220184477494 3 INFECTIOUS 0.000000 3200.000000
1 119.4789994673366 120.21652415540659 4.35266865823235 6.507922222758388 4.35266865823235 6.507922222758388 3 SUSCEPTIBLE 5.077700 3200.000000
6 119.51246243107914 120.06952182191375 4.4509666233099505 1.3464495992907382 4.4509666233099505 1.3464495992907382 3 SUSCEPTIBLE 93.402309 3200.000000
8 119.60549448054661 120.19622409961956 3.364388763484205 2.7862054848955595 3.364388763484205 2.7862054848955595 3 SUSCEPTIBLE 99.226204 3200.000000
4 119.62761652387661 120.10983318991974 4.396530506820028 3.5229579477528103 4.396530506820028 3.5229579477528103 3 SUSCEPTIBLE 93.674807 3200.000000
3 119.70397482411907 120.17972367275556 4.357185625903337 4.533751655120682 4.357185625903337 4.533751655120682 3 SUSCEPTIBLE 5.568811 3200.000000
9 119.77348725311765 120.3211177378572 3.3404948475355836 3.8193988606782847 3.3404948475355836 3.8193988606782847 3 SUSCEPTIBLE 9.557801 3200.000000
7 119.84670058713681 120.4003868336296 3.4129215244442537 1.7107050013824565 3.4129215244442537 1.7107050013824565 3 SUSCEPTIBLE 100.492022 3200.000000
2 119.86786495226276 120.29366007982577 4.411618398850225 5.517216153202082 4.411618398850225 5.517216153202082 3 SUSCEPTIBLE 5.822661 3200.000000
5 120.01007737911169 120.55612776600725 4.439520494964299 2.4469220184477494 4.439520494964299 2.4469220184477494 3 INFECTIOUS 0.000000 3200.000000
6 120.06952182191375 120.62658121274836 4.4509666233099505 1.3464495992907382 4.4509666233099505 1.3464495992907382 3 SUSCEPTIBLE 96.577943 3200.000000
4 120.10983318991974 120.59204985596287 4.396530506820028 3.5229579477528103 4.396530506820028 3.5229579477528103 3 SUSCEPTIBLE 93.674807 3200.000000
10 120.1488922006922 121.01149483313087 3.3399799369352974 4.904134360702956 3.3399799369352974 4.904134360702956 3 SUSCEPTIBLE 9.723081 3200.000000
3 120.17972367275556 120.65547252139204 4.357185625903337 4.533751655120682 4.357185625903337 4.533751655120682 3 SUSCEPTIBLE 5.609573 3200.000000
8 120.19622409961956 120.7869537186925 3.364388763484205 2.7862054848955595 3.364388763484205 2.7862054848955595 3 SUSCEPTIBLE 100.847062 3200.000000
1 120.21652415540659 120.95404884347657 4.35266865823235 6.507922222758388 4.35266865823235 6.507922222758388 3 SUSCEPTIBLE 5.077700 3200.000000
2 120.29366007982577 120.71945520738878 4.411618398850225 5.517216153202082 4.411618398850225 5.517216153202082 3 SUSCEPTIBLE 5.822661 3200.000000
9 120.3211177378572 120.86874822259674 3.3404948475355836 3.8193988606782847 3.3404948475355836 3.8193988606782847 3 SUSCEPTIBLE 9.631971 3200.000000
7 120.4003868336296 120.95407308012238 3.4129215244442537 1.7107050013824565 3.4129215244442537 1.7107050013824565 3 SUSCEPTIBLE 100.492022 3200.000000
5 120.55612776600725 121.10217815290281 4.439520494964299 2.4469220184477494 4.439520494964299 2.4469220184477494 3 INFECTIOUS 0.000000 3200.000000
4 120.59204985596287 121.074266522006 4.396530506820028 3.5229579477528103 4.396530506820028 3.5229579477528103 3 SUSCEPTIBLE 93.674807 3200.000000
6 120.62658121274836 121.18364060358297 4.4509666233099505 1.3464495992907382 4.4509666233099505 1.3464495992907382 3 SUSCEPTIBLE 98.164660 3200.000000
3 120.65547252139204 121.13122137002853 4.357185625903337 4.533751655120682 4.357185625903337 4.533751655120682 3 SUSCEPTIBLE 5.650316 3200.000000
2 120.71945520738878 121.14525033495178 4.411618398850225 5.517216153202082 4.411618398850225 5.517216153202082 3 SUSCEPTIBLE 5.822661 3200.000000
8 120.7869537186925 121.37768333776545 3.364388763484205 2.7862054848955595 3.364388763484205 2.7862054848955595 3 SUSCEPTIBLE 102.467171 3200.000000
9 120.86874822259674 121.41637870733628 3.3404948475355836 3.8193988606782847 3.3404948475355836 3.8193988606782847 3 SUSCEPTIBLE 9.780208 3200.000000
1 120.95404884347657 121.69157353154655 4.35266865823235 6.507922222758388 4.35266865823235 6.507922222758388 3 SUSCEPTIBLE 5.077700 3200.000000
7 120.95407308012238 121.50775932661517 3.4129215244442537 1.7107050013824565 3.4129215244442537 1.7107050013824565 3 SUSCEPTIBLE 100.492022 3200.000000
10 121.01149483313087 121.87409746556953 3.3399799369352974 4.904134360702956 3.3399799369352974 4.904134360702956 3 SUSCEPTIBLE 9.723081 3200.000000
4 121.074266522006 121.55648318804913 4.396530506820028 3.5229579477528103 4.396530506820028 3.5229579477528103 3 SUSCEPTIBLE 93.674807 3200.000000
5 121.10217815290281 121.64822853979837 4.439520494964299 2.4469220184477494 4.439520494964299 2.4469220184477494 3 INFECTIOUS 0.000000 3200.000000
3 121.13122137002853 121.60697021866501 4.357185625903337 4.533751655120682 4.357185625903337 4.533751655120682 3 SUSCEPTIBLE 5.650316 3200.000000
2 121.14525033495178 121.57104546251479 4.411618398850225 5.517216153202082 4.411618398850225 5.517216153202082 3 SUSCEPTIBLE 5.822661 3200.000000
6 121.18364060358297 121.74069999441758 4.4509666233099505 1.3464495992907382 4.4509666233099505 1.3464495992907382 3 SUSCEPTIBLE 99.750644 3200.000000
8 121.37768333776545 121.96841295683839 3.364388763484205 2.7862054848955595 3.364388763484205 2.7862054848955595 3 SUSCEPTIBLE 105.705145 3200.000000
9 121.41637870733628 121.96400919207582 3.3404948475355836 3.8193988606782847 3.3404948475355836 3.8193988606782847 3 SUSCEPTIBLE 9.854275 3200.000000
7 121.50775932661517 122.06144557310796 3.4129215244442537 1.7107050013824565 3.4129215244442537 1.7107050013824565 3 SUSCEPTIBLE 100.492022 3200.000000
4 121.55648318804913 122.03869985409226 4.396530506820028 3.5229579477528103 4.396530506820028 3.5229579477528103 3 SUSCEPTIBLE 95.236376 3200.000000
2 121.57104546251479 121.9968405900778 4.411618398850225 5.517216153202082 4.411618398850225 5.517216153202082 3 SUSCEPTIBLE 5.822661 3200.000000
3 121.60697021866501 122.0827190673015 4.357185625903337 4.533751655120682 4.357185625903337 4.533751655120682 3 SUSCEPTIBLE 5.650316 3200.000000
5 121.64822853979837 122.19427892669393 4.439520494964299 2.4469220184477494 4.439520494964299 2.4469220184477494 3 INFECTIOUS 0.000000 3200.000000
1 121.69157353154655 122.42909821961653 4.35266865823235 6.507922222758388 4.35266865823235 6.507922222758388 3 SUSCEPTIBLE 5.118387 3200.000000
6 121.74069999441758 122.29775938525219 4.4509666233099505 1.3464495992907382 4.4509666233099505 1.3464495992907382 3 SUSCEPTIBLE 101.335895 3200.000000
10 121.87409746556953 122.7367000980082 3.3399799369352974 4.904134360702956 3.3399799369352974 4.904134360702956 3 SUSCEPTIBLE 9.723081 3200.000000
9 121.96400919207582 122.51163967681536 3.3404948475355836 3.8193988606782847 3.3404948475355836 3.8193988606782847 3 SUSCEPTIBLE 9.928308 3200.000000
8 121.96841295683839 122.55914257591134 3.364388763484205 2.7862054848955595 3.364388763484205 2.7862054848955595 3 SUSCEPTIBLE 105.705145 3200.000000
2 121.9968405900778 122.4226357176408 4.411618398850225 5.517216153202082 4.411618398850225 5.517216153202082 3 SUSCEPTIBLE 5.822661 3200.000000
4 122.03869985409226 122.52091652013539 4.396530506820028 3.5229579477528103 4.396530506820028 3.5229579477528103 3 SUSCEPTIBLE 98.427616 3200.000000
7 122.06144557310796 122.61513181960075 3.4129215244442537 1.7107050013824565 3.4129215244442537 1.7107050013824565 3 SUSCEPTIBLE 103.730594 3200.000000
3 122.0827190673015 122.55846791593798 4.357185625903337 4.533751655120682 4.357185625903337 4.533751655120682 3 SUSCEPTIBLE 5.650316 3200.000000
5 122.19427892669393 122.74032931358948 4.439520494964299 2.4469220184477494 4.439520494964299 2.4469220184477494 3 INFECTIOUS 0.000000 3200.000000
6 122.29775938525219 122.8548187760868 4.4509666233099505 1.3464495992907382 4.4509666233099505 1.3464495992907382 3 SUSCEPTIBLE 101.335895 3200.000000
2 122.4226357176408 122.84843084520381 4.411618398850225 5.517216153202082 4.411618398850225 5.517216153202082 3 SUSCEPTIBLE 5.903978 3200.000000
1 122.42909821961653 123.16662290768652 4.35266865823235 6.507922222758388 4.35266865823235 6.507922222758388 3 SUSCEPTIBLE 5.199704 3200.000000
9 122.51163967681536 123.0592701615549 3.3404948475355836 3.8193988606782847 3.3404948475355836 3.8193988606782847 3 SUSCEPTIBLE 9.928308 3200.000000
4 122.52091652013539 123.00313318617852 4.396530506820028 3.5229579477528103 4.396530506820028 3.5229579477528103 3 SUSCEPTIBLE 100.057256 3200.000000
3 122.55846791593798 123.03421676457447 4.357185625903337 4.533751655120682 4.357185625903337 4.533751655120682 3 SUSCEPTIBLE 5.650316 3200.000000
8 122.55914257591134 123.14987219498428 3.364388763484205 2.7862054848955595 3.364388763484205 2.7862054848955595 3 SUSCEPTIBLE 105.705145 3200.000000
7 122.61513181960075 123.16881806609354 3.4129215244442537 1.7107050013824565 3.4129215244442537 1.7107050013824565 3 SUSCEPTIBLE 105.383883 3200.000000
10 122.7367000980082 123.59930273044687 3.3399799369352974 4.904134360702956 3.3399799369352974 4.904134360702956 3 SUSCEPTIBLE 9.797046 3200.000000
5 122.74032931358948 123.28637970048504 4.439520494964299 2.4469220184477494 4.439520494964299 2.4469220184477494 3 INFECTIOUS 0.000000 3200.000000
2 122.84843084520381 123.27422597276681 4.411618398850225 5.517216153202082 4.411618398850225 5.517216153202082 3 SUSCEPTIBLE 5.944608 3200.000000
6 122.8548187760868 123.41187816692141 4.4509666233099505 1.3464495992907382 4.4509666233099505 1.3464495992907382 3 SUSCEPTIBLE 101.335895 3200.000000
4 123.00313318617852 123.48534985222165 4.396530506820028 3.5229579477528103 4.396530506820028 3.5229579477528103 3 SUSCEPTIBLE 101.686142 3200.000000
3 123.03421676457447 123.50996561321095 4.357185625903337 4.533751655120682 4.357185625903337 4.533751655120682 3 SUSCEPTIBLE 5.690946 3200.000000
9 123.0592701615549 123.60690064629445 3.3404948475355836 3.8193988606782847 3.3404948475355836 3.8193988606782847 3 SUSCEPTIBLE 9.928308 3200.000000
8 123.14987219498428 123.74060181405723 3.364388763484205 2.7862054848955595 3.364388763484205 2.7862054848955595 3 SUSCEPTIBLE 105.705145 3200.000000
1 123.16662290768652 123.9041475957565 4.35266865823235 6.507922222758388 4.35266865823235 6.507922222758388 3 SUSCEPTIBLE 5.240334 3200.000000
7 123.16881806609354 123.72250431258632 3.4129215244442537 1.7107050013824565 3.4129215244442537 1.7107050013824565 3 SUSCEPTIBLE 107.036408 3200.000000
2 123.27422597276681 123.70002110032982 4.411618398850225 5.517216153202082 4.411618398850225 5.517216153202082 3 SUSCEPTIBLE 5.985219 3200.000000
5 123.28637970048504 123.8324300873806 4.439520494964299 2.4469220184477494 4.439520494964299 2.4469220184477494 3 INFECTIOUS 0.000000 3200.000000
6 123.41187816692141 123.96893755775602 4.4509666233099505 1.3464495992907382 4.4509666233099505 1.3464495992907382 3 SUSCEPTIBLE 101.335895 3200.000000
4 123.48534985222165 123.96756651826477 4.396530506820028 3.5229579477528103 4.396530506820028 3.5229579477528103 3 SUSCEPTIBLE 101.686142 3200.000000
3 123.50996561321095 123.98571446184744 4.357185625903337 4.533751655120682 4.357185625903337 4.533751655120682 3 SUSCEPTIBLE 5.731557 3200.000000
10 123.59930273044687 124.46190536288553 3.3399799369352974 4.904134360702956 3.3399799369352974 4.904134360702956 3 SUSCEPTIBLE 9.944872 3200.000000
9 123.60690064629445 124.15453113103399 3.3404948475355836 3.8193988606782847 3.3404948475355836 3.8193988606782847 3 SUSCEPTIBLE 9.928308 3200.000000
2 123.70002110032982 124.12581622789283 4.411618398850225 5.517216153202082 4.411618398850225 5.517216153202082 3 SUSCEPTIBLE 6.025812 3200.000000
7 123.72250431258632 124.27619055907911 3.4129215244442537 1.7107050013824565 3.4129215244442537 1.7107050013824565 3 SUSCEPTIBLE 108.688170 3200.000000
8 123.74060181405723 124.33133143313017 3.364388763484205 2.7862054848955595 3.364388763484205 2.7862054848955595 3 SUSCEPTIBLE 107.389413 3200.000000
5 123.8324300873806 124.37848047427616 4.439520494964299 2.4469220184477494 4.439520494964299 2.4469220184477494 3 INFECTIOUS 0.000000 3200.000000
1 123.9041475957565 124.64167228382648 4.35266865823235 6.507922222758388 4.35266865823235 6.507922222758388 3 SUSCEPTIBLE 5.280945 3200.000000
4 123.96756651826477 124.4497831843079 4.396530506820028 3.5229579477528103 4.396530506820028 3.5229579477528103 3 SUSCEPTIBLE 101.686142 3200.000000
6 123.96893755775602 124.52599694859063 4.4509666233099505 1.3464495992907382 4.4509666233099505 1.3464495992907382 3 SUSCEPTIBLE 102.986894 3200.000000
3 123.98571446184744 124.46146331048392 4.357185625903337 4.533751655120682 4.357185625903337 4.533751655120682 3 SUSCEPTIBLE 5.772150 3200.000000
2 124.12581622789283 124.55161135545583 4.411618398850225 5.517216153202082 4.411618398850225 5.517216153202082 3 SUSCEPTIBLE 6.025812 3200.000000
9 124.15453113103399 124.70216161577353 3.3404948475355836 3.8193988606782847 3.3404948475355836 3.8193988606782847 3 SUSCEPTIBLE 10.002135 3200.000000
7 124.27619055907911 124.8298768055719 3.4129215244442537 1.7107050013824565 3.4129215244442537 1.7107050013824565 3 SUSCEPTIBLE 108.688170 3200.000000
8 124.33133143313017 124.92206105220312 3.364388763484205 2.7862054848955595 3.364388763484205 2.7862054848955595 3 SUSCEPTIBLE 109.072903 3200.000000
5 124.37848047427616 124.92453086117172 4.439520494964299 2.4469220184477494 4.439520494964299 2.4469220184477494 3 INFECTIOUS 0.000000 3200.000000
4 124.4497831843079 124.93199985035103 4.396530506820028 3.5229579477528103 4.396530506820028 3.5229579477528103 3 SUSCEPTIBLE 101.686142 3200.000000
3 124.46146331048392 124.9372121591204 4.357185625903337 4.533751655120682 4.357185625903337 4.533751655120682 3 SUSCEPTIBLE 5.853279 3200.000000
10 124.46190536288553 125.3245079953242 3.3399799369352974 4.904134360702956 3.3399799369352974 4.904134360702956 3 SUSCEPTIBLE 10.092562 3200.000000
6 124.52599694859063 125.08305633942524 4.4509666233099505 1.3464495992907382 4.4509666233099505 1.3464495992907382 3 SUSCEPTIBLE 106.286603 3200.000000
2 124.55161135545583 124.97740648301884 4.411618398850225 5.517216153202082 4.411618398850225 5.517216153202082 3 SUSCEPTIBLE 6.025812 3200.000000
1 124.64167228382648 125.37919697189646 4.35266865823235 6.507922222758388 4.35266865823235 6.507922222758388 3 SUSCEPTIBLE 5.280945 3200.000000
9 124.70216161577353 125.24979210051308 3.3404948475355836 3.8193988606782847 3.3404948475355836 3.8193988606782847 3 SUSCEPTIBLE 10.075929 3200.000000
7 124.8298768055719 125.38356305206469 3.4129215244442537 1.7107050013824565 3.4129215244442537 1.7107050013824565 3 SUSCEPTIBLE 108.688170 3200.000000
8 124.92206105220312 125.51279067127606 3.364388763484205 2.7862054848955595 3.364388763484205 2.7862054848955595 3 SUSCEPTIBLE 112.437550 3200.000000
5 124.92453086117172 125.47058124806728 4.439520494964299 2.4469220184477494 4.439520494964299 2.4469220184477494 3 INFECTIOUS 0.000000 3200.000000
4 124.93199985035103 125.41421651639416 4.396530506820028 3.5229579477528103 4.396530506820028 3.5229579477528103 3 SUSCEPTIBLE 101.686142 3200.000000
3 124.9372121591204 125.41296100775689 4.357185625903337 4.533751655120682 4.357185625903337 4.533751655120682 3 SUSCEPTIBLE 5.853279 3200.000000
2 124.97740648301884 125.40320161058185 4.411618398850225 5.517216153202082 4.411618398850225 5.517216153202082 3 SUSCEPTIBLE 6.025812 3200.000000
6 125.08305633942524 125.64011573025985 4.4509666233099505 1.3464495992907382 4.4509666233099505 1.3464495992907382 3 SUSCEPTIBLE 107.935315 3200.000000
9 125.24979210051308 125.79742258525262 3.3404948475355836 3.8193988606782847 3.3404948475355836 3.8193988606782847 3 SUSCEPTIBLE 10.223414 3200.000000
10 125.3245079953242 126.18711062776286 3.3399799369352974 4.904134360702956 3.3399799369352974 4.904134360702956 3 SUSCEPTIBLE 10.092562 3200.000000
1 125.37919697189646 126.11672165996644 4.35266865823235 6.507922222758388 4.35266865823235 6.507922222758388 3 SUSCEPTIBLE 5.280945 3200.000000
7 125.38356305206469 125.93724929855748 3.4129215244442537 1.7107050013824565 3.4129215244442537 1.7107050013824565 3 SUSCEPTIBLE 108.688170 3200.000000
2 125.40320161058185 125.82899673814485 4.411618398850225 5.517216153202082 4.411618398850225 5.517216153202082 3 SUSCEPTIBLE 6.025812 3200.000000
3 125.41296100775689 125.88870985639338 4.357185625903337 4.533751655120682 4.357185625903337 4.533751655120682 3 SUSCEPTIBLE 5.853279 3200.000000
4 125.41421651639416 125.89643318243729 4.396530506820028 3.5229579477528103 4.396530506820028 3.5229579477528103 3 SUSCEPTIBLE 103.310519 3200.000000
5 125.47058124806728 126.01663163496283 4.439520494964299 2.4469220184477494 4.439520494964299 2.4469220184477494 3 INFECTIOUS 0.000000 3200.000000
8 125.51279067127606 126.10352029034901 3.364388763484205 2.7862054848955595 3.364388763484205 2.7862054848955595 3 SUSCEPTIBLE 114.118707 3200.000000
6 125.64011573025985 126.19717512109446 4.4509666233099505 1.3464495992907382 4.4509666233099505 1.3464495992907382 3 SUSCEPTIBLE 109.583265 3200.000000
9 125.79742258525262 126.34505306999216 3.3404948475355836 3.8193988606782847 3.3404948475355836 3.8193988606782847 3 SUSCEPTIBLE 10.297105 3200.000000
2 125.82899673814485 126.25479186570786 4.411618398850225 5.517216153202082 4.411618398850225 5.517216153202082 3 SUSCEPTIBLE 6.025812 3200.000000
3 125.88870985639338 126.36445870502986 4.357185625903337 4.533751655120682 4.357185625903337 4.533751655120682 3 SUSCEPTIBLE 5.853279 3200.000000
4 125.89643318243729 126.37864984848042 4.396530506820028 3.5229579477528103 4.396530506820028 3.5229579477528103 3 SUSCEPTIBLE 104.934145 3200.000000
7 125.93724929855748 126.49093554505026 3.4129215244442537 1.7107050013824565 3.4129215244442537 1.7107050013824565 3 SUSCEPTIBLE 110.335359 3200.000000
5 126.01663163496283 126.5626820218584 4.439520494964299 2.4469220184477494 4.439520494964299 2.4469220184477494 3 INFECTIOUS 0.000000 3200.000000
8 126.10352029034901 126.69424990942196 3.364388763484205 2.7862054848955595 3.364388763484205 2.7862054848955595 3 SUSCEPTIBLE 114.118707 3200.000000
1 126.11672165996644 126.85424634803643 4.35266865823235 6.507922222758388 4.35266865823235 6.507922222758388 3 SUSCEPTIBLE 5.361925 3200.000000
10 126.18711062776286 127.04971326020153 3.3399799369352974 4.904134360702956 3.3399799369352974 4.904134360702956 3 SUSCEPTIBLE 10.092562 3200.000000
6 126.19717512109446 126.75423451192907 4.4509666233099505 1.3464495992907382 4.4509666233099505 1.3464495992907382 3 SUSCEPTIBLE 109.583265 3200.000000
2 126.25479186570786 126.68058699327086 4.411618398850225 5.517216153202082 4.411618398850225 5.517216153202082 3 SUSCEPTIBLE 6.066292 3200.000000
9 126.34505306999216 126.8926835547317 3.3404948475355836 3.8193988606782847 3.3404948475355836 3.8193988606782847 3 SUSCEPTIBLE 10.297105 3200.000000
3 126.36445870502986 126.84020755366635 4.357185625903337 4.533751655120682 4.357185625903337 4.533751655120682 3 SUSCEPTIBLE 5.853279 3200.000000
4 126.37864984848042 126.86086651452355 4.396530506820028 3.5229579477528103 4.396530506820028 3.5229579477528103 3 SUSCEPTIBLE 106.627288 3200.000000
7 126.49093554505026 127.04462179154305 3.4129215244442537 1.7107050013824565 3.4129215244442537 1.7107050013824565 3 SUSCEPTIBLE 113.767954 3200.000000
5 126.5626820218584 127.10873240875395 4.439520494964299 2.4469220184477494 4.439520494964299 2.4469220184477494 3 INFECTIOUS 0.000000 3200.000000
2 126.68058699327086 127.10638212083387 4.411618398850225 5.517216153202082 4.411618398850225 5.517216153202082 3 SUSCEPTIBLE 6.106754 3200.000000
8 126.69424990942196 127.2849795284949 3.364388763484205 2.7862054848955595 3.364388763484205 2.7862054848955595 3 SUSCEPTIBLE 114.118707 3200.000000
6 126.75423451192907 127.31129390276368 4.4509666233099505 1.3464495992907382 4.4509666233099505 1.3464495992907382 3 SUSCEPTIBLE 109.583265 3200.000000
3 126.84020755366635 127.31595640230283 4.357185625903337 4.533751655120682 4.357185625903337 4.533751655120682 3 SUSCEPTIBLE 5.893722 3200.000000
1 126.85424634803643 127.59177103610641 4.35266865823235 6.507922222758388 4.35266865823235 6.507922222758388 3 SUSCEPTIBLE 5.442829 3200.000000
4 126.86086651452355 127.34308318056668 4.396530506820028 3.5229579477528103 4.396530506820028 3.5229579477528103 3 SUSCEPTIBLE 110.011227 3200.000000
9 126.8926835547317 127.44031403947125 3.3404948475355836 3.8193988606782847 3.3404948475355836 3.8193988606782847 3 SUSCEPTIBLE 10.297105 3200.000000
7 127.04462179154305 127.59830803803584 3.4129215244442537 1.7107050013824565 3.4129215244442537 1.7107050013824565 3 SUSCEPTIBLE 115.483062 3200.000000
10 127.04971326020153 127.9123158926402 3.3399799369352974 4.904134360702956 3.3399799369352974 4.904134360702956 3 SUSCEPTIBLE 10.239774 3200.000000
2 127.10638212083387 127.53217724839688 4.411618398850225 5.517216153202082 4.411618398850225 5.517216153202082 3 SUSCEPTIBLE 6.147197 3200.000000
5 127.10873240875395 127.65478279564951 4.439520494964299 2.4469220184477494 4.439520494964299 2.4469220184477494 3 INFECTIOUS 0.000000 3200.000000
8 127.2849795284949 127.87570914756785 3.364388763484205 2.7862054848955595 3.364388763484205 2.7862054848955595 3 SUSCEPTIBLE 114.118707 3200.000000
6 127.31129390276368 127.86835329359829 4.4509666233099505 1.3464495992907382 4.4509666233099505 1.3464495992907382 3 SUSCEPTIBLE 109.583265 3200.000000
3 127.31595640230283 127.79170525093932 4.357185625903337 4.533751655120682 4.357185625903337 4.533751655120682 3 SUSCEPTIBLE 5.934146 3200.000000
4 127.34308318056668 127.82529984660981 4.396530506820028 3.5229579477528103 4.396530506820028 3.5229579477528103 3 SUSCEPTIBLE 110.011227 3200.000000
9 127.44031403947125 127.98794452421079 3.3404948475355836 3.8193988606782847 3.3404948475355836 3.8193988606782847 3 SUSCEPTIBLE 10.297105 3200.000000
2 127.53217724839688 127.95797237595988 4.411618398850225 5.517216153202082 4.411618398850225 5.517216153202082 3 SUSCEPTIBLE 6.187621 3200.000000
1 127.59177103610641 128.32929572417638 4.35266865823235 6.507922222758388 4.35266865823235 6.507922222758388 3 SUSCEPTIBLE 5.483253 3200.000000
7 127.59830803803584 128.15199428452863 3.4129215244442537 1.7107050013824565 3.4129215244442537 1.7107050013824565 3 SUSCEPTIBLE 117.197378 3200.000000
5 127.65478279564951 128.20083318254507 4.439520494964299 2.4469220184477494 4.439520494964299 2.4469220184477494 3 INFECTIOUS 0.000000 3200.000000
3 127.79170525093932 128.2674540995758 4.357185625903337 4.533751655120682 4.357185625903337 4.533751655120682 3 SUSCEPTIBLE 5.974552 3200.000000
4 127.82529984660981 128.30751651265294 4.396530506820028 3.5229579477528103 4.396530506820028 3.5229579477528103 3 SUSCEPTIBLE 110.011227 3200.000000
6 127.86835329359829 128.4254126844329 4.4509666233099505 1.3464495992907382 4.4509666233099505 1.3464495992907382 3 SUSCEPTIBLE 111.296789 3200.000000
8 127.87570914756785 128.46643876664078 3.364388763484205 2.7862054848955595 3.364388763484205 2.7862054848955595 3 SUSCEPTIBLE 115.865347 3200.000000
10 127.9123158926402 128.77491852507887 3.3399799369352974 4.904134360702956 3.3399799369352974 4.904134360702956 3 SUSCEPTIBLE 10.386851 3200.000000
2 127.95797237595988 128.38376750352288 4.411618398850225 5.517216153202082 4.411618398850225 5.517216153202082 3 SUSCEPTIBLE 6.228027 3200.000000
9 127.98794452421079 128.53557500895033 3.3404948475355836 3.8193988606782847 3.3404948475355836 3.8193988606782847 3 SUSCEPTIBLE 10.297105 3200.000000
7 128.15199428452863 128.70568053102141 3.4129215244442537 1.7107050013824565 3.4129215244442537 1.7107050013824565 3 SUSCEPTIBLE 117.197378 3200.000000
5 128.20083318254507 128.74688356944063 4.439520494964299 2.4469220184477494 4.439520494964299 2.4469220184477494 3 INFECTIOUS 0.000000 3200.000000
3 128.2674540995758 128.74320294821226 4.357185625903337 4.533751655120682 4.357185625903337 4.533751655120682 3 SUSCEPTIBLE 6.014938 3200.000000
4 128.30751651265294 128.78973317869608 4.396530506820028 3.5229579477528103 4.396530506820028 3.5229579477528103 3 SUSCEPTIBLE 110.011227 3200.000000
1 128.32929572417638 129.06682041224636 4.35266865823235 6.507922222758388 4.35266865823235 6.507922222758388 3 SUSCEPTIBLE 5.483253 3200.000000
2 128.38376750352288 128.80956263108587 4.411618398850225 5.517216153202082 4.411618398850225 5.517216153202082 3 SUSCEPTIBLE 6.228027 3200.000000
6 128.4254126844329 128.9824720752675 4.4509666233099505 1.3464495992907382 4.4509666233099505 1.3464495992907382 3 SUSCEPTIBLE 114.721462 3200.000000
8 128.46643876664078 129.0571683857137 3.364388763484205 2.7862054848955595 3.364388763484205 2.7862054848955595 3 SUSCEPTIBLE 119.356206 3200.000000
9 128.53557500895033 129.08320549368986 3.3404948475355836 3.8193988606782847 3.3404948475355836 3.8193988606782847 3 SUSCEPTIBLE 10.444046 3200.000000
7 128.70568053102141 129.2593667775142 3.4129215244442537 1.7107050013824565 3.4129215244442537 1.7107050013824565 3 SUSCEPTIBLE 117.197378 3200.000000
3 128.74320294821226 129.21895179684873 4.357185625903337 4.533751655120682 4.357185625903337 4.533751655120682 3 SUSCEPTIBLE 6.055307 3200.000000
5 128.74688356944063 129.29293395633619 4.439520494964299 2.4469220184477494 4.439520494964299 2.4469220184477494 3 INFECTIOUS 0.000000 3200.000000
10 128.77491852507887 129.63752115751754 3.3399799369352974 4.904134360702956 3.3399799369352974 4.904134360702956 3 SUSCEPTIBLE 10.460339 3200.000000
4 128.78973317869608 129.27194984473923 4.396530506820028 3.5229579477528103 4.396530506820028 3.5229579477528103 3 SUSCEPTIBLE 110.011227 3200.000000
2 128.80956263108587 129.23535775864886 4.411618398850225 5.517216153202082 4.411618398850225 5.517216153202082 3 SUSCEPTIBLE 6.228027 3200.000000
6 128.9824720752675 129.53953146610212 4.4509666233099505 1.3464495992907382 4.4509666233099505 1.3464495992907382 3 SUSCEPTIBLE 116.432612 3200.000000
8 129.0571683857137 129.64789800478664 3.364388763484205 2.7862054848955595 3.364388763484205 2.7862054848955595 3 SUSCEPTIBLE 121.100426 3200.000000
1 129.06682041224636 129.80434510031634 4.35266865823235 6.507922222758388 4.35266865823235 6.507922222758388 3 SUSCEPTIBLE 5.483253 3200.000000
9 129.08320549368986 129.6308359784294 3.3404948475355836 3.8193988606782847 3.3404948475355836 3.8193988606782847 3 SUSCEPTIBLE 10.517466 3200.000000
3 129.21895179684873 129.6947006454852 4.357185625903337 4.533751655120682 4.357185625903337 4.533751655120682 3 SUSCEPTIBLE 6.055307 3200.000000
2 129.23535775864886 129.66115288621185 4.411618398850225 5.517216153202082 4.411618398850225 5.517216153202082 3 SUSCEPTIBLE 6.228027 3200.000000
7 129.2593667775142 129.813053024007 3.4129215244442537 1.7107050013824565 3.4129215244442537 1.7107050013824565 3 SUSCEPTIBLE 117.197378 3200.000000
4 129.27194984473923 129.75416651078237 4.396530506820028 3.5229579477528103 4.396530506820028 3.5229579477528103 3 SUSCEPTIBLE 111.698122 3200.000000
5 129.29293395633619 129.83898434323174 4.439520494964299 2.4469220184477494 4.439520494964299 2.4469220184477494 3 INFECTIOUS 0.000000 3200.000000
6 129.53953146610212 130.09659085693673 4.4509666233099505 1.3464495992907382 4.4509666233099505 1.3464495992907382 3 SUSCEPTIBLE 118.142972 3200.000000
9 129.6308359784294 130.17846646316892 3.3404948475355836 3.8193988606782847 3.3404948475355836 3.8193988606782847 3 SUSCEPTIBLE 10.664203 3200.000000
10 129.63752115751754 130.5001237899562 3.3399799369352974 4.904134360702956 3.3399799369352974 4.904134360702956 3 SUSCEPTIBLE 10.460339 3200.000000
8 129.64789800478664 130.23862762385957 3.364388763484205 2.7862054848955595 3.364388763484205 2.7862054848955595 3 SUSCEPTIBLE 122.843840 3200.000000
2 129.66115288621185 130.08694801377484 4.411618398850225 5.517216153202082 4.411618398850225 5.517216153202082 3 SUSCEPTIBLE 6.228027 3200.000000
3 129.6947006454852 130.17044949412167 4.357185625903337 4.533751655120682 4.357185625903337 4.533751655120682 3 SUSCEPTIBLE 6.055307 3200.000000
4 129.75416651078237 130.2363831768255 4.396530506820028 3.5229579477528103 4.396530506820028 3.5229579477528103 3 SUSCEPTIBLE 113.384238 3200.000000
1 129.80434510031634 130.54186978838632 4.35266865823235 6.507922222758388 4.35266865823235 6.507922222758388 3 SUSCEPTIBLE 5.523566 3200.000000
7 129.813053024007 130.36673927049978 3.4129215244442537 1.7107050013824565 3.4129215244442537 1.7107050013824565 3 SUSCEPTIBLE 118.906947 3200.000000
5 129.83898434323174 130.3850347301273 4.439520494964299 2.4469220184477494 4.439520494964299 2.4469220184477494 3 INFECTIOUS 0.000000 3200.000000
2 130.08694801377484 130.51274314133784 4.411618398850225 5.517216153202082 4.411618398850225 5.517216153202082 3 SUSCEPTIBLE 6.268320 3200.000000
6 130.09659085693673 130.65365024777134 4.4509666233099505 1.3464495992907382 4.4509666233099505 1.3464495992907382 3 SUSCEPTIBLE 118.142972 3200.000000
3 130.17044949412167 130.64619834275814 4.357185625903337 4.533751655120682 4.357185625903337 4.533751655120682 3 SUSCEPTIBLE 6.055307 3200.000000
9 130.17846646316892 130.72609694790845 3.3404948475355836 3.8193988606782847 3.3404948475355836 3.8193988606782847 3 SUSCEPTIBLE 10.664203 3200.000000
4 130.2363831768255 130.71859984286866 4.396530506820028 3.5229579477528103 4.396530506820028 3.5229579477528103 3 SUSCEPTIBLE 115.139841 3200.000000
8 130.23862762385957 130.8293572429325 3.364388763484205 2.7862054848955595 3.364388763484205 2.7862054848955595 3 SUSCEPTIBLE 122.843840 3200.000000
7 130.36673927049978 130.92042551699257 3.4129215244442537 1.7107050013824565 3.4129215244442537 1.7107050013824565 3 SUSCEPTIBLE 120.685994 3200.000000
5 130.3850347301273 130.93108511702286 4.439520494964299 2.4469220184477494 4.439520494964299 2.4469220184477494 3 INFECTIOUS 0.000000 3200.000000
10 130.5001237899562 131.36272642239487 3.3399799369352974 4.904134360702956 3.3399799369352974 4.904134360702956 3 SUSCEPTIBLE 10.533622 3200.000000
2 130.51274314133784 130.93853826890083 4.411618398850225 5.517216153202082 4.411618398850225 5.517216153202082 3 SUSCEPTIBLE 6.308595 3200.000000
1 130.54186978838632 131.2793944764563 4.35266865823235 6.507922222758388 4.35266865823235 6.507922222758388 3 SUSCEPTIBLE 5.604134 3200.000000
3 130.64619834275814 131.1219471913946 4.357185625903337 4.533751655120682 4.357185625903337 4.533751655120682 3 SUSCEPTIBLE 6.055307 3200.000000
6 130.65365024777134 131.21070963860595 4.4509666233099505 1.3464495992907382 4.4509666233099505 1.3464495992907382 3 SUSCEPTIBLE 118.142972 3200.000000
4 130.71859984286866 131.2008165089118 4.396530506820028 3.5229579477528103 4.396530506820028 3.5229579477528103 3 SUSCEPTIBLE 116.894633 3200.000000
9 130.72609694790845 131.27372743264797 3.3404948475355836 3.8193988606782847 3.3404948475355836 3.8193988606782847 3 SUSCEPTIBLE 10.664203 3200.000000
8 130.8293572429325 131.42008686200543 3.364388763484205 2.7862054848955595 3.364388763484205 2.7862054848955595 3 SUSCEPTIBLE 122.843840 3200.000000
7 130.92042551699257 131.47411176348535 3.4129215244442537 1.7107050013824565 3.4129215244442537 1.7107050013824565 3 SUSCEPTIBLE 124.241621 3200.000000
5 130.93108511702286 131.47713550391842 4.439520494964299 2.4469220184477494 4.439520494964299 2.4469220184477494 3 INFECTIOUS 0.000000 3200.000000
2 130.93853826890083 131.36433339646382 4.411618398850225 5.517216153202082 4.411618398850225 5.517216153202082 3 SUSCEPTIBLE 6.348852 3200.000000
3 131.1219471913946 131.59769604003108 4.357185625903337 4.533751655120682 4.357185625903337 4.533751655120682 3 SUSCEPTIBLE 6.095563 3200.000000
4 131.2008165089118 131.68303317495494 4.396530506820028 3.5229579477528103 4.396530506820028 3.5229579477528103 3 SUSCEPTIBLE 118.648615 3200.000000
6 131.21070963860595 131.76776902944056 4.4509666233099505 1.3464495992907382 4.4509666233099505 1.3464495992907382 3 SUSCEPTIBLE 118.142972 3200.000000
9 131.27372743264797 131.8213579173875 3.3404948475355836 3.8193988606782847 3.3404948475355836 3.8193988606782847 3 SUSCEPTIBLE 10.664203 3200.000000
1 131.2793944764563 132.01691916452629 4.35266865823235 6.507922222758388 4.35266865823235 6.507922222758388 3 SUSCEPTIBLE 5.684629 3200.000000
10 131.36272642239487 132.22532905483354 3.3399799369352974 4.904134360702956 3.3399799369352974 4.904134360702956 3 SUSCEPTIBLE 10.680089 3200.000000
2 131.36433339646382 131.7901285240268 4.411618398850225 5.517216153202082 4.411618398850225 5.517216153202082 3 SUSCEPTIBLE 6.389089 3200.000000
8 131.42008686200543 132.01081648107836 3.364388763484205 2.7862054848955595 3.364388763484205 2.7862054848955595 3 SUSCEPTIBLE 122.843840 3200.000000
7 131.47411176348535 132.02779800997814 3.4129215244442537 1.7107050013824565 3.4129215244442537 1.7107050013824565 3 SUSCEPTIBLE 126.018202 3200.000000
5 131.47713550391842 132.02318589081398 4.439520494964299 2.4469220184477494 4.439520494964299 2.4469220184477494 3 INFECTIOUS 0.000000 3200.000000
3 131.59769604003108 132.07344488866755 4.357185625903337 4.533751655120682 4.357185625903337 4.533751655120682 3 SUSCEPTIBLE 6.135801 3200.000000
4 131.68303317495494 132.1652498409981 4.396530506820028 3.5229579477528103 4.396530506820028 3.5229579477528103 3 SUSCEPTIBLE 118.648615 3200.000000
6 131.76776902944056 132.32482842027517 4.4509666233099505 1.3464495992907382 4.4509666233099505 1.3464495992907382 3 SUSCEPTIBLE 119.918732 3200.000000
2 131.7901285240268 132.2159236515898 4.411618398850225 5.517216153202082 4.411618398850225 5.517216153202082 3 SUSCEPTIBLE 6.429309 3200.000000
9 131.8213579173875 132.36898840212703 3.3404948475355836 3.8193988606782847 3.3404948475355836 3.8193988606782847 3 SUSCEPTIBLE 10.664203 3200.000000
8 132.01081648107836 132.6015461001513 3.364388763484205 2.7862054848955595 3.364388763484205 2.7862054848955595 3 SUSCEPTIBLE 126.460453 3200.000000
1 132.01691916452629 132.75444385259627 4.35266865823235 6.507922222758388 4.35266865823235 6.507922222758388 3 SUSCEPTIBLE 5.684629 3200.000000
5 132.02318589081398 132.56923627770954 4.439520494964299 2.4469220184477494 4.439520494964299 2.4469220184477494 3 INFECTIOUS 0.000000 3200.000000
7 132.02779800997814 132.58148425647093 3.4129215244442537 1.7107050013824565 3.4129215244442537 1.7107050013824565 3 SUSCEPTIBLE 126.018202 3200.000000
3 132.07344488866755 132.54919373730402 4.357185625903337 4.533751655120682 4.357185625903337 4.533751655120682 3 SUSCEPTIBLE 6.216221 3200.000000
4 132.1652498409981 132.64746650704123 4.396530506820028 3.5229579477528103 4.396530506820028 3.5229579477528103 3 SUSCEPTIBLE 118.648615 3200.000000
2 132.2159236515898 132.6417187791528 4.411618398850225 5.517216153202082 4.411618398850225 5.517216153202082 3 SUSCEPTIBLE 6.429309 3200.000000
10 132.22532905483354 133.0879316872722 3.3399799369352974 4.904134360702956 3.3399799369352974 4.904134360702956 3 SUSCEPTIBLE 10.826420 3200.000000
6 132.32482842027517 132.88188781110978 4.4509666233099505 1.3464495992907382 4.4509666233099505 1.3464495992907382 3 SUSCEPTIBLE 121.693673 3200.000000
9 132.36898840212703 132.91661888686656 3.3404948475355836 3.8193988606782847 3.3404948475355836 3.8193988606782847 3 SUSCEPTIBLE 10.737352 3200.000000
3 132.54919373730402 133.0249425859405 4.357185625903337 4.533751655120682 4.357185625903337 4.533751655120682 3 SUSCEPTIBLE 6.256403 3200.000000
5 132.56923627770954 133.1152866646051 4.439520494964299 2.4469220184477494 4.439520494964299 2.4469220184477494 3 INFECTIOUS 0.000000 3200.000000
7 132.58148425647093 133.13517050296372 3.4129215244442537 1.7107050013824565 3.4129215244442537 1.7107050013824565 3 SUSCEPTIBLE 126.018202 3200.000000
8 132.6015461001513 133.19227571922423 3.364388763484205 2.7862054848955595 3.364388763484205 2.7862054848955595 3 SUSCEPTIBLE 128.267506 3200.000000
2 132.6417187791528 133.0675139067158 4.411618398850225 5.517216153202082 4.411618398850225 5.517216153202082 3 SUSCEPTIBLE 6.429309 3200.000000
4 132.64746650704123 133.12968317308437 4.396530506820028 3.5229579477528103 4.396530506820028 3.5229579477528103 3 SUSCEPTIBLE 118.648615 3200.000000
1 132.75444385259627 133.49196854066625 4.35266865823235 6.507922222758388 4.35266865823235 6.507922222758388 3 SUSCEPTIBLE 5.684629 3200.000000
6 132.88188781110978 133.4389472019444 4.4509666233099505 1.3464495992907382 4.4509666233099505 1.3464495992907382 3 SUSCEPTIBLE 125.241094 3200.000000
9 132.91661888686656 133.4642493716061 3.3404948475355836 3.8193988606782847 3.3404948475355836 3.8193988606782847 3 SUSCEPTIBLE 10.883548 3200.000000
3 133.0249425859405 133.50069143457696 4.357185625903337 4.533751655120682 4.357185625903337 4.533751655120682 3 SUSCEPTIBLE 6.256403 3200.000000
2 133.0675139067158 133.49330903427878 4.411618398850225 5.517216153202082 4.411618398850225 5.517216153202082 3 SUSCEPTIBLE 6.429309 3200.000000
10 133.0879316872722 133.95053431971087 3.3399799369352974 4.904134360702956 3.3399799369352974 4.904134360702956 3 SUSCEPTIBLE 10.826420 3200.000000
5 133.1152866646051 133.66133705150065 4.439520494964299 2.4469220184477494 4.439520494964299 2.4469220184477494 3 INFECTIOUS 0.000000 3200.000000
4 133.12968317308437 133.61189983912752 4.396530506820028 3.5229579477528103 4.396530506820028 3.5229579477528103 3 SUSCEPTIBLE 118.648615 3200.000000
7 133.13517050296372 133.6888567494565 3.4129215244442537 1.7107050013824565 3.4129215244442537 1.7107050013824565 3 SUSCEPTIBLE 126.018202 3200.000000
8 133.19227571922423 133.78300533829716 3.364388763484205 2.7862054848955595 3.364388763484205 2.7862054848955595 3 SUSCEPTIBLE 130.073724 3200.000000
6 133.4389472019444 133.996006592779 4.4509666233099505 1.3464495992907382 4.4509666233099505 1.3464495992907382 3 SUSCEPTIBLE 127.013576 3200.000000
9 133.4642493716061 134.01187985634562 3.3404948475355836 3.8193988606782847 3.3404948475355836 3.8193988606782847 3 SUSCEPTIBLE 10.956595 3200.000000
1 133.49196854066625 134.22949322873623 4.35266865823235 6.507922222758388 4.35266865823235 6.507922222758388 3 SUSCEPTIBLE 5.684629 3200.000000
2 133.49330903427878 133.91910416184177 4.411618398850225 5.517216153202082 4.411618398850225 5.517216153202082 3 SUSCEPTIBLE 6.429309 3200.000000
3 133.50069143457696 133.97644028321344 4.357185625903337 4.533751655120682 4.357185625903337 4.533751655120682 3 SUSCEPTIBLE 6.256403 3200.000000
4 133.61189983912752 134.09411650517066 4.396530506820028 3.5229579477528103 4.396530506820028 3.5229579477528103 3 SUSCEPTIBLE 122.146057 3200.000000
5 133.66133705150065 134.2073874383962 4.439520494964299 2.4469220184477494 4.439520494964299 2.4469220184477494 3 INFECTIOUS 0.000000 3200.000000
7 133.6888567494565 134.2425429959493 3.4129215244442537 1.7107050013824565 3.4129215244442537 1.7107050013824565 3 SUSCEPTIBLE 127.789865 3200.000000
8 133.78300533829716 134.3737349573701 3.364388763484205 2.7862054848955595 3.364388763484205 2.7862054848955595 3 SUSCEPTIBLE 131.879108 3200.000000
2 133.91910416184177 134.34489928940476 4.411618398850225 5.517216153202082 4.411618398850225 5.517216153202082 3 SUSCEPTIBLE 6.429309 3200.000000
10 133.95053431971087 134.81313695214953 3.3399799369352974 4.904134360702956 3.3399799369352974 4.904134360702956 3 SUSCEPTIBLE 10.826420 3200.000000
3 133.97644028321344 134.4521891318499 4.357185625903337 4.533751655120682 4.357185625903337 4.533751655120682 3 SUSCEPTIBLE 6.256403 3200.000000
6 133.996006592779 134.5530659836136 4.4509666233099505 1.3464495992907382 4.4509666233099505 1.3464495992907382 3 SUSCEPTIBLE 127.013576 3200.000000
9 134.01187985634562 134.55951034108514 3.3404948475355836 3.8193988606782847 3.3404948475355836 3.8193988606782847 3 SUSCEPTIBLE 11.029608 3200.000000
4 134.09411650517066 134.5763331712138 4.396530506820028 3.5229579477528103 4.396530506820028 3.5229579477528103 3 SUSCEPTIBLE 123.963833 3200.000000
5 134.2073874383962 134.75343782529177 4.439520494964299 2.4469220184477494 4.439520494964299 2.4469220184477494 3 INFECTIOUS 0.000000 3200.000000
1 134.22949322873623 134.9670179168062 4.35266865823235 6.507922222758388 4.35266865823235 6.507922222758388 3 SUSCEPTIBLE 5.764863 3200.000000
7 134.2425429959493 134.79622924244208 3.4129215244442537 1.7107050013824565 3.4129215244442537 1.7107050013824565 3 SUSCEPTIBLE 129.630976 3200.000000
2 134.34489928940476 134.77069441696776 4.411618398850225 5.517216153202082 4.411618398850225 5.517216153202082 3 SUSCEPTIBLE 6.469417 3200.000000
8 134.3737349573701 134.96446457644302 3.364388763484205 2.7862054848955595 3.364388763484205 2.7862054848955595 3 SUSCEPTIBLE 131.879108 3200.000000
3 134.4521891318499 134.92793798048638 4.357185625903337 4.533751655120682 4.357185625903337 4.533751655120682 3 SUSCEPTIBLE 6.256403 3200.000000
6 134.5530659836136 135.11012537444822 4.4509666233099505 1.3464495992907382 4.4509666233099505 1.3464495992907382 3 SUSCEPTIBLE 127.013576 3200.000000
9 134.55951034108514 135.10714082582467 3.3404948475355836 3.8193988606782847 3.3404948475355836 3.8193988606782847 3 SUSCEPTIBLE 11.029608 3200.000000
4 134.5763331712138 135.05854983725695 4.396530506820028 3.5229579477528103 4.396530506820028 3.5229579477528103 3 SUSCEPTIBLE 125.780769 3200.000000
5 134.75343782529177 135.29948821218733 4.439520494964299 2.4469220184477494 4.439520494964299 2.4469220184477494 3 INFECTIOUS 0.000000 3200.000000
2 134.77069441696776 135.19648954453075 4.411618398850225 5.517216153202082 4.411618398850225 5.517216153202082 3 SUSCEPTIBLE 6.509506 3200.000000
7 134.79622924244208 135.34991548893487 3.4129215244442537 1.7107050013824565 3.4129215244442537 1.7107050013824565 3 SUSCEPTIBLE 131.471236 3200.000000
10 134.81313695214953 135.6757395845882 3.3399799369352974 4.904134360702956 3.3399799369352974 4.904134360702956 3 SUSCEPTIBLE 10.972278 3200.000000
3 134.92793798048638 135.40368682912285 4.357185625903337 4.533751655120682 4.357185625903337 4.533751655120682 3 SUSCEPTIBLE 6.296474 3200.000000
8 134.96446457644302 135.55519419551595 3.364388763484205 2.7862054848955595 3.364388763484205 2.7862054848955595 3 SUSCEPTIBLE 131.879108 3200.000000
1 134.9670179168062 135.7045426048762 4.35266865823235 6.507922222758388 4.35266865823235 6.507922222758388 3 SUSCEPTIBLE 5.845023 3200.000000
4 135.05854983725695 135.5407665033001 4.396530506820028 3.5229579477528103 4.396530506820028 3.5229579477528103 3 SUSCEPTIBLE 127.596866 3200.000000
9 135.10714082582467 135.6547713105642 3.3404948475355836 3.8193988606782847 3.3404948475355836 3.8193988606782847 3 SUSCEPTIBLE 11.029608 3200.000000
6 135.11012537444822 135.66718476528283 4.4509666233099505 1.3464495992907382 4.4509666233099505 1.3464495992907382 3 SUSCEPTIBLE 127.013576 3200.000000
2 135.19648954453075 135.62228467209374 4.411618398850225 5.517216153202082 4.411618398850225 5.517216153202082 3 SUSCEPTIBLE 6.549577 3200.000000
5 135.29948821218733 135.8455385990829 4.439520494964299 2.4469220184477494 4.439520494964299 2.4469220184477494 3 INFECTIOUS 0.000000 3200.000000
7 135.34991548893487 135.90360173542766 3.4129215244442537 1.7107050013824565 3.4129215244442537 1.7107050013824565 3 SUSCEPTIBLE 135.149206 3200.000000
3 135.40368682912285 135.87943567775932 4.357185625903337 4.533751655120682 4.357185625903337 4.533751655120682 3 SUSCEPTIBLE 6.336526 3200.000000
4 135.5407665033001 136.02298316934323 4.396530506820028 3.5229579477528103 4.396530506820028 3.5229579477528103 3 SUSCEPTIBLE 127.596866 3200.000000
8 135.55519419551595 136.14592381458888 3.364388763484205 2.7862054848955595 3.364388763484205 2.7862054848955595 3 SUSCEPTIBLE 131.879108 3200.000000
2 135.62228467209374 136.04807979965673 4.411618398850225 5.517216153202082 4.411618398850225 5.517216153202082 3 SUSCEPTIBLE 6.629663 3200.000000
9 135.6547713105642 136.20240179530373 3.3404948475355836 3.8193988606782847 3.3404948475355836 3.8193988606782847 3 SUSCEPTIBLE 11.029608 3200.000000
6 135.66718476528283 136.22424415611744 4.4509666233099505 1.3464495992907382 4.4509666233099505 1.3464495992907382 3 SUSCEPTIBLE 128.851286 3200.000000
10 135.6757395845882 136.53834221702687 3.3399799369352974 4.904134360702956 3.3399799369352974 4.904134360702956 3 SUSCEPTIBLE 11.118002 3200.000000
1 135.7045426048762 136.44206729294618 4.35266865823235 6.507922222758388 4.35266865823235 6.507922222758388 3 SUSCEPTIBLE 5.885075 3200.000000
5 135.8455385990829 136.39158898597844 4.439520494964299 2.4469220184477494 4.439520494964299 2.4469220184477494 3 INFECTIOUS 0.000000 3200.000000
3 135.87943567775932 136.3551845263958 4.357185625903337 4.533751655120682 4.357185625903337 4.533751655120682 3 SUSCEPTIBLE 6.376560 3200.000000
7 135.90360173542766 136.45728798192044 3.4129215244442537 1.7107050013824565 3.4129215244442537 1.7107050013824565 3 SUSCEPTIBLE 135.149206 3200.000000
4 136.02298316934323 136.50519983538638 4.396530506820028 3.5229579477528103 4.396530506820028 3.5229579477528103 3 SUSCEPTIBLE 127.596866 3200.000000
2 136.04807979965673 136.47387492721973 4.411618398850225 5.517216153202082 4.411618398850225 5.517216153202082 3 SUSCEPTIBLE 6.629663 3200.000000
8 136.14592381458888 136.73665343366181 3.364388763484205 2.7862054848955595 3.364388763484205 2.7862054848955595 3 SUSCEPTIBLE 135.619288 3200.000000
9 136.20240179530373 136.75003228004326 3.3404948475355836 3.8193988606782847 3.3404948475355836 3.8193988606782847 3 SUSCEPTIBLE 11.102420 3200.000000
6 136.22424415611744 136.78130354695205 4.4509666233099505 1.3464495992907382 4.4509666233099505 1.3464495992907382 3 SUSCEPTIBLE 130.688148 3200.000000
3 136.3551845263958 136.83093337503226 4.357185625903337 4.533751655120682 4.357185625903337 4.533751655120682 3 SUSCEPTIBLE 6.416575 3200.000000
5 136.39158898597844 136.937639372874 4.439520494964299 2.4469220184477494 4.439520494964299 2.4469220184477494 3 INFECTIOUS 0.000000 3200.000000
1 136.44206729294618 137.17959198101616 4.35266865823235 6.507922222758388 4.35266865823235 6.507922222758388 3 SUSCEPTIBLE 5.885075 3200.000000
7 136.45728798192044 137.01097422841323 3.4129215244442537 1.7107050013824565 3.4129215244442537 1.7107050013824565 3 SUSCEPTIBLE 135.149206 3200.000000
2 136.47387492721973 136.89967005478272 4.411618398850225 5.517216153202082 4.411618398850225 5.517216153202082 3 SUSCEPTIBLE 6.629663 3200.000000
4 136.50519983538638 136.98741650142952 4.396530506820028 3.5229579477528103 4.396530506820028 3.5229579477528103 3 SUSCEPTIBLE 127.596866 3200.000000
10 136.53834221702687 137.40094484946553 3.3399799369352974 4.904134360702956 3.3399799369352974 4.904134360702956 3 SUSCEPTIBLE 11.190813 3200.000000
8 136.73665343366181 137.32738305273475 3.364388763484205 2.7862054848955595 3.364388763484205 2.7862054848955595 3 SUSCEPTIBLE 137.488082 3200.000000
9 136.75003228004326 137.29766276478279 3.3404948475355836 3.8193988606782847 3.3404948475355836 3.8193988606782847 3 SUSCEPTIBLE 11.175198 3200.000000
6 136.78130354695205 137.33836293778666 4.4509666233099505 1.3464495992907382 4.4509666233099505 1.3464495992907382 3 SUSCEPTIBLE 132.524161 3200.000000
3 136.83093337503226 137.30668222366873 4.357185625903337 4.533751655120682 4.357185625903337 4.533751655120682 3 SUSCEPTIBLE 6.456572 3200.000000
2 136.89967005478272 137.3254651823457 4.411618398850225 5.517216153202082 4.411618398850225 5.517216153202082 3 SUSCEPTIBLE 6.629663 3200.000000
5 136.937639372874 137.48368975976956 4.439520494964299 2.4469220184477494 4.439520494964299 2.4469220184477494 3 INFECTIOUS 0.000000 3200.000000
4 136.98741650142952 137.46963316747267 4.396530506820028 3.5229579477528103 4.396530506820028 3.5229579477528103 3 SUSCEPTIBLE 127.596866 3200.000000
7 137.01097422841323 137.56466047490602 3.4129215244442537 1.7107050013824565 3.4129215244442537 1.7107050013824565 3 SUSCEPTIBLE 135.149206 3200.000000
1 137.17959198101616 137.91711666908614 4.35266865823235 6.507922222758388 4.35266865823235 6.507922222758388 3 SUSCEPTIBLE 5.885075 3200.000000
9 137.29766276478279 137.8452932495223 3.3404948475355836 3.8193988606782847 3.3404948475355836 3.8193988606782847 3 SUSCEPTIBLE 11.320652 3200.000000
3 137.30668222366873 137.7824310723052 4.357185625903337 4.533751655120682 4.357185625903337 4.533751655120682 3 SUSCEPTIBLE 6.456572 3200.000000
2 137.3254651823457 137.7512603099087 4.411618398850225 5.517216153202082 4.411618398850225 5.517216153202082 3 SUSCEPTIBLE 6.629663 3200.000000
8 137.32738305273475 137.91811267180768 3.364388763484205 2.7862054848955595 3.364388763484205 2.7862054848955595 3 SUSCEPTIBLE 141.223080 3200.000000
6 137.33836293778666 137.89542232862127 4.4509666233099505 1.3464495992907382 4.4509666233099505 1.3464495992907382 3 SUSCEPTIBLE 136.193643 3200.000000
10 137.40094484946553 138.2635474819042 3.3399799369352974 4.904134360702956 3.3399799369352974 4.904134360702956 3 SUSCEPTIBLE 11.190813 3200.000000
4 137.46963316747267 137.9518498335158 4.396530506820028 3.5229579477528103 4.396530506820028 3.5229579477528103 3 SUSCEPTIBLE 129.407935 3200.000000
5 137.48368975976956 138.02974014666512 4.439520494964299 2.4469220184477494 4.439520494964299 2.4469220184477494 3 INFECTIOUS 0.000000 3200.000000
7 137.56466047490602 138.1183467213988 3.4129215244442537 1.7107050013824565 3.4129215244442537 1.7107050013824565 3 SUSCEPTIBLE 135.149206 3200.000000
2 137.7512603099087 138.1770554374717 4.411618398850225 5.517216153202082 4.411618398850225 5.517216153202082 3 SUSCEPTIBLE 6.629663 3200.000000
3 137.7824310723052 138.25817992094167 4.357185625903337 4.533751655120682 4.357185625903337 4.533751655120682 3 SUSCEPTIBLE 6.456572 3200.000000
9 137.8452932495223 138.39292373426184 3.3404948475355836 3.8193988606782847 3.3404948475355836 3.8193988606782847 3 SUSCEPTIBLE 11.393329 3200.000000
6 137.89542232862127 138.45248171945588 4.4509666233099505 1.3464495992907382 4.4509666233099505 1.3464495992907382 3 SUSCEPTIBLE 136.193643 3200.000000
1 137.91711666908614 138.65464135715612 4.35266865823235 6.507922222758388 4.35266865823235 6.507922222758388 3 SUSCEPTIBLE 5.925017 3200.000000
8 137.91811267180768 138.5088422908806 3.364388763484205 2.7862054848955595 3.364388763484205 2.7862054848955595 3 SUSCEPTIBLE 141.223080 3200.000000
4 137.9518498335158 138.43406649955895 4.396530506820028 3.5229579477528103 4.396530506820028 3.5229579477528103 3 SUSCEPTIBLE 131.218166 3200.000000
5 138.02974014666512 138.57579053356068 4.439520494964299 2.4469220184477494 4.439520494964299 2.4469220184477494 3 INFECTIOUS 0.000000 3200.000000
7 138.1183467213988 138.6720329678916 3.4129215244442537 1.7107050013824565 3.4129215244442537 1.7107050013824565 3 SUSCEPTIBLE 138.885565 3200.000000
2 138.1770554374717 138.6028505650347 4.411618398850225 5.517216153202082 4.411618398850225 5.517216153202082 3 SUSCEPTIBLE 6.669586 3200.000000
3 138.25817992094167 138.73392876957814 4.357185625903337 4.533751655120682 4.357185625903337 4.533751655120682 3 SUSCEPTIBLE 6.456572 3200.000000
10 138.2635474819042 139.12615011434286 3.3399799369352974 4.904134360702956 3.3399799369352974 4.904134360702956 3 SUSCEPTIBLE 11.190813 3200.000000
9 138.39292373426184 138.94055421900137 3.3404948475355836 3.8193988606782847 3.3404948475355836 3.8193988606782847 3 SUSCEPTIBLE 11.393329 3200.000000
4 138.43406649955895 138.9162831656021 4.396530506820028 3.5229579477528103 4.396530506820028 3.5229579477528103 3 SUSCEPTIBLE 134.976622 3200.000000
6 138.45248171945588 139.00954111029048 4.4509666233099505 1.3464495992907382 4.4509666233099505 1.3464495992907382 3 SUSCEPTIBLE 136.193643 3200.000000
8 138.5088422908806 139.09957190995354 3.364388763484205 2.7862054848955595 3.364388763484205 2.7862054848955595 3 SUSCEPTIBLE 141.223080 3200.000000
5 138.57579053356068 139.12184092045624 4.439520494964299 2.4469220184477494 4.439520494964299 2.4469220184477494 3 INFECTIOUS 0.000000 3200.000000
2 138.6028505650347 139.02864569259768 4.411618398850225 5.517216153202082 4.411618398850225 5.517216153202082 3 SUSCEPTIBLE 6.709490 3200.000000
1 138.65464135715612 139.3921660452261 4.35266865823235 6.507922222758388 4.35266865823235 6.507922222758388 3 SUSCEPTIBLE 6.004844 3200.000000
7 138.6720329678916 139.22571921438438 3.4129215244442537 1.7107050013824565 3.4129215244442537 1.7107050013824565 3 SUSCEPTIBLE 140.787575 3200.000000
3 138.73392876957814 139.2096776182146 4.357185625903337 4.533751655120682 4.357185625903337 4.533751655120682 3 SUSCEPTIBLE 6.456572 3200.000000
4 138.9162831656021 139.39849983164524 4.396530506820028 3.5229579477528103 4.396530506820028 3.5229579477528103 3 SUSCEPTIBLE 136.854548 3200.000000
9 138.94055421900137 139.4881847037409 3.3404948475355836 3.8193988606782847 3.3404948475355836 3.8193988606782847 3 SUSCEPTIBLE 11.393329 3200.000000
6 139.00954111029048 139.5666005011251 4.4509666233099505 1.3464495992907382 4.4509666233099505 1.3464495992907382 3 SUSCEPTIBLE 136.193643 3200.000000
2 139.02864569259768 139.45444082016067 4.411618398850225 5.517216153202082 4.411618398850225 5.517216153202082 3 SUSCEPTIBLE 6.749377 3200.000000
8 139.09957190995354 139.69030152902647 3.364388763484205 2.7862054848955595 3.364388763484205 2.7862054848955595 3 SUSCEPTIBLE 141.223080 3200.000000
5 139.12184092045624 139.6678913073518 4.439520494964299 2.4469220184477494 4.439520494964299 2.4469220184477494 3 INFECTIOUS 0.000000 3200.000000
10 139.12615011434286 139.98875274678153 3.3399799369352974 4.904134360702956 3.3399799369352974 4.904134360702956 3 SUSCEPTIBLE 11.335999 3200.000000
3 139.2096776182146 139.68542646685108 4.357185625903337 4.533751655120682 4.357185625903337 4.533751655120682 3 SUSCEPTIBLE 6.536326 3200.000000
7 139.22571921438438 139.77940546087717 3.4129215244442537 1.7107050013824565 3.4129215244442537 1.7107050013824565 3 SUSCEPTIBLE 144.588959 3200.000000
1 139.3921660452261 140.1296907332961 4.35266865823235 6.507922222758388 4.35266865823235 6.507922222758388 3 SUSCEPTIBLE 6.084598 3200.000000
4 139.39849983164524 139.88071649768838 4.396530506820028 3.5229579477528103 4.396530506820028 3.5229579477528103 3 SUSCEPTIBLE 136.854548 3200.000000
2 139.45444082016067 139.88023594772366 4.411618398850225 5.517216153202082 4.411618398850225 5.517216153202082 3 SUSCEPTIBLE 6.789244 3200.000000
9 139.4881847037409 140.03581518848043 3.3404948475355836 3.8193988606782847 3.3404948475355836 3.8193988606782847 3 SUSCEPTIBLE 11.393329 3200.000000
6 139.5666005011251 140.1236598919597 4.4509666233099505 1.3464495992907382 4.4509666233099505 1.3464495992907382 3 SUSCEPTIBLE 136.193643 3200.000000
5 139.6678913073518 140.21394169424735 4.439520494964299 2.4469220184477494 4.439520494964299 2.4469220184477494 3 INFECTIOUS 0.000000 3200.000000
3 139.68542646685108 140.16117531548755 4.357185625903337 4.533751655120682 4.357185625903337 4.533751655120682 3 SUSCEPTIBLE 6.576175 3200.000000
8 139.69030152902647 140.2810311480994 3.364388763484205 2.7862054848955595 3.364388763484205 2.7862054848955595 3 SUSCEPTIBLE 143.155115 3200.000000
7 139.77940546087717 140.33309170736996 3.4129215244442537 1.7107050013824565 3.4129215244442537 1.7107050013824565 3 SUSCEPTIBLE 144.588959 3200.000000
2 139.88023594772366 140.30603107528665 4.411618398850225 5.517216153202082 4.411618398850225 5.517216153202082 3 SUSCEPTIBLE 6.829094 3200.000000
4 139.88071649768838 140.36293316373153 4.396530506820028 3.5229579477528103 4.396530506820028 3.5229579477528103 3 SUSCEPTIBLE 136.854548 3200.000000
10 139.98875274678153 140.8513553792202 3.3399799369352974 4.904134360702956 3.3399799369352974 4.904134360702956 3 SUSCEPTIBLE 11.481051 3200.000000
9 140.03581518848043 140.58344567321996 3.3404948475355836 3.8193988606782847 3.3404948475355836 3.8193988606782847 3 SUSCEPTIBLE 11.465805 3200.000000
6 140.1236598919597 140.6807192827943 4.4509666233099505 1.3464495992907382 4.4509666233099505 1.3464495992907382 3 SUSCEPTIBLE 139.991516 3200.000000
1 140.1296907332961 140.86721542136607 4.35266865823235 6.507922222758388 4.35266865823235 6.507922222758388 3 SUSCEPTIBLE 6.084598 3200.000000
3 140.16117531548755 140.63692416412403 4.357185625903337 4.533751655120682 4.357185625903337 4.533751655120682 3 SUSCEPTIBLE 6.616006 3200.000000
5 140.21394169424735 140.7599920811429 4.439520494964299 2.4469220184477494 4.439520494964299 2.4469220184477494 3 INFECTIOUS 0.000000 3200.000000
8 140.2810311480994 140.87176076717233 3.364388763484205 2.7862054848955595 3.364388763484205 2.7862054848955595 3 SUSCEPTIBLE 145.086258 3200.000000
2 140.30603107528665 140.73182620284965 4.411618398850225 5.517216153202082 4.411618398850225 5.517216153202082 3 SUSCEPTIBLE 6.829094 3200.000000
7 140.33309170736996 140.88677795386275 3.4129215244442537 1.7107050013824565 3.4129215244442537 1.7107050013824565 3 SUSCEPTIBLE 144.588959 3200.000000
4 140.36293316373153 140.84514982977467 4.396530506820028 3.5229579477528103 4.396530506820028 3.5229579477528103 3 SUSCEPTIBLE 136.854548 3200.000000
9 140.58344567321996 141.13107615795948 3.3404948475355836 3.8193988606782847 3.3404948475355836 3.8193988606782847 3 SUSCEPTIBLE 11.538247 3200.000000
3 140.63692416412403 141.1126730127605 4.357185625903337 4.533751655120682 4.357185625903337 4.533751655120682 3 SUSCEPTIBLE 6.655818 3200.000000
6 140.6807192827943 141.23777867362892 4.4509666233099505 1.3464495992907382 4.4509666233099505 1.3464495992907382 3 SUSCEPTIBLE 141.889137 3200.000000
2 140.73182620284965 141.15762133041264 4.411618398850225 5.517216153202082 4.411618398850225 5.517216153202082 3 SUSCEPTIBLE 6.829094 3200.000000
5 140.7599920811429 141.30604246803847 4.439520494964299 2.4469220184477494 4.439520494964299 2.4469220184477494 3 INFECTIOUS 0.000000 3200.000000
4 140.84514982977467 141.3273664958178 4.396530506820028 3.5229579477528103 4.396530506820028 3.5229579477528103 3 SUSCEPTIBLE 136.854548 3200.000000
10 140.8513553792202 141.71395801165886 3.3399799369352974 4.904134360702956 3.3399799369352974 4.904134360702956 3 SUSCEPTIBLE 11.553527 3200.000000
1 140.86721542136607 141.60474010943605 4.35266865823235 6.507922222758388 4.35266865823235 6.507922222758388 3 SUSCEPTIBLE 6.084598 3200.000000
8 140.87176076717233 141.46249038624526 3.364388763484205 2.7862054848955595 3.364388763484205 2.7862054848955595 3 SUSCEPTIBLE 148.945866 3200.000000
7 140.88677795386275 141.44046420035554 3.4129215244442537 1.7107050013824565 3.4129215244442537 1.7107050013824565 3 SUSCEPTIBLE 144.588959 3200.000000
3 141.1126730127605 141.58842186139697 4.357185625903337 4.533751655120682 4.357185625903337 4.533751655120682 3 SUSCEPTIBLE 6.655818 3200.000000
9 141.13107615795948 141.678706642699 3.3404948475355836 3.8193988606782847 3.3404948475355836 3.8193988606782847 3 SUSCEPTIBLE 11.610656 3200.000000
2 141.15762133041264 141.58341645797563 4.411618398850225 5.517216153202082 4.411618398850225 5.517216153202082 3 SUSCEPTIBLE 6.829094 3200.000000
6 141.23777867362892 141.79483806446353 4.4509666233099505 1.3464495992907382 4.4509666233099505 1.3464495992907382 3 SUSCEPTIBLE 145.681748 3200.000000
5 141.30604246803847 141.85209285493403 4.439520494964299 2.4469220184477494 4.439520494964299 2.4469220184477494 3 INFECTIOUS 0.000000 3200.000000
4 141.3273664958178 141.80958316186096 4.396530506820028 3.5229579477528103 4.396530506820028 3.5229579477528103 3 SUSCEPTIBLE 138.727274 3200.000000
7 141.44046420035554 141.99415044684832 3.4129215244442537 1.7107050013824565 3.4129215244442537 1.7107050013824565 3 SUSCEPTIBLE 144.588959 3200.000000
8 141.46249038624526 142.0532200053182 3.364388763484205 2.7862054848955595 3.364388763484205 2.7862054848955595 3 SUSCEPTIBLE 150.874334 3200.000000
2 141.58341645797563 142.00921158553862 4.411618398850225 5.517216153202082 4.411618398850225 5.517216153202082 3 SUSCEPTIBLE 6.829094 3200.000000
3 141.58842186139697 142.06417071003344 4.357185625903337 4.533751655120682 4.357185625903337 4.533751655120682 3 SUSCEPTIBLE 6.655818 3200.000000
1 141.60474010943605 142.34226479750603 4.35266865823235 6.507922222758388 4.35266865823235 6.507922222758388 3 SUSCEPTIBLE 6.124355 3200.000000
9 141.678706642699 142.22633712743854 3.3404948475355836 3.8193988606782847 3.3404948475355836 3.8193988606782847 3 SUSCEPTIBLE 11.755373 3200.000000
10 141.71395801165886 142.57656064409753 3.3399799369352974 4.904134360702956 3.3399799369352974 4.904134360702956 3 SUSCEPTIBLE 11.553527 3200.000000
6 141.79483806446353 142.35189745529814 4.4509666233099505 1.3464495992907382 4.4509666233099505 1.3464495992907382 3 SUSCEPTIBLE 145.681748 3200.000000
4 141.80958316186096 142.2917998279041 4.396530506820028 3.5229579477528103 4.396530506820028 3.5229579477528103 3 SUSCEPTIBLE 140.599135 3200.000000
5 141.85209285493403 142.3981432418296 4.439520494964299 2.4469220184477494 4.439520494964299 2.4469220184477494 3 INFECTIOUS 0.000000 3200.000000
7 141.99415044684832 142.5478366933411 3.4129215244442537 1.7107050013824565 3.4129215244442537 1.7107050013824565 3 SUSCEPTIBLE 146.483951 3200.000000
2 142.00921158553862 142.43500671310161 4.411618398850225 5.517216153202082 4.411618398850225 5.517216153202082 3 SUSCEPTIBLE 6.868832 3200.000000
8 142.0532200053182 142.64394962439113 3.364388763484205 2.7862054848955595 3.364388763484205 2.7862054848955595 3 SUSCEPTIBLE 150.874334 3200.000000
3 142.06417071003344 142.5399195586699 4.357185625903337 4.533751655120682 4.357185625903337 4.533751655120682 3 SUSCEPTIBLE 6.655818 3200.000000
9 142.22633712743854 142.77396761217807 3.3404948475355836 3.8193988606782847 3.3404948475355836 3.8193988606782847 3 SUSCEPTIBLE 11.755373 3200.000000
4 142.2917998279041 142.77401649394724 4.396530506820028 3.5229579477528103 4.396530506820028 3.5229579477528103 3 SUSCEPTIBLE 142.540398 3200.000000
1 142.34226479750603 143.07978948557601 4.35266865823235 6.507922222758388 4.35266865823235 6.507922222758388 3 SUSCEPTIBLE 6.164094 3200.000000
6 142.35189745529814 142.90895684613275 4.4509666233099505 1.3464495992907382 4.4509666233099505 1.3464495992907382 3 SUSCEPTIBLE 145.681748 3200.000000
5 142.3981432418296 142.94419362872515 4.439520494964299 2.4469220184477494 4.439520494964299 2.4469220184477494 3 INFECTIOUS 0.000000 3200.000000
2 142.43500671310161 142.8608018406646 4.411618398850225 5.517216153202082 4.4116183988502256 6.404343970264516 3 SUSCEPTIBLE 6.908553 3200.000000
3 142.5399195586699 143.01566840730638 4.357185625903337 4.533751655120682 4.3571856259033375 5.22758358047149 3 SUSCEPTIBLE 6.655818 3200.000000
7 142.5478366933411 143.1015229398339 3.4129215244442537 1.7107050013824565 3.4129215244442537 1.7107050013824565 3 SUSCEPTIBLE 150.411809 3200.000000
10 142.57656064409753 143.4391632765362 3.3399799369352974 4.904134360702956 3.3399799369352974 4.904134360702956 3 SUSCEPTIBLE 11.625802 3200.000000
8 142.64394962439113 143.23467924346406 3.364388763484205 2.7862054848955595 3.364388763484205 2.7862054848955595 3 SUSCEPTIBLE 150.874334 3200.000000
9 142.77396761217807 143.3215980969176 3.3404948475355836 3.8193988606782847 3.3404948475355836 3.8193988606782847 3 SUSCEPTIBLE 11.755373 3200.000000
4 142.77401649394724 143.2562331599904 4.396530506820028 3.5229579477528103 4.44305023365693 3.885603107118455 3 SUSCEPTIBLE 144.480763 3200.000000
2 142.8608018406646 143.2865969682276 4.4116183988502256 6.404343970264516 4.452834151983183 6.622262525994758 3 SUSCEPTIBLE 6.947355 3200.000000
6 142.90895684613275 143.46601623696736 4.4509666233099505 1.3464495992907382 4.4509666233099505 1.3464495992907382 3 SUSCEPTIBLE 145.681748 3200.000000
5 142.94419362872515 143.4902440156207 4.439520494964299 2.4469220184477494 4.436143142847095 2.821941458013522 3 INFECTIOUS 0.000000 3200.000000
3 143.01566840730638 143.49141725594285 4.3571856259033375 5.22758358047149 4.353463943179913 5.493075479035185 3 SUSCEPTIBLE 6.694621 3200.000000
7 143.1015229398339 143.6552091863267 3.4129215244442537 1.7107050013824565 3.4129215244442537 1.7107050013824565 3 SUSCEPTIBLE 152.365113 3200.000000
8 143.23467924346406 143.825408862537 3.364388763484205 2.7862054848955595 3.364388763484205 2.7862054848955595 3 SUSCEPTIBLE 150.874334 3200.000000
4 143.2562331599904 143.73844982603353 4.44305023365693 3.885603107118455 4.370685478026331 4.4741070057893175 3 SUSCEPTIBLE 146.355430 3200.000000
2 143.2865969682276 143.7123920957906 4.452834151983183 6.622262525994758 4.452834151983183 6.622262525994758 3 SUSCEPTIBLE 6.985765 3200.000000
9 143.3215980969176 143.86922858165713 3.3404948475355836 3.8193988606782847 3.3404948475355836 3.8193988606782847 3 SUSCEPTIBLE 11.755373 3200.000000
10 143.4391632765362 144.30176590897486 3.3399799369352974 4.904134360702956 3.3399799369352974 4.904134360702956 3 SUSCEPTIBLE 11.768078 3200.000000
6 143.46601623696736 144.02307562780197 4.4509666233099505 1.3464495992907382 4.424900790724513 1.867766250999497 3 SUSCEPTIBLE 145.681748 3200.000000
5 143.4902440156207 144.03629440251626 4.436143142847095 2.821941458013522 4.355414829524061 3.4324592182287743 3 INFECTIOUS 0.000000 3200.000000
3 143.49141725594285 143.96716610457932 4.353463943179913 5.493075479035185 4.353463943179913 5.493075479035185 3 SUSCEPTIBLE 6.733031 3200.000000
7 143.6552091863267 144.20889543281947 3.4129215244442537 1.7107050013824565 3.4129215244442537 1.7107050013824565 3 SUSCEPTIBLE 154.299536 3200.000000
2 143.7123920957906 144.13818722335358 4.452834151983183 6.622262525994758 4.452834151983183 6.622262525994758 3 SUSCEPTIBLE 7.023909 3200.000000
4 143.73844982603353 144.22066649207667 4.370685478026331 4.4741070057893175 4.370685478026331 4.4741070057893175 3 SUSCEPTIBLE 146.355430 3200.000000
8 143.825408862537 144.41613848160992 3.364388763484205 2.7862054848955595 3.4562853856495552 2.7227620069018386 3 SUSCEPTIBLE 152.814533 3200.000000
9 143.86922858165713 144.41685906639665 3.3404948475355836 3.8193988606782847 3.3404948475355836 3.8193988606782847 3 SUSCEPTIBLE 11.755373 3200.000000
3 143.96716610457932 144.4429149532158 4.353463943179913 5.493075479035185 4.353463943179913 5.493075479035185 3 SUSCEPTIBLE 6.771175 3200.000000
6 144.02307562780197 144.58013501863658 4.424900790724513 1.867766250999497 4.371767398254603 2.3589845184830196 3 SUSCEPTIBLE 149.469152 3200.000000
5 144.03629440251626 144.58234478941182 4.355414829524061 3.4324592182287743 4.355414829524061 3.4324592182287743 3 INFECTIOUS 0.000000 3200.000000
2 144.13818722335358 144.56398235091658 4.452834151983183 6.622262525994758 4.452834151983183 6.622262525994758 3 SUSCEPTIBLE 7.023909 3200.000000
7 144.20889543281947 144.76258167931226 3.4129215244442537 1.7107050013824565 3.9986358700440205 1.4038946423389336 3 SUSCEPTIBLE 154.299536 3200.000000
4 144.22066649207667 144.70288315811982 4.370685478026331 4.4741070057893175 4.370685478026331 4.4741070057893175 3 SUSCEPTIBLE 146.355430 3200.000000
10 144.30176590897486 145.16436854141352 3.3399799369352974 4.904134360702956 3.3399799369352974 4.904134360702956 3 SUSCEPTIBLE 11.908791 3200.000000
8 144.41613848160992 145.00686810068285 3.4562853856495552 2.7227620069018386 3.340473075037864 2.2831197191023924 3 SUSCEPTIBLE 156.609496 3200.000000
9 144.41685906639665 144.96448955113618 3.3404948475355836 3.8193988606782847 3.408620136906816 3.404363269548416 3 SUSCEPTIBLE 11.895786 3200.000000
3 144.4429149532158 144.91866380185226 4.353463943179913 5.493075479035185 4.353463943179913 5.493075479035185 3 SUSCEPTIBLE 6.847410 3200.000000
2 144.56398235091658 144.98977747847957 4.452834151983183 6.622262525994758 4.452834151983183 6.622262525994758 3 SUSCEPTIBLE 7.023909 3200.000000
6 144.58013501863658 145.1371944094712 4.371767398254603 2.3589845184830196 4.371767398254603 2.3589845184830196 3 SUSCEPTIBLE 151.320400 3200.000000
5 144.58234478941182 145.12839517630738 4.355414829524061 3.4324592182287743 4.436229985807853 3.5001257147203506 3 INFECTIOUS 0.000000 3200.000000
4 144.70288315811982 145.18509982416296 4.370685478026331 4.4741070057893175 4.370685478026331 4.4741070057893175 3 SUSCEPTIBLE 146.355430 3200.000000
7 144.76258167931226 145.31626792580505 3.9986358700440205 1.4038946423389336 3.9986358700440205 1.4038946423389336 3 SUSCEPTIBLE 154.299536 3200.000000
3 144.91866380185226 145.39441265048873 4.353463943179913 5.493075479035185 4.353463943179913 5.493075479035185 3 SUSCEPTIBLE 6.847410 3200.000000
9 144.96448955113618 145.5121200358757 3.408620136906816 3.404363269548416 3.408620136906816 3.404363269548416 3 SUSCEPTIBLE 13.742229 3200.000000
2 144.98977747847957 145.41557260604256 4.452834151983183 6.622262525994758 4.452834151983183 6.622262525994758 3 SUSCEPTIBLE 7.023909 3200.000000
8 145.00686810068285 145.59759771975578 3.340473075037864 2.2831197191023924 3.340473075037864 2.2831197191023924 3 SUSCEPTIBLE 158.471530 3200.000000
5 145.12839517630738 145.67444556320294 4.436229985807853 3.5001257147203506 4.436229985807853 3.5001257147203506 3 INFECTIOUS 0.000000 3200.000000
6 145.1371944094712 145.6942538003058 4.371767398254603 2.3589845184830196 4.371767398254603 2.3589845184830196 3 SUSCEPTIBLE 153.150619 3200.000000
10 145.16436854141352 146.0269711738522 3.3399799369352974 4.904134360702956 3.3399799369352974 4.34526062403531 3 SUSCEPTIBLE 11.908791 3200.000000
4 145.18509982416296 145.6673164902061 4.370685478026331 4.4741070057893175 4.370685478026331 4.4741070057893175 3 SUSCEPTIBLE 146.355430 3200.000000
7 145.31626792580505 145.86995417229784 3.9986358700440205 1.4038946423389336 3.9986358700440205 1.4038946423389336 3 SUSCEPTIBLE 154.299536 3200.000000
3 145.39441265048873 145.8701614991252 4.353463943179913 5.493075479035185 4.344337950930508 5.608061655312568 3 SUSCEPTIBLE 6.847410 3200.000000
2 145.41557260604256 145.84136773360555 4.452834151983183 6.622262525994758 4.452834151983183 6.622262525994758 3 SUSCEPTIBLE 7.023909 3200.000000
9 145.5121200358757 146.05975052061524 3.408620136906816 3.404363269548416 3.408620136906816 3.404363269548416 3 SUSCEPTIBLE 15.587591 3200.000000
8 145.59759771975578 146.1883273388287 3.340473075037864 2.2831197191023924 3.340473075037864 2.2831197191023924 3 SUSCEPTIBLE 160.332604 3200.000000
4 145.6673164902061 146.14953315624925 4.370685478026331 4.4741070057893175 4.370685478026331 4.4741070057893175 3 SUSCEPTIBLE 146.430820 3200.000000
5 145.67444556320294 146.2204959500985 4.436229985807853 3.5001257147203506 4.436229985807853 3.5001257147203506 3 INFECTIOUS 0.000000 3200.000000
6 145.6942538003058 146.2513131911404 4.371767398254603 2.3589845184830196 4.371767398254603 2.3589845184830196 3 SUSCEPTIBLE 154.979991 3200.000000
2 145.84136773360555 146.26716286116854 4.452834151983183 6.622262525994758 4.452834151983183 6.622262525994758 3 SUSCEPTIBLE 7.023909 3200.000000
7 145.86995417229784 146.42364041879063 3.9986358700440205 1.4038946423389336 3.9986358700440205 1.4038946423389336 3 SUSCEPTIBLE 156.128064 3200.000000
3 145.8701614991252 146.34591034776167 4.344337950930508 5.608061655312568 4.344337950930508 5.608061655312568 3 SUSCEPTIBLE 6.847410 3200.000000
10 146.0269711738522 146.88957380629085 3.3399799369352974 4.34526062403531 3.3630221833523892 4.55788745068971 3 SUSCEPTIBLE 11.908791 3200.000000
9 146.05975052061524 146.60738100535477 3.408620136906816 3.404363269548416 3.408620136906816 3.404363269548416 3 SUSCEPTIBLE 17.431826 3200.000000
4 146.14953315624925 146.6317498222924 4.370685478026331 4.4741070057893175 4.370685478026331 4.4741070057893175 3 SUSCEPTIBLE 146.538240 3200.000000
8 146.1883273388287 146.77905695790164 3.340473075037864 2.2831197191023924 3.340473075037864 2.2831197191023924 3 SUSCEPTIBLE 160.332604 3200.000000
5 146.2204959500985 146.76654633699405 4.436229985807853 3.5001257147203506 4.436229985807853 3.5001257147203506 3 INFECTIOUS 0.000000 3200.000000
6 146.2513131911404 146.80837258197502 4.371767398254603 2.3589845184830196 4.371767398254603 2.3589845184830196 3 SUSCEPTIBLE 154.979991 3200.000000
2 146.26716286116854 146.69295798873154 4.452834151983183 6.622262525994758 4.452834151983183 6.622262525994758 3 SUSCEPTIBLE 7.061364 3200.000000
3 146.34591034776167 146.82165919639814 4.344337950930508 5.608061655312568 4.344337950930508 5.608061655312568 3 SUSCEPTIBLE 6.847410 3200.000000
7 146.42364041879063 146.9773266652834 3.9986358700440205 1.4038946423389336 3.9986358700440205 1.4038946423389336 3 SUSCEPTIBLE 159.782585 3200.000000
9 146.60738100535477 147.1550114900943 3.408620136906816 3.404363269548416 3.408620136906816 3.404363269548416 3 SUSCEPTIBLE 17.431826 3200.000000
4 146.6317498222924 147.11396648833554 4.370685478026331 4.4741070057893175 4.370685478026331 4.4741070057893175 3 SUSCEPTIBLE 146.645561 3200.000000
2 146.69295798873154 147.11875311629453 4.452834151983183 6.622262525994758 4.452834151983183 6.622262525994758 3 SUSCEPTIBLE 7.098752 3200.000000
5 146.76654633699405 147.3125967238896 4.436229985807853 3.5001257147203506 4.436229985807853 3.5001257147203506 3 INFECTIOUS 0.000000 3200.000000
8 146.77905695790164 147.36978657697458 3.340473075037864 2.2831197191023924 3.340473075037864 2.2831197191023924 3 SUSCEPTIBLE 160.332604 3200.000000
6 146.80837258197502 147.36543197280963 4.371767398254603 2.3589845184830196 4.371767398254603 2.3589845184830196 3 SUSCEPTIBLE 154.979991 3200.000000
3 146.82165919639814 147.29740804503462 4.344337950930508 5.608061655312568 4.344337950930508 5.608061655312568 3 SUSCEPTIBLE 6.884733 3200.000000
10 146.88957380629085 147.75217643872952 3.3630221833523892 4.55788745068971 3.3630221833523892 4.55788745068971 3 SUSCEPTIBLE 12.046300 3200.000000
7 146.9773266652834 147.5310129117762 3.9986358700440205 1.4038946423389336 3.9986358700440205 1.4038946423389336 3 SUSCEPTIBLE 161.608579 3200.000000
4 147.11396648833554 147.59618315437868 4.370685478026331 4.4741070057893175 4.4168124821167485 4.58991829020878 3 SUSCEPTIBLE 146.752784 3200.000000
2 147.11875311629453 147.54454824385752 4.452834151983183 6.622262525994758 4.452834151983183 6.622262525994758 3 SUSCEPTIBLE 7.136076 3200.000000
9 147.1550114900943 147.70264197483382 3.408620136906816 3.404363269548416 3.408620136906816 3.404363269548416 3 SUSCEPTIBLE 17.431826 3200.000000
3 147.29740804503462 147.77315689367109 4.344337950930508 5.608061655312568 4.344337950930508 5.608061655312568 3 SUSCEPTIBLE 6.921989 3200.000000
5 147.3125967238896 147.85864711078517 4.436229985807853 3.5001257147203506 4.436229985807853 3.5001257147203506 3 INFECTIOUS 0.000000 3200.000000
6 147.36543197280963 147.92249136364424 4.371767398254603 2.3589845184830196 4.371767398254603 2.3589845184830196 3 SUSCEPTIBLE 154.979991 3200.000000
8 147.36978657697458 147.9605161960475 3.340473075037864 2.2831197191023924 3.340473075037864 2.2831197191023924 3 SUSCEPTIBLE 160.332604 3200.000000
7 147.5310129117762 148.084699158269 3.9986358700440205 1.4038946423389336 3.9986358700440205 1.4038946423389336 3 SUSCEPTIBLE 163.433730 3200.000000
2 147.54454824385752 147.9703433714205 4.452834151983183 6.622262525994758 4.452834151983183 6.622262525994758 3 SUSCEPTIBLE 7.173332 3200.000000
4 147.59618315437868 148.07839982042182 4.4168124821167485 4.58991829020878 4.4168124821167485 4.58991829020878 3 SUSCEPTIBLE 146.752784 3200.000000
9 147.70264197483382 148.25027245957335 3.408620136906816 3.404363269548416 3.408620136906816 3.404363269548416 3 SUSCEPTIBLE 17.431826 3200.000000
10 147.75217643872952 148.6147790711682 3.3630221833523892 4.55788745068971 3.3630221833523892 4.55788745068971 3 SUSCEPTIBLE 12.183495 3200.000000
3 147.77315689367109 148.24890574230756 4.344337950930508 5.608061655312568 4.344337950930508 5.608061655312568 3 SUSCEPTIBLE 6.959228 3200.000000
5 147.85864711078517 148.40469749768073 4.436229985807853 3.5001257147203506 4.436229985807853 3.5001257147203506 3 INFECTIOUS 0.000000 3200.000000
6 147.92249136364424 148.47955075447885 4.371767398254603 2.3589845184830196 4.356871335120612 2.462178265178549 3 SUSCEPTIBLE 156.874015 3200.000000
8 147.9605161960475 148.55124581512044 3.340473075037864 2.2831197191023924 3.340473075037864 2.2831197191023924 3 SUSCEPTIBLE 162.188255 3200.000000
2 147.9703433714205 148.3961384989835 4.452834151983183 6.622262525994758 4.452834151983183 6.622262525994758 3 SUSCEPTIBLE 7.210570 3200.000000
4 148.07839982042182 148.56061648646497 4.4168124821167485 4.58991829020878 4.4168124821167485 4.58991829020878 3 SUSCEPTIBLE 146.752784 3200.000000
7 148.084699158269 148.63838540476178 3.9986358700440205 1.4038946423389336 3.9986358700440205 1.4038946423389336 3 SUSCEPTIBLE 163.433730 3200.000000
3 148.24890574230756 148.72465459094403 4.344337950930508 5.608061655312568 4.344337950930508 5.608061655312568 3 SUSCEPTIBLE 6.996449 3200.000000
9 148.25027245957335 148.79790294431288 3.408620136906816 3.404363269548416 3.408620136906816 3.404363269548416 3 SUSCEPTIBLE 19.337980 3200.000000
2 148.3961384989835 148.8219336265465 4.452834151983183 6.622262525994758 4.452834151983183 6.622262525994758 3 SUSCEPTIBLE 7.210570 3200.000000
5 148.40469749768073 148.9507478845763 4.436229985807853 3.5001257147203506 4.436229985807853 3.5001257147203506 3 INFECTIOUS 0.000000 3200.000000
6 148.47955075447885 149.03661014531346 4.356871335120612 2.462178265178549 4.356871335120612 2.462178265178549 3 SUSCEPTIBLE 160.652619 3200.000000
8 148.55124581512044 149.14197543419337 3.340473075037864 2.2831197191023924 3.340473075037864 2.2831197191023924 3 SUSCEPTIBLE 165.890427 3200.000000
4 148.56061648646497 149.0428331525081 4.4168124821167485 4.58991829020878 4.4168124821167485 4.58991829020878 3 SUSCEPTIBLE 146.752784 3200.000000
10 148.6147790711682 149.47738170360685 3.3630221833523892 4.55788745068971 3.3630221833523892 4.55788745068971 3 SUSCEPTIBLE 12.252046 3200.000000
7 148.63838540476178 149.19207165125457 3.9986358700440205 1.4038946423389336 3.9986358700440205 1.4038946423389336 3 SUSCEPTIBLE 163.433730 3200.000000
3 148.72465459094403 149.2004034395805 4.344337950930508 5.608061655312568 4.344337950930508 5.608061655312568 3 SUSCEPTIBLE 7.033653 3200.000000
9 148.79790294431288 149.3455334290524 3.408620136906816 3.404363269548416 3.408620136906816 3.404363269548416 3 SUSCEPTIBLE 21.241046 3200.000000
2 148.8219336265465 149.2477287541095 4.452834151983183 6.622262525994758 4.452834151983183 6.622262525994758 3 SUSCEPTIBLE 7.210570 3200.000000
5 148.9507478845763 149.49679827147185 4.436229985807853 3.5001257147203506 4.436229985807853 3.5001257147203506 3 INFECTIOUS 0.000000 3200.000000
6 149.03661014531346 149.59366953614807 4.356871335120612 2.462178265178549 4.356871335120612 2.462178265178549 3 SUSCEPTIBLE 162.539478 3200.000000
4 149.0428331525081 149.52504981855125 4.4168124821167485 4.58991829020878 4.4168124821167485 4.58991829020878 3 SUSCEPTIBLE 146.752784 3200.000000
8 149.14197543419337 149.7327050532663 3.340473075037864 2.2831197191023924 3.340473075037864 2.2831197191023924 3 SUSCEPTIBLE 167.739139 3200.000000
7 149.19207165125457 149.74575789774735 3.9986358700440205 1.4038946423389336 3.9986358700440205 1.4038946423389336 3 SUSCEPTIBLE 163.433730 3200.000000
3 149.2004034395805 149.67615228821697 4.344337950930508 5.608061655312568 4.344337950930508 5.608061655312568 3 SUSCEPTIBLE 7.033653 3200.000000
2 149.2477287541095 149.67352388167248 4.452834151983183 6.622262525994758 4.452834151983183 6.622262525994758 3 SUSCEPTIBLE 7.210570 3200.000000
9 149.3455334290524 149.89316391379194 3.408620136906816 3.404363269548416 3.408620136906816 3.404363269548416 3 SUSCEPTIBLE 25.044541 3200.000000
10 149.47738170360685 150.33998433604552 3.3630221833523892 4.55788745068971 3.3630221833523892 4.55788745068971 3 SUSCEPTIBLE 12.252046 3200.000000
5 149.49679827147185 150.0428486583674 4.436229985807853 3.5001257147203506 4.436229985807853 3.5001257147203506 3 INFECTIOUS 0.000000 3200.000000
4 149.52504981855125 150.0072664845944 4.4168124821167485 4.58991829020878 4.4168124821167485 4.58991829020878 3 SUSCEPTIBLE 146.859369 3200.000000
6 149.59366953614807 150.15072892698268 4.356871335120612 2.462178265178549 4.356871335120612 2.462178265178549 3 SUSCEPTIBLE 164.425465 3200.000000
2 149.67352388167248 150.09931900923547 4.452834151983183 6.622262525994758 4.452834151983183 6.622262525994758 3 SUSCEPTIBLE 7.210570 3200.000000
3 149.67615228821697 150.15190113685344 4.344337950930508 5.608061655312568 4.344337950930508 5.608061655312568 3 SUSCEPTIBLE 7.033653 3200.000000
8 149.7327050532663 150.32343467233923 3.340473075037864 2.2831197191023924 3.340473075037864 2.2831197191023924 3 SUSCEPTIBLE 169.586996 3200.000000
7 149.74575789774735 150.29944414424014 3.9986358700440205 1.4038946423389336 3.9986358700440205 1.4038946423389336 3 SUSCEPTIBLE 165.249463 3200.000000
9 149.89316391379194 150.44079439853147 3.408620136906816 3.404363269548416 3.408620136906816 3.404363269548416 3 SUSCEPTIBLE 26.944970 3200.000000
4 150.0072664845944 150.48948315063754 4.4168124821167485 4.58991829020878 4.4168124821167485 4.58991829020878 3 SUSCEPTIBLE 147.142657 3200.000000
5 150.0428486583674 150.58889904526296 4.436229985807853 3.5001257147203506 4.436229985807853 3.5001257147203506 3 INFECTIOUS 0.000000 3200.000000
2 150.09931900923547 150.52511413679846 4.452834151983183 6.622262525994758 4.452834151983183 6.622262525994758 3 SUSCEPTIBLE 7.247706 3200.000000
6 150.15072892698268 150.7077883178173 4.356871335120612 2.462178265178549 4.356871335120612 2.462178265178549 3 SUSCEPTIBLE 164.425465 3200.000000
3 150.15190113685344 150.6276499854899 4.344337950930508 5.608061655312568 4.344337950930508 5.608061655312568 3 SUSCEPTIBLE 7.033653 3200.000000
7 150.29944414424014 150.85313039073293 3.9986358700440205 1.4038946423389336 3.9986358700440205 1.4038946423389336 3 SUSCEPTIBLE 167.064357 3200.000000
8 150.32343467233923 150.91416429141216 3.340473075037864 2.2831197191023924 3.340473075037864 2.2831197191023924 3 SUSCEPTIBLE 169.586996 3200.000000
10 150.33998433604552 151.20258696848418 3.3630221833523892 4.55788745068971 3.3630221833523892 4.55788745068971 3 SUSCEPTIBLE 12.252046 3200.000000
9 150.44079439853147 150.988424883271 3.408620136906816 3.404363269548416 3.408620136906816 3.404363269548416 3 SUSCEPTIBLE 26.944970 3200.000000
4 150.48948315063754 150.97169981668068 4.4168124821167485 4.58991829020878 4.4168124821167485 4.58991829020878 3 SUSCEPTIBLE 147.319327 3200.000000
2 150.52511413679846 150.95090926436146 4.452834151983183 6.622262525994758 4.452834151983183 6.622262525994758 3 SUSCEPTIBLE 7.284824 3200.000000
5 150.58889904526296 151.13494943215852 4.436229985807853 3.5001257147203506 4.436229985807853 3.5001257147203506 3 INFECTIOUS 0.000000 3200.000000
3 150.6276499854899 151.10339883412638 4.344337950930508 5.608061655312568 4.344337950930508 5.608061655312568 3 SUSCEPTIBLE 7.033653 3200.000000
6 150.7077883178173 151.2648477086519 4.356871335120612 2.462178265178549 4.356871335120612 2.462178265178549 3 SUSCEPTIBLE 164.425465 3200.000000
7 150.85313039073293 151.40681663722572 3.9986358700440205 1.4038946423389336 3.9986358700440205 1.4038946423389336 3 SUSCEPTIBLE 170.691631 3200.000000
8 150.91416429141216 151.5048939104851 3.340473075037864 2.2831197191023924 3.340473075037864 2.2831197191023924 3 SUSCEPTIBLE 169.586996 3200.000000
2 150.95090926436146 151.37670439192445 4.452834151983183 6.622262525994758 4.452834151983183 6.622262525994758 3 SUSCEPTIBLE 7.321925 3200.000000
4 150.97169981668068 151.45391648272383 4.4168124821167485 4.58991829020878 4.4168124821167485 4.58991829020878 3 SUSCEPTIBLE 147.495917 3200.000000
9 150.988424883271 151.53605536801052 3.408620136906816 3.404363269548416 3.408620136906816 3.404363269548416 3 SUSCEPTIBLE 26.944970 3200.000000
3 151.10339883412638 151.57914768276285 4.344337950930508 5.608061655312568 4.444388463376708 5.6046307694442525 3 SUSCEPTIBLE 7.070754 3200.000000
5 151.13494943215852 151.68099981905408 4.436229985807853 3.5001257147203506 4.436229985807853 3.5001257147203506 3 INFECTIOUS 0.000000 3200.000000
10 151.20258696848418 152.06518960092285 3.3630221833523892 4.55788745068971 3.3630221833523892 4.55788745068971 3 SUSCEPTIBLE 12.456992 3200.000000
6 151.2648477086519 151.8219070994865 4.356871335120612 2.462178265178549 4.356871335120612 2.462178265178549 3 SUSCEPTIBLE 164.425465 3200.000000
2 151.37670439192445 151.80249951948744 4.452834151983183 6.622262525994758 4.452834151983183 6.622262525994758 3 SUSCEPTIBLE 7.358969 3200.000000
7 151.40681663722572 151.9605028837185 3.9986358700440205 1.4038946423389336 4.110676955405977 1.4439346836457605 3 SUSCEPTIBLE 172.504010 3200.000000
4 151.45391648272383 151.93613314876697 4.4168124821167485 4.58991829020878 4.4168124821167485 4.58991829020878 3 SUSCEPTIBLE 147.495917 3200.000000
8 151.5048939104851 152.09562352955803 3.340473075037864 2.2831197191023924 3.340473075037864 2.2831197191023924 3 SUSCEPTIBLE 169.586996 3200.000000
9 151.53605536801052 152.08368585275005 3.408620136906816 3.404363269548416 3.408620136906816 3.404363269548416 3 SUSCEPTIBLE 26.944970 3200.000000
3 151.57914768276285 152.05489653139932 4.444388463376708 5.6046307694442525 4.444388463376708 5.6046307694442525 3 SUSCEPTIBLE 7.107798 3200.000000
5 151.68099981905408 152.22705020594964 4.436229985807853 3.5001257147203506 4.436229985807853 3.5001257147203506 3 INFECTIOUS 0.000000 3200.000000
2 151.80249951948744 152.22829464705043 4.452834151983183 6.622262525994758 4.452834151983183 6.622262525994758 3 SUSCEPTIBLE 7.395995 3200.000000
6 151.8219070994865 152.37896649032112 4.356871335120612 2.462178265178549 4.356871335120612 2.462178265178549 3 SUSCEPTIBLE 166.373874 3200.000000
4 151.93613314876697 152.4183498148101 4.4168124821167485 4.58991829020878 4.4168124821167485 4.58991829020878 3 SUSCEPTIBLE 147.495917 3200.000000
7 151.9605028837185 152.5141891302113 4.110676955405977 1.4439346836457605 4.110676955405977 1.4439346836457605 3 SUSCEPTIBLE 172.504010 3200.000000
3 152.05489653139932 152.5306453800358 4.444388463376708 5.6046307694442525 4.444388463376708 5.6046307694442525 3 SUSCEPTIBLE 7.181833 3200.000000
10 152.06518960092285 152.92779223336152 3.3630221833523892 4.55788745068971 3.3630221833523892 4.55788745068971 3 SUSCEPTIBLE 12.593410 3200.000000
9 152.08368585275005 152.63131633748958 3.408620136906816 3.404363269548416 3.408620136906816 3.404363269548416 3 SUSCEPTIBLE 28.907781 3200.000000
8 152.09562352955803 152.68635314863096 3.340473075037864 2.2831197191023924 3.340473075037864 2.2831197191023924 3 SUSCEPTIBLE 173.266644 3200.000000
5 152.22705020594964 152.7731005928452 4.436229985807853 3.5001257147203506 4.436229985807853 3.5001257147203506 3 INFECTIOUS 0.000000 3200.000000
2 152.22829464705043 152.65408977461342 4.452834151983183 6.622262525994758 4.452834151983183 6.622262525994758 3 SUSCEPTIBLE 7.395995 3200.000000
6 152.37896649032112 152.93602588115573 4.356871335120612 2.462178265178549 4.356871335120612 2.462178265178549 3 SUSCEPTIBLE 168.321383 3200.000000
4 152.4183498148101 152.90056648085326 4.4168124821167485 4.58991829020878 4.4168124821167485 4.58991829020878 3 SUSCEPTIBLE 147.495917 3200.000000
7 152.5141891302113 153.06787537670408 4.110676955405977 1.4439346836457605 4.110676955405977 1.4439346836457605 3 SUSCEPTIBLE 172.504010 3200.000000
3 152.5306453800358 153.00639422867226 4.444388463376708 5.6046307694442525 4.444388463376708 5.6046307694442525 3 SUSCEPTIBLE 7.218826 3200.000000
9 152.63131633748958 153.1789468222291 3.408620136906816 3.404363269548416 3.364242197337419 3.3067356070270066 3 SUSCEPTIBLE 30.869685 3200.000000
2 152.65408977461342 153.07988490217642 4.452834151983183 6.622262525994758 4.452834151983183 6.622262525994758 3 SUSCEPTIBLE 7.395995 3200.000000
8 152.68635314863096 153.2770827677039 3.340473075037864 2.2831197191023924 3.352540840709631 1.99608085981429 3 SUSCEPTIBLE 175.105192 3200.000000
5 152.7731005928452 153.31915097974075 4.436229985807853 3.5001257147203506 4.436229985807853 3.5001257147203506 3 INFECTIOUS 0.000000 3200.000000
4 152.90056648085326 153.3827831468964 4.4168124821167485 4.58991829020878 4.4168124821167485 4.58991829020878 3 SUSCEPTIBLE 147.495917 3200.000000
10 152.92779223336152 153.79039486580018 3.3630221833523892 4.55788745068971 3.3630221833523892 4.55788745068971 3 SUSCEPTIBLE 12.593410 3200.000000
6 152.93602588115573 153.49308527199034 4.356871335120612 2.462178265178549 4.356871335120612 2.462178265178549 3 SUSCEPTIBLE 172.205718 3200.000000
3 153.00639422867226 153.48214307730873 4.444388463376708 5.6046307694442525 4.444388463376708 5.6046307694442525 3 SUSCEPTIBLE 7.218826 3200.000000
7 153.06787537670408 153.62156162319687 4.110676955405977 1.4439346836457605 4.379058695421182 1.3544741036406927 3 SUSCEPTIBLE 172.504010 3200.000000
2 153.07988490217642 153.5056800297394 4.452834151983183 6.622262525994758 4.452834151983183 6.622262525994758 3 SUSCEPTIBLE 7.395995 3200.000000
9 153.1789468222291 153.72657730696864 3.364242197337419 3.3067356070270066 3.364242197337419 3.3067356070270066 3 SUSCEPTIBLE 32.857621 3200.000000
8 153.2770827677039 153.86781238677682 3.352540840709631 1.99608085981429 3.352540840709631 1.99608085981429 3 SUSCEPTIBLE 178.752457 3200.000000
5 153.31915097974075 153.8652013666363 4.436229985807853 3.5001257147203506 4.436229985807853 3.5001257147203506 3 INFECTIOUS 0.000000 3200.000000
4 153.3827831468964 153.86499981293954 4.4168124821167485 4.58991829020878 4.4168124821167485 4.58991829020878 3 SUSCEPTIBLE 147.671758 3200.000000
3 153.48214307730873 153.9578919259452 4.444388463376708 5.6046307694442525 4.444388463376708 5.6046307694442525 3 SUSCEPTIBLE 7.218826 3200.000000
6 153.49308527199034 154.05014466282495 4.356871335120612 2.462178265178549 4.356871335120612 2.462178265178549 3 SUSCEPTIBLE 174.131142 3200.000000
2 153.5056800297394 153.9314751573024 4.452834151983183 6.622262525994758 4.452834151983183 6.622262525994758 3 SUSCEPTIBLE 7.395995 3200.000000
7 153.62156162319687 154.17524786968966 4.379058695421182 1.3544741036406927 4.379058695421182 1.3544741036406927 3 SUSCEPTIBLE 174.283890 3200.000000
9 153.72657730696864 154.27420779170816 3.364242197337419 3.3067356070270066 3.364242197337419 3.3067356070270066 3 SUSCEPTIBLE 36.802801 3200.000000
10 153.79039486580018 154.65299749823885 3.3630221833523892 4.55788745068971 3.3912327373453395 4.345884438502436 3 SUSCEPTIBLE 12.593410 3200.000000
4 153.86499981293954 154.3472164789827 4.4168124821167485 4.58991829020878 4.4168124821167485 4.58991829020878 3 SUSCEPTIBLE 147.847519 3200.000000
5 153.8652013666363 154.41125175353187 4.436229985807853 3.5001257147203506 4.436229985807853 3.5001257147203506 3 INFECTIOUS 0.000000 3200.000000
8 153.86781238677682 154.45854200584975 3.352540840709631 1.99608085981429 3.391804981727039 1.7285886221280586 3 SUSCEPTIBLE 178.752457 3200.000000
2 153.9314751573024 154.3572702848654 4.452834151983183 6.622262525994758 4.452834151983183 6.622262525994758 3 SUSCEPTIBLE 7.395995 3200.000000
3 153.9578919259452 154.43364077458168 4.444388463376708 5.6046307694442525 4.444388463376708 5.6046307694442525 3 SUSCEPTIBLE 7.218826 3200.000000
6 154.05014466282495 154.60720405365956 4.356871335120612 2.462178265178549 4.356871335120612 2.462178265178549 3 SUSCEPTIBLE 174.131142 3200.000000
7 154.17524786968966 154.72893411618244 4.379058695421182 1.3544741036406927 4.379058695421182 1.3544741036406927 3 SUSCEPTIBLE 176.057778 3200.000000
9 154.27420779170816 154.8218382764477 3.364242197337419 3.3067356070270066 3.4572348185136175 2.9269779447366875 3 SUSCEPTIBLE 36.802801 3200.000000
4 154.3472164789827 154.82943314502583 4.4168124821167485 4.58991829020878 4.4168124821167485 4.58991829020878 3 SUSCEPTIBLE 148.093073 3200.000000
2 154.3572702848654 154.78306541242839 4.452834151983183 6.622262525994758 4.452834151983183 6.622262525994758 3 SUSCEPTIBLE 7.432834 3200.000000
5 154.41125175353187 154.95730214042743 4.436229985807853 3.5001257147203506 4.436229985807853 3.5001257147203506 3 INFECTIOUS 0.000000 3200.000000
3 154.43364077458168 154.90938962321815 4.444388463376708 5.6046307694442525 4.444388463376708 5.6046307694442525 3 SUSCEPTIBLE 7.218826 3200.000000
8 154.45854200584975 155.04927162492268 3.391804981727039 1.7285886221280586 3.391804981727039 1.7285886221280586 3 SUSCEPTIBLE 178.752457 3200.000000
6 154.60720405365956 155.16426344449417 4.356871335120612 2.462178265178549 4.356871335120612 2.462178265178549 3 SUSCEPTIBLE 174.131142 3200.000000
10 154.65299749823885 155.5156001306775 3.3912327373453395 4.345884438502436 3.42802324970885 3.935745868443026 3 SUSCEPTIBLE 12.868226 3200.000000
7 154.72893411618244 155.28262036267523 4.379058695421182 1.3544741036406927 4.379058695421182 1.3544741036406927 3 SUSCEPTIBLE 177.817727 3200.000000
2 154.78306541242839 155.20886053999138 4.452834151983183 6.622262525994758 4.452834151983183 6.622262525994758 3 SUSCEPTIBLE 7.469608 3200.000000
9 154.8218382764477 155.36946876118722 3.4572348185136175 2.9269779447366875 3.4572348185136175 2.9269779447366875 3 SUSCEPTIBLE 36.802801 3200.000000
4 154.82943314502583 155.31164981106897 4.4168124821167485 4.58991829020878 4.4168124821167485 4.58991829020878 3 SUSCEPTIBLE 148.579384 3200.000000
3 154.90938962321815 155.38513847185462 4.444388463376708 5.6046307694442525 4.444388463376708 5.6046307694442525 3 SUSCEPTIBLE 7.255492 3200.000000
5 154.95730214042743 155.503352527323 4.436229985807853 3.5001257147203506 4.436229985807853 3.5001257147203506 3 INFECTIOUS 0.000000 3200.000000
8 155.04927162492268 155.6400012439956 3.391804981727039 1.7285886221280586 3.391804981727039 1.7285886221280586 3 SUSCEPTIBLE 178.752457 3200.000000
6 155.16426344449417 155.72132283532878 4.356871335120612 2.462178265178549 4.437069053564153 2.389751510926201 3 SUSCEPTIBLE 174.131142 3200.000000
2 155.20886053999138 155.63465566755437 4.452834151983183 6.622262525994758 4.452834151983183 6.622262525994758 3 SUSCEPTIBLE 7.542833 3200.000000
7 155.28262036267523 155.83630660916802 4.379058695421182 1.3544741036406927 4.379058695421182 1.3544741036406927 3 SUSCEPTIBLE 181.317204 3200.000000
4 155.31164981106897 155.79386647711212 4.4168124821167485 4.58991829020878 4.4168124821167485 4.58991829020878 3 SUSCEPTIBLE 148.579384 3200.000000
9 155.36946876118722 155.91709924592675 3.4572348185136175 2.9269779447366875 3.46405089004605 2.787300302976537 3 SUSCEPTIBLE 36.802801 3200.000000
3 155.38513847185462 155.8608873204911 4.444388463376708 5.6046307694442525 4.444388463376708 5.6046307694442525 3 SUSCEPTIBLE 7.292051 3200.000000
5 155.503352527323 156.04940291421855 4.436229985807853 3.5001257147203506 4.436229985807853 3.5001257147203506 3 INFECTIOUS 0.000000 3200.000000
10 155.5156001306775 156.37820276311618 3.42802324970885 3.935745868443026 3.42802324970885 3.935745868443026 3 SUSCEPTIBLE 13.412637 3200.000000
2 155.63465566755437 156.06045079511736 4.452834151983183 6.622262525994758 4.452834151983183 6.622262525994758 3 SUSCEPTIBLE 7.579375 3200.000000
8 155.6400012439956 156.23073086306854 3.391804981727039 1.7285886221280586 3.391804981727039 1.7285886221280586 3 SUSCEPTIBLE 180.494968 3200.000000
6 155.72132283532878 156.2783822261634 4.437069053564153 2.389751510926201 4.437069053564153 2.389751510926201 3 SUSCEPTIBLE 176.077532 3200.000000
4 155.79386647711212 156.27608314315526 4.4168124821167485 4.58991829020878 4.4168124821167485 4.58991829020878 3 SUSCEPTIBLE 148.579384 3200.000000
7 155.83630660916802 156.3899928556608 4.379058695421182 1.3544741036406927 4.379058695421182 1.3544741036406927 3 SUSCEPTIBLE 181.317204 3200.000000
3 155.8608873204911 156.33663616912756 4.444388463376708 5.6046307694442525 4.444388463376708 5.6046307694442525 3 SUSCEPTIBLE 7.328593 3200.000000
9 155.91709924592675 156.46472973066628 3.46405089004605 2.787300302976537 3.46405089004605 2.787300302976537 3 SUSCEPTIBLE 36.802801 3200.000000
5 156.04940291421855 156.5954533011141 4.436229985807853 3.5001257147203506 4.436229985807853 3.5001257147203506 3 INFECTIOUS 0.000000 3200.000000
2 156.06045079511736 156.48624592268035 4.452834151983183 6.622262525994758 4.452834151983183 6.622262525994758 3 SUSCEPTIBLE 7.579375 3200.000000
8 156.23073086306854 156.82146048214148 3.391804981727039 1.7285886221280586 3.391804981727039 1.7285886221280586 3 SUSCEPTIBLE 182.236675 3200.000000
4 156.27608314315526 156.7582998091984 4.4168124821167485 4.58991829020878 4.4168124821167485 4.58991829020878 3 SUSCEPTIBLE 148.579384 3200.000000
6 156.2783822261634 156.835441616998 4.437069053564153 2.389751510926201 4.437069053564153 2.389751510926201 3 SUSCEPTIBLE 178.023022 3200.000000
3 156.33663616912756 156.81238501776403 4.444388463376708 5.6046307694442525 4.444388463376708 5.6046307694442525 3 SUSCEPTIBLE 7.365118 3200.000000
10 156.37820276311618 157.24080539555484 3.42802324970885 3.935745868443026 3.42802324970885 3.935745868443026 3 SUSCEPTIBLE 13.954202 3200.000000
7 156.3899928556608 156.9436791021536 4.379058695421182 1.3544741036406927 4.379058695421182 1.3544741036406927 3 SUSCEPTIBLE 181.317204 3200.000000
9 156.46472973066628 157.0123602154058 3.46405089004605 2.787300302976537 3.46405089004605 2.787300302976537 3 SUSCEPTIBLE 40.753690 3200.000000
2 156.48624592268035 156.91204105024335 4.452834151983183 6.622262525994758 4.452834151983183 6.622262525994758 3 SUSCEPTIBLE 7.579375 3200.000000
5 156.5954533011141 157.14150368800966 4.436229985807853 3.5001257147203506 4.436229985807853 3.5001257147203506 3 INFECTIOUS 0.000000 3200.000000
4 156.7582998091984 157.24051647524155 4.4168124821167485 4.58991829020878 4.4168124821167485 4.58991829020878 3 SUSCEPTIBLE 148.579384 3200.000000
3 156.81238501776403 157.2881338664005 4.444388463376708 5.6046307694442525 4.444388463376708 5.6046307694442525 3 SUSCEPTIBLE 7.401626 3200.000000
8 156.82146048214148 157.4121901012144 3.391804981727039 1.7285886221280586 3.391804981727039 1.7285886221280586 3 SUSCEPTIBLE 185.717674 3200.000000
6 156.835441616998 157.3925010078326 4.437069053564153 2.389751510926201 4.437069053564153 2.389751510926201 3 SUSCEPTIBLE 181.911306 3200.000000
2 156.91204105024335 157.33783617780634 4.452834151983183 6.622262525994758 4.452834151983183 6.622262525994758 3 SUSCEPTIBLE 7.579375 3200.000000
7 156.9436791021536 157.49736534864638 4.379058695421182 1.3544741036406927 4.379058695421182 1.3544741036406927 3 SUSCEPTIBLE 181.317204 3200.000000
9 157.0123602154058 157.55999070014533 3.46405089004605 2.787300302976537 3.3507906206310643 2.7847635763473475 3 SUSCEPTIBLE 42.727766 3200.000000
5 157.14150368800966 157.68755407490522 4.436229985807853 3.5001257147203506 4.436229985807853 3.5001257147203506 3 INFECTIOUS 0.000000 3200.000000
4 157.24051647524155 157.7227331412847 4.4168124821167485 4.58991829020878 4.4168124821167485 4.58991829020878 3 SUSCEPTIBLE 148.819084 3200.000000
10 157.24080539555484 158.1034080279935 3.42802324970885 3.935745868443026 3.3514402769968763 3.8611112489701327 3 SUSCEPTIBLE 13.954202 3200.000000
3 157.2881338664005 157.76388271503697 4.444388463376708 5.6046307694442525 4.444388463376708 5.6046307694442525 3 SUSCEPTIBLE 7.401626 3200.000000
2 157.33783617780634 157.76363130536933 4.452834151983183 6.622262525994758 4.452834151983183 6.622262525994758 3 SUSCEPTIBLE 7.579375 3200.000000
6 157.3925010078326 157.94956039866722 4.437069053564153 2.389751510926201 4.437069053564153 2.389751510926201 3 SUSCEPTIBLE 183.851560 3200.000000
8 157.4121901012144 158.00291972028734 3.391804981727039 1.7285886221280586 3.391804981727039 1.7285886221280586 3 SUSCEPTIBLE 187.454703 3200.000000
7 157.49736534864638 158.05105159513917 4.379058695421182 1.3544741036406927 4.379058695421182 1.3544741036406927 3 SUSCEPTIBLE 181.317204 3200.000000
9 157.55999070014533 158.10762118488486 3.3507906206310643 2.7847635763473475 3.3507906206310643 2.7847635763473475 3 SUSCEPTIBLE 44.698359 3200.000000
5 157.68755407490522 158.23360446180078 4.436229985807853 3.5001257147203506 4.436229985807853 3.5001257147203506 3 INFECTIOUS 0.000000 3200.000000
4 157.7227331412847 158.20494980732784 4.4168124821167485 4.58991829020878 4.4168124821167485 4.58991829020878 3 SUSCEPTIBLE 149.058485 3200.000000
2 157.76363130536933 158.18942643293232 4.452834151983183 6.622262525994758 4.452834151983183 6.622262525994758 3 SUSCEPTIBLE 7.579375 3200.000000
3 157.76388271503697 158.23963156367344 4.444388463376708 5.6046307694442525 4.444388463376708 5.6046307694442525 3 SUSCEPTIBLE 7.401626 3200.000000
6 157.94956039866722 158.50661978950183 4.437069053564153 2.389751510926201 4.437069053564153 2.389751510926201 3 SUSCEPTIBLE 183.851560 3200.000000
8 158.00291972028734 158.59364933936027 3.391804981727039 1.7285886221280586 3.391804981727039 1.7285886221280586 3 SUSCEPTIBLE 187.454703 3200.000000
7 158.05105159513917 158.60473784163196 4.379058695421182 1.3544741036406927 4.379058695421182 1.3544741036406927 3 SUSCEPTIBLE 184.788854 3200.000000
10 158.1034080279935 158.96601066043218 3.3514402769968763 3.8611112489701327 3.3514402769968763 3.8611112489701327 3 SUSCEPTIBLE 13.954202 3200.000000
9 158.10762118488486 158.6552516696244 3.3507906206310643 2.7847635763473475 3.3507906206310643 2.7847635763473475 3 SUSCEPTIBLE 46.667859 3200.000000
2 158.18942643293232 158.6152215604953 4.452834151983183 6.622262525994758 4.452834151983183 6.622262525994758 3 SUSCEPTIBLE 7.615769 3200.000000
4 158.20494980732784 158.68716647337098 4.4168124821167485 4.58991829020878 4.4168124821167485 4.58991829020878 3 SUSCEPTIBLE 149.367795 3200.000000
5 158.23360446180078 158.77965484869634 4.436229985807853 3.5001257147203506 4.436229985807853 3.5001257147203506 3 INFECTIOUS 0.000000 3200.000000
3 158.23963156367344 158.7153804123099 4.444388463376708 5.6046307694442525 4.444388463376708 5.6046307694442525 3 SUSCEPTIBLE 7.401626 3200.000000
6 158.50661978950183 159.06367918033644 4.437069053564153 2.389751510926201 4.437069053564153 2.389751510926201 3 SUSCEPTIBLE 183.851560 3200.000000
8 158.59364933936027 159.1843789584332 3.391804981727039 1.7285886221280586 3.391804981727039 1.7285886221280586 3 SUSCEPTIBLE 187.454703 3200.000000
7 158.60473784163196 159.15842408812475 4.379058695421182 1.3544741036406927 4.379058695421182 1.3544741036406927 3 SUSCEPTIBLE 186.523476 3200.000000
2 158.6152215604953 159.0410166880583 4.452834151983183 6.622262525994758 4.452834151983183 6.622262525994758 3 SUSCEPTIBLE 7.652146 3200.000000
9 158.6552516696244 159.20288215436392 3.3507906206310643 2.7847635763473475 3.3507906206310643 2.7847635763473475 3 SUSCEPTIBLE 46.667859 3200.000000
4 158.68716647337098 159.16938313941412 4.4168124821167485 4.58991829020878 4.4168124821167485 4.58991829020878 3 SUSCEPTIBLE 149.676963 3200.000000
3 158.7153804123099 159.19112926094638 4.444388463376708 5.6046307694442525 4.444388463376708 5.6046307694442525 3 SUSCEPTIBLE 7.401626 3200.000000
5 158.77965484869634 159.3257052355919 4.436229985807853 3.5001257147203506 4.436229985807853 3.5001257147203506 3 INFECTIOUS 0.000000 3200.000000
10 158.96601066043218 159.82861329287084 3.3514402769968763 3.8611112489701327 3.3514402769968763 3.8611112489701327 3 SUSCEPTIBLE 14.632903 3200.000000
2 159.0410166880583 159.4668118156213 4.452834151983183 6.622262525994758 4.452834151983183 6.622262525994758 3 SUSCEPTIBLE 7.688506 3200.000000
6 159.06367918033644 159.62073857117105 4.437069053564153 2.389751510926201 4.437069053564153 2.389751510926201 3 SUSCEPTIBLE 183.851560 3200.000000
7 159.15842408812475 159.71211033461753 4.379058695421182 1.3544741036406927 4.379058695421182 1.3544741036406927 3 SUSCEPTIBLE 188.257297 3200.000000
4 159.16938313941412 159.65159980545727 4.4168124821167485 4.58991829020878 4.4168124821167485 4.58991829020878 3 SUSCEPTIBLE 149.985988 3200.000000
8 159.1843789584332 159.77510857750613 3.391804981727039 1.7285886221280586 3.391804981727039 1.7285886221280586 3 SUSCEPTIBLE 187.454703 3200.000000
3 159.19112926094638 159.66687810958285 4.444388463376708 5.6046307694442525 4.444388463376708 5.6046307694442525 3 SUSCEPTIBLE 7.437986 3200.000000
9 159.20288215436392 159.75051263910345 3.3507906206310643 2.7847635763473475 3.3507906206310643 2.7847635763473475 3 SUSCEPTIBLE 46.667859 3200.000000
5 159.3257052355919 159.87175562248746 4.436229985807853 3.5001257147203506 4.436229985807853 3.5001257147203506 3 INFECTIOUS 0.000000 3200.000000
2 159.4668118156213 159.8926069431843 4.452834151983183 6.622262525994758 4.452834151983183 6.622262525994758 3 SUSCEPTIBLE 7.724850 3200.000000
6 159.62073857117105 160.17779796200566 4.437069053564153 2.389751510926201 4.437069053564153 2.389751510926201 3 SUSCEPTIBLE 185.856192 3200.000000
4 159.65159980545727 160.1338164715004 4.4168124821167485 4.58991829020878 4.4168124821167485 4.58991829020878 3 SUSCEPTIBLE 149.985988 3200.000000
3 159.66687810958285 160.14262695821932 4.444388463376708 5.6046307694442525 4.444388463376708 5.6046307694442525 3 SUSCEPTIBLE 7.510656 3200.000000
7 159.71211033461753 160.26579658111032 4.379058695421182 1.3544741036406927 4.379058695421182 1.3544741036406927 3 SUSCEPTIBLE 189.990317 3200.000000
9 159.75051263910345 160.29814312384298 3.3507906206310643 2.7847635763473475 3.3507906206310643 2.7847635763473475 3 SUSCEPTIBLE 46.667859 3200.000000
8 159.77510857750613 160.36583819657906 3.391804981727039 1.7285886221280586 3.391804981727039 1.7285886221280586 3 SUSCEPTIBLE 189.186922 3200.000000
10 159.82861329287084 160.6912159253095 3.3514402769968763 3.8611112489701327 3.3514402769968763 3.8611112489701327 3 SUSCEPTIBLE 15.310978 3200.000000
5 159.87175562248746 160.417806009383 4.436229985807853 3.5001257147203506 4.436229985807853 3.5001257147203506 3 INFECTIOUS 0.000000 3200.000000
2 159.8926069431843 160.31840207074728 4.452834151983183 6.622262525994758 4.452834151983183 6.622262525994758 3 SUSCEPTIBLE 7.761177 3200.000000
4 160.1338164715004 160.61603313754355 4.4168124821167485 4.58991829020878 4.4168124821167485 4.58991829020878 3 SUSCEPTIBLE 149.985988 3200.000000
3 160.14262695821932 160.6183758068558 4.444388463376708 5.6046307694442525 4.444388463376708 5.6046307694442525 3 SUSCEPTIBLE 7.546966 3200.000000
6 160.17779796200566 160.73485735284027 4.437069053564153 2.389751510926201 4.437069053564153 2.389751510926201 3 SUSCEPTIBLE 187.859898 3200.000000
7 160.26579658111032 160.8194828276031 4.379058695421182 1.3544741036406927 4.379058695421182 1.3544741036406927 3 SUSCEPTIBLE 189.990317 3200.000000
9 160.29814312384298 160.8457736085825 3.3507906206310643 2.7847635763473475 3.3507906206310643 2.7847635763473475 3 SUSCEPTIBLE 48.701771 3200.000000
2 160.31840207074728 160.74419719831027 4.452834151983183 6.622262525994758 4.452834151983183 6.622262525994758 3 SUSCEPTIBLE 7.761177 3200.000000
8 160.36583819657906 160.956567815652 3.391804981727039 1.7285886221280586 3.391804981727039 1.7285886221280586 3 SUSCEPTIBLE 190.918341 3200.000000
5 160.417806009383 160.96385639627857 4.436229985807853 3.5001257147203506 4.436229985807853 3.5001257147203506 3 INFECTIOUS 0.000000 3200.000000
4 160.61603313754355 161.0982498035867 4.4168124821167485 4.58991829020878 4.4168124821167485 4.58991829020878 3 SUSCEPTIBLE 149.985988 3200.000000
3 160.6183758068558 161.09412465549227 4.444388463376708 5.6046307694442525 4.444388463376708 5.6046307694442525 3 SUSCEPTIBLE 7.583259 3200.000000
10 160.6912159253095 161.55381855774817 3.3514402769968763 3.8611112489701327 3.3514402769968763 3.8611112489701327 3 SUSCEPTIBLE 15.649780 3200.000000
6 160.73485735284027 161.29191674367488 4.437069053564153 2.389751510926201 4.392845225312817 2.4841712920567964 3 SUSCEPTIBLE 189.862678 3200.000000
2 160.74419719831027 161.16999232587327 4.452834151983183 6.622262525994758 4.452834151983183 6.622262525994758 3 SUSCEPTIBLE 7.761177 3200.000000
7 160.8194828276031 161.3731690740959 4.379058695421182 1.3544741036406927 4.379058695421182 1.3544741036406927 3 SUSCEPTIBLE 189.990317 3200.000000
9 160.8457736085825 161.39340409332203 3.3507906206310643 2.7847635763473475 3.3507906206310643 2.7847635763473475 3 SUSCEPTIBLE 52.764403 3200.000000
8 160.956567815652 161.54729743472492 3.391804981727039 1.7285886221280586 3.391804981727039 1.7285886221280586 3 SUSCEPTIBLE 194.376742 3200.000000
5 160.96385639627857 161.50990678317413 4.436229985807853 3.5001257147203506 4.436229985807853 3.5001257147203506 3 INFECTIOUS 0.000000 3200.000000
3 161.09412465549227 161.56987350412874 4.444388463376708 5.6046307694442525 4.444388463376708 5.6046307694442525 3 SUSCEPTIBLE 7.583259 3200.000000
4 161.0982498035867 161.58046646962984 4.4168124821167485 4.58991829020878 4.4168124821167485 4.58991829020878 3 SUSCEPTIBLE 149.985988 3200.000000
2 161.16999232587327 161.59578745343626 4.452834151983183 6.622262525994758 4.452834151983183 6.622262525994758 3 SUSCEPTIBLE 7.761177 3200.000000
6 161.29191674367488 161.84897613450948 4.392845225312817 2.4841712920567964 4.392845225312817 2.4841712920567964 3 SUSCEPTIBLE 193.858355 3200.000000
7 161.3731690740959 161.9268553205887 4.379058695421182 1.3544741036406927 4.379058695421182 1.3544741036406927 3 SUSCEPTIBLE 189.990317 3200.000000
9 161.39340409332203 161.94103457806156 3.3507906206310643 2.7847635763473475 3.3507906206310643 2.7847635763473475 3 SUSCEPTIBLE 54.790760 3200.000000
5 161.50990678317413 162.0559571700697 4.436229985807853 3.5001257147203506 4.436229985807853 3.5001257147203506 3 INFECTIOUS 0.000000 3200.000000
8 161.54729743472492 162.13802705379786 3.391804981727039 1.7285886221280586 3.391804981727039 1.7285886221280586 3 SUSCEPTIBLE 196.101694 3200.000000
10 161.55381855774817 162.41642119018684 3.3514402769968763 3.8611112489701327 3.3514402769968763 3.8611112489701327 3 SUSCEPTIBLE 15.649780 3200.000000
3 161.56987350412874 162.0456223527652 4.444388463376708 5.6046307694442525 4.444388463376708 5.6046307694442525 3 SUSCEPTIBLE 7.583259 3200.000000
4 161.58046646962984 162.06268313567298 4.4168124821167485 4.58991829020878 4.4168124821167485 4.58991829020878 3 SUSCEPTIBLE 150.293489 3200.000000
2 161.59578745343626 162.02158258099925 4.452834151983183 6.622262525994758 4.452834151983183 6.622262525994758 3 SUSCEPTIBLE 7.761177 3200.000000
6 161.84897613450948 162.4060355253441 4.392845225312817 2.4841712920567964 4.392845225312817 2.4841712920567964 3 SUSCEPTIBLE 193.858355 3200.000000
7 161.9268553205887 162.48054156708147 4.379058695421182 1.3544741036406927 4.379058695421182 1.3544741036406927 3 SUSCEPTIBLE 191.714472 3200.000000
9 161.94103457806156 162.4886650628011 3.3507906206310643 2.7847635763473475 3.3507906206310643 2.7847635763473475 3 SUSCEPTIBLE 56.816181 3200.000000
2 162.02158258099925 162.44737770856224 4.452834151983183 6.622262525994758 4.452834151983183 6.622262525994758 3 SUSCEPTIBLE 7.797403 3200.000000
3 162.0456223527652 162.52137120140168 4.444388463376708 5.6046307694442525 4.444388463376708 5.6046307694442525 3 SUSCEPTIBLE 7.583259 3200.000000
5 162.0559571700697 162.60200755696525 4.436229985807853 3.5001257147203506 4.436229985807853 3.5001257147203506 3 INFECTIOUS 0.000000 3200.000000
4 162.06268313567298 162.54489980171613 4.4168124821167485 4.58991829020878 4.4168124821167485 4.58991829020878 3 SUSCEPTIBLE 150.978331 3200.000000
8 162.13802705379786 162.7287566728708 3.391804981727039 1.7285886221280586 3.391804981727039 1.7285886221280586 3 SUSCEPTIBLE 196.101694 3200.000000
6 162.4060355253441 162.9630949161787 4.392845225312817 2.4841712920567964 4.392845225312817 2.4841712920567964 3 SUSCEPTIBLE 193.858355 3200.000000
10 162.41642119018684 163.2790238226255 3.3514402769968763 3.8611112489701327 3.3514402769968763 3.8611112489701327 3 SUSCEPTIBLE 16.057211 3200.000000
2 162.44737770856224 162.87317283612524 4.452834151983183 6.622262525994758 4.452834151983183 6.622262525994758 3 SUSCEPTIBLE 7.833612 3200.000000
7 162.48054156708147 163.03422781357426 4.379058695421182 1.3544741036406927 4.379058695421182 1.3544741036406927 3 SUSCEPTIBLE 195.160393 3200.000000
9 162.4886650628011 163.03629554754062 3.3507906206310643 2.7847635763473475 3.3507906206310643 2.7847635763473475 3 SUSCEPTIBLE 56.816181 3200.000000
3 162.52137120140168 162.99712005003815 4.444388463376708 5.6046307694442525 4.444388463376708 5.6046307694442525 3 SUSCEPTIBLE 7.583259 3200.000000
4 162.54489980171613 163.02711646775927 4.4168124821167485 4.58991829020878 4.4168124821167485 4.58991829020878 3 SUSCEPTIBLE 151.355640 3200.000000
5 162.60200755696525 163.1480579438608 4.436229985807853 3.5001257147203506 4.436229985807853 3.5001257147203506 3 INFECTIOUS 0.000000 3200.000000
8 162.7287566728708 163.31948629194372 3.391804981727039 1.7285886221280586 3.391804981727039 1.7285886221280586 3 SUSCEPTIBLE 196.101694 3200.000000
2 162.87317283612524 163.29896796368823 4.452834151983183 6.622262525994758 4.452834151983183 6.622262525994758 3 SUSCEPTIBLE 7.869805 3200.000000
6 162.9630949161787 163.5201543070133 4.392845225312817 2.4841712920567964 4.392845225312817 2.4841712920567964 3 SUSCEPTIBLE 193.858355 3200.000000
3 162.99712005003815 163.47286889867462 4.444388463376708 5.6046307694442525 4.444388463376708 5.6046307694442525 3 SUSCEPTIBLE 7.619452 3200.000000
4 163.02711646775927 163.50933313380241 4.4168124821167485 4.58991829020878 4.4168124821167485 4.58991829020878 3 SUSCEPTIBLE 151.732775 3200.000000
7 163.03422781357426 163.58791406006705 4.379058695421182 1.3544741036406927 4.379058695421182 1.3544741036406927 3 SUSCEPTIBLE 196.882159 3200.000000
9 163.03629554754062 163.58392603228015 3.3507906206310643 2.7847635763473475 3.3507906206310643 2.7847635763473475 3 SUSCEPTIBLE 56.816181 3200.000000
5 163.1480579438608 163.69410833075636 4.436229985807853 3.5001257147203506 4.436229985807853 3.5001257147203506 3 INFECTIOUS 0.000000 3200.000000
10 163.2790238226255 164.14162645506417 3.3514402769968763 3.8611112489701327 3.3514402769968763 3.8611112489701327 3 SUSCEPTIBLE 16.871509 3200.000000
[truncated: 1,326,520 more chars]
