# Supplementary material for: Modelling airborne transmission of SARS-CoV-2 at a local scale
Source: PLoS One. 2022 Aug 30;17(8):e0273820. doi: 10.1371/journal.pone.0273820 (PMC9426895; doi:10.1371/journal.pone.0273820)
Supplement: S1 Dataset — The data sets contain the parameters and configurations for the simulation defined in the scenario file as well as the simulation outputs for all numerical experiments presented in this contribution. In addition, the scripts for the evaluation of the results are provided. (ZIP) [file pone.0273820.s003.zip › simulation_data/output/queue/parameter_variation/pedPotentialPersonalSpaceWidth1.5/queue_corridorDistance1.5/postvis.traj]

pedestrianId simTime endTime-PID1 startX-PID1 startY-PID1 endX-PID1 endY-PID1 targetId-PID2 infectionStatus-PID3 absorbedPathogenLoad-PID3 minInfectiousDose-PID3
1 0.0 0.7375246880699775 1.351 1.2510000000000001 1.351 2.0006251530656947 3 SUSCEPTIBLE 0.000000 3200.000000
1 0.7375246880699775 1.475049376139955 1.351 2.0006251530656947 1.351 2.75025030613139 3 SUSCEPTIBLE 0.000000 3200.000000
1 1.475049376139955 2.2125740642099325 1.351 2.75025030613139 1.351 3.499875459197085 3 SUSCEPTIBLE 0.000000 3200.000000
1 2.2125740642099325 2.95009875227991 1.351 3.499875459197085 1.351 4.24950061226278 3 SUSCEPTIBLE 0.000000 3200.000000
1 2.95009875227991 3.6876234403498875 1.351 4.24950061226278 1.351 4.999125765328475 3 SUSCEPTIBLE 0.000000 3200.000000
2 3.1999999999999997 3.6257951275630003 1.351 1.2510000000000001 1.4288654259470595 2.0668920749836968 3 SUSCEPTIBLE 0.000000 3200.000000
2 3.6257951275630003 4.051590255126 1.4288654259470595 2.0668920749836968 1.4288654259470595 2.95401989204613 3 SUSCEPTIBLE 0.000000 3200.000000
1 3.6876234403498875 4.425148128419865 1.351 4.999125765328475 1.4226505398349336 5.745318816924462 3 SUSCEPTIBLE 0.000000 3200.000000
2 4.051590255126 4.477385382689 1.4288654259470595 2.95401989204613 1.4288654259470595 3.8411477091085633 3 SUSCEPTIBLE 0.000000 3200.000000
1 4.425148128419865 5.1626728164898426 1.4226505398349336 5.745318816924462 1.4566545107805187 6.437046873529103 3 SUSCEPTIBLE 0.000000 3200.000000
2 4.477385382689 4.9031805102520005 1.4288654259470595 3.8411477091085633 1.4288654259470595 4.7282755261709974 3 SUSCEPTIBLE 0.000000 3200.000000
2 4.9031805102520005 5.328975637815001 1.4288654259470595 4.7282755261709974 1.4341601506896948 5.171807832594542 3 SUSCEPTIBLE 0.000000 3200.000000
1 5.1626728164898426 5.90019750455982 1.4566545107805187 6.437046873529103 2.1263206639138694 6.613657229062634 3 SUSCEPTIBLE 0.000000 3200.000000
2 5.328975637815001 5.754770765378001 1.4341601506896948 5.171807832594542 1.4341601506896948 5.171807832594542 3 SUSCEPTIBLE 0.000000 3200.000000
2 5.754770765378001 6.180565892941001 1.4341601506896948 5.171807832594542 1.4341601506896948 5.171807832594542 3 SUSCEPTIBLE 0.000000 3200.000000
1 5.90019750455982 6.637722192629798 2.1263206639138694 6.613657229062634 2.8581694566165785 6.451375946320741 3 SUSCEPTIBLE 0.000000 3200.000000
3 6.000000000000001 6.47574884863648 1.351 1.2510000000000001 1.351 1.9448319253508097 3 SUSCEPTIBLE 0.000000 3200.000000
2 6.180565892941001 6.606361020504001 1.4341601506896948 5.171807832594542 1.4341601506896948 6.058935649656976 3 SUSCEPTIBLE 0.000000 3200.000000
3 6.47574884863648 6.951497697272958 1.351 1.9448319253508097 1.351 2.6386638507016196 3 SUSCEPTIBLE 0.000000 3200.000000
2 6.606361020504001 7.032156148067001 1.4341601506896948 6.058935649656976 1.4116194172515648 6.167511540837011 3 SUSCEPTIBLE 0.000000 3200.000000
1 6.637722192629798 7.375246880699775 2.8581694566165785 6.451375946320741 2.8581694566165785 5.701750793255047 3 SUSCEPTIBLE 0.000000 3200.000000
3 6.951497697272958 7.427246545909437 1.351 2.6386638507016196 1.351 3.3324957760524296 3 SUSCEPTIBLE 0.000000 3200.000000
2 7.032156148067001 7.457951275630001 1.4116194172515648 6.167511540837011 1.8551833257827814 6.6110754493682276 3 SUSCEPTIBLE 0.000000 3200.000000
1 7.375246880699775 8.112771568769752 2.8581694566165785 5.701750793255047 2.8581694566165785 4.952125640189351 3 SUSCEPTIBLE 0.000000 3200.000000
3 7.427246545909437 7.902995394545916 1.351 3.3324957760524296 1.351 4.026327701403239 3 SUSCEPTIBLE 0.000000 3200.000000
2 7.457951275630001 7.883746403193001 1.8551833257827814 6.6110754493682276 2.505938635153256 6.549657286490252 3 SUSCEPTIBLE 0.000000 3200.000000
2 7.883746403193001 8.309541530756002 2.505938635153256 6.549657286490252 2.941888897385393 6.418940279488118 3 SUSCEPTIBLE 0.000000 3200.000000
3 7.902995394545916 8.378744243182394 1.351 4.026327701403239 1.351 4.720159626754048 3 SUSCEPTIBLE 0.000000 3200.000000
1 8.112771568769752 8.85029625683973 2.8581694566165785 4.952125640189351 2.8581694566165785 4.202500487123657 3 SUSCEPTIBLE 0.000000 3200.000000
2 8.309541530756002 8.735336658319003 2.941888897385393 6.418940279488118 2.848326956729851 5.772023880974418 3 SUSCEPTIBLE 0.000000 3200.000000
3 8.378744243182394 8.854493091818874 1.351 4.720159626754048 1.351 5.413991552104856 3 SUSCEPTIBLE 0.000000 3200.000000
2 8.735336658319003 9.161131785882004 2.848326956729851 5.772023880974418 2.848326956729851 5.772023880974418 3 SUSCEPTIBLE 0.000000 3200.000000
1 8.85029625683973 9.587820944909708 2.8581694566165785 4.202500487123657 2.8581694566165785 3.4528753340579605 3 SUSCEPTIBLE 0.000000 3200.000000
3 8.854493091818874 9.330241940455354 1.351 5.413991552104856 1.4258311118012892 5.836728215505154 3 SUSCEPTIBLE 0.000000 3200.000000
2 9.161131785882004 9.586926913445005 2.848326956729851 5.772023880974418 2.9311264993541997 4.888768538761784 3 SUSCEPTIBLE 0.000000 3200.000000
4 9.200000000000003 9.682216666043132 1.351 1.2510000000000001 1.351 2.042481403585991 3 SUSCEPTIBLE 0.000000 3200.000000
3 9.330241940455354 9.805990789091833 1.4258311118012892 5.836728215505154 1.3896979314317564 6.3466739740774605 3 SUSCEPTIBLE 0.000000 3200.000000
2 9.586926913445005 10.012722041008006 2.9311264993541997 4.888768538761784 2.9311264993541997 4.888768538761784 3 SUSCEPTIBLE 0.000000 3200.000000
1 9.587820944909708 10.325345632979687 2.8581694566165785 3.4528753340579605 2.8581694566165785 2.7032501809922653 3 SUSCEPTIBLE 0.000000 3200.000000
4 9.682216666043132 10.164433332086261 1.351 2.042481403585991 1.351 2.8339628071719813 3 SUSCEPTIBLE 0.000000 3200.000000
3 9.805990789091833 10.281739637728313 1.3896979314317564 6.3466739740774605 1.6178123947915104 6.482554770113327 3 SUSCEPTIBLE 0.000000 3200.000000
2 10.012722041008006 10.438517168571007 2.9311264993541997 4.888768538761784 2.9844094535008883 4.2118842268555605 3 SUSCEPTIBLE 0.000000 3200.000000
4 10.164433332086261 10.64664999812939 1.351 2.8339628071719813 1.351 3.625444210757972 3 SUSCEPTIBLE 0.000000 3200.000000
3 10.281739637728313 10.757488486364792 1.6178123947915104 6.482554770113327 1.9488995602601733 6.586150011417785 3 SUSCEPTIBLE 0.000000 3200.000000
1 10.325345632979687 11.062870321049665 2.8581694566165785 2.7032501809922653 2.8581694566165785 1.9536250279265701 3 SUSCEPTIBLE 0.000000 3200.000000
2 10.438517168571007 10.864312296134008 2.9844094535008883 4.2118842268555605 2.8409551581607135 3.336431984323501 3 SUSCEPTIBLE 0.000000 3200.000000
4 10.64664999812939 11.12886666417252 1.351 3.625444210757972 1.351 4.416925614343962 3 SUSCEPTIBLE 0.000000 3200.000000
3 10.757488486364792 11.233237335001272 1.9488995602601733 6.586150011417785 2.45929740535083 6.5570927724519805 3 SUSCEPTIBLE 0.000000 3200.000000
5 10.800000000000004 11.346050386895563 1.351 1.8010000000000002 1.351 2.5510692942910014 3 INFECTIOUS 0.000000 3200.000000
2 10.864312296134008 11.290107423697009 2.8409551581607135 3.336431984323501 2.8409551581607135 3.336431984323501 3 SUSCEPTIBLE 0.000000 3200.000000
1 11.062870321049665 11.800395009119644 2.8581694566165785 1.9536250279265701 3.0743894781103247 1.445371979355518 3 SUSCEPTIBLE 0.000000 3200.000000
4 11.12886666417252 11.61108333021565 1.351 4.416925614343962 1.351 5.208407017929953 3 SUSCEPTIBLE 0.000000 3200.000000
3 11.233237335001272 11.708986183637752 2.45929740535083 6.5570927724519805 2.9770201908355465 6.095177349429586 3 SUSCEPTIBLE 0.000000 3200.000000
2 11.290107423697009 11.71590255126001 2.8409551581607135 3.336431984323501 2.8284388889068492 2.8930446999372053 3 SUSCEPTIBLE 0.000000 3200.000000
5 11.346050386895563 11.892100773791121 1.351 2.5510692942910014 1.3966020572171658 3.242540883186984 3 INFECTIOUS 0.000000 3200.000000
4 11.61108333021565 12.093299996258779 1.351 5.208407017929953 1.351 5.999888421515943 3 SUSCEPTIBLE 0.000000 3200.000000
3 11.708986183637752 12.184735032274231 2.9770201908355465 6.095177349429586 2.8748675517629243 5.4623521130165145 3 SUSCEPTIBLE 0.000000 3200.000000
2 11.71590255126001 12.14169767882301 2.8284388889068492 2.8930446999372053 2.9505377093090837 2.8132913000503312 3 SUSCEPTIBLE 0.000000 3200.000000
1 11.800395009119644 12.537919697189622 3.0743894781103247 1.445371979355518 3.3493666980927426 1.4709765348070771 3 SUSCEPTIBLE 0.000000 3200.000000
5 11.892100773791121 12.43815116068668 1.3966020572171658 3.242540883186984 1.3966020572171658 3.9926101774779856 3 INFECTIOUS 0.000000 3200.000000
6 12.000000000000005 12.557059390834612 1.351 1.2510000000000001 1.377065832585438 1.9547774798068247 3 SUSCEPTIBLE 0.068952 3200.000000
4 12.093299996258779 12.575516662301908 1.351 5.999888421515943 1.4777785762583415 6.374772264402671 3 SUSCEPTIBLE 0.000000 3200.000000
2 12.14169767882301 12.567492806386012 2.9505377093090837 2.8132913000503312 2.9505377093090837 2.8132913000503312 3 SUSCEPTIBLE 0.000000 3200.000000
3 12.184735032274231 12.66048388091071 2.8748675517629243 5.4623521130165145 2.8748675517629247 4.768520187665707 3 SUSCEPTIBLE 0.000000 3200.000000
5 12.43815116068668 12.984201547582238 1.3966020572171658 3.9926101774779856 1.3966020572171658 4.742679471768986 3 INFECTIOUS 0.000000 3200.000000
1 12.537919697189622 13.2754443852596 3.3493666980927426 1.4709765348070771 3.6946238659418014 1.3250931718898527 3 SUSCEPTIBLE 0.000000 3200.000000
6 12.557059390834612 13.114118781669218 1.377065832585438 1.9547774798068247 1.3770658325854377 2.788884122540839 3 SUSCEPTIBLE 0.137301 3200.000000
2 12.567492806386012 12.993287933949013 2.9505377093090837 2.8132913000503312 2.927363166382742 2.474594087503499 3 SUSCEPTIBLE 0.000000 3200.000000
4 12.575516662301908 13.057733328345037 1.4777785762583415 6.374772264402671 2.0139747269695283 6.604086988510181 3 SUSCEPTIBLE 0.000000 3200.000000
3 12.66048388091071 13.13623272954719 2.8748675517629247 4.768520187665707 2.8748675517629243 4.074688262314897 3 SUSCEPTIBLE 0.000000 3200.000000
5 12.984201547582238 13.530251934477796 1.3966020572171658 4.742679471768986 1.4219496903173077 5.116856547571033 3 INFECTIOUS 0.000000 3200.000000
2 12.993287933949013 13.419083061512014 2.927363166382742 2.474594087503499 2.927363166382742 2.474594087503499 3 SUSCEPTIBLE 0.000000 3200.000000
4 13.057733328345037 13.539949994388166 2.0139747269695283 6.604086988510181 2.5920644336858216 6.527250501613222 3 SUSCEPTIBLE 0.000000 3200.000000
6 13.114118781669218 13.671178172503824 1.3770658325854377 2.788884122540839 1.377065832585438 3.622990765274853 3 SUSCEPTIBLE 0.204951 3200.000000
3 13.13623272954719 13.61198157818367 2.8748675517629243 4.074688262314897 2.9555234619451136 3.8273183276934457 3 SUSCEPTIBLE 0.000000 3200.000000
1 13.2754443852596 14.012969073329579 3.6946238659418014 1.3250931718898527 4.306367154818398 1.649768583414262 3 SUSCEPTIBLE 0.000000 3200.000000
2 13.419083061512014 13.844878189075015 2.927363166382742 2.474594087503499 2.873383682596598 1.6567743531431085 3 SUSCEPTIBLE 0.000000 3200.000000
5 13.530251934477796 14.076302321373355 1.4219496903173077 5.116856547571033 1.400468079513125 5.809497180417553 3 INFECTIOUS 0.000000 3200.000000
4 13.539949994388166 14.022166660431296 2.5920644336858216 6.527250501613222 2.8919297339015477 6.027078174853204 3 SUSCEPTIBLE 0.000000 3200.000000
3 13.61198157818367 14.08773042682015 2.9555234619451136 3.8273183276934457 2.8619819232712 3.32472479017827 3 SUSCEPTIBLE 0.000000 3200.000000
6 13.671178172503824 14.22823756333843 1.377065832585438 3.622990765274853 1.3770658325854377 4.457097408008867 3 SUSCEPTIBLE 0.204951 3200.000000
2 13.844878189075015 14.270673316638016 2.873383682596598 1.6567743531431085 2.873383682596598 1.6567743531431085 3 SUSCEPTIBLE 0.000000 3200.000000
1 14.012969073329579 14.750493761399557 4.306367154818398 1.649768583414262 4.448036640093239 2.3858851686442977 3 SUSCEPTIBLE 0.000000 3200.000000
4 14.022166660431296 14.504383326474425 2.8919297339015477 6.027078174853204 2.8090609026709386 5.406076343141436 3 SUSCEPTIBLE 0.000000 3200.000000
5 14.076302321373355 14.622352708268913 1.400468079513125 5.809497180417553 1.4551428148419243 6.359446760476611 3 INFECTIOUS 0.000000 3200.000000
3 14.08773042682015 14.56347927545663 2.8619819232712 3.32472479017827 2.9281464734057656 3.0675827060482317 3 SUSCEPTIBLE 0.000000 3200.000000
6 14.22823756333843 14.785296954173036 1.3770658325854377 4.457097408008867 1.3487383117036527 4.775036743438334 3 SUSCEPTIBLE 0.204951 3200.000000
2 14.270673316638016 14.696468444201017 2.873383682596598 1.6567743531431085 3.1986675816202847 1.429998742298419 3 SUSCEPTIBLE 0.000000 3200.000000
4 14.504383326474425 14.986599992517554 2.8090609026709386 5.406076343141436 2.9778704644553353 4.632806568694892 3 SUSCEPTIBLE 0.067667 3200.000000
3 14.56347927545663 15.039228124093109 2.9281464734057656 3.0675827060482317 2.8600269354861823 2.8804574390168245 3 SUSCEPTIBLE 0.000000 3200.000000
5 14.622352708268913 15.168403095164471 1.4551428148419243 6.359446760476611 2.052305800047809 6.565768411701491 3 INFECTIOUS 0.000000 3200.000000
2 14.696468444201017 15.122263571764018 3.1986675816202847 1.429998742298419 3.6384438869315625 1.3721563509383528 3 SUSCEPTIBLE 0.000000 3200.000000
1 14.750493761399557 15.488018449469536 4.448036640093239 2.3858851686442977 4.387151103180697 3.13303362879371 3 SUSCEPTIBLE 0.000000 3200.000000
6 14.785296954173036 15.342356345007643 1.3487383117036527 4.775036743438334 1.4530016420454044 5.192090064805341 3 SUSCEPTIBLE 0.204951 3200.000000
4 14.986599992517554 15.468816658560684 2.9778704644553353 4.632806568694892 2.964397056209476 4.279284585988709 3 SUSCEPTIBLE 0.067667 3200.000000
3 15.039228124093109 15.514976972729588 2.8600269354861823 2.8804574390168245 2.8600269354861823 2.8804574390168245 3 SUSCEPTIBLE 0.000000 3200.000000
2 15.122263571764018 15.548058699327019 3.6384438869315625 1.3721563509383528 4.262674264901993 1.5085488325092924 3 SUSCEPTIBLE 0.000000 3200.000000
5 15.168403095164471 15.71445348206003 2.052305800047809 6.565768411701491 2.730226786649638 6.422117300332399 3 INFECTIOUS 0.000000 3200.000000
7 15.200000000000008 15.753686246492792 1.351 1.2510000000000001 1.351 1.9666846400405438 3 SUSCEPTIBLE 0.067463 3200.000000
6 15.342356345007643 15.899415735842249 1.4530016420454044 5.192090064805341 1.3863390113159377 6.023528568314311 3 SUSCEPTIBLE 0.204951 3200.000000
4 15.468816658560684 15.951033324603813 2.964397056209476 4.279284585988709 2.964397056209476 4.279284585988709 3 SUSCEPTIBLE 0.067667 3200.000000
1 15.488018449469536 16.225543137539514 4.387151103180697 3.13303362879371 4.387151103180696 3.8826587818594054 3 SUSCEPTIBLE 0.000000 3200.000000
3 15.514976972729588 15.990725821366068 2.8600269354861823 2.8804574390168245 2.8600269354861827 2.1866255136660144 3 SUSCEPTIBLE 0.000000 3200.000000
2 15.548058699327019 15.97385382689002 4.262674264901993 1.5085488325092924 4.362354671864783 2.0988660114284943 3 SUSCEPTIBLE 0.000000 3200.000000
5 15.71445348206003 16.26050386895559 2.730226786649638 6.422117300332399 2.9177441102223884 6.047082653186898 3 INFECTIOUS 0.000000 3200.000000
7 15.753686246492792 16.30737249298558 1.351 1.9666846400405438 1.351 2.6823692800810877 3 SUSCEPTIBLE 0.067463 3200.000000
6 15.899415735842249 16.456475126676853 1.3863390113159377 6.023528568314311 1.6179762945894853 6.641808784579959 3 SUSCEPTIBLE 0.271202 3200.000000
4 15.951033324603813 16.433249990646942 2.964397056209476 4.279284585988709 2.821832977811238 3.713805109543756 3 SUSCEPTIBLE 0.067667 3200.000000
2 15.97385382689002 16.39964895445302 4.362354671864783 2.0988660114284943 4.473245648997587 2.542429919959711 3 SUSCEPTIBLE 0.000000 3200.000000
3 15.990725821366068 16.466474670002547 2.8600269354861827 2.1866255136660144 2.8993483500791566 1.4939087122309556 3 SUSCEPTIBLE 0.000000 3200.000000
1 16.225543137539514 16.963067825609492 4.387151103180696 3.8826587818594054 4.387151103180697 4.6322839349251 3 SUSCEPTIBLE 0.000000 3200.000000
5 16.26050386895559 16.806554255851147 2.9177441102223884 6.047082653186898 2.8816584232483513 5.495601293133795 3 INFECTIOUS 0.000000 3200.000000
7 16.30737249298558 16.861058739478363 1.351 2.6823692800810877 1.351 3.398053920121631 3 SUSCEPTIBLE 0.067463 3200.000000
2 16.39964895445302 16.82544408201602 4.473245648997587 2.542429919959711 4.355499995747342 3.170444597296841 3 SUSCEPTIBLE 0.000000 3200.000000
4 16.433249990646942 16.91546665669007 2.821832977811238 3.713805109543756 2.821832977811238 2.9223237059577656 3 SUSCEPTIBLE 0.067667 3200.000000
6 16.456475126676853 17.01353451751146 1.6179762945894853 6.641808784579959 1.9252030202027908 6.635560423910158 3 SUSCEPTIBLE 0.271202 3200.000000
3 16.466474670002547 16.942223518639025 2.8993483500791566 1.4939087122309556 3.1508890818069273 1.40889659893463 3 SUSCEPTIBLE 0.000000 3200.000000
5 16.806554255851147 17.352604642746705 2.8816584232483513 5.495601293133795 2.9077548993663602 4.943557054666777 3 INFECTIOUS 0.000000 3200.000000
2 16.82544408201602 17.25123920957902 4.355499995747342 3.170444597296841 4.355499995747342 3.170444597296841 3 SUSCEPTIBLE 0.000000 3200.000000
7 16.861058739478363 17.414744985971147 1.351 3.398053920121631 1.351 4.113738560162175 3 SUSCEPTIBLE 0.067463 3200.000000
4 16.91546665669007 17.3976833227332 2.821832977811238 2.9223237059577656 2.9225864570160036 2.6644968189438862 3 SUSCEPTIBLE 0.067667 3200.000000
3 16.942223518639025 17.417972367275503 3.1508890818069273 1.40889659893463 3.8416450938801234 1.3436365619996982 3 SUSCEPTIBLE 0.000000 3200.000000
1 16.963067825609492 17.70059251367947 4.387151103180697 4.6322839349251 4.387151103180696 5.3819090879907945 3 SUSCEPTIBLE 0.000000 3200.000000
6 17.01353451751146 17.570593908346066 1.9252030202027908 6.635560423910158 2.243821237116787 6.654803638381391 3 SUSCEPTIBLE 0.271202 3200.000000
2 17.25123920957902 17.677034337142018 4.355499995747342 3.170444597296841 4.3540981970771035 3.990042631420647 3 SUSCEPTIBLE 0.000000 3200.000000
5 17.352604642746705 17.898655029642264 2.9077548993663602 4.943557054666777 2.8382026901824347 4.395290370025039 3 INFECTIOUS 0.000000 3200.000000
4 17.3976833227332 17.87989998877633 2.9225864570160036 2.6644968189438862 2.8538376964784704 2.2747734414308542 3 SUSCEPTIBLE 0.067667 3200.000000
7 17.414744985971147 17.96843123246393 1.351 4.113738560162175 1.4783849083610043 4.817995323787361 3 SUSCEPTIBLE 0.067463 3200.000000
3 17.417972367275503 17.89372121591198 3.8416450938801234 1.3436365619996982 4.448972470532039 1.6791305235029033 3 SUSCEPTIBLE 0.000000 3200.000000
6 17.570593908346066 18.127653299180672 2.243821237116787 6.654803638381391 2.8373339747224082 6.16328695270302 3 SUSCEPTIBLE 0.271202 3200.000000
2 17.677034337142018 18.102829464705017 4.3540981970771035 3.990042631420647 4.3540981970771035 3.990042631420647 3 SUSCEPTIBLE 0.000000 3200.000000
1 17.70059251367947 18.43811720174945 4.387151103180696 5.3819090879907945 4.387151103180697 6.131534241056491 3 SUSCEPTIBLE 0.000000 3200.000000
4 17.87989998877633 18.36211665481946 2.8538376964784704 2.2747734414308542 3.0607219003257438 1.5108089537608254 3 SUSCEPTIBLE 0.067667 3200.000000
3 17.89372121591198 18.36947006454846 4.448972470532039 1.6791305235029033 4.4489724705320395 2.3729624488537127 3 SUSCEPTIBLE 0.000000 3200.000000
5 17.898655029642264 18.444705416537822 2.8382026901824347 4.395290370025039 2.836268843756832 3.9470559318982334 3 INFECTIOUS 0.000000 3200.000000
7 17.96843123246393 18.522117478956716 1.4783849083610043 4.817995323787361 1.4783849083610043 5.533679963827904 3 SUSCEPTIBLE 0.130591 3200.000000
8 18.0 18.590729619072945 1.351 1.2510000000000001 1.396668128533968 2.000340967975708 3 SUSCEPTIBLE 0.000000 3200.000000
2 18.102829464705017 18.528624592268017 4.3540981970771035 3.990042631420647 4.339597727430344 4.628835407045271 3 SUSCEPTIBLE 0.000000 3200.000000
6 18.127653299180672 18.684712690015278 2.8373339747224082 6.16328695270302 2.8631323907054806 5.647828395323061 3 SUSCEPTIBLE 0.271202 3200.000000
4 18.36211665481946 18.84433332086259 3.0607219003257438 1.5108089537608254 3.4266941147294556 1.3602266130297294 3 SUSCEPTIBLE 0.067667 3200.000000
3 18.36947006454846 18.845218913184937 4.4489724705320395 2.3729624488537127 4.448972470532039 3.0667943742045227 3 SUSCEPTIBLE 0.000000 3200.000000
1 18.43811720174945 19.175641889819428 4.387151103180697 6.131534241056491 4.384146344741275 6.506334773278514 3 SUSCEPTIBLE 0.000000 3200.000000
5 18.444705416537822 18.99075580343338 2.836268843756832 3.9470559318982334 2.8362688437568324 3.1969866376072327 3 INFECTIOUS 0.000000 3200.000000
7 18.522117478956716 19.0758037254495 1.4783849083610043 5.533679963827904 1.4783849083610043 6.249364603868447 3 SUSCEPTIBLE 0.392324 3200.000000
2 18.528624592268017 18.954419719831016 4.339597727430344 4.628835407045271 4.450488704563147 5.072399315576488 3 SUSCEPTIBLE 0.067847 3200.000000
8 18.590729619072945 19.18145923814589 1.396668128533968 2.000340967975708 1.3966681285339682 2.751072254289637 3 SUSCEPTIBLE 0.000000 3200.000000
6 18.684712690015278 19.241772080849884 2.8631323907054806 5.647828395323061 2.8620429497974573 4.962999836226468 3 SUSCEPTIBLE 0.271202 3200.000000
4 18.84433332086259 19.326549986905718 3.4266941147294556 1.3602266130297294 3.9932388955540645 1.4235046301631193 3 SUSCEPTIBLE 0.067667 3200.000000
3 18.845218913184937 19.320967761821414 4.448972470532039 3.0667943742045227 4.4489724705320395 3.760626299555332 3 SUSCEPTIBLE 0.000000 3200.000000
2 18.954419719831016 19.380214847394015 4.450488704563147 5.072399315576488 4.450488704563147 5.072399315576488 3 SUSCEPTIBLE 0.067847 3200.000000
5 18.99075580343338 19.53680619032894 2.8362688437568324 3.1969866376072327 2.836268843756832 2.446917343316231 3 INFECTIOUS 0.000000 3200.000000
7 19.0758037254495 19.629489971942284 1.4783849083610043 6.249364603868447 1.8362272283812762 6.607206923888718 3 SUSCEPTIBLE 0.453378 3200.000000
1 19.175641889819428 19.913166577889406 4.384146344741275 6.506334773278514 4.384146344741275 6.506334773278514 3 SUSCEPTIBLE 0.000000 3200.000000
8 19.18145923814589 19.772188857218836 1.3966681285339682 2.751072254289637 1.396668128533968 3.5018035406035657 3 SUSCEPTIBLE 0.000000 3200.000000
6 19.241772080849884 19.79883147168449 2.8620429497974573 4.962999836226468 2.9643588093684787 4.267302506578574 3 SUSCEPTIBLE 0.271202 3200.000000
3 19.320967761821414 19.796716610457892 4.4489724705320395 3.760626299555332 4.4489724705320395 3.760626299555332 3 SUSCEPTIBLE 0.000000 3200.000000
4 19.326549986905718 19.808766652948847 3.9932388955540645 1.4235046301631193 4.462819662088545 1.9840367791841613 3 SUSCEPTIBLE 0.067667 3200.000000
2 19.380214847394015 19.806009974957014 4.450488704563147 5.072399315576488 4.450488704563147 5.072399315576488 3 SUSCEPTIBLE 0.067847 3200.000000
5 19.53680619032894 20.082856577224497 2.836268843756832 2.446917343316231 2.945209414222123 1.8407977608764896 3 INFECTIOUS 0.000000 3200.000000
7 19.629489971942284 20.18317621843507 1.8362272283812762 6.607206923888718 2.36194009847568 6.565996123375223 3 SUSCEPTIBLE 0.453378 3200.000000
8 19.772188857218836 20.36291847629178 1.396668128533968 3.5018035406035657 1.3966681285339682 4.252534826917493 3 SUSCEPTIBLE 0.059593 3200.000000
3 19.796716610457892 20.27246545909437 4.4489724705320395 3.760626299555332 4.346236692941387 3.6076403443265903 3 SUSCEPTIBLE 0.000000 3200.000000
6 19.79883147168449 20.355890862519097 2.9643588093684787 4.267302506578574 2.902356578704283 4.0360717777387976 3 SUSCEPTIBLE 0.337337 3200.000000
2 19.806009974957014 20.231805102520013 4.450488704563147 5.072399315576488 4.450488704563147 5.072399315576488 3 SUSCEPTIBLE 0.067847 3200.000000
4 19.808766652948847 20.290983318991977 4.462819662088545 1.9840367791841613 4.462819662088545 1.9840367791841613 3 SUSCEPTIBLE 0.067667 3200.000000
1 19.913166577889406 20.650691265959384 4.384146344741275 6.506334773278514 4.384146344741275 6.506334773278514 3 SUSCEPTIBLE 0.000000 3200.000000
5 20.082856577224497 20.628906964120056 2.945209414222123 1.8407977608764896 3.1187976112418223 1.3842576461157314 3 INFECTIOUS 0.000000 3200.000000
7 20.18317621843507 20.736862464927853 2.36194009847568 6.565996123375223 2.9676977037061985 6.184863301782343 3 SUSCEPTIBLE 0.453378 3200.000000
2 20.231805102520013 20.657600230083013 4.450488704563147 5.072399315576488 4.450488704563147 5.072399315576488 3 SUSCEPTIBLE 0.067847 3200.000000
3 20.27246545909437 20.748214307730848 4.346236692941387 3.6076403443265903 4.346236692941387 3.6076403443265903 3 SUSCEPTIBLE 0.000000 3200.000000
4 20.290983318991977 20.773199985035106 4.462819662088545 1.9840367791841613 4.462819662088545 1.9840367791841613 3 SUSCEPTIBLE 0.067667 3200.000000
6 20.355890862519097 20.912950253353703 2.902356578704283 4.0360717777387976 2.8398332396309063 3.424679887181155 3 SUSCEPTIBLE 0.403257 3200.000000
8 20.36291847629178 20.953648095364727 1.3966681285339682 4.252534826917493 1.396668128533968 5.0032661132314225 3 SUSCEPTIBLE 0.118695 3200.000000
5 20.628906964120056 21.174957351015614 3.1187976112418223 1.3842576461157314 3.1187976112418223 1.3842576461157314 3 INFECTIOUS 0.000000 3200.000000
1 20.650691265959384 21.388215954029363 4.384146344741275 6.506334773278514 4.384146344741275 6.506334773278514 3 SUSCEPTIBLE 0.000000 3200.000000
2 20.657600230083013 21.083395357646012 4.450488704563147 5.072399315576488 4.450488704563147 5.072399315576488 3 SUSCEPTIBLE 0.067847 3200.000000
7 20.736862464927853 21.290548711420637 2.9676977037061985 6.184863301782343 2.946331509806467 5.669831597471841 3 SUSCEPTIBLE 0.453378 3200.000000
3 20.748214307730848 21.223963156367326 4.346236692941387 3.6076403443265903 4.379619361151433 3.711696059054915 3 SUSCEPTIBLE 0.000000 3200.000000
4 20.773199985035106 21.255416651078235 4.462819662088545 1.9840367791841613 4.344418170650012 2.2342507957065445 3 SUSCEPTIBLE 0.067667 3200.000000
6 20.912950253353703 21.47000964418831 2.8398332396309063 3.424679887181155 2.8398332396309063 3.424679887181155 3 SUSCEPTIBLE 0.403257 3200.000000
8 20.953648095364727 21.544377714437672 1.396668128533968 5.0032661132314225 1.3966681285339682 5.7539973995453515 3 SUSCEPTIBLE 0.364148 3200.000000
2 21.083395357646012 21.50919048520901 4.450488704563147 5.072399315576488 4.450488704563147 5.072399315576488 3 SUSCEPTIBLE 0.067847 3200.000000
5 21.174957351015614 21.721007737911172 3.1187976112418223 1.3842576461157314 3.259435603921385 1.431136977008919 3 INFECTIOUS 0.000000 3200.000000
9 21.19999999999999 21.74720262678729 1.351 1.2510000000000001 1.3787664057517528 2.000692955297316 3 SUSCEPTIBLE 0.000000 3200.000000
3 21.223963156367326 21.699712005003803 4.379619361151433 3.711696059054915 4.379619361151433 3.711696059054915 3 SUSCEPTIBLE 0.000000 3200.000000
4 21.255416651078235 21.737633317121364 4.344418170650012 2.2342507957065445 4.344418170650012 2.2342507957065445 3 SUSCEPTIBLE 0.067667 3200.000000
7 21.290548711420637 21.84423495791342 2.946331509806467 5.669831597471841 2.8887668625522327 5.402068783924703 3 SUSCEPTIBLE 0.453378 3200.000000
1 21.388215954029363 22.12574064209934 4.384146344741275 6.506334773278514 4.384146344741275 6.506334773278514 3 SUSCEPTIBLE 0.000000 3200.000000
6 21.47000964418831 22.027069035022915 2.8398332396309063 3.424679887181155 2.878106177012928 2.655016841254875 3 SUSCEPTIBLE 0.466732 3200.000000
2 21.50919048520901 21.93498561277201 4.450488704563147 5.072399315576488 4.340134349037671 5.144751606657568 3 SUSCEPTIBLE 0.067847 3200.000000
8 21.544377714437672 22.135107333510618 1.3966681285339682 5.7539973995453515 1.4106493791259498 6.129102572389616 3 SUSCEPTIBLE 0.421815 3200.000000
3 21.699712005003803 22.17546085364028 4.379619361151433 3.711696059054915 4.379619361151433 3.711696059054915 3 SUSCEPTIBLE 0.000000 3200.000000
5 21.721007737911172 22.26705812480673 3.259435603921385 1.431136977008919 3.259435603921385 1.431136977008919 3 INFECTIOUS 0.000000 3200.000000
4 21.737633317121364 22.219849983164494 4.344418170650012 2.2342507957065445 4.344418170650012 2.2342507957065445 3 SUSCEPTIBLE 0.067667 3200.000000
9 21.74720262678729 22.29440525357459 1.3787664057517528 2.000692955297316 1.3787664057517526 2.8892179393533945 3 SUSCEPTIBLE 0.000000 3200.000000
7 21.84423495791342 22.397921204406206 2.8887668625522327 5.402068783924703 2.8887668625522323 4.68638414388416 3 SUSCEPTIBLE 0.573750 3200.000000
2 21.93498561277201 22.36078074033501 4.340134349037671 5.144751606657568 4.340134349037671 5.144751606657568 3 SUSCEPTIBLE 0.067847 3200.000000
6 22.027069035022915 22.58412842585752 2.878106177012928 2.655016841254875 2.944051084596965 2.991021461346156 3 SUSCEPTIBLE 0.466732 3200.000000
1 22.12574064209934 22.86326533016932 4.384146344741275 6.506334773278514 4.384146344741275 6.506334773278514 3 SUSCEPTIBLE 0.000000 3200.000000
8 22.135107333510618 22.725836952583563 1.4106493791259498 6.129102572389616 1.5602943782565313 6.473349199530464 3 SUSCEPTIBLE 0.421815 3200.000000
3 22.17546085364028 22.65120970227676 4.379619361151433 3.711696059054915 4.379619361151433 3.711696059054915 3 SUSCEPTIBLE 0.000000 3200.000000
4 22.219849983164494 22.702066649207623 4.344418170650012 2.2342507957065445 4.344418170650012 2.2342507957065445 3 SUSCEPTIBLE 0.137291 3200.000000
5 22.26705812480673 22.81310851170229 3.259435603921385 1.431136977008919 3.259435603921385 1.431136977008919 3 INFECTIOUS 0.000000 3200.000000
9 22.29440525357459 22.841607880361888 1.3787664057517526 2.8892179393533945 1.3787664057517528 3.7777429234094737 3 SUSCEPTIBLE 0.000000 3200.000000
2 22.36078074033501 22.78657586789801 4.340134349037671 5.144751606657568 4.340134349037671 5.144751606657568 3 SUSCEPTIBLE 0.130429 3200.000000
7 22.397921204406206 22.95160745089899 2.8887668625522323 4.68638414388416 2.9423248549697956 4.332572516820138 3 SUSCEPTIBLE 0.692895 3200.000000
6 22.58412842585752 23.141187816692128 2.944051084596965 2.991021461346156 2.8267548379624943 2.6521656377354628 3 SUSCEPTIBLE 0.466732 3200.000000
3 22.65120970227676 23.126958550913237 4.379619361151433 3.711696059054915 4.379619361151433 3.711696059054915 3 SUSCEPTIBLE 0.000000 3200.000000
4 22.702066649207623 23.184283315250752 4.344418170650012 2.2342507957065445 4.462823819552824 2.407948610712454 3 SUSCEPTIBLE 0.206601 3200.000000
8 22.725836952583563 23.31656657165651 1.5602943782565313 6.473349199530464 1.908814022196676 6.612753015297739 3 SUSCEPTIBLE 0.421815 3200.000000
2 22.78657586789801 23.212370995461008 4.340134349037671 5.144751606657568 4.459547334267615 5.140842107445979 3 SUSCEPTIBLE 0.192730 3200.000000
5 22.81310851170229 23.359158898597848 3.259435603921385 1.431136977008919 3.632463337499653 1.392390408889777 3 INFECTIOUS 0.000000 3200.000000
9 22.841607880361888 23.388810507149188 1.3787664057517528 3.7777429234094737 1.3787664057517526 4.666267907465552 3 SUSCEPTIBLE 0.000000 3200.000000
1 22.86326533016932 23.600790018239298 4.384146344741275 6.506334773278514 4.384146344741275 6.506334773278514 3 SUSCEPTIBLE 0.000000 3200.000000
7 22.95160745089899 23.505293697391775 2.9423248549697956 4.332572516820138 2.9183502551685176 4.0597432084668155 3 SUSCEPTIBLE 0.927574 3200.000000
3 23.126958550913237 23.602707399549715 4.379619361151433 3.711696059054915 4.379619361151433 3.711696059054915 3 SUSCEPTIBLE 0.000000 3200.000000
6 23.141187816692128 23.698247207526734 2.8267548379624943 2.6521656377354628 2.8267548379624943 2.6521656377354628 3 SUSCEPTIBLE 0.466732 3200.000000
4 23.184283315250752 23.66649998129388 4.462823819552824 2.407948610712454 4.462823819552824 2.407948610712454 3 SUSCEPTIBLE 0.206601 3200.000000
2 23.212370995461008 23.638166123024007 4.459547334267615 5.140842107445979 4.459547334267615 5.140842107445979 3 SUSCEPTIBLE 0.253905 3200.000000
8 23.31656657165651 23.907296190729454 1.908814022196676 6.612753015297739 2.6565608320430694 6.5458787107024285 3 SUSCEPTIBLE 0.421815 3200.000000
5 23.359158898597848 23.905209285493406 3.632463337499653 1.392390408889777 3.632463337499653 1.392390408889777 3 INFECTIOUS 0.000000 3200.000000
9 23.388810507149188 23.936013133936488 1.3787664057517526 4.666267907465552 1.3787664057517528 5.554792891521631 3 SUSCEPTIBLE 0.115426 3200.000000
7 23.505293697391775 24.05897994388456 2.9183502551685176 4.0597432084668155 2.9183502551685176 4.0597432084668155 3 SUSCEPTIBLE 0.988750 3200.000000
1 23.600790018239298 24.338314706309276 4.384146344741275 6.506334773278514 4.384146344741275 6.506334773278514 3 SUSCEPTIBLE 0.000000 3200.000000
3 23.602707399549715 24.078456248186193 4.379619361151433 3.711696059054915 4.379619361151433 3.711696059054915 3 SUSCEPTIBLE 0.000000 3200.000000
2 23.638166123024007 24.063961250587006 4.459547334267615 5.140842107445979 4.459547334267615 5.140842107445979 3 SUSCEPTIBLE 0.314572 3200.000000
4 23.66649998129388 24.14871664733701 4.462823819552824 2.407948610712454 4.462823819552824 2.407948610712454 3 SUSCEPTIBLE 0.206601 3200.000000
6 23.698247207526734 24.25530659836134 2.8267548379624943 2.6521656377354628 2.9260552317198907 2.5777806624465613 3 SUSCEPTIBLE 0.535342 3200.000000
5 23.905209285493406 24.451259672388964 3.632463337499653 1.392390408889777 3.632463337499653 1.392390408889777 3 INFECTIOUS 0.000000 3200.000000
8 23.907296190729454 24.4980258098024 2.6565608320430694 6.5458787107024285 2.9638389011486725 6.330287536696226 3 SUSCEPTIBLE 0.482481 3200.000000
9 23.936013133936488 24.483215760723787 1.3787664057517528 5.554792891521631 1.4480102820406757 6.281007895706519 3 SUSCEPTIBLE 0.229803 3200.000000
7 24.05897994388456 24.612666190377343 2.9183502551685176 4.0597432084668155 2.9183502551685176 4.0597432084668155 3 SUSCEPTIBLE 0.988750 3200.000000
2 24.063961250587006 24.489756378150005 4.459547334267615 5.140842107445979 4.459547334267615 5.140842107445979 3 SUSCEPTIBLE 0.314572 3200.000000
3 24.078456248186193 24.55420509682267 4.379619361151433 3.711696059054915 4.379619361151433 3.711696059054915 3 SUSCEPTIBLE 0.000000 3200.000000
4 24.14871664733701 24.63093331338014 4.462823819552824 2.407948610712454 4.462823819552824 2.407948610712454 3 SUSCEPTIBLE 0.206601 3200.000000
6 24.25530659836134 24.812365989195946 2.9260552317198907 2.5777806624465613 2.9260552317198907 2.5777806624465613 3 SUSCEPTIBLE 0.603819 3200.000000
1 24.338314706309276 25.075839394379255 4.384146344741275 6.506334773278514 4.384146344741275 6.506334773278514 3 SUSCEPTIBLE 0.000000 3200.000000
10 24.399999999999977 24.958521087958257 1.351 1.2510000000000001 1.351 2.0413535464045793 3 SUSCEPTIBLE 0.063344 3200.000000
5 24.451259672388964 24.997310059284523 3.632463337499653 1.392390408889777 3.632463337499653 1.392390408889777 3 INFECTIOUS 0.000000 3200.000000
9 24.483215760723787 25.030418387511087 1.4480102820406757 6.281007895706519 1.4480102820406757 6.281007895706519 3 SUSCEPTIBLE 0.335907 3200.000000
2 24.489756378150005 24.915551505713005 4.459547334267615 5.140842107445979 4.459547334267615 5.140842107445979 3 SUSCEPTIBLE 0.314572 3200.000000
8 24.4980258098024 25.088755428875345 2.9638389011486725 6.330287536696226 2.93155918449954 5.7905347230287685 3 SUSCEPTIBLE 0.603018 3200.000000
3 24.55420509682267 25.029953945459148 4.379619361151433 3.711696059054915 4.379619361151433 3.711696059054915 3 SUSCEPTIBLE 0.000000 3200.000000
7 24.612666190377343 25.166352436870127 2.9183502551685176 4.0597432084668155 2.851254820164717 3.9702826284617476 3 SUSCEPTIBLE 0.988750 3200.000000
4 24.63093331338014 25.11314997942327 4.462823819552824 2.407948610712454 4.462823819552824 2.407948610712454 3 SUSCEPTIBLE 0.206601 3200.000000
6 24.812365989195946 25.369425380030552 2.9260552317198907 2.5777806624465613 2.9260552317198907 2.5777806624465613 3 SUSCEPTIBLE 0.740678 3200.000000
2 24.915551505713005 25.341346633276004 4.459547334267615 5.140842107445979 4.459547334267615 5.140842107445979 3 SUSCEPTIBLE 0.314572 3200.000000
10 24.958521087958257 25.517042175916536 1.351 2.0413535464045793 1.351 2.831707092809159 3 SUSCEPTIBLE 0.126092 3200.000000
5 24.997310059284523 25.54336044618008 3.632463337499653 1.392390408889777 3.632463337499653 1.392390408889777 3 INFECTIOUS 0.000000 3200.000000
3 25.029953945459148 25.505702794095626 4.379619361151433 3.711696059054915 4.379619361151433 3.711696059054915 3 SUSCEPTIBLE 0.000000 3200.000000
9 25.030418387511087 25.577621014298387 1.4480102820406757 6.281007895706519 1.4480102820406757 6.281007895706519 3 SUSCEPTIBLE 0.388717 3200.000000
1 25.075839394379255 25.813364082449233 4.384146344741275 6.506334773278514 4.384146344741275 6.506334773278514 3 SUSCEPTIBLE 0.000000 3200.000000
8 25.088755428875345 25.67948504794829 2.93155918449954 5.7905347230287685 2.9090329832826454 5.504126783249752 3 SUSCEPTIBLE 0.662713 3200.000000
4 25.11314997942327 25.5953666454664 4.462823819552824 2.407948610712454 4.462823819552824 2.407948610712454 3 SUSCEPTIBLE 0.206601 3200.000000
7 25.166352436870127 25.72003868336291 2.851254820164717 3.9702826284617476 2.851254820164717 3.9702826284617476 3 SUSCEPTIBLE 0.988750 3200.000000
2 25.341346633276004 25.767141760839003 4.459547334267615 5.140842107445979 4.459547334267615 5.140842107445979 3 SUSCEPTIBLE 0.314572 3200.000000
6 25.369425380030552 25.92648477086516 2.9260552317198907 2.5777806624465613 2.9260552317198907 2.5777806624465613 3 SUSCEPTIBLE 0.809061 3200.000000
3 25.505702794095626 25.981451642732104 4.379619361151433 3.711696059054915 4.379619361151433 3.711696059054915 3 SUSCEPTIBLE 0.000000 3200.000000
10 25.517042175916536 26.075563263874816 1.351 2.831707092809159 1.351 3.622060639213739 3 SUSCEPTIBLE 0.188252 3200.000000
5 25.54336044618008 26.08941083307564 3.632463337499653 1.392390408889777 3.632463337499653 1.392390408889777 3 INFECTIOUS 0.000000 3200.000000
9 25.577621014298387 26.124823641085687 1.4480102820406757 6.281007895706519 2.1057190159620554 6.637541223218671 3 SUSCEPTIBLE 0.388717 3200.000000
4 25.5953666454664 26.077583311509528 4.462823819552824 2.407948610712454 4.462823819552824 2.407948610712454 3 SUSCEPTIBLE 0.206601 3200.000000
8 25.67948504794829 26.270214667021236 2.9090329832826454 5.504126783249752 2.9090329832826454 5.504126783249752 3 SUSCEPTIBLE 0.774839 3200.000000
7 25.72003868336291 26.273724929855696 2.851254820164717 3.9702826284617476 2.851254820164717 3.9702826284617476 3 SUSCEPTIBLE 1.048035 3200.000000
2 25.767141760839003 26.192936888402002 4.459547334267615 5.140842107445979 4.459547334267615 5.140842107445979 3 SUSCEPTIBLE 0.314572 3200.000000
1 25.813364082449233 26.55088877051921 4.384146344741275 6.506334773278514 4.384146344741275 6.506334773278514 3 SUSCEPTIBLE 0.000000 3200.000000
6 25.92648477086516 26.483544161699765 2.9260552317198907 2.5777806624465613 2.9260552317198907 2.5777806624465613 3 SUSCEPTIBLE 0.809061 3200.000000
3 25.981451642732104 26.45720049136858 4.379619361151433 3.711696059054915 4.379619361151433 3.711696059054915 3 SUSCEPTIBLE 0.000000 3200.000000
10 26.075563263874816 26.634084351833096 1.351 3.622060639213739 1.351 3.622060639213739 3 SUSCEPTIBLE 0.240290 3200.000000
4 26.077583311509528 26.559799977552657 4.462823819552824 2.407948610712454 4.462823819552824 2.407948610712454 3 SUSCEPTIBLE 0.276868 3200.000000
5 26.08941083307564 26.635461219971198 3.632463337499653 1.392390408889777 3.632463337499653 1.392390408889777 3 INFECTIOUS 0.000000 3200.000000
9 26.124823641085687 26.672026267872987 2.1057190159620554 6.637541223218671 2.1057190159620554 6.637541223218671 3 SUSCEPTIBLE 0.388717 3200.000000
2 26.192936888402002 26.618732015965 4.459547334267615 5.140842107445979 4.459547334267615 5.140842107445979 3 SUSCEPTIBLE 0.373830 3200.000000
8 26.270214667021236 26.86094428609418 2.9090329832826454 5.504126783249752 2.9090329832826454 5.504126783249752 3 SUSCEPTIBLE 0.774839 3200.000000
7 26.273724929855696 26.82741117634848 2.851254820164717 3.9702826284617476 2.851254820164717 3.9702826284617476 3 SUSCEPTIBLE 1.158884 3200.000000
3 26.45720049136858 26.93294934000506 4.379619361151433 3.711696059054915 4.379619361151433 3.711696059054915 3 SUSCEPTIBLE 0.000000 3200.000000
6 26.483544161699765 27.04060355253437 2.9260552317198907 2.5777806624465613 2.9260552317198907 2.5777806624465613 3 SUSCEPTIBLE 0.809061 3200.000000
1 26.55088877051921 27.28841345858919 4.384146344741275 6.506334773278514 4.384146344741275 6.506334773278514 3 SUSCEPTIBLE 0.000000 3200.000000
4 26.559799977552657 27.042016643595787 4.462823819552824 2.407948610712454 4.462823819552824 2.407948610712454 3 SUSCEPTIBLE 0.347102 3200.000000
2 26.618732015965 27.044527143528 4.459547334267615 5.140842107445979 4.459547334267615 5.140842107445979 3 SUSCEPTIBLE 0.433060 3200.000000
10 26.634084351833096 27.192605439791375 1.351 3.622060639213739 1.462786534136716 4.237606279123238 3 SUSCEPTIBLE 0.240290 3200.000000
5 26.635461219971198 27.181511606866756 3.632463337499653 1.392390408889777 3.632463337499653 1.392390408889777 3 INFECTIOUS 0.000000 3200.000000
9 26.672026267872987 27.219228894660286 2.1057190159620554 6.637541223218671 2.1057190159620554 6.637541223218671 3 SUSCEPTIBLE 0.388717 3200.000000
7 26.82741117634848 27.381097422841265 2.851254820164717 3.9702826284617476 2.851254820164717 3.9702826284617476 3 SUSCEPTIBLE 1.379695 3200.000000
8 26.86094428609418 27.451673905167127 2.9090329832826454 5.504126783249752 2.8658558816827227 5.3940508603711725 3 SUSCEPTIBLE 0.774839 3200.000000
3 26.93294934000506 27.408698188641537 4.379619361151433 3.711696059054915 4.379619361151433 3.711696059054915 3 SUSCEPTIBLE 0.000000 3200.000000
6 27.04060355253437 27.597662943368977 2.9260552317198907 2.5777806624465613 2.9260552317198907 2.5777806624465613 3 SUSCEPTIBLE 0.809061 3200.000000
4 27.042016643595787 27.524233309638916 4.462823819552824 2.407948610712454 4.462823819552824 2.407948610712454 3 SUSCEPTIBLE 0.417303 3200.000000
2 27.044527143528 27.470322271091 4.459547334267615 5.140842107445979 4.459547334267615 5.140842107445979 3 SUSCEPTIBLE 0.491857 3200.000000
5 27.181511606866756 27.727561993762315 3.632463337499653 1.392390408889777 3.632463337499653 1.392390408889777 3 INFECTIOUS 0.000000 3200.000000
10 27.192605439791375 27.751126527749655 1.462786534136716 4.237606279123238 1.3647694092418414 5.021858388805857 3 SUSCEPTIBLE 0.240290 3200.000000
9 27.219228894660286 27.766431521447586 2.1057190159620554 6.637541223218671 2.1057190159620554 6.637541223218671 3 SUSCEPTIBLE 0.388717 3200.000000
1 27.28841345858919 28.02593814665917 4.384146344741275 6.506334773278514 4.384146344741275 6.506334773278514 3 SUSCEPTIBLE 0.000000 3200.000000
7 27.381097422841265 27.93478366933405 2.851254820164717 3.9702826284617476 2.851254820164717 3.9702826284617476 3 SUSCEPTIBLE 1.488610 3200.000000
3 27.408698188641537 27.884447037278015 4.379619361151433 3.711696059054915 4.379619361151433 3.711696059054915 3 SUSCEPTIBLE 0.000000 3200.000000
8 27.451673905167127 28.042403524240072 2.8658558816827227 5.3940508603711725 2.8658558816827227 5.3940508603711725 3 SUSCEPTIBLE 0.774839 3200.000000
2 27.470322271091 27.896117398654 4.459547334267615 5.140842107445979 4.459547334267615 5.140842107445979 3 SUSCEPTIBLE 0.550052 3200.000000
4 27.524233309638916 28.006449975682045 4.462823819552824 2.407948610712454 4.462823819552824 2.407948610712454 3 SUSCEPTIBLE 0.417303 3200.000000
6 27.597662943368977 28.154722334203584 2.9260552317198907 2.5777806624465613 2.9260552317198907 2.5777806624465613 3 SUSCEPTIBLE 0.809061 3200.000000
5 27.727561993762315 28.273612380657873 3.632463337499653 1.392390408889777 3.721341135691541 1.3357284179154012 3 INFECTIOUS 0.000000 3200.000000
10 27.751126527749655 28.309647615707934 1.3647694092418414 5.021858388805857 1.3392923167359592 5.4162130513065305 3 SUSCEPTIBLE 0.240290 3200.000000
9 27.766431521447586 28.313634148234886 2.1057190159620554 6.637541223218671 2.1057190159620554 6.637541223218671 3 SUSCEPTIBLE 0.388717 3200.000000
3 27.884447037278015 28.360195885914493 4.379619361151433 3.711696059054915 4.379619361151433 3.711696059054915 3 SUSCEPTIBLE 0.000000 3200.000000
2 27.896117398654 28.321912526216998 4.459547334267615 5.140842107445979 4.459547334267615 5.140842107445979 3 SUSCEPTIBLE 0.607722 3200.000000
7 27.93478366933405 28.488469915826833 2.851254820164717 3.9702826284617476 2.851254820164717 3.9702826284617476 3 SUSCEPTIBLE 1.488610 3200.000000
4 28.006449975682045 28.488666641725175 4.462823819552824 2.407948610712454 4.462823819552824 2.407948610712454 3 SUSCEPTIBLE 0.417303 3200.000000
1 28.02593814665917 28.763462834729147 4.384146344741275 6.506334773278514 4.384146344741275 6.506334773278514 3 SUSCEPTIBLE 0.000000 3200.000000
8 28.042403524240072 28.633133143313017 2.8658558816827227 5.3940508603711725 2.8658558816827227 5.3940508603711725 3 SUSCEPTIBLE 0.990264 3200.000000
6 28.154722334203584 28.71178172503819 2.9260552317198907 2.5777806624465613 2.9260552317198907 2.5777806624465613 3 SUSCEPTIBLE 1.085480 3200.000000
5 28.273612380657873 28.81966276755343 3.721341135691541 1.3357284179154012 3.721341135691541 1.3357284179154012 3 INFECTIOUS 0.000000 3200.000000
10 28.309647615707934 28.868168703666214 1.3392923167359592 5.4162130513065305 1.3392923167359592 5.4162130513065305 3 SUSCEPTIBLE 0.347753 3200.000000
9 28.313634148234886 28.860836775022186 2.1057190159620554 6.637541223218671 2.1057190159620554 6.637541223218671 3 SUSCEPTIBLE 0.388717 3200.000000
2 28.321912526216998 28.747707653779997 4.459547334267615 5.140842107445979 4.459547334267615 5.140842107445979 3 SUSCEPTIBLE 0.607722 3200.000000
3 28.360195885914493 28.83594473455097 4.379619361151433 3.711696059054915 4.379619361151433 3.711696059054915 3 SUSCEPTIBLE 0.000000 3200.000000
7 28.488469915826833 29.042156162319618 2.851254820164717 3.9702826284617476 2.851254820164717 3.9702826284617476 3 SUSCEPTIBLE 1.488610 3200.000000
4 28.488666641725175 28.970883307768304 4.462823819552824 2.407948610712454 4.462823819552824 2.407948610712454 3 SUSCEPTIBLE 0.417303 3200.000000
8 28.633133143313017 29.223862762385963 2.8658558816827227 5.3940508603711725 2.8658558816827227 5.3940508603711725 3 SUSCEPTIBLE 1.097679 3200.000000
6 28.71178172503819 29.268841115872796 2.9260552317198907 2.5777806624465613 2.9260552317198907 2.5777806624465613 3 SUSCEPTIBLE 1.223506 3200.000000
2 28.747707653779997 29.173502781342997 4.459547334267615 5.140842107445979 4.459547334267615 5.140842107445979 3 SUSCEPTIBLE 0.607722 3200.000000
1 28.763462834729147 29.500987522799125 4.384146344741275 6.506334773278514 4.384146344741275 6.506334773278514 3 SUSCEPTIBLE 0.000000 3200.000000
5 28.81966276755343 29.36571315444899 3.721341135691541 1.3357284179154012 3.721341135691541 1.3357284179154012 3 INFECTIOUS 0.000000 3200.000000
3 28.83594473455097 29.31169358318745 4.379619361151433 3.711696059054915 4.379619361151433 3.711696059054915 3 SUSCEPTIBLE 0.000000 3200.000000
9 28.860836775022186 29.408039401809486 2.1057190159620554 6.637541223218671 2.1057190159620554 6.637541223218671 3 SUSCEPTIBLE 0.388717 3200.000000
10 28.868168703666214 29.426689791624494 1.3392923167359592 5.4162130513065305 1.3392923167359592 5.4162130513065305 3 SUSCEPTIBLE 0.562532 3200.000000
4 28.970883307768304 29.453099973811433 4.462823819552824 2.407948610712454 4.462823819552824 2.407948610712454 3 SUSCEPTIBLE 0.417303 3200.000000
7 29.042156162319618 29.595842408812402 2.851254820164717 3.9702826284617476 2.851254820164717 3.9702826284617476 3 SUSCEPTIBLE 1.488610 3200.000000
2 29.173502781342997 29.599297908905996 4.459547334267615 5.140842107445979 4.459547334267615 5.140842107445979 3 SUSCEPTIBLE 0.607722 3200.000000
8 29.223862762385963 29.814592381458908 2.8658558816827227 5.3940508603711725 2.8658558816827227 5.3940508603711725 3 SUSCEPTIBLE 1.312358 3200.000000
6 29.268841115872796 29.825900506707402 2.9260552317198907 2.5777806624465613 2.9260552317198907 2.5777806624465613 3 SUSCEPTIBLE 1.499366 3200.000000
3 29.31169358318745 29.787442431823926 4.379619361151433 3.711696059054915 4.467578491497589 3.8044192174450497 3 SUSCEPTIBLE 0.000000 3200.000000
5 29.36571315444899 29.91176354134455 3.721341135691541 1.3357284179154012 3.721341135691541 1.3357284179154012 3 INFECTIOUS 0.000000 3200.000000
9 29.408039401809486 29.955242028596786 2.1057190159620554 6.637541223218671 2.1057190159620554 6.637541223218671 3 SUSCEPTIBLE 0.388717 3200.000000
10 29.426689791624494 29.985210879582773 1.3392923167359592 5.4162130513065305 1.3392923167359592 5.4162130513065305 3 SUSCEPTIBLE 0.669847 3200.000000
4 29.453099973811433 29.935316639854562 4.462823819552824 2.407948610712454 4.462823819552824 2.407948610712454 3 SUSCEPTIBLE 0.487221 3200.000000
1 29.500987522799125 30.238512210869104 4.384146344741275 6.506334773278514 4.384146344741275 6.506334773278514 3 SUSCEPTIBLE 0.000000 3200.000000
7 29.595842408812402 30.149528655305186 2.851254820164717 3.9702826284617476 2.851254820164717 3.9702826284617476 3 SUSCEPTIBLE 1.488610 3200.000000
2 29.599297908905996 30.025093036468995 4.459547334267615 5.140842107445979 4.459547334267615 5.140842107445979 3 SUSCEPTIBLE 0.607722 3200.000000
3 29.787442431823926 30.263191280460404 4.467578491497589 3.8044192174450497 4.467578491497589 3.8044192174450497 3 SUSCEPTIBLE 0.000000 3200.000000
8 29.814592381458908 30.405322000531854 2.8658558816827227 5.3940508603711725 2.8658558816827227 5.3940508603711725 3 SUSCEPTIBLE 1.312358 3200.000000
6 29.825900506707402 30.38295989754201 2.9260552317198907 2.5777806624465613 2.9260552317198907 2.5777806624465613 3 SUSCEPTIBLE 1.499366 3200.000000
5 29.91176354134455 30.457813928240107 3.721341135691541 1.3357284179154012 3.721341135691541 1.3357284179154012 3 INFECTIOUS 0.000000 3200.000000
4 29.935316639854562 30.41753330589769 4.462823819552824 2.407948610712454 4.462823819552824 2.407948610712454 3 SUSCEPTIBLE 0.557106 3200.000000
9 29.955242028596786 30.502444655384085 2.1057190159620554 6.637541223218671 2.1057190159620554 6.637541223218671 3 SUSCEPTIBLE 0.388717 3200.000000
10 29.985210879582773 30.543731967541053 1.3392923167359592 5.4162130513065305 1.3392923167359592 5.4162130513065305 3 SUSCEPTIBLE 0.777112 3200.000000
2 30.025093036468995 30.450888164031994 4.459547334267615 5.140842107445979 4.459547334267615 5.140842107445979 3 SUSCEPTIBLE 0.664986 3200.000000
7 30.149528655305186 30.70321490179797 2.851254820164717 3.9702826284617476 2.851254820164717 3.9702826284617476 3 SUSCEPTIBLE 1.703091 3200.000000
1 30.238512210869104 30.976036898939082 4.384146344741275 6.506334773278514 4.384146344741275 6.506334773278514 3 SUSCEPTIBLE 0.000000 3200.000000
3 30.263191280460404 30.738940129096882 4.467578491497589 3.8044192174450497 4.467578491497589 3.8044192174450497 3 SUSCEPTIBLE 0.000000 3200.000000
6 30.38295989754201 30.940019288376615 2.9260552317198907 2.5777806624465613 2.9260552317198907 2.5777806624465613 3 SUSCEPTIBLE 1.499366 3200.000000
8 30.405322000531854 30.9960516196048 2.8658558816827227 5.3940508603711725 2.8658558816827227 5.3940508603711725 3 SUSCEPTIBLE 1.312358 3200.000000
4 30.41753330589769 30.89974997194082 4.462823819552824 2.407948610712454 4.462823819552824 2.407948610712454 3 SUSCEPTIBLE 0.837280 3200.000000
2 30.450888164031994 30.876683291594993 4.459547334267615 5.140842107445979 4.459547334267615 5.140842107445979 3 SUSCEPTIBLE 0.722224 3200.000000
5 30.457813928240107 31.003864315135665 3.721341135691541 1.3357284179154012 3.721341135691541 1.3357284179154012 3 INFECTIOUS 0.000000 3200.000000
9 30.502444655384085 31.049647282171385 2.1057190159620554 6.637541223218671 2.1057190159620554 6.637541223218671 3 SUSCEPTIBLE 0.388717 3200.000000
10 30.543731967541053 31.102253055499332 1.3392923167359592 5.4162130513065305 1.3392923167359592 5.4162130513065305 3 SUSCEPTIBLE 0.777112 3200.000000
7 30.70321490179797 31.256901148290755 2.851254820164717 3.9702826284617476 2.851254820164717 3.9702826284617476 3 SUSCEPTIBLE 1.810257 3200.000000
3 30.738940129096882 31.21468897773336 4.467578491497589 3.8044192174450497 4.467578491497589 3.8044192174450497 3 SUSCEPTIBLE 0.000000 3200.000000
2 30.876683291594993 31.302478419157993 4.459547334267615 5.140842107445979 4.459547334267615 5.140842107445979 3 SUSCEPTIBLE 0.779435 3200.000000
4 30.89974997194082 31.38196663798395 4.462823819552824 2.407948610712454 4.462823819552824 2.407948610712454 3 SUSCEPTIBLE 0.977270 3200.000000
6 30.940019288376615 31.49707867921122 2.9260552317198907 2.5777806624465613 2.9260552317198907 2.5777806624465613 3 SUSCEPTIBLE 1.499366 3200.000000
1 30.976036898939082 31.71356158700906 4.384146344741275 6.506334773278514 4.384146344741275 6.506334773278514 3 SUSCEPTIBLE 0.000000 3200.000000
8 30.9960516196048 31.586781238677744 2.8658558816827227 5.3940508603711725 2.8658558816827227 5.3940508603711725 3 SUSCEPTIBLE 1.312358 3200.000000
5 31.003864315135665 31.549914702031224 3.721341135691541 1.3357284179154012 3.721341135691541 1.3357284179154012 3 INFECTIOUS 0.000000 3200.000000
9 31.049647282171385 31.596849908958685 2.1057190159620554 6.637541223218671 2.1057190159620554 6.637541223218671 3 SUSCEPTIBLE 0.388717 3200.000000
10 31.102253055499332 31.660774143457612 1.3392923167359592 5.4162130513065305 1.3392923167359592 5.4162130513065305 3 SUSCEPTIBLE 0.777112 3200.000000
3 31.21468897773336 31.690437826369838 4.467578491497589 3.8044192174450497 4.467578491497589 3.8044192174450497 3 SUSCEPTIBLE 0.000000 3200.000000
7 31.256901148290755 31.81058739478354 2.851254820164717 3.9702826284617476 2.851254820164717 3.9702826284617476 3 SUSCEPTIBLE 2.024441 3200.000000
2 31.302478419157993 31.72827354672099 4.459547334267615 5.140842107445979 4.459547334267615 5.140842107445979 3 SUSCEPTIBLE 0.836620 3200.000000
4 31.38196663798395 31.86418330402708 4.462823819552824 2.407948610712454 4.462823819552824 2.407948610712454 3 SUSCEPTIBLE 0.977270 3200.000000
6 31.49707867921122 32.05413807004582 2.9260552317198907 2.5777806624465613 2.9260552317198907 2.5777806624465613 3 SUSCEPTIBLE 1.499366 3200.000000
5 31.549914702031224 32.09596508892678 3.721341135691541 1.3357284179154012 3.721341135691541 1.3357284179154012 3 INFECTIOUS 0.000000 3200.000000
8 31.586781238677744 32.17751085775069 2.8658558816827227 5.3940508603711725 2.8658558816827227 5.3940508603711725 3 SUSCEPTIBLE 1.312358 3200.000000
9 31.596849908958685 32.144052535745985 2.1057190159620554 6.637541223218671 2.1057190159620554 6.637541223218671 3 SUSCEPTIBLE 0.388717 3200.000000
10 31.660774143457612 32.21929523141589 1.3392923167359592 5.4162130513065305 1.3392923167359592 5.4162130513065305 3 SUSCEPTIBLE 0.777112 3200.000000
3 31.690437826369838 32.166186675006315 4.467578491497589 3.8044192174450497 4.467578491497589 3.8044192174450497 3 SUSCEPTIBLE 0.000000 3200.000000
1 31.71356158700906 32.451086275079035 4.384146344741275 6.506334773278514 4.384146344741275 6.506334773278514 3 SUSCEPTIBLE 0.000000 3200.000000
2 31.72827354672099 32.15406867428399 4.459547334267615 5.140842107445979 4.347856540731753 5.21111375498219 3 SUSCEPTIBLE 0.893778 3200.000000
7 31.81058739478354 32.36427364127633 2.851254820164717 3.9702826284617476 2.851254820164717 3.9702826284617476 3 SUSCEPTIBLE 2.024441 3200.000000
4 31.86418330402708 32.34639997007021 4.462823819552824 2.407948610712454 4.462823819552824 2.407948610712454 3 SUSCEPTIBLE 0.977270 3200.000000
6 32.05413807004582 32.611197460880426 2.9260552317198907 2.5777806624465613 2.9260552317198907 2.5777806624465613 3 SUSCEPTIBLE 1.914577 3200.000000
5 32.09596508892678 32.64201547582234 3.721341135691541 1.3357284179154012 3.721341135691541 1.3357284179154012 3 INFECTIOUS 0.000000 3200.000000
9 32.144052535745985 32.69125516253329 2.1057190159620554 6.637541223218671 2.1057190159620554 6.637541223218671 3 SUSCEPTIBLE 0.388717 3200.000000
2 32.15406867428399 32.57986380184699 4.347856540731753 5.21111375498219 4.347856540731753 5.21111375498219 3 SUSCEPTIBLE 0.893778 3200.000000
3 32.166186675006315 32.64193552364279 4.467578491497589 3.8044192174450497 4.467578491497589 3.8044192174450497 3 SUSCEPTIBLE 0.000000 3200.000000
8 32.17751085775069 32.768240476823635 2.8658558816827227 5.3940508603711725 2.8658558816827227 5.3940508603711725 3 SUSCEPTIBLE 1.526237 3200.000000
10 32.21929523141589 32.777816319374175 1.3392923167359592 5.4162130513065305 1.3392923167359592 5.4162130513065305 3 SUSCEPTIBLE 0.883974 3200.000000
4 32.34639997007021 32.82861663611334 4.462823819552824 2.407948610712454 4.462823819552824 2.407948610712454 3 SUSCEPTIBLE 0.977270 3200.000000
7 32.36427364127633 32.917959887769115 2.851254820164717 3.9702826284617476 2.851254820164717 3.9702826284617476 3 SUSCEPTIBLE 2.024441 3200.000000
1 32.451086275079035 33.18861096314901 4.384146344741275 6.506334773278514 4.384146344741275 6.506334773278514 3 SUSCEPTIBLE 0.000000 3200.000000
2 32.57986380184699 33.00565892940999 4.347856540731753 5.21111375498219 4.347856540731753 5.21111375498219 3 SUSCEPTIBLE 0.893778 3200.000000
6 32.611197460880426 33.16825685171503 2.9260552317198907 2.5777806624465613 2.9260552317198907 2.5777806624465613 3 SUSCEPTIBLE 2.122038 3200.000000
3 32.64193552364279 33.11768437227927 4.467578491497589 3.8044192174450497 4.467578491497589 3.8044192174450497 3 SUSCEPTIBLE 0.000000 3200.000000
5 32.64201547582234 33.1880658627179 3.721341135691541 1.3357284179154012 3.721341135691541 1.3357284179154012 3 INFECTIOUS 0.000000 3200.000000
9 32.69125516253329 33.23845778932059 2.1057190159620554 6.637541223218671 2.1057190159620554 6.637541223218671 3 SUSCEPTIBLE 0.388717 3200.000000
8 32.768240476823635 33.35897009589658 2.8658558816827227 5.3940508603711725 2.8658558816827227 5.3940508603711725 3 SUSCEPTIBLE 1.633049 3200.000000
10 32.777816319374175 33.33633740733246 1.3392923167359592 5.4162130513065305 1.3510647214047429 5.547078831291915 3 SUSCEPTIBLE 0.990786 3200.000000
4 32.82861663611334 33.31083330215647 4.462823819552824 2.407948610712454 4.462823819552824 2.407948610712454 3 SUSCEPTIBLE 0.977270 3200.000000
7 32.917959887769115 33.4716461342619 2.851254820164717 3.9702826284617476 2.851254820164717 3.9702826284617476 3 SUSCEPTIBLE 2.024441 3200.000000
2 33.00565892940999 33.43145405697299 4.347856540731753 5.21111375498219 4.347856540731753 5.21111375498219 3 SUSCEPTIBLE 0.893778 3200.000000
3 33.11768437227927 33.59343322091575 4.467578491497589 3.8044192174450497 4.467578491497589 3.8044192174450497 3 SUSCEPTIBLE 0.000000 3200.000000
6 33.16825685171503 33.72531624254963 2.9260552317198907 2.5777806624465613 2.9260552317198907 2.5777806624465613 3 SUSCEPTIBLE 2.329404 3200.000000
5 33.1880658627179 33.73411624961346 3.721341135691541 1.3357284179154012 3.721341135691541 1.3357284179154012 3 INFECTIOUS 0.000000 3200.000000
1 33.18861096314901 33.926135651218985 4.384146344741275 6.506334773278514 4.384146344741275 6.506334773278514 3 SUSCEPTIBLE 0.000000 3200.000000
9 33.23845778932059 33.785660416107895 2.1057190159620554 6.637541223218671 2.549800187610242 6.650232748364907 3 SUSCEPTIBLE 0.388717 3200.000000
4 33.31083330215647 33.7930499681996 4.462823819552824 2.407948610712454 4.360991905732105 2.5122845273386782 3 SUSCEPTIBLE 1.116872 3200.000000
10 33.33633740733246 33.89485849529074 1.3510647214047429 5.547078831291915 1.422232845749401 5.935794383020731 3 SUSCEPTIBLE 1.203821 3200.000000
8 33.35897009589658 33.949699714969526 2.8658558816827227 5.3940508603711725 2.8658558816827227 5.3940508603711725 3 SUSCEPTIBLE 1.846085 3200.000000
2 33.43145405697299 33.85724918453599 4.347856540731753 5.21111375498219 4.347856540731753 5.21111375498219 3 SUSCEPTIBLE 0.893778 3200.000000
7 33.4716461342619 34.02533238075469 2.851254820164717 3.9702826284617476 2.851254820164717 3.9702826284617476 3 SUSCEPTIBLE 2.024441 3200.000000
3 33.59343322091575 34.06918206955223 4.467578491497589 3.8044192174450497 4.340887640131385 3.9382428725831184 3 SUSCEPTIBLE 0.000000 3200.000000
6 33.72531624254963 34.282375633384234 2.9260552317198907 2.5777806624465613 2.8731523156955987 2.4731858854653788 3 SUSCEPTIBLE 2.536673 3200.000000
5 33.73411624961346 34.280166636509016 3.721341135691541 1.3357284179154012 3.721341135691541 1.3357284179154012 3 INFECTIOUS 0.000000 3200.000000
9 33.785660416107895 34.3328630428952 2.549800187610242 6.650232748364907 2.792756237938076 6.657174349802845 3 SUSCEPTIBLE 0.388717 3200.000000
4 33.7930499681996 34.275266634242726 4.360991905732105 2.5122845273386782 4.360991905732105 2.5122845273386782 3 SUSCEPTIBLE 1.256130 3200.000000
2 33.85724918453599 34.28304431209899 4.347856540731753 5.21111375498219 4.347856540731753 5.21111375498219 3 SUSCEPTIBLE 0.893778 3200.000000
10 33.89485849529074 34.453379583249024 1.422232845749401 5.935794383020731 1.406120574152963 6.237820122821081 3 SUSCEPTIBLE 1.253235 3200.000000
1 33.926135651218985 34.66366033928896 4.384146344741275 6.506334773278514 4.384146344741275 6.506334773278514 3 SUSCEPTIBLE 0.000000 3200.000000
8 33.949699714969526 34.54042933404247 2.8658558816827227 5.3940508603711725 2.8658558816827227 5.3940508603711725 3 SUSCEPTIBLE 1.846085 3200.000000
7 34.02533238075469 34.57901862724748 2.851254820164717 3.9702826284617476 2.851254820164717 3.9702826284617476 3 SUSCEPTIBLE 2.236587 3200.000000
3 34.06918206955223 34.544930918188705 4.340887640131385 3.9382428725831184 4.340887640131385 3.9382428725831184 3 SUSCEPTIBLE 0.000000 3200.000000
4 34.275266634242726 34.757483300285855 4.360991905732105 2.5122845273386782 4.360991905732105 2.5122845273386782 3 SUSCEPTIBLE 1.465298 3200.000000
5 34.280166636509016 34.826217023404574 3.721341135691541 1.3357284179154012 3.721341135691541 1.3357284179154012 3 INFECTIOUS 0.000000 3200.000000
6 34.282375633384234 34.83943502421884 2.8731523156955987 2.4731858854653788 2.8731523156955987 2.4731858854653788 3 SUSCEPTIBLE 2.536673 3200.000000
2 34.28304431209899 34.708839439661986 4.347856540731753 5.21111375498219 4.347856540731753 5.21111375498219 3 SUSCEPTIBLE 0.950511 3200.000000
9 34.3328630428952 34.8800656696825 2.792756237938076 6.657174349802845 2.792756237938076 6.657174349802845 3 SUSCEPTIBLE 0.388717 3200.000000
10 34.453379583249024 35.01190067120731 1.406120574152963 6.237820122821081 1.406120574152963 6.237820122821081 3 SUSCEPTIBLE 1.253235 3200.000000
8 34.54042933404247 35.13115895311542 2.8658558816827227 5.3940508603711725 2.8658558816827227 5.3940508603711725 3 SUSCEPTIBLE 1.846085 3200.000000
3 34.544930918188705 35.02067976682518 4.340887640131385 3.9382428725831184 4.340887640131385 3.9382428725831184 3 SUSCEPTIBLE 0.000000 3200.000000
7 34.57901862724748 35.132704873740266 2.851254820164717 3.9702826284617476 2.851254820164717 3.9702826284617476 3 SUSCEPTIBLE 2.342361 3200.000000
1 34.66366033928896 35.401185027358935 4.384146344741275 6.506334773278514 4.384146344741275 6.506334773278514 3 SUSCEPTIBLE 0.000000 3200.000000
2 34.708839439661986 35.134634567224985 4.347856540731753 5.21111375498219 4.347856540731753 5.21111375498219 3 SUSCEPTIBLE 1.007217 3200.000000
4 34.757483300285855 35.239699966328985 4.360991905732105 2.5122845273386782 4.360991905732105 2.5122845273386782 3 SUSCEPTIBLE 1.674368 3200.000000
5 34.826217023404574 35.37226741030013 3.721341135691541 1.3357284179154012 3.721341135691541 1.3357284179154012 3 INFECTIOUS 0.000000 3200.000000
6 34.83943502421884 35.39649441505344 2.8731523156955987 2.4731858854653788 2.8731523156955987 2.4731858854653788 3 SUSCEPTIBLE 2.536673 3200.000000
9 34.8800656696825 35.427268296469805 2.792756237938076 6.657174349802845 2.792756237938076 6.657174349802845 3 SUSCEPTIBLE 0.388717 3200.000000
10 35.01190067120731 35.57042175916559 1.406120574152963 6.237820122821081 1.406120574152963 6.237820122821081 3 SUSCEPTIBLE 1.253235 3200.000000
3 35.02067976682518 35.49642861546166 4.340887640131385 3.9382428725831184 4.340887640131385 3.9382428725831184 3 SUSCEPTIBLE 0.000000 3200.000000
8 35.13115895311542 35.72188857218836 2.8658558816827227 5.3940508603711725 2.8658558816827227 5.3940508603711725 3 SUSCEPTIBLE 1.846085 3200.000000
7 35.132704873740266 35.686391120233054 2.851254820164717 3.9702826284617476 2.851254820164717 3.9702826284617476 3 SUSCEPTIBLE 2.448087 3200.000000
2 35.134634567224985 35.560429694787985 4.347856540731753 5.21111375498219 4.347856540731753 5.21111375498219 3 SUSCEPTIBLE 1.063897 3200.000000
4 35.239699966328985 35.721916632372114 4.360991905732105 2.5122845273386782 4.360991905732105 2.5122845273386782 3 SUSCEPTIBLE 1.883343 3200.000000
5 35.37226741030013 35.91831779719569 3.721341135691541 1.3357284179154012 3.721341135691541 1.3357284179154012 3 INFECTIOUS 0.000000 3200.000000
6 35.39649441505344 35.95355380588804 2.8731523156955987 2.4731858854653788 2.8731523156955987 2.4731858854653788 3 SUSCEPTIBLE 2.536673 3200.000000
1 35.401185027358935 36.13870971542891 4.384146344741275 6.506334773278514 4.384146344741275 6.506334773278514 3 SUSCEPTIBLE 0.000000 3200.000000
9 35.427268296469805 35.97447092325711 2.792756237938076 6.657174349802845 2.792756237938076 6.657174349802845 3 SUSCEPTIBLE 0.388717 3200.000000
3 35.49642861546166 35.97217746409814 4.340887640131385 3.9382428725831184 4.340887640131385 3.9382428725831184 3 SUSCEPTIBLE 0.000000 3200.000000
2 35.560429694787985 35.986224822350984 4.347856540731753 5.21111375498219 4.347856540731753 5.21111375498219 3 SUSCEPTIBLE 1.120550 3200.000000
10 35.57042175916559 36.128942847123874 1.406120574152963 6.237820122821081 1.406120574152963 6.237820122821081 3 SUSCEPTIBLE 1.253235 3200.000000
7 35.686391120233054 36.24007736672584 2.851254820164717 3.9702826284617476 2.851254820164717 3.9702826284617476 3 SUSCEPTIBLE 2.553763 3200.000000
8 35.72188857218836 36.31261819126131 2.8658558816827227 5.3940508603711725 2.8658558816827227 5.3940508603711725 3 SUSCEPTIBLE 1.951712 3200.000000
4 35.721916632372114 36.20413329841524 4.360991905732105 2.5122845273386782 4.360991905732105 2.5122845273386782 3 SUSCEPTIBLE 1.883343 3200.000000
5 35.91831779719569 36.46436818409125 3.721341135691541 1.3357284179154012 3.721341135691541 1.3357284179154012 3 INFECTIOUS 0.000000 3200.000000
6 35.95355380588804 36.510613196722645 2.8731523156955987 2.4731858854653788 2.8731523156955987 2.4731858854653788 3 SUSCEPTIBLE 2.812841 3200.000000
3 35.97217746409814 36.447926312734616 4.340887640131385 3.9382428725831184 4.340887640131385 3.9382428725831184 3 SUSCEPTIBLE 0.000000 3200.000000
9 35.97447092325711 36.52167355004441 2.792756237938076 6.657174349802845 2.792756237938076 6.657174349802845 3 SUSCEPTIBLE 0.388717 3200.000000
2 35.986224822350984 36.41201994991398 4.347856540731753 5.21111375498219 4.439519454420747 5.281637910434861 3 SUSCEPTIBLE 1.177178 3200.000000
10 36.128942847123874 36.68746393508216 1.406120574152963 6.237820122821081 1.406120574152963 6.237820122821081 3 SUSCEPTIBLE 1.302213 3200.000000
1 36.13870971542891 36.876234403498884 4.384146344741275 6.506334773278514 4.384146344741275 6.506334773278514 3 SUSCEPTIBLE 0.000000 3200.000000
4 36.20413329841524 36.68634996445837 4.360991905732105 2.5122845273386782 4.360991905732105 2.5122845273386782 3 SUSCEPTIBLE 1.883343 3200.000000
7 36.24007736672584 36.79376361321863 2.851254820164717 3.9702826284617476 2.851254820164717 3.9702826284617476 3 SUSCEPTIBLE 2.553763 3200.000000
8 36.31261819126131 36.90334781033425 2.8658558816827227 5.3940508603711725 2.972512473997068 5.306029846354509 3 SUSCEPTIBLE 2.057199 3200.000000
2 36.41201994991398 36.83781507747698 4.439519454420747 5.281637910434861 4.439519454420747 5.281637910434861 3 SUSCEPTIBLE 1.177178 3200.000000
3 36.447926312734616 36.923675161371094 4.340887640131385 3.9382428725831184 4.340887640131385 3.9382428725831184 3 SUSCEPTIBLE 0.000000 3200.000000
5 36.46436818409125 37.01041857098681 3.721341135691541 1.3357284179154012 3.721341135691541 1.3357284179154012 3 INFECTIOUS 0.000000 3200.000000
6 36.510613196722645 37.06767258755725 2.8731523156955987 2.4731858854653788 2.8731523156955987 2.4731858854653788 3 SUSCEPTIBLE 3.364795 3200.000000
9 36.52167355004441 37.068876176831715 2.792756237938076 6.657174349802845 2.792756237938076 6.657174349802845 3 SUSCEPTIBLE 0.388717 3200.000000
4 36.68634996445837 37.1685666305015 4.360991905732105 2.5122845273386782 4.360991905732105 2.5122845273386782 3 SUSCEPTIBLE 1.883343 3200.000000
10 36.68746393508216 37.24598502304044 1.406120574152963 6.237820122821081 1.406120574152963 6.237820122821081 3 SUSCEPTIBLE 1.351103 3200.000000
7 36.79376361321863 37.34744985971142 2.851254820164717 3.9702826284617476 2.851254820164717 3.9702826284617476 3 SUSCEPTIBLE 2.553763 3200.000000
2 36.83781507747698 37.26361020503998 4.439519454420747 5.281637910434861 4.439519454420747 5.281637910434861 3 SUSCEPTIBLE 1.177178 3200.000000
1 36.876234403498884 37.61375909156886 4.384146344741275 6.506334773278514 4.384146344741275 6.506334773278514 3 SUSCEPTIBLE 0.000000 3200.000000
8 36.90334781033425 37.4940774294072 2.972512473997068 5.306029846354509 2.972512473997068 5.306029846354509 3 SUSCEPTIBLE 2.267409 3200.000000
3 36.923675161371094 37.39942401000757 4.340887640131385 3.9382428725831184 4.340887640131385 3.9382428725831184 3 SUSCEPTIBLE 0.000000 3200.000000
5 37.01041857098681 37.556468957882366 3.721341135691541 1.3357284179154012 3.721341135691541 1.3357284179154012 3 INFECTIOUS 0.000000 3200.000000
6 37.06767258755725 37.62473197839185 2.8731523156955987 2.4731858854653788 2.8731523156955987 2.4731858854653788 3 SUSCEPTIBLE 3.640580 3200.000000
9 37.068876176831715 37.61607880361902 2.792756237938076 6.657174349802845 2.792756237938076 6.657174349802845 3 SUSCEPTIBLE 0.388717 3200.000000
4 37.1685666305015 37.65078329654463 4.360991905732105 2.5122845273386782 4.360991905732105 2.5122845273386782 3 SUSCEPTIBLE 1.883343 3200.000000
10 37.24598502304044 37.80450611099872 1.406120574152963 6.237820122821081 1.406120574152963 6.237820122821081 3 SUSCEPTIBLE 1.448688 3200.000000
2 37.26361020503998 37.68940533260298 4.439519454420747 5.281637910434861 4.439519454420747 5.281637910434861 3 SUSCEPTIBLE 1.177178 3200.000000
7 37.34744985971142 37.901136106204206 2.851254820164717 3.9702826284617476 2.851254820164717 3.9702826284617476 3 SUSCEPTIBLE 2.553763 3200.000000
3 37.39942401000757 37.87517285864405 4.340887640131385 3.9382428725831184 4.340887640131385 3.9382428725831184 3 SUSCEPTIBLE 0.000000 3200.000000
8 37.4940774294072 38.084807048480144 2.972512473997068 5.306029846354509 2.972512473997068 5.306029846354509 3 SUSCEPTIBLE 2.372370 3200.000000
5 37.556468957882366 38.102519344777924 3.721341135691541 1.3357284179154012 3.721341135691541 1.3357284179154012 3 INFECTIOUS 0.000000 3200.000000
1 37.61375909156886 38.351283779638834 4.384146344741275 6.506334773278514 4.384146344741275 6.506334773278514 3 SUSCEPTIBLE 0.000000 3200.000000
9 37.61607880361902 38.16328143040632 2.792756237938076 6.657174349802845 2.792756237938076 6.657174349802845 3 SUSCEPTIBLE 0.388717 3200.000000
6 37.62473197839185 38.18179136922645 2.8731523156955987 2.4731858854653788 2.8731523156955987 2.4731858854653788 3 SUSCEPTIBLE 3.916238 3200.000000
4 37.65078329654463 38.13299996258776 4.360991905732105 2.5122845273386782 4.4104716335228105 2.6267035408067194 3 SUSCEPTIBLE 2.300038 3200.000000
2 37.68940533260298 38.11520046016598 4.439519454420747 5.281637910434861 4.439519454420747 5.281637910434861 3 SUSCEPTIBLE 1.177178 3200.000000
10 37.80450611099872 38.363027198957006 1.406120574152963 6.237820122821081 1.406120574152963 6.237820122821081 3 SUSCEPTIBLE 1.497447 3200.000000
3 37.87517285864405 38.35092170728053 4.340887640131385 3.9382428725831184 4.440806726523056 3.9320742266018236 3 SUSCEPTIBLE 0.000000 3200.000000
7 37.901136106204206 38.45482235269699 2.851254820164717 3.9702826284617476 2.9248575992556383 3.876799792459464 3 SUSCEPTIBLE 2.658675 3200.000000
8 38.084807048480144 38.67553666755309 2.972512473997068 5.306029846354509 2.972512473997068 5.306029846354509 3 SUSCEPTIBLE 2.372370 3200.000000
5 38.102519344777924 38.64856973167348 3.721341135691541 1.3357284179154012 3.9264382083492366 1.3298685015537526 3 INFECTIOUS 0.000000 3200.000000
2 38.11520046016598 38.54099558772898 4.439519454420747 5.281637910434861 4.439519454420747 5.281637910434861 3 SUSCEPTIBLE 1.233233 3200.000000
4 38.13299996258776 38.61521662863089 4.4104716335228105 2.6267035408067194 4.4104716335228105 2.6267035408067194 3 SUSCEPTIBLE 2.578030 3200.000000
9 38.16328143040632 38.710484057193625 2.792756237938076 6.657174349802845 2.792756237938076 6.657174349802845 3 SUSCEPTIBLE 0.388717 3200.000000
6 38.18179136922645 38.738850760061055 2.8731523156955987 2.4731858854653788 2.8459192033374867 2.061670423000647 3 SUSCEPTIBLE 3.916238 3200.000000
3 38.35092170728053 38.826670555917005 4.440806726523056 3.9320742266018236 4.440806726523056 3.9320742266018236 3 SUSCEPTIBLE 0.000000 3200.000000
1 38.351283779638834 39.08880846770881 4.384146344741275 6.506334773278514 4.384146344741275 6.506334773278514 3 SUSCEPTIBLE 0.000000 3200.000000
10 38.363027198957006 38.92154828691529 1.406120574152963 6.237820122821081 1.406120574152963 6.237820122821081 3 SUSCEPTIBLE 1.497447 3200.000000
7 38.45482235269699 39.00850859918978 2.9248575992556383 3.876799792459464 2.9565837395643473 3.5456680382499437 3 SUSCEPTIBLE 2.770688 3200.000000
2 38.54099558772898 38.96679071529198 4.439519454420747 5.281637910434861 4.439519454420747 5.281637910434861 3 SUSCEPTIBLE 1.289190 3200.000000
4 38.61521662863089 39.09743329467402 4.4104716335228105 2.6267035408067194 4.4104716335228105 2.6267035408067194 3 SUSCEPTIBLE 2.853846 3200.000000
5 38.64856973167348 39.19462011856904 3.9264382083492366 1.3298685015537526 4.160834862815175 1.3767478324469402 3 INFECTIOUS 0.000000 3200.000000
8 38.67553666755309 39.266266286626035 2.972512473997068 5.306029846354509 2.9484622445881024 4.971328775122428 3 SUSCEPTIBLE 2.372370 3200.000000
9 38.710484057193625 39.25768668398093 2.792756237938076 6.657174349802845 2.900348850697599 6.580417206132358 3 SUSCEPTIBLE 0.388717 3200.000000
6 38.738850760061055 39.29591015089566 2.8459192033374867 2.061670423000647 2.8459192033374867 2.061670423000647 3 SUSCEPTIBLE 3.916238 3200.000000
3 38.826670555917005 39.30241940455348 4.440806726523056 3.9320742266018236 4.440806726523056 3.9320742266018236 3 SUSCEPTIBLE 0.000000 3200.000000
10 38.92154828691529 39.48006937487357 1.406120574152963 6.237820122821081 1.406120574152963 6.237820122821081 3 SUSCEPTIBLE 1.497447 3200.000000
2 38.96679071529198 39.39258584285498 4.439519454420747 5.281637910434861 4.439519454420747 5.281637910434861 3 SUSCEPTIBLE 1.344650 3200.000000
7 39.00850859918978 39.56219484568257 2.9565837395643473 3.5456680382499437 2.9565837395643473 3.5456680382499437 3 SUSCEPTIBLE 2.826148 3200.000000
1 39.08880846770881 39.826333155778784 4.384146344741275 6.506334773278514 4.384146344741275 6.506334773278514 3 SUSCEPTIBLE 0.000000 3200.000000
4 39.09743329467402 39.57964996071715 4.4104716335228105 2.6267035408067194 4.4104716335228105 2.6267035408067194 3 SUSCEPTIBLE 3.128738 3200.000000
5 39.19462011856904 39.7406705054646 4.160834862815175 1.3767478324469402 4.160834862815175 1.3767478324469402 3 INFECTIOUS 0.000000 3200.000000
9 39.25768668398093 39.80488931076823 2.900348850697599 6.580417206132358 2.900348850697599 6.580417206132358 3 SUSCEPTIBLE 0.443884 3200.000000
8 39.266266286626035 39.85699590569898 2.9484622445881024 4.971328775122428 2.9484622445881024 4.971328775122428 3 SUSCEPTIBLE 2.372370 3200.000000
6 39.29591015089566 39.85296954173026 2.8459192033374867 2.061670423000647 2.8464117449368627 1.7112329129923278 3 SUSCEPTIBLE 3.916238 3200.000000
3 39.30241940455348 39.77816825318996 4.440806726523056 3.9320742266018236 4.440806726523056 3.9320742266018236 3 SUSCEPTIBLE 0.000000 3200.000000
2 39.39258584285498 39.81838097041798 4.439519454420747 5.281637910434861 4.439519454420747 5.281637910434861 3 SUSCEPTIBLE 1.399818 3200.000000
10 39.48006937487357 40.038590462831856 1.406120574152963 6.237820122821081 1.406120574152963 6.237820122821081 3 SUSCEPTIBLE 1.497447 3200.000000
7 39.56219484568257 40.11588109217536 2.9565837395643473 3.5456680382499437 2.9346103063122198 3.188500998577181 3 SUSCEPTIBLE 2.881315 3200.000000
4 39.57964996071715 40.06186662676028 4.4104716335228105 2.6267035408067194 4.4104716335228105 2.6267035408067194 3 SUSCEPTIBLE 3.128738 3200.000000
5 39.7406705054646 40.28672089236016 4.160834862815175 1.3767478324469402 4.160834862815175 1.3767478324469402 3 INFECTIOUS 0.000000 3200.000000
3 39.77816825318996 40.25391710182644 4.440806726523056 3.9320742266018236 4.440806726523056 3.9320742266018236 3 SUSCEPTIBLE 0.000000 3200.000000
9 39.80488931076823 40.352091937555535 2.900348850697599 6.580417206132358 2.900348850697599 6.580417206132358 3 SUSCEPTIBLE 0.499026 3200.000000
2 39.81838097041798 40.244176097980976 4.439519454420747 5.281637910434861 4.439519454420747 5.281637910434861 3 SUSCEPTIBLE 1.454959 3200.000000
1 39.826333155778784 40.56385784384876 4.384146344741275 6.506334773278514 4.384146344741275 6.506334773278514 3 SUSCEPTIBLE 0.000000 3200.000000
6 39.85296954173026 40.41002893256486 2.8464117449368627 1.7112329129923278 2.8464117449368627 1.7112329129923278 3 SUSCEPTIBLE 4.316474 3200.000000
8 39.85699590569898 40.447725524771926 2.9484622445881024 4.971328775122428 2.8502966299234536 4.6090265833540744 3 SUSCEPTIBLE 2.475849 3200.000000
10 40.038590462831856 40.59711155079014 1.406120574152963 6.237820122821081 1.406120574152963 6.237820122821081 3 SUSCEPTIBLE 1.545590 3200.000000
4 40.06186662676028 40.54408329280341 4.4104716335228105 2.6267035408067194 4.4104716335228105 2.6267035408067194 3 SUSCEPTIBLE 3.128738 3200.000000
7 40.11588109217536 40.669567338668145 2.9346103063122198 3.188500998577181 2.9346103063122198 3.188500998577181 3 SUSCEPTIBLE 2.881315 3200.000000
2 40.244176097980976 40.669971225543975 4.439519454420747 5.281637910434861 4.439519454420747 5.281637910434861 3 SUSCEPTIBLE 1.454959 3200.000000
3 40.25391710182644 40.729665950462916 4.440806726523056 3.9320742266018236 4.440806726523056 3.9320742266018236 3 SUSCEPTIBLE 0.000000 3200.000000
5 40.28672089236016 40.83277127925572 4.160834862815175 1.3767478324469402 4.46573105707273 1.333729699586289 3 INFECTIOUS 0.000000 3200.000000
9 40.352091937555535 40.89929456434284 2.900348850697599 6.580417206132358 2.900348850697599 6.580417206132358 3 SUSCEPTIBLE 0.553934 3200.000000
6 40.41002893256486 40.967088323399466 2.8464117449368627 1.7112329129923278 3.0077479970571206 1.5594126019319094 3 SUSCEPTIBLE 5.115137 3200.000000
8 40.447725524771926 41.03845514384487 2.8502966299234536 4.6090265833540744 2.8502966299234536 4.6090265833540744 3 SUSCEPTIBLE 2.681527 3200.000000
4 40.54408329280341 41.026299958846536 4.4104716335228105 2.6267035408067194 4.4104716335228105 2.6267035408067194 3 SUSCEPTIBLE 3.128738 3200.000000
1 40.56385784384876 41.30138253191873 4.384146344741275 6.506334773278514 4.384146344741275 6.506334773278514 3 SUSCEPTIBLE 0.000000 3200.000000
10 40.59711155079014 41.15563263874842 1.406120574152963 6.237820122821081 1.406120574152963 6.237820122821081 3 SUSCEPTIBLE 1.593541 3200.000000
7 40.669567338668145 41.22325358516093 2.9346103063122198 3.188500998577181 2.849585746174139 3.0015135820281547 3 SUSCEPTIBLE 2.881315 3200.000000
2 40.669971225543975 41.095766353106974 4.439519454420747 5.281637910434861 4.439519454420747 5.281637910434861 3 SUSCEPTIBLE 1.454959 3200.000000
3 40.729665950462916 41.205414799099394 4.440806726523056 3.9320742266018236 4.349529310713662 4.02153274255337 3 SUSCEPTIBLE 0.000000 3200.000000
5 40.83277127925572 41.378821666151275 4.46573105707273 1.333729699586289 4.46573105707273 1.333729699586289 3 INFECTIOUS 0.000000 3200.000000
9 40.89929456434284 41.44649719113014 2.900348850697599 6.580417206132358 2.8513407466464624 6.116630673787179 3 SUSCEPTIBLE 0.663260 3200.000000
6 40.967088323399466 41.52414771423407 3.0077479970571206 1.5594126019319094 3.0077479970571206 1.5594126019319094 3 SUSCEPTIBLE 5.450758 3200.000000
4 41.026299958846536 41.508516624889666 4.4104716335228105 2.6267035408067194 4.4104716335228105 2.6267035408067194 3 SUSCEPTIBLE 3.128738 3200.000000
8 41.03845514384487 41.629184762917816 2.8502966299234536 4.6090265833540744 2.8502966299234536 4.6090265833540744 3 SUSCEPTIBLE 2.784105 3200.000000
2 41.095766353106974 41.52156148066997 4.439519454420747 5.281637910434861 4.439519454420747 5.281637910434861 3 SUSCEPTIBLE 1.454959 3200.000000
10 41.15563263874842 41.714153726706705 1.406120574152963 6.237820122821081 1.406120574152963 6.237820122821081 3 SUSCEPTIBLE 1.641470 3200.000000
3 41.205414799099394 41.68116364773587 4.349529310713662 4.02153274255337 4.349529310713662 4.02153274255337 3 SUSCEPTIBLE 0.000000 3200.000000
7 41.22325358516093 41.77693983165372 2.849585746174139 3.0015135820281547 2.849585746174139 3.0015135820281547 3 SUSCEPTIBLE 2.881315 3200.000000
1 41.30138253191873 42.03890721998871 4.384146344741275 6.506334773278514 4.384146344741275 6.506334773278514 3 SUSCEPTIBLE 0.000000 3200.000000
5 41.378821666151275 41.92487205304683 4.46573105707273 1.333729699586289 4.46573105707273 1.333729699586289 3 INFECTIOUS 0.000000 3200.000000
9 41.44649719113014 41.993699817917445 2.8513407466464624 6.116630673787179 2.8513407466464624 6.116630673787179 3 SUSCEPTIBLE 0.663260 3200.000000
4 41.508516624889666 41.990733290932795 4.4104716335228105 2.6267035408067194 4.4104716335228105 2.6267035408067194 3 SUSCEPTIBLE 3.399010 3200.000000
2 41.52156148066997 41.94735660823297 4.439519454420747 5.281637910434861 4.439519454420747 5.281637910434861 3 SUSCEPTIBLE 1.454959 3200.000000
6 41.52414771423407 42.08120710506867 3.0077479970571206 1.5594126019319094 3.0077479970571206 1.5594126019319094 3 SUSCEPTIBLE 5.786068 3200.000000
8 41.629184762917816 42.21991438199076 2.8502966299234536 4.6090265833540744 2.8502966299234536 4.6090265833540744 3 SUSCEPTIBLE 2.886361 3200.000000
3 41.68116364773587 42.15691249637235 4.349529310713662 4.02153274255337 4.349529310713662 4.02153274255337 3 SUSCEPTIBLE 0.000000 3200.000000
10 41.714153726706705 42.27267481466499 1.406120574152963 6.237820122821081 1.406120574152963 6.237820122821081 3 SUSCEPTIBLE 1.737260 3200.000000
7 41.77693983165372 42.33062607814651 2.849585746174139 3.0015135820281547 2.849585746174139 3.0015135820281547 3 SUSCEPTIBLE 2.946323 3200.000000
5 41.92487205304683 42.47092243994239 4.46573105707273 1.333729699586289 4.46573105707273 1.333729699586289 3 INFECTIOUS 0.000000 3200.000000
2 41.94735660823297 42.37315173579597 4.439519454420747 5.281637910434861 4.439519454420747 5.281637910434861 3 SUSCEPTIBLE 1.454959 3200.000000
4 41.990733290932795 42.472949956975924 4.4104716335228105 2.6267035408067194 4.4104716335228105 2.6267035408067194 3 SUSCEPTIBLE 3.669157 3200.000000
9 41.993699817917445 42.54090244470475 2.8513407466464624 6.116630673787179 2.9552718995484364 5.929498683785912 3 SUSCEPTIBLE 0.663260 3200.000000
1 42.03890721998871 42.77643190805868 4.384146344741275 6.506334773278514 4.384146344741275 6.506334773278514 3 SUSCEPTIBLE 0.000000 3200.000000
6 42.08120710506867 42.638266495903274 3.0077479970571206 1.5594126019319094 3.0077479970571206 1.5594126019319094 3 SUSCEPTIBLE 5.786068 3200.000000
3 42.15691249637235 42.63266134500883 4.349529310713662 4.02153274255337 4.349529310713662 4.02153274255337 3 SUSCEPTIBLE 0.000000 3200.000000
8 42.21991438199076 42.81064400106371 2.8502966299234536 4.6090265833540744 2.972318450487163 4.451329920972211 3 SUSCEPTIBLE 2.886361 3200.000000
10 42.27267481466499 42.83119590262327 1.406120574152963 6.237820122821081 1.6951398992511815 6.542332404078067 3 SUSCEPTIBLE 1.737260 3200.000000
7 42.33062607814651 42.884312324639296 2.849585746174139 3.0015135820281547 2.849585746174139 3.0015135820281547 3 SUSCEPTIBLE 3.011301 3200.000000
2 42.37315173579597 42.79894686335897 4.439519454420747 5.281637910434861 4.439519454420747 5.281637910434861 3 SUSCEPTIBLE 1.509133 3200.000000
5 42.47092243994239 43.01697282683795 4.46573105707273 1.333729699586289 4.46573105707273 1.333729699586289 3 INFECTIOUS 0.000000 3200.000000
4 42.472949956975924 42.95516662301905 4.4104716335228105 2.6267035408067194 4.4104716335228105 2.6267035408067194 3 SUSCEPTIBLE 4.349577 3200.000000
9 42.54090244470475 43.08810507149205 2.9552718995484364 5.929498683785912 2.9552718995484364 5.929498683785912 3 SUSCEPTIBLE 0.663260 3200.000000
3 42.63266134500883 43.108410193645305 4.349529310713662 4.02153274255337 4.349529310713662 4.02153274255337 3 SUSCEPTIBLE 0.000000 3200.000000
6 42.638266495903274 43.195325886737876 3.0077479970571206 1.5594126019319094 3.0077479970571206 1.5594126019319094 3 SUSCEPTIBLE 5.786068 3200.000000
1 42.77643190805868 43.51395659612866 4.384146344741275 6.506334773278514 4.384146344741275 6.506334773278514 3 SUSCEPTIBLE 0.000000 3200.000000
2 42.79894686335897 43.22474199092197 4.439519454420747 5.281637910434861 4.439519454420747 5.281637910434861 3 SUSCEPTIBLE 1.563048 3200.000000
8 42.81064400106371 43.40137362013665 2.972318450487163 4.451329920972211 2.972318450487163 4.451329920972211 3 SUSCEPTIBLE 2.886361 3200.000000
10 42.83119590262327 43.389716990581555 1.6951398992511815 6.542332404078067 1.6951398992511815 6.542332404078067 3 SUSCEPTIBLE 1.737260 3200.000000
7 42.884312324639296 43.437998571132084 2.849585746174139 3.0015135820281547 2.849585746174139 3.0015135820281547 3 SUSCEPTIBLE 3.141167 3200.000000
4 42.95516662301905 43.43738328906218 4.4104716335228105 2.6267035408067194 4.4104716335228105 2.6267035408067194 3 SUSCEPTIBLE 4.689551 3200.000000
5 43.01697282683795 43.56302321373351 4.46573105707273 1.333729699586289 4.46573105707273 1.333729699586289 3 INFECTIOUS 0.000000 3200.000000
9 43.08810507149205 43.635307698279355 2.9552718995484364 5.929498683785912 2.9552718995484364 5.929498683785912 3 SUSCEPTIBLE 0.663260 3200.000000
3 43.108410193645305 43.58415904228178 4.349529310713662 4.02153274255337 4.349529310713662 4.02153274255337 3 SUSCEPTIBLE 0.000000 3200.000000
6 43.195325886737876 43.75238527757248 3.0077479970571206 1.5594126019319094 3.0077479970571206 1.5594126019319094 3 SUSCEPTIBLE 5.786068 3200.000000
2 43.22474199092197 43.65053711848497 4.439519454420747 5.281637910434861 4.439519454420747 5.281637910434861 3 SUSCEPTIBLE 1.670590 3200.000000
10 43.389716990581555 43.94823807853984 1.6951398992511815 6.542332404078067 1.6951398992511815 6.542332404078067 3 SUSCEPTIBLE 1.737260 3200.000000
8 43.40137362013665 43.9921032392096 2.972318450487163 4.451329920972211 2.972318450487163 4.451329920972211 3 SUSCEPTIBLE 2.886361 3200.000000
4 43.43738328906218 43.91959995510531 4.4104716335228105 2.6267035408067194 4.4104716335228105 2.6267035408067194 3 SUSCEPTIBLE 4.689551 3200.000000
7 43.437998571132084 43.99168481762487 2.849585746174139 3.0015135820281547 2.849585746174139 3.0015135820281547 3 SUSCEPTIBLE 3.206055 3200.000000
1 43.51395659612866 44.25148128419863 4.384146344741275 6.506334773278514 4.384146344741275 6.506334773278514 3 SUSCEPTIBLE 0.000000 3200.000000
5 43.56302321373351 44.10907360062907 4.46573105707273 1.333729699586289 4.46573105707273 1.333729699586289 3 INFECTIOUS 0.000000 3200.000000
3 43.58415904228178 44.05990789091826 4.349529310713662 4.02153274255337 4.349529310713662 4.02153274255337 3 SUSCEPTIBLE 0.000000 3200.000000
9 43.635307698279355 44.18251032506666 2.9552718995484364 5.929498683785912 2.9552718995484364 5.929498683785912 3 SUSCEPTIBLE 0.770752 3200.000000
2 43.65053711848497 44.07633224604797 4.439519454420747 5.281637910434861 4.439519454420747 5.281637910434861 3 SUSCEPTIBLE 1.724323 3200.000000
6 43.75238527757248 44.30944466840708 3.0077479970571206 1.5594126019319094 3.0077479970571206 1.5594126019319094 3 SUSCEPTIBLE 6.190586 3200.000000
4 43.91959995510531 44.40181662114844 4.4104716335228105 2.6267035408067194 4.4104716335228105 2.6267035408067194 3 SUSCEPTIBLE 4.689551 3200.000000
10 43.94823807853984 44.50675916649812 1.6951398992511815 6.542332404078067 1.6951398992511815 6.542332404078067 3 SUSCEPTIBLE 1.737260 3200.000000
7 43.99168481762487 44.54537106411766 2.849585746174139 3.0015135820281547 2.849585746174139 3.0015135820281547 3 SUSCEPTIBLE 3.206055 3200.000000
8 43.9921032392096 44.58283285828254 2.972318450487163 4.451329920972211 2.972318450487163 4.451329920972211 3 SUSCEPTIBLE 2.987293 3200.000000
3 44.05990789091826 44.53565673955474 4.349529310713662 4.02153274255337 4.349529310713662 4.02153274255337 3 SUSCEPTIBLE 0.000000 3200.000000
2 44.07633224604797 44.50212737361097 4.439519454420747 5.281637910434861 4.439519454420747 5.281637910434861 3 SUSCEPTIBLE 1.724323 3200.000000
5 44.10907360062907 44.655123987524625 4.46573105707273 1.333729699586289 4.46573105707273 1.333729699586289 3 INFECTIOUS 0.000000 3200.000000
9 44.18251032506666 44.72971295185396 2.9552718995484364 5.929498683785912 2.9552718995484364 5.929498683785912 3 SUSCEPTIBLE 0.824460 3200.000000
1 44.25148128419863 44.98900597226861 4.384146344741275 6.506334773278514 4.384146344741275 6.506334773278514 3 SUSCEPTIBLE 0.000000 3200.000000
6 44.30944466840708 44.866504059241684 3.0077479970571206 1.5594126019319094 3.0077479970571206 1.5594126019319094 3 SUSCEPTIBLE 6.594917 3200.000000
4 44.40181662114844 44.88403328719157 4.4104716335228105 2.6267035408067194 4.4104716335228105 2.6267035408067194 3 SUSCEPTIBLE 4.689551 3200.000000
2 44.50212737361097 44.92792250117397 4.439519454420747 5.281637910434861 4.439519454420747 5.281637910434861 3 SUSCEPTIBLE 1.724323 3200.000000
10 44.50675916649812 45.065280254456404 1.6951398992511815 6.542332404078067 1.6951398992511815 6.542332404078067 3 SUSCEPTIBLE 1.831592 3200.000000
3 44.53565673955474 45.01140558819122 4.349529310713662 4.02153274255337 4.349529310713662 4.02153274255337 3 SUSCEPTIBLE 0.000000 3200.000000
7 44.54537106411766 45.09905731061045 2.849585746174139 3.0015135820281547 2.849585746174139 3.0015135820281547 3 SUSCEPTIBLE 3.206055 3200.000000
8 44.58283285828254 45.17356247735549 2.972318450487163 4.451329920972211 2.972318450487163 4.451329920972211 3 SUSCEPTIBLE 3.189017 3200.000000
5 44.655123987524625 45.201174374420184 4.46573105707273 1.333729699586289 4.46573105707273 1.333729699586289 3 INFECTIOUS 0.000000 3200.000000
9 44.72971295185396 45.276915578641265 2.9552718995484364 5.929498683785912 2.9552718995484364 5.929498683785912 3 SUSCEPTIBLE 0.878144 3200.000000
6 44.866504059241684 45.42356345007629 3.0077479970571206 1.5594126019319094 3.0077479970571206 1.5594126019319094 3 SUSCEPTIBLE 7.403019 3200.000000
4 44.88403328719157 45.3662499532347 4.4104716335228105 2.6267035408067194 4.4104716335228105 2.6267035408067194 3 SUSCEPTIBLE 4.689551 3200.000000
2 44.92792250117397 45.353717628736966 4.439519454420747 5.281637910434861 4.439519454420747 5.281637910434861 3 SUSCEPTIBLE 1.724323 3200.000000
1 44.98900597226861 45.72653066033858 4.384146344741275 6.506334773278514 4.384146344741275 6.506334773278514 3 SUSCEPTIBLE 0.000000 3200.000000
3 45.01140558819122 45.487154436827694 4.349529310713662 4.02153274255337 4.349529310713662 4.02153274255337 3 SUSCEPTIBLE 0.000000 3200.000000
10 45.065280254456404 45.62380134241469 1.6951398992511815 6.542332404078067 1.6951398992511815 6.542332404078067 3 SUSCEPTIBLE 1.878725 3200.000000
7 45.09905731061045 45.652743557103236 2.849585746174139 3.0015135820281547 2.849585746174139 3.0015135820281547 3 SUSCEPTIBLE 3.206055 3200.000000
8 45.17356247735549 45.764292096428434 2.972318450487163 4.451329920972211 2.972318450487163 4.451329920972211 3 SUSCEPTIBLE 3.289809 3200.000000
5 45.201174374420184 45.74722476131574 4.46573105707273 1.333729699586289 4.46573105707273 1.333729699586289 3 INFECTIOUS 0.000000 3200.000000
9 45.276915578641265 45.82411820542857 2.9552718995484364 5.929498683785912 2.9552718995484364 5.929498683785912 3 SUSCEPTIBLE 0.931803 3200.000000
2 45.353717628736966 45.779512756299965 4.439519454420747 5.281637910434861 4.439519454420747 5.281637910434861 3 SUSCEPTIBLE 1.724323 3200.000000
4 45.3662499532347 45.84846661927783 4.4104716335228105 2.6267035408067194 4.443948002643868 2.7467838756484904 3 SUSCEPTIBLE 5.028584 3200.000000
6 45.42356345007629 45.98062284091089 3.0077479970571206 1.5594126019319094 3.0077479970571206 1.5594126019319094 3 SUSCEPTIBLE 7.806791 3200.000000
3 45.487154436827694 45.96290328546417 4.349529310713662 4.02153274255337 4.349529310713662 4.02153274255337 3 SUSCEPTIBLE 0.000000 3200.000000
10 45.62380134241469 46.18232243037297 1.6951398992511815 6.542332404078067 1.6951398992511815 6.542332404078067 3 SUSCEPTIBLE 1.972925 3200.000000
7 45.652743557103236 46.20642980359602 2.849585746174139 3.0015135820281547 2.849585746174139 3.0015135820281547 3 SUSCEPTIBLE 3.270763 3200.000000
1 45.72653066033858 46.46405534840856 4.384146344741275 6.506334773278514 4.384146344741275 6.506334773278514 3 SUSCEPTIBLE 0.000000 3200.000000
5 45.74722476131574 46.2932751482113 4.46573105707273 1.333729699586289 4.46573105707273 1.333729699586289 3 INFECTIOUS 0.000000 3200.000000
8 45.764292096428434 46.35502171550138 2.972318450487163 4.451329920972211 2.972318450487163 4.451329920972211 3 SUSCEPTIBLE 3.390554 3200.000000
2 45.779512756299965 46.205307883862965 4.439519454420747 5.281637910434861 4.439519454420747 5.281637910434861 3 SUSCEPTIBLE 1.724323 3200.000000
9 45.82411820542857 46.37132083221587 2.9552718995484364 5.929498683785912 2.9552718995484364 5.929498683785912 3 SUSCEPTIBLE 0.931803 3200.000000
4 45.84846661927783 46.33068328532096 4.443948002643868 2.7467838756484904 4.443948002643868 2.7467838756484904 3 SUSCEPTIBLE 5.098439 3200.000000
3 45.96290328546417 46.43865213410065 4.349529310713662 4.02153274255337 4.349529310713662 4.02153274255337 3 SUSCEPTIBLE 0.000000 3200.000000
6 45.98062284091089 46.53768223174549 3.0077479970571206 1.5594126019319094 3.0077479970571206 1.5594126019319094 3 SUSCEPTIBLE 7.806791 3200.000000
10 46.18232243037297 46.74084351833125 1.6951398992511815 6.542332404078067 1.6951398992511815 6.542332404078067 3 SUSCEPTIBLE 1.972925 3200.000000
2 46.205307883862965 46.631103011425964 4.439519454420747 5.281637910434861 4.439519454420747 5.281637910434861 3 SUSCEPTIBLE 1.777908 3200.000000
7 46.20642980359602 46.76011605008881 2.849585746174139 3.0015135820281547 2.849585746174139 3.0015135820281547 3 SUSCEPTIBLE 3.335442 3200.000000
5 46.2932751482113 46.83932553510686 4.46573105707273 1.333729699586289 4.46573105707273 1.333729699586289 3 INFECTIOUS 0.000000 3200.000000
4 46.33068328532096 46.81289995136409 4.443948002643868 2.7467838756484904 4.443948002643868 2.7467838756484904 3 SUSCEPTIBLE 5.238528 3200.000000
8 46.35502171550138 46.945751334574325 2.972318450487163 4.451329920972211 2.972318450487163 4.451329920972211 3 SUSCEPTIBLE 3.390554 3200.000000
9 46.37132083221587 46.918523459003175 2.9552718995484364 5.929498683785912 2.9552718995484364 5.929498683785912 3 SUSCEPTIBLE 0.931803 3200.000000
3 46.43865213410065 46.91440098273713 4.349529310713662 4.02153274255337 4.349529310713662 4.02153274255337 3 SUSCEPTIBLE 0.000000 3200.000000
1 46.46405534840856 47.20158003647853 4.384146344741275 6.506334773278514 4.384146344741275 6.506334773278514 3 SUSCEPTIBLE 0.000000 3200.000000
6 46.53768223174549 47.094741622580095 3.0077479970571206 1.5594126019319094 3.0077479970571206 1.5594126019319094 3 SUSCEPTIBLE 7.806791 3200.000000
2 46.631103011425964 47.05689813898896 4.439519454420747 5.281637910434861 4.439519454420747 5.281637910434861 3 SUSCEPTIBLE 1.831468 3200.000000
10 46.74084351833125 47.29936460628954 1.6951398992511815 6.542332404078067 1.6951398992511815 6.542332404078067 3 SUSCEPTIBLE 1.972925 3200.000000
7 46.76011605008881 47.3138022965816 2.849585746174139 3.0015135820281547 2.849585746174139 3.0015135820281547 3 SUSCEPTIBLE 3.400090 3200.000000
4 46.81289995136409 47.29511661740722 4.443948002643868 2.7467838756484904 4.443948002643868 2.7467838756484904 3 SUSCEPTIBLE 5.518512 3200.000000
5 46.83932553510686 47.38537592200242 4.46573105707273 1.333729699586289 4.46573105707273 1.333729699586289 3 INFECTIOUS 0.000000 3200.000000
3 46.91440098273713 47.390149831373606 4.349529310713662 4.02153274255337 4.349529310713662 4.02153274255337 3 SUSCEPTIBLE 0.000000 3200.000000
9 46.918523459003175 47.46572608579048 2.9552718995484364 5.929498683785912 2.9026687951355004 5.816260638731333 3 SUSCEPTIBLE 0.931803 3200.000000
8 46.945751334574325 47.53648095364727 2.972318450487163 4.451329920972211 2.8599859871378426 4.370677919939975 3 SUSCEPTIBLE 3.390554 3200.000000
2 47.05689813898896 47.48269326655196 4.439519454420747 5.281637910434861 4.439519454420747 5.281637910434861 3 SUSCEPTIBLE 1.885003 3200.000000
6 47.094741622580095 47.6518010134147 3.0077479970571206 1.5594126019319094 3.0077479970571206 1.5594126019319094 3 SUSCEPTIBLE 7.806791 3200.000000
1 47.20158003647853 47.93910472454851 4.384146344741275 6.506334773278514 4.384146344741275 6.506334773278514 3 SUSCEPTIBLE 0.000000 3200.000000
4 47.29511661740722 47.777333283450346 4.443948002643868 2.7467838756484904 4.443948002643868 2.7467838756484904 3 SUSCEPTIBLE 5.518512 3200.000000
10 47.29936460628954 47.85788569424782 1.6951398992511815 6.542332404078067 1.6951398992511815 6.542332404078067 3 SUSCEPTIBLE 1.972925 3200.000000
7 47.3138022965816 47.86748854307439 2.849585746174139 3.0015135820281547 2.849585746174139 3.0015135820281547 3 SUSCEPTIBLE 3.529298 3200.000000
5 47.38537592200242 47.931426308897976 4.46573105707273 1.333729699586289 4.46573105707273 1.333729699586289 3 INFECTIOUS 0.000000 3200.000000
3 47.390149831373606 47.86589868001008 4.349529310713662 4.02153274255337 4.349529310713662 4.02153274255337 3 SUSCEPTIBLE 0.000000 3200.000000
9 47.46572608579048 48.01292871257778 2.9026687951355004 5.816260638731333 2.9026687951355004 5.816260638731333 3 SUSCEPTIBLE 1.032050 3200.000000
2 47.48269326655196 47.90848839411496 4.439519454420747 5.281637910434861 4.439519454420747 5.281637910434861 3 SUSCEPTIBLE 1.938368 3200.000000
8 47.53648095364727 48.127210572720216 2.8599859871378426 4.370677919939975 2.8599859871378426 4.370677919939975 3 SUSCEPTIBLE 3.390554 3200.000000
6 47.6518010134147 48.2088604042493 3.0077479970571206 1.5594126019319094 3.0077479970571206 1.5594126019319094 3 SUSCEPTIBLE 8.279461 3200.000000
4 47.777333283450346 48.259549949493476 4.443948002643868 2.7467838756484904 4.443948002643868 2.7467838756484904 3 SUSCEPTIBLE 5.518512 3200.000000
10 47.85788569424782 48.4164067822061 1.6951398992511815 6.542332404078067 1.6951398992511815 6.542332404078067 3 SUSCEPTIBLE 1.972925 3200.000000
3 47.86589868001008 48.34164752864656 4.349529310713662 4.02153274255337 4.349529310713662 4.02153274255337 3 SUSCEPTIBLE 0.000000 3200.000000
7 47.86748854307439 48.421174789567175 2.849585746174139 3.0015135820281547 2.849585746174139 3.0015135820281547 3 SUSCEPTIBLE 3.529298 3200.000000
2 47.90848839411496 48.33428352167796 4.439519454420747 5.281637910434861 4.439519454420747 5.281637910434861 3 SUSCEPTIBLE 1.991708 3200.000000
5 47.931426308897976 48.477476695793534 4.46573105707273 1.333729699586289 4.46573105707273 1.333729699586289 3 INFECTIOUS 0.000000 3200.000000
1 47.93910472454851 48.67662941261848 4.384146344741275 6.506334773278514 4.384146344741275 6.506334773278514 3 SUSCEPTIBLE 0.000000 3200.000000
9 48.01292871257778 48.560131339365086 2.9026687951355004 5.816260638731333 2.9026687951355004 5.816260638731333 3 SUSCEPTIBLE 1.232405 3200.000000
8 48.127210572720216 48.71794019179316 2.8599859871378426 4.370677919939975 2.8599859871378426 4.370677919939975 3 SUSCEPTIBLE 3.590909 3200.000000
6 48.2088604042493 48.7659197950839 3.0077479970571206 1.5594126019319094 3.0077479970571206 1.5594126019319094 3 SUSCEPTIBLE 8.751913 3200.000000
4 48.259549949493476 48.741766615536605 4.443948002643868 2.7467838756484904 4.443948002643868 2.7467838756484904 3 SUSCEPTIBLE 5.518512 3200.000000
2 48.33428352167796 48.76007864924096 4.439519454420747 5.281637910434861 4.439519454420747 5.281637910434861 3 SUSCEPTIBLE 1.991708 3200.000000
3 48.34164752864656 48.81739637728304 4.349529310713662 4.02153274255337 4.349529310713662 4.02153274255337 3 SUSCEPTIBLE 0.000000 3200.000000
10 48.4164067822061 48.974927870164386 1.6951398992511815 6.542332404078067 1.6951398992511815 6.542332404078067 3 SUSCEPTIBLE 2.066581 3200.000000
7 48.421174789567175 48.97486103605996 2.849585746174139 3.0015135820281547 2.849585746174139 3.0015135820281547 3 SUSCEPTIBLE 3.529298 3200.000000
5 48.477476695793534 49.02352708268909 4.46573105707273 1.333729699586289 4.46573105707273 1.333729699586289 3 INFECTIOUS 0.000000 3200.000000
9 48.560131339365086 49.10733396615239 2.9026687951355004 5.816260638731333 2.9026687951355004 5.816260638731333 3 SUSCEPTIBLE 1.332513 3200.000000
1 48.67662941261848 49.41415410068846 4.384146344741275 6.506334773278514 4.384146344741275 6.506334773278514 3 SUSCEPTIBLE 0.000000 3200.000000
8 48.71794019179316 49.30866981086611 2.8599859871378426 4.370677919939975 2.8599859871378426 4.370677919939975 3 SUSCEPTIBLE 3.691017 3200.000000
4 48.741766615536605 49.223983281579734 4.443948002643868 2.7467838756484904 4.443948002643868 2.7467838756484904 3 SUSCEPTIBLE 5.518512 3200.000000
2 48.76007864924096 49.18587377680396 4.439519454420747 5.281637910434861 4.439519454420747 5.281637910434861 3 SUSCEPTIBLE 1.991708 3200.000000
6 48.7659197950839 49.322979185918506 3.0077479970571206 1.5594126019319094 3.0077479970571206 1.5594126019319094 3 SUSCEPTIBLE 9.224146 3200.000000
3 48.81739637728304 49.29314522591952 4.349529310713662 4.02153274255337 4.349529310713662 4.02153274255337 3 SUSCEPTIBLE 0.000000 3200.000000
7 48.97486103605996 49.52854728255275 2.849585746174139 3.0015135820281547 2.849585746174139 3.0015135820281547 3 SUSCEPTIBLE 3.529298 3200.000000
10 48.974927870164386 49.53344895812267 1.6951398992511815 6.542332404078067 1.7597409651633478 6.640555607827386 3 SUSCEPTIBLE 2.113377 3200.000000
5 49.02352708268909 49.56957746958465 4.46573105707273 1.333729699586289 4.46573105707273 1.333729699586289 3 INFECTIOUS 0.000000 3200.000000
9 49.10733396615239 49.65453659293969 2.9026687951355004 5.816260638731333 2.9026687951355004 5.816260638731333 3 SUSCEPTIBLE 1.432575 3200.000000
2 49.18587377680396 49.61166890436696 4.439519454420747 5.281637910434861 4.439519454420747 5.281637910434861 3 SUSCEPTIBLE 1.991708 3200.000000
4 49.223983281579734 49.70619994762286 4.443948002643868 2.7467838756484904 4.443948002643868 2.7467838756484904 3 SUSCEPTIBLE 5.658084 3200.000000
3 49.29314522591952 49.768894074555995 4.349529310713662 4.02153274255337 4.349529310713662 4.02153274255337 3 SUSCEPTIBLE 0.000000 3200.000000
8 49.30866981086611 49.89939942993905 2.8599859871378426 4.370677919939975 2.8599859871378426 4.370677919939975 3 SUSCEPTIBLE 3.891040 3200.000000
6 49.322979185918506 49.88003857675311 3.0077479970571206 1.5594126019319094 3.0077479970571206 1.5594126019319094 3 SUSCEPTIBLE 10.167959 3200.000000
1 49.41415410068846 50.15167878875843 4.384146344741275 6.506334773278514 4.384146344741275 6.506334773278514 3 SUSCEPTIBLE 0.000000 3200.000000
7 49.52854728255275 50.08223352904554 2.849585746174139 3.0015135820281547 2.849585746174139 3.0015135820281547 3 SUSCEPTIBLE 3.529298 3200.000000
10 49.53344895812267 50.09197004608095 1.7597409651633478 6.640555607827386 1.7597409651633478 6.640555607827386 3 SUSCEPTIBLE 2.160097 3200.000000
5 49.56957746958465 50.11562785648021 4.46573105707273 1.333729699586289 4.46573105707273 1.333729699586289 3 INFECTIOUS 0.000000 3200.000000
2 49.61166890436696 50.03746403192996 4.439519454420747 5.281637910434861 4.439519454420747 5.281637910434861 3 SUSCEPTIBLE 1.991708 3200.000000
9 49.65453659293969 50.201739219726996 2.9026687951355004 5.816260638731333 2.9026687951355004 5.816260638731333 3 SUSCEPTIBLE 1.432575 3200.000000
4 49.70619994762286 50.18841661366599 4.443948002643868 2.7467838756484904 4.443948002643868 2.7467838756484904 3 SUSCEPTIBLE 5.797591 3200.000000
3 49.768894074555995 50.24464292319247 4.349529310713662 4.02153274255337 4.349529310713662 4.02153274255337 3 SUSCEPTIBLE 0.000000 3200.000000
6 49.88003857675311 50.43709796758771 3.0077479970571206 1.5594126019319094 3.0077479970571206 1.5594126019319094 3 SUSCEPTIBLE 10.167959 3200.000000
8 49.89939942993905 50.490129049012 2.8599859871378426 4.370677919939975 2.8599859871378426 4.370677919939975 3 SUSCEPTIBLE 3.891040 3200.000000
2 50.03746403192996 50.46325915949296 4.439519454420747 5.281637910434861 4.439519454420747 5.281637910434861 3 SUSCEPTIBLE 2.044900 3200.000000
7 50.08223352904554 50.635919775538326 2.849585746174139 3.0015135820281547 2.849585746174139 3.0015135820281547 3 SUSCEPTIBLE 3.658088 3200.000000
10 50.09197004608095 50.650491134039235 1.7597409651633478 6.640555607827386 1.7597409651633478 6.640555607827386 3 SUSCEPTIBLE 2.206795 3200.000000
5 50.11562785648021 50.66167824337577 4.46573105707273 1.333729699586289 4.46573105707273 1.333729699586289 3 INFECTIOUS 0.000000 3200.000000
1 50.15167878875843 50.889203476828406 4.384146344741275 6.506334773278514 4.384146344741275 6.506334773278514 3 SUSCEPTIBLE 0.000000 3200.000000
4 50.18841661366599 50.67063327970912 4.443948002643868 2.7467838756484904 4.443948002643868 2.7467838756484904 3 SUSCEPTIBLE 6.007301 3200.000000
9 50.201739219726996 50.7489418465143 2.9026687951355004 5.816260638731333 2.9026687951355004 5.816260638731333 3 SUSCEPTIBLE 1.432575 3200.000000
3 50.24464292319247 50.72039177182895 4.349529310713662 4.02153274255337 4.349529310713662 4.02153274255337 3 SUSCEPTIBLE 0.000000 3200.000000
6 50.43709796758771 50.994157358422314 3.0077479970571206 1.5594126019319094 3.0077479970571206 1.5594126019319094 3 SUSCEPTIBLE 10.167959 3200.000000
2 50.46325915949296 50.889054287055956 4.439519454420747 5.281637910434861 4.439519454420747 5.281637910434861 3 SUSCEPTIBLE 2.098068 3200.000000
8 50.490129049012 51.08085866808494 2.8599859871378426 4.370677919939975 2.8599859871378426 4.370677919939975 3 SUSCEPTIBLE 3.891040 3200.000000
7 50.635919775538326 51.189606022031114 2.849585746174139 3.0015135820281547 2.849585746174139 3.0015135820281547 3 SUSCEPTIBLE 3.722438 3200.000000
10 50.650491134039235 51.20901222199752 1.7597409651633478 6.640555607827386 1.7597409651633478 6.640555607827386 3 SUSCEPTIBLE 2.206795 3200.000000
5 50.66167824337577 51.207728630271326 4.46573105707273 1.333729699586289 4.46573105707273 1.333729699586289 3 INFECTIOUS 0.000000 3200.000000
4 50.67063327970912 51.15284994575225 4.443948002643868 2.7467838756484904 4.443948002643868 2.7467838756484904 3 SUSCEPTIBLE 6.216914 3200.000000
3 50.72039177182895 51.19614062046543 4.349529310713662 4.02153274255337 4.349529310713662 4.02153274255337 3 SUSCEPTIBLE 0.000000 3200.000000
9 50.7489418465143 51.2961444733016 2.9026687951355004 5.816260638731333 2.9026687951355004 5.816260638731333 3 SUSCEPTIBLE 1.432575 3200.000000
2 50.889054287055956 51.314849414618955 4.439519454420747 5.281637910434861 4.439519454420747 5.281637910434861 3 SUSCEPTIBLE 2.151211 3200.000000
1 50.889203476828406 51.62672816489838 4.384146344741275 6.506334773278514 4.384146344741275 6.506334773278514 3 SUSCEPTIBLE 0.000000 3200.000000
6 50.994157358422314 51.551216749256916 3.0077479970571206 1.5594126019319094 3.0077479970571206 1.5594126019319094 3 SUSCEPTIBLE 10.167959 3200.000000
8 51.08085866808494 51.67158828715789 2.8599859871378426 4.370677919939975 2.8599859871378426 4.370677919939975 3 SUSCEPTIBLE 3.891040 3200.000000
4 51.15284994575225 51.63506661179538 4.443948002643868 2.7467838756484904 4.443948002643868 2.7467838756484904 3 SUSCEPTIBLE 6.426430 3200.000000
7 51.189606022031114 51.7432922685239 2.849585746174139 3.0015135820281547 2.849585746174139 3.0015135820281547 3 SUSCEPTIBLE 3.786759 3200.000000
3 51.19614062046543 51.671889469101906 4.349529310713662 4.02153274255337 4.349529310713662 4.02153274255337 3 SUSCEPTIBLE 0.000000 3200.000000
5 51.207728630271326 51.753779017166885 4.46573105707273 1.333729699586289 4.46573105707273 1.333729699586289 3 INFECTIOUS 0.000000 3200.000000
10 51.20901222199752 51.7675333099558 1.7597409651633478 6.640555607827386 1.7597409651633478 6.640555607827386 3 SUSCEPTIBLE 2.206795 3200.000000
9 51.2961444733016 51.843347100088906 2.9026687951355004 5.816260638731333 2.9026687951355004 5.816260638731333 3 SUSCEPTIBLE 1.532305 3200.000000
2 51.314849414618955 51.740644542181954 4.439519454420747 5.281637910434861 4.439519454420747 5.281637910434861 3 SUSCEPTIBLE 2.204330 3200.000000
6 51.551216749256916 52.10827614009152 3.0077479970571206 1.5594126019319094 3.0077479970571206 1.5594126019319094 3 SUSCEPTIBLE 10.167959 3200.000000
1 51.62672816489838 52.364252852968356 4.384146344741275 6.506334773278514 4.384146344741275 6.506334773278514 3 SUSCEPTIBLE 0.000000 3200.000000
4 51.63506661179538 52.11728327783851 4.443948002643868 2.7467838756484904 4.443948002643868 2.7467838756484904 3 SUSCEPTIBLE 6.426430 3200.000000
8 51.67158828715789 52.262317906230834 2.8599859871378426 4.370677919939975 2.8599859871378426 4.370677919939975 3 SUSCEPTIBLE 3.990725 3200.000000
3 51.671889469101906 52.147638317738384 4.349529310713662 4.02153274255337 4.349529310713662 4.02153274255337 3 SUSCEPTIBLE 0.000000 3200.000000
2 51.740644542181954 52.16643966974495 4.439519454420747 5.281637910434861 4.439519454420747 5.281637910434861 3 SUSCEPTIBLE 2.257424 3200.000000
7 51.7432922685239 52.29697851501669 2.849585746174139 3.0015135820281547 2.849585746174139 3.0015135820281547 3 SUSCEPTIBLE 3.851050 3200.000000
5 51.753779017166885 52.29982940406244 4.46573105707273 1.333729699586289 4.46573105707273 1.333729699586289 3 INFECTIOUS 0.000000 3200.000000
10 51.7675333099558 52.326054397914085 1.7597409651633478 6.640555607827386 1.7597409651633478 6.640555607827386 3 SUSCEPTIBLE 2.206795 3200.000000
9 51.843347100088906 52.39054972687621 2.9026687951355004 5.816260638731333 2.9026687951355004 5.816260638731333 3 SUSCEPTIBLE 1.631990 3200.000000
6 52.10827614009152 52.66533553092612 3.0077479970571206 1.5594126019319094 3.0077479970571206 1.5594126019319094 3 SUSCEPTIBLE 11.248964 3200.000000
4 52.11728327783851 52.59949994388164 4.443948002643868 2.7467838756484904 4.443948002643868 2.7467838756484904 3 SUSCEPTIBLE 6.426430 3200.000000
3 52.147638317738384 52.62338716637486 4.349529310713662 4.02153274255337 4.349529310713662 4.02153274255337 3 SUSCEPTIBLE 0.000000 3200.000000
2 52.16643966974495 52.59223479730795 4.439519454420747 5.281637910434861 4.439519454420747 5.281637910434861 3 SUSCEPTIBLE 2.257424 3200.000000
8 52.262317906230834 52.85304752530378 2.8599859871378426 4.370677919939975 2.8599859871378426 4.370677919939975 3 SUSCEPTIBLE 4.090363 3200.000000
7 52.29697851501669 52.85066476150948 2.849585746174139 3.0015135820281547 2.849585746174139 3.0015135820281547 3 SUSCEPTIBLE 3.851050 3200.000000
5 52.29982940406244 52.845879790958 4.46573105707273 1.333729699586289 4.46573105707273 1.333729699586289 3 INFECTIOUS 0.000000 3200.000000
10 52.326054397914085 52.88457548587237 1.7597409651633478 6.640555607827386 1.7597409651633478 6.640555607827386 3 SUSCEPTIBLE 2.253363 3200.000000
1 52.364252852968356 53.10177754103833 4.384146344741275 6.506334773278514 4.384146344741275 6.506334773278514 3 SUSCEPTIBLE 0.000000 3200.000000
9 52.39054972687621 52.93775235366351 2.9026687951355004 5.816260638731333 2.9026687951355004 5.816260638731333 3 SUSCEPTIBLE 1.731628 3200.000000
2 52.59223479730795 53.01802992487095 4.439519454420747 5.281637910434861 4.439519454420747 5.281637910434861 3 SUSCEPTIBLE 2.257424 3200.000000
4 52.59949994388164 53.08171660992477 4.443948002643868 2.7467838756484904 4.443948002643868 2.7467838756484904 3 SUSCEPTIBLE 6.426430 3200.000000
3 52.62338716637486 53.09913601501134 4.349529310713662 4.02153274255337 4.349529310713662 4.02153274255337 3 SUSCEPTIBLE 0.000000 3200.000000
6 52.66533553092612 53.222394921760724 3.0077479970571206 1.5594126019319094 3.0077479970571206 1.5594126019319094 3 SUSCEPTIBLE 11.789093 3200.000000
5 52.845879790958 53.39193017785356 4.46573105707273 1.333729699586289 4.46573105707273 1.333729699586289 3 INFECTIOUS 0.000000 3200.000000
7 52.85066476150948 53.404351008002266 2.849585746174139 3.0015135820281547 2.849585746174139 3.0015135820281547 3 SUSCEPTIBLE 3.851050 3200.000000
8 52.85304752530378 53.443777144376725 2.8599859871378426 4.370677919939975 2.8599859871378426 4.370677919939975 3 SUSCEPTIBLE 4.289501 3200.000000
10 52.88457548587237 53.44309657383065 1.7597409651633478 6.640555607827386 1.7597409651633478 6.640555607827386 3 SUSCEPTIBLE 2.346436 3200.000000
9 52.93775235366351 53.484954980450816 2.9026687951355004 5.816260638731333 2.9026687951355004 5.816260638731333 3 SUSCEPTIBLE 1.930767 3200.000000
2 53.01802992487095 53.44382505243395 4.439519454420747 5.281637910434861 4.439519454420747 5.281637910434861 3 SUSCEPTIBLE 2.257424 3200.000000
4 53.08171660992477 53.5639332759679 4.443948002643868 2.7467838756484904 4.443948002643868 2.7467838756484904 3 SUSCEPTIBLE 6.426430 3200.000000
3 53.09913601501134 53.57488486364782 4.349529310713662 4.02153274255337 4.349529310713662 4.02153274255337 3 SUSCEPTIBLE 0.000000 3200.000000
1 53.10177754103833 53.839302229108306 4.384146344741275 6.506334773278514 4.384146344741275 6.506334773278514 3 SUSCEPTIBLE 0.000000 3200.000000
6 53.222394921760724 53.77945431259533 3.0077479970571206 1.5594126019319094 3.0077479970571206 1.5594126019319094 3 SUSCEPTIBLE 12.868601 3200.000000
5 53.39193017785356 53.93798056474912 4.46573105707273 1.333729699586289 4.46573105707273 1.333729699586289 3 INFECTIOUS 0.000000 3200.000000
7 53.404351008002266 53.95803725449505 2.849585746174139 3.0015135820281547 2.849585746174139 3.0015135820281547 3 SUSCEPTIBLE 3.851050 3200.000000
10 53.44309657383065 54.001617661788934 1.7597409651633478 6.640555607827386 1.7597409651633478 6.640555607827386 3 SUSCEPTIBLE 2.392940 3200.000000
8 53.443777144376725 54.03450676344967 2.8599859871378426 4.370677919939975 2.8599859871378426 4.370677919939975 3 SUSCEPTIBLE 4.389002 3200.000000
2 53.44382505243395 53.86962017999695 4.439519454420747 5.281637910434861 4.439519454420747 5.281637910434861 3 SUSCEPTIBLE 2.257424 3200.000000
9 53.484954980450816 54.03215760723812 2.9026687951355004 5.816260638731333 2.9026687951355004 5.816260638731333 3 SUSCEPTIBLE 1.930767 3200.000000
4 53.5639332759679 54.04614994201103 4.443948002643868 2.7467838756484904 4.443948002643868 2.7467838756484904 3 SUSCEPTIBLE 6.635366 3200.000000
3 53.57488486364782 54.050633712284295 4.349529310713662 4.02153274255337 4.349529310713662 4.02153274255337 3 SUSCEPTIBLE 0.000000 3200.000000
6 53.77945431259533 54.33651370342993 3.0077479970571206 1.5594126019319094 3.0077479970571206 1.5594126019319094 3 SUSCEPTIBLE 12.868601 3200.000000
1 53.839302229108306 54.57682691717828 4.384146344741275 6.506334773278514 4.384146344741275 6.506334773278514 3 SUSCEPTIBLE 0.000000 3200.000000
2 53.86962017999695 54.29541530755995 4.439519454420747 5.281637910434861 4.439519454420747 5.281637910434861 3 SUSCEPTIBLE 2.257424 3200.000000
5 53.93798056474912 54.48403095164468 4.46573105707273 1.333729699586289 4.46573105707273 1.333729699586289 3 INFECTIOUS 0.000000 3200.000000
7 53.95803725449505 54.51172350098784 2.849585746174139 3.0015135820281547 2.9510256826614114 2.938481897144687 3 SUSCEPTIBLE 3.915163 3200.000000
10 54.001617661788934 54.56013874974722 1.7597409651633478 6.640555607827386 1.7597409651633478 6.640555607827386 3 SUSCEPTIBLE 2.439423 3200.000000
9 54.03215760723812 54.57936023402542 2.9026687951355004 5.816260638731333 2.9026687951355004 5.816260638731333 3 SUSCEPTIBLE 1.930767 3200.000000
8 54.03450676344967 54.625236382522615 2.8599859871378426 4.370677919939975 2.8599859871378426 4.370677919939975 3 SUSCEPTIBLE 4.389002 3200.000000
4 54.04614994201103 54.52836660805416 4.443948002643868 2.7467838756484904 4.443948002643868 2.7467838756484904 3 SUSCEPTIBLE 7.123215 3200.000000
3 54.050633712284295 54.52638256092077 4.349529310713662 4.02153274255337 4.349529310713662 4.02153274255337 3 SUSCEPTIBLE 0.000000 3200.000000
2 54.29541530755995 54.72121043512295 4.439519454420747 5.281637910434861 4.439519454420747 5.281637910434861 3 SUSCEPTIBLE 2.310372 3200.000000
6 54.33651370342993 54.89357309426453 3.0077479970571206 1.5594126019319094 3.0643368439624985 1.4165681825748584 3 SUSCEPTIBLE 12.868601 3200.000000
5 54.48403095164468 55.030081338540235 4.46573105707273 1.333729699586289 4.46573105707273 1.333729699586289 3 INFECTIOUS 0.000000 3200.000000
7 54.51172350098784 55.06540974748063 2.9510256826614114 2.938481897144687 2.9510256826614114 2.938481897144687 3 SUSCEPTIBLE 4.042919 3200.000000
3 54.52638256092077 55.00213140955725 4.349529310713662 4.02153274255337 4.349529310713662 4.02153274255337 3 SUSCEPTIBLE 0.000000 3200.000000
4 54.52836660805416 55.010583274097286 4.443948002643868 2.7467838756484904 4.443948002643868 2.7467838756484904 3 SUSCEPTIBLE 7.401585 3200.000000
10 54.56013874974722 55.1186598377055 1.7597409651633478 6.640555607827386 1.7597409651633478 6.640555607827386 3 SUSCEPTIBLE 2.439423 3200.000000
1 54.57682691717828 55.314351605248255 4.384146344741275 6.506334773278514 4.384146344741275 6.506334773278514 3 SUSCEPTIBLE 0.000000 3200.000000
9 54.57936023402542 55.126562860812726 2.9026687951355004 5.816260638731333 2.9026687951355004 5.816260638731333 3 SUSCEPTIBLE 1.930767 3200.000000
8 54.625236382522615 55.21596600159556 2.8599859871378426 4.370677919939975 2.8599859871378426 4.370677919939975 3 SUSCEPTIBLE 4.389002 3200.000000
2 54.72121043512295 55.14700556268595 4.439519454420747 5.281637910434861 4.439519454420747 5.281637910434861 3 SUSCEPTIBLE 2.363294 3200.000000
6 54.89357309426453 55.450632485099135 3.0643368439624985 1.4165681825748584 3.0643368439624985 1.4165681825748584 3 SUSCEPTIBLE 12.868601 3200.000000
3 55.00213140955725 55.47788025819373 4.349529310713662 4.02153274255337 4.349529310713662 4.02153274255337 3 SUSCEPTIBLE 0.000000 3200.000000
4 55.010583274097286 55.492799940140415 4.443948002643868 2.7467838756484904 4.443948002643868 2.7467838756484904 3 SUSCEPTIBLE 7.679317 3200.000000
5 55.030081338540235 55.57613172543579 4.46573105707273 1.333729699586289 4.46573105707273 1.333729699586289 3 INFECTIOUS 0.000000 3200.000000
7 55.06540974748063 55.61909599397342 2.9510256826614114 2.938481897144687 2.9510256826614114 2.938481897144687 3 SUSCEPTIBLE 4.106538 3200.000000
10 55.1186598377055 55.677180925663784 1.7597409651633478 6.640555607827386 1.7597409651633478 6.640555607827386 3 SUSCEPTIBLE 2.439423 3200.000000
9 55.126562860812726 55.67376548760003 2.9026687951355004 5.816260638731333 2.9026687951355004 5.816260638731333 3 SUSCEPTIBLE 1.930767 3200.000000
2 55.14700556268595 55.57280069024895 4.439519454420747 5.281637910434861 4.439519454420747 5.281637910434861 3 SUSCEPTIBLE 2.416193 3200.000000
8 55.21596600159556 55.806695620668506 2.8599859871378426 4.370677919939975 2.8599859871378426 4.370677919939975 3 SUSCEPTIBLE 4.389002 3200.000000
1 55.314351605248255 56.05187629331823 4.384146344741275 6.506334773278514 4.384146344741275 6.506334773278514 3 SUSCEPTIBLE 0.000000 3200.000000
6 55.450632485099135 56.00769187593374 3.0643368439624985 1.4165681825748584 3.0643368439624985 1.4165681825748584 3 SUSCEPTIBLE 12.868601 3200.000000
3 55.47788025819373 55.953629106830206 4.349529310713662 4.02153274255337 4.349529310713662 4.02153274255337 3 SUSCEPTIBLE 0.000000 3200.000000
4 55.492799940140415 55.975016606183544 4.443948002643868 2.7467838756484904 4.443948002643868 2.7467838756484904 3 SUSCEPTIBLE 7.679317 3200.000000
2 55.57280069024895 55.998595817811946 4.439519454420747 5.281637910434861 4.439519454420747 5.281637910434861 3 SUSCEPTIBLE 2.469066 3200.000000
5 55.57613172543579 56.12218211233135 4.46573105707273 1.333729699586289 4.46573105707273 1.333729699586289 3 INFECTIOUS 0.000000 3200.000000
7 55.61909599397342 56.172782240466205 2.9510256826614114 2.938481897144687 2.9510256826614114 2.938481897144687 3 SUSCEPTIBLE 4.170127 3200.000000
9 55.67376548760003 56.22096811438733 2.9026687951355004 5.816260638731333 2.9093303222414084 5.705394969245452 3 SUSCEPTIBLE 2.129262 3200.000000
10 55.677180925663784 56.23570201362207 1.7597409651633478 6.640555607827386 1.7597409651633478 6.640555607827386 3 SUSCEPTIBLE 2.439423 3200.000000
8 55.806695620668506 56.39742523974145 2.8599859871378426 4.370677919939975 2.8599859871378426 4.370677919939975 3 SUSCEPTIBLE 4.488226 3200.000000
3 55.953629106830206 56.429377955466684 4.349529310713662 4.02153274255337 4.349529310713662 4.02153274255337 3 SUSCEPTIBLE 0.000000 3200.000000
4 55.975016606183544 56.457233272226674 4.443948002643868 2.7467838756484904 4.443948002643868 2.7467838756484904 3 SUSCEPTIBLE 7.679317 3200.000000
2 55.998595817811946 56.424390945374945 4.439519454420747 5.281637910434861 4.439519454420747 5.281637910434861 3 SUSCEPTIBLE 2.521916 3200.000000
6 56.00769187593374 56.56475126676834 3.0643368439624985 1.4165681825748584 3.0643368439624985 1.4165681825748584 3 SUSCEPTIBLE 14.080100 3200.000000
1 56.05187629331823 56.789400981388205 4.384146344741275 6.506334773278514 4.384146344741275 6.506334773278514 3 SUSCEPTIBLE 0.000000 3200.000000
5 56.12218211233135 56.66823249922691 4.46573105707273 1.333729699586289 4.46573105707273 1.333729699586289 3 INFECTIOUS 0.000000 3200.000000
7 56.172782240466205 56.72646848695899 2.9510256826614114 2.938481897144687 2.9510256826614114 2.938481897144687 3 SUSCEPTIBLE 4.170127 3200.000000
9 56.22096811438733 56.768170741174636 2.9093303222414084 5.705394969245452 2.9093303222414084 5.705394969245452 3 SUSCEPTIBLE 2.228326 3200.000000
10 56.23570201362207 56.79422310158035 1.7597409651633478 6.640555607827386 1.7597409651633478 6.640555607827386 3 SUSCEPTIBLE 2.485725 3200.000000
8 56.39742523974145 56.9881548588144 2.8599859871378426 4.370677919939975 2.8599859871378426 4.370677919939975 3 SUSCEPTIBLE 4.587290 3200.000000
2 56.424390945374945 56.850186072937944 4.439519454420747 5.281637910434861 4.439519454420747 5.281637910434861 3 SUSCEPTIBLE 2.521916 3200.000000
3 56.429377955466684 56.90512680410316 4.349529310713662 4.02153274255337 4.349529310713662 4.02153274255337 3 SUSCEPTIBLE 0.000000 3200.000000
4 56.457233272226674 56.9394499382698 4.443948002643868 2.7467838756484904 4.443948002643868 2.7467838756484904 3 SUSCEPTIBLE 7.679317 3200.000000
6 56.56475126676834 57.12181065760294 3.0643368439624985 1.4165681825748584 3.0643368439624985 1.4165681825748584 3 SUSCEPTIBLE 14.685429 3200.000000
5 56.66823249922691 57.21428288612247 4.46573105707273 1.333729699586289 4.46573105707273 1.333729699586289 3 INFECTIOUS 0.000000 3200.000000
7 56.72646848695899 57.28015473345178 2.9510256826614114 2.938481897144687 2.9510256826614114 2.938481897144687 3 SUSCEPTIBLE 4.170127 3200.000000
9 56.768170741174636 57.31537336796194 2.9093303222414084 5.705394969245452 2.9093303222414084 5.705394969245452 3 SUSCEPTIBLE 2.327344 3200.000000
1 56.789400981388205 57.52692566945818 4.384146344741275 6.506334773278514 4.384146344741275 6.506334773278514 3 SUSCEPTIBLE 0.000000 3200.000000
10 56.79422310158035 57.35274418953863 1.7597409651633478 6.640555607827386 1.7597409651633478 6.640555607827386 3 SUSCEPTIBLE 2.532005 3200.000000
2 56.850186072937944 57.275981200500944 4.439519454420747 5.281637910434861 4.439519454420747 5.281637910434861 3 SUSCEPTIBLE 2.521916 3200.000000
3 56.90512680410316 57.38087565273964 4.349529310713662 4.02153274255337 4.349529310713662 4.02153274255337 3 SUSCEPTIBLE 0.000000 3200.000000
4 56.9394499382698 57.42166660431293 4.443948002643868 2.7467838756484904 4.443948002643868 2.7467838756484904 3 SUSCEPTIBLE 7.679317 3200.000000
8 56.9881548588144 57.57888447788734 2.8599859871378426 4.370677919939975 2.8599859871378426 4.370677919939975 3 SUSCEPTIBLE 4.785280 3200.000000
6 57.12181065760294 57.678870048437545 3.0643368439624985 1.4165681825748584 3.0643368439624985 1.4165681825748584 3 SUSCEPTIBLE 15.290479 3200.000000
5 57.21428288612247 57.76033327301803 4.46573105707273 1.333729699586289 4.46573105707273 1.333729699586289 3 INFECTIOUS 0.000000 3200.000000
2 57.275981200500944 57.70177632806394 4.439519454420747 5.281637910434861 4.439519454420747 5.281637910434861 3 SUSCEPTIBLE 2.521916 3200.000000
7 57.28015473345178 57.83384097994457 2.9510256826614114 2.938481897144687 2.8353033261905507 2.7876823234143755 3 SUSCEPTIBLE 4.170127 3200.000000
9 57.31537336796194 57.86257599474924 2.9093303222414084 5.705394969245452 2.9093303222414084 5.705394969245452 3 SUSCEPTIBLE 2.426316 3200.000000
10 57.35274418953863 57.911265277496916 1.7597409651633478 6.640555607827386 1.7597409651633478 6.640555607827386 3 SUSCEPTIBLE 2.624502 3200.000000
3 57.38087565273964 57.85662450137612 4.349529310713662 4.02153274255337 4.349529310713662 4.02153274255337 3 SUSCEPTIBLE 0.000000 3200.000000
4 57.42166660431293 57.90388327035606 4.443948002643868 2.7467838756484904 4.443948002643868 2.7467838756484904 3 SUSCEPTIBLE 7.956279 3200.000000
1 57.52692566945818 58.264450357528155 4.384146344741275 6.506334773278514 4.384146344741275 6.506334773278514 3 SUSCEPTIBLE 0.000000 3200.000000
8 57.57888447788734 58.16961409696029 2.8599859871378426 4.370677919939975 2.965557574275739 4.0656933348749416 3 SUSCEPTIBLE 4.884207 3200.000000
6 57.678870048437545 58.23592943927215 3.0643368439624985 1.4165681825748584 3.0643368439624985 1.4165681825748584 3 SUSCEPTIBLE 15.895250 3200.000000
2 57.70177632806394 58.12757145562694 4.439519454420747 5.281637910434861 4.439519454420747 5.281637910434861 3 SUSCEPTIBLE 2.521916 3200.000000
5 57.76033327301803 58.306383659913585 4.46573105707273 1.333729699586289 4.46573105707273 1.333729699586289 3 INFECTIOUS 0.000000 3200.000000
7 57.83384097994457 58.387527226437356 2.8353033261905507 2.7876823234143755 2.9579455466925633 2.6424547056044423 3 SUSCEPTIBLE 4.233400 3200.000000
3 57.85662450137612 58.332373350012595 4.349529310713662 4.02153274255337 4.349529310713662 4.02153274255337 3 SUSCEPTIBLE 0.000000 3200.000000
9 57.86257599474924 58.409778621536546 2.9093303222414084 5.705394969245452 2.9093303222414084 5.705394969245452 3 SUSCEPTIBLE 2.426316 3200.000000
4 57.90388327035606 58.38609993639919 4.443948002643868 2.7467838756484904 4.443948002643868 2.7467838756484904 3 SUSCEPTIBLE 8.233114 3200.000000
10 57.911265277496916 58.4697863654552 1.7597409651633478 6.640555607827386 1.7597409651633478 6.640555607827386 3 SUSCEPTIBLE 2.670579 3200.000000
2 58.12757145562694 58.55336658318994 4.439519454420747 5.281637910434861 4.439519454420747 5.281637910434861 3 SUSCEPTIBLE 2.574219 3200.000000
8 58.16961409696029 58.76034371603323 2.965557574275739 4.0656933348749416 2.965557574275739 4.0656933348749416 3 SUSCEPTIBLE 4.884207 3200.000000
6 58.23592943927215 58.79298883010675 3.0643368439624985 1.4165681825748584 3.0643368439624985 1.4165681825748584 3 SUSCEPTIBLE 15.895250 3200.000000
1 58.264450357528155 59.00197504559813 4.384146344741275 6.506334773278514 4.384146344741275 6.506334773278514 3 SUSCEPTIBLE 0.000000 3200.000000
5 58.306383659913585 58.852434046809144 4.46573105707273 1.333729699586289 4.46573105707273 1.333729699586289 3 INFECTIOUS 0.000000 3200.000000
3 58.332373350012595 58.80812219864907 4.349529310713662 4.02153274255337 4.449636388207036 4.0208626273957755 3 SUSCEPTIBLE 0.000000 3200.000000
4 58.38609993639919 58.86831660244232 4.443948002643868 2.7467838756484904 4.443948002643868 2.7467838756484904 3 SUSCEPTIBLE 8.580088 3200.000000
7 58.387527226437356 58.941213472930144 2.9579455466925633 2.6424547056044423 2.9579455466925633 2.6424547056044423 3 SUSCEPTIBLE 4.361781 3200.000000
9 58.409778621536546 58.95698124832385 2.9093303222414084 5.705394969245452 2.9093303222414084 5.705394969245452 3 SUSCEPTIBLE 2.426316 3200.000000
10 58.4697863654552 59.02830745341348 1.7597409651633478 6.640555607827386 1.7597409651633478 6.640555607827386 3 SUSCEPTIBLE 2.670579 3200.000000
2 58.55336658318994 58.97916171075294 4.439519454420747 5.281637910434861 4.439519454420747 5.281637910434861 3 SUSCEPTIBLE 2.626497 3200.000000
8 58.76034371603323 59.35107333510618 2.965557574275739 4.0656933348749416 2.965557574275739 4.0656933348749416 3 SUSCEPTIBLE 4.884207 3200.000000
6 58.79298883010675 59.35004822094135 3.0643368439624985 1.4165681825748584 2.9211061376036405 1.3723600167331196 3 SUSCEPTIBLE 15.895250 3200.000000
3 58.80812219864907 59.28387104728555 4.449636388207036 4.0208626273957755 4.449636388207036 4.0208626273957755 3 SUSCEPTIBLE 0.000000 3200.000000
5 58.852434046809144 59.3984844337047 4.46573105707273 1.333729699586289 4.46573105707273 1.333729699586289 3 INFECTIOUS 0.000000 3200.000000
4 58.86831660244232 59.35053326848545 4.443948002643868 2.7467838756484904 4.443948002643868 2.7467838756484904 3 SUSCEPTIBLE 9.273432 3200.000000
7 58.941213472930144 59.49489971942293 2.9579455466925633 2.6424547056044423 2.9579455466925633 2.6424547056044423 3 SUSCEPTIBLE 4.683774 3200.000000
9 58.95698124832385 59.50418387511115 2.9093303222414084 5.705394969245452 2.9093303222414084 5.705394969245452 3 SUSCEPTIBLE 2.426316 3200.000000
2 58.97916171075294 59.40495683831594 4.439519454420747 5.281637910434861 4.439519454420747 5.281637910434861 3 SUSCEPTIBLE 2.678752 3200.000000
1 59.00197504559813 59.739499733668104 4.384146344741275 6.506334773278514 4.384146344741275 6.506334773278514 3 SUSCEPTIBLE 0.000000 3200.000000
10 59.02830745341348 59.586828541371766 1.7597409651633478 6.640555607827386 1.7597409651633478 6.640555607827386 3 SUSCEPTIBLE 2.670579 3200.000000
3 59.28387104728555 59.75961989592203 4.449636388207036 4.0208626273957755 4.449636388207036 4.0208626273957755 3 SUSCEPTIBLE 0.000000 3200.000000
6 59.35004822094135 59.907107611775956 2.9211061376036405 1.3723600167331196 2.9211061376036405 1.3723600167331196 3 SUSCEPTIBLE 15.895250 3200.000000
4 59.35053326848545 59.83274993452858 4.443948002643868 2.7467838756484904 4.443948002643868 2.7467838756484904 3 SUSCEPTIBLE 9.273432 3200.000000
8 59.35107333510618 59.941802954179124 2.965557574275739 4.0656933348749416 2.965557574275739 4.0656933348749416 3 SUSCEPTIBLE 4.884207 3200.000000
5 59.3984844337047 59.94453482060026 4.46573105707273 1.333729699586289 4.46573105707273 1.333729699586289 3 INFECTIOUS 0.000000 3200.000000
2 59.40495683831594 59.83075196587894 4.439519454420747 5.281637910434861 4.439519454420747 5.281637910434861 3 SUSCEPTIBLE 2.730982 3200.000000
7 59.49489971942293 60.04858596591572 2.9579455466925633 2.6424547056044423 2.9579455466925633 2.6424547056044423 3 SUSCEPTIBLE 4.877018 3200.000000
9 59.50418387511115 60.051386501898456 2.9093303222414084 5.705394969245452 2.9093303222414084 5.705394969245452 3 SUSCEPTIBLE 2.524400 3200.000000
10 59.586828541371766 60.14534962933005 1.7597409651633478 6.640555607827386 1.7597409651633478 6.640555607827386 3 SUSCEPTIBLE 2.670579 3200.000000
1 59.739499733668104 60.47702442173808 4.384146344741275 6.506334773278514 4.384146344741275 6.506334773278514 3 SUSCEPTIBLE 0.000000 3200.000000
3 59.75961989592203 60.23536874455851 4.449636388207036 4.0208626273957755 4.449636388207036 4.0208626273957755 3 SUSCEPTIBLE 0.000000 3200.000000
2 59.83075196587894 60.25654709344194 4.439519454420747 5.281637910434861 4.439519454420747 5.281637910434861 3 SUSCEPTIBLE 2.783188 3200.000000
4 59.83274993452858 60.31496660057171 4.443948002643868 2.7467838756484904 4.443948002643868 2.7467838756484904 3 SUSCEPTIBLE 9.273432 3200.000000
6 59.907107611775956 60.46416700261056 2.9211061376036405 1.3723600167331196 2.9211061376036405 1.3723600167331196 3 SUSCEPTIBLE 16.288820 3200.000000
8 59.941802954179124 60.53253257325207 2.965557574275739 4.0656933348749416 2.965557574275739 4.0656933348749416 3 SUSCEPTIBLE 4.982245 3200.000000
5 59.94453482060026 60.49058520749582 4.46573105707273 1.333729699586289 4.46573105707273 1.333729699586289 3 INFECTIOUS 0.000000 3200.000000
7 60.04858596591572 60.60227221240851 2.9579455466925633 2.6424547056044423 2.9579455466925633 2.6424547056044423 3 SUSCEPTIBLE 4.877018 3200.000000
9 60.051386501898456 60.59858912868576 2.9093303222414084 5.705394969245452 2.8256316196598887 5.508380773280953 3 SUSCEPTIBLE 2.720431 3200.000000
10 60.14534962933005 60.70387071728833 1.7597409651633478 6.640555607827386 2.062189474555055 6.63854265857795 3 SUSCEPTIBLE 2.716390 3200.000000
3 60.23536874455851 60.711117593194984 4.449636388207036 4.0208626273957755 4.449636388207036 4.0208626273957755 3 SUSCEPTIBLE 0.000000 3200.000000
2 60.25654709344194 60.68234222100494 4.439519454420747 5.281637910434861 4.439519454420747 5.281637910434861 3 SUSCEPTIBLE 2.783188 3200.000000
4 60.31496660057171 60.79718326661484 4.443948002643868 2.7467838756484904 4.443948002643868 2.7467838756484904 3 SUSCEPTIBLE 9.273432 3200.000000
6 60.46416700261056 61.02122639344516 2.9211061376036405 1.3723600167331196 2.9211061376036405 1.3723600167331196 3 SUSCEPTIBLE 17.075414 3200.000000
1 60.47702442173808 61.214549109808054 4.384146344741275 6.506334773278514 4.384146344741275 6.506334773278514 3 SUSCEPTIBLE 0.000000 3200.000000
5 60.49058520749582 61.03663559439138 4.46573105707273 1.333729699586289 4.356692757772763 1.3791936888742138 3 INFECTIOUS 0.000000 3200.000000
8 60.53253257325207 61.123262192325015 2.965557574275739 4.0656933348749416 2.965557574275739 4.0656933348749416 3 SUSCEPTIBLE 5.177968 3200.000000
9 60.59858912868576 61.14579175547306 2.8256316196598887 5.508380773280953 2.8256316196598887 5.508380773280953 3 SUSCEPTIBLE 2.818161 3200.000000
7 60.60227221240851 61.155958458901296 2.9579455466925633 2.6424547056044423 2.8575303149475175 2.7278731065784405 3 SUSCEPTIBLE 4.877018 3200.000000
2 60.68234222100494 61.108137348567936 4.439519454420747 5.281637910434861 4.439519454420747 5.281637910434861 3 SUSCEPTIBLE 2.783188 3200.000000
10 60.70387071728833 61.262391805246615 2.062189474555055 6.63854265857795 2.062189474555055 6.63854265857795 3 SUSCEPTIBLE 2.716390 3200.000000
3 60.711117593194984 61.18686644183146 4.449636388207036 4.0208626273957755 4.449636388207036 4.0208626273957755 3 SUSCEPTIBLE 0.000000 3200.000000
4 60.79718326661484 61.27939993265797 4.443948002643868 2.7467838756484904 4.443948002643868 2.7467838756484904 3 SUSCEPTIBLE 9.273432 3200.000000
6 61.02122639344516 61.578285784279764 2.9211061376036405 1.3723600167331196 2.9211061376036405 1.3723600167331196 3 SUSCEPTIBLE 17.467789 3200.000000
5 61.03663559439138 61.582685981286936 4.356692757772763 1.3791936888742138 4.356692757772763 1.3791936888742138 3 INFECTIOUS 0.000000 3200.000000
2 61.108137348567936 61.533932476130936 4.439519454420747 5.281637910434861 4.439519454420747 5.281637910434861 3 SUSCEPTIBLE 2.783188 3200.000000
8 61.123262192325015 61.71399181139796 2.965557574275739 4.0656933348749416 2.965557574275739 4.0656933348749416 3 SUSCEPTIBLE 5.275653 3200.000000
9 61.14579175547306 61.692994382260366 2.8256316196598887 5.508380773280953 2.8256316196598887 5.508380773280953 3 SUSCEPTIBLE 2.915845 3200.000000
7 61.155958458901296 61.70964470539408 2.8575303149475175 2.7278731065784405 2.8575303149475175 2.7278731065784405 3 SUSCEPTIBLE 4.877018 3200.000000
3 61.18686644183146 61.66261529046794 4.449636388207036 4.0208626273957755 4.449636388207036 4.0208626273957755 3 SUSCEPTIBLE 0.000000 3200.000000
1 61.214549109808054 61.95207379787803 4.384146344741275 6.506334773278514 4.384146344741275 6.506334773278514 3 SUSCEPTIBLE 0.000000 3200.000000
10 61.262391805246615 61.8209128932049 2.062189474555055 6.63854265857795 2.062189474555055 6.63854265857795 3 SUSCEPTIBLE 2.716390 3200.000000
4 61.27939993265797 61.761616598701096 4.443948002643868 2.7467838756484904 4.443948002643868 2.7467838756484904 3 SUSCEPTIBLE 9.618387 3200.000000
2 61.533932476130936 61.959727603693935 4.439519454420747 5.281637910434861 4.439519454420747 5.281637910434861 3 SUSCEPTIBLE 2.783188 3200.000000
6 61.578285784279764 62.13534517511437 2.9211061376036405 1.3723600167331196 2.9211061376036405 1.3723600167331196 3 SUSCEPTIBLE 17.859982 3200.000000
5 61.582685981286936 62.128736368182494 4.356692757772763 1.3791936888742138 4.453954252306259 1.3385729316960309 3 INFECTIOUS 0.000000 3200.000000
3 61.66261529046794 62.13836413910442 4.449636388207036 4.0208626273957755 4.449636388207036 4.0208626273957755 3 SUSCEPTIBLE 0.000000 3200.000000
9 61.692994382260366 62.24019700904767 2.8256316196598887 5.508380773280953 2.9298226264859406 5.427066177288315 3 SUSCEPTIBLE 2.915845 3200.000000
7 61.70964470539408 62.26333095188687 2.8575303149475175 2.7278731065784405 2.8575303149475175 2.7278731065784405 3 SUSCEPTIBLE 4.939383 3200.000000
8 61.71399181139796 62.304721430470906 2.965557574275739 4.0656933348749416 2.965557574275739 4.0656933348749416 3 SUSCEPTIBLE 5.373292 3200.000000
4 61.761616598701096 62.243833264744225 4.443948002643868 2.7467838756484904 4.443948002643868 2.7467838756484904 3 SUSCEPTIBLE 9.962741 3200.000000
10 61.8209128932049 62.37943398116318 2.062189474555055 6.63854265857795 2.062189474555055 6.63854265857795 3 SUSCEPTIBLE 2.716390 3200.000000
1 61.95207379787803 62.689598485948004 4.384146344741275 6.506334773278514 4.384146344741275 6.506334773278514 3 SUSCEPTIBLE 0.000000 3200.000000
2 61.959727603693935 62.385522731256934 4.439519454420747 5.281637910434861 4.439519454420747 5.281637910434861 3 SUSCEPTIBLE 2.783188 3200.000000
5 62.128736368182494 62.67478675507805 4.453954252306259 1.3385729316960309 4.453954252306259 1.3385729316960309 3 INFECTIOUS 0.000000 3200.000000
6 62.13534517511437 62.69240456594897 2.9211061376036405 1.3723600167331196 3.117522821108443 1.3836675706770647 3 SUSCEPTIBLE 17.859982 3200.000000
3 62.13836413910442 62.614112987740896 4.449636388207036 4.0208626273957755 4.449636388207036 4.0208626273957755 3 SUSCEPTIBLE 0.000000 3200.000000
9 62.24019700904767 62.78739963583497 2.9298226264859406 5.427066177288315 2.9298226264859406 5.427066177288315 3 SUSCEPTIBLE 2.915845 3200.000000
4 62.243833264744225 62.726049930787354 4.443948002643868 2.7467838756484904 4.443948002643868 2.7467838756484904 3 SUSCEPTIBLE 10.376672 3200.000000
7 62.26333095188687 62.81701719837966 2.8575303149475175 2.7278731065784405 2.8575303149475175 2.7278731065784405 3 SUSCEPTIBLE 5.001643 3200.000000
8 62.304721430470906 62.89545104954385 2.965557574275739 4.0656933348749416 2.965557574275739 4.0656933348749416 3 SUSCEPTIBLE 5.373292 3200.000000
10 62.37943398116318 62.937955069121465 2.062189474555055 6.63854265857795 2.062189474555055 6.63854265857795 3 SUSCEPTIBLE 2.716390 3200.000000
2 62.385522731256934 62.81131785881993 4.439519454420747 5.281637910434861 4.439519454420747 5.281637910434861 3 SUSCEPTIBLE 2.835057 3200.000000
3 62.614112987740896 63.08986183637737 4.449636388207036 4.0208626273957755 4.449636388207036 4.0208626273957755 3 SUSCEPTIBLE 0.000000 3200.000000
5 62.67478675507805 63.22083714197361 4.453954252306259 1.3385729316960309 4.453954252306259 1.3385729316960309 3 INFECTIOUS 0.000000 3200.000000
1 62.689598485948004 63.42712317401798 4.384146344741275 6.506334773278514 4.384146344741275 6.506334773278514 3 SUSCEPTIBLE 0.000000 3200.000000
6 62.69240456594897 63.24946395678357 3.117522821108443 1.3836675706770647 3.117522821108443 1.3836675706770647 3 SUSCEPTIBLE 17.859982 3200.000000
4 62.726049930787354 63.208266596830484 4.443948002643868 2.7467838756484904 4.443948002643868 2.7467838756484904 3 SUSCEPTIBLE 10.789445 3200.000000
9 62.78739963583497 63.334602262622276 2.9298226264859406 5.427066177288315 2.9298226264859406 5.427066177288315 3 SUSCEPTIBLE 2.915845 3200.000000
2 62.81131785881993 63.23711298638293 4.439519454420747 5.281637910434861 4.439519454420747 5.281637910434861 3 SUSCEPTIBLE 2.938723 3200.000000
7 62.81701719837966 63.37070344487245 2.8575303149475175 2.7278731065784405 2.8575303149475175 2.7278731065784405 3 SUSCEPTIBLE 5.125795 3200.000000
8 62.89545104954385 63.4861806686168 2.965557574275739 4.0656933348749416 2.965557574275739 4.0656933348749416 3 SUSCEPTIBLE 5.373292 3200.000000
10 62.937955069121465 63.49647615707975 2.062189474555055 6.63854265857795 2.062189474555055 6.63854265857795 3 SUSCEPTIBLE 2.716390 3200.000000
3 63.08986183637737 63.56561068501385 4.449636388207036 4.0208626273957755 4.449636388207036 4.0208626273957755 3 SUSCEPTIBLE 0.000000 3200.000000
4 63.208266596830484 63.69048326287361 4.443948002643868 2.7467838756484904 4.443948002643868 2.7467838756484904 3 SUSCEPTIBLE 11.202027 3200.000000
5 63.22083714197361 63.76688752886917 4.453954252306259 1.3385729316960309 4.453954252306259 1.3385729316960309 3 INFECTIOUS 0.000000 3200.000000
2 63.23711298638293 63.66290811394593 4.439519454420747 5.281637910434861 4.439519454420747 5.281637910434861 3 SUSCEPTIBLE 2.990519 3200.000000
6 63.24946395678357 63.806523347618175 3.117522821108443 1.3836675706770647 3.117522821108443 1.3836675706770647 3 SUSCEPTIBLE 17.859982 3200.000000
9 63.334602262622276 63.88180488940958 2.9298226264859406 5.427066177288315 2.9298226264859406 5.427066177288315 3 SUSCEPTIBLE 3.013126 3200.000000
7 63.37070344487245 63.924389691365235 2.8575303149475175 2.7278731065784405 2.8575303149475175 2.7278731065784405 3 SUSCEPTIBLE 5.187828 3200.000000
1 63.42712317401798 64.16464786208796 4.384146344741275 6.506334773278514 4.384146344741275 6.506334773278514 3 SUSCEPTIBLE 0.000000 3200.000000
8 63.4861806686168 64.07691028768974 2.965557574275739 4.0656933348749416 2.965557574275739 4.0656933348749416 3 SUSCEPTIBLE 5.373292 3200.000000
10 63.49647615707975 64.05499724503802 2.062189474555055 6.63854265857795 2.062189474555055 6.63854265857795 3 SUSCEPTIBLE 2.716390 3200.000000
3 63.56561068501385 64.04135953365034 4.449636388207036 4.0208626273957755 4.449636388207036 4.0208626273957755 3 SUSCEPTIBLE 0.000000 3200.000000
2 63.66290811394593 64.08870324150894 4.439519454420747 5.281637910434861 4.439519454420747 5.281637910434861 3 SUSCEPTIBLE 3.042292 3200.000000
4 63.69048326287361 64.17269992891674 4.443948002643868 2.7467838756484904 4.443948002643868 2.7467838756484904 3 SUSCEPTIBLE 11.202027 3200.000000
5 63.76688752886917 64.31293791576473 4.453954252306259 1.3385729316960309 4.453954252306259 1.3385729316960309 3 INFECTIOUS 0.000000 3200.000000
6 63.806523347618175 64.36358273845278 3.117522821108443 1.3836675706770647 2.9683748289613288 1.3467663217277788 3 SUSCEPTIBLE 18.593914 3200.000000
9 63.88180488940958 64.42900751619688 2.9298226264859406 5.427066177288315 2.9298226264859406 5.427066177288315 3 SUSCEPTIBLE 3.110361 3200.000000
7 63.924389691365235 64.47807593785802 2.8575303149475175 2.7278731065784405 2.8575303149475175 2.7278731065784405 3 SUSCEPTIBLE 5.187828 3200.000000
3 64.04135953365034 64.51710838228682 4.449636388207036 4.0208626273957755 4.449636388207036 4.0208626273957755 3 SUSCEPTIBLE 0.000000 3200.000000
10 64.05499724503802 64.6135183329963 2.062189474555055 6.63854265857795 2.062189474555055 6.63854265857795 3 SUSCEPTIBLE 2.716390 3200.000000
8 64.07691028768974 64.66763990676269 2.965557574275739 4.0656933348749416 2.965557574275739 4.0656933348749416 3 SUSCEPTIBLE 5.567717 3200.000000
2 64.08870324150894 64.51449836907194 4.439519454420747 5.281637910434861 4.439519454420747 5.281637910434861 3 SUSCEPTIBLE 3.042292 3200.000000
1 64.16464786208796 64.90217255015794 4.384146344741275 6.506334773278514 4.384146344741275 6.506334773278514 3 SUSCEPTIBLE 0.000000 3200.000000
4 64.17269992891674 64.65491659495987 4.443948002643868 2.7467838756484904 4.443948002643868 2.7467838756484904 3 SUSCEPTIBLE 11.202027 3200.000000
5 64.31293791576473 64.8589883026603 4.453954252306259 1.3385729316960309 4.453954252306259 1.3385729316960309 3 INFECTIOUS 0.000000 3200.000000
6 64.36358273845278 64.92064212928739 2.9683748289613288 1.3467663217277788 2.9683748289613288 1.3467663217277788 3 SUSCEPTIBLE 19.326181 3200.000000
9 64.42900751619688 64.97621014298417 2.9298226264859406 5.427066177288315 2.9298226264859406 5.427066177288315 3 SUSCEPTIBLE 3.304696 3200.000000
7 64.47807593785802 65.03176218435081 2.8575303149475175 2.7278731065784405 2.8575303149475175 2.7278731065784405 3 SUSCEPTIBLE 5.187828 3200.000000
2 64.51449836907194 64.94029349663495 4.439519454420747 5.281637910434861 4.439519454420747 5.281637910434861 3 SUSCEPTIBLE 3.042292 3200.000000
3 64.51710838228682 64.9928572309233 4.449636388207036 4.0208626273957755 4.449636388207036 4.0208626273957755 3 SUSCEPTIBLE 0.000000 3200.000000
10 64.6135183329963 65.17203942095459 2.062189474555055 6.63854265857795 2.062189474555055 6.63854265857795 3 SUSCEPTIBLE 2.716390 3200.000000
4 64.65491659495987 65.137133261003 4.443948002643868 2.7467838756484904 4.443948002643868 2.7467838756484904 3 SUSCEPTIBLE 11.202027 3200.000000
8 64.66763990676269 65.25836952583563 2.965557574275739 4.0656933348749416 2.965557574275739 4.0656933348749416 3 SUSCEPTIBLE 5.664863 3200.000000
5 64.8589883026603 65.40503868955585 4.453954252306259 1.3385729316960309 4.453954252306259 1.3385729316960309 3 INFECTIOUS 0.000000 3200.000000
1 64.90217255015794 65.63969723822792 4.384146344741275 6.506334773278514 4.384146344741275 6.506334773278514 3 SUSCEPTIBLE 0.000000 3200.000000
6 64.92064212928739 65.477701520122 2.9683748289613288 1.3467663217277788 2.9683748289613288 1.3467663217277788 3 SUSCEPTIBLE 20.789699 3200.000000
2 64.94029349663495 65.36608862419796 4.439519454420747 5.281637910434861 4.439519454420747 5.281637910434861 3 SUSCEPTIBLE 3.042292 3200.000000
9 64.97621014298417 65.52341276977147 2.9298226264859406 5.427066177288315 2.9298226264859406 5.427066177288315 3 SUSCEPTIBLE 3.401797 3200.000000
3 64.9928572309233 65.46860607955979 4.449636388207036 4.0208626273957755 4.449636388207036 4.0208626273957755 3 SUSCEPTIBLE 0.000000 3200.000000
7 65.03176218435081 65.5854484308436 2.8575303149475175 2.7278731065784405 2.8575303149475175 2.7278731065784405 3 SUSCEPTIBLE 5.187828 3200.000000
4 65.137133261003 65.61934992704613 4.443948002643868 2.7467838756484904 4.443948002643868 2.7467838756484904 3 SUSCEPTIBLE 11.202027 3200.000000
10 65.17203942095459 65.73056050891287 2.062189474555055 6.63854265857795 2.062189474555055 6.63854265857795 3 SUSCEPTIBLE 2.716390 3200.000000
8 65.25836952583563 65.84909914490858 2.965557574275739 4.0656933348749416 2.965557574275739 4.0656933348749416 3 SUSCEPTIBLE 5.859019 3200.000000
2 65.36608862419796 65.79188375176096 4.439519454420747 5.281637910434861 4.439519454420747 5.281637910434861 3 SUSCEPTIBLE 3.042292 3200.000000
5 65.40503868955585 65.95108907645141 4.453954252306259 1.3385729316960309 4.453954252306259 1.3385729316960309 3 INFECTIOUS 0.000000 3200.000000
3 65.46860607955979 65.94435492819628 4.449636388207036 4.0208626273957755 4.449636388207036 4.0208626273957755 3 SUSCEPTIBLE 0.000000 3200.000000
6 65.477701520122 66.0347609109566 2.9683748289613288 1.3467663217277788 2.9683748289613288 1.3467663217277788 3 SUSCEPTIBLE 21.520951 3200.000000
9 65.52341276977147 66.07061539655876 2.9298226264859406 5.427066177288315 2.9298226264859406 5.427066177288315 3 SUSCEPTIBLE 3.401797 3200.000000
7 65.5854484308436 66.13913467733639 2.8575303149475175 2.7278731065784405 2.8575303149475175 2.7278731065784405 3 SUSCEPTIBLE 5.187828 3200.000000
4 65.61934992704613 66.10156659308926 4.443948002643868 2.7467838756484904 4.443948002643868 2.7467838756484904 3 SUSCEPTIBLE 12.023216 3200.000000
1 65.63969723822792 66.3772219262979 4.384146344741275 6.506334773278514 4.384146344741275 6.506334773278514 3 SUSCEPTIBLE 0.000000 3200.000000
10 65.73056050891287 66.28908159687116 2.062189474555055 6.63854265857795 2.062189474555055 6.63854265857795 3 SUSCEPTIBLE 2.716390 3200.000000
2 65.79188375176096 66.21767887932397 4.439519454420747 5.281637910434861 4.439519454420747 5.281637910434861 3 SUSCEPTIBLE 3.042292 3200.000000
8 65.84909914490858 66.43982876398152 2.965557574275739 4.0656933348749416 2.965557574275739 4.0656933348749416 3 SUSCEPTIBLE 5.859019 3200.000000
3 65.94435492819628 66.42010377683276 4.449636388207036 4.0208626273957755 4.449636388207036 4.0208626273957755 3 SUSCEPTIBLE 0.000000 3200.000000
5 65.95108907645141 66.49713946334697 4.453954252306259 1.3385729316960309 4.453954252306259 1.3385729316960309 3 INFECTIOUS 0.000000 3200.000000
6 66.0347609109566 66.59182030179122 2.9683748289613288 1.3467663217277788 2.9683748289613288 1.3467663217277788 3 SUSCEPTIBLE 21.520951 3200.000000
9 66.07061539655876 66.61781802334606 2.9298226264859406 5.427066177288315 2.9298226264859406 5.427066177288315 3 SUSCEPTIBLE 3.401797 3200.000000
4 66.10156659308926 66.58378325913239 4.443948002643868 2.7467838756484904 4.443948002643868 2.7467838756484904 3 SUSCEPTIBLE 12.503793 3200.000000
7 66.13913467733639 66.69282092382917 2.8575303149475175 2.7278731065784405 2.8575303149475175 2.7278731065784405 3 SUSCEPTIBLE 5.311304 3200.000000
2 66.21767887932397 66.64347400688698 4.439519454420747 5.281637910434861 4.439519454420747 5.281637910434861 3 SUSCEPTIBLE 3.093922 3200.000000
10 66.28908159687116 66.84760268482944 2.062189474555055 6.63854265857795 2.062189474555055 6.63854265857795 3 SUSCEPTIBLE 2.716390 3200.000000
1 66.3772219262979 67.11474661436789 4.384146344741275 6.506334773278514 4.384146344741275 6.506334773278514 3 SUSCEPTIBLE 0.000000 3200.000000
3 66.42010377683276 66.89585262546925 4.449636388207036 4.0208626273957755 4.449636388207036 4.0208626273957755 3 SUSCEPTIBLE 0.000000 3200.000000
8 66.43982876398152 67.03055838305447 2.965557574275739 4.0656933348749416 2.965557574275739 4.0656933348749416 3 SUSCEPTIBLE 5.859019 3200.000000
5 66.49713946334697 67.04318985024253 4.453954252306259 1.3385729316960309 4.453954252306259 1.3385729316960309 3 INFECTIOUS 0.000000 3200.000000
4 66.58378325913239 67.06599992517552 4.443948002643868 2.7467838756484904 4.443948002643868 2.7467838756484904 3 SUSCEPTIBLE 12.984147 3200.000000
6 66.59182030179122 67.14887969262583 2.9683748289613288 1.3467663217277788 2.9683748289613288 1.3467663217277788 3 SUSCEPTIBLE 21.520951 3200.000000
9 66.61781802334606 67.16502065013336 2.9298226264859406 5.427066177288315 2.9298226264859406 5.427066177288315 3 SUSCEPTIBLE 3.401797 3200.000000
2 66.64347400688698 67.06926913444998 4.439519454420747 5.281637910434861 4.439519454420747 5.281637910434861 3 SUSCEPTIBLE 3.145528 3200.000000
7 66.69282092382917 67.24650717032196 2.8575303149475175 2.7278731065784405 2.8575303149475175 2.7278731065784405 3 SUSCEPTIBLE 5.372999 3200.000000
10 66.84760268482944 67.40612377278772 2.062189474555055 6.63854265857795 2.062189474555055 6.63854265857795 3 SUSCEPTIBLE 2.716390 3200.000000
3 66.89585262546925 67.37160147410573 4.449636388207036 4.0208626273957755 4.449636388207036 4.0208626273957755 3 SUSCEPTIBLE 0.000000 3200.000000
8 67.03055838305447 67.62128800212741 2.965557574275739 4.0656933348749416 2.965557574275739 4.0656933348749416 3 SUSCEPTIBLE 5.859019 3200.000000
5 67.04318985024253 67.58924023713809 4.453954252306259 1.3385729316960309 4.453954252306259 1.3385729316960309 3 INFECTIOUS 0.000000 3200.000000
4 67.06599992517552 67.54821659121865 4.443948002643868 2.7467838756484904 4.443948002643868 2.7467838756484904 3 SUSCEPTIBLE 13.464280 3200.000000
2 67.06926913444998 67.49506426201299 4.439519454420747 5.281637910434861 4.439519454420747 5.281637910434861 3 SUSCEPTIBLE 3.197110 3200.000000
1 67.11474661436789 67.85227130243787 4.384146344741275 6.506334773278514 4.384146344741275 6.506334773278514 3 SUSCEPTIBLE 0.000000 3200.000000
6 67.14887969262583 67.70593908346044 2.9683748289613288 1.3467663217277788 2.9683748289613288 1.3467663217277788 3 SUSCEPTIBLE 21.520951 3200.000000
9 67.16502065013336 67.71222327692065 2.9298226264859406 5.427066177288315 2.9298226264859406 5.427066177288315 3 SUSCEPTIBLE 3.401797 3200.000000
7 67.24650717032196 67.80019341681475 2.8575303149475175 2.7278731065784405 2.8575303149475175 2.7278731065784405 3 SUSCEPTIBLE 5.496304 3200.000000
3 67.37160147410573 67.84735032274222 4.449636388207036 4.0208626273957755 4.449636388207036 4.0208626273957755 3 SUSCEPTIBLE 0.000000 3200.000000
10 67.40612377278772 67.964644860746 2.062189474555055 6.63854265857795 2.062189474555055 6.63854265857795 3 SUSCEPTIBLE 2.716390 3200.000000
2 67.49506426201299 67.920859389576 4.439519454420747 5.281637910434861 4.439519454420747 5.281637910434861 3 SUSCEPTIBLE 3.248668 3200.000000
4 67.54821659121865 68.03043325726178 4.443948002643868 2.7467838756484904 4.443948002643868 2.7467838756484904 3 SUSCEPTIBLE 13.464280 3200.000000
5 67.58924023713809 68.13529062403364 4.453954252306259 1.3385729316960309 4.453954252306259 1.3385729316960309 3 INFECTIOUS 0.000000 3200.000000
8 67.62128800212741 68.21201762120036 2.965557574275739 4.0656933348749416 2.965557574275739 4.0656933348749416 3 SUSCEPTIBLE 5.955805 3200.000000
6 67.70593908346044 68.26299847429505 2.9683748289613288 1.3467663217277788 2.9683748289613288 1.3467663217277788 3 SUSCEPTIBLE 22.320315 3200.000000
9 67.71222327692065 68.25942590370795 2.9298226264859406 5.427066177288315 2.9298226264859406 5.427066177288315 3 SUSCEPTIBLE 3.595415 3200.000000
7 67.80019341681475 68.35387966330754 2.8575303149475175 2.7278731065784405 2.8575303149475175 2.7278731065784405 3 SUSCEPTIBLE 5.496304 3200.000000
3 67.84735032274222 68.3230991713787 4.449636388207036 4.0208626273957755 4.449636388207036 4.0208626273957755 3 SUSCEPTIBLE 0.000000 3200.000000
1 67.85227130243787 68.58979599050785 4.384146344741275 6.506334773278514 4.384146344741275 6.506334773278514 3 SUSCEPTIBLE 0.000000 3200.000000
2 67.920859389576 68.346654517139 4.439519454420747 5.281637910434861 4.439519454420747 5.281637910434861 3 SUSCEPTIBLE 3.300202 3200.000000
10 67.964644860746 68.52316594870429 2.062189474555055 6.63854265857795 2.062189474555055 6.63854265857795 3 SUSCEPTIBLE 2.716390 3200.000000
4 68.03043325726178 68.5126499233049 4.443948002643868 2.7467838756484904 4.443948002643868 2.7467838756484904 3 SUSCEPTIBLE 13.464280 3200.000000
5 68.13529062403364 68.6813410109292 4.453954252306259 1.3385729316960309 4.453954252306259 1.3385729316960309 3 INFECTIOUS 0.000000 3200.000000
8 68.21201762120036 68.8027472402733 2.965557574275739 4.0656933348749416 2.965557574275739 4.0656933348749416 3 SUSCEPTIBLE 6.052548 3200.000000
9 68.25942590370795 68.80662853049525 2.9298226264859406 5.427066177288315 2.9298226264859406 5.427066177288315 3 SUSCEPTIBLE 3.692157 3200.000000
6 68.26299847429505 68.82005786512966 2.9683748289613288 1.3467663217277788 2.9683748289613288 1.3467663217277788 3 SUSCEPTIBLE 23.119310 3200.000000
3 68.3230991713787 68.79884802001519 4.449636388207036 4.0208626273957755 4.449636388207036 4.0208626273957755 3 SUSCEPTIBLE 0.000000 3200.000000
2 68.346654517139 68.77244964470201 4.439519454420747 5.281637910434861 4.439519454420747 5.281637910434861 3 SUSCEPTIBLE 3.300202 3200.000000
7 68.35387966330754 68.90756590980033 2.8575303149475175 2.7278731065784405 2.8575303149475175 2.7278731065784405 3 SUSCEPTIBLE 5.496304 3200.000000
4 68.5126499233049 68.99486658934804 4.443948002643868 2.7467838756484904 4.443948002643868 2.7467838756484904 3 SUSCEPTIBLE 13.464280 3200.000000
10 68.52316594870429 69.08168703666257 2.062189474555055 6.63854265857795 2.062189474555055 6.63854265857795 3 SUSCEPTIBLE 2.716390 3200.000000
1 68.58979599050785 69.32732067857783 4.384146344741275 6.506334773278514 4.384146344741275 6.506334773278514 3 SUSCEPTIBLE 0.000000 3200.000000
5 68.6813410109292 69.22739139782476 4.453954252306259 1.3385729316960309 4.453954252306259 1.3385729316960309 3 INFECTIOUS 0.000000 3200.000000
2 68.77244964470201 69.19824477226501 4.439519454420747 5.281637910434861 4.439519454420747 5.281637910434861 3 SUSCEPTIBLE 3.300202 3200.000000
3 68.79884802001519 69.27459686865167 4.449636388207036 4.0208626273957755 4.449636388207036 4.0208626273957755 3 SUSCEPTIBLE 0.000000 3200.000000
8 68.8027472402733 69.39347685934625 2.965557574275739 4.0656933348749416 2.965557574275739 4.0656933348749416 3 SUSCEPTIBLE 6.245898 3200.000000
9 68.80662853049525 69.35383115728254 2.9298226264859406 5.427066177288315 2.9298226264859406 5.427066177288315 3 SUSCEPTIBLE 3.885507 3200.000000
6 68.82005786512966 69.37711725596427 2.9683748289613288 1.3467663217277788 2.9683748289613288 1.3467663217277788 3 SUSCEPTIBLE 24.716193 3200.000000
7 68.90756590980033 69.46125215629311 2.8575303149475175 2.7278731065784405 2.8575303149475175 2.7278731065784405 3 SUSCEPTIBLE 5.496304 3200.000000
4 68.99486658934804 69.47708325539116 4.443948002643868 2.7467838756484904 4.443948002643868 2.7467838756484904 3 SUSCEPTIBLE 13.464280 3200.000000
10 69.08168703666257 69.64020812462086 2.062189474555055 6.63854265857795 2.062189474555055 6.63854265857795 3 SUSCEPTIBLE 2.716390 3200.000000
2 69.19824477226501 69.62403989982802 4.439519454420747 5.281637910434861 4.439519454420747 5.281637910434861 3 SUSCEPTIBLE 3.300202 3200.000000
5 69.22739139782476 69.77344178472032 4.453954252306259 1.3385729316960309 4.453954252306259 1.3385729316960309 3 INFECTIOUS 0.000000 3200.000000
3 69.27459686865167 69.75034571728816 4.449636388207036 4.0208626273957755 4.449636388207036 4.0208626273957755 3 SUSCEPTIBLE 0.000000 3200.000000
1 69.32732067857783 70.06484536664782 4.384146344741275 6.506334773278514 4.384146344741275 6.506334773278514 3 SUSCEPTIBLE 0.000000 3200.000000
9 69.35383115728254 69.90103378406984 2.9298226264859406 5.427066177288315 2.9298226264859406 5.427066177288315 3 SUSCEPTIBLE 3.885507 3200.000000
6 69.37711725596427 69.93417664679887 2.9683748289613288 1.3467663217277788 2.9683748289613288 1.3467663217277788 3 SUSCEPTIBLE 25.514081 3200.000000
8 69.39347685934625 69.9842064784192 2.965557574275739 4.0656933348749416 2.965557574275739 4.0656933348749416 3 SUSCEPTIBLE 6.342506 3200.000000
7 69.46125215629311 70.0149384027859 2.8575303149475175 2.7278731065784405 2.8575303149475175 2.7278731065784405 3 SUSCEPTIBLE 5.496304 3200.000000
4 69.47708325539116 69.9592999214343 4.443948002643868 2.7467838756484904 4.443948002643868 2.7467838756484904 3 SUSCEPTIBLE 13.943083 3200.000000
2 69.62403989982802 70.04983502739103 4.439519454420747 5.281637910434861 4.439519454420747 5.281637910434861 3 SUSCEPTIBLE 3.300202 3200.000000
10 69.64020812462086 70.19872921257914 2.062189474555055 6.63854265857795 2.062189474555055 6.63854265857795 3 SUSCEPTIBLE 2.716390 3200.000000
3 69.75034571728816 70.22609456592464 4.449636388207036 4.0208626273957755 4.449636388207036 4.0208626273957755 3 SUSCEPTIBLE 0.000000 3200.000000
5 69.77344178472032 70.31949217161588 4.453954252306259 1.3385729316960309 4.453954252306259 1.3385729316960309 3 INFECTIOUS 0.000000 3200.000000
9 69.90103378406984 70.44823641085713 2.9298226264859406 5.427066177288315 2.9298226264859406 5.427066177288315 3 SUSCEPTIBLE 3.885507 3200.000000
6 69.93417664679887 70.49123603763348 2.9683748289613288 1.3467663217277788 2.9683748289613288 1.3467663217277788 3 SUSCEPTIBLE 25.514081 3200.000000
4 69.9592999214343 70.44151658747742 4.443948002643868 2.7467838756484904 4.443948002643868 2.7467838756484904 3 SUSCEPTIBLE 14.421665 3200.000000
8 69.9842064784192 70.57493609749214 2.965557574275739 4.0656933348749416 2.965557574275739 4.0656933348749416 3 SUSCEPTIBLE 6.342506 3200.000000
7 70.0149384027859 70.56862464927869 2.8575303149475175 2.7278731065784405 2.8575303149475175 2.7278731065784405 3 SUSCEPTIBLE 5.619210 3200.000000
2 70.04983502739103 70.47563015495403 4.439519454420747 5.281637910434861 4.439519454420747 5.281637910434861 3 SUSCEPTIBLE 3.351594 3200.000000
1 70.06484536664782 70.8023700547178 4.384146344741275 6.506334773278514 4.384146344741275 6.506334773278514 3 SUSCEPTIBLE 0.000000 3200.000000
10 70.19872921257914 70.75725030053742 2.062189474555055 6.63854265857795 2.062189474555055 6.63854265857795 3 SUSCEPTIBLE 2.716390 3200.000000
3 70.22609456592464 70.70184341456113 4.449636388207036 4.0208626273957755 4.449636388207036 4.0208626273957755 3 SUSCEPTIBLE 0.000000 3200.000000
5 70.31949217161588 70.86554255851144 4.453954252306259 1.3385729316960309 4.453954252306259 1.3385729316960309 3 INFECTIOUS 0.000000 3200.000000
4 70.44151658747742 70.92373325352055 4.443948002643868 2.7467838756484904 4.443948002643868 2.7467838756484904 3 SUSCEPTIBLE 15.518667 3200.000000
9 70.44823641085713 70.99543903764443 2.9298226264859406 5.427066177288315 2.9298226264859406 5.427066177288315 3 SUSCEPTIBLE 3.885507 3200.000000
2 70.47563015495403 70.90142528251704 4.439519454420747 5.281637910434861 4.439519454420747 5.281637910434861 3 SUSCEPTIBLE 3.402961 3200.000000
6 70.49123603763348 71.0482954284681 2.9683748289613288 1.3467663217277788 3.0761213583407994 1.378548356535704 3 SUSCEPTIBLE 25.514081 3200.000000
7 70.56862464927869 71.12231089577148 2.8575303149475175 2.7278731065784405 2.8575303149475175 2.7278731065784405 3 SUSCEPTIBLE 5.680621 3200.000000
8 70.57493609749214 71.16566571656509 2.965557574275739 4.0656933348749416 2.965557574275739 4.0656933348749416 3 SUSCEPTIBLE 6.342506 3200.000000
3 70.70184341456113 71.17759226319761 4.449636388207036 4.0208626273957755 4.449636388207036 4.0208626273957755 3 SUSCEPTIBLE 0.000000 3200.000000
10 70.75725030053742 71.3157713884957 2.062189474555055 6.63854265857795 2.062189474555055 6.63854265857795 3 SUSCEPTIBLE 2.716390 3200.000000
1 70.8023700547178 71.53989474278778 4.384146344741275 6.506334773278514 4.384146344741275 6.506334773278514 3 SUSCEPTIBLE 0.000000 3200.000000
5 70.86554255851144 71.411592945407 4.453954252306259 1.3385729316960309 4.453954252306259 1.3385729316960309 3 INFECTIOUS 0.000000 3200.000000
2 70.90142528251704 71.32722041008005 4.439519454420747 5.281637910434861 4.439519454420747 5.281637910434861 3 SUSCEPTIBLE 3.454305 3200.000000
4 70.92373325352055 71.40594991956368 4.443948002643868 2.7467838756484904 4.443948002643868 2.7467838756484904 3 SUSCEPTIBLE 16.066056 3200.000000
9 70.99543903764443 71.54264166443173 2.9298226264859406 5.427066177288315 2.9298226264859406 5.427066177288315 3 SUSCEPTIBLE 3.885507 3200.000000
6 71.0482954284681 71.6053548193027 3.0761213583407994 1.378548356535704 3.0761213583407994 1.378548356535704 3 SUSCEPTIBLE 25.514081 3200.000000
7 71.12231089577148 71.67599714226426 2.8575303149475175 2.7278731065784405 2.8575303149475175 2.7278731065784405 3 SUSCEPTIBLE 5.741924 3200.000000
8 71.16566571656509 71.75639533563803 2.965557574275739 4.0656933348749416 2.965557574275739 4.0656933348749416 3 SUSCEPTIBLE 6.342506 3200.000000
3 71.17759226319761 71.6533411118341 4.449636388207036 4.0208626273957755 4.449636388207036 4.0208626273957755 3 SUSCEPTIBLE 0.000000 3200.000000
10 71.3157713884957 71.87429247645399 2.062189474555055 6.63854265857795 2.062189474555055 6.63854265857795 3 SUSCEPTIBLE 2.716390 3200.000000
2 71.32722041008005 71.75301553764305 4.439519454420747 5.281637910434861 4.439519454420747 5.281637910434861 3 SUSCEPTIBLE 3.505626 3200.000000
4 71.40594991956368 71.88816658560681 4.443948002643868 2.7467838756484904 4.443948002643868 2.7467838756484904 3 SUSCEPTIBLE 16.066056 3200.000000
5 71.411592945407 71.95764333230255 4.453954252306259 1.3385729316960309 4.453954252306259 1.3385729316960309 3 INFECTIOUS 0.000000 3200.000000
1 71.53989474278778 72.27741943085776 4.384146344741275 6.506334773278514 4.384146344741275 6.506334773278514 3 SUSCEPTIBLE 0.000000 3200.000000
9 71.54264166443173 72.08984429121902 2.9298226264859406 5.427066177288315 2.9298226264859406 5.427066177288315 3 SUSCEPTIBLE 3.981892 3200.000000
6 71.6053548193027 72.16241421013731 3.0761213583407994 1.378548356535704 3.0761213583407994 1.378548356535704 3 SUSCEPTIBLE 26.378751 3200.000000
3 71.6533411118341 72.12908996047058 4.449636388207036 4.0208626273957755 4.449636388207036 4.0208626273957755 3 SUSCEPTIBLE 0.000000 3200.000000
7 71.67599714226426 72.22968338875705 2.8575303149475175 2.7278731065784405 2.8575303149475175 2.7278731065784405 3 SUSCEPTIBLE 5.803199 3200.000000
2 71.75301553764305 72.17881066520606 4.439519454420747 5.281637910434861 4.439519454420747 5.281637910434861 3 SUSCEPTIBLE 3.556923 3200.000000
8 71.75639533563803 72.34712495471098 2.965557574275739 4.0656933348749416 2.965557574275739 4.0656933348749416 3 SUSCEPTIBLE 6.438846 3200.000000
10 71.87429247645399 72.43281356441227 2.062189474555055 6.63854265857795 2.062189474555055 6.63854265857795 3 SUSCEPTIBLE 2.716390 3200.000000
4 71.88816658560681 72.37038325164994 4.443948002643868 2.7467838756484904 4.443948002643868 2.7467838756484904 3 SUSCEPTIBLE 16.066056 3200.000000
5 71.95764333230255 72.50369371919811 4.453954252306259 1.3385729316960309 4.453954252306259 1.3385729316960309 3 INFECTIOUS 0.000000 3200.000000
9 72.08984429121902 72.63704691800632 2.9298226264859406 5.427066177288315 2.9298226264859406 5.427066177288315 3 SUSCEPTIBLE 4.174529 3200.000000
3 72.12908996047058 72.60483880910706 4.449636388207036 4.0208626273957755 4.449636388207036 4.0208626273957755 3 SUSCEPTIBLE 0.000000 3200.000000
6 72.16241421013731 72.71947360097192 3.0761213583407994 1.378548356535704 3.0761213583407994 1.378548356535704 3 SUSCEPTIBLE 27.243020 3200.000000
2 72.17881066520606 72.60460579276906 4.439519454420747 5.281637910434861 4.439519454420747 5.281637910434861 3 SUSCEPTIBLE 3.556923 3200.000000
7 72.22968338875705 72.78336963524984 2.8575303149475175 2.7278731065784405 2.8575303149475175 2.7278731065784405 3 SUSCEPTIBLE 5.803199 3200.000000
1 72.27741943085776 73.01494411892774 4.384146344741275 6.506334773278514 4.384146344741275 6.506334773278514 3 SUSCEPTIBLE 0.000000 3200.000000
8 72.34712495471098 72.93785457378392 2.965557574275739 4.0656933348749416 2.965557574275739 4.0656933348749416 3 SUSCEPTIBLE 6.535143 3200.000000
4 72.37038325164994 72.85259991769307 4.443948002643868 2.7467838756484904 4.443948002643868 2.7467838756484904 3 SUSCEPTIBLE 16.066056 3200.000000
10 72.43281356441227 72.99133465237055 2.062189474555055 6.63854265857795 2.062189474555055 6.63854265857795 3 SUSCEPTIBLE 2.716390 3200.000000
5 72.50369371919811 73.04974410609367 4.453954252306259 1.3385729316960309 4.453954252306259 1.3385729316960309 3 INFECTIOUS 0.000000 3200.000000
2 72.60460579276906 73.03040092033207 4.439519454420747 5.281637910434861 4.439519454420747 5.281637910434861 3 SUSCEPTIBLE 3.556923 3200.000000
3 72.60483880910706 73.08058765774355 4.449636388207036 4.0208626273957755 4.449636388207036 4.0208626273957755 3 SUSCEPTIBLE 0.000000 3200.000000
9 72.63704691800632 73.18424954479362 2.9298226264859406 5.427066177288315 2.9298226264859406 5.427066177288315 3 SUSCEPTIBLE 4.270781 3200.000000
6 72.71947360097192 73.27653299180653 3.0761213583407994 1.378548356535704 3.0761213583407994 1.378548356535704 3 SUSCEPTIBLE 28.106891 3200.000000
7 72.78336963524984 73.33705588174263 2.8575303149475175 2.7278731065784405 2.8575303149475175 2.7278731065784405 3 SUSCEPTIBLE 5.803199 3200.000000
4 72.85259991769307 73.3348165837362 4.443948002643868 2.7467838756484904 4.443948002643868 2.7467838756484904 3 SUSCEPTIBLE 16.066056 3200.000000
8 72.93785457378392 73.52858419285687 2.965557574275739 4.0656933348749416 2.965557574275739 4.0656933348749416 3 SUSCEPTIBLE 6.727601 3200.000000
10 72.99133465237055 73.54985574032884 2.062189474555055 6.63854265857795 2.062189474555055 6.63854265857795 3 SUSCEPTIBLE 2.716390 3200.000000
1 73.01494411892774 73.75246880699773 4.384146344741275 6.506334773278514 4.384146344741275 6.506334773278514 3 SUSCEPTIBLE 0.000000 3200.000000
2 73.03040092033207 73.45619604789508 4.439519454420747 5.281637910434861 4.439519454420747 5.281637910434861 3 SUSCEPTIBLE 3.556923 3200.000000
5 73.04974410609367 73.59579449298923 4.453954252306259 1.3385729316960309 4.453954252306259 1.3385729316960309 3 INFECTIOUS 0.000000 3200.000000
3 73.08058765774355 73.55633650638003 4.449636388207036 4.0208626273957755 4.449636388207036 4.0208626273957755 3 SUSCEPTIBLE 0.000000 3200.000000
9 73.18424954479362 73.73145217158091 2.9298226264859406 5.427066177288315 2.9298226264859406 5.427066177288315 3 SUSCEPTIBLE 4.366988 3200.000000
6 73.27653299180653 73.83359238264114 3.0761213583407994 1.378548356535704 3.0761213583407994 1.378548356535704 3 SUSCEPTIBLE 29.833435 3200.000000
4 73.3348165837362 73.81703324977933 4.443948002643868 2.7467838756484904 4.443948002643868 2.7467838756484904 3 SUSCEPTIBLE 16.611930 3200.000000
7 73.33705588174263 73.89074212823542 2.8575303149475175 2.7278731065784405 2.8575303149475175 2.7278731065784405 3 SUSCEPTIBLE 5.803199 3200.000000
2 73.45619604789508 73.88199117545808 4.439519454420747 5.281637910434861 4.439519454420747 5.281637910434861 3 SUSCEPTIBLE 3.556923 3200.000000
8 73.52858419285687 74.11931381192981 2.965557574275739 4.0656933348749416 2.965557574275739 4.0656933348749416 3 SUSCEPTIBLE 6.823764 3200.000000
10 73.54985574032884 74.10837682828712 2.062189474555055 6.63854265857795 2.062189474555055 6.63854265857795 3 SUSCEPTIBLE 2.716390 3200.000000
3 73.55633650638003 74.03208535501652 4.449636388207036 4.0208626273957755 4.449636388207036 4.0208626273957755 3 SUSCEPTIBLE 0.000000 3200.000000
5 73.59579449298923 74.14184487988479 4.453954252306259 1.3385729316960309 4.453954252306259 1.3385729316960309 3 INFECTIOUS 0.000000 3200.000000
9 73.73145217158091 74.27865479836821 2.9298226264859406 5.427066177288315 2.9298226264859406 5.427066177288315 3 SUSCEPTIBLE 4.366988 3200.000000
1 73.75246880699773 74.48999349506771 4.384146344741275 6.506334773278514 4.384146344741275 6.506334773278514 3 SUSCEPTIBLE 0.000000 3200.000000
4 73.81703324977933 74.29924991582246 4.443948002643868 2.7467838756484904 4.443948002643868 2.7467838756484904 3 SUSCEPTIBLE 17.157551 3200.000000
6 73.83359238264114 74.39065177347575 3.0761213583407994 1.378548356535704 3.0761213583407994 1.378548356535704 3 SUSCEPTIBLE 29.833435 3200.000000
2 73.88199117545808 74.30778630302109 4.439519454420747 5.281637910434861 4.439519454420747 5.281637910434861 3 SUSCEPTIBLE 3.556923 3200.000000
7 73.89074212823542 74.4444283747282 2.8575303149475175 2.7278731065784405 2.8575303149475175 2.7278731065784405 3 SUSCEPTIBLE 5.864304 3200.000000
3 74.03208535501652 74.507834203653 4.449636388207036 4.0208626273957755 4.449636388207036 4.0208626273957755 3 SUSCEPTIBLE 0.000000 3200.000000
10 74.10837682828712 74.6668979162454 2.062189474555055 6.63854265857795 2.062189474555055 6.63854265857795 3 SUSCEPTIBLE 2.716390 3200.000000
8 74.11931381192981 74.71004343100276 2.965557574275739 4.0656933348749416 2.965557574275739 4.0656933348749416 3 SUSCEPTIBLE 6.823764 3200.000000
5 74.14184487988479 74.68789526678034 4.453954252306259 1.3385729316960309 4.453954252306259 1.3385729316960309 3 INFECTIOUS 0.000000 3200.000000
9 74.27865479836821 74.8258574251555 2.9298226264859406 5.427066177288315 2.9298226264859406 5.427066177288315 3 SUSCEPTIBLE 4.366988 3200.000000
4 74.29924991582246 74.78146658186559 4.443948002643868 2.7467838756484904 4.443948002643868 2.7467838756484904 3 SUSCEPTIBLE 17.773187 3200.000000
2 74.30778630302109 74.7335814305841 4.439519454420747 5.281637910434861 4.439519454420747 5.281637910434861 3 SUSCEPTIBLE 3.608077 3200.000000
6 74.39065177347575 74.94771116431036 3.0761213583407994 1.378548356535704 3.0761213583407994 1.378548356535704 3 SUSCEPTIBLE 29.833435 3200.000000
7 74.4444283747282 74.99811462122099 2.8575303149475175 2.7278731065784405 2.8575303149475175 2.7278731065784405 3 SUSCEPTIBLE 5.986430 3200.000000
1 74.48999349506771 75.22751818313769 4.384146344741275 6.506334773278514 4.384146344741275 6.506334773278514 3 SUSCEPTIBLE 0.000000 3200.000000
3 74.507834203653 74.98358305228949 4.449636388207036 4.0208626273957755 4.449636388207036 4.0208626273957755 3 SUSCEPTIBLE 0.000000 3200.000000
10 74.6668979162454 75.22541900420369 2.062189474555055 6.63854265857795 2.062189474555055 6.63854265857795 3 SUSCEPTIBLE 2.716390 3200.000000
5 74.68789526678034 75.2339456536759 4.453954252306259 1.3385729316960309 4.453954252306259 1.3385729316960309 3 INFECTIOUS 0.000000 3200.000000
8 74.71004343100276 75.3007730500757 2.965557574275739 4.0656933348749416 2.965557574275739 4.0656933348749416 3 SUSCEPTIBLE 6.823764 3200.000000
2 74.7335814305841 75.1593765581471 4.439519454420747 5.281637910434861 4.439519454420747 5.281637910434861 3 SUSCEPTIBLE 3.659208 3200.000000
4 74.78146658186559 75.26368324790872 4.443948002643868 2.7467838756484904 4.443948002643868 2.7467838756484904 3 SUSCEPTIBLE 18.388539 3200.000000
9 74.8258574251555 75.3730600519428 2.9298226264859406 5.427066177288315 2.9298226264859406 5.427066177288315 3 SUSCEPTIBLE 4.366988 3200.000000
6 74.94771116431036 75.50477055514497 3.0761213583407994 1.378548356535704 3.0761213583407994 1.378548356535704 3 SUSCEPTIBLE 29.833435 3200.000000
3 74.98358305228949 75.45933190092597 4.449636388207036 4.0208626273957755 4.449636388207036 4.0208626273957755 3 SUSCEPTIBLE 0.000000 3200.000000
7 74.99811462122099 75.55180086771378 2.8575303149475175 2.7278731065784405 2.8575303149475175 2.7278731065784405 3 SUSCEPTIBLE 6.047451 3200.000000
2 75.1593765581471 75.58517168571011 4.439519454420747 5.281637910434861 4.439519454420747 5.281637910434861 3 SUSCEPTIBLE 3.710316 3200.000000
10 75.22541900420369 75.78394009216197 2.062189474555055 6.63854265857795 2.062189474555055 6.63854265857795 3 SUSCEPTIBLE 2.716390 3200.000000
1 75.22751818313769 75.96504287120767 4.384146344741275 6.506334773278514 4.384146344741275 6.506334773278514 3 SUSCEPTIBLE 0.000000 3200.000000
5 75.2339456536759 75.77999604057146 4.453954252306259 1.3385729316960309 4.453954252306259 1.3385729316960309 3 INFECTIOUS 0.000000 3200.000000
4 75.26368324790872 75.74589991395185 4.443948002643868 2.7467838756484904 4.443948002643868 2.7467838756484904 3 SUSCEPTIBLE 19.003606 3200.000000
8 75.3007730500757 75.89150266914865 2.965557574275739 4.0656933348749416 2.965557574275739 4.0656933348749416 3 SUSCEPTIBLE 6.823764 3200.000000
9 75.3730600519428 75.9202626787301 2.9298226264859406 5.427066177288315 2.9298226264859406 5.427066177288315 3 SUSCEPTIBLE 4.462929 3200.000000
3 75.45933190092597 75.93508074956246 4.449636388207036 4.0208626273957755 4.449636388207036 4.0208626273957755 3 SUSCEPTIBLE 0.000000 3200.000000
6 75.50477055514497 76.06182994597958 3.0761213583407994 1.378548356535704 3.0761213583407994 1.378548356535704 3 SUSCEPTIBLE 29.833435 3200.000000
7 75.55180086771378 76.10548711420657 2.8575303149475175 2.7278731065784405 2.8575303149475175 2.7278731065784405 3 SUSCEPTIBLE 6.108443 3200.000000
2 75.58517168571011 76.01096681327311 4.439519454420747 5.281637910434861 4.439519454420747 5.281637910434861 3 SUSCEPTIBLE 3.761399 3200.000000
4 75.74589991395185 76.22811657999497 4.443948002643868 2.7467838756484904 4.443948002643868 2.7467838756484904 3 SUSCEPTIBLE 19.003606 3200.000000
5 75.77999604057146 76.32604642746702 4.453954252306259 1.3385729316960309 4.453954252306259 1.3385729316960309 3 INFECTIOUS 0.000000 3200.000000
10 75.78394009216197 76.34246118012025 2.062189474555055 6.63854265857795 2.062189474555055 6.63854265857795 3 SUSCEPTIBLE 2.716390 3200.000000
8 75.89150266914865 76.4822322882216 2.965557574275739 4.0656933348749416 2.965557574275739 4.0656933348749416 3 SUSCEPTIBLE 6.919661 3200.000000
9 75.9202626787301 76.4674653055174 2.9298226264859406 5.427066177288315 2.9298226264859406 5.427066177288315 3 SUSCEPTIBLE 4.558825 3200.000000
3 75.93508074956246 76.41082959819894 4.449636388207036 4.0208626273957755 4.449636388207036 4.0208626273957755 3 SUSCEPTIBLE 0.000000 3200.000000
1 75.96504287120767 76.70256755927765 4.384146344741275 6.506334773278514 4.384146344741275 6.506334773278514 3 SUSCEPTIBLE 0.000000 3200.000000
2 76.01096681327311 76.43676194083612 4.439519454420747 5.281637910434861 4.439519454420747 5.281637910434861 3 SUSCEPTIBLE 3.812459 3200.000000
6 76.06182994597958 76.61888933681419 3.0761213583407994 1.378548356535704 3.0761213583407994 1.378548356535704 3 SUSCEPTIBLE 31.694644 3200.000000
7 76.10548711420657 76.65917336069936 2.8575303149475175 2.7278731065784405 2.8575303149475175 2.7278731065784405 3 SUSCEPTIBLE 6.108443 3200.000000
4 76.22811657999497 76.7103332460381 4.443948002643868 2.7467838756484904 4.443948002643868 2.7467838756484904 3 SUSCEPTIBLE 19.003606 3200.000000
5 76.32604642746702 76.87209681436258 4.453954252306259 1.3385729316960309 4.453954252306259 1.3385729316960309 3 INFECTIOUS 0.000000 3200.000000
10 76.34246118012025 76.90098226807854 2.062189474555055 6.63854265857795 2.062189474555055 6.63854265857795 3 SUSCEPTIBLE 2.716390 3200.000000
3 76.41082959819894 76.88657844683543 4.449636388207036 4.0208626273957755 4.449636388207036 4.0208626273957755 3 SUSCEPTIBLE 0.000000 3200.000000
2 76.43676194083612 76.86255706839913 4.439519454420747 5.281637910434861 4.439519454420747 5.281637910434861 3 SUSCEPTIBLE 3.812459 3200.000000
9 76.4674653055174 77.01466793230469 2.9298226264859406 5.427066177288315 2.9298226264859406 5.427066177288315 3 SUSCEPTIBLE 4.750485 3200.000000
8 76.4822322882216 77.07296190729454 2.965557574275739 4.0656933348749416 2.965557574275739 4.0656933348749416 3 SUSCEPTIBLE 7.111321 3200.000000
6 76.61888933681419 77.1759487276488 3.0761213583407994 1.378548356535704 3.0761213583407994 1.378548356535704 3 SUSCEPTIBLE 32.624603 3200.000000
7 76.65917336069936 77.21285960719214 2.8575303149475175 2.7278731065784405 2.8575303149475175 2.7278731065784405 3 SUSCEPTIBLE 6.108443 3200.000000
1 76.70256755927765 77.44009224734764 4.384146344741275 6.506334773278514 4.384146344741275 6.506334773278514 3 SUSCEPTIBLE 0.000000 3200.000000
4 76.7103332460381 77.19254991208123 4.443948002643868 2.7467838756484904 4.443948002643868 2.7467838756484904 3 SUSCEPTIBLE 19.003606 3200.000000
2 76.86255706839913 77.28835219596213 4.439519454420747 5.281637910434861 4.439519454420747 5.281637910434861 3 SUSCEPTIBLE 3.812459 3200.000000
5 76.87209681436258 77.41814720125814 4.453954252306259 1.3385729316960309 4.453954252306259 1.3385729316960309 3 INFECTIOUS 0.000000 3200.000000
3 76.88657844683543 77.36232729547191 4.449636388207036 4.0208626273957755 4.449636388207036 4.0208626273957755 3 SUSCEPTIBLE 0.000000 3200.000000
10 76.90098226807854 77.45950335603682 2.062189474555055 6.63854265857795 2.062189474555055 6.63854265857795 3 SUSCEPTIBLE 2.716390 3200.000000
9 77.01466793230469 77.56187055909199 2.9298226264859406 5.427066177288315 2.9298226264859406 5.427066177288315 3 SUSCEPTIBLE 4.846249 3200.000000
8 77.07296190729454 77.66369152636749 2.965557574275739 4.0656933348749416 2.965557574275739 4.0656933348749416 3 SUSCEPTIBLE 7.207084 3200.000000
6 77.1759487276488 77.73300811848341 3.0761213583407994 1.378548356535704 3.0761213583407994 1.378548356535704 3 SUSCEPTIBLE 33.554134 3200.000000
4 77.19254991208123 77.67476657812436 4.443948002643868 2.7467838756484904 4.443948002643868 2.7467838756484904 3 SUSCEPTIBLE 19.003606 3200.000000
7 77.21285960719214 77.76654585368493 2.8575303149475175 2.7278731065784405 2.8575303149475175 2.7278731065784405 3 SUSCEPTIBLE 6.108443 3200.000000
2 77.28835219596213 77.71414732352514 4.439519454420747 5.281637910434861 4.439519454420747 5.281637910434861 3 SUSCEPTIBLE 3.812459 3200.000000
3 77.36232729547191 77.8380761441084 4.449636388207036 4.0208626273957755 4.449636388207036 4.0208626273957755 3 SUSCEPTIBLE 0.000000 3200.000000
5 77.41814720125814 77.9641975881537 4.453954252306259 1.3385729316960309 4.453954252306259 1.3385729316960309 3 INFECTIOUS 0.000000 3200.000000
1 77.44009224734764 78.17761693541762 4.384146344741275 6.506334773278514 4.384146344741275 6.506334773278514 3 SUSCEPTIBLE 0.000000 3200.000000
10 77.45950335603682 78.0180244439951 2.062189474555055 6.63854265857795 2.062189474555055 6.63854265857795 3 SUSCEPTIBLE 2.716390 3200.000000
9 77.56187055909199 78.10907318587928 2.9298226264859406 5.427066177288315 2.9298226264859406 5.427066177288315 3 SUSCEPTIBLE 4.846249 3200.000000
8 77.66369152636749 78.25442114544043 2.965557574275739 4.0656933348749416 2.965557574275739 4.0656933348749416 3 SUSCEPTIBLE 7.302804 3200.000000
4 77.67476657812436 78.15698324416749 4.443948002643868 2.7467838756484904 4.443948002643868 2.7467838756484904 3 SUSCEPTIBLE 20.230052 3200.000000
2 77.71414732352514 78.13994245108815 4.439519454420747 5.281637910434861 4.439519454420747 5.281637910434861 3 SUSCEPTIBLE 3.812459 3200.000000
6 77.73300811848341 78.29006750931802 3.0761213583407994 1.378548356535704 3.0761213583407994 1.378548356535704 3 SUSCEPTIBLE 34.483234 3200.000000
7 77.76654585368493 78.32023210017772 2.8575303149475175 2.7278731065784405 2.8575303149475175 2.7278731065784405 3 SUSCEPTIBLE 6.169267 3200.000000
3 77.8380761441084 78.31382499274488 4.449636388207036 4.0208626273957755 4.449636388207036 4.0208626273957755 3 SUSCEPTIBLE 0.000000 3200.000000
5 77.9641975881537 78.51024797504925 4.453954252306259 1.3385729316960309 4.453954252306259 1.3385729316960309 3 INFECTIOUS 0.000000 3200.000000
10 78.0180244439951 78.57654553195339 2.062189474555055 6.63854265857795 2.062189474555055 6.63854265857795 3 SUSCEPTIBLE 2.716390 3200.000000
9 78.10907318587928 78.65627581266658 2.9298226264859406 5.427066177288315 2.9298226264859406 5.427066177288315 3 SUSCEPTIBLE 4.846249 3200.000000
2 78.13994245108815 78.56573757865115 4.439519454420747 5.281637910434861 4.439519454420747 5.281637910434861 3 SUSCEPTIBLE 3.863378 3200.000000
4 78.15698324416749 78.63919991021062 4.443948002643868 2.7467838756484904 4.443948002643868 2.7467838756484904 3 SUSCEPTIBLE 20.913116 3200.000000
1 78.17761693541762 78.9151416234876 4.384146344741275 6.506334773278514 4.384146344741275 6.506334773278514 3 SUSCEPTIBLE 0.000000 3200.000000
8 78.25442114544043 78.84515076451338 2.965557574275739 4.0656933348749416 2.965557574275739 4.0656933348749416 3 SUSCEPTIBLE 7.302804 3200.000000
6 78.29006750931802 78.84712690015263 3.0761213583407994 1.378548356535704 3.0761213583407994 1.378548356535704 3 SUSCEPTIBLE 34.483234 3200.000000
3 78.31382499274488 78.78957384138137 4.449636388207036 4.0208626273957755 4.449636388207036 4.0208626273957755 3 SUSCEPTIBLE 0.000000 3200.000000
7 78.32023210017772 78.87391834667051 2.8575303149475175 2.7278731065784405 2.8575303149475175 2.7278731065784405 3 SUSCEPTIBLE 6.230062 3200.000000
5 78.51024797504925 79.05629836194481 4.453954252306259 1.3385729316960309 4.453954252306259 1.3385729316960309 3 INFECTIOUS 0.000000 3200.000000
2 78.56573757865115 78.99153270621416 4.439519454420747 5.281637910434861 4.439519454420747 5.281637910434861 3 SUSCEPTIBLE 3.914274 3200.000000
10 78.57654553195339 79.13506661991167 2.062189474555055 6.63854265857795 2.062189474555055 6.63854265857795 3 SUSCEPTIBLE 2.716390 3200.000000
4 78.63919991021062 79.12141657625375 4.443948002643868 2.7467838756484904 4.443948002643868 2.7467838756484904 3 SUSCEPTIBLE 21.595864 3200.000000
9 78.65627581266658 79.20347843945387 2.9298226264859406 5.427066177288315 2.9298226264859406 5.427066177288315 3 SUSCEPTIBLE 4.846249 3200.000000
3 78.78957384138137 79.26532269001785 4.449636388207036 4.0208626273957755 4.449636388207036 4.0208626273957755 3 SUSCEPTIBLE 0.000000 3200.000000
8 78.84515076451338 79.43588038358632 2.965557574275739 4.0656933348749416 2.965557574275739 4.0656933348749416 3 SUSCEPTIBLE 7.302804 3200.000000
6 78.84712690015263 79.40418629098724 3.0761213583407994 1.378548356535704 3.0761213583407994 1.378548356535704 3 SUSCEPTIBLE 34.483234 3200.000000
7 78.87391834667051 79.4276045931633 2.8575303149475175 2.7278731065784405 2.8575303149475175 2.7278731065784405 3 SUSCEPTIBLE 6.351569 3200.000000
1 78.9151416234876 79.65266631155758 4.384146344741275 6.506334773278514 4.384146344741275 6.506334773278514 3 SUSCEPTIBLE 0.000000 3200.000000
2 78.99153270621416 79.41732783377716 4.439519454420747 5.281637910434861 4.439519454420747 5.281637910434861 3 SUSCEPTIBLE 3.965145 3200.000000
5 79.05629836194481 79.60234874884037 4.453954252306259 1.3385729316960309 4.453954252306259 1.3385729316960309 3 INFECTIOUS 0.000000 3200.000000
4 79.12141657625375 79.60363324229688 4.443948002643868 2.7467838756484904 4.443948002643868 2.7467838756484904 3 SUSCEPTIBLE 22.278298 3200.000000
10 79.13506661991167 79.69358770786995 2.062189474555055 6.63854265857795 2.062189474555055 6.63854265857795 3 SUSCEPTIBLE 2.716390 3200.000000
9 79.20347843945387 79.75068106624117 2.9298226264859406 5.427066177288315 2.9298226264859406 5.427066177288315 3 SUSCEPTIBLE 4.941747 3200.000000
3 79.26532269001785 79.74107153865434 4.449636388207036 4.0208626273957755 4.449636388207036 4.0208626273957755 3 SUSCEPTIBLE 0.000000 3200.000000
6 79.40418629098724 79.96124568182185 3.0761213583407994 1.378548356535704 3.0761213583407994 1.378548356535704 3 SUSCEPTIBLE 34.483234 3200.000000
2 79.41732783377716 79.84312296134017 4.439519454420747 5.281637910434861 4.439519454420747 5.281637910434861 3 SUSCEPTIBLE 4.015994 3200.000000
7 79.4276045931633 79.98129083965608 2.8575303149475175 2.7278731065784405 2.8575303149475175 2.7278731065784405 3 SUSCEPTIBLE 6.412280 3200.000000
8 79.43588038358632 80.02661000265927 2.965557574275739 4.0656933348749416 2.965557574275739 4.0656933348749416 3 SUSCEPTIBLE 7.302804 3200.000000
5 79.60234874884037 80.14839913573593 4.453954252306259 1.3385729316960309 4.453954252306259 1.3385729316960309 3 INFECTIOUS 0.000000 3200.000000
4 79.60363324229688 80.08584990834001 4.443948002643868 2.7467838756484904 4.443948002643868 2.7467838756484904 3 SUSCEPTIBLE 22.278298 3200.000000
1 79.65266631155758 80.39019099962756 4.384146344741275 6.506334773278514 4.384146344741275 6.506334773278514 3 SUSCEPTIBLE 0.000000 3200.000000
10 79.69358770786995 80.25210879582824 2.062189474555055 6.63854265857795 2.062189474555055 6.63854265857795 3 SUSCEPTIBLE 2.716390 3200.000000
3 79.74107153865434 80.21682038729082 4.449636388207036 4.0208626273957755 4.449636388207036 4.0208626273957755 3 SUSCEPTIBLE 0.000000 3200.000000
9 79.75068106624117 80.29788369302847 2.9298226264859406 5.427066177288315 2.9298226264859406 5.427066177288315 3 SUSCEPTIBLE 5.037202 3200.000000
2 79.84312296134017 80.26891808890318 4.439519454420747 5.281637910434861 4.439519454420747 5.281637910434861 3 SUSCEPTIBLE 4.066818 3200.000000
6 79.96124568182185 80.51830507265646 3.0761213583407994 1.378548356535704 3.0761213583407994 1.378548356535704 3 SUSCEPTIBLE 35.479899 3200.000000
7 79.98129083965608 80.53497708614887 2.8575303149475175 2.7278731065784405 2.8575303149475175 2.7278731065784405 3 SUSCEPTIBLE 6.412280 3200.000000
8 80.02661000265927 80.61733962173221 2.965557574275739 4.0656933348749416 2.965557574275739 4.0656933348749416 3 SUSCEPTIBLE 7.493668 3200.000000
4 80.08584990834001 80.56806657438314 4.443948002643868 2.7467838756484904 4.443948002643868 2.7467838756484904 3 SUSCEPTIBLE 22.278298 3200.000000
5 80.14839913573593 80.69444952263149 4.453954252306259 1.3385729316960309 4.453954252306259 1.3385729316960309 3 INFECTIOUS 0.000000 3200.000000
3 80.21682038729082 80.69256923592731 4.449636388207036 4.0208626273957755 4.449636388207036 4.0208626273957755 3 SUSCEPTIBLE 0.000000 3200.000000
10 80.25210879582824 80.81062988378652 2.062189474555055 6.63854265857795 2.062189474555055 6.63854265857795 3 SUSCEPTIBLE 2.716390 3200.000000
2 80.26891808890318 80.69471321646618 4.439519454420747 5.281637910434861 4.439519454420747 5.281637910434861 3 SUSCEPTIBLE 4.066818 3200.000000
9 80.29788369302847 80.84508631981576 2.9298226264859406 5.427066177288315 2.9298226264859406 5.427066177288315 3 SUSCEPTIBLE 5.132612 3200.000000
1 80.39019099962756 81.12771568769755 4.384146344741275 6.506334773278514 4.384146344741275 6.506334773278514 3 SUSCEPTIBLE 0.000000 3200.000000
6 80.51830507265646 81.07536446349107 3.0761213583407994 1.378548356535704 3.0761213583407994 1.378548356535704 3 SUSCEPTIBLE 37.471848 3200.000000
7 80.53497708614887 81.08866333264166 2.8575303149475175 2.7278731065784405 2.8575303149475175 2.7278731065784405 3 SUSCEPTIBLE 6.412280 3200.000000
4 80.56806657438314 81.05028324042627 4.443948002643868 2.7467838756484904 4.443948002643868 2.7467838756484904 3 SUSCEPTIBLE 22.278298 3200.000000
8 80.61733962173221 81.20806924080516 2.965557574275739 4.0656933348749416 2.965557574275739 4.0656933348749416 3 SUSCEPTIBLE 7.589034 3200.000000
3 80.69256923592731 81.1683180845638 4.449636388207036 4.0208626273957755 4.449636388207036 4.0208626273957755 3 SUSCEPTIBLE 0.000000 3200.000000
5 80.69444952263149 81.24049990952705 4.453954252306259 1.3385729316960309 4.453954252306259 1.3385729316960309 3 INFECTIOUS 0.000000 3200.000000
2 80.69471321646618 81.12050834402919 4.439519454420747 5.281637910434861 4.439519454420747 5.281637910434861 3 SUSCEPTIBLE 4.066818 3200.000000
10 80.81062988378652 81.3691509717448 2.062189474555055 6.63854265857795 2.062189474555055 6.63854265857795 3 SUSCEPTIBLE 2.716390 3200.000000
9 80.84508631981576 81.39228894660306 2.9298226264859406 5.427066177288315 2.9298226264859406 5.427066177288315 3 SUSCEPTIBLE 5.323300 3200.000000
4 81.05028324042627 81.5324999064694 4.443948002643868 2.7467838756484904 4.443948002643868 2.7467838756484904 3 SUSCEPTIBLE 22.278298 3200.000000
6 81.07536446349107 81.63242385432568 3.0761213583407994 1.378548356535704 3.0761213583407994 1.378548356535704 3 SUSCEPTIBLE 38.467132 3200.000000
7 81.08866333264166 81.64234957913445 2.8575303149475175 2.7278731065784405 2.8575303149475175 2.7278731065784405 3 SUSCEPTIBLE 6.412280 3200.000000
2 81.12050834402919 81.5463034715922 4.439519454420747 5.281637910434861 4.439519454420747 5.281637910434861 3 SUSCEPTIBLE 4.066818 3200.000000
1 81.12771568769755 81.86524037576753 4.384146344741275 6.506334773278514 4.384146344741275 6.506334773278514 3 SUSCEPTIBLE 0.000000 3200.000000
3 81.1683180845638 81.64406693320028 4.449636388207036 4.0208626273957755 4.449636388207036 4.0208626273957755 3 SUSCEPTIBLE 0.000000 3200.000000
8 81.20806924080516 81.7987988598781 2.965557574275739 4.0656933348749416 2.965557574275739 4.0656933348749416 3 SUSCEPTIBLE 7.779634 3200.000000
5 81.24049990952705 81.7865502964226 4.453954252306259 1.3385729316960309 4.453954252306259 1.3385729316960309 3 INFECTIOUS 0.000000 3200.000000
10 81.3691509717448 81.92767205970308 2.062189474555055 6.63854265857795 2.062189474555055 6.63854265857795 3 SUSCEPTIBLE 2.716390 3200.000000
9 81.39228894660306 81.93949157339036 2.9298226264859406 5.427066177288315 2.9298226264859406 5.427066177288315 3 SUSCEPTIBLE 5.323300 3200.000000
4 81.5324999064694 82.01471657251253 4.443948002643868 2.7467838756484904 4.443948002643868 2.7467838756484904 3 SUSCEPTIBLE 22.958841 3200.000000
2 81.5463034715922 81.9720985991552 4.439519454420747 5.281637910434861 4.439519454420747 5.281637910434861 3 SUSCEPTIBLE 4.066818 3200.000000
6 81.63242385432568 82.18948324516029 3.0761213583407994 1.378548356535704 3.0761213583407994 1.378548356535704 3 SUSCEPTIBLE 39.461957 3200.000000
7 81.64234957913445 82.19603582562723 2.8575303149475175 2.7278731065784405 2.8575303149475175 2.7278731065784405 3 SUSCEPTIBLE 6.472823 3200.000000
3 81.64406693320028 82.11981578183676 4.449636388207036 4.0208626273957755 4.449636388207036 4.0208626273957755 3 SUSCEPTIBLE 0.000000 3200.000000
5 81.7865502964226 82.33260068331816 4.453954252306259 1.3385729316960309 4.453954252306259 1.3385729316960309 3 INFECTIOUS 0.000000 3200.000000
8 81.7987988598781 82.38952847895105 2.965557574275739 4.0656933348749416 2.965557574275739 4.0656933348749416 3 SUSCEPTIBLE 7.779634 3200.000000
1 81.86524037576753 82.60276506383751 4.384146344741275 6.506334773278514 4.384146344741275 6.506334773278514 3 SUSCEPTIBLE 0.000000 3200.000000
10 81.92767205970308 82.48619314766137 2.062189474555055 6.63854265857795 2.062189474555055 6.63854265857795 3 SUSCEPTIBLE 2.716390 3200.000000
9 81.93949157339036 82.48669420017765 2.9298226264859406 5.427066177288315 2.9298226264859406 5.427066177288315 3 SUSCEPTIBLE 5.323300 3200.000000
2 81.9720985991552 82.39789372671821 4.439519454420747 5.281637910434861 4.439519454420747 5.281637910434861 3 SUSCEPTIBLE 4.066818 3200.000000
4 82.01471657251253 82.49693323855566 4.443948002643868 2.7467838756484904 4.443948002643868 2.7467838756484904 3 SUSCEPTIBLE 24.389252 3200.000000
3 82.11981578183676 82.59556463047325 4.449636388207036 4.0208626273957755 4.449636388207036 4.0208626273957755 3 SUSCEPTIBLE 0.000000 3200.000000
6 82.18948324516029 82.7465426359949 3.0761213583407994 1.378548356535704 3.0761213583407994 1.378548356535704 3 SUSCEPTIBLE 39.461957 3200.000000
7 82.19603582562723 82.74972207212002 2.8575303149475175 2.7278731065784405 2.8575303149475175 2.7278731065784405 3 SUSCEPTIBLE 6.533338 3200.000000
5 82.33260068331816 82.87865107021372 4.453954252306259 1.3385729316960309 4.453954252306259 1.3385729316960309 3 INFECTIOUS 0.000000 3200.000000
8 82.38952847895105 82.980258098024 2.965557574275739 4.0656933348749416 2.965557574275739 4.0656933348749416 3 SUSCEPTIBLE 7.779634 3200.000000
2 82.39789372671821 82.82368885428122 4.439519454420747 5.281637910434861 4.439519454420747 5.281637910434861 3 SUSCEPTIBLE 4.117502 3200.000000
10 82.48619314766137 83.04471423561965 2.062189474555055 6.63854265857795 2.062189474555055 6.63854265857795 3 SUSCEPTIBLE 2.716390 3200.000000
9 82.48669420017765 83.03389682696495 2.9298226264859406 5.427066177288315 2.9298226264859406 5.427066177288315 3 SUSCEPTIBLE 5.323300 3200.000000
4 82.49693323855566 82.97914990459878 4.443948002643868 2.7467838756484904 4.443948002643868 2.7467838756484904 3 SUSCEPTIBLE 25.139088 3200.000000
3 82.59556463047325 83.07131347910973 4.449636388207036 4.0208626273957755 4.449636388207036 4.0208626273957755 3 SUSCEPTIBLE 0.000000 3200.000000
1 82.60276506383751 83.34028975190749 4.384146344741275 6.506334773278514 4.384146344741275 6.506334773278514 3 SUSCEPTIBLE 0.000000 3200.000000
6 82.7465426359949 83.30360202682951 3.0761213583407994 1.378548356535704 3.0761213583407994 1.378548356535704 3 SUSCEPTIBLE 39.461957 3200.000000
7 82.74972207212002 83.30340831861281 2.8575303149475175 2.7278731065784405 2.8575303149475175 2.7278731065784405 3 SUSCEPTIBLE 6.593825 3200.000000
2 82.82368885428122 83.24948398184422 4.439519454420747 5.281637910434861 4.439519454420747 5.281637910434861 3 SUSCEPTIBLE 4.218800 3200.000000
5 82.87865107021372 83.42470145710928 4.453954252306259 1.3385729316960309 4.453954252306259 1.3385729316960309 3 INFECTIOUS 0.000000 3200.000000
4 82.97914990459878 83.46136657064191 4.443948002643868 2.7467838756484904 4.443948002643868 2.7467838756484904 3 SUSCEPTIBLE 25.888576 3200.000000
8 82.980258098024 83.57098771709694 2.965557574275739 4.0656933348749416 2.856910859176967 3.9801409012983506 3 SUSCEPTIBLE 7.779634 3200.000000
9 83.03389682696495 83.58109945375224 2.9298226264859406 5.427066177288315 2.9298226264859406 5.427066177288315 3 SUSCEPTIBLE 5.323300 3200.000000
10 83.04471423561965 83.60323532357793 2.062189474555055 6.63854265857795 2.062189474555055 6.63854265857795 3 SUSCEPTIBLE 2.716390 3200.000000
3 83.07131347910973 83.54706232774622 4.449636388207036 4.0208626273957755 4.449636388207036 4.0208626273957755 3 SUSCEPTIBLE 0.000000 3200.000000
2 83.24948398184422 83.67527910940723 4.439519454420747 5.281637910434861 4.439519454420747 5.281637910434861 3 SUSCEPTIBLE 4.269345 3200.000000
7 83.30340831861281 83.8570945651056 2.8575303149475175 2.7278731065784405 2.8575303149475175 2.7278731065784405 3 SUSCEPTIBLE 6.714716 3200.000000
6 83.30360202682951 83.86066141766412 3.0761213583407994 1.378548356535704 3.0761213583407994 1.378548356535704 3 SUSCEPTIBLE 39.461957 3200.000000
1 83.34028975190749 84.07781443997747 4.384146344741275 6.506334773278514 4.384146344741275 6.506334773278514 3 SUSCEPTIBLE 0.000000 3200.000000
5 83.42470145710928 83.97075184400484 4.453954252306259 1.3385729316960309 4.453954252306259 1.3385729316960309 3 INFECTIOUS 0.000000 3200.000000
4 83.46136657064191 83.94358323668504 4.443948002643868 2.7467838756484904 4.443948002643868 2.7467838756484904 3 SUSCEPTIBLE 25.888576 3200.000000
3 83.54706232774622 84.0228111763827 4.449636388207036 4.0208626273957755 4.449636388207036 4.0208626273957755 3 SUSCEPTIBLE 0.000000 3200.000000
8 83.57098771709694 84.16171733616989 2.856910859176967 3.9801409012983506 2.856910859176967 3.9801409012983506 3 SUSCEPTIBLE 7.779634 3200.000000
9 83.58109945375224 84.12830208053954 2.9298226264859406 5.427066177288315 2.9298226264859406 5.427066177288315 3 SUSCEPTIBLE 5.418232 3200.000000
10 83.60323532357793 84.16175641153622 2.062189474555055 6.63854265857795 2.062189474555055 6.63854265857795 3 SUSCEPTIBLE 2.716390 3200.000000
2 83.67527910940723 84.10107423697023 4.439519454420747 5.281637910434861 4.439519454420747 5.281637910434861 3 SUSCEPTIBLE 4.319866 3200.000000
7 83.8570945651056 84.41078081159839 2.8575303149475175 2.7278731065784405 2.8575303149475175 2.7278731065784405 3 SUSCEPTIBLE 6.714716 3200.000000
6 83.86066141766412 84.41772080849873 3.0761213583407994 1.378548356535704 3.0761213583407994 1.378548356535704 3 SUSCEPTIBLE 40.524164 3200.000000
4 83.94358323668504 84.42579990272817 4.443948002643868 2.7467838756484904 4.443948002643868 2.7467838756484904 3 SUSCEPTIBLE 25.888576 3200.000000
5 83.97075184400484 84.5168022309004 4.453954252306259 1.3385729316960309 4.453954252306259 1.3385729316960309 3 INFECTIOUS 0.000000 3200.000000
3 84.0228111763827 84.49856002501919 4.449636388207036 4.0208626273957755 4.449636388207036 4.0208626273957755 3 SUSCEPTIBLE 0.000000 3200.000000
1 84.07781443997747 84.81533912804746 4.384146344741275 6.506334773278514 4.384146344741275 6.506334773278514 3 SUSCEPTIBLE 0.000000 3200.000000
2 84.10107423697023 84.52686936453324 4.439519454420747 5.281637910434861 4.439519454420747 5.281637910434861 3 SUSCEPTIBLE 4.319866 3200.000000
9 84.12830208053954 84.67550470732684 2.9298226264859406 5.427066177288315 2.9298226264859406 5.427066177288315 3 SUSCEPTIBLE 5.607963 3200.000000
8 84.16171733616989 84.75244695524283 2.856910859176967 3.9801409012983506 2.856910859176967 3.9801409012983506 3 SUSCEPTIBLE 7.969366 3200.000000
10 84.16175641153622 84.7202774994945 2.062189474555055 6.63854265857795 2.062189474555055 6.63854265857795 3 SUSCEPTIBLE 2.716390 3200.000000
7 84.41078081159839 84.96446705809117 2.8575303149475175 2.7278731065784405 2.8575303149475175 2.7278731065784405 3 SUSCEPTIBLE 6.714716 3200.000000
6 84.41772080849873 84.97478019933334 3.0761213583407994 1.378548356535704 3.0761213583407994 1.378548356535704 3 SUSCEPTIBLE 42.647106 3200.000000
4 84.42579990272817 84.9080165687713 4.443948002643868 2.7467838756484904 4.443948002643868 2.7467838756484904 3 SUSCEPTIBLE 25.888576 3200.000000
3 84.49856002501919 84.97430887365567 4.449636388207036 4.0208626273957755 4.449636388207036 4.0208626273957755 3 SUSCEPTIBLE 0.000000 3200.000000
5 84.5168022309004 85.06285261779595 4.453954252306259 1.3385729316960309 4.453954252306259 1.3385729316960309 3 INFECTIOUS 0.000000 3200.000000
2 84.52686936453324 84.95266449209625 4.439519454420747 5.281637910434861 4.439519454420747 5.281637910434861 3 SUSCEPTIBLE 4.319866 3200.000000
9 84.67550470732684 85.22270733411413 2.9298226264859406 5.427066177288315 2.9298226264859406 5.427066177288315 3 SUSCEPTIBLE 5.702763 3200.000000
10 84.7202774994945 85.27879858745278 2.062189474555055 6.63854265857795 2.062189474555055 6.63854265857795 3 SUSCEPTIBLE 2.716390 3200.000000
8 84.75244695524283 85.34317657431578 2.856910859176967 3.9801409012983506 2.856910859176967 3.9801409012983506 3 SUSCEPTIBLE 8.064166 3200.000000
1 84.81533912804746 85.55286381611744 4.384146344741275 6.506334773278514 4.384146344741275 6.506334773278514 3 SUSCEPTIBLE 0.000000 3200.000000
4 84.9080165687713 85.39023323481443 4.443948002643868 2.7467838756484904 4.443948002643868 2.7467838756484904 3 SUSCEPTIBLE 25.888576 3200.000000
2 84.95266449209625 85.37845961965925 4.439519454420747 5.281637910434861 4.439519454420747 5.281637910434861 3 SUSCEPTIBLE 4.319866 3200.000000
7 84.96446705809117 85.51815330458396 2.8575303149475175 2.7278731065784405 2.8575303149475175 2.7278731065784405 3 SUSCEPTIBLE 6.714716 3200.000000
3 84.97430887365567 85.45005772229216 4.449636388207036 4.0208626273957755 4.449636388207036 4.0208626273957755 3 SUSCEPTIBLE 0.000000 3200.000000
6 84.97478019933334 85.53183959016795 3.0761213583407994 1.378548356535704 3.0761213583407994 1.378548356535704 3 SUSCEPTIBLE 43.707841 3200.000000
5 85.06285261779595 85.60890300469151 4.453954252306259 1.3385729316960309 4.453954252306259 1.3385729316960309 3 INFECTIOUS 0.000000 3200.000000
9 85.22270733411413 85.76990996090143 2.9298226264859406 5.427066177288315 2.9298226264859406 5.427066177288315 3 SUSCEPTIBLE 5.797520 3200.000000
10 85.27879858745278 85.83731967541107 2.062189474555055 6.63854265857795 2.062189474555055 6.63854265857795 3 SUSCEPTIBLE 2.716390 3200.000000
8 85.34317657431578 85.93390619338872 2.856910859176967 3.9801409012983506 2.856910859176967 3.9801409012983506 3 SUSCEPTIBLE 8.253635 3200.000000
2 85.37845961965925 85.80425474722226 4.439519454420747 5.281637910434861 4.439519454420747 5.281637910434861 3 SUSCEPTIBLE 4.319866 3200.000000
4 85.39023323481443 85.87244990085756 4.443948002643868 2.7467838756484904 4.443948002643868 2.7467838756484904 3 SUSCEPTIBLE 26.635990 3200.000000
3 85.45005772229216 85.92580657092864 4.449636388207036 4.0208626273957755 4.449636388207036 4.0208626273957755 3 SUSCEPTIBLE 0.000000 3200.000000
7 85.51815330458396 86.07183955107675 2.8575303149475175 2.7278731065784405 2.8575303149475175 2.7278731065784405 3 SUSCEPTIBLE 6.714716 3200.000000
6 85.53183959016795 86.08889898100256 3.0761213583407994 1.378548356535704 3.0761213583407994 1.378548356535704 3 SUSCEPTIBLE 44.768086 3200.000000
1 85.55286381611744 86.29038850418742 4.384146344741275 6.506334773278514 4.384146344741275 6.506334773278514 3 SUSCEPTIBLE 0.000000 3200.000000
5 85.60890300469151 86.15495339158707 4.453954252306259 1.3385729316960309 4.453954252306259 1.3385729316960309 3 INFECTIOUS 0.000000 3200.000000
9 85.76990996090143 86.31711258768873 2.9298226264859406 5.427066177288315 2.9298226264859406 5.427066177288315 3 SUSCEPTIBLE 5.797520 3200.000000
2 85.80425474722226 86.23004987478527 4.439519454420747 5.281637910434861 4.439519454420747 5.281637910434861 3 SUSCEPTIBLE 4.319866 3200.000000
10 85.83731967541107 86.39584076336935 2.062189474555055 6.63854265857795 2.062189474555055 6.63854265857795 3 SUSCEPTIBLE 2.716390 3200.000000
4 85.87244990085756 86.35466656690069 4.443948002643868 2.7467838756484904 4.443948002643868 2.7467838756484904 3 SUSCEPTIBLE 27.383058 3200.000000
3 85.92580657092864 86.40155541956513 4.449636388207036 4.0208626273957755 4.449636388207036 4.0208626273957755 3 SUSCEPTIBLE 0.000000 3200.000000
8 85.93390619338872 86.52463581246167 2.856910859176967 3.9801409012983506 2.856910859176967 3.9801409012983506 3 SUSCEPTIBLE 8.253635 3200.000000
7 86.07183955107675 86.62552579756954 2.8575303149475175 2.7278731065784405 2.8575303149475175 2.7278731065784405 3 SUSCEPTIBLE 6.835216 3200.000000
6 86.08889898100256 86.64595837183717 3.0761213583407994 1.378548356535704 3.0761213583407994 1.378548356535704 3 SUSCEPTIBLE 44.768086 3200.000000
5 86.15495339158707 86.70100377848263 4.453954252306259 1.3385729316960309 4.453954252306259 1.3385729316960309 3 INFECTIOUS 0.000000 3200.000000
2 86.23004987478527 86.65584500234827 4.439519454420747 5.281637910434861 4.439519454420747 5.281637910434861 3 SUSCEPTIBLE 4.370247 3200.000000
1 86.29038850418742 87.0279131922574 4.384146344741275 6.506334773278514 4.384146344741275 6.506334773278514 3 SUSCEPTIBLE 0.000000 3200.000000
9 86.31711258768873 86.86431521447602 2.9298226264859406 5.427066177288315 2.9298226264859406 5.427066177288315 3 SUSCEPTIBLE 5.797520 3200.000000
4 86.35466656690069 86.83688323294382 4.443948002643868 2.7467838756484904 4.443948002643868 2.7467838756484904 3 SUSCEPTIBLE 28.200048 3200.000000
10 86.39584076336935 86.95436185132763 2.062189474555055 6.63854265857795 2.062189474555055 6.63854265857795 3 SUSCEPTIBLE 2.716390 3200.000000
3 86.40155541956513 86.87730426820161 4.449636388207036 4.0208626273957755 4.449636388207036 4.0208626273957755 3 SUSCEPTIBLE 0.000000 3200.000000
8 86.52463581246167 87.11536543153461 2.856910859176967 3.9801409012983506 2.93738629184773 4.04835503585348 3 SUSCEPTIBLE 8.253635 3200.000000
7 86.62552579756954 87.17921204406233 2.8575303149475175 2.7278731065784405 2.8575303149475175 2.7278731065784405 3 SUSCEPTIBLE 6.895424 3200.000000
6 86.64595837183717 87.20301776267178 3.0761213583407994 1.378548356535704 3.0761213583407994 1.378548356535704 3 SUSCEPTIBLE 44.768086 3200.000000
2 86.65584500234827 87.08164012991128 4.439519454420747 5.281637910434861 4.439519454420747 5.281637910434861 3 SUSCEPTIBLE 4.420605 3200.000000
5 86.70100377848263 87.24705416537819 4.453954252306259 1.3385729316960309 4.453954252306259 1.3385729316960309 3 INFECTIOUS 0.000000 3200.000000
4 86.83688323294382 87.31909989898695 4.443948002643868 2.7467838756484904 4.443948002643868 2.7467838756484904 3 SUSCEPTIBLE 29.832895 3200.000000
9 86.86431521447602 87.41151784126332 2.9298226264859406 5.427066177288315 2.9298226264859406 5.427066177288315 3 SUSCEPTIBLE 5.797520 3200.000000
3 86.87730426820161 87.3530531168381 4.449636388207036 4.0208626273957755 4.449636388207036 4.0208626273957755 3 SUSCEPTIBLE 0.000000 3200.000000
10 86.95436185132763 87.51288293928592 2.062189474555055 6.63854265857795 2.062189474555055 6.63854265857795 3 SUSCEPTIBLE 2.716390 3200.000000
1 87.0279131922574 87.76543788032738 4.384146344741275 6.506334773278514 4.384146344741275 6.506334773278514 3 SUSCEPTIBLE 0.000000 3200.000000
2 87.08164012991128 87.50743525747428 4.439519454420747 5.281637910434861 4.439519454420747 5.281637910434861 3 SUSCEPTIBLE 4.470887 3200.000000
8 87.11536543153461 87.70609505060756 2.93738629184773 4.04835503585348 2.93738629184773 4.04835503585348 3 SUSCEPTIBLE 8.253635 3200.000000
7 87.17921204406233 87.73289829055511 2.8575303149475175 2.7278731065784405 2.8575303149475175 2.7278731065784405 3 SUSCEPTIBLE 6.955605 3200.000000
6 87.20301776267178 87.76007715350639 3.0761213583407994 1.378548356535704 3.0761213583407994 1.378548356535704 3 SUSCEPTIBLE 44.768086 3200.000000
5 87.24705416537819 87.79310455227375 4.453954252306259 1.3385729316960309 4.453954252306259 1.3385729316960309 3 INFECTIOUS 0.000000 3200.000000
4 87.31909989898695 87.80131656503008 4.443948002643868 2.7467838756484904 4.443948002643868 2.7467838756484904 3 SUSCEPTIBLE 29.832895 3200.000000
3 87.3530531168381 87.82880196547458 4.449636388207036 4.0208626273957755 4.449636388207036 4.0208626273957755 3 SUSCEPTIBLE 0.000000 3200.000000
9 87.41151784126332 87.95872046805061 2.9298226264859406 5.427066177288315 2.9298226264859406 5.427066177288315 3 SUSCEPTIBLE 5.891918 3200.000000
2 87.50743525747428 87.93323038503729 4.439519454420747 5.281637910434861 4.439519454420747 5.281637910434861 3 SUSCEPTIBLE 4.521146 3200.000000
10 87.51288293928592 88.0714040272442 2.062189474555055 6.63854265857795 2.170033823356307 6.57637117497627 3 SUSCEPTIBLE 2.716390 3200.000000
8 87.70609505060756 88.2968246696805 2.93738629184773 4.04835503585348 2.93738629184773 4.04835503585348 3 SUSCEPTIBLE 8.347989 3200.000000
7 87.73289829055511 88.2865845370479 2.8575303149475175 2.7278731065784405 2.8575303149475175 2.7278731065784405 3 SUSCEPTIBLE 7.015758 3200.000000
6 87.76007715350639 88.317136544341 3.0761213583407994 1.378548356535704 3.0761213583407994 1.378548356535704 3 SUSCEPTIBLE 45.895533 3200.000000
1 87.76543788032738 88.50296256839736 4.384146344741275 6.506334773278514 4.384146344741275 6.506334773278514 3 SUSCEPTIBLE 0.000000 3200.000000
5 87.79310455227375 88.3391549391693 4.453954252306259 1.3385729316960309 4.453954252306259 1.3385729316960309 3 INFECTIOUS 0.000000 3200.000000
4 87.80131656503008 88.2835332310732 4.443948002643868 2.7467838756484904 4.443948002643868 2.7467838756484904 3 SUSCEPTIBLE 29.832895 3200.000000
3 87.82880196547458 88.30455081411107 4.449636388207036 4.0208626273957755 4.449636388207036 4.0208626273957755 3 SUSCEPTIBLE 0.000000 3200.000000
2 87.93323038503729 88.3590255126003 4.439519454420747 5.281637910434861 4.439519454420747 5.281637910434861 3 SUSCEPTIBLE 4.571382 3200.000000
9 87.95872046805061 88.50592309483791 2.9298226264859406 5.427066177288315 2.9298226264859406 5.427066177288315 3 SUSCEPTIBLE 5.986272 3200.000000
10 88.0714040272442 88.62992511520248 2.170033823356307 6.57637117497627 2.170033823356307 6.57637117497627 3 SUSCEPTIBLE 2.716390 3200.000000
4 88.2835332310732 88.76574989711634 4.443948002643868 2.7467838756484904 4.443948002643868 2.7467838756484904 3 SUSCEPTIBLE 29.832895 3200.000000
7 88.2865845370479 88.84027078354069 2.8575303149475175 2.7278731065784405 2.8575303149475175 2.7278731065784405 3 SUSCEPTIBLE 7.015758 3200.000000
8 88.2968246696805 88.88755428875345 2.93738629184773 4.04835503585348 2.93738629184773 4.04835503585348 3 SUSCEPTIBLE 8.442300 3200.000000
3 88.30455081411107 88.78029966274755 4.449636388207036 4.0208626273957755 4.449636388207036 4.0208626273957755 3 SUSCEPTIBLE 0.000000 3200.000000
6 88.317136544341 88.8741959351756 3.0761213583407994 1.378548356535704 3.0761213583407994 1.378548356535704 3 SUSCEPTIBLE 47.022459 3200.000000
5 88.3391549391693 88.88520532606486 4.453954252306259 1.3385729316960309 4.453954252306259 1.3385729316960309 3 INFECTIOUS 0.000000 3200.000000
2 88.3590255126003 88.7848206401633 4.439519454420747 5.281637910434861 4.439519454420747 5.281637910434861 3 SUSCEPTIBLE 4.571382 3200.000000
1 88.50296256839736 89.24048725646735 4.384146344741275 6.506334773278514 4.384146344741275 6.506334773278514 3 SUSCEPTIBLE 0.000000 3200.000000
9 88.50592309483791 89.05312572162521 2.9298226264859406 5.427066177288315 2.9298226264859406 5.427066177288315 3 SUSCEPTIBLE 6.174850 3200.000000
10 88.62992511520248 89.18844620316077 2.170033823356307 6.57637117497627 2.170033823356307 6.57637117497627 3 SUSCEPTIBLE 2.716390 3200.000000
4 88.76574989711634 89.24796656315947 4.443948002643868 2.7467838756484904 4.443948002643868 2.7467838756484904 3 SUSCEPTIBLE 29.832895 3200.000000
3 88.78029966274755 89.25604851138404 4.449636388207036 4.0208626273957755 4.449636388207036 4.0208626273957755 3 SUSCEPTIBLE 0.000000 3200.000000
2 88.7848206401633 89.21061576772631 4.439519454420747 5.281637910434861 4.439519454420747 5.281637910434861 3 SUSCEPTIBLE 4.571382 3200.000000
7 88.84027078354069 89.39395703003348 2.8575303149475175 2.7278731065784405 2.8575303149475175 2.7278731065784405 3 SUSCEPTIBLE 7.015758 3200.000000
6 88.8741959351756 89.43125532601022 3.0761213583407994 1.378548356535704 3.0761213583407994 1.378548356535704 3 SUSCEPTIBLE 49.274748 3200.000000
5 88.88520532606486 89.43125571296042 4.453954252306259 1.3385729316960309 4.453954252306259 1.3385729316960309 3 INFECTIOUS 0.000000 3200.000000
8 88.88755428875345 89.4782839078264 2.93738629184773 4.04835503585348 2.93738629184773 4.04835503585348 3 SUSCEPTIBLE 8.630791 3200.000000
9 89.05312572162521 89.6003283484125 2.9298226264859406 5.427066177288315 2.9298226264859406 5.427066177288315 3 SUSCEPTIBLE 6.269073 3200.000000
10 89.18844620316077 89.74696729111905 2.170033823356307 6.57637117497627 2.170033823356307 6.57637117497627 3 SUSCEPTIBLE 2.716390 3200.000000
2 89.21061576772631 89.63641089528932 4.439519454420747 5.281637910434861 4.439519454420747 5.281637910434861 3 SUSCEPTIBLE 4.571382 3200.000000
1 89.24048725646735 89.97801194453733 4.384146344741275 6.506334773278514 4.384146344741275 6.506334773278514 3 SUSCEPTIBLE 0.000000 3200.000000
4 89.24796656315947 89.7301832292026 4.443948002643868 2.7467838756484904 4.443948002643868 2.7467838756484904 3 SUSCEPTIBLE 30.646870 3200.000000
3 89.25604851138404 89.73179736002052 4.449636388207036 4.0208626273957755 4.449636388207036 4.0208626273957755 3 SUSCEPTIBLE 0.000000 3200.000000
7 89.39395703003348 89.94764327652626 2.8575303149475175 2.7278731065784405 2.8575303149475175 2.7278731065784405 3 SUSCEPTIBLE 7.015758 3200.000000
6 89.43125532601022 89.98831471684483 3.0761213583407994 1.378548356535704 3.0761213583407994 1.378548356535704 3 SUSCEPTIBLE 50.400113 3200.000000
5 89.43125571296042 89.97730609985598 4.453954252306259 1.3385729316960309 4.453954252306259 1.3385729316960309 3 INFECTIOUS 0.000000 3200.000000
8 89.4782839078264 90.06901352689934 2.93738629184773 4.04835503585348 2.93738629184773 4.04835503585348 3 SUSCEPTIBLE 8.724971 3200.000000
9 89.6003283484125 90.1475309751998 2.9298226264859406 5.427066177288315 2.9298226264859406 5.427066177288315 3 SUSCEPTIBLE 6.269073 3200.000000
2 89.63641089528932 90.06220602285232 4.439519454420747 5.281637910434861 4.439519454420747 5.281637910434861 3 SUSCEPTIBLE 4.571382 3200.000000
4 89.7301832292026 90.21239989524572 4.443948002643868 2.7467838756484904 4.443948002643868 2.7467838756484904 3 SUSCEPTIBLE 31.460469 3200.000000
3 89.73179736002052 90.207546208657 4.449636388207036 4.0208626273957755 4.449636388207036 4.0208626273957755 3 SUSCEPTIBLE 0.000000 3200.000000
10 89.74696729111905 90.30548837907733 2.170033823356307 6.57637117497627 2.170033823356307 6.57637117497627 3 SUSCEPTIBLE 2.716390 3200.000000
7 89.94764327652626 90.50132952301905 2.8575303149475175 2.7278731065784405 2.8575303149475175 2.7278731065784405 3 SUSCEPTIBLE 7.075744 3200.000000
5 89.97730609985598 90.52335648675154 4.453954252306259 1.3385729316960309 4.453954252306259 1.3385729316960309 3 INFECTIOUS 0.000000 3200.000000
1 89.97801194453733 90.71553663260731 4.384146344741275 6.506334773278514 4.384146344741275 6.506334773278514 3 SUSCEPTIBLE 0.000000 3200.000000
6 89.98831471684483 90.54537410767944 3.0761213583407994 1.378548356535704 3.0761213583407994 1.378548356535704 3 SUSCEPTIBLE 50.400113 3200.000000
2 90.06220602285232 90.48800115041533 4.439519454420747 5.281637910434861 4.439519454420747 5.281637910434861 3 SUSCEPTIBLE 4.621478 3200.000000
8 90.06901352689934 90.65974314597229 2.93738629184773 4.04835503585348 2.93738629184773 4.04835503585348 3 SUSCEPTIBLE 8.724971 3200.000000
9 90.1475309751998 90.6947336019871 2.9298226264859406 5.427066177288315 2.9298226264859406 5.427066177288315 3 SUSCEPTIBLE 6.269073 3200.000000
3 90.207546208657 90.68329505729349 4.449636388207036 4.0208626273957755 4.449636388207036 4.0208626273957755 3 SUSCEPTIBLE 0.000000 3200.000000
4 90.21239989524572 90.69461656128885 4.443948002643868 2.7467838756484904 4.443948002643868 2.7467838756484904 3 SUSCEPTIBLE 32.343958 3200.000000
10 90.30548837907733 90.86400946703561 2.170033823356307 6.57637117497627 2.170033823356307 6.57637117497627 3 SUSCEPTIBLE 2.716390 3200.000000
2 90.48800115041533 90.91379627797834 4.439519454420747 5.281637910434861 4.439519454420747 5.281637910434861 3 SUSCEPTIBLE 4.671551 3200.000000
7 90.50132952301905 91.05501576951184 2.8575303149475175 2.7278731065784405 2.8575303149475175 2.7278731065784405 3 SUSCEPTIBLE 7.195633 3200.000000
5 90.52335648675154 91.0694068736471 4.453954252306259 1.3385729316960309 4.453954252306259 1.3385729316960309 3 INFECTIOUS 0.000000 3200.000000
6 90.54537410767944 91.10243349851405 3.0761213583407994 1.378548356535704 3.0761213583407994 1.378548356535704 3 SUSCEPTIBLE 50.400113 3200.000000
8 90.65974314597229 91.25047276504523 2.93738629184773 4.04835503585348 2.93738629184773 4.04835503585348 3 SUSCEPTIBLE 8.724971 3200.000000
3 90.68329505729349 91.15904390592998 4.449636388207036 4.0208626273957755 4.449636388207036 4.0208626273957755 3 SUSCEPTIBLE 0.000000 3200.000000
4 90.69461656128885 91.17683322733198 4.443948002643868 2.7467838756484904 4.443948002643868 2.7467838756484904 3 SUSCEPTIBLE 33.227040 3200.000000
9 90.6947336019871 91.24193622877439 2.9298226264859406 5.427066177288315 2.9298226264859406 5.427066177288315 3 SUSCEPTIBLE 6.269073 3200.000000
1 90.71553663260731 91.45306132067729 4.384146344741275 6.506334773278514 4.384146344741275 6.506334773278514 3 SUSCEPTIBLE 0.000000 3200.000000
10 90.86400946703561 91.4225305549939 2.170033823356307 6.57637117497627 2.170033823356307 6.57637117497627 3 SUSCEPTIBLE 2.716390 3200.000000
2 90.91379627797834 91.33959140554134 4.439519454420747 5.281637910434861 4.439519454420747 5.281637910434861 3 SUSCEPTIBLE 4.721602 3200.000000
7 91.05501576951184 91.60870201600463 2.8575303149475175 2.7278731065784405 2.8575303149475175 2.7278731065784405 3 SUSCEPTIBLE 7.255536 3200.000000
5 91.0694068736471 91.61545726054266 4.453954252306259 1.3385729316960309 4.453954252306259 1.3385729316960309 3 INFECTIOUS 0.000000 3200.000000
6 91.10243349851405 91.65949288934866 3.0761213583407994 1.378548356535704 3.0761213583407994 1.378548356535704 3 SUSCEPTIBLE 50.400113 3200.000000
3 91.15904390592998 91.63479275456646 4.449636388207036 4.0208626273957755 4.449636388207036 4.0208626273957755 3 SUSCEPTIBLE 0.000000 3200.000000
4 91.17683322733198 91.65904989337511 4.443948002643868 2.7467838756484904 4.443948002643868 2.7467838756484904 3 SUSCEPTIBLE 34.109713 3200.000000
9 91.24193622877439 91.78913885556169 2.9298226264859406 5.427066177288315 2.9298226264859406 5.427066177288315 3 SUSCEPTIBLE 6.363036 3200.000000
8 91.25047276504523 91.84120238411818 2.93738629184773 4.04835503585348 2.93738629184773 4.04835503585348 3 SUSCEPTIBLE 8.724971 3200.000000
2 91.33959140554134 91.76538653310435 4.439519454420747 5.281637910434861 4.439519454420747 5.281637910434861 3 SUSCEPTIBLE 4.771629 3200.000000
10 91.4225305549939 91.98105164295218 2.170033823356307 6.57637117497627 2.170033823356307 6.57637117497627 3 SUSCEPTIBLE 2.716390 3200.000000
1 91.45306132067729 92.19058600874727 4.384146344741275 6.506334773278514 4.384146344741275 6.506334773278514 3 SUSCEPTIBLE 0.000000 3200.000000
7 91.60870201600463 92.16238826249742 2.8575303149475175 2.7278731065784405 2.8575303149475175 2.7278731065784405 3 SUSCEPTIBLE 7.315412 3200.000000
5 91.61545726054266 92.16150764743821 4.453954252306259 1.3385729316960309 4.453954252306259 1.3385729316960309 3 INFECTIOUS 0.000000 3200.000000
3 91.63479275456646 92.11054160320295 4.449636388207036 4.0208626273957755 4.449636388207036 4.0208626273957755 3 SUSCEPTIBLE 0.000000 3200.000000
4 91.65904989337511 92.14126655941824 4.443948002643868 2.7467838756484904 4.443948002643868 2.7467838756484904 3 SUSCEPTIBLE 34.109713 3200.000000
6 91.65949288934866 92.21655228018327 3.0761213583407994 1.378548356535704 3.0761213583407994 1.378548356535704 3 SUSCEPTIBLE 51.592498 3200.000000
2 91.76538653310435 92.19118166066735 4.439519454420747 5.281637910434861 4.439519454420747 5.281637910434861 3 SUSCEPTIBLE 4.821633 3200.000000
9 91.78913885556169 92.33634148234898 2.9298226264859406 5.427066177288315 2.9298226264859406 5.427066177288315 3 SUSCEPTIBLE 6.456955 3200.000000
8 91.84120238411818 92.43193200319112 2.93738629184773 4.04835503585348 2.93738629184773 4.04835503585348 3 SUSCEPTIBLE 8.818890 3200.000000
10 91.98105164295218 92.53957273091046 2.170033823356307 6.57637117497627 2.170033823356307 6.57637117497627 3 SUSCEPTIBLE 2.716390 3200.000000
3 92.11054160320295 92.58629045183943 4.449636388207036 4.0208626273957755 4.449636388207036 4.0208626273957755 3 SUSCEPTIBLE 0.000000 3200.000000
4 92.14126655941824 92.62348322546137 4.443948002643868 2.7467838756484904 4.443948002643868 2.7467838756484904 3 SUSCEPTIBLE 34.109713 3200.000000
5 92.16150764743821 92.70755803433377 4.453954252306259 1.3385729316960309 4.453954252306259 1.3385729316960309 3 INFECTIOUS 0.000000 3200.000000
7 92.16238826249742 92.7160745089902 2.8575303149475175 2.7278731065784405 2.8575303149475175 2.7278731065784405 3 SUSCEPTIBLE 7.315412 3200.000000
1 92.19058600874727 92.92811069681726 4.384146344741275 6.506334773278514 4.384146344741275 6.506334773278514 3 SUSCEPTIBLE 0.000000 3200.000000
2 92.19118166066735 92.61697678823036 4.439519454420747 5.281637910434861 4.439519454420747 5.281637910434861 3 SUSCEPTIBLE 4.821633 3200.000000
6 92.21655228018327 92.77361167101787 3.0761213583407994 1.378548356535704 3.0761213583407994 1.378548356535704 3 SUSCEPTIBLE 52.784333 3200.000000
9 92.33634148234898 92.88354410913628 2.9298226264859406 5.427066177288315 2.9298226264859406 5.427066177288315 3 SUSCEPTIBLE 6.550831 3200.000000
8 92.43193200319112 93.02266162226407 2.93738629184773 4.04835503585348 2.93738629184773 4.04835503585348 3 SUSCEPTIBLE 9.006598 3200.000000
10 92.53957273091046 93.09809381886875 2.170033823356307 6.57637117497627 2.170033823356307 6.57637117497627 3 SUSCEPTIBLE 2.716390 3200.000000
3 92.58629045183943 93.06203930047592 4.449636388207036 4.0208626273957755 4.449636388207036 4.0208626273957755 3 SUSCEPTIBLE 0.000000 3200.000000
2 92.61697678823036 93.04277191579337 4.439519454420747 5.281637910434861 4.439519454420747 5.281637910434861 3 SUSCEPTIBLE 4.821633 3200.000000
4 92.62348322546137 93.1056998915045 4.443948002643868 2.7467838756484904 4.443948002643868 2.7467838756484904 3 SUSCEPTIBLE 34.109713 3200.000000
5 92.70755803433377 93.25360842122933 4.453954252306259 1.3385729316960309 4.453954252306259 1.3385729316960309 3 INFECTIOUS 0.000000 3200.000000
7 92.7160745089902 93.26976075548299 2.8575303149475175 2.7278731065784405 2.8575303149475175 2.7278731065784405 3 SUSCEPTIBLE 7.315412 3200.000000
6 92.77361167101787 93.33067106185248 3.0761213583407994 1.378548356535704 3.0761213583407994 1.378548356535704 3 SUSCEPTIBLE 53.975617 3200.000000
9 92.88354410913628 93.43074673592358 2.9298226264859406 5.427066177288315 2.9298226264859406 5.427066177288315 3 SUSCEPTIBLE 6.738453 3200.000000
1 92.92811069681726 93.66563538488724 4.384146344741275 6.506334773278514 4.384146344741275 6.506334773278514 3 SUSCEPTIBLE 0.000000 3200.000000
8 93.02266162226407 93.61339124133701 2.93738629184773 4.04835503585348 2.93738629184773 4.04835503585348 3 SUSCEPTIBLE 9.100388 3200.000000
2 93.04277191579337 93.46856704335637 4.439519454420747 5.281637910434861 4.439519454420747 5.281637910434861 3 SUSCEPTIBLE 4.821633 3200.000000
3 93.06203930047592 93.5377881491124 4.449636388207036 4.0208626273957755 4.449636388207036 4.0208626273957755 3 SUSCEPTIBLE 0.000000 3200.000000
10 93.09809381886875 93.65661490682703 2.170033823356307 6.57637117497627 2.170033823356307 6.57637117497627 3 SUSCEPTIBLE 2.716390 3200.000000
4 93.1056998915045 93.58791655754763 4.443948002643868 2.7467838756484904 4.443948002643868 2.7467838756484904 3 SUSCEPTIBLE 34.109713 3200.000000
5 93.25360842122933 93.79965880812489 4.453954252306259 1.3385729316960309 4.453954252306259 1.3385729316960309 3 INFECTIOUS 0.000000 3200.000000
7 93.26976075548299 93.82344700197578 2.8575303149475175 2.7278731065784405 2.8575303149475175 2.7278731065784405 3 SUSCEPTIBLE 7.315412 3200.000000
6 93.33067106185248 93.8877304526871 3.0761213583407994 1.378548356535704 3.0761213583407994 1.378548356535704 3 SUSCEPTIBLE 56.356534 3200.000000
9 93.43074673592358 93.97794936271087 2.9298226264859406 5.427066177288315 2.9298226264859406 5.427066177288315 3 SUSCEPTIBLE 6.738453 3200.000000
2 93.46856704335637 93.89436217091938 4.439519454420747 5.281637910434861 4.439519454420747 5.281637910434861 3 SUSCEPTIBLE 4.821633 3200.000000
3 93.5377881491124 94.01353699774889 4.449636388207036 4.0208626273957755 4.449636388207036 4.0208626273957755 3 SUSCEPTIBLE 0.000000 3200.000000
4 93.58791655754763 94.07013322359076 4.443948002643868 2.7467838756484904 4.443948002643868 2.7467838756484904 3 SUSCEPTIBLE 34.989943 3200.000000
8 93.61339124133701 94.20412086040996 2.93738629184773 4.04835503585348 2.93738629184773 4.04835503585348 3 SUSCEPTIBLE 9.194134 3200.000000
10 93.65661490682703 94.21513599478531 2.170033823356307 6.57637117497627 2.170033823356307 6.57637117497627 3 SUSCEPTIBLE 2.716390 3200.000000
1 93.66563538488724 94.40316007295722 4.384146344741275 6.506334773278514 4.384146344741275 6.506334773278514 3 SUSCEPTIBLE 0.000000 3200.000000
5 93.79965880812489 94.34570919502045 4.453954252306259 1.3385729316960309 4.453954252306259 1.3385729316960309 3 INFECTIOUS 0.000000 3200.000000
7 93.82344700197578 94.37713324846857 2.8575303149475175 2.7278731065784405 2.8575303149475175 2.7278731065784405 3 SUSCEPTIBLE 7.375121 3200.000000
6 93.8877304526871 94.4447898435217 3.0761213583407994 1.378548356535704 3.0761213583407994 1.378548356535704 3 SUSCEPTIBLE 56.356534 3200.000000
2 93.89436217091938 94.32015729848239 4.439519454420747 5.281637910434861 4.439519454420747 5.281637910434861 3 SUSCEPTIBLE 4.821633 3200.000000
9 93.97794936271087 94.52515198949817 2.9298226264859406 5.427066177288315 2.9298226264859406 5.427066177288315 3 SUSCEPTIBLE 6.738453 3200.000000
3 94.01353699774889 94.48928584638537 4.449636388207036 4.0208626273957755 4.449636388207036 4.0208626273957755 3 SUSCEPTIBLE 0.000000 3200.000000
4 94.07013322359076 94.55234988963389 4.443948002643868 2.7467838756484904 4.443948002643868 2.7467838756484904 3 SUSCEPTIBLE 36.819449 3200.000000
8 94.20412086040996 94.7948504794829 2.93738629184773 4.04835503585348 2.93738629184773 4.04835503585348 3 SUSCEPTIBLE 9.194134 3200.000000
10 94.21513599478531 94.7736570827436 2.170033823356307 6.57637117497627 2.170033823356307 6.57637117497627 3 SUSCEPTIBLE 2.716390 3200.000000
2 94.32015729848239 94.74595242604539 4.439519454420747 5.281637910434861 4.439519454420747 5.281637910434861 3 SUSCEPTIBLE 4.871498 3200.000000
5 94.34570919502045 94.891759581916 4.453954252306259 1.3385729316960309 4.453954252306259 1.3385729316960309 3 INFECTIOUS 0.000000 3200.000000
7 94.37713324846857 94.93081949496136 2.8575303149475175 2.7278731065784405 2.8575303149475175 2.7278731065784405 3 SUSCEPTIBLE 7.434803 3200.000000
1 94.40316007295722 95.1406847610272 4.384146344741275 6.506334773278514 4.384146344741275 6.506334773278514 3 SUSCEPTIBLE 0.000000 3200.000000
6 94.4447898435217 95.00184923435631 3.0761213583407994 1.378548356535704 3.0761213583407994 1.378548356535704 3 SUSCEPTIBLE 56.356534 3200.000000
3 94.48928584638537 94.96503469502186 4.449636388207036 4.0208626273957755 4.449636388207036 4.0208626273957755 3 SUSCEPTIBLE 0.000000 3200.000000
9 94.52515198949817 95.07235461628547 2.9298226264859406 5.427066177288315 2.9298226264859406 5.427066177288315 3 SUSCEPTIBLE 6.738453 3200.000000
4 94.55234988963389 95.03456655567702 4.443948002643868 2.7467838756484904 4.443948002643868 2.7467838756484904 3 SUSCEPTIBLE 37.768693 3200.000000
2 94.74595242604539 95.1717475536084 4.439519454420747 5.281637910434861 4.439519454420747 5.281637910434861 3 SUSCEPTIBLE 4.921341 3200.000000
10 94.7736570827436 95.33217817070188 2.170033823356307 6.57637117497627 2.170033823356307 6.57637117497627 3 SUSCEPTIBLE 2.716390 3200.000000
8 94.7948504794829 95.38558009855585 2.93738629184773 4.04835503585348 2.93738629184773 4.04835503585348 3 SUSCEPTIBLE 9.194134 3200.000000
5 94.891759581916 95.43780996881156 4.453954252306259 1.3385729316960309 4.453954252306259 1.3385729316960309 3 INFECTIOUS 0.000000 3200.000000
7 94.93081949496136 95.48450574145414 2.8575303149475175 2.7278731065784405 2.8575303149475175 2.7278731065784405 3 SUSCEPTIBLE 7.554084 3200.000000
3 94.96503469502186 95.44078354365834 4.449636388207036 4.0208626273957755 4.449636388207036 4.0208626273957755 3 SUSCEPTIBLE 0.000000 3200.000000
6 95.00184923435631 95.55890862519092 3.0761213583407994 1.378548356535704 3.0761213583407994 1.378548356535704 3 SUSCEPTIBLE 56.356534 3200.000000
4 95.03456655567702 95.51678322172015 4.443948002643868 2.7467838756484904 4.443948002643868 2.7467838756484904 3 SUSCEPTIBLE 38.717499 3200.000000
9 95.07235461628547 95.61955724307276 2.9298226264859406 5.427066177288315 2.9298226264859406 5.427066177288315 3 SUSCEPTIBLE 6.738453 3200.000000
1 95.1406847610272 95.87820944909718 4.384146344741275 6.506334773278514 4.384146344741275 6.506334773278514 3 SUSCEPTIBLE 0.000000 3200.000000
2 95.1717475536084 95.5975426811714 4.439519454420747 5.281637910434861 4.439519454420747 5.281637910434861 3 SUSCEPTIBLE 4.971160 3200.000000
10 95.33217817070188 95.89069925866016 2.170033823356307 6.57637117497627 2.170033823356307 6.57637117497627 3 SUSCEPTIBLE 2.716390 3200.000000
8 95.38558009855585 95.9763097176288 2.93738629184773 4.04835503585348 2.93738629184773 4.04835503585348 3 SUSCEPTIBLE 9.194134 3200.000000
5 95.43780996881156 95.98386035570712 4.453954252306259 1.3385729316960309 4.453954252306259 1.3385729316960309 3 INFECTIOUS 0.000000 3200.000000
3 95.44078354365834 95.91653239229483 4.449636388207036 4.0208626273957755 4.449636388207036 4.0208626273957755 3 SUSCEPTIBLE 0.000000 3200.000000
7 95.48450574145414 96.03819198794693 2.8575303149475175 2.7278731065784405 2.8575303149475175 2.7278731065784405 3 SUSCEPTIBLE 7.613684 3200.000000
4 95.51678322172015 95.99899988776328 4.443948002643868 2.7467838756484904 4.443948002643868 2.7467838756484904 3 SUSCEPTIBLE 38.717499 3200.000000
6 95.55890862519092 96.11596801602553 3.0761213583407994 1.378548356535704 3.0761213583407994 1.378548356535704 3 SUSCEPTIBLE 56.356534 3200.000000
2 95.5975426811714 96.02333780873441 4.439519454420747 5.281637910434861 4.439519454420747 5.281637910434861 3 SUSCEPTIBLE 5.020957 3200.000000
9 95.61955724307276 96.16675986986006 2.9298226264859406 5.427066177288315 2.9298226264859406 5.427066177288315 3 SUSCEPTIBLE 6.925469 3200.000000
1 95.87820944909718 96.61573413716717 4.384146344741275 6.506334773278514 4.384146344741275 6.506334773278514 3 SUSCEPTIBLE 0.000000 3200.000000
10 95.89069925866016 96.44922034661845 2.170033823356307 6.57637117497627 2.170033823356307 6.57637117497627 3 SUSCEPTIBLE 2.716390 3200.000000
3 95.91653239229483 96.39228124093131 4.449636388207036 4.0208626273957755 4.449636388207036 4.0208626273957755 3 SUSCEPTIBLE 0.000000 3200.000000
8 95.9763097176288 96.56703933670174 2.93738629184773 4.04835503585348 2.93738629184773 4.04835503585348 3 SUSCEPTIBLE 9.287620 3200.000000
5 95.98386035570712 96.52991074260268 4.453954252306259 1.3385729316960309 4.453954252306259 1.3385729316960309 3 INFECTIOUS 0.000000 3200.000000
4 95.99899988776328 96.4812165538064 4.443948002643868 2.7467838756484904 4.443948002643868 2.7467838756484904 3 SUSCEPTIBLE 38.717499 3200.000000
2 96.02333780873441 96.44913293629742 4.439519454420747 5.281637910434861 4.439519454420747 5.281637910434861 3 SUSCEPTIBLE 5.070730 3200.000000
7 96.03819198794693 96.59187823443972 2.8575303149475175 2.7278731065784405 2.8575303149475175 2.7278731065784405 3 SUSCEPTIBLE 7.613684 3200.000000
6 96.11596801602553 96.67302740686014 3.0761213583407994 1.378548356535704 3.0761213583407994 1.378548356535704 3 SUSCEPTIBLE 58.870003 3200.000000
9 96.16675986986006 96.71396249664735 2.9298226264859406 5.427066177288315 2.9298226264859406 5.427066177288315 3 SUSCEPTIBLE 7.018912 3200.000000
3 96.39228124093131 96.8680300895678 4.449636388207036 4.0208626273957755 4.449636388207036 4.0208626273957755 3 SUSCEPTIBLE 0.000000 3200.000000
2 96.44913293629742 96.87492806386042 4.439519454420747 5.281637910434861 4.439519454420747 5.281637910434861 3 SUSCEPTIBLE 5.070730 3200.000000
10 96.44922034661845 97.00774143457673 2.170033823356307 6.57637117497627 2.170033823356307 6.57637117497627 3 SUSCEPTIBLE 2.716390 3200.000000
4 96.4812165538064 96.96343321984953 4.443948002643868 2.7467838756484904 4.443948002643868 2.7467838756484904 3 SUSCEPTIBLE 38.717499 3200.000000
5 96.52991074260268 97.07596112949824 4.453954252306259 1.3385729316960309 4.453954252306259 1.3385729316960309 3 INFECTIOUS 0.000000 3200.000000
8 96.56703933670174 97.15776895577469 2.93738629184773 4.04835503585348 2.93738629184773 4.04835503585348 3 SUSCEPTIBLE 9.474463 3200.000000
7 96.59187823443972 97.1455644809325 2.8575303149475175 2.7278731065784405 2.8575303149475175 2.7278731065784405 3 SUSCEPTIBLE 7.613684 3200.000000
1 96.61573413716717 97.35325882523715 4.384146344741275 6.506334773278514 4.384146344741275 6.506334773278514 3 SUSCEPTIBLE 0.000000 3200.000000
6 96.67302740686014 97.23008679769475 3.0761213583407994 1.378548356535704 3.0761213583407994 1.378548356535704 3 SUSCEPTIBLE 60.125867 3200.000000
9 96.71396249664735 97.26116512343465 2.9298226264859406 5.427066177288315 2.9298226264859406 5.427066177288315 3 SUSCEPTIBLE 7.112312 3200.000000
3 96.8680300895678 97.34377893820428 4.449636388207036 4.0208626273957755 4.449636388207036 4.0208626273957755 3 SUSCEPTIBLE 0.000000 3200.000000
2 96.87492806386042 97.30072319142343 4.439519454420747 5.281637910434861 4.439519454420747 5.281637910434861 3 SUSCEPTIBLE 5.070730 3200.000000
4 96.96343321984953 97.44564988589266 4.443948002643868 2.7467838756484904 4.443948002643868 2.7467838756484904 3 SUSCEPTIBLE 38.717499 3200.000000
10 97.00774143457673 97.56626252253501 2.170033823356307 6.57637117497627 2.170033823356307 6.57637117497627 3 SUSCEPTIBLE 2.716390 3200.000000
5 97.07596112949824 97.6220115163938 4.453954252306259 1.3385729316960309 4.453954252306259 1.3385729316960309 3 INFECTIOUS 0.000000 3200.000000
7 97.1455644809325 97.6992507274253 2.8575303149475175 2.7278731065784405 2.8575303149475175 2.7278731065784405 3 SUSCEPTIBLE 7.613684 3200.000000
8 97.15776895577469 97.74849857484763 2.93738629184773 4.04835503585348 2.93738629184773 4.04835503585348 3 SUSCEPTIBLE 9.567820 3200.000000
6 97.23008679769475 97.78714618852936 3.0761213583407994 1.378548356535704 3.0761213583407994 1.378548356535704 3 SUSCEPTIBLE 62.635854 3200.000000
9 97.26116512343465 97.80836775022195 2.9298226264859406 5.427066177288315 2.9298226264859406 5.427066177288315 3 SUSCEPTIBLE 7.205669 3200.000000
2 97.30072319142343 97.72651831898644 4.439519454420747 5.281637910434861 4.439519454420747 5.281637910434861 3 SUSCEPTIBLE 5.070730 3200.000000
3 97.34377893820428 97.81952778684077 4.449636388207036 4.0208626273957755 4.449636388207036 4.0208626273957755 3 SUSCEPTIBLE 0.000000 3200.000000
1 97.35325882523715 98.09078351330713 4.384146344741275 6.506334773278514 4.384146344741275 6.506334773278514 3 SUSCEPTIBLE 0.000000 3200.000000
4 97.44564988589266 97.9278665519358 4.443948002643868 2.7467838756484904 4.443948002643868 2.7467838756484904 3 SUSCEPTIBLE 39.663677 3200.000000
10 97.56626252253501 98.1247836104933 2.170033823356307 6.57637117497627 2.170033823356307 6.57637117497627 3 SUSCEPTIBLE 2.716390 3200.000000
5 97.6220115163938 98.16806190328936 4.453954252306259 1.3385729316960309 4.453954252306259 1.3385729316960309 3 INFECTIOUS 0.000000 3200.000000
7 97.6992507274253 98.25293697391808 2.8575303149475175 2.7278731065784405 2.8575303149475175 2.7278731065784405 3 SUSCEPTIBLE 7.673118 3200.000000
2 97.72651831898644 98.15231344654944 4.439519454420747 5.281637910434861 4.439519454420747 5.281637910434861 3 SUSCEPTIBLE 5.070730 3200.000000
8 97.74849857484763 98.33922819392058 2.93738629184773 4.04835503585348 2.93738629184773 4.04835503585348 3 SUSCEPTIBLE 9.661133 3200.000000
6 97.78714618852936 98.34420557936397 3.0761213583407994 1.378548356535704 3.0761213583407994 1.378548356535704 3 SUSCEPTIBLE 62.635854 3200.000000
9 97.80836775022195 98.35557037700924 2.9298226264859406 5.427066177288315 2.9298226264859406 5.427066177288315 3 SUSCEPTIBLE 7.205669 3200.000000
3 97.81952778684077 98.29527663547725 4.449636388207036 4.0208626273957755 4.449636388207036 4.0208626273957755 3 SUSCEPTIBLE 0.000000 3200.000000
4 97.9278665519358 98.41008321797892 4.443948002643868 2.7467838756484904 4.443948002643868 2.7467838756484904 3 SUSCEPTIBLE 40.609419 3200.000000
1 98.09078351330713 98.82830820137711 4.384146344741275 6.506334773278514 4.384146344741275 6.506334773278514 3 SUSCEPTIBLE 0.000000 3200.000000
10 98.1247836104933 98.68330469845158 2.170033823356307 6.57637117497627 2.170033823356307 6.57637117497627 3 SUSCEPTIBLE 2.716390 3200.000000
2 98.15231344654944 98.57810857411245 4.439519454420747 5.281637910434861 4.439519454420747 5.281637910434861 3 SUSCEPTIBLE 5.120366 3200.000000
5 98.16806190328936 98.71411229018491 4.453954252306259 1.3385729316960309 4.453954252306259 1.3385729316960309 3 INFECTIOUS 0.000000 3200.000000
7 98.25293697391808 98.80662322041087 2.8575303149475175 2.7278731065784405 2.8575303149475175 2.7278731065784405 3 SUSCEPTIBLE 7.732525 3200.000000
3 98.29527663547725 98.77102548411374 4.449636388207036 4.0208626273957755 4.449636388207036 4.0208626273957755 3 SUSCEPTIBLE 0.000000 3200.000000
8 98.33922819392058 98.92995781299352 2.93738629184773 4.04835503585348 2.93738629184773 4.04835503585348 3 SUSCEPTIBLE 9.661133 3200.000000
6 98.34420557936397 98.90126497019858 3.0761213583407994 1.378548356535704 3.0761213583407994 1.378548356535704 3 SUSCEPTIBLE 62.635854 3200.000000
9 98.35557037700924 98.90277300379654 2.9298226264859406 5.427066177288315 2.9298226264859406 5.427066177288315 3 SUSCEPTIBLE 7.205669 3200.000000
4 98.41008321797892 98.89229988402205 4.443948002643868 2.7467838756484904 4.443948002643868 2.7467838756484904 3 SUSCEPTIBLE 42.640092 3200.000000
2 98.57810857411245 99.00390370167545 4.439519454420747 5.281637910434861 4.439519454420747 5.281637910434861 3 SUSCEPTIBLE 5.169979 3200.000000
10 98.68330469845158 99.24182578640986 2.170033823356307 6.57637117497627 2.170033823356307 6.57637117497627 3 SUSCEPTIBLE 2.716390 3200.000000
5 98.71411229018491 99.26016267708047 4.453954252306259 1.3385729316960309 4.453954252306259 1.3385729316960309 3 INFECTIOUS 0.000000 3200.000000
3 98.77102548411374 99.24677433275022 4.449636388207036 4.0208626273957755 4.449636388207036 4.0208626273957755 3 SUSCEPTIBLE 0.000000 3200.000000
7 98.80662322041087 99.36030946690366 2.8575303149475175 2.7278731065784405 2.8575303149475175 2.7278731065784405 3 SUSCEPTIBLE 7.851256 3200.000000
1 98.82830820137711 99.5658328894471 4.384146344741275 6.506334773278514 4.384146344741275 6.506334773278514 3 SUSCEPTIBLE 0.000000 3200.000000
4 98.89229988402205 99.37451655006518 4.443948002643868 2.7467838756484904 4.443948002643868 2.7467838756484904 3 SUSCEPTIBLE 43.654725 3200.000000
6 98.90126497019858 99.45832436103319 3.0761213583407994 1.378548356535704 3.0761213583407994 1.378548356535704 3 SUSCEPTIBLE 62.635854 3200.000000
9 98.90277300379654 99.44997563058384 2.9298226264859406 5.427066177288315 2.9298226264859406 5.427066177288315 3 SUSCEPTIBLE 7.205669 3200.000000
8 98.92995781299352 99.52068743206647 2.93738629184773 4.04835503585348 2.93738629184773 4.04835503585348 3 SUSCEPTIBLE 9.661133 3200.000000
2 99.00390370167545 99.42969882923846 4.439519454420747 5.281637910434861 4.439519454420747 5.281637910434861 3 SUSCEPTIBLE 5.219569 3200.000000
10 99.24182578640986 99.80034687436815 2.170033823356307 6.57637117497627 2.170033823356307 6.57637117497627 3 SUSCEPTIBLE 2.716390 3200.000000
3 99.24677433275022 99.7225231813867 4.449636388207036 4.0208626273957755 4.449636388207036 4.0208626273957755 3 SUSCEPTIBLE 0.000000 3200.000000
5 99.26016267708047 99.80621306397603 4.453954252306259 1.3385729316960309 4.453954252306259 1.3385729316960309 3 INFECTIOUS 0.000000 3200.000000
7 99.36030946690366 99.91399571339645 2.8575303149475175 2.7278731065784405 2.8575303149475175 2.7278731065784405 3 SUSCEPTIBLE 7.910581 3200.000000
4 99.37451655006518 99.85673321610831 4.443948002643868 2.7467838756484904 4.443948002643868 2.7467838756484904 3 SUSCEPTIBLE 43.654725 3200.000000
2 99.42969882923846 99.85549395680147 4.439519454420747 5.281637910434861 4.439519454420747 5.281637910434861 3 SUSCEPTIBLE 5.269135 3200.000000
9 99.44997563058384 99.99717825737113 2.9298226264859406 5.427066177288315 2.9298226264859406 5.427066177288315 3 SUSCEPTIBLE 7.298767 3200.000000
6 99.45832436103319 100.0153837518678 3.0761213583407994 1.378548356535704 3.0761213583407994 1.378548356535704 3 SUSCEPTIBLE 62.635854 3200.000000
8 99.52068743206647 100.11141705113941 2.93738629184773 4.04835503585348 2.93738629184773 4.04835503585348 3 SUSCEPTIBLE 9.661133 3200.000000
1 99.5658328894471 100.30335757751708 4.384146344741275 6.506334773278514 4.384146344741275 6.506334773278514 3 SUSCEPTIBLE 0.000000 3200.000000
3 99.7225231813867 100.19827203002319 4.449636388207036 4.0208626273957755 4.449636388207036 4.0208626273957755 3 SUSCEPTIBLE 0.000000 3200.000000
10 99.80034687436815 100.35886796232643 2.170033823356307 6.57637117497627 2.170033823356307 6.57637117497627 3 SUSCEPTIBLE 2.716390 3200.000000
5 99.80621306397603 100.35226345087159 4.453954252306259 1.3385729316960309 4.453954252306259 1.3385729316960309 3 INFECTIOUS 0.000000 3200.000000
2 99.85549395680147 100.28128908436447 4.439519454420747 5.281637910434861 4.439519454420747 5.281637910434861 3 SUSCEPTIBLE 5.318679 3200.000000
4 99.85673321610831 100.33894988215144 4.443948002643868 2.7467838756484904 4.443948002643868 2.7467838756484904 3 SUSCEPTIBLE 43.654725 3200.000000
7 99.91399571339645 100.46768195988923 2.8575303149475175 2.7278731065784405 2.8575303149475175 2.7278731065784405 3 SUSCEPTIBLE 7.910581 3200.000000
9 99.99717825737113 100.54438088415843 2.9298226264859406 5.427066177288315 2.9298226264859406 5.427066177288315 3 SUSCEPTIBLE 7.391822 3200.000000
6 100.0153837518678 100.57244314270241 3.0761213583407994 1.378548356535704 3.0761213583407994 1.378548356535704 3 SUSCEPTIBLE 65.277977 3200.000000
8 100.11141705113941 100.70214667021236 2.93738629184773 4.04835503585348 2.93738629184773 4.04835503585348 3 SUSCEPTIBLE 9.847201 3200.000000
3 100.19827203002319 100.67402087865968 4.449636388207036 4.0208626273957755 4.449636388207036 4.0208626273957755 3 SUSCEPTIBLE 0.000000 3200.000000
2 100.28128908436447 100.70708421192748 4.439519454420747 5.281637910434861 4.439519454420747 5.281637910434861 3 SUSCEPTIBLE 5.318679 3200.000000
1 100.30335757751708 101.04088226558706 4.384146344741275 6.506334773278514 4.384146344741275 6.506334773278514 3 SUSCEPTIBLE 0.000000 3200.000000
4 100.33894988215144 100.82116654819457 4.443948002643868 2.7467838756484904 4.443948002643868 2.7467838756484904 3 SUSCEPTIBLE 43.654725 3200.000000
5 100.35226345087159 100.89831383776715 4.453954252306259 1.3385729316960309 4.453954252306259 1.3385729316960309 3 INFECTIOUS 0.000000 3200.000000
10 100.35886796232643 100.91738905028471 2.170033823356307 6.57637117497627 2.170033823356307 6.57637117497627 3 SUSCEPTIBLE 2.716390 3200.000000
7 100.46768195988923 101.02136820638202 2.8575303149475175 2.7278731065784405 2.8575303149475175 2.7278731065784405 3 SUSCEPTIBLE 7.910581 3200.000000
9 100.54438088415843 101.09158351094572 2.9298226264859406 5.427066177288315 2.9298226264859406 5.427066177288315 3 SUSCEPTIBLE 7.577804 3200.000000
6 100.57244314270241 101.12950253353702 3.0761213583407994 1.378548356535704 3.0761213583407994 1.378548356535704 3 SUSCEPTIBLE 66.598123 3200.000000
3 100.67402087865968 101.14976972729616 4.449636388207036 4.0208626273957755 4.449636388207036 4.0208626273957755 3 SUSCEPTIBLE 0.000000 3200.000000
8 100.70214667021236 101.2928762892853 2.93738629184773 4.04835503585348 2.93738629184773 4.04835503585348 3 SUSCEPTIBLE 9.940170 3200.000000
2 100.70708421192748 101.13287933949049 4.439519454420747 5.281637910434861 4.439519454420747 5.281637910434861 3 SUSCEPTIBLE 5.318679 3200.000000
4 100.82116654819457 101.3033832142377 4.443948002643868 2.7467838756484904 4.443948002643868 2.7467838756484904 3 SUSCEPTIBLE 43.654725 3200.000000
5 100.89831383776715 101.4443642246627 4.453954252306259 1.3385729316960309 4.453954252306259 1.3385729316960309 3 INFECTIOUS 0.000000 3200.000000
10 100.91738905028471 101.475910138243 2.170033823356307 6.57637117497627 2.170033823356307 6.57637117497627 3 SUSCEPTIBLE 2.716390 3200.000000
7 101.02136820638202 101.57505445287481 2.8575303149475175 2.7278731065784405 2.8575303149475175 2.7278731065784405 3 SUSCEPTIBLE 7.910581 3200.000000
1 101.04088226558706 101.77840695365704 4.384146344741275 6.506334773278514 4.384146344741275 6.506334773278514 3 SUSCEPTIBLE 0.000000 3200.000000
9 101.09158351094572 101.63878613773302 2.9298226264859406 5.427066177288315 2.9298226264859406 5.427066177288315 3 SUSCEPTIBLE 7.670730 3200.000000
6 101.12950253353702 101.68656192437163 3.0761213583407994 1.378548356535704 3.0761213583407994 1.378548356535704 3 SUSCEPTIBLE 67.917659 3200.000000
2 101.13287933949049 101.55867446705349 4.439519454420747 5.281637910434861 4.439519454420747 5.281637910434861 3 SUSCEPTIBLE 5.318679 3200.000000
3 101.14976972729616 101.62551857593265 4.449636388207036 4.0208626273957755 4.449636388207036 4.0208626273957755 3 SUSCEPTIBLE 0.000000 3200.000000
8 101.2928762892853 101.88360590835825 2.93738629184773 4.04835503585348 2.93738629184773 4.04835503585348 3 SUSCEPTIBLE 10.125980 3200.000000
4 101.3033832142377 101.78559988028083 4.443948002643868 2.7467838756484904 4.443948002643868 2.7467838756484904 3 SUSCEPTIBLE 44.666549 3200.000000
5 101.4443642246627 101.99041461155826 4.453954252306259 1.3385729316960309 4.453954252306259 1.3385729316960309 3 INFECTIOUS 0.000000 3200.000000
10 101.475910138243 102.03443122620128 2.170033823356307 6.57637117497627 2.170033823356307 6.57637117497627 3 SUSCEPTIBLE 2.716390 3200.000000
2 101.55867446705349 101.9844695946165 4.439519454420747 5.281637910434861 4.439519454420747 5.281637910434861 3 SUSCEPTIBLE 5.318679 3200.000000
7 101.57505445287481 102.1287406993676 2.8575303149475175 2.7278731065784405 2.8575303149475175 2.7278731065784405 3 SUSCEPTIBLE 7.910581 3200.000000
3 101.62551857593265 102.10126742456913 4.449636388207036 4.0208626273957755 4.449636388207036 4.0208626273957755 3 SUSCEPTIBLE 0.000000 3200.000000
9 101.63878613773302 102.18598876452032 2.9298226264859406 5.427066177288315 2.9298226264859406 5.427066177288315 3 SUSCEPTIBLE 7.670730 3200.000000
6 101.68656192437163 102.24362131520624 3.0761213583407994 1.378548356535704 3.0761213583407994 1.378548356535704 3 SUSCEPTIBLE 69.236585 3200.000000
1 101.77840695365704 102.51593164172702 4.384146344741275 6.506334773278514 4.384146344741275 6.506334773278514 3 SUSCEPTIBLE 0.000000 3200.000000
4 101.78559988028083 102.26781654632396 4.443948002643868 2.7467838756484904 4.443948002643868 2.7467838756484904 3 SUSCEPTIBLE 45.677905 3200.000000
8 101.88360590835825 102.4743355274312 2.93738629184773 4.04835503585348 2.93738629184773 4.04835503585348 3 SUSCEPTIBLE 10.125980 3200.000000
2 101.9844695946165 102.4102647221795 4.439519454420747 5.281637910434861 4.439519454420747 5.281637910434861 3 SUSCEPTIBLE 5.318679 3200.000000
5 101.99041461155826 102.53646499845382 4.453954252306259 1.3385729316960309 4.453954252306259 1.3385729316960309 3 INFECTIOUS 0.000000 3200.000000
10 102.03443122620128 102.59295231415956 2.170033823356307 6.57637117497627 2.170033823356307 6.57637117497627 3 SUSCEPTIBLE 2.716390 3200.000000
3 102.10126742456913 102.57701627320561 4.449636388207036 4.0208626273957755 4.449636388207036 4.0208626273957755 3 SUSCEPTIBLE 0.000000 3200.000000
7 102.1287406993676 102.68242694586039 2.8575303149475175 2.7278731065784405 2.8575303149475175 2.7278731065784405 3 SUSCEPTIBLE 8.028874 3200.000000
9 102.18598876452032 102.73319139130761 2.9298226264859406 5.427066177288315 2.9298226264859406 5.427066177288315 3 SUSCEPTIBLE 7.670730 3200.000000
6 102.24362131520624 102.80068070604085 3.0761213583407994 1.378548356535704 3.0761213583407994 1.378548356535704 3 SUSCEPTIBLE 69.236585 3200.000000
4 102.26781654632396 102.75003321236709 4.443948002643868 2.7467838756484904 4.443948002643868 2.7467838756484904 3 SUSCEPTIBLE 46.759061 3200.000000
2 102.4102647221795 102.83605984974251 4.439519454420747 5.281637910434861 4.439519454420747 5.281637910434861 3 SUSCEPTIBLE 5.417470 3200.000000
8 102.4743355274312 103.06506514650414 2.93738629184773 4.04835503585348 2.93738629184773 4.04835503585348 3 SUSCEPTIBLE 10.125980 3200.000000
1 102.51593164172702 103.253456329797 4.384146344741275 6.506334773278514 4.384146344741275 6.506334773278514 3 SUSCEPTIBLE 0.000000 3200.000000
5 102.53646499845382 103.08251538534938 4.453954252306259 1.3385729316960309 4.453954252306259 1.3385729316960309 3 INFECTIOUS 0.000000 3200.000000
3 102.57701627320561 103.0527651218421 4.449636388207036 4.0208626273957755 4.449636388207036 4.0208626273957755 3 SUSCEPTIBLE 0.000000 3200.000000
10 102.59295231415956 103.15147340211784 2.170033823356307 6.57637117497627 2.170033823356307 6.57637117497627 3 SUSCEPTIBLE 2.716390 3200.000000
7 102.68242694586039 103.23611319235317 2.8575303149475175 2.7278731065784405 2.8575303149475175 2.7278731065784405 3 SUSCEPTIBLE 8.087980 3200.000000
9 102.73319139130761 103.28039401809491 2.9298226264859406 5.427066177288315 2.9298226264859406 5.427066177288315 3 SUSCEPTIBLE 7.670730 3200.000000
4 102.75003321236709 103.23224987841022 4.443948002643868 2.7467838756484904 4.443948002643868 2.7467838756484904 3 SUSCEPTIBLE 47.839717 3200.000000
6 102.80068070604085 103.35774009687546 3.0761213583407994 1.378548356535704 3.0761213583407994 1.378548356535704 3 SUSCEPTIBLE 69.236585 3200.000000
2 102.83605984974251 103.26185497730552 4.439519454420747 5.281637910434861 4.439519454420747 5.281637910434861 3 SUSCEPTIBLE 5.466831 3200.000000
3 103.0527651218421 103.52851397047858 4.449636388207036 4.0208626273957755 4.449636388207036 4.0208626273957755 3 SUSCEPTIBLE 0.000000 3200.000000
8 103.06506514650414 103.65579476557708 2.93738629184773 4.04835503585348 2.93738629184773 4.04835503585348 3 SUSCEPTIBLE 10.125980 3200.000000
5 103.08251538534938 103.62856577224494 4.453954252306259 1.3385729316960309 4.453954252306259 1.3385729316960309 3 INFECTIOUS 0.000000 3200.000000
10 103.15147340211784 103.70999449007613 2.170033823356307 6.57637117497627 2.170033823356307 6.57637117497627 3 SUSCEPTIBLE 2.716390 3200.000000
4 103.23224987841022 103.71446654445334 4.443948002643868 2.7467838756484904 4.443948002643868 2.7467838756484904 3 SUSCEPTIBLE 48.919874 3200.000000
7 103.23611319235317 103.78979943884596 2.8575303149475175 2.7278731065784405 2.8575303149475175 2.7278731065784405 3 SUSCEPTIBLE 8.206109 3200.000000
1 103.253456329797 103.99098101786699 4.384146344741275 6.506334773278514 4.384146344741275 6.506334773278514 3 SUSCEPTIBLE 0.000000 3200.000000
2 103.26185497730552 103.68765010486852 4.439519454420747 5.281637910434861 4.439519454420747 5.281637910434861 3 SUSCEPTIBLE 5.516170 3200.000000
9 103.28039401809491 103.8275966448822 2.9298226264859406 5.427066177288315 2.9298226264859406 5.427066177288315 3 SUSCEPTIBLE 7.763400 3200.000000
6 103.35774009687546 103.91479948771007 3.0761213583407994 1.378548356535704 3.0761213583407994 1.378548356535704 3 SUSCEPTIBLE 69.236585 3200.000000
3 103.52851397047858 104.00426281911507 4.449636388207036 4.0208626273957755 4.449636388207036 4.0208626273957755 3 SUSCEPTIBLE 0.000000 3200.000000
5 103.62856577224494 104.1746161591405 4.453954252306259 1.3385729316960309 4.453954252306259 1.3385729316960309 3 INFECTIOUS 0.000000 3200.000000
8 103.65579476557708 104.24652438465003 2.93738629184773 4.04835503585348 2.93738629184773 4.04835503585348 3 SUSCEPTIBLE 10.218607 3200.000000
2 103.68765010486852 104.11344523243153 4.439519454420747 5.281637910434861 4.439519454420747 5.281637910434861 3 SUSCEPTIBLE 5.565485 3200.000000
10 103.70999449007613 104.26851557803441 2.170033823356307 6.57637117497627 2.170033823356307 6.57637117497627 3 SUSCEPTIBLE 2.716390 3200.000000
4 103.71446654445334 104.19668321049647 4.443948002643868 2.7467838756484904 4.443948002643868 2.7467838756484904 3 SUSCEPTIBLE 48.919874 3200.000000
7 103.78979943884596 104.34348568533875 2.8575303149475175 2.7278731065784405 2.8575303149475175 2.7278731065784405 3 SUSCEPTIBLE 8.206109 3200.000000
9 103.8275966448822 104.3747992716695 2.9298226264859406 5.427066177288315 2.9298226264859406 5.427066177288315 3 SUSCEPTIBLE 7.856026 3200.000000
6 103.91479948771007 104.47185887854468 3.0761213583407994 1.378548356535704 3.0761213583407994 1.378548356535704 3 SUSCEPTIBLE 70.621996 3200.000000
1 103.99098101786699 104.72850570593697 4.384146344741275 6.506334773278514 4.384146344741275 6.506334773278514 3 SUSCEPTIBLE 0.000000 3200.000000
3 104.00426281911507 104.48001166775155 4.449636388207036 4.0208626273957755 4.449636388207036 4.0208626273957755 3 SUSCEPTIBLE 0.000000 3200.000000
2 104.11344523243153 104.53924035999454 4.439519454420747 5.281637910434861 4.439519454420747 5.281637910434861 3 SUSCEPTIBLE 5.565485 3200.000000
5 104.1746161591405 104.72066654603606 4.453954252306259 1.3385729316960309 4.453954252306259 1.3385729316960309 3 INFECTIOUS 0.000000 3200.000000
4 104.19668321049647 104.6788998765396 4.443948002643868 2.7467838756484904 4.443948002643868 2.7467838756484904 3 SUSCEPTIBLE 48.919874 3200.000000
8 104.24652438465003 104.83725400372298 2.93738629184773 4.04835503585348 2.93738629184773 4.04835503585348 3 SUSCEPTIBLE 10.311190 3200.000000
10 104.26851557803441 104.8270366659927 2.170033823356307 6.57637117497627 2.170033823356307 6.57637117497627 3 SUSCEPTIBLE 2.716390 3200.000000
7 104.34348568533875 104.89717193183154 2.8575303149475175 2.7278731065784405 2.8575303149475175 2.7278731065784405 3 SUSCEPTIBLE 8.206109 3200.000000
9 104.3747992716695 104.9220018984568 2.9298226264859406 5.427066177288315 2.9298226264859406 5.427066177288315 3 SUSCEPTIBLE 7.948609 3200.000000
6 104.47185887854468 105.02891826937929 3.0761213583407994 1.378548356535704 3.0761213583407994 1.378548356535704 3 SUSCEPTIBLE 73.390899 3200.000000
3 104.48001166775155 104.95576051638804 4.449636388207036 4.0208626273957755 4.449636388207036 4.0208626273957755 3 SUSCEPTIBLE 0.000000 3200.000000
2 104.53924035999454 104.96503548755754 4.439519454420747 5.281637910434861 4.439519454420747 5.281637910434861 3 SUSCEPTIBLE 5.565485 3200.000000
4 104.6788998765396 105.16111654258273 4.443948002643868 2.7467838756484904 4.443948002643868 2.7467838756484904 3 SUSCEPTIBLE 48.919874 3200.000000
5 104.72066654603606 105.26671693293162 4.453954252306259 1.3385729316960309 4.453954252306259 1.3385729316960309 3 INFECTIOUS 0.000000 3200.000000
1 104.72850570593697 105.46603039400695 4.384146344741275 6.506334773278514 4.384146344741275 6.506334773278514 3 SUSCEPTIBLE 0.000000 3200.000000
10 104.8270366659927 105.38555775395098 2.170033823356307 6.57637117497627 2.170033823356307 6.57637117497627 3 SUSCEPTIBLE 2.716390 3200.000000
8 104.83725400372298 105.42798362279592 2.93738629184773 4.04835503585348 2.93738629184773 4.04835503585348 3 SUSCEPTIBLE 10.496229 3200.000000
7 104.89717193183154 105.45085817832432 2.8575303149475175 2.7278731065784405 2.8575303149475175 2.7278731065784405 3 SUSCEPTIBLE 8.206109 3200.000000
9 104.9220018984568 105.4692045252441 2.9298226264859406 5.427066177288315 2.9298226264859406 5.427066177288315 3 SUSCEPTIBLE 8.133648 3200.000000
3 104.95576051638804 105.43150936502452 4.449636388207036 4.0208626273957755 4.449636388207036 4.0208626273957755 3 SUSCEPTIBLE 0.000000 3200.000000
2 104.96503548755754 105.39083061512055 4.439519454420747 5.281637910434861 4.439519454420747 5.281637910434861 3 SUSCEPTIBLE 5.565485 3200.000000
6 105.02891826937929 105.5859776602139 3.0761213583407994 1.378548356535704 3.0761213583407994 1.378548356535704 3 SUSCEPTIBLE 74.774391 3200.000000
4 105.16111654258273 105.64333320862586 4.443948002643868 2.7467838756484904 4.443948002643868 2.7467838756484904 3 SUSCEPTIBLE 48.919874 3200.000000
5 105.26671693293162 105.81276731982717 4.453954252306259 1.3385729316960309 4.453954252306259 1.3385729316960309 3 INFECTIOUS 0.000000 3200.000000
10 105.38555775395098 105.94407884190926 2.170033823356307 6.57637117497627 2.170033823356307 6.57637117497627 3 SUSCEPTIBLE 2.716390 3200.000000
2 105.39083061512055 105.81662574268356 4.439519454420747 5.281637910434861 4.439519454420747 5.281637910434861 3 SUSCEPTIBLE 5.565485 3200.000000
8 105.42798362279592 106.01871324186887 2.93738629184773 4.04835503585348 2.93738629184773 4.04835503585348 3 SUSCEPTIBLE 10.588684 3200.000000
3 105.43150936502452 105.90725821366101 4.449636388207036 4.0208626273957755 4.449636388207036 4.0208626273957755 3 SUSCEPTIBLE 0.000000 3200.000000
7 105.45085817832432 106.00454442481711 2.8575303149475175 2.7278731065784405 2.8575303149475175 2.7278731065784405 3 SUSCEPTIBLE 8.206109 3200.000000
1 105.46603039400695 106.20355508207693 4.384146344741275 6.506334773278514 4.384146344741275 6.506334773278514 3 SUSCEPTIBLE 0.000000 3200.000000
9 105.4692045252441 106.01640715203139 2.9298226264859406 5.427066177288315 2.9298226264859406 5.427066177288315 3 SUSCEPTIBLE 8.133648 3200.000000
6 105.5859776602139 106.14303705104851 3.0761213583407994 1.378548356535704 3.0761213583407994 1.378548356535704 3 SUSCEPTIBLE 76.157244 3200.000000
4 105.64333320862586 106.12554987466899 4.443948002643868 2.7467838756484904 4.443948002643868 2.7467838756484904 3 SUSCEPTIBLE 51.073709 3200.000000
5 105.81276731982717 106.35881770672273 4.453954252306259 1.3385729316960309 4.453954252306259 1.3385729316960309 3 INFECTIOUS 0.000000 3200.000000
2 105.81662574268356 106.24242087024656 4.439519454420747 5.281637910434861 4.439519454420747 5.281637910434861 3 SUSCEPTIBLE 5.565485 3200.000000
3 105.90725821366101 106.3830070622975 4.449636388207036 4.0208626273957755 4.449636388207036 4.0208626273957755 3 SUSCEPTIBLE 0.000000 3200.000000
10 105.94407884190926 106.50259992986754 2.170033823356307 6.57637117497627 2.170033823356307 6.57637117497627 3 SUSCEPTIBLE 2.716390 3200.000000
7 106.00454442481711 106.5582306713099 2.8575303149475175 2.7278731065784405 2.8575303149475175 2.7278731065784405 3 SUSCEPTIBLE 8.323857 3200.000000
9 106.01640715203139 106.56360977881869 2.9298226264859406 5.427066177288315 2.9298226264859406 5.427066177288315 3 SUSCEPTIBLE 8.133648 3200.000000
8 106.01871324186887 106.60944286094181 2.93738629184773 4.04835503585348 2.93738629184773 4.04835503585348 3 SUSCEPTIBLE 10.588684 3200.000000
4 106.12554987466899 106.60776654071212 4.443948002643868 2.7467838756484904 4.443948002643868 2.7467838756484904 3 SUSCEPTIBLE 52.220147 3200.000000
6 106.14303705104851 106.70009644188312 3.0761213583407994 1.378548356535704 3.0761213583407994 1.378548356535704 3 SUSCEPTIBLE 76.157244 3200.000000
1 106.20355508207693 106.94107977014691 4.384146344741275 6.506334773278514 4.384146344741275 6.506334773278514 3 SUSCEPTIBLE 0.000000 3200.000000
2 106.24242087024656 106.66821599780957 4.439519454420747 5.281637910434861 4.439519454420747 5.281637910434861 3 SUSCEPTIBLE 5.614664 3200.000000
5 106.35881770672273 106.90486809361829 4.453954252306259 1.3385729316960309 4.453954252306259 1.3385729316960309 3 INFECTIOUS 0.000000 3200.000000
3 106.3830070622975 106.85875591093398 4.449636388207036 4.0208626273957755 4.449636388207036 4.0208626273957755 3 SUSCEPTIBLE 0.000000 3200.000000
10 106.50259992986754 107.06112101782583 2.170033823356307 6.57637117497627 2.170033823356307 6.57637117497627 3 SUSCEPTIBLE 2.716390 3200.000000
7 106.5582306713099 107.11191691780269 2.8575303149475175 2.7278731065784405 2.8575303149475175 2.7278731065784405 3 SUSCEPTIBLE 8.382690 3200.000000
9 106.56360977881869 107.11081240560598 2.9298226264859406 5.427066177288315 2.9298226264859406 5.427066177288315 3 SUSCEPTIBLE 8.133648 3200.000000
4 106.60776654071212 107.08998320675525 4.443948002643868 2.7467838756484904 4.443948002643868 2.7467838756484904 3 SUSCEPTIBLE 53.366055 3200.000000
8 106.60944286094181 107.20017248001476 2.93738629184773 4.04835503585348 2.93738629184773 4.04835503585348 3 SUSCEPTIBLE 10.588684 3200.000000
2 106.66821599780957 107.09401112537257 4.439519454420747 5.281637910434861 4.439519454420747 5.281637910434861 3 SUSCEPTIBLE 5.663821 3200.000000
6 106.70009644188312 107.25715583271773 3.0761213583407994 1.378548356535704 3.0761213583407994 1.378548356535704 3 SUSCEPTIBLE 76.157244 3200.000000
3 106.85875591093398 107.33450475957046 4.449636388207036 4.0208626273957755 4.449636388207036 4.0208626273957755 3 SUSCEPTIBLE 0.000000 3200.000000
5 106.90486809361829 107.45091848051385 4.453954252306259 1.3385729316960309 4.453954252306259 1.3385729316960309 3 INFECTIOUS 0.000000 3200.000000
1 106.94107977014691 107.6786044582169 4.384146344741275 6.506334773278514 4.384146344741275 6.506334773278514 3 SUSCEPTIBLE 0.000000 3200.000000
10 107.06112101782583 107.61964210578411 2.170033823356307 6.57637117497627 2.170033823356307 6.57637117497627 3 SUSCEPTIBLE 2.716390 3200.000000
4 107.08998320675525 107.57219987279838 4.443948002643868 2.7467838756484904 4.443948002643868 2.7467838756484904 3 SUSCEPTIBLE 54.511434 3200.000000
2 107.09401112537257 107.51980625293558 4.439519454420747 5.281637910434861 4.439519454420747 5.281637910434861 3 SUSCEPTIBLE 5.712954 3200.000000
9 107.11081240560598 107.65801503239328 2.9298226264859406 5.427066177288315 2.9298226264859406 5.427066177288315 3 SUSCEPTIBLE 8.133648 3200.000000
7 107.11191691780269 107.66560316429548 2.8575303149475175 2.7278731065784405 2.8575303149475175 2.7278731065784405 3 SUSCEPTIBLE 8.441496 3200.000000
8 107.20017248001476 107.7909020990877 2.93738629184773 4.04835503585348 2.93738629184773 4.04835503585348 3 SUSCEPTIBLE 10.588684 3200.000000
6 107.25715583271773 107.81421522355234 3.0761213583407994 1.378548356535704 3.0761213583407994 1.378548356535704 3 SUSCEPTIBLE 76.157244 3200.000000
3 107.33450475957046 107.81025360820695 4.449636388207036 4.0208626273957755 4.449636388207036 4.0208626273957755 3 SUSCEPTIBLE 0.000000 3200.000000
5 107.45091848051385 107.99696886740941 4.453954252306259 1.3385729316960309 4.453954252306259 1.3385729316960309 3 INFECTIOUS 0.000000 3200.000000
2 107.51980625293558 107.94560138049859 4.439519454420747 5.281637910434861 4.439519454420747 5.281637910434861 3 SUSCEPTIBLE 5.762065 3200.000000
4 107.57219987279838 108.05441653884151 4.443948002643868 2.7467838756484904 4.443948002643868 2.7467838756484904 3 SUSCEPTIBLE 54.511434 3200.000000
10 107.61964210578411 108.17816319374239 2.170033823356307 6.57637117497627 2.170033823356307 6.57637117497627 3 SUSCEPTIBLE 2.716390 3200.000000
9 107.65801503239328 108.20521765918058 2.9298226264859406 5.427066177288315 2.9298226264859406 5.427066177288315 3 SUSCEPTIBLE 8.318089 3200.000000
7 107.66560316429548 108.21928941078826 2.8575303149475175 2.7278731065784405 2.8575303149475175 2.7278731065784405 3 SUSCEPTIBLE 8.500275 3200.000000
1 107.6786044582169 108.41612914628688 4.384146344741275 6.506334773278514 4.384146344741275 6.506334773278514 3 SUSCEPTIBLE 0.000000 3200.000000
8 107.7909020990877 108.38163171816065 2.93738629184773 4.04835503585348 2.93738629184773 4.04835503585348 3 SUSCEPTIBLE 10.680883 3200.000000
3 107.81025360820695 108.28600245684343 4.449636388207036 4.0208626273957755 4.449636388207036 4.0208626273957755 3 SUSCEPTIBLE 0.000000 3200.000000
6 107.81421522355234 108.37127461438695 3.0761213583407994 1.378548356535704 3.0761213583407994 1.378548356535704 3 SUSCEPTIBLE 77.606405 3200.000000
2 107.94560138049859 108.3713965080616 4.439519454420747 5.281637910434861 4.439519454420747 5.281637910434861 3 SUSCEPTIBLE 5.811154 3200.000000
5 107.99696886740941 108.54301925430497 4.453954252306259 1.3385729316960309 4.453954252306259 1.3385729316960309 3 INFECTIOUS 0.000000 3200.000000
4 108.05441653884151 108.53663320488464 4.443948002643868 2.7467838756484904 4.443948002643868 2.7467838756484904 3 SUSCEPTIBLE 54.511434 3200.000000
10 108.17816319374239 108.73668428170068 2.170033823356307 6.57637117497627 2.170033823356307 6.57637117497627 3 SUSCEPTIBLE 2.716390 3200.000000
9 108.20521765918058 108.75242028596787 2.9298226264859406 5.427066177288315 2.9298226264859406 5.427066177288315 3 SUSCEPTIBLE 8.410246 3200.000000
7 108.21928941078826 108.77297565728105 2.8575303149475175 2.7278731065784405 2.8575303149475175 2.7278731065784405 3 SUSCEPTIBLE 8.500275 3200.000000
3 108.28600245684343 108.76175130547992 4.449636388207036 4.0208626273957755 4.449636388207036 4.0208626273957755 3 SUSCEPTIBLE 0.000000 3200.000000
6 108.37127461438695 108.92833400522156 3.0761213583407994 1.378548356535704 3.0761213583407994 1.378548356535704 3 SUSCEPTIBLE 79.054897 3200.000000
2 108.3713965080616 108.7971916356246 4.439519454420747 5.281637910434861 4.439519454420747 5.281637910434861 3 SUSCEPTIBLE 5.811154 3200.000000
8 108.38163171816065 108.9723613372336 2.93738629184773 4.04835503585348 2.93738629184773 4.04835503585348 3 SUSCEPTIBLE 10.773040 3200.000000
1 108.41612914628688 109.15365383435686 4.384146344741275 6.506334773278514 4.384146344741275 6.506334773278514 3 SUSCEPTIBLE 0.000000 3200.000000
4 108.53663320488464 109.01884987092777 4.443948002643868 2.7467838756484904 4.443948002643868 2.7467838756484904 3 SUSCEPTIBLE 54.511434 3200.000000
5 108.54301925430497 109.08906964120052 4.453954252306259 1.3385729316960309 4.453954252306259 1.3385729316960309 3 INFECTIOUS 0.000000 3200.000000
10 108.73668428170068 109.29520536965896 2.170033823356307 6.57637117497627 2.170033823356307 6.57637117497627 3 SUSCEPTIBLE 2.716390 3200.000000
9 108.75242028596787 109.29962291275517 2.9298226264859406 5.427066177288315 2.9298226264859406 5.427066177288315 3 SUSCEPTIBLE 8.502360 3200.000000
3 108.76175130547992 109.2375001541164 4.449636388207036 4.0208626273957755 4.449636388207036 4.0208626273957755 3 SUSCEPTIBLE 0.000000 3200.000000
7 108.77297565728105 109.32666190377384 2.8575303149475175 2.7278731065784405 2.8575303149475175 2.7278731065784405 3 SUSCEPTIBLE 8.500275 3200.000000
2 108.7971916356246 109.2229867631876 4.439519454420747 5.281637910434861 4.439519454420747 5.281637910434861 3 SUSCEPTIBLE 5.811154 3200.000000
6 108.92833400522156 109.48539339605617 3.0761213583407994 1.378548356535704 3.0761213583407994 1.378548356535704 3 SUSCEPTIBLE 81.949872 3200.000000
8 108.9723613372336 109.56309095630654 2.93738629184773 4.04835503585348 2.93738629184773 4.04835503585348 3 SUSCEPTIBLE 10.957226 3200.000000
4 109.01884987092777 109.5010665369709 4.443948002643868 2.7467838756484904 4.443948002643868 2.7467838756484904 3 SUSCEPTIBLE 54.511434 3200.000000
5 109.08906964120052 109.63512002809608 4.453954252306259 1.3385729316960309 4.453954252306259 1.3385729316960309 3 INFECTIOUS 0.000000 3200.000000
1 109.15365383435686 109.89117852242684 4.384146344741275 6.506334773278514 4.384146344741275 6.506334773278514 3 SUSCEPTIBLE 0.000000 3200.000000
2 109.2229867631876 109.64878189075061 4.439519454420747 5.281637910434861 4.439519454420747 5.281637910434861 3 SUSCEPTIBLE 5.811154 3200.000000
3 109.2375001541164 109.71324900275289 4.449636388207036 4.0208626273957755 4.449636388207036 4.0208626273957755 3 SUSCEPTIBLE 0.000000 3200.000000
10 109.29520536965896 109.85372645761724 2.170033823356307 6.57637117497627 2.170033823356307 6.57637117497627 3 SUSCEPTIBLE 2.716390 3200.000000
9 109.29962291275517 109.84682553954246 2.9298226264859406 5.427066177288315 2.9298226264859406 5.427066177288315 3 SUSCEPTIBLE 8.594432 3200.000000
7 109.32666190377384 109.88034815026663 2.8575303149475175 2.7278731065784405 2.8575303149475175 2.7278731065784405 3 SUSCEPTIBLE 8.500275 3200.000000
6 109.48539339605617 110.04245278689078 3.0761213583407994 1.378548356535704 3.0761213583407994 1.378548356535704 3 SUSCEPTIBLE 83.396357 3200.000000
4 109.5010665369709 109.98328320301403 4.443948002643868 2.7467838756484904 4.443948002643868 2.7467838756484904 3 SUSCEPTIBLE 55.653641 3200.000000
8 109.56309095630654 110.15382057537948 2.93738629184773 4.04835503585348 2.93738629184773 4.04835503585348 3 SUSCEPTIBLE 11.049255 3200.000000
5 109.63512002809608 110.18117041499164 4.453954252306259 1.3385729316960309 4.453954252306259 1.3385729316960309 3 INFECTIOUS 0.000000 3200.000000
2 109.64878189075061 110.07457701831362 4.439519454420747 5.281637910434861 4.439519454420747 5.281637910434861 3 SUSCEPTIBLE 5.811154 3200.000000
3 109.71324900275289 110.18899785138937 4.449636388207036 4.0208626273957755 4.449636388207036 4.0208626273957755 3 SUSCEPTIBLE 0.000000 3200.000000
9 109.84682553954246 110.39402816632976 2.9298226264859406 5.427066177288315 2.9298226264859406 5.427066177288315 3 SUSCEPTIBLE 8.594432 3200.000000
10 109.85372645761724 110.41224754557553 2.170033823356307 6.57637117497627 2.170033823356307 6.57637117497627 3 SUSCEPTIBLE 2.716390 3200.000000
7 109.88034815026663 110.43403439675942 2.8575303149475175 2.7278731065784405 2.8575303149475175 2.7278731065784405 3 SUSCEPTIBLE 8.558891 3200.000000
1 109.89117852242684 110.62870321049682 4.384146344741275 6.506334773278514 4.384146344741275 6.506334773278514 3 SUSCEPTIBLE 0.000000 3200.000000
4 109.98328320301403 110.46549986905715 4.443948002643868 2.7467838756484904 4.443948002643868 2.7467838756484904 3 SUSCEPTIBLE 56.795321 3200.000000
6 110.04245278689078 110.59951217772539 3.0761213583407994 1.378548356535704 3.0761213583407994 1.378548356535704 3 SUSCEPTIBLE 83.396357 3200.000000
2 110.07457701831362 110.50037214587663 4.439519454420747 5.281637910434861 4.439519454420747 5.281637910434861 3 SUSCEPTIBLE 5.860106 3200.000000
8 110.15382057537948 110.74455019445243 2.93738629184773 4.04835503585348 2.93738629184773 4.04835503585348 3 SUSCEPTIBLE 11.049255 3200.000000
5 110.18117041499164 110.7272208018872 4.453954252306259 1.3385729316960309 4.453954252306259 1.3385729316960309 3 INFECTIOUS 0.000000 3200.000000
3 110.18899785138937 110.66474670002586 4.449636388207036 4.0208626273957755 4.449636388207036 4.0208626273957755 3 SUSCEPTIBLE 0.000000 3200.000000
9 110.39402816632976 110.94123079311706 2.9298226264859406 5.427066177288315 2.9298226264859406 5.427066177288315 3 SUSCEPTIBLE 8.594432 3200.000000
10 110.41224754557553 110.97076863353381 2.170033823356307 6.57637117497627 2.170033823356307 6.57637117497627 3 SUSCEPTIBLE 2.716390 3200.000000
7 110.43403439675942 110.9877206432522 2.8575303149475175 2.7278731065784405 2.8575303149475175 2.7278731065784405 3 SUSCEPTIBLE 8.676042 3200.000000
4 110.46549986905715 110.94771653510028 4.443948002643868 2.7467838756484904 4.443948002643868 2.7467838756484904 3 SUSCEPTIBLE 59.217599 3200.000000
2 110.50037214587663 110.92616727343963 4.439519454420747 5.281637910434861 4.439519454420747 5.281637910434861 3 SUSCEPTIBLE 5.909036 3200.000000
6 110.59951217772539 111.15657156856 3.0761213583407994 1.378548356535704 3.0761213583407994 1.378548356535704 3 SUSCEPTIBLE 83.396357 3200.000000
1 110.62870321049682 111.3662278985668 4.384146344741275 6.506334773278514 4.384146344741275 6.506334773278514 3 SUSCEPTIBLE 0.000000 3200.000000
3 110.66474670002586 111.14049554866234 4.449636388207036 4.0208626273957755 4.449636388207036 4.0208626273957755 3 SUSCEPTIBLE 0.000000 3200.000000
5 110.7272208018872 111.27327118878276 4.453954252306259 1.3385729316960309 4.453954252306259 1.3385729316960309 3 INFECTIOUS 0.000000 3200.000000
8 110.74455019445243 111.33527981352537 2.93738629184773 4.04835503585348 2.93738629184773 4.04835503585348 3 SUSCEPTIBLE 11.049255 3200.000000
2 110.92616727343963 111.35196240100264 4.439519454420747 5.281637910434861 4.439519454420747 5.281637910434861 3 SUSCEPTIBLE 5.957943 3200.000000
9 110.94123079311706 111.48843341990435 2.9298226264859406 5.427066177288315 2.9298226264859406 5.427066177288315 3 SUSCEPTIBLE 8.594432 3200.000000
4 110.94771653510028 111.42993320114341 4.443948002643868 2.7467838756484904 4.443948002643868 2.7467838756484904 3 SUSCEPTIBLE 60.427899 3200.000000
10 110.97076863353381 111.52928972149209 2.170033823356307 6.57637117497627 2.170033823356307 6.57637117497627 3 SUSCEPTIBLE 2.716390 3200.000000
7 110.9877206432522 111.54140688974499 2.8575303149475175 2.7278731065784405 2.8575303149475175 2.7278731065784405 3 SUSCEPTIBLE 8.734577 3200.000000
3 111.14049554866234 111.61624439729883 4.449636388207036 4.0208626273957755 4.449636388207036 4.0208626273957755 3 SUSCEPTIBLE 0.000000 3200.000000
6 111.15657156856 111.7136309593946 3.0761213583407994 1.378548356535704 3.0761213583407994 1.378548356535704 3 SUSCEPTIBLE 83.396357 3200.000000
5 111.27327118878276 111.81932157567832 4.453954252306259 1.3385729316960309 4.453954252306259 1.3385729316960309 3 INFECTIOUS 0.000000 3200.000000
8 111.33527981352537 111.92600943259832 2.93738629184773 4.04835503585348 2.93738629184773 4.04835503585348 3 SUSCEPTIBLE 11.049255 3200.000000
2 111.35196240100264 111.77775752856564 4.439519454420747 5.281637910434861 4.439519454420747 5.281637910434861 3 SUSCEPTIBLE 6.006827 3200.000000
1 111.3662278985668 112.10375258663679 4.384146344741275 6.506334773278514 4.384146344741275 6.506334773278514 3 SUSCEPTIBLE 0.000000 3200.000000
4 111.42993320114341 111.91214986718654 4.443948002643868 2.7467838756484904 4.443948002643868 2.7467838756484904 3 SUSCEPTIBLE 60.427899 3200.000000
9 111.48843341990435 112.03563604669165 2.9298226264859406 5.427066177288315 2.9298226264859406 5.427066177288315 3 SUSCEPTIBLE 8.686248 3200.000000
10 111.52928972149209 112.08781080945037 2.170033823356307 6.57637117497627 2.170033823356307 6.57637117497627 3 SUSCEPTIBLE 2.716390 3200.000000
7 111.54140688974499 112.09509313623778 2.8575303149475175 2.7278731065784405 2.8575303149475175 2.7278731065784405 3 SUSCEPTIBLE 8.793085 3200.000000
3 111.61624439729883 112.09199324593531 4.449636388207036 4.0208626273957755 4.449636388207036 4.0208626273957755 3 SUSCEPTIBLE 0.000000 3200.000000
6 111.7136309593946 112.27069035022922 3.0761213583407994 1.378548356535704 3.0761213583407994 1.378548356535704 3 SUSCEPTIBLE 84.908974 3200.000000
2 111.77775752856564 112.20355265612865 4.439519454420747 5.281637910434861 4.439519454420747 5.281637910434861 3 SUSCEPTIBLE 6.055689 3200.000000
5 111.81932157567832 112.36537196257387 4.453954252306259 1.3385729316960309 4.453954252306259 1.3385729316960309 3 INFECTIOUS 0.000000 3200.000000
4 111.91214986718654 112.39436653322967 4.443948002643868 2.7467838756484904 4.443948002643868 2.7467838756484904 3 SUSCEPTIBLE 60.427899 3200.000000
8 111.92600943259832 112.51673905167127 2.93738629184773 4.04835503585348 2.93738629184773 4.04835503585348 3 SUSCEPTIBLE 11.141029 3200.000000
9 112.03563604669165 112.58283867347895 2.9298226264859406 5.427066177288315 2.9298226264859406 5.427066177288315 3 SUSCEPTIBLE 8.869754 3200.000000
10 112.08781080945037 112.64633189740866 2.170033823356307 6.57637117497627 2.170033823356307 6.57637117497627 3 SUSCEPTIBLE 2.716390 3200.000000
3 112.09199324593531 112.5677420945718 4.449636388207036 4.0208626273957755 4.449636388207036 4.0208626273957755 3 SUSCEPTIBLE 0.000000 3200.000000
7 112.09509313623778 112.64877938273057 2.8575303149475175 2.7278731065784405 2.8575303149475175 2.7278731065784405 3 SUSCEPTIBLE 8.793085 3200.000000
1 112.10375258663679 112.84127727470677 4.384146344741275 6.506334773278514 4.384146344741275 6.506334773278514 3 SUSCEPTIBLE 0.000000 3200.000000
2 112.20355265612865 112.62934778369166 4.439519454420747 5.281637910434861 4.439519454420747 5.281637910434861 3 SUSCEPTIBLE 6.055689 3200.000000
6 112.27069035022922 112.82774974106383 3.0761213583407994 1.378548356535704 3.0761213583407994 1.378548356535704 3 SUSCEPTIBLE 86.420892 3200.000000
5 112.36537196257387 112.91142234946943 4.453954252306259 1.3385729316960309 4.453954252306259 1.3385729316960309 3 INFECTIOUS 0.000000 3200.000000
4 112.39436653322967 112.8765831992728 4.443948002643868 2.7467838756484904 4.443948002643868 2.7467838756484904 3 SUSCEPTIBLE 60.427899 3200.000000
8 112.51673905167127 113.10746867074421 2.93738629184773 4.04835503585348 2.93738629184773 4.04835503585348 3 SUSCEPTIBLE 11.324450 3200.000000
3 112.5677420945718 113.04349094320828 4.449636388207036 4.0208626273957755 4.449636388207036 4.0208626273957755 3 SUSCEPTIBLE 0.000000 3200.000000
9 112.58283867347895 113.13004130026624 2.9298226264859406 5.427066177288315 2.9298226264859406 5.427066177288315 3 SUSCEPTIBLE 8.961444 3200.000000
2 112.62934778369166 113.05514291125466 4.439519454420747 5.281637910434861 4.439519454420747 5.281637910434861 3 SUSCEPTIBLE 6.055689 3200.000000
10 112.64633189740866 113.20485298536694 2.170033823356307 6.57637117497627 2.170033823356307 6.57637117497627 3 SUSCEPTIBLE 2.716390 3200.000000
7 112.64877938273057 113.20246562922335 2.8575303149475175 2.7278731065784405 2.8575303149475175 2.7278731065784405 3 SUSCEPTIBLE 8.793085 3200.000000
6 112.82774974106383 113.38480913189844 3.0761213583407994 1.378548356535704 3.0761213583407994 1.378548356535704 3 SUSCEPTIBLE 89.442632 3200.000000
1 112.84127727470677 113.57880196277675 4.384146344741275 6.506334773278514 4.384146344741275 6.506334773278514 3 SUSCEPTIBLE 0.000000 3200.000000
4 112.8765831992728 113.35879986531593 4.443948002643868 2.7467838756484904 4.443948002643868 2.7467838756484904 3 SUSCEPTIBLE 60.427899 3200.000000
5 112.91142234946943 113.45747273636499 4.453954252306259 1.3385729316960309 4.453954252306259 1.3385729316960309 3 INFECTIOUS 0.000000 3200.000000
3 113.04349094320828 113.51923979184477 4.449636388207036 4.0208626273957755 4.449636388207036 4.0208626273957755 3 SUSCEPTIBLE 0.000000 3200.000000
2 113.05514291125466 113.48093803881767 4.439519454420747 5.281637910434861 4.439519454420747 5.281637910434861 3 SUSCEPTIBLE 6.055689 3200.000000
8 113.10746867074421 113.69819828981716 2.93738629184773 4.04835503585348 2.93738629184773 4.04835503585348 3 SUSCEPTIBLE 11.416097 3200.000000
9 113.13004130026624 113.67724392705354 2.9298226264859406 5.427066177288315 2.9298226264859406 5.427066177288315 3 SUSCEPTIBLE 9.053091 3200.000000
7 113.20246562922335 113.75615187571614 2.8575303149475175 2.7278731065784405 2.8575303149475175 2.7278731065784405 3 SUSCEPTIBLE 8.793085 3200.000000
10 113.20485298536694 113.76337407332522 2.170033823356307 6.57637117497627 2.170033823356307 6.57637117497627 3 SUSCEPTIBLE 2.716390 3200.000000
4 113.35879986531593 113.84101653135906 4.443948002643868 2.7467838756484904 4.443948002643868 2.7467838756484904 3 SUSCEPTIBLE 61.634847 3200.000000
6 113.38480913189844 113.94186852273305 3.0761213583407994 1.378548356535704 3.0761213583407994 1.378548356535704 3 SUSCEPTIBLE 90.952456 3200.000000
5 113.45747273636499 114.00352312326055 4.453954252306259 1.3385729316960309 4.453954252306259 1.3385729316960309 3 INFECTIOUS 0.000000 3200.000000
2 113.48093803881767 113.90673316638068 4.439519454420747 5.281637910434861 4.439519454420747 5.281637910434861 3 SUSCEPTIBLE 6.055689 3200.000000
3 113.51923979184477 113.99498864048125 4.449636388207036 4.0208626273957755 4.449636388207036 4.0208626273957755 3 SUSCEPTIBLE 0.000000 3200.000000
1 113.57880196277675 114.31632665084673 4.384146344741275 6.506334773278514 4.384146344741275 6.506334773278514 3 SUSCEPTIBLE 0.000000 3200.000000
9 113.67724392705354 114.22444655384083 2.9298226264859406 5.427066177288315 2.9298226264859406 5.427066177288315 3 SUSCEPTIBLE 9.053091 3200.000000
8 113.69819828981716 114.2889279088901 2.93738629184773 4.04835503585348 2.93738629184773 4.04835503585348 3 SUSCEPTIBLE 11.507702 3200.000000
7 113.75615187571614 114.30983812220893 2.8575303149475175 2.7278731065784405 2.8575303149475175 2.7278731065784405 3 SUSCEPTIBLE 8.851431 3200.000000
10 113.76337407332522 114.3218951612835 2.170033823356307 6.57637117497627 2.170033823356307 6.57637117497627 3 SUSCEPTIBLE 2.716390 3200.000000
4 113.84101653135906 114.32323319740219 4.443948002643868 2.7467838756484904 4.443948002643868 2.7467838756484904 3 SUSCEPTIBLE 62.841239 3200.000000
2 113.90673316638068 114.33252829394368 4.439519454420747 5.281637910434861 4.439519454420747 5.281637910434861 3 SUSCEPTIBLE 6.055689 3200.000000
6 113.94186852273305 114.49892791356766 3.0761213583407994 1.378548356535704 3.0761213583407994 1.378548356535704 3 SUSCEPTIBLE 90.952456 3200.000000
3 113.99498864048125 114.47073748911774 4.449636388207036 4.0208626273957755 4.449636388207036 4.0208626273957755 3 SUSCEPTIBLE 0.000000 3200.000000
5 114.00352312326055 114.54957351015611 4.453954252306259 1.3385729316960309 4.453954252306259 1.3385729316960309 3 INFECTIOUS 0.000000 3200.000000
9 114.22444655384083 114.77164918062813 2.9298226264859406 5.427066177288315 2.9298226264859406 5.427066177288315 3 SUSCEPTIBLE 9.053091 3200.000000
8 114.2889279088901 114.87965752796305 2.93738629184773 4.04835503585348 2.93738629184773 4.04835503585348 3 SUSCEPTIBLE 11.507702 3200.000000
7 114.30983812220893 114.86352436870172 2.8575303149475175 2.7278731065784405 2.8575303149475175 2.7278731065784405 3 SUSCEPTIBLE 8.909750 3200.000000
1 114.31632665084673 115.05385133891672 4.384146344741275 6.506334773278514 4.384146344741275 6.506334773278514 3 SUSCEPTIBLE 0.000000 3200.000000
10 114.3218951612835 114.88041624924179 2.170033823356307 6.57637117497627 2.170033823356307 6.57637117497627 3 SUSCEPTIBLE 2.716390 3200.000000
4 114.32323319740219 114.80544986344532 4.443948002643868 2.7467838756484904 4.443948002643868 2.7467838756484904 3 SUSCEPTIBLE 64.117339 3200.000000
2 114.33252829394368 114.75832342150669 4.439519454420747 5.281637910434861 4.439519454420747 5.281637910434861 3 SUSCEPTIBLE 6.104416 3200.000000
3 114.47073748911774 114.94648633775422 4.449636388207036 4.0208626273957755 4.449636388207036 4.0208626273957755 3 SUSCEPTIBLE 0.000000 3200.000000
6 114.49892791356766 115.05598730440227 3.0761213583407994 1.378548356535704 3.0761213583407994 1.378548356535704 3 SUSCEPTIBLE 90.952456 3200.000000
5 114.54957351015611 115.09562389705167 4.453954252306259 1.3385729316960309 4.453954252306259 1.3385729316960309 3 INFECTIOUS 0.000000 3200.000000
2 114.75832342150669 115.1841185490697 4.439519454420747 5.281637910434861 4.439519454420747 5.281637910434861 3 SUSCEPTIBLE 6.153120 3200.000000
9 114.77164918062813 115.31885180741543 2.9298226264859406 5.427066177288315 2.9298226264859406 5.427066177288315 3 SUSCEPTIBLE 9.053091 3200.000000
4 114.80544986344532 115.28766652948845 4.443948002643868 2.7467838756484904 4.443948002643868 2.7467838756484904 3 SUSCEPTIBLE 66.667771 3200.000000
7 114.86352436870172 115.4172106151945 2.8575303149475175 2.7278731065784405 2.8575303149475175 2.7278731065784405 3 SUSCEPTIBLE 9.026307 3200.000000
8 114.87965752796305 115.47038714703599 2.93738629184773 4.04835503585348 2.93738629184773 4.04835503585348 3 SUSCEPTIBLE 11.507702 3200.000000
10 114.88041624924179 115.43893733720007 2.170033823356307 6.57637117497627 2.170033823356307 6.57637117497627 3 SUSCEPTIBLE 2.716390 3200.000000
3 114.94648633775422 115.42223518639071 4.449636388207036 4.0208626273957755 4.449636388207036 4.0208626273957755 3 SUSCEPTIBLE 0.000000 3200.000000
1 115.05385133891672 115.7913760269867 4.384146344741275 6.506334773278514 4.384146344741275 6.506334773278514 3 SUSCEPTIBLE 0.000000 3200.000000
6 115.05598730440227 115.61304669523687 3.0761213583407994 1.378548356535704 3.0761213583407994 1.378548356535704 3 SUSCEPTIBLE 90.952456 3200.000000
5 115.09562389705167 115.64167428394722 4.453954252306259 1.3385729316960309 4.453954252306259 1.3385729316960309 3 INFECTIOUS 0.000000 3200.000000
2 115.1841185490697 115.6099136766327 4.439519454420747 5.281637910434861 4.439519454420747 5.281637910434861 3 SUSCEPTIBLE 6.201801 3200.000000
4 115.28766652948845 115.76988319553158 4.443948002643868 2.7467838756484904 4.443948002643868 2.7467838756484904 3 SUSCEPTIBLE 66.667771 3200.000000
9 115.31885180741543 115.86605443420272 2.9298226264859406 5.427066177288315 2.9298226264859406 5.427066177288315 3 SUSCEPTIBLE 9.144484 3200.000000
7 115.4172106151945 115.9708968616873 2.8575303149475175 2.7278731065784405 2.8575303149475175 2.7278731065784405 3 SUSCEPTIBLE 9.084545 3200.000000
3 115.42223518639071 115.89798403502719 4.449636388207036 4.0208626273957755 4.449636388207036 4.0208626273957755 3 SUSCEPTIBLE 0.000000 3200.000000
10 115.43893733720007 115.99745842515836 2.170033823356307 6.57637117497627 2.170033823356307 6.57637117497627 3 SUSCEPTIBLE 2.716390 3200.000000
8 115.47038714703599 116.06111676610894 2.93738629184773 4.04835503585348 2.93738629184773 4.04835503585348 3 SUSCEPTIBLE 11.507702 3200.000000
2 115.6099136766327 116.0357088041957 4.439519454420747 5.281637910434861 4.439519454420747 5.281637910434861 3 SUSCEPTIBLE 6.299097 3200.000000
6 115.61304669523687 116.17010608607148 3.0761213583407994 1.378548356535704 3.0761213583407994 1.378548356535704 3 SUSCEPTIBLE 92.528235 3200.000000
5 115.64167428394722 116.18772467084278 4.453954252306259 1.3385729316960309 4.453954252306259 1.3385729316960309 3 INFECTIOUS 0.000000 3200.000000
4 115.76988319553158 116.2520998615747 4.443948002643868 2.7467838756484904 4.443948002643868 2.7467838756484904 3 SUSCEPTIBLE 66.667771 3200.000000
1 115.7913760269867 116.52890071505668 4.384146344741275 6.506334773278514 4.384146344741275 6.506334773278514 3 SUSCEPTIBLE 0.000000 3200.000000
9 115.86605443420272 116.41325706099002 2.9298226264859406 5.427066177288315 2.9298226264859406 5.427066177288315 3 SUSCEPTIBLE 9.235835 3200.000000
3 115.89798403502719 116.37373288366368 4.449636388207036 4.0208626273957755 4.449636388207036 4.0208626273957755 3 SUSCEPTIBLE 0.000000 3200.000000
7 115.9708968616873 116.52458310818008 2.8575303149475175 2.7278731065784405 2.8575303149475175 2.7278731065784405 3 SUSCEPTIBLE 9.084545 3200.000000
10 115.99745842515836 116.55597951311664 2.170033823356307 6.57637117497627 2.170033823356307 6.57637117497627 3 SUSCEPTIBLE 2.716390 3200.000000
2 116.0357088041957 116.46150393175871 4.439519454420747 5.281637910434861 4.439519454420747 5.281637910434861 3 SUSCEPTIBLE 6.299097 3200.000000
8 116.06111676610894 116.65184638518188 2.93738629184773 4.04835503585348 2.93738629184773 4.04835503585348 3 SUSCEPTIBLE 11.690362 3200.000000
6 116.17010608607148 116.7271654769061 3.0761213583407994 1.378548356535704 3.0761213583407994 1.378548356535704 3 SUSCEPTIBLE 94.103287 3200.000000
5 116.18772467084278 116.73377505773834 4.453954252306259 1.3385729316960309 4.453954252306259 1.3385729316960309 3 INFECTIOUS 0.000000 3200.000000
4 116.2520998615747 116.73431652761784 4.443948002643868 2.7467838756484904 4.443948002643868 2.7467838756484904 3 SUSCEPTIBLE 66.667771 3200.000000
3 116.37373288366368 116.84948173230016 4.449636388207036 4.0208626273957755 4.449636388207036 4.0208626273957755 3 SUSCEPTIBLE 0.000000 3200.000000
9 116.41325706099002 116.96045968777732 2.9298226264859406 5.427066177288315 2.9298226264859406 5.427066177288315 3 SUSCEPTIBLE 9.418411 3200.000000
2 116.46150393175871 116.88729905932172 4.439519454420747 5.281637910434861 4.439519454420747 5.281637910434861 3 SUSCEPTIBLE 6.299097 3200.000000
7 116.52458310818008 117.07826935467287 2.8575303149475175 2.7278731065784405 2.8575303149475175 2.7278731065784405 3 SUSCEPTIBLE 9.084545 3200.000000
1 116.52890071505668 117.26642540312666 4.384146344741275 6.506334773278514 4.384146344741275 6.506334773278514 3 SUSCEPTIBLE 0.000000 3200.000000
10 116.55597951311664 117.11450060107492 2.170033823356307 6.57637117497627 2.170033823356307 6.57637117497627 3 SUSCEPTIBLE 2.716390 3200.000000
8 116.65184638518188 117.24257600425483 2.93738629184773 4.04835503585348 2.93738629184773 4.04835503585348 3 SUSCEPTIBLE 11.781628 3200.000000
6 116.7271654769061 117.2842248677407 3.0761213583407994 1.378548356535704 3.0761213583407994 1.378548356535704 3 SUSCEPTIBLE 95.677611 3200.000000
5 116.73377505773834 117.2798254446339 4.453954252306259 1.3385729316960309 4.453954252306259 1.3385729316960309 3 INFECTIOUS 0.000000 3200.000000
4 116.73431652761784 117.21653319366096 4.443948002643868 2.7467838756484904 4.443948002643868 2.7467838756484904 3 SUSCEPTIBLE 66.667771 3200.000000
3 116.84948173230016 117.32523058093665 4.449636388207036 4.0208626273957755 4.449636388207036 4.0208626273957755 3 SUSCEPTIBLE 0.000000 3200.000000
2 116.88729905932172 117.31309418688473 4.439519454420747 5.281637910434861 4.439519454420747 5.281637910434861 3 SUSCEPTIBLE 6.299097 3200.000000
9 116.96045968777732 117.50766231456461 2.9298226264859406 5.427066177288315 2.9298226264859406 5.427066177288315 3 SUSCEPTIBLE 9.509635 3200.000000
7 117.07826935467287 117.63195560116566 2.8575303149475175 2.7278731065784405 2.8575303149475175 2.7278731065784405 3 SUSCEPTIBLE 9.084545 3200.000000
10 117.11450060107492 117.6730216890332 2.170033823356307 6.57637117497627 2.170033823356307 6.57637117497627 3 SUSCEPTIBLE 2.716390 3200.000000
4 117.21653319366096 117.6987498597041 4.443948002643868 2.7467838756484904 4.443948002643868 2.7467838756484904 3 SUSCEPTIBLE 67.939163 3200.000000
8 117.24257600425483 117.83330562332777 2.93738629184773 4.04835503585348 2.93738629184773 4.04835503585348 3 SUSCEPTIBLE 11.964035 3200.000000
1 117.26642540312666 118.00395009119664 4.384146344741275 6.506334773278514 4.384146344741275 6.506334773278514 3 SUSCEPTIBLE 0.000000 3200.000000
5 117.2798254446339 117.82587583152946 4.453954252306259 1.3385729316960309 4.453954252306259 1.3385729316960309 3 INFECTIOUS 0.000000 3200.000000
6 117.2842248677407 117.84128425857531 3.0761213583407994 1.378548356535704 3.0761213583407994 1.378548356535704 3 SUSCEPTIBLE 98.824078 3200.000000
2 117.31309418688473 117.73888931444773 4.439519454420747 5.281637910434861 4.439519454420747 5.281637910434861 3 SUSCEPTIBLE 6.299097 3200.000000
3 117.32523058093665 117.80097942957313 4.449636388207036 4.0208626273957755 4.449636388207036 4.0208626273957755 3 SUSCEPTIBLE 0.000000 3200.000000
9 117.50766231456461 118.05486494135191 2.9298226264859406 5.427066177288315 2.9298226264859406 5.427066177288315 3 SUSCEPTIBLE 9.509635 3200.000000
7 117.63195560116566 118.18564184765845 2.8575303149475175 2.7278731065784405 2.8575303149475175 2.7278731065784405 3 SUSCEPTIBLE 9.142622 3200.000000
10 117.6730216890332 118.23154277699149 2.170033823356307 6.57637117497627 2.170033823356307 6.57637117497627 3 SUSCEPTIBLE 2.716390 3200.000000
4 117.6987498597041 118.18096652574722 4.443948002643868 2.7467838756484904 4.443948002643868 2.7467838756484904 3 SUSCEPTIBLE 69.209967 3200.000000
2 117.73888931444773 118.16468444201074 4.439519454420747 5.281637910434861 4.439519454420747 5.281637910434861 3 SUSCEPTIBLE 6.299097 3200.000000
3 117.80097942957313 118.27672827820962 4.449636388207036 4.0208626273957755 4.449636388207036 4.0208626273957755 3 SUSCEPTIBLE 0.000000 3200.000000
5 117.82587583152946 118.37192621842502 4.453954252306259 1.3385729316960309 4.453954252306259 1.3385729316960309 3 INFECTIOUS 0.000000 3200.000000
8 117.83330562332777 118.42403524240072 2.93738629184773 4.04835503585348 2.93738629184773 4.04835503585348 3 SUSCEPTIBLE 11.964035 3200.000000
6 117.84128425857531 118.39834364940992 3.0761213583407994 1.378548356535704 3.0761213583407994 1.378548356535704 3 SUSCEPTIBLE 98.824078 3200.000000
1 118.00395009119664 118.74147477926662 4.384146344741275 6.506334773278514 4.384146344741275 6.506334773278514 3 SUSCEPTIBLE 0.000000 3200.000000
9 118.05486494135191 118.6020675681392 2.9298226264859406 5.427066177288315 2.9298226264859406 5.427066177288315 3 SUSCEPTIBLE 9.509635 3200.000000
2 118.16468444201074 118.59047956957374 4.439519454420747 5.281637910434861 4.439519454420747 5.281637910434861 3 SUSCEPTIBLE 6.347599 3200.000000
4 118.18096652574722 118.66318319179035 4.443948002643868 2.7467838756484904 4.443948002643868 2.7467838756484904 3 SUSCEPTIBLE 70.550451 3200.000000
7 118.18564184765845 118.73932809415123 2.8575303149475175 2.7278731065784405 2.8575303149475175 2.7278731065784405 3 SUSCEPTIBLE 9.200672 3200.000000
10 118.23154277699149 118.79006386494977 2.170033823356307 6.57637117497627 2.170033823356307 6.57637117497627 3 SUSCEPTIBLE 2.716390 3200.000000
3 118.27672827820962 118.7524771268461 4.449636388207036 4.0208626273957755 4.449636388207036 4.0208626273957755 3 SUSCEPTIBLE 0.000000 3200.000000
5 118.37192621842502 118.91797660532058 4.453954252306259 1.3385729316960309 4.453954252306259 1.3385729316960309 3 INFECTIOUS 0.000000 3200.000000
6 118.39834364940992 118.95540304024453 3.0761213583407994 1.378548356535704 3.0761213583407994 1.378548356535704 3 SUSCEPTIBLE 98.824078 3200.000000
8 118.42403524240072 119.01476486147367 2.93738629184773 4.04835503585348 2.93738629184773 4.04835503585348 3 SUSCEPTIBLE 11.964035 3200.000000
2 118.59047956957374 119.01627469713675 4.439519454420747 5.281637910434861 4.439519454420747 5.281637910434861 3 SUSCEPTIBLE 6.396079 3200.000000
9 118.6020675681392 119.1492701949265 2.9298226264859406 5.427066177288315 2.9298226264859406 5.427066177288315 3 SUSCEPTIBLE 9.509635 3200.000000
4 118.66318319179035 119.14539985783348 4.443948002643868 2.7467838756484904 4.443948002643868 2.7467838756484904 3 SUSCEPTIBLE 71.890315 3200.000000
7 118.73932809415123 119.29301434064402 2.8575303149475175 2.7278731065784405 2.8575303149475175 2.7278731065784405 3 SUSCEPTIBLE 9.258695 3200.000000
1 118.74147477926662 119.4789994673366 4.384146344741275 6.506334773278514 4.384146344741275 6.506334773278514 3 SUSCEPTIBLE 0.000000 3200.000000
3 118.7524771268461 119.22822597548259 4.449636388207036 4.0208626273957755 4.449636388207036 4.0208626273957755 3 SUSCEPTIBLE 0.000000 3200.000000
10 118.79006386494977 119.34858495290806 2.170033823356307 6.57637117497627 2.170033823356307 6.57637117497627 3 SUSCEPTIBLE 2.716390 3200.000000
5 118.91797660532058 119.46402699221613 4.453954252306259 1.3385729316960309 4.453954252306259 1.3385729316960309 3 INFECTIOUS 0.000000 3200.000000
6 118.95540304024453 119.51246243107914 3.0761213583407994 1.378548356535704 3.0761213583407994 1.378548356535704 3 SUSCEPTIBLE 98.824078 3200.000000
8 119.01476486147367 119.60549448054661 2.93738629184773 4.04835503585348 2.93738629184773 4.04835503585348 3 SUSCEPTIBLE 11.964035 3200.000000
2 119.01627469713675 119.44206982469976 4.439519454420747 5.281637910434861 4.439519454420747 5.281637910434861 3 SUSCEPTIBLE 6.444536 3200.000000
4 119.14539985783348 119.62761652387661 4.443948002643868 2.7467838756484904 4.443948002643868 2.7467838756484904 3 SUSCEPTIBLE 73.229561 3200.000000
9 119.1492701949265 119.6964728217138 2.9298226264859406 5.427066177288315 2.9298226264859406 5.427066177288315 3 SUSCEPTIBLE 9.509635 3200.000000
3 119.22822597548259 119.70397482411907 4.449636388207036 4.0208626273957755 4.449636388207036 4.0208626273957755 3 SUSCEPTIBLE 0.000000 3200.000000
7 119.29301434064402 119.84670058713681 2.8575303149475175 2.7278731065784405 2.8575303149475175 2.7278731065784405 3 SUSCEPTIBLE 9.374661 3200.000000
10 119.34858495290806 119.90710604086634 2.170033823356307 6.57637117497627 2.170033823356307 6.57637117497627 3 SUSCEPTIBLE 2.716390 3200.000000
2 119.44206982469976 119.86786495226276 4.439519454420747 5.281637910434861 4.439519454420747 5.281637910434861 3 SUSCEPTIBLE 6.492971 3200.000000
5 119.46402699221613 120.01007737911169 4.453954252306259 1.3385729316960309 4.453954252306259 1.3385729316960309 3 INFECTIOUS 0.000000 3200.000000
1 119.4789994673366 120.21652415540659 4.384146344741275 6.506334773278514 4.384146344741275 6.506334773278514 3 SUSCEPTIBLE 0.000000 3200.000000
6 119.51246243107914 120.06952182191375 3.0761213583407994 1.378548356535704 3.0761213583407994 1.378548356535704 3 SUSCEPTIBLE 98.824078 3200.000000
8 119.60549448054661 120.19622409961956 2.93738629184773 4.04835503585348 2.93738629184773 4.04835503585348 3 SUSCEPTIBLE 12.054965 3200.000000
4 119.62761652387661 120.10983318991974 4.443948002643868 2.7467838756484904 4.443948002643868 2.7467838756484904 3 SUSCEPTIBLE 73.229561 3200.000000
9 119.6964728217138 120.2436754485011 2.9298226264859406 5.427066177288315 2.9298226264859406 5.427066177288315 3 SUSCEPTIBLE 9.691537 3200.000000
3 119.70397482411907 120.17972367275556 4.449636388207036 4.0208626273957755 4.449636388207036 4.0208626273957755 3 SUSCEPTIBLE 0.000000 3200.000000
7 119.84670058713681 120.4003868336296 2.8575303149475175 2.7278731065784405 2.8575303149475175 2.7278731065784405 3 SUSCEPTIBLE 9.374661 3200.000000
2 119.86786495226276 120.29366007982577 4.439519454420747 5.281637910434861 4.439519454420747 5.281637910434861 3 SUSCEPTIBLE 6.541383 3200.000000
10 119.90710604086634 120.46562712882462 2.170033823356307 6.57637117497627 2.170033823356307 6.57637117497627 3 SUSCEPTIBLE 2.716390 3200.000000
5 120.01007737911169 120.55612776600725 4.453954252306259 1.3385729316960309 4.453954252306259 1.3385729316960309 3 INFECTIOUS 0.000000 3200.000000
6 120.06952182191375 120.62658121274836 3.0761213583407994 1.378548356535704 3.0761213583407994 1.378548356535704 3 SUSCEPTIBLE 102.100624 3200.000000
4 120.10983318991974 120.59204985596287 4.443948002643868 2.7467838756484904 4.443948002643868 2.7467838756484904 3 SUSCEPTIBLE 73.229561 3200.000000
3 120.17972367275556 120.65547252139204 4.449636388207036 4.0208626273957755 4.449636388207036 4.0208626273957755 3 SUSCEPTIBLE 0.000000 3200.000000
8 120.19622409961956 120.7869537186925 2.93738629184773 4.04835503585348 2.93738629184773 4.04835503585348 3 SUSCEPTIBLE 12.145853 3200.000000
1 120.21652415540659 120.95404884347657 4.384146344741275 6.506334773278514 4.384146344741275 6.506334773278514 3 SUSCEPTIBLE 0.000000 3200.000000
9 120.2436754485011 120.79087807528839 2.9298226264859406 5.427066177288315 2.9298226264859406 5.427066177288315 3 SUSCEPTIBLE 9.782425 3200.000000
2 120.29366007982577 120.71945520738878 4.439519454420747 5.281637910434861 4.439519454420747 5.281637910434861 3 SUSCEPTIBLE 6.541383 3200.000000
7 120.4003868336296 120.95407308012238 2.8575303149475175 2.7278731065784405 2.8575303149475175 2.7278731065784405 3 SUSCEPTIBLE 9.374661 3200.000000
10 120.46562712882462 121.0241482167829 2.170033823356307 6.57637117497627 2.170033823356307 6.57637117497627 3 SUSCEPTIBLE 2.716390 3200.000000
5 120.55612776600725 121.10217815290281 4.453954252306259 1.3385729316960309 4.453954252306259 1.3385729316960309 3 INFECTIOUS 0.000000 3200.000000
4 120.59204985596287 121.074266522006 4.443948002643868 2.7467838756484904 4.443948002643868 2.7467838756484904 3 SUSCEPTIBLE 73.229561 3200.000000
6 120.62658121274836 121.18364060358297 3.0761213583407994 1.378548356535704 3.0761213583407994 1.378548356535704 3 SUSCEPTIBLE 103.737763 3200.000000
3 120.65547252139204 121.13122137002853 4.449636388207036 4.0208626273957755 4.449636388207036 4.0208626273957755 3 SUSCEPTIBLE 0.000000 3200.000000
2 120.71945520738878 121.14525033495178 4.439519454420747 5.281637910434861 4.439519454420747 5.281637910434861 3 SUSCEPTIBLE 6.541383 3200.000000
8 120.7869537186925 121.37768333776545 2.93738629184773 4.04835503585348 2.93738629184773 4.04835503585348 3 SUSCEPTIBLE 12.236699 3200.000000
9 120.79087807528839 121.33808070207569 2.9298226264859406 5.427066177288315 2.9298226264859406 5.427066177288315 3 SUSCEPTIBLE 9.873271 3200.000000
1 120.95404884347657 121.69157353154655 4.384146344741275 6.506334773278514 4.384146344741275 6.506334773278514 3 SUSCEPTIBLE 0.000000 3200.000000
7 120.95407308012238 121.50775932661517 2.8575303149475175 2.7278731065784405 2.8575303149475175 2.7278731065784405 3 SUSCEPTIBLE 9.374661 3200.000000
10 121.0241482167829 121.58266930474119 2.170033823356307 6.57637117497627 2.170033823356307 6.57637117497627 3 SUSCEPTIBLE 2.716390 3200.000000
4 121.074266522006 121.55648318804913 4.443948002643868 2.7467838756484904 4.443948002643868 2.7467838756484904 3 SUSCEPTIBLE 73.229561 3200.000000
5 121.10217815290281 121.64822853979837 4.453954252306259 1.3385729316960309 4.453954252306259 1.3385729316960309 3 INFECTIOUS 0.000000 3200.000000
3 121.13122137002853 121.60697021866501 4.449636388207036 4.0208626273957755 4.449636388207036 4.0208626273957755 3 SUSCEPTIBLE 0.000000 3200.000000
2 121.14525033495178 121.57104546251479 4.439519454420747 5.281637910434861 4.439519454420747 5.281637910434861 3 SUSCEPTIBLE 6.541383 3200.000000
6 121.18364060358297 121.74069999441758 3.0761213583407994 1.378548356535704 3.0761213583407994 1.378548356535704 3 SUSCEPTIBLE 105.374144 3200.000000
9 121.33808070207569 121.88528332886298 2.9298226264859406 5.427066177288315 2.9298226264859406 5.427066177288315 3 SUSCEPTIBLE 9.964075 3200.000000
8 121.37768333776545 121.96841295683839 2.93738629184773 4.04835503585348 2.93738629184773 4.04835503585348 3 SUSCEPTIBLE 12.418265 3200.000000
7 121.50775932661517 122.06144557310796 2.8575303149475175 2.7278731065784405 2.8575303149475175 2.7278731065784405 3 SUSCEPTIBLE 9.374661 3200.000000
4 121.55648318804913 122.03869985409226 4.443948002643868 2.7467838756484904 4.443948002643868 2.7467838756484904 3 SUSCEPTIBLE 74.565098 3200.000000
2 121.57104546251479 121.9968405900778 4.439519454420747 5.281637910434861 4.439519454420747 5.281637910434861 3 SUSCEPTIBLE 6.541383 3200.000000
10 121.58266930474119 122.14119039269947 2.170033823356307 6.57637117497627 2.170033823356307 6.57637117497627 3 SUSCEPTIBLE 2.716390 3200.000000
3 121.60697021866501 122.0827190673015 4.449636388207036 4.0208626273957755 4.449636388207036 4.0208626273957755 3 SUSCEPTIBLE 0.000000 3200.000000
5 121.64822853979837 122.19427892669393 4.453954252306259 1.3385729316960309 4.453954252306259 1.3385729316960309 3 INFECTIOUS 0.000000 3200.000000
1 121.69157353154655 122.42909821961653 4.384146344741275 6.506334773278514 4.384146344741275 6.506334773278514 3 SUSCEPTIBLE 0.000000 3200.000000
6 121.74069999441758 122.29775938525219 3.0761213583407994 1.378548356535704 3.0761213583407994 1.378548356535704 3 SUSCEPTIBLE 107.009770 3200.000000
9 121.88528332886298 122.43248595565028 2.9298226264859406 5.427066177288315 2.9298226264859406 5.427066177288315 3 SUSCEPTIBLE 9.964075 3200.000000
8 121.96841295683839 122.55914257591134 2.93738629184773 4.04835503585348 2.93738629184773 4.04835503585348 3 SUSCEPTIBLE 12.418265 3200.000000
2 121.9968405900778 122.4226357176408 4.439519454420747 5.281637910434861 4.439519454420747 5.281637910434861 3 SUSCEPTIBLE 6.541383 3200.000000
4 122.03869985409226 122.52091652013539 4.443948002643868 2.7467838756484904 4.443948002643868 2.7467838756484904 3 SUSCEPTIBLE 77.304589 3200.000000
7 122.06144557310796 122.61513181960075 2.8575303149475175 2.7278731065784405 2.8575303149475175 2.7278731065784405 3 SUSCEPTIBLE 9.490252 3200.000000
3 122.0827190673015 122.55846791593798 4.449636388207036 4.0208626273957755 4.449636388207036 4.0208626273957755 3 SUSCEPTIBLE 0.000000 3200.000000
10 122.14119039269947 122.69971148065775 2.170033823356307 6.57637117497627 2.170033823356307 6.57637117497627 3 SUSCEPTIBLE 2.716390 3200.000000
5 122.19427892669393 122.74032931358948 4.453954252306259 1.3385729316960309 4.453954252306259 1.3385729316960309 3 INFECTIOUS 0.000000 3200.000000
6 122.29775938525219 122.8548187760868 3.0761213583407994 1.378548356535704 3.0761213583407994 1.378548356535704 3 SUSCEPTIBLE 107.009770 3200.000000
2 122.4226357176408 122.84843084520381 4.439519454420747 5.281637910434861 4.439519454420747 5.281637910434861 3 SUSCEPTIBLE 6.637918 3200.000000
1 122.42909821961653 123.16662290768652 4.384146344741275 6.506334773278514 4.384146344741275 6.506334773278514 3 SUSCEPTIBLE 0.000000 3200.000000
9 122.43248595565028 122.97968858243757 2.9298226264859406 5.427066177288315 2.9298226264859406 5.427066177288315 3 SUSCEPTIBLE 9.964075 3200.000000
4 122.52091652013539 123.00313318617852 4.443948002643868 2.7467838756484904 4.443948002643868 2.7467838756484904 3 SUSCEPTIBLE 78.708510 3200.000000
3 122.55846791593798 123.03421676457447 4.449636388207036 4.0208626273957755 4.449636388207036 4.0208626273957755 3 SUSCEPTIBLE 0.000000 3200.000000
8 122.55914257591134 123.14987219498428 2.93738629184773 4.04835503585348 2.93738629184773 4.04835503585348 3 SUSCEPTIBLE 12.418265 3200.000000
7 122.61513181960075 123.16881806609354 2.8575303149475175 2.7278731065784405 2.8575303149475175 2.7278731065784405 3 SUSCEPTIBLE 9.548008 3200.000000
10 122.69971148065775 123.25823256861604 2.170033823356307 6.57637117497627 2.170033823356307 6.57637117497627 3 SUSCEPTIBLE 2.716390 3200.000000
5 122.74032931358948 123.28637970048504 4.453954252306259 1.3385729316960309 4.453954252306259 1.3385729316960309 3 INFECTIOUS 0.000000 3200.000000
2 122.84843084520381 123.27422597276681 4.439519454420747 5.281637910434861 4.439519454420747 5.281637910434861 3 SUSCEPTIBLE 6.686151 3200.000000
6 122.8548187760868 123.41187816692141 3.0761213583407994 1.378548356535704 3.0761213583407994 1.378548356535704 3 SUSCEPTIBLE 107.009770 3200.000000
9 122.97968858243757 123.52689120922487 2.9298226264859406 5.427066177288315 2.9298226264859406 5.427066177288315 3 SUSCEPTIBLE 9.964075 3200.000000
4 123.00313318617852 123.48534985222165 4.443948002643868 2.7467838756484904 4.443948002643868 2.7467838756484904 3 SUSCEPTIBLE 80.111783 3200.000000
3 123.03421676457447 123.50996561321095 4.449636388207036 4.0208626273957755 4.449636388207036 4.0208626273957755 3 SUSCEPTIBLE 0.000000 3200.000000
8 123.14987219498428 123.74060181405723 2.93738629184773 4.04835503585348 2.93738629184773 4.04835503585348 3 SUSCEPTIBLE 12.418265 3200.000000
1 123.16662290768652 123.9041475957565 4.384146344741275 6.506334773278514 4.384146344741275 6.506334773278514 3 SUSCEPTIBLE 0.000000 3200.000000
7 123.16881806609354 123.72250431258632 2.8575303149475175 2.7278731065784405 2.8575303149475175 2.7278731065784405 3 SUSCEPTIBLE 9.605737 3200.000000
10 123.25823256861604 123.81675365657432 2.170033823356307 6.57637117497627 2.170033823356307 6.57637117497627 3 SUSCEPTIBLE 2.716390 3200.000000
2 123.27422597276681 123.70002110032982 4.439519454420747 5.281637910434861 4.439519454420747 5.281637910434861 3 SUSCEPTIBLE 6.734363 3200.000000
5 123.28637970048504 123.8324300873806 4.453954252306259 1.3385729316960309 4.453954252306259 1.3385729316960309 3 INFECTIOUS 0.000000 3200.000000
6 123.41187816692141 123.96893755775602 3.0761213583407994 1.378548356535704 3.0761213583407994 1.378548356535704 3 SUSCEPTIBLE 107.009770 3200.000000
4 123.48534985222165 123.96756651826477 4.443948002643868 2.7467838756484904 4.443948002643868 2.7467838756484904 3 SUSCEPTIBLE 80.111783 3200.000000
3 123.50996561321095 123.98571446184744 4.449636388207036 4.0208626273957755 4.449636388207036 4.0208626273957755 3 SUSCEPTIBLE 0.000000 3200.000000
9 123.52689120922487 124.07409383601217 2.9298226264859406 5.427066177288315 2.9298226264859406 5.427066177288315 3 SUSCEPTIBLE 10.054627 3200.000000
2 123.70002110032982 124.12581622789283 4.439519454420747 5.281637910434861 4.439519454420747 5.281637910434861 3 SUSCEPTIBLE 6.782552 3200.000000
7 123.72250431258632 124.27619055907911 2.8575303149475175 2.7278731065784405 2.8575303149475175 2.7278731065784405 3 SUSCEPTIBLE 9.663439 3200.000000
8 123.74060181405723 124.33133143313017 2.93738629184773 4.04835503585348 2.93738629184773 4.04835503585348 3 SUSCEPTIBLE 12.508776 3200.000000
10 123.81675365657432 124.3752747445326 2.170033823356307 6.57637117497627 2.170033823356307 6.57637117497627 3 SUSCEPTIBLE 2.716390 3200.000000
5 123.8324300873806 124.37848047427616 4.453954252306259 1.3385729316960309 4.453954252306259 1.3385729316960309 3 INFECTIOUS 0.000000 3200.000000
1 123.9041475957565 124.64167228382648 4.384146344741275 6.506334773278514 4.384146344741275 6.506334773278514 3 SUSCEPTIBLE 0.000000 3200.000000
4 123.96756651826477 124.4497831843079 4.443948002643868 2.7467838756484904 4.443948002643868 2.7467838756484904 3 SUSCEPTIBLE 80.111783 3200.000000
6 123.96893755775602 124.52599694859063 3.0761213583407994 1.378548356535704 3.0761213583407994 1.378548356535704 3 SUSCEPTIBLE 108.711004 3200.000000
3 123.98571446184744 124.46146331048392 4.449636388207036 4.0208626273957755 4.449636388207036 4.0208626273957755 3 SUSCEPTIBLE 0.000000 3200.000000
9 124.07409383601217 124.62129646279946 2.9298226264859406 5.427066177288315 2.9298226264859406 5.427066177288315 3 SUSCEPTIBLE 10.235607 3200.000000
2 124.12581622789283 124.55161135545583 4.439519454420747 5.281637910434861 4.439519454420747 5.281637910434861 3 SUSCEPTIBLE 6.782552 3200.000000
7 124.27619055907911 124.8298768055719 2.8575303149475175 2.7278731065784405 2.8575303149475175 2.7278731065784405 3 SUSCEPTIBLE 9.663439 3200.000000
8 124.33133143313017 124.92206105220312 2.93738629184773 4.04835503585348 2.93738629184773 4.04835503585348 3 SUSCEPTIBLE 12.599245 3200.000000
10 124.3752747445326 124.93379583249089 2.170033823356307 6.57637117497627 2.170033823356307 6.57637117497627 3 SUSCEPTIBLE 2.716390 3200.000000
5 124.37848047427616 124.92453086117172 4.453954252306259 1.3385729316960309 4.453954252306259 1.3385729316960309 3 INFECTIOUS 0.000000 3200.000000
4 124.4497831843079 124.93199985035103 4.443948002643868 2.7467838756484904 4.443948002643868 2.7467838756484904 3 SUSCEPTIBLE 80.111783 3200.000000
3 124.46146331048392 124.9372121591204 4.449636388207036 4.0208626273957755 4.449636388207036 4.0208626273957755 3 SUSCEPTIBLE 0.000000 3200.000000
6 124.52599694859063 125.08305633942524 3.0761213583407994 1.378548356535704 3.0761213583407994 1.378548356535704 3 SUSCEPTIBLE 112.111114 3200.000000
2 124.55161135545583 124.97740648301884 4.439519454420747 5.281637910434861 4.439519454420747 5.281637910434861 3 SUSCEPTIBLE 6.782552 3200.000000
9 124.62129646279946 125.16849908958676 2.9298226264859406 5.427066177288315 2.9298226264859406 5.427066177288315 3 SUSCEPTIBLE 10.326034 3200.000000
1 124.64167228382648 125.37919697189646 4.384146344741275 6.506334773278514 4.384146344741275 6.506334773278514 3 SUSCEPTIBLE 0.000000 3200.000000
7 124.8298768055719 125.38356305206469 2.8575303149475175 2.7278731065784405 2.8575303149475175 2.7278731065784405 3 SUSCEPTIBLE 9.663439 3200.000000
8 124.92206105220312 125.51279067127606 2.93738629184773 4.04835503585348 2.93738629184773 4.04835503585348 3 SUSCEPTIBLE 12.780057 3200.000000
5 124.92453086117172 125.47058124806728 4.453954252306259 1.3385729316960309 4.453954252306259 1.3385729316960309 3 INFECTIOUS 0.000000 3200.000000
4 124.93199985035103 125.41421651639416 4.443948002643868 2.7467838756484904 4.443948002643868 2.7467838756484904 3 SUSCEPTIBLE 80.111783 3200.000000
10 124.93379583249089 125.49231692044917 2.170033823356307 6.57637117497627 2.170033823356307 6.57637117497627 3 SUSCEPTIBLE 2.716390 3200.000000
3 124.9372121591204 125.41296100775689 4.449636388207036 4.0208626273957755 4.449636388207036 4.0208626273957755 3 SUSCEPTIBLE 0.000000 3200.000000
2 124.97740648301884 125.40320161058185 4.439519454420747 5.281637910434861 4.439519454420747 5.281637910434861 3 SUSCEPTIBLE 6.782552 3200.000000
6 125.08305633942524 125.64011573025985 3.0761213583407994 1.378548356535704 3.0761213583407994 1.378548356535704 3 SUSCEPTIBLE 113.809991 3200.000000
9 125.16849908958676 125.71570171637406 2.9298226264859406 5.427066177288315 2.9298226264859406 5.427066177288315 3 SUSCEPTIBLE 10.416419 3200.000000
1 125.37919697189646 126.11672165996644 4.384146344741275 6.506334773278514 4.384146344741275 6.506334773278514 3 SUSCEPTIBLE 0.000000 3200.000000
7 125.38356305206469 125.93724929855748 2.8575303149475175 2.7278731065784405 2.8575303149475175 2.7278731065784405 3 SUSCEPTIBLE 9.663439 3200.000000
2 125.40320161058185 125.82899673814485 4.439519454420747 5.281637910434861 4.439519454420747 5.281637910434861 3 SUSCEPTIBLE 6.782552 3200.000000
3 125.41296100775689 125.88870985639338 4.449636388207036 4.0208626273957755 4.449636388207036 4.0208626273957755 3 SUSCEPTIBLE 0.000000 3200.000000
4 125.41421651639416 125.89643318243729 4.443948002643868 2.7467838756484904 4.443948002643868 2.7467838756484904 3 SUSCEPTIBLE 81.511170 3200.000000
5 125.47058124806728 126.01663163496283 4.453954252306259 1.3385729316960309 4.453954252306259 1.3385729316960309 3 INFECTIOUS 0.000000 3200.000000
10 125.49231692044917 126.05083800840745 2.170033823356307 6.57637117497627 2.170033823356307 6.57637117497627 3 SUSCEPTIBLE 2.716390 3200.000000
8 125.51279067127606 126.10352029034901 2.93738629184773 4.04835503585348 2.93738629184773 4.04835503585348 3 SUSCEPTIBLE 12.870401 3200.000000
6 125.64011573025985 126.19717512109446 3.0761213583407994 1.378548356535704 3.0761213583407994 1.378548356535704 3 SUSCEPTIBLE 115.508083 3200.000000
9 125.71570171637406 126.26290434316135 2.9298226264859406 5.427066177288315 2.9298226264859406 5.427066177288315 3 SUSCEPTIBLE 10.416419 3200.000000
2 125.82899673814485 126.25479186570786 4.439519454420747 5.281637910434861 4.439519454420747 5.281637910434861 3 SUSCEPTIBLE 6.782552 3200.000000
3 125.88870985639338 126.36445870502986 4.449636388207036 4.0208626273957755 4.449636388207036 4.0208626273957755 3 SUSCEPTIBLE 0.000000 3200.000000
4 125.89643318243729 126.37864984848042 4.443948002643868 2.7467838756484904 4.443948002643868 2.7467838756484904 3 SUSCEPTIBLE 82.909911 3200.000000
7 125.93724929855748 126.49093554505026 2.8575303149475175 2.7278731065784405 2.8575303149475175 2.7278731065784405 3 SUSCEPTIBLE 9.720982 3200.000000
5 126.01663163496283 126.5626820218584 4.453954252306259 1.3385729316960309 4.453954252306259 1.3385729316960309 3 INFECTIOUS 0.000000 3200.000000
10 126.05083800840745 126.60935909636574 2.170033823356307 6.57637117497627 2.170033823356307 6.57637117497627 3 SUSCEPTIBLE 2.716390 3200.000000
8 126.10352029034901 126.69424990942196 2.93738629184773 4.04835503585348 2.93738629184773 4.04835503585348 3 SUSCEPTIBLE 12.870401 3200.000000
1 126.11672165996644 126.85424634803643 4.384146344741275 6.506334773278514 4.384146344741275 6.506334773278514 3 SUSCEPTIBLE 0.000000 3200.000000
6 126.19717512109446 126.75423451192907 3.0761213583407994 1.378548356535704 3.0761213583407994 1.378548356535704 3 SUSCEPTIBLE 115.508083 3200.000000
2 126.25479186570786 126.68058699327086 4.439519454420747 5.281637910434861 4.439519454420747 5.281637910434861 3 SUSCEPTIBLE 6.830608 3200.000000
9 126.26290434316135 126.81010696994865 2.9298226264859406 5.427066177288315 2.9298226264859406 5.427066177288315 3 SUSCEPTIBLE 10.416419 3200.000000
3 126.36445870502986 126.84020755366635 4.449636388207036 4.0208626273957755 4.449636388207036 4.0208626273957755 3 SUSCEPTIBLE 0.000000 3200.000000
4 126.37864984848042 126.86086651452355 4.443948002643868 2.7467838756484904 4.443948002643868 2.7467838756484904 3 SUSCEPTIBLE 84.378272 3200.000000
7 126.49093554505026 127.04462179154305 2.8575303149475175 2.7278731065784405 2.8575303149475175 2.7278731065784405 3 SUSCEPTIBLE 9.835987 3200.000000
5 126.5626820218584 127.10873240875395 4.453954252306259 1.3385729316960309 4.453954252306259 1.3385729316960309 3 INFECTIOUS 0.000000 3200.000000
10 126.60935909636574 127.16788018432402 2.170033823356307 6.57637117497627 2.170033823356307 6.57637117497627 3 SUSCEPTIBLE 2.716390 3200.000000
2 126.68058699327086 127.10638212083387 4.439519454420747 5.281637910434861 4.439519454420747 5.281637910434861 3 SUSCEPTIBLE 6.878641 3200.000000
8 126.69424990942196 127.2849795284949 2.93738629184773 4.04835503585348 2.93738629184773 4.04835503585348 3 SUSCEPTIBLE 12.870401 3200.000000
6 126.75423451192907 127.31129390276368 3.0761213583407994 1.378548356535704 3.0761213583407994 1.378548356535704 3 SUSCEPTIBLE 115.508083 3200.000000
9 126.81010696994865 127.35730959673594 2.9298226264859406 5.427066177288315 2.9298226264859406 5.427066177288315 3 SUSCEPTIBLE 10.416419 3200.000000
3 126.84020755366635 127.31595640230283 4.449636388207036 4.0208626273957755 4.449636388207036 4.0208626273957755 3 SUSCEPTIBLE 0.000000 3200.000000
1 126.85424634803643 127.59177103610641 4.384146344741275 6.506334773278514 4.384146344741275 6.506334773278514 3 SUSCEPTIBLE 0.000000 3200.000000
4 126.86086651452355 127.34308318056668 4.443948002643868 2.7467838756484904 4.443948002643868 2.7467838756484904 3 SUSCEPTIBLE 87.312960 3200.000000
7 127.04462179154305 127.59830803803584 2.8575303149475175 2.7278731065784405 2.8575303149475175 2.7278731065784405 3 SUSCEPTIBLE 9.893450 3200.000000
2 127.10638212083387 127.53217724839688 4.439519454420747 5.281637910434861 4.439519454420747 5.281637910434861 3 SUSCEPTIBLE 6.926653 3200.000000
5 127.10873240875395 127.65478279564951 4.453954252306259 1.3385729316960309 4.453954252306259 1.3385729316960309 3 INFECTIOUS 0.000000 3200.000000
10 127.16788018432402 127.7264012722823 2.170033823356307 6.57637117497627 2.170033823356307 6.57637117497627 3 SUSCEPTIBLE 2.716390 3200.000000
8 127.2849795284949 127.87570914756785 2.93738629184773 4.04835503585348 2.93738629184773 4.04835503585348 3 SUSCEPTIBLE 12.870401 3200.000000
6 127.31129390276368 127.86835329359829 3.0761213583407994 1.378548356535704 3.0761213583407994 1.378548356535704 3 SUSCEPTIBLE 115.508083 3200.000000
3 127.31595640230283 127.79170525093932 4.449636388207036 4.0208626273957755 4.449636388207036 4.0208626273957755 3 SUSCEPTIBLE 0.000000 3200.000000
4 127.34308318056668 127.82529984660981 4.443948002643868 2.7467838756484904 4.443948002643868 2.7467838756484904 3 SUSCEPTIBLE 87.312960 3200.000000
9 127.35730959673594 127.90451222352324 2.9298226264859406 5.427066177288315 2.9298226264859406 5.427066177288315 3 SUSCEPTIBLE 10.506554 3200.000000
2 127.53217724839688 127.95797237595988 4.439519454420747 5.281637910434861 4.439519454420747 5.281637910434861 3 SUSCEPTIBLE 6.974642 3200.000000
1 127.59177103610641 128.32929572417638 4.384146344741275 6.506334773278514 4.384146344741275 6.506334773278514 3 SUSCEPTIBLE 0.000000 3200.000000
7 127.59830803803584 128.15199428452863 2.8575303149475175 2.7278731065784405 2.8575303149475175 2.7278731065784405 3 SUSCEPTIBLE 9.950886 3200.000000
5 127.65478279564951 128.20083318254507 4.453954252306259 1.3385729316960309 4.453954252306259 1.3385729316960309 3 INFECTIOUS 0.000000 3200.000000
10 127.7264012722823 128.28492236024059 2.170033823356307 6.57637117497627 2.170033823356307 6.57637117497627 3 SUSCEPTIBLE 2.716390 3200.000000
3 127.79170525093932 128.2674540995758 4.449636388207036 4.0208626273957755 4.449636388207036 4.0208626273957755 3 SUSCEPTIBLE 0.000000 3200.000000
4 127.82529984660981 128.30751651265294 4.443948002643868 2.7467838756484904 4.443948002643868 2.7467838756484904 3 SUSCEPTIBLE 87.312960 3200.000000
6 127.86835329359829 128.4254126844329 3.0761213583407994 1.378548356535704 3.0761213583407994 1.378548356535704 3 SUSCEPTIBLE 117.271611 3200.000000
8 127.87570914756785 128.46643876664078 2.93738629184773 4.04835503585348 2.93738629184773 4.04835503585348 3 SUSCEPTIBLE 12.960494 3200.000000
9 127.90451222352324 128.45171485031054 2.9298226264859406 5.427066177288315 2.9298226264859406 5.427066177288315 3 SUSCEPTIBLE 10.596648 3200.000000
2 127.95797237595988 128.38376750352288 4.439519454420747 5.281637910434861 4.439519454420747 5.281637910434861 3 SUSCEPTIBLE 7.022609 3200.000000
7 128.15199428452863 128.70568053102141 2.8575303149475175 2.7278731065784405 2.8575303149475175 2.7278731065784405 3 SUSCEPTIBLE 9.950886 3200.000000
5 128.20083318254507 128.74688356944063 4.453954252306259 1.3385729316960309 4.453954252306259 1.3385729316960309 3 INFECTIOUS 0.000000 3200.000000
3 128.2674540995758 128.74320294821226 4.449636388207036 4.0208626273957755 4.449636388207036 4.0208626273957755 3 SUSCEPTIBLE 0.000000 3200.000000
10 128.28492236024059 128.84344344819885 2.170033823356307 6.57637117497627 2.170033823356307 6.57637117497627 3 SUSCEPTIBLE 2.716390 3200.000000
4 128.30751651265294 128.78973317869608 4.443948002643868 2.7467838756484904 4.443948002643868 2.7467838756484904 3 SUSCEPTIBLE 87.312960 3200.000000
1 128.32929572417638 129.06682041224636 4.384146344741275 6.506334773278514 4.384146344741275 6.506334773278514 3 SUSCEPTIBLE 0.000000 3200.000000
2 128.38376750352288 128.80956263108587 4.439519454420747 5.281637910434861 4.439519454420747 5.281637910434861 3 SUSCEPTIBLE 7.022609 3200.000000
6 128.4254126844329 128.9824720752675 3.0761213583407994 1.378548356535704 3.0761213583407994 1.378548356535704 3 SUSCEPTIBLE 120.796222 3200.000000
9 128.45171485031054 128.99891747709785 2.9298226264859406 5.427066177288315 2.9298226264859406 5.427066177288315 3 SUSCEPTIBLE 10.776710 3200.000000
8 128.46643876664078 129.0571683857137 2.93738629184773 4.04835503585348 2.93738629184773 4.04835503585348 3 SUSCEPTIBLE 13.140556 3200.000000
7 128.70568053102141 129.2593667775142 2.8575303149475175 2.7278731065784405 2.8575303149475175 2.7278731065784405 3 SUSCEPTIBLE 9.950886 3200.000000
3 128.74320294821226 129.21895179684873 4.449636388207036 4.0208626273957755 4.449636388207036 4.0208626273957755 3 SUSCEPTIBLE 0.000000 3200.000000
5 128.74688356944063 129.29293395633619 4.453954252306259 1.3385729316960309 4.453954252306259 1.3385729316960309 3 INFECTIOUS 0.000000 3200.000000
4 128.78973317869608 129.27194984473923 4.443948002643868 2.7467838756484904 4.443948002643868 2.7467838756484904 3 SUSCEPTIBLE 87.312960 3200.000000
2 128.80956263108587 129.23535775864886 4.439519454420747 5.281637910434861 4.439519454420747 5.281637910434861 3 SUSCEPTIBLE 7.022609 3200.000000
10 128.84344344819885 129.40196453615712 2.170033823356307 6.57637117497627 2.170033823356307 6.57637117497627 3 SUSCEPTIBLE 2.716390 3200.000000
6 128.9824720752675 129.53953146610212 3.0761213583407994 1.378548356535704 3.0761213583407994 1.378548356535704 3 SUSCEPTIBLE 122.557306 3200.000000
9 128.99891747709785 129.54612010388516 2.9298226264859406 5.427066177288315 2.9298226264859406 5.427066177288315 3 SUSCEPTIBLE 10.866678 3200.000000
8 129.0571683857137 129.64789800478664 2.93738629184773 4.04835503585348 2.93738629184773 4.04835503585348 3 SUSCEPTIBLE 13.230525 3200.000000
1 129.06682041224636 129.80434510031634 4.384146344741275 6.506334773278514 4.384146344741275 6.506334773278514 3 SUSCEPTIBLE 0.000000 3200.000000
3 129.21895179684873 129.6947006454852 4.449636388207036 4.0208626273957755 4.449636388207036 4.0208626273957755 3 SUSCEPTIBLE 0.000000 3200.000000
2 129.23535775864886 129.66115288621185 4.439519454420747 5.281637910434861 4.439519454420747 5.281637910434861 3 SUSCEPTIBLE 7.022609 3200.000000
7 129.2593667775142 129.813053024007 2.8575303149475175 2.7278731065784405 2.8575303149475175 2.7278731065784405 3 SUSCEPTIBLE 9.950886 3200.000000
4 129.27194984473923 129.75416651078237 4.443948002643868 2.7467838756484904 4.443948002643868 2.7467838756484904 3 SUSCEPTIBLE 88.775903 3200.000000
5 129.29293395633619 129.83898434323174 4.453954252306259 1.3385729316960309 4.453954252306259 1.3385729316960309 3 INFECTIOUS 0.000000 3200.000000
10 129.40196453615712 129.9604856241154 2.170033823356307 6.57637117497627 2.170033823356307 6.57637117497627 3 SUSCEPTIBLE 2.716390 3200.000000
6 129.53953146610212 130.09659085693673 3.0761213583407994 1.378548356535704 3.0761213583407994 1.378548356535704 3 SUSCEPTIBLE 124.317577 3200.000000
9 129.54612010388516 130.09332273067247 2.9298226264859406 5.427066177288315 2.9298226264859406 5.427066177288315 3 SUSCEPTIBLE 10.866678 3200.000000
8 129.64789800478664 130.23862762385957 2.93738629184773 4.04835503585348 2.93738629184773 4.04835503585348 3 SUSCEPTIBLE 13.320452 3200.000000
2 129.66115288621185 130.08694801377484 4.439519454420747 5.281637910434861 4.439519454420747 5.281637910434861 3 SUSCEPTIBLE 7.022609 3200.000000
3 129.6947006454852 130.17044949412167 4.449636388207036 4.0208626273957755 4.449636388207036 4.0208626273957755 3 SUSCEPTIBLE 0.000000 3200.000000
4 129.75416651078237 130.2363831768255 4.443948002643868 2.7467838756484904 4.443948002643868 2.7467838756484904 3 SUSCEPTIBLE 90.238170 3200.000000
1 129.80434510031634 130.54186978838632 4.384146344741275 6.506334773278514 4.384146344741275 6.506334773278514 3 SUSCEPTIBLE 0.000000 3200.000000
7 129.813053024007 130.36673927049978 2.8575303149475175 2.7278731065784405 2.8575303149475175 2.7278731065784405 3 SUSCEPTIBLE 10.008164 3200.000000
5 129.83898434323174 130.3850347301273 4.453954252306259 1.3385729316960309 4.453954252306259 1.3385729316960309 3 INFECTIOUS 0.000000 3200.000000
10 129.9604856241154 130.51900671207366 2.170033823356307 6.57637117497627 2.170033823356307 6.57637117497627 3 SUSCEPTIBLE 2.716390 3200.000000
2 130.08694801377484 130.51274314133784 4.439519454420747 5.281637910434861 4.439519454420747 5.281637910434861 3 SUSCEPTIBLE 7.070443 3200.000000
9 130.09332273067247 130.64052535745978 2.9298226264859406 5.427066177288315 2.9298226264859406 5.427066177288315 3 SUSCEPTIBLE 10.866678 3200.000000
6 130.09659085693673 130.65365024777134 3.0761213583407994 1.378548356535704 3.0761213583407994 1.378548356535704 3 SUSCEPTIBLE 124.317577 3200.000000
3 130.17044949412167 130.64619834275814 4.449636388207036 4.0208626273957755 4.449636388207036 4.0208626273957755 3 SUSCEPTIBLE 0.000000 3200.000000
4 130.2363831768255 130.71859984286866 4.443948002643868 2.7467838756484904 4.443948002643868 2.7467838756484904 3 SUSCEPTIBLE 91.770028 3200.000000
8 130.23862762385957 130.8293572429325 2.93738629184773 4.04835503585348 2.93738629184773 4.04835503585348 3 SUSCEPTIBLE 13.320452 3200.000000
7 130.36673927049978 130.92042551699257 2.8575303149475175 2.7278731065784405 2.8575303149475175 2.7278731065784405 3 SUSCEPTIBLE 10.065415 3200.000000
5 130.3850347301273 130.93108511702286 4.453954252306259 1.3385729316960309 4.453954252306259 1.3385729316960309 3 INFECTIOUS 0.000000 3200.000000
2 130.51274314133784 130.93853826890083 4.439519454420747 5.281637910434861 4.439519454420747 5.281637910434861 3 SUSCEPTIBLE 7.118256 3200.000000
10 130.51900671207366 131.07752780003193 2.170033823356307 6.57637117497627 2.170033823356307 6.57637117497627 3 SUSCEPTIBLE 2.716390 3200.000000
1 130.54186978838632 131.2793944764563 4.384146344741275 6.506334773278514 4.384146344741275 6.506334773278514 3 SUSCEPTIBLE 0.000000 3200.000000
9 130.64052535745978 131.1877279842471 2.9298226264859406 5.427066177288315 2.9298226264859406 5.427066177288315 3 SUSCEPTIBLE 10.866678 3200.000000
3 130.64619834275814 131.1219471913946 4.449636388207036 4.0208626273957755 4.449636388207036 4.0208626273957755 3 SUSCEPTIBLE 0.000000 3200.000000
6 130.65365024777134 131.21070963860595 3.0761213583407994 1.378548356535704 3.0761213583407994 1.378548356535704 3 SUSCEPTIBLE 124.317577 3200.000000
4 130.71859984286866 131.2008165089118 4.443948002643868 2.7467838756484904 4.443948002643868 2.7467838756484904 3 SUSCEPTIBLE 93.301179 3200.000000
8 130.8293572429325 131.42008686200543 2.93738629184773 4.04835503585348 2.93738629184773 4.04835503585348 3 SUSCEPTIBLE 13.320452 3200.000000
7 130.92042551699257 131.47411176348535 2.8575303149475175 2.7278731065784405 2.8575303149475175 2.7278731065784405 3 SUSCEPTIBLE 10.179837 3200.000000
5 130.93108511702286 131.47713550391842 4.453954252306259 1.3385729316960309 4.453954252306259 1.3385729316960309 3 INFECTIOUS 0.000000 3200.000000
2 130.93853826890083 131.36433339646382 4.439519454420747 5.281637910434861 4.439519454420747 5.281637910434861 3 SUSCEPTIBLE 7.166046 3200.000000
10 131.07752780003193 131.6360488879902 2.170033823356307 6.57637117497627 2.170033823356307 6.57637117497627 3 SUSCEPTIBLE 2.716390 3200.000000
3 131.1219471913946 131.59769604003108 4.449636388207036 4.0208626273957755 4.449636388207036 4.0208626273957755 3 SUSCEPTIBLE 0.000000 3200.000000
9 131.1877279842471 131.7349306110344 2.9298226264859406 5.427066177288315 2.9298226264859406 5.427066177288315 3 SUSCEPTIBLE 10.866678 3200.000000
4 131.2008165089118 131.68303317495494 4.443948002643868 2.7467838756484904 4.443948002643868 2.7467838756484904 3 SUSCEPTIBLE 94.831622 3200.000000
6 131.21070963860595 131.76776902944056 3.0761213583407994 1.378548356535704 3.0761213583407994 1.378548356535704 3 SUSCEPTIBLE 124.317577 3200.000000
1 131.2793944764563 132.01691916452629 4.384146344741275 6.506334773278514 4.384146344741275 6.506334773278514 3 SUSCEPTIBLE 0.000000 3200.000000
2 131.36433339646382 131.7901285240268 4.439519454420747 5.281637910434861 4.439519454420747 5.281637910434861 3 SUSCEPTIBLE 7.213814 3200.000000
8 131.42008686200543 132.01081648107836 2.93738629184773 4.04835503585348 2.93738629184773 4.04835503585348 3 SUSCEPTIBLE 13.320452 3200.000000
7 131.47411176348535 132.02779800997814 2.8575303149475175 2.7278731065784405 2.8575303149475175 2.7278731065784405 3 SUSCEPTIBLE 10.237008 3200.000000
5 131.47713550391842 132.02318589081398 4.453954252306259 1.3385729316960309 4.453954252306259 1.3385729316960309 3 INFECTIOUS 0.000000 3200.000000
3 131.59769604003108 132.07344488866755 4.449636388207036 4.0208626273957755 4.449636388207036 4.0208626273957755 3 SUSCEPTIBLE 0.000000 3200.000000
10 131.6360488879902 132.19456997594847 2.170033823356307 6.57637117497627 2.170033823356307 6.57637117497627 3 SUSCEPTIBLE 2.716390 3200.000000
4 131.68303317495494 132.1652498409981 4.443948002643868 2.7467838756484904 4.443948002643868 2.7467838756484904 3 SUSCEPTIBLE 94.831622 3200.000000
9 131.7349306110344 132.2821332378217 2.9298226264859406 5.427066177288315 2.9298226264859406 5.427066177288315 3 SUSCEPTIBLE 11.046076 3200.000000
6 131.76776902944056 132.32482842027517 3.0761213583407994 1.378548356535704 3.0761213583407994 1.378548356535704 3 SUSCEPTIBLE 126.143111 3200.000000
2 131.7901285240268 132.2159236515898 4.439519454420747 5.281637910434861 4.439519454420747 5.281637910434861 3 SUSCEPTIBLE 7.261559 3200.000000
8 132.01081648107836 132.6015461001513 2.93738629184773 4.04835503585348 2.93738629184773 4.04835503585348 3 SUSCEPTIBLE 13.499766 3200.000000
1 132.01691916452629 132.75444385259627 4.384146344741275 6.506334773278514 4.384146344741275 6.506334773278514 3 SUSCEPTIBLE 0.000000 3200.000000
5 132.02318589081398 132.56923627770954 4.453954252306259 1.3385729316960309 4.453954252306259 1.3385729316960309 3 INFECTIOUS 0.000000 3200.000000
7 132.02779800997814 132.58148425647093 2.8575303149475175 2.7278731065784405 2.8575303149475175 2.7278731065784405 3 SUSCEPTIBLE 10.237008 3200.000000
3 132.07344488866755 132.54919373730402 4.449636388207036 4.0208626273957755 4.449636388207036 4.0208626273957755 3 SUSCEPTIBLE 0.000000 3200.000000
4 132.1652498409981 132.64746650704123 4.443948002643868 2.7467838756484904 4.443948002643868 2.7467838756484904 3 SUSCEPTIBLE 94.831622 3200.000000
10 132.19456997594847 132.75309106390674 2.170033823356307 6.57637117497627 2.170033823356307 6.57637117497627 3 SUSCEPTIBLE 2.716390 3200.000000
2 132.2159236515898 132.6417187791528 4.439519454420747 5.281637910434861 4.439519454420747 5.281637910434861 3 SUSCEPTIBLE 7.261559 3200.000000
9 132.2821332378217 132.82933586460902 2.9298226264859406 5.427066177288315 2.9298226264859406 5.427066177288315 3 SUSCEPTIBLE 11.135713 3200.000000
6 132.32482842027517 132.88188781110978 3.0761213583407994 1.378548356535704 3.0761213583407994 1.378548356535704 3 SUSCEPTIBLE 127.967801 3200.000000
3 132.54919373730402 133.0249425859405 4.449636388207036 4.0208626273957755 4.449636388207036 4.0208626273957755 3 SUSCEPTIBLE 0.000000 3200.000000
5 132.56923627770954 133.1152866646051 4.453954252306259 1.3385729316960309 4.453954252306259 1.3385729316960309 3 INFECTIOUS 0.000000 3200.000000
7 132.58148425647093 133.13517050296372 2.8575303149475175 2.7278731065784405 2.8575303149475175 2.7278731065784405 3 SUSCEPTIBLE 10.237008 3200.000000
8 132.6015461001513 133.19227571922423 2.93738629184773 4.04835503585348 2.93738629184773 4.04835503585348 3 SUSCEPTIBLE 13.589362 3200.000000
2 132.6417187791528 133.0675139067158 4.439519454420747 5.281637910434861 4.439519454420747 5.281637910434861 3 SUSCEPTIBLE 7.261559 3200.000000
4 132.64746650704123 133.12968317308437 4.443948002643868 2.7467838756484904 4.443948002643868 2.7467838756484904 3 SUSCEPTIBLE 94.831622 3200.000000
10 132.75309106390674 133.311612151865 2.170033823356307 6.57637117497627 2.170033823356307 6.57637117497627 3 SUSCEPTIBLE 2.716390 3200.000000
1 132.75444385259627 133.49196854066625 4.384146344741275 6.506334773278514 4.384146344741275 6.506334773278514 3 SUSCEPTIBLE 0.000000 3200.000000
9 132.82933586460902 133.37653849139633 2.9298226264859406 5.427066177288315 2.9298226264859406 5.427066177288315 3 SUSCEPTIBLE 11.314862 3200.000000
6 132.88188781110978 133.4389472019444 3.0761213583407994 1.378548356535704 3.0761213583407994 1.378548356535704 3 SUSCEPTIBLE 131.614653 3200.000000
3 133.0249425859405 133.50069143457696 4.449636388207036 4.0208626273957755 4.449636388207036 4.0208626273957755 3 SUSCEPTIBLE 0.000000 3200.000000
2 133.0675139067158 133.49330903427878 4.439519454420747 5.281637910434861 4.439519454420747 5.281637910434861 3 SUSCEPTIBLE 7.261559 3200.000000
5 133.1152866646051 133.66133705150065 4.453954252306259 1.3385729316960309 4.453954252306259 1.3385729316960309 3 INFECTIOUS 0.000000 3200.000000
4 133.12968317308437 133.61189983912752 4.443948002643868 2.7467838756484904 4.443948002643868 2.7467838756484904 3 SUSCEPTIBLE 94.831622 3200.000000
7 133.13517050296372 133.6888567494565 2.8575303149475175 2.7278731065784405 2.8575303149475175 2.7278731065784405 3 SUSCEPTIBLE 10.237008 3200.000000
8 133.19227571922423 133.78300533829716 2.93738629184773 4.04835503585348 2.93738629184773 4.04835503585348 3 SUSCEPTIBLE 13.678915 3200.000000
10 133.311612151865 133.87013323982328 2.170033823356307 6.57637117497627 2.170033823356307 6.57637117497627 3 SUSCEPTIBLE 2.716390 3200.000000
9 133.37653849139633 133.92374111818364 2.9298226264859406 5.427066177288315 2.9298226264859406 5.427066177288315 3 SUSCEPTIBLE 11.314862 3200.000000
6 133.4389472019444 133.996006592779 3.0761213583407994 1.378548356535704 3.0761213583407994 1.378548356535704 3 SUSCEPTIBLE 133.436816 3200.000000
1 133.49196854066625 134.22949322873623 4.384146344741275 6.506334773278514 4.384146344741275 6.506334773278514 3 SUSCEPTIBLE 0.000000 3200.000000
2 133.49330903427878 133.91910416184177 4.439519454420747 5.281637910434861 4.439519454420747 5.281637910434861 3 SUSCEPTIBLE 7.261559 3200.000000
3 133.50069143457696 133.97644028321344 4.449636388207036 4.0208626273957755 4.449636388207036 4.0208626273957755 3 SUSCEPTIBLE 0.000000 3200.000000
4 133.61189983912752 134.09411650517066 4.443948002643868 2.7467838756484904 4.443948002643868 2.7467838756484904 3 SUSCEPTIBLE 97.883328 3200.000000
5 133.66133705150065 134.2073874383962 4.453954252306259 1.3385729316960309 4.453954252306259 1.3385729316960309 3 INFECTIOUS 0.000000 3200.000000
7 133.6888567494565 134.2425429959493 2.8575303149475175 2.7278731065784405 2.8575303149475175 2.7278731065784405 3 SUSCEPTIBLE 10.294022 3200.000000
8 133.78300533829716 134.3737349573701 2.93738629184773 4.04835503585348 2.93738629184773 4.04835503585348 3 SUSCEPTIBLE 13.768428 3200.000000
10 133.87013323982328 134.42865432778154 2.170033823356307 6.57637117497627 2.170033823356307 6.57637117497627 3 SUSCEPTIBLE 2.716390 3200.000000
2 133.91910416184177 134.34489928940476 4.439519454420747 5.281637910434861 4.439519454420747 5.281637910434861 3 SUSCEPTIBLE 7.261559 3200.000000
9 133.92374111818364 134.47094374497095 2.9298226264859406 5.427066177288315 2.9298226264859406 5.427066177288315 3 SUSCEPTIBLE 11.314862 3200.000000
3 133.97644028321344 134.4521891318499 4.449636388207036 4.0208626273957755 4.449636388207036 4.0208626273957755 3 SUSCEPTIBLE 0.000000 3200.000000
6 133.996006592779 134.5530659836136 3.0761213583407994 1.378548356535704 3.0761213583407994 1.378548356535704 3 SUSCEPTIBLE 133.436816 3200.000000
4 134.09411650517066 134.5763331712138 4.443948002643868 2.7467838756484904 4.443948002643868 2.7467838756484904 3 SUSCEPTIBLE 99.478391 3200.000000
5 134.2073874383962 134.75343782529177 4.453954252306259 1.3385729316960309 4.453954252306259 1.3385729316960309 3 INFECTIOUS 0.000000 3200.000000
1 134.22949322873623 134.9670179168062 4.384146344741275 6.506334773278514 4.384146344741275 6.506334773278514 3 SUSCEPTIBLE 0.000000 3200.000000
7 134.2425429959493 134.79622924244208 2.8575303149475175 2.7278731065784405 2.8575303149475175 2.7278731065784405 3 SUSCEPTIBLE 10.351008 3200.000000
2 134.34489928940476 134.77069441696776 4.439519454420747 5.281637910434861 4.439519454420747 5.281637910434861 3 SUSCEPTIBLE 7.309173 3200.000000
8 134.3737349573701 134.96446457644302 2.93738629184773 4.04835503585348 2.93738629184773 4.04835503585348 3 SUSCEPTIBLE 13.768428 3200.000000
10 134.42865432778154 134.9871754157398 2.170033823356307 6.57637117497627 2.170033823356307 6.57637117497627 3 SUSCEPTIBLE 2.716390 3200.000000
3 134.4521891318499 134.92793798048638 4.449636388207036 4.0208626273957755 4.449636388207036 4.0208626273957755 3 SUSCEPTIBLE 0.000000 3200.000000
9 134.47094374497095 135.01814637175826 2.9298226264859406 5.427066177288315 2.9298226264859406 5.427066177288315 3 SUSCEPTIBLE 11.314862 3200.000000
6 134.5530659836136 135.11012537444822 3.0761213583407994 1.378548356535704 3.0761213583407994 1.378548356535704 3 SUSCEPTIBLE 133.436816 3200.000000
4 134.5763331712138 135.05854983725695 4.443948002643868 2.7467838756484904 4.443948002643868 2.7467838756484904 3 SUSCEPTIBLE 101.072716 3200.000000
5 134.75343782529177 135.29948821218733 4.453954252306259 1.3385729316960309 4.453954252306259 1.3385729316960309 3 INFECTIOUS 0.000000 3200.000000
2 134.77069441696776 135.19648954453075 4.439519454420747 5.281637910434861 4.439519454420747 5.281637910434861 3 SUSCEPTIBLE 7.356765 3200.000000
7 134.79622924244208 135.34991548893487 2.8575303149475175 2.7278731065784405 2.8575303149475175 2.7278731065784405 3 SUSCEPTIBLE 10.407969 3200.000000
3 134.92793798048638 135.40368682912285 4.449636388207036 4.0208626273957755 4.449636388207036 4.0208626273957755 3 SUSCEPTIBLE 0.000000 3200.000000
8 134.96446457644302 135.55519419551595 2.93738629184773 4.04835503585348 2.93738629184773 4.04835503585348 3 SUSCEPTIBLE 13.768428 3200.000000
1 134.9670179168062 135.7045426048762 4.384146344741275 6.506334773278514 4.384146344741275 6.506334773278514 3 SUSCEPTIBLE 0.000000 3200.000000
10 134.9871754157398 135.54569650369808 2.170033823356307 6.57637117497627 2.170033823356307 6.57637117497627 3 SUSCEPTIBLE 2.716390 3200.000000
9 135.01814637175826 135.56534899854557 2.9298226264859406 5.427066177288315 2.9298226264859406 5.427066177288315 3 SUSCEPTIBLE 11.314862 3200.000000
4 135.05854983725695 135.5407665033001 4.443948002643868 2.7467838756484904 4.443948002643868 2.7467838756484904 3 SUSCEPTIBLE 102.666305 3200.000000
6 135.11012537444822 135.66718476528283 3.0761213583407994 1.378548356535704 3.0761213583407994 1.378548356535704 3 SUSCEPTIBLE 133.436816 3200.000000
2 135.19648954453075 135.62228467209374 4.439519454420747 5.281637910434861 4.439519454420747 5.281637910434861 3 SUSCEPTIBLE 7.404335 3200.000000
5 135.29948821218733 135.8455385990829 4.453954252306259 1.3385729316960309 4.453954252306259 1.3385729316960309 3 INFECTIOUS 0.000000 3200.000000
7 135.34991548893487 135.90360173542766 2.8575303149475175 2.7278731065784405 2.8575303149475175 2.7278731065784405 3 SUSCEPTIBLE 10.521811 3200.000000
3 135.40368682912285 135.87943567775932 4.449636388207036 4.0208626273957755 4.449636388207036 4.0208626273957755 3 SUSCEPTIBLE 0.000000 3200.000000
4 135.5407665033001 136.02298316934323 4.443948002643868 2.7467838756484904 4.443948002643868 2.7467838756484904 3 SUSCEPTIBLE 102.666305 3200.000000
10 135.54569650369808 136.10421759165635 2.170033823356307 6.57637117497627 2.170033823356307 6.57637117497627 3 SUSCEPTIBLE 2.716390 3200.000000
8 135.55519419551595 136.14592381458888 2.93738629184773 4.04835503585348 2.93738629184773 4.04835503585348 3 SUSCEPTIBLE 13.768428 3200.000000
9 135.56534899854557 136.11255162533288 2.9298226264859406 5.427066177288315 2.9298226264859406 5.427066177288315 3 SUSCEPTIBLE 11.404168 3200.000000
2 135.62228467209374 136.04807979965673 4.439519454420747 5.281637910434861 4.439519454420747 5.281637910434861 3 SUSCEPTIBLE 7.499408 3200.000000
6 135.66718476528283 136.22424415611744 3.0761213583407994 1.378548356535704 3.0761213583407994 1.378548356535704 3 SUSCEPTIBLE 135.324070 3200.000000
1 135.7045426048762 136.44206729294618 4.384146344741275 6.506334773278514 4.384146344741275 6.506334773278514 3 SUSCEPTIBLE 0.000000 3200.000000
5 135.8455385990829 136.39158898597844 4.453954252306259 1.3385729316960309 4.453954252306259 1.3385729316960309 3 INFECTIOUS 0.000000 3200.000000
3 135.87943567775932 136.3551845263958 4.449636388207036 4.0208626273957755 4.449636388207036 4.0208626273957755 3 SUSCEPTIBLE 0.000000 3200.000000
7 135.90360173542766 136.45728798192044 2.8575303149475175 2.7278731065784405 2.8575303149475175 2.7278731065784405 3 SUSCEPTIBLE 10.521811 3200.000000
4 136.02298316934323 136.50519983538638 4.443948002643868 2.7467838756484904 4.443948002643868 2.7467838756484904 3 SUSCEPTIBLE 102.666305 3200.000000
2 136.04807979965673 136.47387492721973 4.439519454420747 5.281637910434861 4.439519454420747 5.281637910434861 3 SUSCEPTIBLE 7.499408 3200.000000
10 136.10421759165635 136.66273867961462 2.170033823356307 6.57637117497627 2.170033823356307 6.57637117497627 3 SUSCEPTIBLE 2.716390 3200.000000
9 136.11255162533288 136.6597542521202 2.9298226264859406 5.427066177288315 2.9298226264859406 5.427066177288315 3 SUSCEPTIBLE 11.582656 3200.000000
8 136.14592381458888 136.73665343366181 2.93738629184773 4.04835503585348 2.93738629184773 4.04835503585348 3 SUSCEPTIBLE 13.946916 3200.000000
6 136.22424415611744 136.78130354695205 3.0761213583407994 1.378548356535704 3.0761213583407994 1.378548356535704 3 SUSCEPTIBLE 137.210452 3200.000000
3 136.3551845263958 136.83093337503226 4.449636388207036 4.0208626273957755 4.449636388207036 4.0208626273957755 3 SUSCEPTIBLE 0.000000 3200.000000
5 136.39158898597844 136.937639372874 4.453954252306259 1.3385729316960309 4.453954252306259 1.3385729316960309 3 INFECTIOUS 0.000000 3200.000000
1 136.44206729294618 137.17959198101616 4.384146344741275 6.506334773278514 4.384146344741275 6.506334773278514 3 SUSCEPTIBLE 0.000000 3200.000000
7 136.45728798192044 137.01097422841323 2.8575303149475175 2.7278731065784405 2.8575303149475175 2.7278731065784405 3 SUSCEPTIBLE 10.521811 3200.000000
2 136.47387492721973 136.89967005478272 4.439519454420747 5.281637910434861 4.439519454420747 5.281637910434861 3 SUSCEPTIBLE 7.499408 3200.000000
4 136.50519983538638 136.98741650142952 4.443948002643868 2.7467838756484904 4.443948002643868 2.7467838756484904 3 SUSCEPTIBLE 102.666305 3200.000000
9 136.6597542521202 137.2069568789075 2.9298226264859406 5.427066177288315 2.9298226264859406 5.427066177288315 3 SUSCEPTIBLE 11.671838 3200.000000
10 136.66273867961462 137.2212597675729 2.170033823356307 6.57637117497627 2.170033823356307 6.57637117497627 3 SUSCEPTIBLE 2.716390 3200.000000
8 136.73665343366181 137.32738305273475 2.93738629184773 4.04835503585348 2.93738629184773 4.04835503585348 3 SUSCEPTIBLE 14.036098 3200.000000
6 136.78130354695205 137.33836293778666 3.0761213583407994 1.378548356535704 3.0761213583407994 1.378548356535704 3 SUSCEPTIBLE 139.095963 3200.000000
3 136.83093337503226 137.30668222366873 4.449636388207036 4.0208626273957755 4.449636388207036 4.0208626273957755 3 SUSCEPTIBLE 0.000000 3200.000000
2 136.89967005478272 137.3254651823457 4.439519454420747 5.281637910434861 4.439519454420747 5.281637910434861 3 SUSCEPTIBLE 7.499408 3200.000000
5 136.937639372874 137.48368975976956 4.453954252306259 1.3385729316960309 4.453954252306259 1.3385729316960309 3 INFECTIOUS 0.000000 3200.000000
4 136.98741650142952 137.46963316747267 4.443948002643868 2.7467838756484904 4.443948002643868 2.7467838756484904 3 SUSCEPTIBLE 102.666305 3200.000000
7 137.01097422841323 137.56466047490602 2.8575303149475175 2.7278731065784405 2.8575303149475175 2.7278731065784405 3 SUSCEPTIBLE 10.521811 3200.000000
1 137.17959198101616 137.91711666908614 4.384146344741275 6.506334773278514 4.384146344741275 6.506334773278514 3 SUSCEPTIBLE 0.000000 3200.000000
9 137.2069568789075 137.75415950569482 2.9298226264859406 5.427066177288315 2.9298226264859406 5.427066177288315 3 SUSCEPTIBLE 11.760979 3200.000000
10 137.2212597675729 137.77978085553116 2.170033823356307 6.57637117497627 2.170033823356307 6.57637117497627 3 SUSCEPTIBLE 2.716390 3200.000000
3 137.30668222366873 137.7824310723052 4.449636388207036 4.0208626273957755 4.449636388207036 4.0208626273957755 3 SUSCEPTIBLE 0.000000 3200.000000
2 137.3254651823457 137.7512603099087 4.439519454420747 5.281637910434861 4.439519454420747 5.281637910434861 3 SUSCEPTIBLE 7.499408 3200.000000
8 137.32738305273475 137.91811267180768 2.93738629184773 4.04835503585348 2.93738629184773 4.04835503585348 3 SUSCEPTIBLE 14.214339 3200.000000
6 137.33836293778666 137.89542232862127 3.0761213583407994 1.378548356535704 3.0761213583407994 1.378548356535704 3 SUSCEPTIBLE 142.864372 3200.000000
4 137.46963316747267 137.9518498335158 4.443948002643868 2.7467838756484904 4.443948002643868 2.7467838756484904 3 SUSCEPTIBLE 104.255482 3200.000000
5 137.48368975976956 138.02974014666512 4.453954252306259 1.3385729316960309 4.453954252306259 1.3385729316960309 3 INFECTIOUS 0.000000 3200.000000
7 137.56466047490602 138.1183467213988 2.8575303149475175 2.7278731065784405 2.8575303149475175 2.7278731065784405 3 SUSCEPTIBLE 10.521811 3200.000000
2 137.7512603099087 138.1770554374717 4.439519454420747 5.281637910434861 4.439519454420747 5.281637910434861 3 SUSCEPTIBLE 7.499408 3200.000000
9 137.75415950569482 138.30136213248213 2.9298226264859406 5.427066177288315 2.9298226264859406 5.427066177288315 3 SUSCEPTIBLE 11.760979 3200.000000
10 137.77978085553116 138.33830194348943 2.170033823356307 6.57637117497627 2.170033823356307 6.57637117497627 3 SUSCEPTIBLE 2.716390 3200.000000
3 137.7824310723052 138.25817992094167 4.449636388207036 4.0208626273957755 4.449636388207036 4.0208626273957755 3 SUSCEPTIBLE 0.000000 3200.000000
6 137.89542232862127 138.45248171945588 3.0761213583407994 1.378548356535704 3.0761213583407994 1.378548356535704 3 SUSCEPTIBLE 142.864372 3200.000000
1 137.91711666908614 138.65464135715612 4.384146344741275 6.506334773278514 4.384146344741275 6.506334773278514 3 SUSCEPTIBLE 0.000000 3200.000000
8 137.91811267180768 138.5088422908806 2.93738629184773 4.04835503585348 2.93738629184773 4.04835503585348 3 SUSCEPTIBLE 14.214339 3200.000000
4 137.9518498335158 138.43406649955895 4.443948002643868 2.7467838756484904 4.443948002643868 2.7467838756484904 3 SUSCEPTIBLE 105.843924 3200.000000
5 138.02974014666512 138.57579053356068 4.453954252306259 1.3385729316960309 4.453954252306259 1.3385729316960309 3 INFECTIOUS 0.000000 3200.000000
7 138.1183467213988 138.6720329678916 2.8575303149475175 2.7278731065784405 2.8575303149475175 2.7278731065784405 3 SUSCEPTIBLE 10.635286 3200.000000
2 138.1770554374717 138.6028505650347 4.439519454420747 5.281637910434861 4.439519454420747 5.281637910434861 3 SUSCEPTIBLE 7.546802 3200.000000
3 138.25817992094167 138.73392876957814 4.449636388207036 4.0208626273957755 4.449636388207036 4.0208626273957755 3 SUSCEPTIBLE 0.000000 3200.000000
9 138.30136213248213 138.84856475926944 2.9298226264859406 5.427066177288315 2.9298226264859406 5.427066177288315 3 SUSCEPTIBLE 11.760979 3200.000000
10 138.33830194348943 138.8968230314477 2.170033823356307 6.57637117497627 2.170033823356307 6.57637117497627 3 SUSCEPTIBLE 2.716390 3200.000000
4 138.43406649955895 138.9162831656021 4.443948002643868 2.7467838756484904 4.443948002643868 2.7467838756484904 3 SUSCEPTIBLE 109.159109 3200.000000
6 138.45248171945588 139.00954111029048 3.0761213583407994 1.378548356535704 3.0761213583407994 1.378548356535704 3 SUSCEPTIBLE 142.864372 3200.000000
8 138.5088422908806 139.09957190995354 2.93738629184773 4.04835503585348 2.93738629184773 4.04835503585348 3 SUSCEPTIBLE 14.214339 3200.000000
5 138.57579053356068 139.12184092045624 4.453954252306259 1.3385729316960309 4.453954252306259 1.3385729316960309 3 INFECTIOUS 0.000000 3200.000000
2 138.6028505650347 139.02864569259768 4.439519454420747 5.281637910434861 4.439519454420747 5.281637910434861 3 SUSCEPTIBLE 7.594175 3200.000000
1 138.65464135715612 139.3921660452261 4.384146344741275 6.506334773278514 4.384146344741275 6.506334773278514 3 SUSCEPTIBLE 0.000000 3200.000000
7 138.6720329678916 139.22571921438438 2.8575303149475175 2.7278731065784405 2.8575303149475175 2.7278731065784405 3 SUSCEPTIBLE 10.691984 3200.000000
3 138.73392876957814 139.2096776182146 4.449636388207036 4.0208626273957755 4.449636388207036 4.0208626273957755 3 SUSCEPTIBLE 0.000000 3200.000000
9 138.84856475926944 139.39576738605675 2.9298226264859406 5.427066177288315 2.9298226264859406 5.427066177288315 3 SUSCEPTIBLE 11.760979 3200.000000
10 138.8968230314477 139.45534411940596 2.170033823356307 6.57637117497627 2.170033823356307 6.57637117497627 3 SUSCEPTIBLE 2.716390 3200.000000
4 138.9162831656021 139.39849983164524 4.443948002643868 2.7467838756484904 4.443948002643868 2.7467838756484904 3 SUSCEPTIBLE 110.815552 3200.000000
6 139.00954111029048 139.5666005011251 3.0761213583407994 1.378548356535704 3.0761213583407994 1.378548356535704 3 SUSCEPTIBLE 142.864372 3200.000000
2 139.02864569259768 139.45444082016067 4.439519454420747 5.281637910434861 4.439519454420748 6.168765727497293 3 SUSCEPTIBLE 7.641525 3200.000000
8 139.09957190995354 139.69030152902647 2.93738629184773 4.04835503585348 2.93738629184773 4.04835503585348 3 SUSCEPTIBLE 14.214339 3200.000000
5 139.12184092045624 139.6678913073518 4.453954252306259 1.3385729316960309 4.453954252306259 1.3385729316960309 3 INFECTIOUS 0.000000 3200.000000
3 139.2096776182146 139.68542646685108 4.449636388207036 4.0208626273957755 4.449636388207035 4.714694552746584 3 SUSCEPTIBLE 0.000000 3200.000000
7 139.22571921438438 139.77940546087717 2.8575303149475175 2.7278731065784405 2.8575303149475175 2.7278731065784405 3 SUSCEPTIBLE 10.805301 3200.000000
9 139.39576738605675 139.94297001284406 2.9298226264859406 5.427066177288315 2.9298226264859406 5.427066177288315 3 SUSCEPTIBLE 11.849873 3200.000000
4 139.39849983164524 139.88071649768838 4.443948002643868 2.7467838756484904 4.358762594809729 3.391008959180401 3 SUSCEPTIBLE 110.815552 3200.000000
2 139.45444082016067 139.88023594772366 4.439519454420748 6.168765727497293 4.4024000894156465 6.6107737519641665 3 SUSCEPTIBLE 7.641525 3200.000000
10 139.45534411940596 140.01386520736423 2.170033823356307 6.57637117497627 2.170033823356307 6.57637117497627 3 SUSCEPTIBLE 2.716390 3200.000000
6 139.5666005011251 140.1236598919597 3.0761213583407994 1.378548356535704 3.0761213583407994 1.378548356535704 3 SUSCEPTIBLE 142.864372 3200.000000
5 139.6678913073518 140.21394169424735 4.453954252306259 1.3385729316960309 4.428904827316288 1.8906656717298764 3 INFECTIOUS 0.000000 3200.000000
3 139.68542646685108 140.16117531548755 4.449636388207035 4.714694552746584 4.3945536580930815 5.0572096297902025 3 SUSCEPTIBLE 0.046905 3200.000000
8 139.69030152902647 140.2810311480994 2.93738629184773 4.04835503585348 2.93738629184773 4.04835503585348 3 SUSCEPTIBLE 14.302791 3200.000000
7 139.77940546087717 140.33309170736996 2.8575303149475175 2.7278731065784405 2.8575303149475175 2.7278731065784405 3 SUSCEPTIBLE 10.805301 3200.000000
2 139.88023594772366 140.30603107528665 4.4024000894156465 6.6107737519641665 4.4024000894156465 6.6107737519641665 3 SUSCEPTIBLE 7.641525 3200.000000
4 139.88071649768838 140.36293316373153 4.358762594809729 3.391008959180401 4.42782893672174 3.7806761806277605 3 SUSCEPTIBLE 110.815552 3200.000000
9 139.94297001284406 140.49017263963137 2.9298226264859406 5.427066177288315 2.9298226264859406 5.427066177288315 3 SUSCEPTIBLE 11.938325 3200.000000
10 140.01386520736423 140.5723862953225 2.170033823356307 6.57637117497627 2.170033823356307 6.57637117497627 3 SUSCEPTIBLE 2.716390 3200.000000
6 140.1236598919597 140.6807192827943 3.0761213583407994 1.378548356535704 3.0761213583407994 1.378548356535704 3 SUSCEPTIBLE 146.747871 3200.000000
3 140.16117531548755 140.63692416412403 4.3945536580930815 5.0572096297902025 4.457209520298621 5.230511636200071 3 SUSCEPTIBLE 0.093590 3200.000000
5 140.21394169424735 140.7599920811429 4.428904827316288 1.8906656717298764 4.368158330207094 2.2607478918492885 3 INFECTIOUS 0.000000 3200.000000
8 140.2810311480994 140.87176076717233 2.93738629184773 4.04835503585348 2.93738629184773 4.04835503585348 3 SUSCEPTIBLE 14.391003 3200.000000
2 140.30603107528665 140.73182620284965 4.4024000894156465 6.6107737519641665 4.4024000894156465 6.6107737519641665 3 SUSCEPTIBLE 7.641525 3200.000000
7 140.33309170736996 140.88677795386275 2.8575303149475175 2.7278731065784405 2.8575303149475175 2.7278731065784405 3 SUSCEPTIBLE 10.805301 3200.000000
4 140.36293316373153 140.84514982977467 4.42782893672174 3.7806761806277605 4.42782893672174 3.7806761806277605 3 SUSCEPTIBLE 110.815552 3200.000000
9 140.49017263963137 141.03737526641868 2.9298226264859406 5.427066177288315 2.9298226264859406 5.427066177288315 3 SUSCEPTIBLE 12.114603 3200.000000
10 140.5723862953225 141.13090738328077 2.170033823356307 6.57637117497627 2.170033823356307 6.57637117497627 3 SUSCEPTIBLE 2.716390 3200.000000
3 140.63692416412403 141.1126730127605 4.457209520298621 5.230511636200071 4.457209520298621 5.230511636200071 3 SUSCEPTIBLE 0.140149 3200.000000
6 140.6807192827943 141.23777867362892 3.0761213583407994 1.378548356535704 3.393943432223361 1.408162522160091 3 SUSCEPTIBLE 148.673055 3200.000000
2 140.73182620284965 141.15762133041264 4.4024000894156465 6.6107737519641665 4.4024000894156465 6.6107737519641665 3 SUSCEPTIBLE 7.641525 3200.000000
5 140.7599920811429 141.30604246803847 4.368158330207094 2.2607478918492885 4.368158330207094 2.2607478918492885 3 INFECTIOUS 0.000000 3200.000000
4 140.84514982977467 141.3273664958178 4.42782893672174 3.7806761806277605 4.42782893672174 3.7806761806277605 3 SUSCEPTIBLE 110.815552 3200.000000
8 140.87176076717233 141.46249038624526 2.93738629184773 4.04835503585348 2.93738629184773 4.04835503585348 3 SUSCEPTIBLE 14.567095 3200.000000
7 140.88677795386275 141.44046420035554 2.8575303149475175 2.7278731065784405 2.8575303149475175 2.7278731065784405 3 SUSCEPTIBLE 10.805301 3200.000000
9 141.03737526641868 141.584577893206 2.9298226264859406 5.427066177288315 2.9298226264859406 5.427066177288315 3 SUSCEPTIBLE 12.202629 3200.000000
3 141.1126730127605 141.58842186139697 4.457209520298621 5.230511636200071 4.457209520298621 5.230511636200071 3 SUSCEPTIBLE 0.140149 3200.000000
10 141.13090738328077 141.68942847123904 2.170033823356307 6.57637117497627 2.170033823356307 6.57637117497627 3 SUSCEPTIBLE 2.716390 3200.000000
2 141.15762133041264 141.58341645797563 4.4024000894156465 6.6107737519641665 4.4024000894156465 6.6107737519641665 3 SUSCEPTIBLE 7.641525 3200.000000
6 141.23777867362892 141.79483806446353 3.393943432223361 1.408162522160091 3.393943432223361 1.408162522160091 3 SUSCEPTIBLE 152.499095 3200.000000
5 141.30604246803847 141.85209285493403 4.368158330207094 2.2607478918492885 4.368158330207094 2.2607478918492885 3 INFECTIOUS 0.000000 3200.000000
4 141.3273664958178 141.80958316186096 4.42782893672174 3.7806761806277605 4.42782893672174 3.7806761806277605 3 SUSCEPTIBLE 110.815552 3200.000000
7 141.44046420035554 141.99415044684832 2.8575303149475175 2.7278731065784405 2.8575303149475175 2.7278731065784405 3 SUSCEPTIBLE 10.805301 3200.000000
8 141.46249038624526 142.0532200053182 2.93738629184773 4.04835503585348 2.93738629184773 4.04835503585348 3 SUSCEPTIBLE 14.655080 3200.000000
2 141.58341645797563 142.00921158553862 4.4024000894156465 6.6107737519641665 4.4024000894156465 6.6107737519641665 3 SUSCEPTIBLE 7.641525 3200.000000
9 141.584577893206 142.1317805199933 2.9298226264859406 5.427066177288315 2.9298226264859406 5.427066177288315 3 SUSCEPTIBLE 12.202629 3200.000000
3 141.58842186139697 142.06417071003344 4.457209520298621 5.230511636200071 4.457209520298621 5.230511636200071 3 SUSCEPTIBLE 0.140149 3200.000000
10 141.68942847123904 142.2479495591973 2.170033823356307 6.57637117497627 2.170033823356307 6.57637117497627 3 SUSCEPTIBLE 2.716390 3200.000000
6 141.79483806446353 142.35189745529814 3.393943432223361 1.408162522160091 3.393943432223361 1.408162522160091 3 SUSCEPTIBLE 152.499095 3200.000000
4 141.80958316186096 142.2917998279041 4.42782893672174 3.7806761806277605 4.42782893672174 3.7806761806277605 3 SUSCEPTIBLE 110.815552 3200.000000
5 141.85209285493403 142.3981432418296 4.368158330207094 2.2607478918492885 4.368158330207094 2.2607478918492885 3 INFECTIOUS 0.000000 3200.000000
7 141.99415044684832 142.5478366933411 2.8575303149475175 2.7278731065784405 2.8575303149475175 2.7278731065784405 3 SUSCEPTIBLE 10.860776 3200.000000
2 142.00921158553862 142.43500671310161 4.4024000894156465 6.6107737519641665 4.4024000894156465 6.6107737519641665 3 SUSCEPTIBLE 7.641525 3200.000000
8 142.0532200053182 142.64394962439113 2.93738629184773 4.04835503585348 2.93738629184773 4.04835503585348 3 SUSCEPTIBLE 14.655080 3200.000000
3 142.06417071003344 142.5399195586699 4.457209520298621 5.230511636200071 4.457209520298621 5.230511636200071 3 SUSCEPTIBLE 0.140149 3200.000000
9 142.1317805199933 142.6789831467806 2.9298226264859406 5.427066177288315 2.9298226264859406 5.427066177288315 3 SUSCEPTIBLE 12.202629 3200.000000
10 142.2479495591973 142.80647064715558 2.170033823356307 6.57637117497627 2.170033823356307 6.57637117497627 3 SUSCEPTIBLE 2.716390 3200.000000
4 142.2917998279041 142.77401649394724 4.42782893672174 3.7806761806277605 4.42782893672174 3.7806761806277605 3 SUSCEPTIBLE 110.815552 3200.000000
6 142.35189745529814 142.90895684613275 3.393943432223361 1.408162522160091 3.393943432223361 1.408162522160091 3 SUSCEPTIBLE 152.499095 3200.000000
5 142.3981432418296 142.94419362872515 4.368158330207094 2.2607478918492885 4.368158330207094 2.2607478918492885 3 INFECTIOUS 0.000000 3200.000000
2 142.43500671310161 142.8608018406646 4.4024000894156465 6.6107737519641665 4.4024000894156465 6.6107737519641665 3 SUSCEPTIBLE 7.641525 3200.000000
3 142.5399195586699 143.01566840730638 4.457209520298621 5.230511636200071 4.457209520298621 5.230511636200071 3 SUSCEPTIBLE 0.140149 3200.000000
7 142.5478366933411 143.1015229398339 2.8575303149475175 2.7278731065784405 2.8575303149475175 2.7278731065784405 3 SUSCEPTIBLE 10.971651 3200.000000
8 142.64394962439113 143.23467924346406 2.93738629184773 4.04835503585348 2.93738629184773 4.04835503585348 3 SUSCEPTIBLE 14.655080 3200.000000
9 142.6789831467806 143.22618577356792 2.9298226264859406 5.427066177288315 2.9298226264859406 5.427066177288315 3 SUSCEPTIBLE 12.202629 3200.000000
4 142.77401649394724 143.2562331599904 4.42782893672174 3.7806761806277605 4.42782893672174 3.7806761806277605 3 SUSCEPTIBLE 110.815552 3200.000000
10 142.80647064715558 143.36499173511385 2.170033823356307 6.57637117497627 2.170033823356307 6.57637117497627 3 SUSCEPTIBLE 2.716390 3200.000000
2 142.8608018406646 143.2865969682276 4.4024000894156465 6.6107737519641665 4.4024000894156465 6.6107737519641665 3 SUSCEPTIBLE 7.641525 3200.000000
6 142.90895684613275 143.46601623696736 3.393943432223361 1.408162522160091 3.393943432223361 1.408162522160091 3 SUSCEPTIBLE 152.499095 3200.000000
5 142.94419362872515 143.4902440156207 4.368158330207094 2.2607478918492885 4.405169275859229 2.372937530132587 3 INFECTIOUS 0.000000 3200.000000
3 143.01566840730638 143.49141725594285 4.457209520298621 5.230511636200071 4.457209520298621 5.230511636200071 3 SUSCEPTIBLE 0.186578 3200.000000
7 143.1015229398339 143.6552091863267 2.8575303149475175 2.7278731065784405 2.8575303149475175 2.7278731065784405 3 SUSCEPTIBLE 11.027049 3200.000000
9 143.22618577356792 143.77338840035523 2.9298226264859406 5.427066177288315 2.9298226264859406 5.427066177288315 3 SUSCEPTIBLE 12.290411 3200.000000
8 143.23467924346406 143.825408862537 2.93738629184773 4.04835503585348 2.93738629184773 4.04835503585348 3 SUSCEPTIBLE 14.655080 3200.000000
4 143.2562331599904 143.73844982603353 4.42782893672174 3.7806761806277605 4.42782893672174 3.7806761806277605 3 SUSCEPTIBLE 110.815552 3200.000000
2 143.2865969682276 143.7123920957906 4.4024000894156465 6.6107737519641665 4.4024000894156465 6.6107737519641665 3 SUSCEPTIBLE 7.641525 3200.000000
10 143.36499173511385 143.92351282307212 2.170033823356307 6.57637117497627 2.170033823356307 6.57637117497627 3 SUSCEPTIBLE 2.716390 3200.000000
6 143.46601623696736 144.02307562780197 3.393943432223361 1.408162522160091 3.393943432223361 1.408162522160091 3 SUSCEPTIBLE 152.499095 3200.000000
5 143.4902440156207 144.03629440251626 4.405169275859229 2.372937530132587 4.405169275859229 2.372937530132587 3 INFECTIOUS 0.000000 3200.000000
3 143.49141725594285 143.96716610457932 4.457209520298621 5.230511636200071 4.457209520298621 5.230511636200071 3 SUSCEPTIBLE 0.232986 3200.000000
7 143.6552091863267 144.20889543281947 2.8575303149475175 2.7278731065784405 2.8575303149475175 2.7278731065784405 3 SUSCEPTIBLE 11.082347 3200.000000
2 143.7123920957906 144.13818722335358 4.4024000894156465 6.6107737519641665 4.4024000894156465 6.6107737519641665 3 SUSCEPTIBLE 7.641525 3200.000000
4 143.73844982603353 144.22066649207667 4.42782893672174 3.7806761806277605 4.42782893672174 3.7806761806277605 3 SUSCEPTIBLE 110.815552 3200.000000
9 143.77338840035523 144.32059102714254 2.9298226264859406 5.427066177288315 2.9298226264859406 5.427066177288315 3 SUSCEPTIBLE 12.378152 3200.000000
8 143.825408862537 144.41613848160992 2.93738629184773 4.04835503585348 2.93738629184773 4.04835503585348 3 SUSCEPTIBLE 14.742821 3200.000000
10 143.92351282307212 144.48203391103038 2.170033823356307 6.57637117497627 2.170033823356307 6.57637117497627 3 SUSCEPTIBLE 2.716390 3200.000000
3 143.96716610457932 144.4429149532158 4.457209520298621 5.230511636200071 4.457209520298621 5.230511636200071 3 SUSCEPTIBLE 0.279373 3200.000000
6 144.02307562780197 144.58013501863658 3.393943432223361 1.408162522160091 3.393943432223361 1.408162522160091 3 SUSCEPTIBLE 156.440253 3200.000000
5 144.03629440251626 144.58234478941182 4.405169275859229 2.372937530132587 4.405169275859229 2.372937530132587 3 INFECTIOUS 0.000000 3200.000000
2 144.13818722335358 144.56398235091658 4.4024000894156465 6.6107737519641665 4.4024000894156465 6.6107737519641665 3 SUSCEPTIBLE 7.641525 3200.000000
7 144.20889543281947 144.76258167931226 2.8575303149475175 2.7278731065784405 2.8575303149475175 2.7278731065784405 3 SUSCEPTIBLE 11.082347 3200.000000
4 144.22066649207667 144.70288315811982 4.42782893672174 3.7806761806277605 4.42782893672174 3.7806761806277605 3 SUSCEPTIBLE 110.815552 3200.000000
9 144.32059102714254 144.86779365392985 2.9298226264859406 5.427066177288315 2.9298226264859406 5.427066177288315 3 SUSCEPTIBLE 12.465853 3200.000000
8 144.41613848160992 145.00686810068285 2.93738629184773 4.04835503585348 2.93738629184773 4.04835503585348 3 SUSCEPTIBLE 14.918183 3200.000000
3 144.4429149532158 144.91866380185226 4.457209520298621 5.230511636200071 4.457209520298621 5.230511636200071 3 SUSCEPTIBLE 0.372082 3200.000000
10 144.48203391103038 145.04055499898865 2.170033823356307 6.57637117497627 2.170033823356307 6.57637117497627 3 SUSCEPTIBLE 2.716390 3200.000000
2 144.56398235091658 144.98977747847957 4.4024000894156465 6.6107737519641665 4.4024000894156465 6.6107737519641665 3 SUSCEPTIBLE 7.641525 3200.000000
6 144.58013501863658 145.1371944094712 3.393943432223361 1.408162522160091 3.393943432223361 1.408162522160091 3 SUSCEPTIBLE 158.409467 3200.000000
5 144.58234478941182 145.12839517630738 4.405169275859229 2.372937530132587 4.405169275859229 2.372937530132587 3 INFECTIOUS 0.000000 3200.000000
4 144.70288315811982 145.18509982416296 4.42782893672174 3.7806761806277605 4.42782893672174 3.7806761806277605 3 SUSCEPTIBLE 110.815552 3200.000000
7 144.76258167931226 145.31626792580505 2.8575303149475175 2.7278731065784405 2.958350389386793 2.6638546201557682 3 SUSCEPTIBLE 11.082347 3200.000000
9 144.86779365392985 145.41499628071716 2.9298226264859406 5.427066177288315 2.9298226264859406 5.427066177288315 3 SUSCEPTIBLE 12.641133 3200.000000
3 144.91866380185226 145.39441265048873 4.457209520298621 5.230511636200071 4.457209520298621 5.230511636200071 3 SUSCEPTIBLE 0.372082 3200.000000
2 144.98977747847957 145.41557260604256 4.4024000894156465 6.6107737519641665 4.4024000894156465 6.6107737519641665 3 SUSCEPTIBLE 7.641525 3200.000000
8 145.00686810068285 145.59759771975578 2.93738629184773 4.04835503585348 2.93738629184773 4.04835503585348 3 SUSCEPTIBLE 15.005803 3200.000000
10 145.04055499898865 145.59907608694692 2.170033823356307 6.57637117497627 2.170033823356307 6.57637117497627 3 SUSCEPTIBLE 2.716390 3200.000000
5 145.12839517630738 145.67444556320294 4.405169275859229 2.372937530132587 4.405169275859229 2.372937530132587 3 INFECTIOUS 0.000000 3200.000000
6 145.1371944094712 145.6942538003058 3.393943432223361 1.408162522160091 3.393943432223361 1.408162522160091 3 SUSCEPTIBLE 160.377375 3200.000000
4 145.18509982416296 145.6673164902061 4.42782893672174 3.7806761806277605 4.42782893672174 3.7806761806277605 3 SUSCEPTIBLE 110.815552 3200.000000
7 145.31626792580505 145.86995417229784 2.958350389386793 2.6638546201557682 2.855558540155043 2.5813115542878027 3 SUSCEPTIBLE 11.082347 3200.000000
3 145.39441265048873 145.8701614991252 4.457209520298621 5.230511636200071 4.457209520298621 5.230511636200071 3 SUSCEPTIBLE 0.372082 3200.000000
9 145.41499628071716 145.96219890750447 2.9298226264859406 5.427066177288315 2.9298226264859406 5.427066177288315 3 SUSCEPTIBLE 12.641133 3200.000000
2 145.41557260604256 145.84136773360555 4.4024000894156465 6.6107737519641665 4.4024000894156465 6.6107737519641665 3 SUSCEPTIBLE 7.641525 3200.000000
8 145.59759771975578 146.1883273388287 2.93738629184773 4.04835503585348 2.93738629184773 4.04835503585348 3 SUSCEPTIBLE 15.093382 3200.000000
10 145.59907608694692 146.1575971749052 2.170033823356307 6.57637117497627 2.170033823356307 6.57637117497627 3 SUSCEPTIBLE 2.716390 3200.000000
4 145.6673164902061 146.14953315624925 4.42782893672174 3.7806761806277605 4.42782893672174 3.7806761806277605 3 SUSCEPTIBLE 110.815552 3200.000000
5 145.67444556320294 146.2204959500985 4.405169275859229 2.372937530132587 4.405169275859229 2.372937530132587 3 INFECTIOUS 0.000000 3200.000000
6 145.6942538003058 146.2513131911404 3.393943432223361 1.408162522160091 3.393943432223361 1.408162522160091 3 SUSCEPTIBLE 162.343979 3200.000000
2 145.84136773360555 146.26716286116854 4.4024000894156465 6.6107737519641665 4.4024000894156465 6.6107737519641665 3 SUSCEPTIBLE 7.641525 3200.000000
7 145.86995417229784 146.42364041879063 2.855558540155043 2.5813115542878027 2.855558540155043 2.5813115542878027 3 SUSCEPTIBLE 11.367166 3200.000000
3 145.8701614991252 146.34591034776167 4.457209520298621 5.230511636200071 4.457209520298621 5.230511636200071 3 SUSCEPTIBLE 0.372082 3200.000000
9 145.96219890750447 146.50940153429178 2.9298226264859406 5.427066177288315 2.9298226264859406 5.427066177288315 3 SUSCEPTIBLE 12.641133 3200.000000
4 146.14953315624925 146.6317498222924 4.42782893672174 3.7806761806277605 4.42782893672174 3.7806761806277605 3 SUSCEPTIBLE 110.885819 3200.000000
10 146.1575971749052 146.71611826286346 2.170033823356307 6.57637117497627 2.170033823356307 6.57637117497627 3 SUSCEPTIBLE 2.716390 3200.000000
8 146.1883273388287 146.77905695790164 2.93738629184773 4.04835503585348 2.93738629184773 4.04835503585348 3 SUSCEPTIBLE 15.093382 3200.000000
5 146.2204959500985 146.76654633699405 4.405169275859229 2.372937530132587 4.405169275859229 2.372937530132587 3 INFECTIOUS 0.000000 3200.000000
6 146.2513131911404 146.80837258197502 3.393943432223361 1.408162522160091 3.6987150242682527 1.330705592560151 3 SUSCEPTIBLE 162.343979 3200.000000
2 146.26716286116854 146.69295798873154 4.4024000894156465 6.6107737519641665 4.4024000894156465 6.6107737519641665 3 SUSCEPTIBLE 7.641525 3200.000000
3 146.34591034776167 146.82165919639814 4.457209520298621 5.230511636200071 4.457209520298621 5.230511636200071 3 SUSCEPTIBLE 0.372082 3200.000000
7 146.42364041879063 146.9773266652834 2.855558540155043 2.5813115542878027 2.855558540155043 2.5813115542878027 3 SUSCEPTIBLE 11.935385 3200.000000
9 146.50940153429178 147.0566041610791 2.9298226264859406 5.427066177288315 2.9298226264859406 5.427066177288315 3 SUSCEPTIBLE 12.641133 3200.000000
4 146.6317498222924 147.11396648833554 4.42782893672174 3.7806761806277605 4.42782893672174 3.7806761806277605 3 SUSCEPTIBLE 110.955790 3200.000000
2 146.69295798873154 147.11875311629453 4.4024000894156465 6.6107737519641665 4.4024000894156465 6.6107737519641665 3 SUSCEPTIBLE 7.641525 3200.000000
10 146.71611826286346 147.27463935082173 2.170033823356307 6.57637117497627 2.170033823356307 6.57637117497627 3 SUSCEPTIBLE 2.716390 3200.000000
5 146.76654633699405 147.3125967238896 4.405169275859229 2.372937530132587 4.405169275859229 2.372937530132587 3 INFECTIOUS 0.000000 3200.000000
8 146.77905695790164 147.36978657697458 2.93738629184773 4.04835503585348 2.93738629184773 4.04835503585348 3 SUSCEPTIBLE 15.093382 3200.000000
6 146.80837258197502 147.36543197280963 3.6987150242682527 1.330705592560151 3.6987150242682527 1.330705592560151 3 SUSCEPTIBLE 162.343979 3200.000000
3 146.82165919639814 147.29740804503462 4.457209520298621 5.230511636200071 4.457209520298621 5.230511636200071 3 SUSCEPTIBLE 0.418297 3200.000000
7 146.9773266652834 147.5310129117762 2.855558540155043 2.5813115542878027 2.855558540155043 2.5813115542878027 3 SUSCEPTIBLE 12.217765 3200.000000
9 147.0566041610791 147.6038067878664 2.9298226264859406 5.427066177288315 2.9298226264859406 5.427066177288315 3 SUSCEPTIBLE 12.641133 3200.000000
4 147.11396648833554 147.59618315437868 4.42782893672174 3.7806761806277605 4.42782893672174 3.7806761806277605 3 SUSCEPTIBLE 111.025467 3200.000000
2 147.11875311629453 147.54454824385752 4.4024000894156465 6.6107737519641665 4.4024000894156465 6.6107737519641665 3 SUSCEPTIBLE 7.641525 3200.000000
10 147.27463935082173 147.83316043878 2.170033823356307 6.57637117497627 2.170033823356307 6.57637117497627 3 SUSCEPTIBLE 2.716390 3200.000000
3 147.29740804503462 147.77315689367109 4.457209520298621 5.230511636200071 4.457209520298621 5.230511636200071 3 SUSCEPTIBLE 0.464491 3200.000000
5 147.3125967238896 147.85864711078517 4.405169275859229 2.372937530132587 4.405169275859229 2.372937530132587 3 INFECTIOUS 0.000000 3200.000000
6 147.36543197280963 147.92249136364424 3.6987150242682527 1.330705592560151 3.6987150242682527 1.330705592560151 3 SUSCEPTIBLE 162.343979 3200.000000
8 147.36978657697458 147.9605161960475 2.93738629184773 4.04835503585348 2.93738629184773 4.04835503585348 3 SUSCEPTIBLE 15.093382 3200.000000
7 147.5310129117762 148.084699158269 2.855558540155043 2.5813115542878027 2.855558540155043 2.5813115542878027 3 SUSCEPTIBLE 12.500015 3200.000000
2 147.54454824385752 147.9703433714205 4.4024000894156465 6.6107737519641665 4.4024000894156465 6.6107737519641665 3 SUSCEPTIBLE 7.641525 3200.000000
4 147.59618315437868 148.07839982042182 4.42782893672174 3.7806761806277605 4.42782893672174 3.7806761806277605 3 SUSCEPTIBLE 111.025467 3200.000000
9 147.6038067878664 148.1510094146537 2.9298226264859406 5.427066177288315 2.9298226264859406 5.427066177288315 3 SUSCEPTIBLE 12.815848 3200.000000
3 147.77315689367109 148.24890574230756 4.457209520298621 5.230511636200071 4.457209520298621 5.230511636200071 3 SUSCEPTIBLE 0.510664 3200.000000
10 147.83316043878 148.39168152673827 2.170033823356307 6.57637117497627 2.170033823356307 6.57637117497627 3 SUSCEPTIBLE 2.716390 3200.000000
5 147.85864711078517 148.40469749768073 4.405169275859229 2.372937530132587 4.405169275859229 2.372937530132587 3 INFECTIOUS 0.000000 3200.000000
6 147.92249136364424 148.47955075447885 3.6987150242682527 1.330705592560151 3.6987150242682527 1.330705592560151 3 SUSCEPTIBLE 164.359891 3200.000000
8 147.9605161960475 148.55124581512044 2.93738629184773 4.04835503585348 2.93738629184773 4.04835503585348 3 SUSCEPTIBLE 15.180719 3200.000000
2 147.9703433714205 148.3961384989835 4.4024000894156465 6.6107737519641665 4.4024000894156465 6.6107737519641665 3 SUSCEPTIBLE 7.641525 3200.000000
4 148.07839982042182 148.56061648646497 4.42782893672174 3.7806761806277605 4.42782893672174 3.7806761806277605 3 SUSCEPTIBLE 111.025467 3200.000000
7 148.084699158269 148.63838540476178 2.855558540155043 2.5813115542878027 2.855558540155043 2.5813115542878027 3 SUSCEPTIBLE 12.500015 3200.000000
9 148.1510094146537 148.69821204144102 2.9298226264859406 5.427066177288315 2.9298226264859406 5.427066177288315 3 SUSCEPTIBLE 12.903144 3200.000000
3 148.24890574230756 148.72465459094403 4.457209520298621 5.230511636200071 4.457209520298621 5.230511636200071 3 SUSCEPTIBLE 0.556815 3200.000000
10 148.39168152673827 148.95020261469654 2.170033823356307 6.57637117497627 2.170033823356307 6.57637117497627 3 SUSCEPTIBLE 2.716390 3200.000000
2 148.3961384989835 148.8219336265465 4.4024000894156465 6.6107737519641665 4.4024000894156465 6.6107737519641665 3 SUSCEPTIBLE 7.641525 3200.000000
5 148.40469749768073 148.9507478845763 4.405169275859229 2.372937530132587 4.405169275859229 2.372937530132587 3 INFECTIOUS 0.000000 3200.000000
6 148.47955075447885 149.03661014531346 3.6987150242682527 1.330705592560151 3.6987150242682527 1.330705592560151 3 SUSCEPTIBLE 168.388922 3200.000000
8 148.55124581512044 149.14197543419337 2.93738629184773 4.04835503585348 2.9499210450356905 3.9241789571872046 3 SUSCEPTIBLE 15.355272 3200.000000
4 148.56061648646497 149.0428331525081 4.42782893672174 3.7806761806277605 4.42782893672174 3.7806761806277605 3 SUSCEPTIBLE 111.025467 3200.000000
7 148.63838540476178 149.19207165125457 2.855558540155043 2.5813115542878027 2.855558540155043 2.5813115542878027 3 SUSCEPTIBLE 12.500015 3200.000000
9 148.69821204144102 149.24541466822834 2.9298226264859406 5.427066177288315 2.9298226264859406 5.427066177288315 3 SUSCEPTIBLE 12.990401 3200.000000
3 148.72465459094403 149.2004034395805 4.457209520298621 5.230511636200071 4.457209520298621 5.230511636200071 3 SUSCEPTIBLE 0.602945 3200.000000
2 148.8219336265465 149.2477287541095 4.4024000894156465 6.6107737519641665 4.4024000894156465 6.6107737519641665 3 SUSCEPTIBLE 7.641525 3200.000000
10 148.95020261469654 149.5087237026548 2.170033823356307 6.57637117497627 2.170033823356307 6.57637117497627 3 SUSCEPTIBLE 2.716390 3200.000000
5 148.9507478845763 149.49679827147185 4.405169275859229 2.372937530132587 4.405169275859229 2.372937530132587 3 INFECTIOUS 0.000000 3200.000000
6 149.03661014531346 149.59366953614807 3.6987150242682527 1.330705592560151 3.6987150242682527 1.330705592560151 3 SUSCEPTIBLE 170.402041 3200.000000
4 149.0428331525081 149.52504981855125 4.42782893672174 3.7806761806277605 4.42782893672174 3.7806761806277605 3 SUSCEPTIBLE 111.025467 3200.000000
8 149.14197543419337 149.7327050532663 2.9499210450356905 3.9241789571872046 2.9499210450356905 3.9241789571872046 3 SUSCEPTIBLE 15.401324 3200.000000
7 149.19207165125457 149.74575789774735 2.855558540155043 2.5813115542878027 2.855558540155043 2.5813115542878027 3 SUSCEPTIBLE 12.500015 3200.000000
3 149.2004034395805 149.67615228821697 4.457209520298621 5.230511636200071 4.457209520298621 5.230511636200071 3 SUSCEPTIBLE 0.602945 3200.000000
9 149.24541466822834 149.79261729501565 2.9298226264859406 5.427066177288315 2.9298226264859406 5.427066177288315 3 SUSCEPTIBLE 13.077560 3200.000000
2 149.2477287541095 149.67352388167248 4.4024000894156465 6.6107737519641665 4.4024000894156465 6.6107737519641665 3 SUSCEPTIBLE 7.641525 3200.000000
5 149.49679827147185 150.0428486583674 4.405169275859229 2.372937530132587 4.405169275859229 2.372937530132587 3 INFECTIOUS 0.000000 3200.000000
10 149.5087237026548 150.06724479061307 2.170033823356307 6.57637117497627 2.170033823356307 6.57637117497627 3 SUSCEPTIBLE 2.716390 3200.000000
4 149.52504981855125 150.0072664845944 4.42782893672174 3.7806761806277605 4.42782893672174 3.7806761806277605 3 SUSCEPTIBLE 111.094952 3200.000000
6 149.59366953614807 150.15072892698268 3.6987150242682527 1.330705592560151 3.6987150242682527 1.330705592560151 3 SUSCEPTIBLE 172.414231 3200.000000
2 149.67352388167248 150.09931900923547 4.4024000894156465 6.6107737519641665 4.4024000894156465 6.6107737519641665 3 SUSCEPTIBLE 7.641525 3200.000000
3 149.67615228821697 150.15190113685344 4.457209520298621 5.230511636200071 4.457209520298621 5.230511636200071 3 SUSCEPTIBLE 0.602945 3200.000000
8 149.7327050532663 150.32343467233923 2.9499210450356905 3.9241789571872046 2.9499210450356905 3.9241789571872046 3 SUSCEPTIBLE 15.447355 3200.000000
7 149.74575789774735 150.29944414424014 2.855558540155043 2.5813115542878027 2.946338106144662 2.4669669198880966 3 SUSCEPTIBLE 12.781483 3200.000000
9 149.79261729501565 150.33981992180296 2.9298226264859406 5.427066177288315 2.9298226264859406 5.427066177288315 3 SUSCEPTIBLE 13.077560 3200.000000
4 150.0072664845944 150.48948315063754 4.42782893672174 3.7806761806277605 4.42782893672174 3.7806761806277605 3 SUSCEPTIBLE 111.303847 3200.000000
5 150.0428486583674 150.58889904526296 4.405169275859229 2.372937530132587 4.405169275859229 2.372937530132587 3 INFECTIOUS 0.000000 3200.000000
10 150.06724479061307 150.62576587857134 2.170033823356307 6.57637117497627 2.170033823356307 6.57637117497627 3 SUSCEPTIBLE 2.716390 3200.000000
2 150.09931900923547 150.52511413679846 4.4024000894156465 6.6107737519641665 4.4024000894156465 6.6107737519641665 3 SUSCEPTIBLE 7.641525 3200.000000
6 150.15072892698268 150.7077883178173 3.6987150242682527 1.330705592560151 3.6987150242682527 1.330705592560151 3 SUSCEPTIBLE 172.414231 3200.000000
3 150.15190113685344 150.6276499854899 4.457209520298621 5.230511636200071 4.457209520298621 5.230511636200071 3 SUSCEPTIBLE 0.602945 3200.000000
7 150.29944414424014 150.85313039073293 2.946338106144662 2.4669669198880966 2.946338106144662 2.4669669198880966 3 SUSCEPTIBLE 13.201791 3200.000000
8 150.32343467233923 150.91416429141216 2.9499210450356905 3.9241789571872046 2.9499210450356905 3.9241789571872046 3 SUSCEPTIBLE 15.447355 3200.000000
9 150.33981992180296 150.88702254859027 2.9298226264859406 5.427066177288315 2.9298226264859406 5.427066177288315 3 SUSCEPTIBLE 13.077560 3200.000000
4 150.48948315063754 150.97169981668068 4.42782893672174 3.7806761806277605 4.42782893672174 3.7806761806277605 3 SUSCEPTIBLE 111.443225 3200.000000
2 150.52511413679846 150.95090926436146 4.4024000894156465 6.6107737519641665 4.4024000894156465 6.6107737519641665 3 SUSCEPTIBLE 7.641525 3200.000000
5 150.58889904526296 151.13494943215852 4.405169275859229 2.372937530132587 4.405169275859229 2.372937530132587 3 INFECTIOUS 0.000000 3200.000000
10 150.62576587857134 151.1842869665296 2.170033823356307 6.57637117497627 2.170033823356307 6.57637117497627 3 SUSCEPTIBLE 2.716390 3200.000000
3 150.6276499854899 151.10339883412638 4.457209520298621 5.230511636200071 4.457209520298621 5.230511636200071 3 SUSCEPTIBLE 0.602945 3200.000000
6 150.7077883178173 151.2648477086519 3.6987150242682527 1.330705592560151 3.6987150242682527 1.330705592560151 3 SUSCEPTIBLE 172.414231 3200.000000
7 150.85313039073293 151.40681663722572 2.946338106144662 2.4669669198880966 2.946338106144662 2.4669669198880966 3 SUSCEPTIBLE 14.041824 3200.000000
9 150.88702254859027 151.43422517537758 2.9298226264859406 5.427066177288315 2.9298226264859406 5.427066177288315 3 SUSCEPTIBLE 13.077560 3200.000000
8 150.91416429141216 151.5048939104851 2.9499210450356905 3.9241789571872046 2.9499210450356905 3.9241789571872046 3 SUSCEPTIBLE 15.447355 3200.000000
2 150.95090926436146 151.37670439192445 4.4024000894156465 6.6107737519641665 4.4024000894156465 6.6107737519641665 3 SUSCEPTIBLE 7.641525 3200.000000
4 150.97169981668068 151.45391648272383 4.42782893672174 3.7806761806277605 4.42782893672174 3.7806761806277605 3 SUSCEPTIBLE 111.582539 3200.000000
3 151.10339883412638 151.57914768276285 4.457209520298621 5.230511636200071 4.457209520298621 5.230511636200071 3 SUSCEPTIBLE 0.648891 3200.000000
5 151.13494943215852 151.68099981905408 4.405169275859229 2.372937530132587 4.405169275859229 2.372937530132587 3 INFECTIOUS 0.000000 3200.000000
10 151.1842869665296 151.74280805448788 2.170033823356307 6.57637117497627 2.170033823356307 6.57637117497627 3 SUSCEPTIBLE 2.716390 3200.000000
6 151.2648477086519 151.8219070994865 3.6987150242682527 1.330705592560151 3.6987150242682527 1.330705592560151 3 SUSCEPTIBLE 172.414231 3200.000000
2 151.37670439192445 151.80249951948744 4.4024000894156465 6.6107737519641665 4.4024000894156465 6.6107737519641665 3 SUSCEPTIBLE 7.641525 3200.000000
7 151.40681663722572 151.9605028837185 2.946338106144662 2.4669669198880966 2.946338106144662 2.4669669198880966 3 SUSCEPTIBLE 14.461550 3200.000000
9 151.43422517537758 151.9814278021649 2.9298226264859406 5.427066177288315 2.9298226264859406 5.427066177288315 3 SUSCEPTIBLE 13.164478 3200.000000
4 151.45391648272383 151.93613314876697 4.42782893672174 3.7806761806277605 4.42782893672174 3.7806761806277605 3 SUSCEPTIBLE 111.582539 3200.000000
8 151.5048939104851 152.09562352955803 2.9499210450356905 3.9241789571872046 2.9499210450356905 3.9241789571872046 3 SUSCEPTIBLE 15.447355 3200.000000
3 151.57914768276285 152.05489653139932 4.457209520298621 5.230511636200071 4.457209520298621 5.230511636200071 3 SUSCEPTIBLE 0.694816 3200.000000
5 151.68099981905408 152.22705020594964 4.405169275859229 2.372937530132587 4.405169275859229 2.372937530132587 3 INFECTIOUS 0.000000 3200.000000
10 151.74280805448788 152.30132914244615 2.170033823356307 6.57637117497627 2.170033823356307 6.57637117497627 3 SUSCEPTIBLE 2.716390 3200.000000
2 151.80249951948744 152.22829464705043 4.4024000894156465 6.6107737519641665 4.4024000894156465 6.6107737519641665 3 SUSCEPTIBLE 7.641525 3200.000000
6 151.8219070994865 152.37896649032112 3.6987150242682527 1.330705592560151 3.6987150242682527 1.330705592560151 3 SUSCEPTIBLE 174.490270 3200.000000
4 151.93613314876697 152.4183498148101 4.42782893672174 3.7806761806277605 4.42782893672174 3.7806761806277605 3 SUSCEPTIBLE 111.582539 3200.000000
7 151.9605028837185 152.5141891302113 2.946338106144662 2.4669669198880966 2.946338106144662 2.4669669198880966 3 SUSCEPTIBLE 14.461550 3200.000000
9 151.9814278021649 152.5286304289522 2.9298226264859406 5.427066177288315 2.9298226264859406 5.427066177288315 3 SUSCEPTIBLE 13.251356 3200.000000
3 152.05489653139932 152.5306453800358 4.457209520298621 5.230511636200071 4.457209520298621 5.230511636200071 3 SUSCEPTIBLE 0.786602 3200.000000
8 152.09562352955803 152.68635314863096 2.9499210450356905 3.9241789571872046 2.9499210450356905 3.9241789571872046 3 SUSCEPTIBLE 15.539141 3200.000000
5 152.22705020594964 152.7731005928452 4.405169275859229 2.372937530132587 4.405169275859229 2.372937530132587 3 INFECTIOUS 0.000000 3200.000000
2 152.22829464705043 152.65408977461342 4.4024000894156465 6.6107737519641665 4.4024000894156465 6.6107737519641665 3 SUSCEPTIBLE 7.641525 3200.000000
10 152.30132914244615 152.85985023040442 2.170033823356307 6.57637117497627 2.170033823356307 6.57637117497627 3 SUSCEPTIBLE 2.716390 3200.000000
6 152.37896649032112 152.93602588115573 3.6987150242682527 1.330705592560151 3.6987150242682527 1.330705592560151 3 SUSCEPTIBLE 176.565350 3200.000000
4 152.4183498148101 152.90056648085326 4.42782893672174 3.7806761806277605 4.42782893672174 3.7806761806277605 3 SUSCEPTIBLE 111.582539 3200.000000
7 152.5141891302113 153.06787537670408 2.946338106144662 2.4669669198880966 2.946338106144662 2.4669669198880966 3 SUSCEPTIBLE 14.461550 3200.000000
9 152.5286304289522 153.0758330557395 2.9298226264859406 5.427066177288315 2.8389175125736257 5.23327163017732 3 SUSCEPTIBLE 13.424991 3200.000000
3 152.5306453800358 153.00639422867226 4.457209520298621 5.230511636200071 4.457209520298621 5.230511636200071 3 SUSCEPTIBLE 0.832463 3200.000000
2 152.65408977461342 153.07988490217642 4.4024000894156465 6.6107737519641665 4.4024000894156465 6.6107737519641665 3 SUSCEPTIBLE 7.641525 3200.000000
8 152.68635314863096 153.2770827677039 2.9499210450356905 3.9241789571872046 2.9499210450356905 3.9241789571872046 3 SUSCEPTIBLE 15.585002 3200.000000
5 152.7731005928452 153.31915097974075 4.405169275859229 2.372937530132587 4.405169275859229 2.372937530132587 3 INFECTIOUS 0.000000 3200.000000
10 152.85985023040442 153.4183713183627 2.170033823356307 6.57637117497627 2.564866507378106 6.592858555202243 3 SUSCEPTIBLE 2.716390 3200.000000
4 152.90056648085326 153.3827831468964 4.42782893672174 3.7806761806277605 4.42782893672174 3.7806761806277605 3 SUSCEPTIBLE 111.582539 3200.000000
6 152.93602588115573 153.49308527199034 3.6987150242682527 1.330705592560151 3.6987150242682527 1.330705592560151 3 SUSCEPTIBLE 180.712635 3200.000000
3 153.00639422867226 153.48214307730873 4.457209520298621 5.230511636200071 4.457209520298621 5.230511636200071 3 SUSCEPTIBLE 0.832463 3200.000000
7 153.06787537670408 153.62156162319687 2.946338106144662 2.4669669198880966 2.946338106144662 2.4669669198880966 3 SUSCEPTIBLE 14.461550 3200.000000
9 153.0758330557395 153.62303568252682 2.8389175125736257 5.23327163017732 2.9585103734130445 5.229113288245219 3 SUSCEPTIBLE 13.511557 3200.000000
2 153.07988490217642 153.5056800297394 4.4024000894156465 6.6107737519641665 4.4024000894156465 6.6107737519641665 3 SUSCEPTIBLE 7.641525 3200.000000
8 153.2770827677039 153.86781238677682 2.9499210450356905 3.9241789571872046 2.9499210450356905 3.9241789571872046 3 SUSCEPTIBLE 15.676208 3200.000000
5 153.31915097974075 153.8652013666363 4.405169275859229 2.372937530132587 4.405169275859229 2.372937530132587 3 INFECTIOUS 0.000000 3200.000000
4 153.3827831468964 153.86499981293954 4.42782893672174 3.7806761806277605 4.42782893672174 3.7806761806277605 3 SUSCEPTIBLE 111.721467 3200.000000
10 153.4183713183627 153.97689240632096 2.564866507378106 6.592858555202243 2.564866507378106 6.592858555202243 3 SUSCEPTIBLE 2.761860 3200.000000
3 153.48214307730873 153.9578919259452 4.457209520298621 5.230511636200071 4.457209520298621 5.230511636200071 3 SUSCEPTIBLE 0.832463 3200.000000
6 153.49308527199034 154.05014466282495 3.6987150242682527 1.330705592560151 3.6987150242682527 1.330705592560151 3 SUSCEPTIBLE 182.784841 3200.000000
2 153.5056800297394 153.9314751573024 4.4024000894156465 6.6107737519641665 4.4024000894156465 6.6107737519641665 3 SUSCEPTIBLE 7.641525 3200.000000
7 153.62156162319687 154.17524786968966 2.946338106144662 2.4669669198880966 2.946338106144662 2.4669669198880966 3 SUSCEPTIBLE 14.880113 3200.000000
9 153.62303568252682 154.17023830931413 2.9585103734130445 5.229113288245219 2.9585103734130445 5.229113288245219 3 SUSCEPTIBLE 13.511557 3200.000000
4 153.86499981293954 154.3472164789827 4.42782893672174 3.7806761806277605 4.42782893672174 3.7806761806277605 3 SUSCEPTIBLE 111.860331 3200.000000
5 153.8652013666363 154.41125175353187 4.405169275859229 2.372937530132587 4.405169275859229 2.372937530132587 3 INFECTIOUS 0.000000 3200.000000
8 153.86781238677682 154.45854200584975 2.9499210450356905 3.9241789571872046 2.8424953305030183 3.8370982851079454 3 SUSCEPTIBLE 15.676208 3200.000000
2 153.9314751573024 154.3572702848654 4.4024000894156465 6.6107737519641665 4.4024000894156465 6.6107737519641665 3 SUSCEPTIBLE 7.641525 3200.000000
3 153.9578919259452 154.43364077458168 4.457209520298621 5.230511636200071 4.457209520298621 5.230511636200071 3 SUSCEPTIBLE 0.832463 3200.000000
10 153.97689240632096 154.53541349427923 2.564866507378106 6.592858555202243 2.564866507378106 6.592858555202243 3 SUSCEPTIBLE 2.807252 3200.000000
6 154.05014466282495 154.60720405365956 3.6987150242682527 1.330705592560151 3.6987150242682527 1.330705592560151 3 SUSCEPTIBLE 182.784841 3200.000000
9 154.17023830931413 154.71744093610144 2.9585103734130445 5.229113288245219 2.9585103734130445 5.229113288245219 3 SUSCEPTIBLE 13.511557 3200.000000
7 154.17524786968966 154.72893411618244 2.946338106144662 2.4669669198880966 2.946338106144662 2.4669669198880966 3 SUSCEPTIBLE 15.368750 3200.000000
4 154.3472164789827 154.82943314502583 4.42782893672174 3.7806761806277605 4.42782893672174 3.7806761806277605 3 SUSCEPTIBLE 112.069397 3200.000000
2 154.3572702848654 154.78306541242839 4.4024000894156465 6.6107737519641665 4.4024000894156465 6.6107737519641665 3 SUSCEPTIBLE 7.641525 3200.000000
5 154.41125175353187 154.95730214042743 4.405169275859229 2.372937530132587 4.405169275859229 2.372937530132587 3 INFECTIOUS 0.000000 3200.000000
3 154.43364077458168 154.90938962321815 4.457209520298621 5.230511636200071 4.457209520298621 5.230511636200071 3 SUSCEPTIBLE 0.832463 3200.000000
8 154.45854200584975 155.04927162492268 2.8424953305030183 3.8370982851079454 2.8424953305030183 3.8370982851079454 3 SUSCEPTIBLE 15.676208 3200.000000
10 154.53541349427923 155.0939345822375 2.564866507378106 6.592858555202243 2.564866507378106 6.592858555202243 3 SUSCEPTIBLE 2.807252 3200.000000
6 154.60720405365956 155.16426344449417 3.6987150242682527 1.330705592560151 3.6987150242682527 1.330705592560151 3 SUSCEPTIBLE 182.784841 3200.000000
9 154.71744093610144 155.26464356288875 2.9585103734130445 5.229113288245219 2.9585103734130445 5.229113288245219 3 SUSCEPTIBLE 13.511557 3200.000000
7 154.72893411618244 155.28262036267523 2.946338106144662 2.4669669198880966 2.946338106144662 2.4669669198880966 3 SUSCEPTIBLE 15.857161 3200.000000
2 154.78306541242839 155.20886053999138 4.4024000894156465 6.6107737519641665 4.4024000894156465 6.6107737519641665 3 SUSCEPTIBLE 7.641525 3200.000000
4 154.82943314502583 155.31164981106897 4.42782893672174 3.7806761806277605 4.42782893672174 3.7806761806277605 3 SUSCEPTIBLE 112.487240 3200.000000
3 154.90938962321815 155.38513847185462 4.457209520298621 5.230511636200071 4.457209520298621 5.230511636200071 3 SUSCEPTIBLE 0.877669 3200.000000
5 154.95730214042743 155.503352527323 4.405169275859229 2.372937530132587 4.405169275859229 2.372937530132587 3 INFECTIOUS 0.000000 3200.000000
8 155.04927162492268 155.6400012439956 2.8424953305030183 3.8370982851079454 2.8424953305030183 3.8370982851079454 3 SUSCEPTIBLE 15.676208 3200.000000
10 155.0939345822375 155.65245567019576 2.564866507378106 6.592858555202243 2.564866507378106 6.592858555202243 3 SUSCEPTIBLE 2.807252 3200.000000
6 155.16426344449417 155.72132283532878 3.6987150242682527 1.330705592560151 3.6987150242682527 1.330705592560151 3 SUSCEPTIBLE 182.784841 3200.000000
2 155.20886053999138 155.63465566755437 4.4024000894156465 6.6107737519641665 4.4024000894156465 6.6107737519641665 3 SUSCEPTIBLE 7.641525 3200.000000
9 155.26464356288875 155.81184618967606 2.9585103734130445 5.229113288245219 2.9585103734130445 5.229113288245219 3 SUSCEPTIBLE 13.597257 3200.000000
7 155.28262036267523 155.83630660916802 2.946338106144662 2.4669669198880966 2.946338106144662 2.4669669198880966 3 SUSCEPTIBLE 16.833306 3200.000000
4 155.31164981106897 155.79386647711212 4.42782893672174 3.7806761806277605 4.42782893672174 3.7806761806277605 3 SUSCEPTIBLE 112.487240 3200.000000
3 155.38513847185462 155.8608873204911 4.457209520298621 5.230511636200071 4.457209520298621 5.230511636200071 3 SUSCEPTIBLE 0.922855 3200.000000
5 155.503352527323 156.04940291421855 4.405169275859229 2.372937530132587 4.405169275859229 2.372937530132587 3 INFECTIOUS 0.000000 3200.000000
2 155.63465566755437 156.06045079511736 4.4024000894156465 6.6107737519641665 4.4024000894156465 6.6107737519641665 3 SUSCEPTIBLE 7.641525 3200.000000
8 155.6400012439956 156.23073086306854 2.8424953305030183 3.8370982851079454 2.8424953305030183 3.8370982851079454 3 SUSCEPTIBLE 15.761868 3200.000000
10 155.65245567019576 156.21097675815403 2.564866507378106 6.592858555202243 2.564866507378106 6.592858555202243 3 SUSCEPTIBLE 2.807252 3200.000000
6 155.72132283532878 156.2783822261634 3.6987150242682527 1.330705592560151 3.6987150242682527 1.330705592560151 3 SUSCEPTIBLE 184.921446 3200.000000
4 155.79386647711212 156.27608314315526 4.42782893672174 3.7806761806277605 4.42782893672174 3.7806761806277605 3 SUSCEPTIBLE 112.487240 3200.000000
9 155.81184618967606 156.35904881646337 2.9585103734130445 5.229113288245219 2.9585103734130445 5.229113288245219 3 SUSCEPTIBLE 13.682918 3200.000000
7 155.83630660916802 156.3899928556608 2.946338106144662 2.4669669198880966 2.946338106144662 2.4669669198880966 3 SUSCEPTIBLE 16.833306 3200.000000
3 155.8608873204911 156.33663616912756 4.457209520298621 5.230511636200071 4.457209520298621 5.230511636200071 3 SUSCEPTIBLE 0.968019 3200.000000
5 156.04940291421855 156.5954533011141 4.405169275859229 2.372937530132587 4.405169275859229 2.372937530132587 3 INFECTIOUS 0.000000 3200.000000
2 156.06045079511736 156.48624592268035 4.4024000894156465 6.6107737519641665 4.4024000894156465 6.6107737519641665 3 SUSCEPTIBLE 7.641525 3200.000000
10 156.21097675815403 156.7694978461123 2.564866507378106 6.592858555202243 2.564866507378106 6.592858555202243 3 SUSCEPTIBLE 2.852396 3200.000000
8 156.23073086306854 156.82146048214148 2.8424953305030183 3.8370982851079454 2.8424953305030183 3.8370982851079454 3 SUSCEPTIBLE 15.847490 3200.000000
4 156.27608314315526 156.7582998091984 4.42782893672174 3.7806761806277605 4.42782893672174 3.7806761806277605 3 SUSCEPTIBLE 112.487240 3200.000000
6 156.2783822261634 156.835441616998 3.6987150242682527 1.330705592560151 3.6987150242682527 1.330705592560151 3 SUSCEPTIBLE 187.057064 3200.000000
3 156.33663616912756 156.81238501776403 4.457209520298621 5.230511636200071 4.457209520298621 5.230511636200071 3 SUSCEPTIBLE 1.013163 3200.000000
9 156.35904881646337 156.90625144325068 2.9585103734130445 5.229113288245219 2.9585103734130445 5.229113288245219 3 SUSCEPTIBLE 13.768539 3200.000000
7 156.3899928556608 156.9436791021536 2.946338106144662 2.4669669198880966 2.946338106144662 2.4669669198880966 3 SUSCEPTIBLE 16.833306 3200.000000
2 156.48624592268035 156.91204105024335 4.4024000894156465 6.6107737519641665 4.4024000894156465 6.6107737519641665 3 SUSCEPTIBLE 7.641525 3200.000000
5 156.5954533011141 157.14150368800966 4.405169275859229 2.372937530132587 4.405169275859229 2.372937530132587 3 INFECTIOUS 0.000000 3200.000000
4 156.7582998091984 157.24051647524155 4.42782893672174 3.7806761806277605 4.42782893672174 3.7806761806277605 3 SUSCEPTIBLE 112.487240 3200.000000
10 156.7694978461123 157.32801893407057 2.564866507378106 6.592858555202243 2.564866507378106 6.592858555202243 3 SUSCEPTIBLE 2.897519 3200.000000
3 156.81238501776403 157.2881338664005 4.457209520298621 5.230511636200071 4.457209520298621 5.230511636200071 3 SUSCEPTIBLE 1.058286 3200.000000
8 156.82146048214148 157.4121901012144 2.8424953305030183 3.8370982851079454 2.8424953305030183 3.8370982851079454 3 SUSCEPTIBLE 16.018613 3200.000000
6 156.835441616998 157.3925010078326 3.6987150242682527 1.330705592560151 3.6987150242682527 1.330705592560151 3 SUSCEPTIBLE 191.325340 3200.000000
9 156.90625144325068 157.453454070038 2.9585103734130445 5.229113288245219 2.9585103734130445 5.229113288245219 3 SUSCEPTIBLE 13.939663 3200.000000
2 156.91204105024335 157.33783617780634 4.4024000894156465 6.6107737519641665 4.4024000894156465 6.6107737519641665 3 SUSCEPTIBLE 7.641525 3200.000000
7 156.9436791021536 157.49736534864638 2.946338106144662 2.4669669198880966 2.946338106144662 2.4669669198880966 3 SUSCEPTIBLE 16.833306 3200.000000
5 157.14150368800966 157.68755407490522 4.405169275859229 2.372937530132587 4.405169275859229 2.372937530132587 3 INFECTIOUS 0.000000 3200.000000
4 157.24051647524155 157.7227331412847 4.42782893672174 3.7806761806277605 4.42782893672174 3.7806761806277605 3 SUSCEPTIBLE 112.695535 3200.000000
3 157.2881338664005 157.76388271503697 4.457209520298621 5.230511636200071 4.457209520298621 5.230511636200071 3 SUSCEPTIBLE 1.058286 3200.000000
10 157.32801893407057 157.88654002202884 2.564866507378106 6.592858555202243 2.564866507378106 6.592858555202243 3 SUSCEPTIBLE 2.987702 3200.000000
2 157.33783617780634 157.76363130536933 4.4024000894156465 6.6107737519641665 4.4024000894156465 6.6107737519641665 3 SUSCEPTIBLE 7.641525 3200.000000
6 157.3925010078326 157.94956039866722 3.6987150242682527 1.330705592560151 3.6987150242682527 1.330705592560151 3 SUSCEPTIBLE 193.457999 3200.000000
8 157.4121901012144 158.00291972028734 2.8424953305030183 3.8370982851079454 2.943601905504069 3.836716148879168 3 SUSCEPTIBLE 16.104116 3200.000000
9 157.453454070038 158.0006566968253 2.9585103734130445 5.229113288245219 2.9585103734130445 5.229113288245219 3 SUSCEPTIBLE 13.939663 3200.000000
7 157.49736534864638 158.05105159513917 2.946338106144662 2.4669669198880966 2.946338106144662 2.4669669198880966 3 SUSCEPTIBLE 16.833306 3200.000000
5 157.68755407490522 158.23360446180078 4.405169275859229 2.372937530132587 4.405169275859229 2.372937530132587 3 INFECTIOUS 0.000000 3200.000000
4 157.7227331412847 158.20494980732784 4.42782893672174 3.7806761806277605 4.42782893672174 3.7806761806277605 3 SUSCEPTIBLE 112.903733 3200.000000
2 157.76363130536933 158.18942643293232 4.4024000894156465 6.6107737519641665 4.4024000894156465 6.6107737519641665 3 SUSCEPTIBLE 7.641525 3200.000000
3 157.76388271503697 158.23963156367344 4.457209520298621 5.230511636200071 4.457209520298621 5.230511636200071 3 SUSCEPTIBLE 1.058286 3200.000000
10 157.88654002202884 158.4450611099871 2.564866507378106 6.592858555202243 2.564866507378106 6.592858555202243 3 SUSCEPTIBLE 3.032718 3200.000000
6 157.94956039866722 158.50661978950183 3.6987150242682527 1.330705592560151 3.6987150242682527 1.330705592560151 3 SUSCEPTIBLE 193.457999 3200.000000
9 158.0006566968253 158.5478593236126 2.9585103734130445 5.229113288245219 2.9585103734130445 5.229113288245219 3 SUSCEPTIBLE 13.939663 3200.000000
8 158.00291972028734 158.59364933936027 2.943601905504069 3.836716148879168 2.943601905504069 3.836716148879168 3 SUSCEPTIBLE 16.104116 3200.000000
7 158.05105159513917 158.60473784163196 2.946338106144662 2.4669669198880966 2.946338106144662 2.4669669198880966 3 SUSCEPTIBLE 17.876565 3200.000000
2 158.18942643293232 158.6152215604953 4.4024000894156465 6.6107737519641665 4.4024000894156465 6.6107737519641665 3 SUSCEPTIBLE 7.641525 3200.000000
4 158.20494980732784 158.68716647337098 4.42782893672174 3.7806761806277605 4.42782893672174 3.7806761806277605 3 SUSCEPTIBLE 113.182102 3200.000000
5 158.23360446180078 158.77965484869634 4.405169275859229 2.372937530132587 4.405169275859229 2.372937530132587 3 INFECTIOUS 0.000000 3200.000000
3 158.23963156367344 158.7153804123099 4.457209520298621 5.230511636200071 4.457209520298621 5.230511636200071 3 SUSCEPTIBLE 1.058286 3200.000000
10 158.4450611099871 159.00358219794538 2.564866507378106 6.592858555202243 2.564866507378106 6.592858555202243 3 SUSCEPTIBLE 3.032718 3200.000000
6 158.50661978950183 159.06367918033644 3.6987150242682527 1.330705592560151 3.6987150242682527 1.330705592560151 3 SUSCEPTIBLE 193.457999 3200.000000
9 158.5478593236126 159.09506195039992 2.9585103734130445 5.229113288245219 2.9585103734130445 5.229113288245219 3 SUSCEPTIBLE 13.939663 3200.000000
8 158.59364933936027 159.1843789584332 2.943601905504069 3.836716148879168 2.943601905504069 3.836716148879168 3 SUSCEPTIBLE 16.104116 3200.000000
7 158.60473784163196 159.15842408812475 2.946338106144662 2.4669669198880966 2.946338106144662 2.4669669198880966 3 SUSCEPTIBLE 18.432959 3200.000000
2 158.6152215604953 159.0410166880583 4.4024000894156465 6.6107737519641665 4.4024000894156465 6.6107737519641665 3 SUSCEPTIBLE 7.641525 3200.000000
4 158.68716647337098 159.16938313941412 4.42782893672174 3.7806761806277605 4.42782893672174 3.7806761806277605 3 SUSCEPTIBLE 113.460343 3200.000000
3 158.7153804123099 159.19112926094638 4.457209520298621 5.230511636200071 4.457209520298621 5.230511636200071 3 SUSCEPTIBLE 1.058286 3200.000000
5 158.77965484869634 159.3257052355919 4.405169275859229 2.372937530132587 4.405169275859229 2.372937530132587 3 INFECTIOUS 0.000000 3200.000000
10 159.00358219794538 159.56210328590365 2.564866507378106 6.592858555202243 2.564866507378106 6.592858555202243 3 SUSCEPTIBLE 3.032718 3200.000000
2 159.0410166880583 159.4668118156213 4.4024000894156465 6.6107737519641665 4.4024000894156465 6.6107737519641665 3 SUSCEPTIBLE 7.641525 3200.000000
6 159.06367918033644 159.62073857117105 3.6987150242682527 1.330705592560151 3.6987150242682527 1.330705592560151 3 SUSCEPTIBLE 193.457999 3200.000000
9 159.09506195039992 159.64226457718723 2.9585103734130445 5.229113288245219 2.9585103734130445 5.229113288245219 3 SUSCEPTIBLE 13.939663 3200.000000
7 159.15842408812475 159.71211033461753 2.946338106144662 2.4669669198880966 2.946338106144662 2.4669669198880966 3 SUSCEPTIBLE 18.989095 3200.000000
[truncated: 1,430,908 more chars]
