# Supplementary material for: Modelling airborne transmission of SARS-CoV-2 at a local scale
Source: PLoS One. 2022 Aug 30;17(8):e0273820. doi: 10.1371/journal.pone.0273820 (PMC9426895; doi:10.1371/journal.pone.0273820)
Supplement: S1 Dataset — The data sets contain the parameters and configurations for the simulation defined in the scenario file as well as the simulation outputs for all numerical experiments presented in this contribution. In addition, the scripts for the evaluation of the results are provided. (ZIP) [file pone.0273820.s003.zip › simulation_data/output/queue/parameter_variation/pedPotentialPersonalSpaceWidth2.0/queue_corridorDistance2.0/postvis.traj]

pedestrianId simTime endTime-PID1 startX-PID1 startY-PID1 endX-PID1 endY-PID1 targetId-PID2 infectionStatus-PID3 absorbedPathogenLoad-PID3 minInfectiousDose-PID3
1 0.0 0.7375246880699775 1.351 1.2510000000000001 1.351 2.0006251530656947 3 SUSCEPTIBLE 0.000000 3200.000000
1 0.7375246880699775 1.475049376139955 1.351 2.0006251530656947 1.351 2.75025030613139 3 SUSCEPTIBLE 0.000000 3200.000000
1 1.475049376139955 2.2125740642099325 1.351 2.75025030613139 1.351 3.499875459197085 3 SUSCEPTIBLE 0.000000 3200.000000
1 2.2125740642099325 2.95009875227991 1.351 3.499875459197085 1.351 4.24950061226278 3 SUSCEPTIBLE 0.000000 3200.000000
1 2.95009875227991 3.6876234403498875 1.351 4.24950061226278 1.351 4.999125765328475 3 SUSCEPTIBLE 0.000000 3200.000000
2 3.1999999999999997 3.6257951275630003 1.351 1.2510000000000001 1.4288654259470595 2.0668920749836968 3 SUSCEPTIBLE 0.000000 3200.000000
2 3.6257951275630003 4.051590255126 1.4288654259470595 2.0668920749836968 1.4288654259470595 2.95401989204613 3 SUSCEPTIBLE 0.000000 3200.000000
1 3.6876234403498875 4.425148128419865 1.351 4.999125765328475 1.4226505398349336 5.745318816924462 3 SUSCEPTIBLE 0.000000 3200.000000
2 4.051590255126 4.477385382689 1.4288654259470595 2.95401989204613 1.4288654259470595 3.8411477091085633 3 SUSCEPTIBLE 0.000000 3200.000000
1 4.425148128419865 5.1626728164898426 1.4226505398349336 5.745318816924462 1.4566545107805187 6.437046873529103 3 SUSCEPTIBLE 0.000000 3200.000000
2 4.477385382689 4.9031805102520005 1.4288654259470595 3.8411477091085633 1.4288654259470595 4.7282755261709974 3 SUSCEPTIBLE 0.000000 3200.000000
2 4.9031805102520005 5.328975637815001 1.4288654259470595 4.7282755261709974 1.4288654259470595 4.7282755261709974 3 SUSCEPTIBLE 0.000000 3200.000000
1 5.1626728164898426 5.90019750455982 1.4566545107805187 6.437046873529103 2.1263206639138694 6.613657229062634 3 SUSCEPTIBLE 0.000000 3200.000000
2 5.328975637815001 5.754770765378001 1.4288654259470595 4.7282755261709974 1.4288654259470595 4.7282755261709974 3 SUSCEPTIBLE 0.000000 3200.000000
2 5.754770765378001 6.180565892941001 1.4288654259470595 4.7282755261709974 1.3369496924674389 5.16221151095492 3 SUSCEPTIBLE 0.000000 3200.000000
1 5.90019750455982 6.637722192629798 2.1263206639138694 6.613657229062634 2.6660020953695325 6.629722466565907 3 SUSCEPTIBLE 0.000000 3200.000000
3 6.000000000000001 6.47574884863648 1.351 1.2510000000000001 1.351 1.9448319253508097 3 SUSCEPTIBLE 0.000000 3200.000000
2 6.180565892941001 6.606361020504001 1.3369496924674389 5.16221151095492 1.3882424098578277 5.602799751939855 3 SUSCEPTIBLE 0.000000 3200.000000
3 6.47574884863648 6.951497697272958 1.351 1.9448319253508097 1.351 2.6386638507016196 3 SUSCEPTIBLE 0.000000 3200.000000
2 6.606361020504001 7.032156148067001 1.3882424098578277 5.602799751939855 1.3882424098578277 5.602799751939855 3 SUSCEPTIBLE 0.000000 3200.000000
1 6.637722192629798 7.375246880699775 2.6660020953695325 6.629722466565907 3.356419380031753 6.337726159828282 3 SUSCEPTIBLE 0.000000 3200.000000
3 6.951497697272958 7.427246545909437 1.351 2.6386638507016196 1.351 3.3324957760524296 3 SUSCEPTIBLE 0.000000 3200.000000
2 7.032156148067001 7.457951275630001 1.3882424098578277 5.602799751939855 1.419033114012059 6.2410147677048196 3 SUSCEPTIBLE 0.000000 3200.000000
1 7.375246880699775 8.112771568769752 3.356419380031753 6.337726159828282 3.356419380031753 5.588101006762588 3 SUSCEPTIBLE 0.000000 3200.000000
3 7.427246545909437 7.902995394545916 1.351 3.3324957760524296 1.351 4.026327701403239 3 SUSCEPTIBLE 0.000000 3200.000000
2 7.457951275630001 7.883746403193001 1.419033114012059 6.2410147677048196 1.6674984658289365 6.608457157608331 3 SUSCEPTIBLE 0.000000 3200.000000
2 7.883746403193001 8.309541530756002 1.6674984658289365 6.608457157608331 1.8338349315281426 6.553011669041929 3 SUSCEPTIBLE 0.000000 3200.000000
3 7.902995394545916 8.378744243182394 1.351 4.026327701403239 1.351 4.720159626754048 3 SUSCEPTIBLE 0.000000 3200.000000
1 8.112771568769752 8.85029625683973 3.356419380031753 5.588101006762588 3.356419380031753 4.838475853696892 3 SUSCEPTIBLE 0.000000 3200.000000
2 8.309541530756002 8.735336658319003 1.8338349315281426 6.553011669041929 2.1631927141202807 6.599859618102722 3 SUSCEPTIBLE 0.000000 3200.000000
3 8.378744243182394 8.854493091818874 1.351 4.720159626754048 1.3907880960164307 5.064786370600764 3 SUSCEPTIBLE 0.000000 3200.000000
2 8.735336658319003 9.161131785882004 2.1631927141202807 6.599859618102722 2.6046949298093365 6.557142707011868 3 SUSCEPTIBLE 0.000000 3200.000000
1 8.85029625683973 9.587820944909708 3.356419380031753 4.838475853696892 3.356419380031753 4.088850700631197 3 SUSCEPTIBLE 0.000000 3200.000000
3 8.854493091818874 9.330241940455354 1.3907880960164307 5.064786370600764 1.3361276696436248 5.324617155755243 3 SUSCEPTIBLE 0.000000 3200.000000
2 9.161131785882004 9.586926913445005 2.6046949298093365 6.557142707011868 3.3878745809489628 6.315538616359555 3 SUSCEPTIBLE 0.000000 3200.000000
4 9.200000000000003 9.682216666043132 1.351 1.2510000000000001 1.351 2.042481403585991 3 SUSCEPTIBLE 0.000000 3200.000000
3 9.330241940455354 9.805990789091833 1.3361276696436248 5.324617155755243 1.3361276696436248 6.018449081106051 3 SUSCEPTIBLE 0.000000 3200.000000
2 9.586926913445005 10.012722041008006 3.3878745809489628 6.315538616359555 3.4463555742093606 5.907372402395842 3 SUSCEPTIBLE 0.000000 3200.000000
1 9.587820944909708 10.325345632979687 3.356419380031753 4.088850700631197 3.356419380031753 3.339225547565502 3 SUSCEPTIBLE 0.000000 3200.000000
4 9.682216666043132 10.164433332086261 1.351 2.042481403585991 1.3790239169562148 2.833466531322841 3 SUSCEPTIBLE 0.000000 3200.000000
3 9.805990789091833 10.281739637728313 1.3361276696436248 6.018449081106051 1.7509639048243364 6.574608805121648 3 SUSCEPTIBLE 0.000000 3200.000000
2 10.012722041008006 10.438517168571007 3.4463555742093606 5.907372402395842 3.44635557420936 5.020244585333407 3 SUSCEPTIBLE 0.000000 3200.000000
4 10.164433332086261 10.64664999812939 1.3790239169562148 2.833466531322841 1.3790239169562148 3.6249479349088314 3 SUSCEPTIBLE 0.000000 3200.000000
3 10.281739637728313 10.757488486364792 1.7509639048243364 6.574608805121648 2.262102418503405 6.583973806106942 3 SUSCEPTIBLE 0.000000 3200.000000
1 10.325345632979687 11.062870321049665 3.356419380031753 3.339225547565502 3.356419380031753 2.589600394499807 3 SUSCEPTIBLE 0.000000 3200.000000
2 10.438517168571007 10.864312296134008 3.44635557420936 5.020244585333407 3.3630969687577283 4.477685027506035 3 SUSCEPTIBLE 0.000000 3200.000000
4 10.64664999812939 11.12886666417252 1.3790239169562148 3.6249479349088314 1.3790239169562148 4.416429338494822 3 SUSCEPTIBLE 0.000000 3200.000000
3 10.757488486364792 11.233237335001272 2.262102418503405 6.583973806106942 2.7725002635940617 6.554916567141138 3 SUSCEPTIBLE 0.000000 3200.000000
5 10.800000000000004 11.346050386895563 1.351 1.8010000000000002 1.351 2.5510692942910014 3 INFECTIOUS 0.000000 3200.000000
2 10.864312296134008 11.290107423697009 3.3630969687577283 4.477685027506035 3.3630969687577283 4.477685027506035 3 SUSCEPTIBLE 0.000000 3200.000000
1 11.062870321049665 11.800395009119644 3.356419380031753 2.589600394499807 3.356419380031753 1.8399752414341117 3 SUSCEPTIBLE 0.000000 3200.000000
4 11.12886666417252 11.61108333021565 1.3790239169562148 4.416429338494822 1.3790239169562148 5.207910742080813 3 SUSCEPTIBLE 0.000000 3200.000000
3 11.233237335001272 11.708986183637752 2.7725002635940617 6.554916567141138 3.342606595877729 6.2517332225987 3 SUSCEPTIBLE 0.000000 3200.000000
2 11.290107423697009 11.71590255126001 3.3630969687577283 4.477685027506035 3.363096968757728 3.5905572104436025 3 SUSCEPTIBLE 0.000000 3200.000000
5 11.346050386895563 11.892100773791121 1.351 2.5510692942910014 1.351 3.301138588582003 3 INFECTIOUS 0.000000 3200.000000
4 11.61108333021565 12.093299996258779 1.3790239169562148 5.207910742080813 1.3790239169562148 5.999392145666803 3 SUSCEPTIBLE 0.000000 3200.000000
3 11.708986183637752 12.184735032274231 3.342606595877729 6.2517332225987 3.3426065958777285 5.557901297247892 3 SUSCEPTIBLE 0.000000 3200.000000
2 11.71590255126001 12.14169767882301 3.363096968757728 3.5905572104436025 3.363096968757728 3.5905572104436025 3 SUSCEPTIBLE 0.000000 3200.000000
1 11.800395009119644 12.537919697189622 3.356419380031753 1.8399752414341117 3.8387710867040803 1.3430036070278875 3 SUSCEPTIBLE 0.000000 3200.000000
5 11.892100773791121 12.43815116068668 1.351 3.301138588582003 1.351 4.051207882873004 3 INFECTIOUS 0.000000 3200.000000
6 12.000000000000005 12.557059390834612 1.351 1.2510000000000001 1.377065832585438 1.9547774798068247 3 SUSCEPTIBLE 0.068904 3200.000000
4 12.093299996258779 12.575516662301908 1.3790239169562148 5.999392145666803 1.4843342052638357 6.480727291863821 3 SUSCEPTIBLE 0.000000 3200.000000
2 12.14169767882301 12.567492806386012 3.363096968757728 3.5905572104436025 3.367452473418684 3.1249422499851445 3 SUSCEPTIBLE 0.000000 3200.000000
3 12.184735032274231 12.66048388091071 3.3426065958777285 5.557901297247892 3.342606595877729 4.864069371897083 3 SUSCEPTIBLE 0.000000 3200.000000
5 12.43815116068668 12.984201547582238 1.351 4.051207882873004 1.351 4.801277177164005 3 INFECTIOUS 0.000000 3200.000000
1 12.537919697189622 13.2754443852596 3.8387710867040803 1.3430036070278875 4.388306852943933 1.3985256810138376 3 SUSCEPTIBLE 0.000000 3200.000000
6 12.557059390834612 13.114118781669218 1.377065832585438 1.9547774798068247 1.3770658325854377 2.788884122540839 3 SUSCEPTIBLE 0.137206 3200.000000
2 12.567492806386012 12.993287933949013 3.367452473418684 3.1249422499851445 3.367452473418684 3.1249422499851445 3 SUSCEPTIBLE 0.000000 3200.000000
4 12.575516662301908 13.057733328345037 1.4843342052638357 6.480727291863821 1.4843342052638357 6.480727291863821 3 SUSCEPTIBLE 0.000000 3200.000000
3 12.66048388091071 13.13623272954719 3.342606595877729 4.864069371897083 3.342606595877729 4.864069371897083 3 SUSCEPTIBLE 0.000000 3200.000000
5 12.984201547582238 13.530251934477796 1.351 4.801277177164005 1.351 4.801277177164005 3 INFECTIOUS 0.000000 3200.000000
2 12.993287933949013 13.419083061512014 3.367452473418684 3.1249422499851445 3.3524101132804205 2.6816334768337877 3 SUSCEPTIBLE 0.000000 3200.000000
4 13.057733328345037 13.539949994388166 1.4843342052638357 6.480727291863821 1.9525202263265715 6.657952110794604 3 SUSCEPTIBLE 0.000000 3200.000000
6 13.114118781669218 13.671178172503824 1.3770658325854377 2.788884122540839 1.4028411524888869 3.2051401804512634 3 SUSCEPTIBLE 0.204811 3200.000000
3 13.13623272954719 13.61198157818367 3.342606595877729 4.864069371897083 3.35807419617326 4.353079120766399 3 SUSCEPTIBLE 0.000000 3200.000000
1 13.2754443852596 14.012969073329579 4.388306852943933 1.3985256810138376 4.76142097679347 1.4341672033043387 3 SUSCEPTIBLE 0.000000 3200.000000
2 13.419083061512014 13.844878189075015 3.3524101132804205 2.6816334768337877 3.463301090413225 2.238069568302571 3 SUSCEPTIBLE 0.000000 3200.000000
5 13.530251934477796 14.076302321373355 1.351 4.801277177164005 1.3421020254632867 5.088178321139717 3 INFECTIOUS 0.000000 3200.000000
4 13.539949994388166 14.022166660431296 1.9525202263265715 6.657952110794604 2.592152738595198 6.543266622573586 3 SUSCEPTIBLE 0.000000 3200.000000
3 13.61198157818367 14.08773042682015 3.35807419617326 4.353079120766399 3.393022757111188 4.0079280187148925 3 SUSCEPTIBLE 0.000000 3200.000000
6 13.671178172503824 14.22823756333843 1.4028411524888869 3.2051401804512634 1.4028411524888869 3.2051401804512634 3 SUSCEPTIBLE 0.272055 3200.000000
2 13.844878189075015 14.270673316638016 3.463301090413225 2.238069568302571 3.463301090413225 2.238069568302571 3 SUSCEPTIBLE 0.000000 3200.000000
1 14.012969073329579 14.750493761399557 4.76142097679347 1.4341672033043387 5.382109459678562 1.8545047787393345 3 SUSCEPTIBLE 0.000000 3200.000000
4 14.022166660431296 14.504383326474425 2.592152738595198 6.543266622573586 3.3600834361368523 6.3516282756916596 3 SUSCEPTIBLE 0.000000 3200.000000
5 14.076302321373355 14.622352708268913 1.3421020254632867 5.088178321139717 1.3421020254632867 5.838247615430719 3 INFECTIOUS 0.000000 3200.000000
3 14.08773042682015 14.56347927545663 3.393022757111188 4.0079280187148925 3.393022757111188 4.0079280187148925 3 SUSCEPTIBLE 0.000000 3200.000000
6 14.22823756333843 14.785296954173036 1.4028411524888869 3.2051401804512634 1.4028411524888866 4.039246823185277 3 SUSCEPTIBLE 0.272055 3200.000000
2 14.270673316638016 14.696468444201017 3.463301090413225 2.238069568302571 3.7481727069659643 1.3979243868674893 3 SUSCEPTIBLE 0.000000 3200.000000
4 14.504383326474425 14.986599992517554 3.3600834361368523 6.3516282756916596 3.358734933419383 5.701796994896414 3 SUSCEPTIBLE 0.000000 3200.000000
3 14.56347927545663 15.039228124093109 3.393022757111188 4.0079280187148925 3.4232496300756714 3.314754824782236 3 SUSCEPTIBLE 0.000000 3200.000000
5 14.622352708268913 15.168403095164471 1.3421020254632867 5.838247615430719 1.3594327884896886 6.3906365290987335 3 INFECTIOUS 0.000000 3200.000000
2 14.696468444201017 15.122263571764018 3.7481727069659643 1.3979243868674893 3.7481727069659643 1.3979243868674893 3 SUSCEPTIBLE 0.000000 3200.000000
1 14.750493761399557 15.488018449469536 5.382109459678562 1.8545047787393345 5.382109459678561 2.604129931805029 3 SUSCEPTIBLE 0.000000 3200.000000
6 14.785296954173036 15.342356345007643 1.4028411524888866 4.039246823185277 1.3334413704910044 4.517521608808288 3 SUSCEPTIBLE 0.272055 3200.000000
4 14.986599992517554 15.468816658560684 3.358734933419383 5.701796994896414 3.4030579398381926 5.308546217201555 3 SUSCEPTIBLE 0.000000 3200.000000
3 15.039228124093109 15.514976972729588 3.4232496300756714 3.314754824782236 3.4232496300756714 3.314754824782236 3 SUSCEPTIBLE 0.000000 3200.000000
2 15.122263571764018 15.548058699327019 3.7481727069659643 1.3979243868674893 4.191497251901735 1.3833542527232514 3 SUSCEPTIBLE 0.000000 3200.000000
5 15.168403095164471 15.71445348206003 1.3594327884896886 6.3906365290987335 2.096856013670563 6.527789484597468 3 INFECTIOUS 0.000000 3200.000000
7 15.200000000000008 15.753686246492792 1.351 1.2510000000000001 1.351 1.9666846400405438 3 SUSCEPTIBLE 0.066763 3200.000000
6 15.342356345007643 15.899415735842249 1.3334413704910044 4.517521608808288 1.4377047008327564 4.934574930175295 3 SUSCEPTIBLE 0.272055 3200.000000
4 15.468816658560684 15.951033324603813 3.4030579398381926 5.308546217201555 3.4030579398381926 5.308546217201555 3 SUSCEPTIBLE 0.000000 3200.000000
1 15.488018449469536 16.225543137539514 5.382109459678561 2.604129931805029 5.382109459678562 3.3537550848707243 3 SUSCEPTIBLE 0.000000 3200.000000
3 15.514976972729588 15.990725821366068 3.4232496300756714 3.314754824782236 3.343100826458578 2.9772243010695636 3 SUSCEPTIBLE 0.000000 3200.000000
2 15.548058699327019 15.97385382689002 4.191497251901735 1.3833542527232514 4.844765430470305 1.4056107186347861 3 SUSCEPTIBLE 0.000000 3200.000000
5 15.71445348206003 16.26050386895559 2.096856013670563 6.527789484597468 2.4655437855067954 6.596494021987554 3 INFECTIOUS 0.000000 3200.000000
7 15.753686246492792 16.30737249298558 1.351 1.9666846400405438 1.351 2.6823692800810877 3 SUSCEPTIBLE 0.066763 3200.000000
6 15.899415735842249 16.456475126676853 1.4377047008327564 4.934574930175295 1.3407853732280914 5.23197066387408 3 SUSCEPTIBLE 0.339516 3200.000000
4 15.951033324603813 16.433249990646942 3.4030579398381926 5.308546217201555 3.418076185636329 4.913090587138259 3 SUSCEPTIBLE 0.000000 3200.000000
2 15.97385382689002 16.39964895445302 4.844765430470305 1.4056107186347861 5.275619885900086 1.5110307318571174 3 SUSCEPTIBLE 0.000000 3200.000000
3 15.990725821366068 16.466474670002547 3.343100826458578 2.9772243010695636 3.3431008264585778 2.2833923757187535 3 SUSCEPTIBLE 0.000000 3200.000000
1 16.225543137539514 16.963067825609492 5.382109459678562 3.3537550848707243 5.382109459678561 4.1033802379364195 3 SUSCEPTIBLE 0.000000 3200.000000
5 16.26050386895559 16.806554255851147 2.4655437855067954 6.596494021987554 3.0170251455598973 6.560408335013516 3 INFECTIOUS 0.000000 3200.000000
7 16.30737249298558 16.861058739478363 1.351 2.6823692800810877 1.351 3.398053920121631 3 SUSCEPTIBLE 0.066763 3200.000000
2 16.39964895445302 16.82544408201602 5.275619885900086 1.5110307318571174 5.331147064179265 2.3964190626353754 3 SUSCEPTIBLE 0.000000 3200.000000
4 16.433249990646942 16.91546665669007 3.418076185636329 4.913090587138259 3.418076185636329 4.121609183552269 3 SUSCEPTIBLE 0.000000 3200.000000
6 16.456475126676853 17.01353451751146 1.3407853732280914 5.23197066387408 1.3407853732280912 6.0660773066080935 3 SUSCEPTIBLE 0.473050 3200.000000
3 16.466474670002547 16.942223518639025 3.3431008264585778 2.2833923757187535 3.389404161300362 1.5911072163959923 3 SUSCEPTIBLE 0.000000 3200.000000
5 16.806554255851147 17.352604642746705 3.0170251455598973 6.560408335013516 3.392059792705398 6.185373687868015 3 INFECTIOUS 0.000000 3200.000000
2 16.82544408201602 17.25123920957902 5.331147064179265 2.3964190626353754 5.331147064179265 2.3964190626353754 3 SUSCEPTIBLE 0.000000 3200.000000
7 16.861058739478363 17.414744985971147 1.351 3.398053920121631 1.351 4.113738560162175 3 SUSCEPTIBLE 0.066763 3200.000000
4 16.91546665669007 17.3976833227332 3.418076185636329 4.121609183552269 3.4568085908895485 3.4729318271239222 3 SUSCEPTIBLE 0.000000 3200.000000
3 16.942223518639025 17.417972367275503 3.389404161300362 1.5911072163959923 3.864326625392985 1.401901147493082 3 SUSCEPTIBLE 0.000000 3200.000000
1 16.963067825609492 17.70059251367947 5.382109459678561 4.1033802379364195 5.382109459678562 4.853005391002116 3 SUSCEPTIBLE 0.000000 3200.000000
6 17.01353451751146 17.570593908346066 1.3407853732280912 6.0660773066080935 1.696526761767696 6.567233246659139 3 SUSCEPTIBLE 0.538187 3200.000000
2 17.25123920957902 17.677034337142018 5.331147064179265 2.3964190626353754 5.329985776137405 3.0753963054921885 3 SUSCEPTIBLE 0.000000 3200.000000
5 17.352604642746705 17.898655029642264 3.392059792705398 6.185373687868015 3.3225075835214724 5.637107003226277 3 INFECTIOUS 0.000000 3200.000000
4 17.3976833227332 17.87989998877633 3.4568085908895485 3.4729318271239222 3.3880598303520153 3.0832084496108902 3 SUSCEPTIBLE 0.000000 3200.000000
7 17.414744985971147 17.96843123246393 1.351 4.113738560162175 1.351 4.82942320020272 3 SUSCEPTIBLE 0.066763 3200.000000
3 17.417972367275503 17.89372121591198 3.864326625392985 1.401901147493082 4.39203583810094 1.4612491324980272 3 SUSCEPTIBLE 0.000000 3200.000000
6 17.570593908346066 18.127653299180672 1.696526761767696 6.567233246659139 1.9975996041745918 6.628734844257621 3 SUSCEPTIBLE 0.538187 3200.000000
2 17.677034337142018 18.102829464705017 5.329985776137405 3.0753963054921885 5.329985776137405 3.0753963054921885 3 SUSCEPTIBLE 0.000000 3200.000000
1 17.70059251367947 18.43811720174945 5.382109459678562 4.853005391002116 5.382109459678561 5.60263054406781 3 SUSCEPTIBLE 0.000000 3200.000000
4 17.87989998877633 18.36211665481946 3.3880598303520153 3.0832084496108902 3.3514758879073803 2.978174658441626 3 SUSCEPTIBLE 0.000000 3200.000000
3 17.89372121591198 18.36947006454846 4.39203583810094 1.4612491324980272 4.8914398312669345 1.4430578872027102 3 SUSCEPTIBLE 0.000000 3200.000000
5 17.898655029642264 18.444705416537822 3.3225075835214724 5.637107003226277 3.322507583521472 4.887037708935275 3 INFECTIOUS 0.000000 3200.000000
7 17.96843123246393 18.522117478956716 1.351 4.82942320020272 1.351 4.82942320020272 3 SUSCEPTIBLE 0.130774 3200.000000
8 18.0 18.590729619072945 1.351 1.2510000000000001 1.396668128533968 2.000340967975708 3 SUSCEPTIBLE 0.000000 3200.000000
2 18.102829464705017 18.528624592268017 5.329985776137405 3.0753963054921885 5.329985776137404 3.9625241225546217 3 SUSCEPTIBLE 0.000000 3200.000000
6 18.127653299180672 18.684712690015278 1.9975996041745918 6.628734844257621 2.3101412004515938 6.6411979531074286 3 SUSCEPTIBLE 0.538187 3200.000000
4 18.36211665481946 18.84433332086259 3.3514758879073803 2.978174658441626 3.3514758879073803 2.1866932548556357 3 SUSCEPTIBLE 0.000000 3200.000000
3 18.36947006454846 18.845218913184937 4.8914398312669345 1.4430578872027102 5.3403977178926745 1.9005945060074905 3 SUSCEPTIBLE 0.000000 3200.000000
1 18.43811720174945 19.175641889819428 5.382109459678561 5.60263054406781 5.382109459678562 6.352255697133506 3 SUSCEPTIBLE 0.000000 3200.000000
5 18.444705416537822 18.99075580343338 3.322507583521472 4.887037708935275 3.3225075835214724 4.136968414644273 3 INFECTIOUS 0.000000 3200.000000
7 18.522117478956716 19.0758037254495 1.351 4.82942320020272 1.4170573190064457 5.181115617811021 3 SUSCEPTIBLE 0.258708 3200.000000
2 18.528624592268017 18.954419719831016 5.329985776137404 3.9625241225546217 5.440876753270208 4.406088031085838 3 SUSCEPTIBLE 0.000000 3200.000000
8 18.590729619072945 19.18145923814589 1.396668128533968 2.000340967975708 1.3966681285339682 2.751072254289637 3 SUSCEPTIBLE 0.000000 3200.000000
6 18.684712690015278 19.241772080849884 2.3101412004515938 6.6411979531074286 2.545788168877405 6.598979084827533 3 SUSCEPTIBLE 0.538187 3200.000000
4 18.84433332086259 19.326549986905718 3.3514758879073803 2.1866932548556357 3.3514758879073803 1.3952118512696452 3 SUSCEPTIBLE 0.000000 3200.000000
3 18.845218913184937 19.320967761821414 5.3403977178926745 1.9005945060074905 5.443080189593117 2.586786207095094 3 SUSCEPTIBLE 0.000000 3200.000000
2 18.954419719831016 19.380214847394015 5.440876753270208 4.406088031085838 5.402248885873165 4.723222870409593 3 SUSCEPTIBLE 0.000000 3200.000000
5 18.99075580343338 19.53680619032894 3.3225075835214724 4.136968414644273 3.322507583521472 3.386899120353271 3 INFECTIOUS 0.000000 3200.000000
7 19.0758037254495 19.629489971942284 1.4170573190064457 5.181115617811021 1.4170573190064457 5.181115617811021 3 SUSCEPTIBLE 0.322368 3200.000000
1 19.175641889819428 19.913166577889406 5.382109459678562 6.352255697133506 5.436165326171029 6.6087975832066395 3 SUSCEPTIBLE 0.000000 3200.000000
8 19.18145923814589 19.772188857218836 1.3966681285339682 2.751072254289637 1.396668128533968 3.5018035406035657 3 SUSCEPTIBLE 0.000000 3200.000000
6 19.241772080849884 19.79883147168449 2.545788168877405 6.598979084827533 3.3146179050593805 6.546568601499088 3 SUSCEPTIBLE 0.538187 3200.000000
3 19.320967761821414 19.796716610457892 5.443080189593117 2.586786207095094 5.342457007663892 2.8801395916470884 3 SUSCEPTIBLE 0.000000 3200.000000
4 19.326549986905718 19.808766652948847 3.3514758879073803 1.3952118512696452 3.926902212640452 1.4899541308188855 3 SUSCEPTIBLE 0.000000 3200.000000
2 19.380214847394015 19.806009974957014 5.402248885873165 4.723222870409593 5.402248885873165 4.723222870409593 3 SUSCEPTIBLE 0.000000 3200.000000
5 19.53680619032894 20.082856577224497 3.322507583521472 3.386899120353271 3.399474139453615 3.0198471678622165 3 INFECTIOUS 0.000000 3200.000000
7 19.629489971942284 20.18317621843507 1.4170573190064457 5.181115617811021 1.4170573190064457 5.896800257851567 3 SUSCEPTIBLE 0.385489 3200.000000
8 19.772188857218836 20.36291847629178 1.396668128533968 3.5018035406035657 1.3966681285339682 4.252534826917493 3 SUSCEPTIBLE 0.062588 3200.000000
3 19.796716610457892 20.27246545909437 5.342457007663892 2.8801395916470884 5.432736324094198 2.98479032111411 3 SUSCEPTIBLE 0.000000 3200.000000
6 19.79883147168449 20.355890862519097 3.3146179050593805 6.546568601499088 3.3146179050593805 5.712461958765074 3 SUSCEPTIBLE 0.605561 3200.000000
2 19.806009974957014 20.231805102520013 5.402248885873165 4.723222870409593 5.402248885873165 4.723222870409593 3 SUSCEPTIBLE 0.000000 3200.000000
4 19.808766652948847 20.290983318991977 3.926902212640452 1.4899541308188855 4.576347084986841 1.4675070877496912 3 SUSCEPTIBLE 0.000000 3200.000000
1 19.913166577889406 20.650691265959384 5.436165326171029 6.6087975832066395 5.436165326171029 6.6087975832066395 3 SUSCEPTIBLE 0.000000 3200.000000
5 20.082856577224497 20.628906964120056 3.399474139453615 3.0198471678622165 3.3326625807473507 2.664675313978242 3 INFECTIOUS 0.000000 3200.000000
7 20.18317621843507 20.736862464927853 1.4170573190064457 5.896800257851567 1.593389587536936 6.590422226264373 3 SUSCEPTIBLE 0.385489 3200.000000
2 20.231805102520013 20.657600230083013 5.402248885873165 4.723222870409593 5.402248885873165 4.723222870409593 3 SUSCEPTIBLE 0.000000 3200.000000
3 20.27246545909437 20.748214307730848 5.432736324094198 2.98479032111411 5.432736324094198 2.98479032111411 3 SUSCEPTIBLE 0.000000 3200.000000
4 20.290983318991977 20.773199985035106 4.576347084986841 1.4675070877496912 4.972824170655334 1.3434503962112176 3 SUSCEPTIBLE 0.000000 3200.000000
6 20.355890862519097 20.912950253353703 3.3146179050593805 5.712461958765074 3.3713802009264557 4.943941260430757 3 SUSCEPTIBLE 0.671695 3200.000000
8 20.36291847629178 20.953648095364727 1.3966681285339682 4.252534826917493 1.4317586879110862 4.804569150238689 3 SUSCEPTIBLE 0.124148 3200.000000
5 20.628906964120056 21.174957351015614 3.3326625807473507 2.664675313978242 3.332662580747351 1.9146060196872412 3 INFECTIOUS 0.000000 3200.000000
1 20.650691265959384 21.388215954029363 5.436165326171029 6.6087975832066395 5.436165326171029 6.6087975832066395 3 SUSCEPTIBLE 0.000000 3200.000000
2 20.657600230083013 21.083395357646012 5.402248885873165 4.723222870409593 5.402248885873165 4.723222870409593 3 SUSCEPTIBLE 0.000000 3200.000000
7 20.736862464927853 21.290548711420637 1.593389587536936 6.590422226264373 2.12071519243179 6.590663647338006 3 SUSCEPTIBLE 0.385489 3200.000000
3 20.748214307730848 21.223963156367326 5.432736324094198 2.98479032111411 5.432736324094198 2.98479032111411 3 SUSCEPTIBLE 0.000000 3200.000000
4 20.773199985035106 21.255416651078235 4.972824170655334 1.3434503962112176 4.972824170655334 1.3434503962112176 3 SUSCEPTIBLE 0.000000 3200.000000
6 20.912950253353703 21.47000964418831 3.3713802009264557 4.943941260430757 3.3863916849392512 4.173473430246977 3 SUSCEPTIBLE 0.801726 3200.000000
8 20.953648095364727 21.544377714437672 1.4317586879110862 4.804569150238689 1.4317586879110862 4.804569150238689 3 SUSCEPTIBLE 0.246113 3200.000000
2 21.083395357646012 21.50919048520901 5.402248885873165 4.723222870409593 5.402248885873165 4.723222870409593 3 SUSCEPTIBLE 0.000000 3200.000000
5 21.174957351015614 21.721007737911172 3.332662580747351 1.9146060196872412 3.332662580747351 1.9146060196872412 3 INFECTIOUS 0.000000 3200.000000
9 21.19999999999999 21.794902711166234 1.351 1.2510000000000001 1.351 1.991480999894592 3 SUSCEPTIBLE 0.000000 3200.000000
3 21.223963156367326 21.699712005003803 5.432736324094198 2.98479032111411 5.432736324094198 2.98479032111411 3 SUSCEPTIBLE 0.000000 3200.000000
4 21.255416651078235 21.737633317121364 4.972824170655334 1.3434503962112176 4.972824170655334 1.3434503962112176 3 SUSCEPTIBLE 0.000000 3200.000000
7 21.290548711420637 21.84423495791342 2.12071519243179 6.590663647338006 2.3900698337736515 6.640248827783189 3 SUSCEPTIBLE 0.385489 3200.000000
1 21.388215954029363 22.12574064209934 5.436165326171029 6.6087975832066395 5.436165326171029 6.6087975832066395 3 SUSCEPTIBLE 0.000000 3200.000000
6 21.47000964418831 22.027069035022915 3.3863916849392512 4.173473430246977 3.461441601679884 3.7632284024154674 3 SUSCEPTIBLE 0.801726 3200.000000
2 21.50919048520901 21.93498561277201 5.402248885873165 4.723222870409593 5.402248885873165 4.723222870409593 3 SUSCEPTIBLE 0.000000 3200.000000
8 21.544377714437672 22.135107333510618 1.4317586879110862 4.804569150238689 1.4518442165707999 5.165731234374432 3 SUSCEPTIBLE 0.306875 3200.000000
3 21.699712005003803 22.17546085364028 5.432736324094198 2.98479032111411 5.432736324094198 2.98479032111411 3 SUSCEPTIBLE 0.000000 3200.000000
5 21.721007737911172 22.26705812480673 3.332662580747351 1.9146060196872412 3.3616380331502143 1.6843693397948636 3 INFECTIOUS 0.000000 3200.000000
4 21.737633317121364 22.219849983164494 4.972824170655334 1.3434503962112176 5.267165707820367 1.4148890785655135 3 SUSCEPTIBLE 0.000000 3200.000000
9 21.794902711166234 22.38980542233248 1.351 1.991480999894592 1.4029104634119847 2.7301402007397773 3 SUSCEPTIBLE 0.000000 3200.000000
7 21.84423495791342 22.397921204406206 2.3900698337736515 6.640248827783189 2.905263317768821 6.6232240007456245 3 SUSCEPTIBLE 0.449104 3200.000000
2 21.93498561277201 22.36078074033501 5.402248885873165 4.723222870409593 5.402248885873165 4.723222870409593 3 SUSCEPTIBLE 0.000000 3200.000000
6 22.027069035022915 22.58412842585752 3.461441601679884 3.7632284024154674 3.429215204789764 3.3474220385792073 3 SUSCEPTIBLE 0.801726 3200.000000
1 22.12574064209934 22.86326533016932 5.436165326171029 6.6087975832066395 5.436165326171029 6.6087975832066395 3 SUSCEPTIBLE 0.000000 3200.000000
8 22.135107333510618 22.725836952583563 1.4518442165707999 5.165731234374432 1.4344208704174568 5.916260308600998 3 SUSCEPTIBLE 0.306875 3200.000000
3 22.17546085364028 22.65120970227676 5.432736324094198 2.98479032111411 5.432736324094198 2.98479032111411 3 SUSCEPTIBLE 0.000000 3200.000000
4 22.219849983164494 22.702066649207623 5.267165707820367 1.4148890785655135 5.267165707820367 1.4148890785655135 3 SUSCEPTIBLE 0.000000 3200.000000
5 22.26705812480673 22.81310851170229 3.3616380331502143 1.6843693397948636 3.502276025829777 1.3562140235425506 3 INFECTIOUS 0.000000 3200.000000
2 22.36078074033501 22.78657586789801 5.402248885873165 4.723222870409593 5.402248885873165 4.723222870409593 3 SUSCEPTIBLE 0.000000 3200.000000
9 22.38980542233248 22.984708133498724 1.4029104634119847 2.7301402007397773 1.4029104634119847 3.470621200634369 3 SUSCEPTIBLE 0.063079 3200.000000
7 22.397921204406206 22.95160745089899 2.905263317768821 6.6232240007456245 3.2472439894353884 6.517865820218558 3 SUSCEPTIBLE 0.512072 3200.000000
6 22.58412842585752 23.141187816692128 3.429215204789764 3.3474220385792073 3.378295954846795 3.2418473452059233 3 SUSCEPTIBLE 0.801726 3200.000000
3 22.65120970227676 23.126958550913237 5.432736324094198 2.98479032111411 5.432736324094198 2.98479032111411 3 SUSCEPTIBLE 0.000000 3200.000000
4 22.702066649207623 23.184283315250752 5.267165707820367 1.4148890785655135 5.35558204586286 1.3474129101848369 3 SUSCEPTIBLE 0.000000 3200.000000
8 22.725836952583563 23.31656657165651 1.4344208704174568 5.916260308600998 1.3857801917397203 6.288461128643635 3 SUSCEPTIBLE 0.306875 3200.000000
2 22.78657586789801 23.212370995461008 5.402248885873165 4.723222870409593 5.402248885873165 4.723222870409593 3 SUSCEPTIBLE 0.000000 3200.000000
5 22.81310851170229 23.359158898597848 3.502276025829777 1.3562140235425506 3.502276025829777 1.3562140235425506 3 INFECTIOUS 0.000000 3200.000000
1 22.86326533016932 23.600790018239298 5.436165326171029 6.6087975832066395 5.436165326171029 6.6087975832066395 3 SUSCEPTIBLE 0.000000 3200.000000
7 22.95160745089899 23.505293697391775 3.2472439894353884 6.517865820218558 3.4511239591199026 6.031547704348607 3 SUSCEPTIBLE 0.636160 3200.000000
9 22.984708133498724 23.57961084466497 1.4029104634119847 3.470621200634369 1.4029104634119847 4.211102200528961 3 SUSCEPTIBLE 0.181186 3200.000000
3 23.126958550913237 23.602707399549715 5.432736324094198 2.98479032111411 5.432736324094198 2.98479032111411 3 SUSCEPTIBLE 0.000000 3200.000000
6 23.141187816692128 23.698247207526734 3.378295954846795 3.2418473452059233 3.378295954846795 3.2418473452059233 3 SUSCEPTIBLE 0.801726 3200.000000
4 23.184283315250752 23.66649998129388 5.35558204586286 1.3474129101848369 5.35558204586286 1.3474129101848369 3 SUSCEPTIBLE 0.000000 3200.000000
2 23.212370995461008 23.638166123024007 5.402248885873165 4.723222870409593 5.402248885873165 4.723222870409593 3 SUSCEPTIBLE 0.000000 3200.000000
8 23.31656657165651 23.907296190729454 1.3857801917397203 6.288461128643635 1.652853915466105 6.552224265108085 3 SUSCEPTIBLE 0.306875 3200.000000
5 23.359158898597848 23.905209285493406 3.502276025829777 1.3562140235425506 3.5994621047904234 1.4806462382782488 3 INFECTIOUS 0.000000 3200.000000
7 23.505293697391775 24.05897994388456 3.4511239591199026 6.031547704348607 3.367052721837377 5.3757078472801565 3 SUSCEPTIBLE 0.697668 3200.000000
9 23.57961084466497 24.174513555831215 1.4029104634119847 4.211102200528961 1.4460367897210202 4.754991019080612 3 SUSCEPTIBLE 0.239529 3200.000000
1 23.600790018239298 24.338314706309276 5.436165326171029 6.6087975832066395 5.436165326171029 6.6087975832066395 3 SUSCEPTIBLE 0.000000 3200.000000
3 23.602707399549715 24.078456248186193 5.432736324094198 2.98479032111411 5.432736324094198 2.98479032111411 3 SUSCEPTIBLE 0.000000 3200.000000
2 23.638166123024007 24.063961250587006 5.402248885873165 4.723222870409593 5.456018431424545 4.85218632501287 3 SUSCEPTIBLE 0.000000 3200.000000
4 23.66649998129388 24.14871664733701 5.35558204586286 1.3474129101848369 5.35558204586286 1.3474129101848369 3 SUSCEPTIBLE 0.000000 3200.000000
6 23.698247207526734 24.25530659836134 3.378295954846795 3.2418473452059233 3.378295954846795 3.2418473452059233 3 SUSCEPTIBLE 0.870155 3200.000000
5 23.905209285493406 24.451259672388964 3.5994621047904234 1.4806462382782488 3.5994621047904234 1.4806462382782488 3 INFECTIOUS 0.000000 3200.000000
8 23.907296190729454 24.4980258098024 1.652853915466105 6.552224265108085 2.1986728551516697 6.641973507793554 3 SUSCEPTIBLE 0.367659 3200.000000
7 24.05897994388456 24.612666190377343 3.367052721837377 5.3757078472801565 3.3574284215290477 5.017994975215052 3 SUSCEPTIBLE 0.697668 3200.000000
2 24.063961250587006 24.489756378150005 5.456018431424545 4.85218632501287 5.456018431424545 4.85218632501287 3 SUSCEPTIBLE 0.000000 3200.000000
3 24.078456248186193 24.55420509682267 5.432736324094198 2.98479032111411 5.402069162527985 3.3303481460298165 3 SUSCEPTIBLE 0.000000 3200.000000
4 24.14871664733701 24.63093331338014 5.35558204586286 1.3474129101848369 5.373004544015319 1.5841626982871801 3 SUSCEPTIBLE 0.000000 3200.000000
9 24.174513555831215 24.76941626699746 1.4460367897210202 4.754991019080612 1.3671327108590252 5.027153830503373 3 SUSCEPTIBLE 0.297521 3200.000000
6 24.25530659836134 24.812365989195946 3.378295954846795 3.2418473452059233 3.378295954846795 3.2418473452059233 3 SUSCEPTIBLE 0.938552 3200.000000
1 24.338314706309276 25.075839394379255 5.436165326171029 6.6087975832066395 5.436165326171029 6.6087975832066395 3 SUSCEPTIBLE 0.000000 3200.000000
10 24.399999999999977 24.958521087958257 1.351 1.2510000000000001 1.351 2.0413535464045793 3 SUSCEPTIBLE 0.062904 3200.000000
5 24.451259672388964 24.997310059284523 3.5994621047904234 1.4806462382782488 3.5994621047904234 1.4806462382782488 3 INFECTIOUS 0.000000 3200.000000
2 24.489756378150005 24.915551505713005 5.456018431424545 4.85218632501287 5.4738184846327345 4.961639360216347 3 SUSCEPTIBLE 0.000000 3200.000000
8 24.4980258098024 25.088755428875345 2.1986728551516697 6.641973507793554 2.5564081796905027 6.528286201379262 3 SUSCEPTIBLE 0.486970 3200.000000
3 24.55420509682267 25.029953945459148 5.402069162527985 3.3303481460298165 5.402069162527985 3.3303481460298165 3 SUSCEPTIBLE 0.000000 3200.000000
7 24.612666190377343 25.166352436870127 3.3574284215290477 5.017994975215052 3.4437152462609935 4.96349504662886 3 SUSCEPTIBLE 0.697668 3200.000000
4 24.63093331338014 25.11314997942327 5.373004544015319 1.5841626982871801 5.373004544015319 1.5841626982871801 3 SUSCEPTIBLE 0.000000 3200.000000
9 24.76941626699746 25.364318978163706 1.3671327108590252 5.027153830503373 1.3764241316946126 5.310371271847397 3 SUSCEPTIBLE 0.297521 3200.000000
6 24.812365989195946 25.369425380030552 3.378295954846795 3.2418473452059233 3.378295954846795 3.2418473452059233 3 SUSCEPTIBLE 1.075251 3200.000000
2 24.915551505713005 25.341346633276004 5.4738184846327345 4.961639360216347 5.35621288336951 4.9348669152996045 3 SUSCEPTIBLE 0.000000 3200.000000
10 24.958521087958257 25.517042175916536 1.351 2.0413535464045793 1.351 2.831707092809159 3 SUSCEPTIBLE 0.125218 3200.000000
5 24.997310059284523 25.54336044618008 3.5994621047904234 1.4806462382782488 3.5994621047904234 1.4806462382782488 3 INFECTIOUS 0.000000 3200.000000
3 25.029953945459148 25.505702794095626 5.402069162527985 3.3303481460298165 5.402069162527985 3.3303481460298165 3 SUSCEPTIBLE 0.000000 3200.000000
1 25.075839394379255 25.813364082449233 5.436165326171029 6.6087975832066395 5.436165326171029 6.6087975832066395 3 SUSCEPTIBLE 0.000000 3200.000000
8 25.088755428875345 25.67948504794829 2.5564081796905027 6.528286201379262 2.9133962465918675 6.644298641025484 3 SUSCEPTIBLE 0.545825 3200.000000
4 25.11314997942327 25.5953666454664 5.373004544015319 1.5841626982871801 5.373004544015319 1.5841626982871801 3 SUSCEPTIBLE 0.000000 3200.000000
7 25.166352436870127 25.72003868336291 3.4437152462609935 4.96349504662886 3.4437152462609935 4.96349504662886 3 SUSCEPTIBLE 0.697668 3200.000000
2 25.341346633276004 25.767141760839003 5.35621288336951 4.9348669152996045 5.35621288336951 4.9348669152996045 3 SUSCEPTIBLE 0.000000 3200.000000
9 25.364318978163706 25.95922168932995 1.3764241316946126 5.310371271847397 1.3764241316946126 6.050852271741988 3 SUSCEPTIBLE 0.297521 3200.000000
6 25.369425380030552 25.92648477086516 3.378295954846795 3.2418473452059233 3.378295954846795 3.2418473452059233 3 SUSCEPTIBLE 1.143553 3200.000000
3 25.505702794095626 25.981451642732104 5.402069162527985 3.3303481460298165 5.402069162527985 3.3303481460298165 3 SUSCEPTIBLE 0.000000 3200.000000
10 25.517042175916536 26.075563263874816 1.351 2.831707092809159 1.351 3.622060639213739 3 SUSCEPTIBLE 0.186951 3200.000000
5 25.54336044618008 26.08941083307564 3.5994621047904234 1.4806462382782488 3.5994621047904234 1.4806462382782488 3 INFECTIOUS 0.000000 3200.000000
4 25.5953666454664 26.077583311509528 5.373004544015319 1.5841626982871801 5.373004544015319 1.5841626982871801 3 SUSCEPTIBLE 0.000000 3200.000000
8 25.67948504794829 26.270214667021236 2.9133962465918675 6.644298641025484 3.1919059605331768 6.573805542426728 3 SUSCEPTIBLE 0.604256 3200.000000
7 25.72003868336291 26.273724929855696 3.4437152462609935 4.96349504662886 3.4437152462609935 4.96349504662886 3 SUSCEPTIBLE 0.755408 3200.000000
2 25.767141760839003 26.192936888402002 5.35621288336951 4.9348669152996045 5.35621288336951 4.9348669152996045 3 SUSCEPTIBLE 0.000000 3200.000000
1 25.813364082449233 26.55088877051921 5.436165326171029 6.6087975832066395 5.436165326171029 6.6087975832066395 3 SUSCEPTIBLE 0.000000 3200.000000
6 25.92648477086516 26.483544161699765 3.378295954846795 3.2418473452059233 3.378295954846795 3.2418473452059233 3 SUSCEPTIBLE 1.143553 3200.000000
9 25.95922168932995 26.554124400496196 1.3764241316946126 6.050852271741988 1.4101352721140694 6.16250060961409 3 SUSCEPTIBLE 0.297521 3200.000000
3 25.981451642732104 26.45720049136858 5.402069162527985 3.3303481460298165 5.402069162527985 3.3303481460298165 3 SUSCEPTIBLE 0.000000 3200.000000
10 26.075563263874816 26.634084351833096 1.351 3.622060639213739 1.351 4.412414185618319 3 SUSCEPTIBLE 0.243088 3200.000000
4 26.077583311509528 26.559799977552657 5.373004544015319 1.5841626982871801 5.373004544015319 1.5841626982871801 3 SUSCEPTIBLE 0.000000 3200.000000
5 26.08941083307564 26.635461219971198 3.5994621047904234 1.4806462382782488 3.5994621047904234 1.4806462382782488 3 INFECTIOUS 0.000000 3200.000000
2 26.192936888402002 26.618732015965 5.35621288336951 4.9348669152996045 5.35621288336951 4.9348669152996045 3 SUSCEPTIBLE 0.000000 3200.000000
8 26.270214667021236 26.86094428609418 3.1919059605331768 6.573805542426728 3.482090598398491 6.677596469638804 3 SUSCEPTIBLE 0.604256 3200.000000
7 26.273724929855696 26.82741117634848 3.4437152462609935 4.96349504662886 3.4437152462609935 4.96349504662886 3 SUSCEPTIBLE 0.812883 3200.000000
3 26.45720049136858 26.93294934000506 5.402069162527985 3.3303481460298165 5.402069162527985 3.3303481460298165 3 SUSCEPTIBLE 0.000000 3200.000000
6 26.483544161699765 27.04060355253437 3.378295954846795 3.2418473452059233 3.378295954846795 3.2418473452059233 3 SUSCEPTIBLE 1.143553 3200.000000
1 26.55088877051921 27.28841345858919 5.436165326171029 6.6087975832066395 5.436165326171029 6.6087975832066395 3 SUSCEPTIBLE 0.000000 3200.000000
9 26.554124400496196 27.14902711166244 1.4101352721140694 6.16250060961409 1.657504247312569 6.648796319111582 3 SUSCEPTIBLE 0.522789 3200.000000
4 26.559799977552657 27.042016643595787 5.373004544015319 1.5841626982871801 5.373004544015319 1.5841626982871801 3 SUSCEPTIBLE 0.000000 3200.000000
2 26.618732015965 27.044527143528 5.35621288336951 4.9348669152996045 5.35621288336951 4.9348669152996045 3 SUSCEPTIBLE 0.000000 3200.000000
10 26.634084351833096 27.192605439791375 1.351 4.412414185618319 1.320730083378271 4.993969617045264 3 SUSCEPTIBLE 0.243088 3200.000000
5 26.635461219971198 27.181511606866756 3.5994621047904234 1.4806462382782488 3.5994621047904234 1.4806462382782488 3 INFECTIOUS 0.000000 3200.000000
7 26.82741117634848 27.381097422841265 3.4437152462609935 4.96349504662886 3.4437152462609935 4.96349504662886 3 SUSCEPTIBLE 0.926765 3200.000000
8 26.86094428609418 27.451673905167127 3.482090598398491 6.677596469638804 3.482090598398491 6.677596469638804 3 SUSCEPTIBLE 0.604256 3200.000000
3 26.93294934000506 27.408698188641537 5.402069162527985 3.3303481460298165 5.402069162527985 3.3303481460298165 3 SUSCEPTIBLE 0.000000 3200.000000
6 27.04060355253437 27.597662943368977 3.378295954846795 3.2418473452059233 3.378295954846795 3.2418473452059233 3 SUSCEPTIBLE 1.143553 3200.000000
4 27.042016643595787 27.524233309638916 5.373004544015319 1.5841626982871801 5.373004544015319 1.5841626982871801 3 SUSCEPTIBLE 0.000000 3200.000000
2 27.044527143528 27.470322271091 5.35621288336951 4.9348669152996045 5.35621288336951 4.9348669152996045 3 SUSCEPTIBLE 0.000000 3200.000000
9 27.14902711166244 27.743929822828687 1.657504247312569 6.648796319111582 1.657504247312569 6.648796319111582 3 SUSCEPTIBLE 0.579471 3200.000000
5 27.181511606866756 27.727561993762315 3.5994621047904234 1.4806462382782488 3.5994621047904234 1.4806462382782488 3 INFECTIOUS 0.000000 3200.000000
10 27.192605439791375 27.751126527749655 1.320730083378271 4.993969617045264 1.4173767863524618 4.9147374796293075 3 SUSCEPTIBLE 0.243088 3200.000000
1 27.28841345858919 28.02593814665917 5.436165326171029 6.6087975832066395 5.436165326171029 6.6087975832066395 3 SUSCEPTIBLE 0.000000 3200.000000
7 27.381097422841265 27.93478366933405 3.4437152462609935 4.96349504662886 3.4437152462609935 4.96349504662886 3 SUSCEPTIBLE 0.983421 3200.000000
3 27.408698188641537 27.884447037278015 5.402069162527985 3.3303481460298165 5.402069162527985 3.3303481460298165 3 SUSCEPTIBLE 0.000000 3200.000000
8 27.451673905167127 28.042403524240072 3.482090598398491 6.677596469638804 3.482090598398491 6.677596469638804 3 SUSCEPTIBLE 0.604256 3200.000000
2 27.470322271091 27.896117398654 5.35621288336951 4.9348669152996045 5.35621288336951 4.9348669152996045 3 SUSCEPTIBLE 0.000000 3200.000000
4 27.524233309638916 28.006449975682045 5.373004544015319 1.5841626982871801 5.373004544015319 1.5841626982871801 3 SUSCEPTIBLE 0.000000 3200.000000
6 27.597662943368977 28.154722334203584 3.378295954846795 3.2418473452059233 3.378295954846795 3.2418473452059233 3 SUSCEPTIBLE 1.143553 3200.000000
5 27.727561993762315 28.273612380657873 3.5994621047904234 1.4806462382782488 3.5994621047904234 1.4806462382782488 3 INFECTIOUS 0.000000 3200.000000
9 27.743929822828687 28.338832533994932 1.657504247312569 6.648796319111582 1.657504247312569 6.648796319111582 3 SUSCEPTIBLE 0.692755 3200.000000
10 27.751126527749655 28.309647615707934 1.4173767863524618 4.9147374796293075 1.4173767863524618 4.9147374796293075 3 SUSCEPTIBLE 0.243088 3200.000000
3 27.884447037278015 28.360195885914493 5.402069162527985 3.3303481460298165 5.402069162527985 3.3303481460298165 3 SUSCEPTIBLE 0.000000 3200.000000
2 27.896117398654 28.321912526216998 5.35621288336951 4.9348669152996045 5.35621288336951 4.9348669152996045 3 SUSCEPTIBLE 0.000000 3200.000000
7 27.93478366933405 28.488469915826833 3.4437152462609935 4.96349504662886 3.4437152462609935 4.96349504662886 3 SUSCEPTIBLE 0.983421 3200.000000
4 28.006449975682045 28.488666641725175 5.373004544015319 1.5841626982871801 5.373004544015319 1.5841626982871801 3 SUSCEPTIBLE 0.000000 3200.000000
1 28.02593814665917 28.763462834729147 5.436165326171029 6.6087975832066395 5.436165326171029 6.6087975832066395 3 SUSCEPTIBLE 0.000000 3200.000000
8 28.042403524240072 28.633133143313017 3.482090598398491 6.677596469638804 3.482090598398491 6.677596469638804 3 SUSCEPTIBLE 0.717487 3200.000000
6 28.154722334203584 28.71178172503819 3.378295954846795 3.2418473452059233 3.378295954846795 3.2418473452059233 3 SUSCEPTIBLE 1.279748 3200.000000
5 28.273612380657873 28.81966276755343 3.5994621047904234 1.4806462382782488 3.5994621047904234 1.4806462382782488 3 INFECTIOUS 0.000000 3200.000000
10 28.309647615707934 28.868168703666214 1.4173767863524618 4.9147374796293075 1.4173767863524618 4.9147374796293075 3 SUSCEPTIBLE 0.297523 3200.000000
2 28.321912526216998 28.747707653779997 5.35621288336951 4.9348669152996045 5.35621288336951 4.9348669152996045 3 SUSCEPTIBLE 0.000000 3200.000000
9 28.338832533994932 28.933735245161177 1.657504247312569 6.648796319111582 1.657504247312569 6.648796319111582 3 SUSCEPTIBLE 0.692755 3200.000000
3 28.360195885914493 28.83594473455097 5.402069162527985 3.3303481460298165 5.402069162527985 3.3303481460298165 3 SUSCEPTIBLE 0.000000 3200.000000
7 28.488469915826833 29.042156162319618 3.4437152462609935 4.96349504662886 3.4437152462609935 4.96349504662886 3 SUSCEPTIBLE 0.983421 3200.000000
4 28.488666641725175 28.970883307768304 5.373004544015319 1.5841626982871801 5.373004544015319 1.5841626982871801 3 SUSCEPTIBLE 0.000000 3200.000000
8 28.633133143313017 29.223862762385963 3.482090598398491 6.677596469638804 3.482090598398491 6.677596469638804 3 SUSCEPTIBLE 0.774064 3200.000000
6 28.71178172503819 29.268841115872796 3.378295954846795 3.2418473452059233 3.378295954846795 3.2418473452059233 3 SUSCEPTIBLE 1.347798 3200.000000
2 28.747707653779997 29.173502781342997 5.35621288336951 4.9348669152996045 5.35621288336951 4.9348669152996045 3 SUSCEPTIBLE 0.000000 3200.000000
1 28.763462834729147 29.500987522799125 5.436165326171029 6.6087975832066395 5.436165326171029 6.6087975832066395 3 SUSCEPTIBLE 0.000000 3200.000000
5 28.81966276755343 29.36571315444899 3.5994621047904234 1.4806462382782488 3.5994621047904234 1.4806462382782488 3 INFECTIOUS 0.000000 3200.000000
3 28.83594473455097 29.31169358318745 5.402069162527985 3.3303481460298165 5.402069162527985 3.3303481460298165 3 SUSCEPTIBLE 0.000000 3200.000000
10 28.868168703666214 29.426689791624494 1.4173767863524618 4.9147374796293075 1.4173767863524618 4.9147374796293075 3 SUSCEPTIBLE 0.406318 3200.000000
9 28.933735245161177 29.528637956327422 1.657504247312569 6.648796319111582 1.657504247312569 6.648796319111582 3 SUSCEPTIBLE 0.692755 3200.000000
4 28.970883307768304 29.453099973811433 5.373004544015319 1.5841626982871801 5.373004544015319 1.5841626982871801 3 SUSCEPTIBLE 0.000000 3200.000000
7 29.042156162319618 29.595842408812402 3.4437152462609935 4.96349504662886 3.4437152462609935 4.96349504662886 3 SUSCEPTIBLE 0.983421 3200.000000
2 29.173502781342997 29.599297908905996 5.35621288336951 4.9348669152996045 5.35621288336951 4.9348669152996045 3 SUSCEPTIBLE 0.000000 3200.000000
8 29.223862762385963 29.814592381458908 3.482090598398491 6.677596469638804 3.482090598398491 6.677596469638804 3 SUSCEPTIBLE 0.887139 3200.000000
6 29.268841115872796 29.825900506707402 3.378295954846795 3.2418473452059233 3.378295954846795 3.2418473452059233 3 SUSCEPTIBLE 1.483805 3200.000000
3 29.31169358318745 29.787442431823926 5.402069162527985 3.3303481460298165 5.402069162527985 3.3303481460298165 3 SUSCEPTIBLE 0.000000 3200.000000
5 29.36571315444899 29.91176354134455 3.5994621047904234 1.4806462382782488 3.5994621047904234 1.4806462382782488 3 INFECTIOUS 0.000000 3200.000000
10 29.426689791624494 29.985210879582773 1.4173767863524618 4.9147374796293075 1.4173767863524618 4.9147374796293075 3 SUSCEPTIBLE 0.460678 3200.000000
4 29.453099973811433 29.935316639854562 5.373004544015319 1.5841626982871801 5.373004544015319 1.5841626982871801 3 SUSCEPTIBLE 0.000000 3200.000000
1 29.500987522799125 30.238512210869104 5.436165326171029 6.6087975832066395 5.436165326171029 6.6087975832066395 3 SUSCEPTIBLE 0.000000 3200.000000
9 29.528637956327422 30.123540667493668 1.657504247312569 6.648796319111582 1.657504247312569 6.648796319111582 3 SUSCEPTIBLE 0.692755 3200.000000
7 29.595842408812402 30.149528655305186 3.4437152462609935 4.96349504662886 3.4437152462609935 4.96349504662886 3 SUSCEPTIBLE 0.983421 3200.000000
2 29.599297908905996 30.025093036468995 5.35621288336951 4.9348669152996045 5.35621288336951 4.9348669152996045 3 SUSCEPTIBLE 0.000000 3200.000000
3 29.787442431823926 30.263191280460404 5.402069162527985 3.3303481460298165 5.402069162527985 3.3303481460298165 3 SUSCEPTIBLE 0.000000 3200.000000
8 29.814592381458908 30.405322000531854 3.482090598398491 6.677596469638804 3.482090598398491 6.677596469638804 3 SUSCEPTIBLE 0.887139 3200.000000
6 29.825900506707402 30.38295989754201 3.378295954846795 3.2418473452059233 3.378295954846795 3.2418473452059233 3 SUSCEPTIBLE 1.483805 3200.000000
5 29.91176354134455 30.457813928240107 3.5994621047904234 1.4806462382782488 3.5994621047904234 1.4806462382782488 3 INFECTIOUS 0.000000 3200.000000
4 29.935316639854562 30.41753330589769 5.373004544015319 1.5841626982871801 5.373004544015319 1.5841626982871801 3 SUSCEPTIBLE 0.000000 3200.000000
10 29.985210879582773 30.543731967541053 1.4173767863524618 4.9147374796293075 1.4173767863524618 4.9147374796293075 3 SUSCEPTIBLE 0.515012 3200.000000
2 30.025093036468995 30.450888164031994 5.35621288336951 4.9348669152996045 5.35621288336951 4.9348669152996045 3 SUSCEPTIBLE 0.000000 3200.000000
9 30.123540667493668 30.718443378659913 1.657504247312569 6.648796319111582 1.657504247312569 6.648796319111582 3 SUSCEPTIBLE 0.749227 3200.000000
7 30.149528655305186 30.70321490179797 3.4437152462609935 4.96349504662886 3.4437152462609935 4.96349504662886 3 SUSCEPTIBLE 1.096391 3200.000000
1 30.238512210869104 30.976036898939082 5.436165326171029 6.6087975832066395 5.436165326171029 6.6087975832066395 3 SUSCEPTIBLE 0.000000 3200.000000
3 30.263191280460404 30.738940129096882 5.402069162527985 3.3303481460298165 5.402069162527985 3.3303481460298165 3 SUSCEPTIBLE 0.000000 3200.000000
6 30.38295989754201 30.940019288376615 3.378295954846795 3.2418473452059233 3.378295954846795 3.2418473452059233 3 SUSCEPTIBLE 1.483805 3200.000000
8 30.405322000531854 30.9960516196048 3.482090598398491 6.677596469638804 3.482090598398491 6.677596469638804 3 SUSCEPTIBLE 0.887139 3200.000000
4 30.41753330589769 30.89974997194082 5.373004544015319 1.5841626982871801 5.373004544015319 1.5841626982871801 3 SUSCEPTIBLE 0.000000 3200.000000
2 30.450888164031994 30.876683291594993 5.35621288336951 4.9348669152996045 5.35621288336951 4.9348669152996045 3 SUSCEPTIBLE 0.000000 3200.000000
5 30.457813928240107 31.003864315135665 3.5994621047904234 1.4806462382782488 3.5994621047904234 1.4806462382782488 3 INFECTIOUS 0.000000 3200.000000
10 30.543731967541053 31.102253055499332 1.4173767863524618 4.9147374796293075 1.4173767863524618 4.9147374796293075 3 SUSCEPTIBLE 0.515012 3200.000000
7 30.70321490179797 31.256901148290755 3.4437152462609935 4.96349504662886 3.4437152462609935 4.96349504662886 3 SUSCEPTIBLE 1.152837 3200.000000
9 30.718443378659913 31.313346089826158 1.657504247312569 6.648796319111582 1.657504247312569 6.648796319111582 3 SUSCEPTIBLE 0.805673 3200.000000
3 30.738940129096882 31.21468897773336 5.402069162527985 3.3303481460298165 5.402069162527985 3.3303481460298165 3 SUSCEPTIBLE 0.000000 3200.000000
2 30.876683291594993 31.302478419157993 5.35621288336951 4.9348669152996045 5.446447413261191 5.007209681790078 3 SUSCEPTIBLE 0.000000 3200.000000
4 30.89974997194082 31.38196663798395 5.373004544015319 1.5841626982871801 5.373004544015319 1.5841626982871801 3 SUSCEPTIBLE 0.000000 3200.000000
6 30.940019288376615 31.49707867921122 3.378295954846795 3.2418473452059233 3.378295954846795 3.2418473452059233 3 SUSCEPTIBLE 1.483805 3200.000000
1 30.976036898939082 31.71356158700906 5.436165326171029 6.6087975832066395 5.436165326171029 6.6087975832066395 3 SUSCEPTIBLE 0.000000 3200.000000
8 30.9960516196048 31.586781238677744 3.482090598398491 6.677596469638804 3.482090598398491 6.677596469638804 3 SUSCEPTIBLE 0.887139 3200.000000
5 31.003864315135665 31.549914702031224 3.5994621047904234 1.4806462382782488 3.5994621047904234 1.4806462382782488 3 INFECTIOUS 0.000000 3200.000000
10 31.102253055499332 31.660774143457612 1.4173767863524618 4.9147374796293075 1.4173767863524618 4.9147374796293075 3 SUSCEPTIBLE 0.515012 3200.000000
3 31.21468897773336 31.690437826369838 5.402069162527985 3.3303481460298165 5.402069162527985 3.3303481460298165 3 SUSCEPTIBLE 0.000000 3200.000000
7 31.256901148290755 31.81058739478354 3.4437152462609935 4.96349504662886 3.4437152462609935 4.96349504662886 3 SUSCEPTIBLE 1.265651 3200.000000
2 31.302478419157993 31.72827354672099 5.446447413261191 5.007209681790078 5.446447413261191 5.007209681790078 3 SUSCEPTIBLE 0.000000 3200.000000
9 31.313346089826158 31.908248800992403 1.657504247312569 6.648796319111582 1.657504247312569 6.648796319111582 3 SUSCEPTIBLE 0.918487 3200.000000
4 31.38196663798395 31.86418330402708 5.373004544015319 1.5841626982871801 5.373004544015319 1.5841626982871801 3 SUSCEPTIBLE 0.000000 3200.000000
6 31.49707867921122 32.05413807004582 3.378295954846795 3.2418473452059233 3.378295954846795 3.2418473452059233 3 SUSCEPTIBLE 1.483805 3200.000000
5 31.549914702031224 32.09596508892678 3.5994621047904234 1.4806462382782488 3.5994621047904234 1.4806462382782488 3 INFECTIOUS 0.000000 3200.000000
8 31.586781238677744 32.17751085775069 3.482090598398491 6.677596469638804 3.482090598398491 6.677596469638804 3 SUSCEPTIBLE 0.887139 3200.000000
10 31.660774143457612 32.21929523141589 1.4173767863524618 4.9147374796293075 1.4173767863524618 4.9147374796293075 3 SUSCEPTIBLE 0.515012 3200.000000
3 31.690437826369838 32.166186675006315 5.402069162527985 3.3303481460298165 5.402069162527985 3.3303481460298165 3 SUSCEPTIBLE 0.000000 3200.000000
1 31.71356158700906 32.451086275079035 5.436165326171029 6.6087975832066395 5.436165326171029 6.6087975832066395 3 SUSCEPTIBLE 0.000000 3200.000000
2 31.72827354672099 32.15406867428399 5.446447413261191 5.007209681790078 5.446447413261191 5.007209681790078 3 SUSCEPTIBLE 0.000000 3200.000000
7 31.81058739478354 32.36427364127633 3.4437152462609935 4.96349504662886 3.4437152462609935 4.96349504662886 3 SUSCEPTIBLE 1.265651 3200.000000
4 31.86418330402708 32.34639997007021 5.373004544015319 1.5841626982871801 5.373004544015319 1.5841626982871801 3 SUSCEPTIBLE 0.000000 3200.000000
9 31.908248800992403 32.50315151215865 1.657504247312569 6.648796319111582 1.657504247312569 6.648796319111582 3 SUSCEPTIBLE 0.974855 3200.000000
6 32.05413807004582 32.611197460880426 3.378295954846795 3.2418473452059233 3.378295954846795 3.2418473452059233 3 SUSCEPTIBLE 1.619372 3200.000000
5 32.09596508892678 32.64201547582234 3.5994621047904234 1.4806462382782488 3.5994621047904234 1.4806462382782488 3 INFECTIOUS 0.000000 3200.000000
2 32.15406867428399 32.57986380184699 5.446447413261191 5.007209681790078 5.446447413261191 5.007209681790078 3 SUSCEPTIBLE 0.000000 3200.000000
3 32.166186675006315 32.64193552364279 5.402069162527985 3.3303481460298165 5.402069162527985 3.3303481460298165 3 SUSCEPTIBLE 0.000000 3200.000000
8 32.17751085775069 32.768240476823635 3.482090598398491 6.677596469638804 3.482090598398491 6.677596469638804 3 SUSCEPTIBLE 0.999849 3200.000000
10 32.21929523141589 32.777816319374175 1.4173767863524618 4.9147374796293075 1.4173767863524618 4.9147374796293075 3 SUSCEPTIBLE 0.569196 3200.000000
4 32.34639997007021 32.82861663611334 5.373004544015319 1.5841626982871801 5.373004544015319 1.5841626982871801 3 SUSCEPTIBLE 0.000000 3200.000000
7 32.36427364127633 32.917959887769115 3.4437152462609935 4.96349504662886 3.4437152462609935 4.96349504662886 3 SUSCEPTIBLE 1.265651 3200.000000
1 32.451086275079035 33.18861096314901 5.436165326171029 6.6087975832066395 5.436165326171029 6.6087975832066395 3 SUSCEPTIBLE 0.000000 3200.000000
9 32.50315151215865 33.0980542233249 1.657504247312569 6.648796319111582 1.657504247312569 6.648796319111582 3 SUSCEPTIBLE 0.974855 3200.000000
2 32.57986380184699 33.00565892940999 5.446447413261191 5.007209681790078 5.446447413261191 5.007209681790078 3 SUSCEPTIBLE 0.000000 3200.000000
6 32.611197460880426 33.16825685171503 3.378295954846795 3.2418473452059233 3.378295954846795 3.2418473452059233 3 SUSCEPTIBLE 1.687108 3200.000000
3 32.64193552364279 33.11768437227927 5.402069162527985 3.3303481460298165 5.402069162527985 3.3303481460298165 3 SUSCEPTIBLE 0.000000 3200.000000
5 32.64201547582234 33.1880658627179 3.5994621047904234 1.4806462382782488 3.5994621047904234 1.4806462382782488 3 INFECTIOUS 0.000000 3200.000000
8 32.768240476823635 33.35897009589658 3.482090598398491 6.677596469638804 3.482090598398491 6.677596469638804 3 SUSCEPTIBLE 1.056165 3200.000000
10 32.777816319374175 33.33633740733246 1.4173767863524618 4.9147374796293075 1.4173767863524618 4.9147374796293075 3 SUSCEPTIBLE 0.623356 3200.000000
4 32.82861663611334 33.31083330215647 5.373004544015319 1.5841626982871801 5.373004544015319 1.5841626982871801 3 SUSCEPTIBLE 0.000000 3200.000000
7 32.917959887769115 33.4716461342619 3.4437152462609935 4.96349504662886 3.4437152462609935 4.96349504662886 3 SUSCEPTIBLE 1.265651 3200.000000
2 33.00565892940999 33.43145405697299 5.446447413261191 5.007209681790078 5.446447413261191 5.007209681790078 3 SUSCEPTIBLE 0.000000 3200.000000
9 33.0980542233249 33.69295693449115 1.657504247312569 6.648796319111582 1.657504247312569 6.648796319111582 3 SUSCEPTIBLE 0.974855 3200.000000
3 33.11768437227927 33.59343322091575 5.402069162527985 3.3303481460298165 5.402069162527985 3.3303481460298165 3 SUSCEPTIBLE 0.000000 3200.000000
6 33.16825685171503 33.72531624254963 3.378295954846795 3.2418473452059233 3.378295954846795 3.2418473452059233 3 SUSCEPTIBLE 1.754813 3200.000000
5 33.1880658627179 33.73411624961346 3.5994621047904234 1.4806462382782488 3.5994621047904234 1.4806462382782488 3 INFECTIOUS 0.000000 3200.000000
1 33.18861096314901 33.926135651218985 5.436165326171029 6.6087975832066395 5.436165326171029 6.6087975832066395 3 SUSCEPTIBLE 0.000000 3200.000000
4 33.31083330215647 33.7930499681996 5.373004544015319 1.5841626982871801 5.373004544015319 1.5841626982871801 3 SUSCEPTIBLE 0.000000 3200.000000
10 33.33633740733246 33.89485849529074 1.4173767863524618 4.9147374796293075 1.4173767863524618 4.9147374796293075 3 SUSCEPTIBLE 0.731599 3200.000000
8 33.35897009589658 33.949699714969526 3.482090598398491 6.677596469638804 3.482090598398491 6.677596469638804 3 SUSCEPTIBLE 1.168718 3200.000000
2 33.43145405697299 33.85724918453599 5.446447413261191 5.007209681790078 5.446447413261191 5.007209681790078 3 SUSCEPTIBLE 0.000000 3200.000000
7 33.4716461342619 34.02533238075469 3.4437152462609935 4.96349504662886 3.4437152462609935 4.96349504662886 3 SUSCEPTIBLE 1.265651 3200.000000
3 33.59343322091575 34.06918206955223 5.402069162527985 3.3303481460298165 5.402069162527985 3.3303481460298165 3 SUSCEPTIBLE 0.000000 3200.000000
9 33.69295693449115 34.2878596456574 1.657504247312569 6.648796319111582 1.657504247312569 6.648796319111582 3 SUSCEPTIBLE 0.974855 3200.000000
6 33.72531624254963 34.282375633384234 3.378295954846795 3.2418473452059233 3.378295954846795 3.2418473452059233 3 SUSCEPTIBLE 1.822487 3200.000000
5 33.73411624961346 34.280166636509016 3.5994621047904234 1.4806462382782488 3.5994621047904234 1.4806462382782488 3 INFECTIOUS 0.000000 3200.000000
4 33.7930499681996 34.275266634242726 5.373004544015319 1.5841626982871801 5.373004544015319 1.5841626982871801 3 SUSCEPTIBLE 0.000000 3200.000000
2 33.85724918453599 34.28304431209899 5.446447413261191 5.007209681790078 5.446447413261191 5.007209681790078 3 SUSCEPTIBLE 0.000000 3200.000000
10 33.89485849529074 34.453379583249024 1.4173767863524618 4.9147374796293075 1.4173767863524618 4.9147374796293075 3 SUSCEPTIBLE 0.785683 3200.000000
1 33.926135651218985 34.66366033928896 5.436165326171029 6.6087975832066395 5.436165326171029 6.6087975832066395 3 SUSCEPTIBLE 0.000000 3200.000000
8 33.949699714969526 34.54042933404247 3.482090598398491 6.677596469638804 3.482090598398491 6.677596469638804 3 SUSCEPTIBLE 1.168718 3200.000000
7 34.02533238075469 34.57901862724748 3.4437152462609935 4.96349504662886 3.4437152462609935 4.96349504662886 3 SUSCEPTIBLE 1.378101 3200.000000
3 34.06918206955223 34.544930918188705 5.402069162527985 3.3303481460298165 5.402069162527985 3.3303481460298165 3 SUSCEPTIBLE 0.000000 3200.000000
4 34.275266634242726 34.757483300285855 5.373004544015319 1.5841626982871801 5.373004544015319 1.5841626982871801 3 SUSCEPTIBLE 0.000000 3200.000000
5 34.280166636509016 34.826217023404574 3.5994621047904234 1.4806462382782488 3.5994621047904234 1.4806462382782488 3 INFECTIOUS 0.000000 3200.000000
6 34.282375633384234 34.83943502421884 3.378295954846795 3.2418473452059233 3.378295954846795 3.2418473452059233 3 SUSCEPTIBLE 1.822487 3200.000000
2 34.28304431209899 34.708839439661986 5.446447413261191 5.007209681790078 5.446447413261191 5.007209681790078 3 SUSCEPTIBLE 0.000000 3200.000000
9 34.2878596456574 34.88276235682365 1.657504247312569 6.648796319111582 1.657504247312569 6.648796319111582 3 SUSCEPTIBLE 1.031067 3200.000000
10 34.453379583249024 35.01190067120731 1.4173767863524618 4.9147374796293075 1.4173767863524618 4.9147374796293075 3 SUSCEPTIBLE 0.785683 3200.000000
8 34.54042933404247 35.13115895311542 3.482090598398491 6.677596469638804 3.482090598398491 6.677596469638804 3 SUSCEPTIBLE 1.168718 3200.000000
3 34.544930918188705 35.02067976682518 5.402069162527985 3.3303481460298165 5.402069162527985 3.3303481460298165 3 SUSCEPTIBLE 0.000000 3200.000000
7 34.57901862724748 35.132704873740266 3.4437152462609935 4.96349504662886 3.4437152462609935 4.96349504662886 3 SUSCEPTIBLE 1.434287 3200.000000
1 34.66366033928896 35.401185027358935 5.436165326171029 6.6087975832066395 5.436165326171029 6.6087975832066395 3 SUSCEPTIBLE 0.000000 3200.000000
2 34.708839439661986 35.134634567224985 5.446447413261191 5.007209681790078 5.446447413261191 5.007209681790078 3 SUSCEPTIBLE 0.000000 3200.000000
4 34.757483300285855 35.239699966328985 5.373004544015319 1.5841626982871801 5.373004544015319 1.5841626982871801 3 SUSCEPTIBLE 0.000000 3200.000000
5 34.826217023404574 35.37226741030013 3.5994621047904234 1.4806462382782488 3.5994621047904234 1.4806462382782488 3 INFECTIOUS 0.000000 3200.000000
6 34.83943502421884 35.39649441505344 3.378295954846795 3.2418473452059233 3.378295954846795 3.2418473452059233 3 SUSCEPTIBLE 1.822487 3200.000000
9 34.88276235682365 35.477665067989896 1.657504247312569 6.648796319111582 1.657504247312569 6.648796319111582 3 SUSCEPTIBLE 1.143413 3200.000000
10 35.01190067120731 35.57042175916559 1.4173767863524618 4.9147374796293075 1.4173767863524618 4.9147374796293075 3 SUSCEPTIBLE 0.785683 3200.000000
3 35.02067976682518 35.49642861546166 5.402069162527985 3.3303481460298165 5.402069162527985 3.3303481460298165 3 SUSCEPTIBLE 0.000000 3200.000000
8 35.13115895311542 35.72188857218836 3.482090598398491 6.677596469638804 3.482090598398491 6.677596469638804 3 SUSCEPTIBLE 1.168718 3200.000000
7 35.132704873740266 35.686391120233054 3.4437152462609935 4.96349504662886 3.4437152462609935 4.96349504662886 3 SUSCEPTIBLE 1.490446 3200.000000
2 35.134634567224985 35.560429694787985 5.446447413261191 5.007209681790078 5.446447413261191 5.007209681790078 3 SUSCEPTIBLE 0.000000 3200.000000
4 35.239699966328985 35.721916632372114 5.373004544015319 1.5841626982871801 5.373004544015319 1.5841626982871801 3 SUSCEPTIBLE 0.000000 3200.000000
5 35.37226741030013 35.91831779719569 3.5994621047904234 1.4806462382782488 3.5994621047904234 1.4806462382782488 3 INFECTIOUS 0.000000 3200.000000
6 35.39649441505344 35.95355380588804 3.378295954846795 3.2418473452059233 3.378295954846795 3.2418473452059233 3 SUSCEPTIBLE 1.822487 3200.000000
1 35.401185027358935 36.13870971542891 5.436165326171029 6.6087975832066395 5.436165326171029 6.6087975832066395 3 SUSCEPTIBLE 0.000000 3200.000000
9 35.477665067989896 36.072567779156145 1.657504247312569 6.648796319111582 1.657504247312569 6.648796319111582 3 SUSCEPTIBLE 1.199546 3200.000000
3 35.49642861546166 35.97217746409814 5.402069162527985 3.3303481460298165 5.402069162527985 3.3303481460298165 3 SUSCEPTIBLE 0.000000 3200.000000
2 35.560429694787985 35.986224822350984 5.446447413261191 5.007209681790078 5.446447413261191 5.007209681790078 3 SUSCEPTIBLE 0.000000 3200.000000
10 35.57042175916559 36.128942847123874 1.4173767863524618 4.9147374796293075 1.4173767863524618 4.9147374796293075 3 SUSCEPTIBLE 0.785683 3200.000000
7 35.686391120233054 36.24007736672584 3.4437152462609935 4.96349504662886 3.4437152462609935 4.96349504662886 3 SUSCEPTIBLE 1.546580 3200.000000
8 35.72188857218836 36.31261819126131 3.482090598398491 6.677596469638804 3.482090598398491 6.677596469638804 3 SUSCEPTIBLE 1.224826 3200.000000
4 35.721916632372114 36.20413329841524 5.373004544015319 1.5841626982871801 5.373004544015319 1.5841626982871801 3 SUSCEPTIBLE 0.000000 3200.000000
5 35.91831779719569 36.46436818409125 3.5994621047904234 1.4806462382782488 3.5994621047904234 1.4806462382782488 3 INFECTIOUS 0.000000 3200.000000
6 35.95355380588804 36.510613196722645 3.378295954846795 3.2418473452059233 3.378295954846795 3.2418473452059233 3 SUSCEPTIBLE 1.889974 3200.000000
3 35.97217746409814 36.447926312734616 5.402069162527985 3.3303481460298165 5.402069162527985 3.3303481460298165 3 SUSCEPTIBLE 0.000000 3200.000000
2 35.986224822350984 36.41201994991398 5.446447413261191 5.007209681790078 5.446447413261191 5.007209681790078 3 SUSCEPTIBLE 0.000000 3200.000000
9 36.072567779156145 36.667470490322394 1.657504247312569 6.648796319111582 1.657504247312569 6.648796319111582 3 SUSCEPTIBLE 1.255654 3200.000000
10 36.128942847123874 36.68746393508216 1.4173767863524618 4.9147374796293075 1.4173767863524618 4.9147374796293075 3 SUSCEPTIBLE 0.839618 3200.000000
1 36.13870971542891 36.876234403498884 5.436165326171029 6.6087975832066395 5.436165326171029 6.6087975832066395 3 SUSCEPTIBLE 0.000000 3200.000000
4 36.20413329841524 36.68634996445837 5.373004544015319 1.5841626982871801 5.373004544015319 1.5841626982871801 3 SUSCEPTIBLE 0.000000 3200.000000
7 36.24007736672584 36.79376361321863 3.4437152462609935 4.96349504662886 3.4437152462609935 4.96349504662886 3 SUSCEPTIBLE 1.546580 3200.000000
8 36.31261819126131 36.90334781033425 3.482090598398491 6.677596469638804 3.482090598398491 6.677596469638804 3 SUSCEPTIBLE 1.280908 3200.000000
2 36.41201994991398 36.83781507747698 5.446447413261191 5.007209681790078 5.446447413261191 5.007209681790078 3 SUSCEPTIBLE 0.000000 3200.000000
3 36.447926312734616 36.923675161371094 5.402069162527985 3.3303481460298165 5.402069162527985 3.3303481460298165 3 SUSCEPTIBLE 0.000000 3200.000000
5 36.46436818409125 37.01041857098681 3.5994621047904234 1.4806462382782488 3.5994621047904234 1.4806462382782488 3 INFECTIOUS 0.000000 3200.000000
6 36.510613196722645 37.06767258755725 3.378295954846795 3.2418473452059233 3.378295954846795 3.2418473452059233 3 SUSCEPTIBLE 2.024854 3200.000000
9 36.667470490322394 37.26237320148864 1.657504247312569 6.648796319111582 1.657504247312569 6.648796319111582 3 SUSCEPTIBLE 1.255654 3200.000000
4 36.68634996445837 37.1685666305015 5.373004544015319 1.5841626982871801 5.373004544015319 1.5841626982871801 3 SUSCEPTIBLE 0.000000 3200.000000
10 36.68746393508216 37.24598502304044 1.4173767863524618 4.9147374796293075 1.4173767863524618 4.9147374796293075 3 SUSCEPTIBLE 0.893527 3200.000000
7 36.79376361321863 37.34744985971142 3.4437152462609935 4.96349504662886 3.4437152462609935 4.96349504662886 3 SUSCEPTIBLE 1.546580 3200.000000
2 36.83781507747698 37.26361020503998 5.446447413261191 5.007209681790078 5.446447413261191 5.007209681790078 3 SUSCEPTIBLE 0.000000 3200.000000
1 36.876234403498884 37.61375909156886 5.436165326171029 6.6087975832066395 5.436165326171029 6.6087975832066395 3 SUSCEPTIBLE 0.000000 3200.000000
8 36.90334781033425 37.4940774294072 3.482090598398491 6.677596469638804 3.482090598398491 6.677596469638804 3 SUSCEPTIBLE 1.392995 3200.000000
3 36.923675161371094 37.39942401000757 5.402069162527985 3.3303481460298165 5.402069162527985 3.3303481460298165 3 SUSCEPTIBLE 0.000000 3200.000000
5 37.01041857098681 37.556468957882366 3.5994621047904234 1.4806462382782488 3.5994621047904234 1.4806462382782488 3 INFECTIOUS 0.000000 3200.000000
6 37.06767258755725 37.62473197839185 3.378295954846795 3.2418473452059233 3.378295954846795 3.2418473452059233 3 SUSCEPTIBLE 2.092247 3200.000000
4 37.1685666305015 37.65078329654463 5.373004544015319 1.5841626982871801 5.373004544015319 1.5841626982871801 3 SUSCEPTIBLE 0.000000 3200.000000
10 37.24598502304044 37.80450611099872 1.4173767863524618 4.9147374796293075 1.4173767863524618 4.9147374796293075 3 SUSCEPTIBLE 1.001271 3200.000000
9 37.26237320148864 37.85727591265489 1.657504247312569 6.648796319111582 1.657504247312569 6.648796319111582 3 SUSCEPTIBLE 1.255654 3200.000000
2 37.26361020503998 37.68940533260298 5.446447413261191 5.007209681790078 5.446447413261191 5.007209681790078 3 SUSCEPTIBLE 0.000000 3200.000000
7 37.34744985971142 37.901136106204206 3.4437152462609935 4.96349504662886 3.4437152462609935 4.96349504662886 3 SUSCEPTIBLE 1.546580 3200.000000
3 37.39942401000757 37.87517285864405 5.402069162527985 3.3303481460298165 5.402069162527985 3.3303481460298165 3 SUSCEPTIBLE 0.000000 3200.000000
8 37.4940774294072 38.084807048480144 3.482090598398491 6.677596469638804 3.482090598398491 6.677596469638804 3 SUSCEPTIBLE 1.448999 3200.000000
5 37.556468957882366 38.102519344777924 3.5994621047904234 1.4806462382782488 3.5994621047904234 1.4806462382782488 3 INFECTIOUS 0.000000 3200.000000
1 37.61375909156886 38.351283779638834 5.436165326171029 6.6087975832066395 5.436165326171029 6.6087975832066395 3 SUSCEPTIBLE 0.000000 3200.000000
6 37.62473197839185 38.18179136922645 3.378295954846795 3.2418473452059233 3.378295954846795 3.2418473452059233 3 SUSCEPTIBLE 2.159609 3200.000000
4 37.65078329654463 38.13299996258776 5.373004544015319 1.5841626982871801 5.373004544015319 1.5841626982871801 3 SUSCEPTIBLE 0.000000 3200.000000
2 37.68940533260298 38.11520046016598 5.446447413261191 5.007209681790078 5.446447413261191 5.007209681790078 3 SUSCEPTIBLE 0.000000 3200.000000
10 37.80450611099872 38.363027198957006 1.4173767863524618 4.9147374796293075 1.4173767863524618 4.9147374796293075 3 SUSCEPTIBLE 1.055106 3200.000000
9 37.85727591265489 38.45217862382114 1.657504247312569 6.648796319111582 1.657504247312569 6.648796319111582 3 SUSCEPTIBLE 1.255654 3200.000000
3 37.87517285864405 38.35092170728053 5.402069162527985 3.3303481460298165 5.402069162527985 3.3303481460298165 3 SUSCEPTIBLE 0.000000 3200.000000
7 37.901136106204206 38.45482235269699 3.4437152462609935 4.96349504662886 3.4437152462609935 4.96349504662886 3 SUSCEPTIBLE 1.602559 3200.000000
8 38.084807048480144 38.67553666755309 3.482090598398491 6.677596469638804 3.482090598398491 6.677596469638804 3 SUSCEPTIBLE 1.448999 3200.000000
5 38.102519344777924 38.64856973167348 3.5994621047904234 1.4806462382782488 3.5994621047904234 1.4806462382782488 3 INFECTIOUS 0.000000 3200.000000
2 38.11520046016598 38.54099558772898 5.446447413261191 5.007209681790078 5.446447413261191 5.007209681790078 3 SUSCEPTIBLE 0.000000 3200.000000
4 38.13299996258776 38.61521662863089 5.373004544015319 1.5841626982871801 5.373004544015319 1.5841626982871801 3 SUSCEPTIBLE 0.000000 3200.000000
6 38.18179136922645 38.738850760061055 3.378295954846795 3.2418473452059233 3.378295954846795 3.2418473452059233 3 SUSCEPTIBLE 2.159609 3200.000000
3 38.35092170728053 38.826670555917005 5.402069162527985 3.3303481460298165 5.402069162527985 3.3303481460298165 3 SUSCEPTIBLE 0.000000 3200.000000
1 38.351283779638834 39.08880846770881 5.436165326171029 6.6087975832066395 5.436165326171029 6.6087975832066395 3 SUSCEPTIBLE 0.000000 3200.000000
10 38.363027198957006 38.92154828691529 1.4173767863524618 4.9147374796293075 1.4173767863524618 4.9147374796293075 3 SUSCEPTIBLE 1.055106 3200.000000
9 38.45217862382114 39.04708133498739 1.657504247312569 6.648796319111582 1.657504247312569 6.648796319111582 3 SUSCEPTIBLE 1.367534 3200.000000
7 38.45482235269699 39.00850859918978 3.4437152462609935 4.96349504662886 3.4437152462609935 4.96349504662886 3 SUSCEPTIBLE 1.714438 3200.000000
2 38.54099558772898 38.96679071529198 5.446447413261191 5.007209681790078 5.446447413261191 5.007209681790078 3 SUSCEPTIBLE 0.000000 3200.000000
4 38.61521662863089 39.09743329467402 5.373004544015319 1.5841626982871801 5.373004544015319 1.5841626982871801 3 SUSCEPTIBLE 0.000000 3200.000000
5 38.64856973167348 39.19462011856904 3.5994621047904234 1.4806462382782488 3.5994621047904234 1.4806462382782488 3 INFECTIOUS 0.000000 3200.000000
8 38.67553666755309 39.266266286626035 3.482090598398491 6.677596469638804 3.482090598398491 6.677596469638804 3 SUSCEPTIBLE 1.448999 3200.000000
6 38.738850760061055 39.29591015089566 3.378295954846795 3.2418473452059233 3.378295954846795 3.2418473452059233 3 SUSCEPTIBLE 2.159609 3200.000000
3 38.826670555917005 39.30241940455348 5.402069162527985 3.3303481460298165 5.402069162527985 3.3303481460298165 3 SUSCEPTIBLE 0.000000 3200.000000
10 38.92154828691529 39.48006937487357 1.4173767863524618 4.9147374796293075 1.4173767863524618 4.9147374796293075 3 SUSCEPTIBLE 1.055106 3200.000000
2 38.96679071529198 39.39258584285498 5.446447413261191 5.007209681790078 5.446447413261191 5.007209681790078 3 SUSCEPTIBLE 0.000000 3200.000000
7 39.00850859918978 39.56219484568257 3.4437152462609935 4.96349504662886 3.4437152462609935 4.96349504662886 3 SUSCEPTIBLE 1.770339 3200.000000
9 39.04708133498739 39.64198404615364 1.657504247312569 6.648796319111582 1.657504247312569 6.648796319111582 3 SUSCEPTIBLE 1.423435 3200.000000
1 39.08880846770881 39.826333155778784 5.436165326171029 6.6087975832066395 5.436165326171029 6.6087975832066395 3 SUSCEPTIBLE 0.000000 3200.000000
4 39.09743329467402 39.57964996071715 5.373004544015319 1.5841626982871801 5.373004544015319 1.5841626982871801 3 SUSCEPTIBLE 0.000000 3200.000000
5 39.19462011856904 39.7406705054646 3.5994621047904234 1.4806462382782488 3.5994621047904234 1.4806462382782488 3 INFECTIOUS 0.000000 3200.000000
8 39.266266286626035 39.85699590569898 3.482090598398491 6.677596469638804 3.482090598398491 6.677596469638804 3 SUSCEPTIBLE 1.448999 3200.000000
6 39.29591015089566 39.85296954173026 3.378295954846795 3.2418473452059233 3.378295954846795 3.2418473452059233 3 SUSCEPTIBLE 2.159609 3200.000000
3 39.30241940455348 39.77816825318996 5.402069162527985 3.3303481460298165 5.402069162527985 3.3303481460298165 3 SUSCEPTIBLE 0.000000 3200.000000
2 39.39258584285498 39.81838097041798 5.446447413261191 5.007209681790078 5.446447413261191 5.007209681790078 3 SUSCEPTIBLE 0.000000 3200.000000
10 39.48006937487357 40.038590462831856 1.4173767863524618 4.9147374796293075 1.4173767863524618 4.9147374796293075 3 SUSCEPTIBLE 1.055106 3200.000000
7 39.56219484568257 40.11588109217536 3.4437152462609935 4.96349504662886 3.4437152462609935 4.96349504662886 3 SUSCEPTIBLE 1.826215 3200.000000
4 39.57964996071715 40.06186662676028 5.373004544015319 1.5841626982871801 5.373004544015319 1.5841626982871801 3 SUSCEPTIBLE 0.000000 3200.000000
9 39.64198404615364 40.23688675731989 1.657504247312569 6.648796319111582 1.657504247312569 6.648796319111582 3 SUSCEPTIBLE 1.535159 3200.000000
5 39.7406705054646 40.28672089236016 3.5994621047904234 1.4806462382782488 3.5994621047904234 1.4806462382782488 3 INFECTIOUS 0.000000 3200.000000
3 39.77816825318996 40.25391710182644 5.402069162527985 3.3303481460298165 5.402069162527985 3.3303481460298165 3 SUSCEPTIBLE 0.000000 3200.000000
2 39.81838097041798 40.244176097980976 5.446447413261191 5.007209681790078 5.446447413261191 5.007209681790078 3 SUSCEPTIBLE 0.000000 3200.000000
1 39.826333155778784 40.56385784384876 5.436165326171029 6.6087975832066395 5.436165326171029 6.6087975832066395 3 SUSCEPTIBLE 0.000000 3200.000000
6 39.85296954173026 40.41002893256486 3.378295954846795 3.2418473452059233 3.378295954846795 3.2418473452059233 3 SUSCEPTIBLE 2.226784 3200.000000
8 39.85699590569898 40.447725524771926 3.482090598398491 6.677596469638804 3.482090598398491 6.677596469638804 3 SUSCEPTIBLE 1.504849 3200.000000
10 40.038590462831856 40.59711155079014 1.4173767863524618 4.9147374796293075 1.4173767863524618 4.9147374796293075 3 SUSCEPTIBLE 1.108792 3200.000000
4 40.06186662676028 40.54408329280341 5.373004544015319 1.5841626982871801 5.373004544015319 1.5841626982871801 3 SUSCEPTIBLE 0.000000 3200.000000
7 40.11588109217536 40.669567338668145 3.4437152462609935 4.96349504662886 3.4437152462609935 4.96349504662886 3 SUSCEPTIBLE 1.826215 3200.000000
9 40.23688675731989 40.831789468486136 1.657504247312569 6.648796319111582 1.657504247312569 6.648796319111582 3 SUSCEPTIBLE 1.535159 3200.000000
2 40.244176097980976 40.669971225543975 5.446447413261191 5.007209681790078 5.446447413261191 5.007209681790078 3 SUSCEPTIBLE 0.000000 3200.000000
3 40.25391710182644 40.729665950462916 5.402069162527985 3.3303481460298165 5.402069162527985 3.3303481460298165 3 SUSCEPTIBLE 0.000000 3200.000000
5 40.28672089236016 40.83277127925572 3.5994621047904234 1.4806462382782488 3.5994621047904234 1.4806462382782488 3 INFECTIOUS 0.000000 3200.000000
6 40.41002893256486 40.967088323399466 3.378295954846795 3.2418473452059233 3.378295954846795 3.2418473452059233 3 SUSCEPTIBLE 2.361042 3200.000000
8 40.447725524771926 41.03845514384487 3.482090598398491 6.677596469638804 3.482090598398491 6.677596469638804 3 SUSCEPTIBLE 1.616470 3200.000000
4 40.54408329280341 41.026299958846536 5.373004544015319 1.5841626982871801 5.373004544015319 1.5841626982871801 3 SUSCEPTIBLE 0.000000 3200.000000
1 40.56385784384876 41.30138253191873 5.436165326171029 6.6087975832066395 5.436165326171029 6.6087975832066395 3 SUSCEPTIBLE 0.000000 3200.000000
10 40.59711155079014 41.15563263874842 1.4173767863524618 4.9147374796293075 1.4173767863524618 4.9147374796293075 3 SUSCEPTIBLE 1.162453 3200.000000
7 40.669567338668145 41.22325358516093 3.4437152462609935 4.96349504662886 3.4437152462609935 4.96349504662886 3 SUSCEPTIBLE 1.826215 3200.000000
2 40.669971225543975 41.095766353106974 5.446447413261191 5.007209681790078 5.446447413261191 5.007209681790078 3 SUSCEPTIBLE 0.000000 3200.000000
3 40.729665950462916 41.205414799099394 5.402069162527985 3.3303481460298165 5.402069162527985 3.3303481460298165 3 SUSCEPTIBLE 0.000000 3200.000000
9 40.831789468486136 41.426692179652385 1.657504247312569 6.648796319111582 1.657504247312569 6.648796319111582 3 SUSCEPTIBLE 1.535159 3200.000000
5 40.83277127925572 41.378821666151275 3.5994621047904234 1.4806462382782488 3.5994621047904234 1.4806462382782488 3 INFECTIOUS 0.000000 3200.000000
6 40.967088323399466 41.52414771423407 3.378295954846795 3.2418473452059233 3.378295954846795 3.2418473452059233 3 SUSCEPTIBLE 2.428124 3200.000000
4 41.026299958846536 41.508516624889666 5.373004544015319 1.5841626982871801 5.373004544015319 1.5841626982871801 3 SUSCEPTIBLE 0.000000 3200.000000
8 41.03845514384487 41.629184762917816 3.482090598398491 6.677596469638804 3.482090598398491 6.677596469638804 3 SUSCEPTIBLE 1.672242 3200.000000
2 41.095766353106974 41.52156148066997 5.446447413261191 5.007209681790078 5.446447413261191 5.007209681790078 3 SUSCEPTIBLE 0.000000 3200.000000
10 41.15563263874842 41.714153726706705 1.4173767863524618 4.9147374796293075 1.4173767863524618 4.9147374796293075 3 SUSCEPTIBLE 1.216089 3200.000000
3 41.205414799099394 41.68116364773587 5.402069162527985 3.3303481460298165 5.402069162527985 3.3303481460298165 3 SUSCEPTIBLE 0.000000 3200.000000
7 41.22325358516093 41.77693983165372 3.4437152462609935 4.96349504662886 3.4437152462609935 4.96349504662886 3 SUSCEPTIBLE 1.826215 3200.000000
1 41.30138253191873 42.03890721998871 5.436165326171029 6.6087975832066395 5.436165326171029 6.6087975832066395 3 SUSCEPTIBLE 0.000000 3200.000000
5 41.378821666151275 41.92487205304683 3.5994621047904234 1.4806462382782488 3.5994621047904234 1.4806462382782488 3 INFECTIOUS 0.000000 3200.000000
9 41.426692179652385 42.02159489081863 1.657504247312569 6.648796319111582 1.657504247312569 6.648796319111582 3 SUSCEPTIBLE 1.535159 3200.000000
4 41.508516624889666 41.990733290932795 5.373004544015319 1.5841626982871801 5.373004544015319 1.5841626982871801 3 SUSCEPTIBLE 0.000000 3200.000000
2 41.52156148066997 41.94735660823297 5.446447413261191 5.007209681790078 5.446447413261191 5.007209681790078 3 SUSCEPTIBLE 0.000000 3200.000000
6 41.52414771423407 42.08120710506867 3.378295954846795 3.2418473452059233 3.378295954846795 3.2418473452059233 3 SUSCEPTIBLE 2.495176 3200.000000
8 41.629184762917816 42.21991438199076 3.482090598398491 6.677596469638804 3.482090598398491 6.677596469638804 3 SUSCEPTIBLE 1.727988 3200.000000
3 41.68116364773587 42.15691249637235 5.402069162527985 3.3303481460298165 5.402069162527985 3.3303481460298165 3 SUSCEPTIBLE 0.000000 3200.000000
10 41.714153726706705 42.27267481466499 1.4173767863524618 4.9147374796293075 1.4173767863524618 4.9147374796293075 3 SUSCEPTIBLE 1.323287 3200.000000
7 41.77693983165372 42.33062607814651 3.4437152462609935 4.96349504662886 3.4437152462609935 4.96349504662886 3 SUSCEPTIBLE 1.881935 3200.000000
5 41.92487205304683 42.47092243994239 3.5994621047904234 1.4806462382782488 3.5994621047904234 1.4806462382782488 3 INFECTIOUS 0.000000 3200.000000
2 41.94735660823297 42.37315173579597 5.446447413261191 5.007209681790078 5.446447413261191 5.007209681790078 3 SUSCEPTIBLE 0.000000 3200.000000
4 41.990733290932795 42.472949956975924 5.373004544015319 1.5841626982871801 5.373004544015319 1.5841626982871801 3 SUSCEPTIBLE 0.000000 3200.000000
9 42.02159489081863 42.61649760198488 1.657504247312569 6.648796319111582 1.657504247312569 6.648796319111582 3 SUSCEPTIBLE 1.590854 3200.000000
1 42.03890721998871 42.77643190805868 5.436165326171029 6.6087975832066395 5.436165326171029 6.6087975832066395 3 SUSCEPTIBLE 0.000000 3200.000000
6 42.08120710506867 42.638266495903274 3.378295954846795 3.2418473452059233 3.378295954846795 3.2418473452059233 3 SUSCEPTIBLE 2.495176 3200.000000
3 42.15691249637235 42.63266134500883 5.402069162527985 3.3303481460298165 5.402069162527985 3.3303481460298165 3 SUSCEPTIBLE 0.000000 3200.000000
8 42.21991438199076 42.81064400106371 3.482090598398491 6.677596469638804 3.482090598398491 6.677596469638804 3 SUSCEPTIBLE 1.727988 3200.000000
10 42.27267481466499 42.83119590262327 1.4173767863524618 4.9147374796293075 1.4173767863524618 4.9147374796293075 3 SUSCEPTIBLE 1.323287 3200.000000
7 42.33062607814651 42.884312324639296 3.4437152462609935 4.96349504662886 3.4437152462609935 4.96349504662886 3 SUSCEPTIBLE 1.937630 3200.000000
2 42.37315173579597 42.79894686335897 5.446447413261191 5.007209681790078 5.446447413261191 5.007209681790078 3 SUSCEPTIBLE 0.000000 3200.000000
5 42.47092243994239 43.01697282683795 3.5994621047904234 1.4806462382782488 3.5994621047904234 1.4806462382782488 3 INFECTIOUS 0.000000 3200.000000
4 42.472949956975924 42.95516662301905 5.373004544015319 1.5841626982871801 5.373004544015319 1.5841626982871801 3 SUSCEPTIBLE 0.000000 3200.000000
9 42.61649760198488 43.21140031315113 1.657504247312569 6.648796319111582 1.657504247312569 6.648796319111582 3 SUSCEPTIBLE 1.646523 3200.000000
3 42.63266134500883 43.108410193645305 5.402069162527985 3.3303481460298165 5.402069162527985 3.3303481460298165 3 SUSCEPTIBLE 0.000000 3200.000000
6 42.638266495903274 43.195325886737876 3.378295954846795 3.2418473452059233 3.378295954846795 3.2418473452059233 3 SUSCEPTIBLE 2.495176 3200.000000
1 42.77643190805868 43.51395659612866 5.436165326171029 6.6087975832066395 5.436165326171029 6.6087975832066395 3 SUSCEPTIBLE 0.000000 3200.000000
2 42.79894686335897 43.22474199092197 5.446447413261191 5.007209681790078 5.446447413261191 5.007209681790078 3 SUSCEPTIBLE 0.000000 3200.000000
8 42.81064400106371 43.40137362013665 3.482090598398491 6.677596469638804 3.482090598398491 6.677596469638804 3 SUSCEPTIBLE 1.727988 3200.000000
10 42.83119590262327 43.389716990581555 1.4173767863524618 4.9147374796293075 1.4173767863524618 4.9147374796293075 3 SUSCEPTIBLE 1.323287 3200.000000
7 42.884312324639296 43.437998571132084 3.4437152462609935 4.96349504662886 3.4437152462609935 4.96349504662886 3 SUSCEPTIBLE 2.048942 3200.000000
4 42.95516662301905 43.43738328906218 5.373004544015319 1.5841626982871801 5.373004544015319 1.5841626982871801 3 SUSCEPTIBLE 0.000000 3200.000000
5 43.01697282683795 43.56302321373351 3.5994621047904234 1.4806462382782488 3.5994621047904234 1.4806462382782488 3 INFECTIOUS 0.000000 3200.000000
3 43.108410193645305 43.58415904228178 5.402069162527985 3.3303481460298165 5.402069162527985 3.3303481460298165 3 SUSCEPTIBLE 0.000000 3200.000000
6 43.195325886737876 43.75238527757248 3.378295954846795 3.2418473452059233 3.378295954846795 3.2418473452059233 3 SUSCEPTIBLE 2.495176 3200.000000
9 43.21140031315113 43.80630302431738 1.657504247312569 6.648796319111582 1.657504247312569 6.648796319111582 3 SUSCEPTIBLE 1.757784 3200.000000
2 43.22474199092197 43.65053711848497 5.446447413261191 5.007209681790078 5.446447413261191 5.007209681790078 3 SUSCEPTIBLE 0.000000 3200.000000
10 43.389716990581555 43.94823807853984 1.4173767863524618 4.9147374796293075 1.4173767863524618 4.9147374796293075 3 SUSCEPTIBLE 1.323287 3200.000000
8 43.40137362013665 43.9921032392096 3.482090598398491 6.677596469638804 3.482090598398491 6.677596469638804 3 SUSCEPTIBLE 1.727988 3200.000000
4 43.43738328906218 43.91959995510531 5.373004544015319 1.5841626982871801 5.373004544015319 1.5841626982871801 3 SUSCEPTIBLE 0.000000 3200.000000
7 43.437998571132084 43.99168481762487 3.4437152462609935 4.96349504662886 3.4437152462609935 4.96349504662886 3 SUSCEPTIBLE 2.104560 3200.000000
1 43.51395659612866 44.25148128419863 5.436165326171029 6.6087975832066395 5.436165326171029 6.6087975832066395 3 SUSCEPTIBLE 0.000000 3200.000000
5 43.56302321373351 44.10907360062907 3.5994621047904234 1.4806462382782488 3.5994621047904234 1.4806462382782488 3 INFECTIOUS 0.000000 3200.000000
3 43.58415904228178 44.05990789091826 5.402069162527985 3.3303481460298165 5.402069162527985 3.3303481460298165 3 SUSCEPTIBLE 0.000000 3200.000000
2 43.65053711848497 44.07633224604797 5.446447413261191 5.007209681790078 5.446447413261191 5.007209681790078 3 SUSCEPTIBLE 0.000000 3200.000000
6 43.75238527757248 44.30944466840708 3.378295954846795 3.2418473452059233 3.378295954846795 3.2418473452059233 3 SUSCEPTIBLE 2.562041 3200.000000
9 43.80630302431738 44.40120573548363 1.657504247312569 6.648796319111582 1.657504247312569 6.648796319111582 3 SUSCEPTIBLE 1.813376 3200.000000
4 43.91959995510531 44.40181662114844 5.373004544015319 1.5841626982871801 5.373004544015319 1.5841626982871801 3 SUSCEPTIBLE 0.000000 3200.000000
10 43.94823807853984 44.50675916649812 1.4173767863524618 4.9147374796293075 1.4173767863524618 4.9147374796293075 3 SUSCEPTIBLE 1.323287 3200.000000
7 43.99168481762487 44.54537106411766 3.4437152462609935 4.96349504662886 3.4437152462609935 4.96349504662886 3 SUSCEPTIBLE 2.104560 3200.000000
8 43.9921032392096 44.58283285828254 3.482090598398491 6.677596469638804 3.482090598398491 6.677596469638804 3 SUSCEPTIBLE 1.783580 3200.000000
3 44.05990789091826 44.53565673955474 5.402069162527985 3.3303481460298165 5.402069162527985 3.3303481460298165 3 SUSCEPTIBLE 0.000000 3200.000000
2 44.07633224604797 44.50212737361097 5.446447413261191 5.007209681790078 5.446447413261191 5.007209681790078 3 SUSCEPTIBLE 0.000000 3200.000000
5 44.10907360062907 44.655123987524625 3.5994621047904234 1.4806462382782488 3.5994621047904234 1.4806462382782488 3 INFECTIOUS 0.000000 3200.000000
1 44.25148128419863 44.98900597226861 5.436165326171029 6.6087975832066395 5.436165326171029 6.6087975832066395 3 SUSCEPTIBLE 0.000000 3200.000000
6 44.30944466840708 44.866504059241684 3.378295954846795 3.2418473452059233 3.378295954846795 3.2418473452059233 3 SUSCEPTIBLE 2.628876 3200.000000
9 44.40120573548363 44.99610844664988 1.657504247312569 6.648796319111582 1.657504247312569 6.648796319111582 3 SUSCEPTIBLE 1.813376 3200.000000
4 44.40181662114844 44.88403328719157 5.373004544015319 1.5841626982871801 5.373004544015319 1.5841626982871801 3 SUSCEPTIBLE 0.000000 3200.000000
2 44.50212737361097 44.92792250117397 5.446447413261191 5.007209681790078 5.446447413261191 5.007209681790078 3 SUSCEPTIBLE 0.000000 3200.000000
10 44.50675916649812 45.065280254456404 1.4173767863524618 4.9147374796293075 1.4173767863524618 4.9147374796293075 3 SUSCEPTIBLE 1.430139 3200.000000
3 44.53565673955474 45.01140558819122 5.402069162527985 3.3303481460298165 5.402069162527985 3.3303481460298165 3 SUSCEPTIBLE 0.000000 3200.000000
7 44.54537106411766 45.09905731061045 3.4437152462609935 4.96349504662886 3.4437152462609935 4.96349504662886 3 SUSCEPTIBLE 2.104560 3200.000000
8 44.58283285828254 45.17356247735549 3.482090598398491 6.677596469638804 3.482090598398491 6.677596469638804 3 SUSCEPTIBLE 1.894687 3200.000000
5 44.655123987524625 45.201174374420184 3.5994621047904234 1.4806462382782488 3.5994621047904234 1.4806462382782488 3 INFECTIOUS 0.000000 3200.000000
6 44.866504059241684 45.42356345007629 3.378295954846795 3.2418473452059233 3.378295954846795 3.2418473452059233 3 SUSCEPTIBLE 2.762453 3200.000000
4 44.88403328719157 45.3662499532347 5.373004544015319 1.5841626982871801 5.373004544015319 1.5841626982871801 3 SUSCEPTIBLE 0.000000 3200.000000
2 44.92792250117397 45.353717628736966 5.446447413261191 5.007209681790078 5.446447413261191 5.007209681790078 3 SUSCEPTIBLE 0.000000 3200.000000
1 44.98900597226861 45.72653066033858 5.436165326171029 6.6087975832066395 5.436165326171029 6.6087975832066395 3 SUSCEPTIBLE 0.000000 3200.000000
9 44.99610844664988 45.591011157816126 1.657504247312569 6.648796319111582 1.657504247312569 6.648796319111582 3 SUSCEPTIBLE 1.813376 3200.000000
3 45.01140558819122 45.487154436827694 5.402069162527985 3.3303481460298165 5.402069162527985 3.3303481460298165 3 SUSCEPTIBLE 0.000000 3200.000000
10 45.065280254456404 45.62380134241469 1.4173767863524618 4.9147374796293075 1.4173767863524618 4.9147374796293075 3 SUSCEPTIBLE 1.483528 3200.000000
7 45.09905731061045 45.652743557103236 3.4437152462609935 4.96349504662886 3.4437152462609935 4.96349504662886 3 SUSCEPTIBLE 2.104560 3200.000000
8 45.17356247735549 45.764292096428434 3.482090598398491 6.677596469638804 3.482090598398491 6.677596469638804 3 SUSCEPTIBLE 1.950201 3200.000000
5 45.201174374420184 45.74722476131574 3.5994621047904234 1.4806462382782488 3.5994621047904234 1.4806462382782488 3 INFECTIOUS 0.000000 3200.000000
2 45.353717628736966 45.779512756299965 5.446447413261191 5.007209681790078 5.446447413261191 5.007209681790078 3 SUSCEPTIBLE 0.000000 3200.000000
4 45.3662499532347 45.84846661927783 5.373004544015319 1.5841626982871801 5.373004544015319 1.5841626982871801 3 SUSCEPTIBLE 0.000000 3200.000000
6 45.42356345007629 45.98062284091089 3.378295954846795 3.2418473452059233 3.3925637330993372 3.138564856091409 3 SUSCEPTIBLE 2.829196 3200.000000
3 45.487154436827694 45.96290328546417 5.402069162527985 3.3303481460298165 5.402069162527985 3.3303481460298165 3 SUSCEPTIBLE 0.000000 3200.000000
9 45.591011157816126 46.185913868982375 1.657504247312569 6.648796319111582 1.657504247312569 6.648796319111582 3 SUSCEPTIBLE 1.813376 3200.000000
10 45.62380134241469 46.18232243037297 1.4173767863524618 4.9147374796293075 1.4173767863524618 4.9147374796293075 3 SUSCEPTIBLE 1.590232 3200.000000
7 45.652743557103236 46.20642980359602 3.4437152462609935 4.96349504662886 3.4437152462609935 4.96349504662886 3 SUSCEPTIBLE 2.160023 3200.000000
1 45.72653066033858 46.46405534840856 5.436165326171029 6.6087975832066395 5.436165326171029 6.6087975832066395 3 SUSCEPTIBLE 0.000000 3200.000000
5 45.74722476131574 46.2932751482113 3.5994621047904234 1.4806462382782488 3.5994621047904234 1.4806462382782488 3 INFECTIOUS 0.000000 3200.000000
8 45.764292096428434 46.35502171550138 3.482090598398491 6.677596469638804 3.482090598398491 6.677596469638804 3 SUSCEPTIBLE 2.005691 3200.000000
2 45.779512756299965 46.205307883862965 5.446447413261191 5.007209681790078 5.446447413261191 5.007209681790078 3 SUSCEPTIBLE 0.000000 3200.000000
4 45.84846661927783 46.33068328532096 5.373004544015319 1.5841626982871801 5.373004544015319 1.5841626982871801 3 SUSCEPTIBLE 0.000000 3200.000000
3 45.96290328546417 46.43865213410065 5.402069162527985 3.3303481460298165 5.402069162527985 3.3303481460298165 3 SUSCEPTIBLE 0.000000 3200.000000
6 45.98062284091089 46.53768223174549 3.3925637330993372 3.138564856091409 3.3925637330993372 3.138564856091409 3 SUSCEPTIBLE 2.829196 3200.000000
10 46.18232243037297 46.74084351833125 1.4173767863524618 4.9147374796293075 1.4173767863524618 4.9147374796293075 3 SUSCEPTIBLE 1.590232 3200.000000
9 46.185913868982375 46.780816580148624 1.657504247312569 6.648796319111582 1.657504247312569 6.648796319111582 3 SUSCEPTIBLE 1.868814 3200.000000
2 46.205307883862965 46.631103011425964 5.446447413261191 5.007209681790078 5.446447413261191 5.007209681790078 3 SUSCEPTIBLE 0.000000 3200.000000
7 46.20642980359602 46.76011605008881 3.4437152462609935 4.96349504662886 3.4437152462609935 4.96349504662886 3 SUSCEPTIBLE 2.215461 3200.000000
5 46.2932751482113 46.83932553510686 3.5994621047904234 1.4806462382782488 3.5994621047904234 1.4806462382782488 3 INFECTIOUS 0.000000 3200.000000
4 46.33068328532096 46.81289995136409 5.373004544015319 1.5841626982871801 5.373004544015319 1.5841626982871801 3 SUSCEPTIBLE 0.000000 3200.000000
8 46.35502171550138 46.945751334574325 3.482090598398491 6.677596469638804 3.482090598398491 6.677596469638804 3 SUSCEPTIBLE 2.005691 3200.000000
3 46.43865213410065 46.91440098273713 5.402069162527985 3.3303481460298165 5.402069162527985 3.3303481460298165 3 SUSCEPTIBLE 0.000000 3200.000000
1 46.46405534840856 47.20158003647853 5.436165326171029 6.6087975832066395 5.436165326171029 6.6087975832066395 3 SUSCEPTIBLE 0.000000 3200.000000
6 46.53768223174549 47.094741622580095 3.3925637330993372 3.138564856091409 3.3925637330993372 3.138564856091409 3 SUSCEPTIBLE 2.829196 3200.000000
2 46.631103011425964 47.05689813898896 5.446447413261191 5.007209681790078 5.446447413261191 5.007209681790078 3 SUSCEPTIBLE 0.000000 3200.000000
10 46.74084351833125 47.29936460628954 1.4173767863524618 4.9147374796293075 1.4173767863524618 4.9147374796293075 3 SUSCEPTIBLE 1.590232 3200.000000
7 46.76011605008881 47.3138022965816 3.4437152462609935 4.96349504662886 3.4437152462609935 4.96349504662886 3 SUSCEPTIBLE 2.270873 3200.000000
9 46.780816580148624 47.37571929131487 1.657504247312569 6.648796319111582 1.657504247312569 6.648796319111582 3 SUSCEPTIBLE 1.924226 3200.000000
4 46.81289995136409 47.29511661740722 5.373004544015319 1.5841626982871801 5.373004544015319 1.5841626982871801 3 SUSCEPTIBLE 0.000000 3200.000000
5 46.83932553510686 47.38537592200242 3.5994621047904234 1.4806462382782488 3.5994621047904234 1.4806462382782488 3 INFECTIOUS 0.000000 3200.000000
3 46.91440098273713 47.390149831373606 5.402069162527985 3.3303481460298165 5.402069162527985 3.3303481460298165 3 SUSCEPTIBLE 0.000000 3200.000000
8 46.945751334574325 47.53648095364727 3.482090598398491 6.677596469638804 3.482090598398491 6.677596469638804 3 SUSCEPTIBLE 2.005691 3200.000000
2 47.05689813898896 47.48269326655196 5.446447413261191 5.007209681790078 5.446447413261191 5.007209681790078 3 SUSCEPTIBLE 0.000000 3200.000000
6 47.094741622580095 47.6518010134147 3.3925637330993372 3.138564856091409 3.3925637330993372 3.138564856091409 3 SUSCEPTIBLE 2.829196 3200.000000
1 47.20158003647853 47.93910472454851 5.436165326171029 6.6087975832066395 5.436165326171029 6.6087975832066395 3 SUSCEPTIBLE 0.000000 3200.000000
4 47.29511661740722 47.777333283450346 5.373004544015319 1.5841626982871801 5.373004544015319 1.5841626982871801 3 SUSCEPTIBLE 0.000000 3200.000000
10 47.29936460628954 47.85788569424782 1.4173767863524618 4.9147374796293075 1.4173767863524618 4.9147374796293075 3 SUSCEPTIBLE 1.590232 3200.000000
7 47.3138022965816 47.86748854307439 3.4437152462609935 4.96349504662886 3.4437152462609935 4.96349504662886 3 SUSCEPTIBLE 2.381621 3200.000000
9 47.37571929131487 47.97062200248112 1.657504247312569 6.648796319111582 1.657504247312569 6.648796319111582 3 SUSCEPTIBLE 2.034974 3200.000000
5 47.38537592200242 47.931426308897976 3.5994621047904234 1.4806462382782488 3.5994621047904234 1.4806462382782488 3 INFECTIOUS 0.000000 3200.000000
3 47.390149831373606 47.86589868001008 5.402069162527985 3.3303481460298165 5.402069162527985 3.3303481460298165 3 SUSCEPTIBLE 0.000000 3200.000000
2 47.48269326655196 47.90848839411496 5.446447413261191 5.007209681790078 5.446447413261191 5.007209681790078 3 SUSCEPTIBLE 0.000000 3200.000000
8 47.53648095364727 48.127210572720216 3.482090598398491 6.677596469638804 3.482090598398491 6.677596469638804 3 SUSCEPTIBLE 2.005691 3200.000000
6 47.6518010134147 48.2088604042493 3.3925637330993372 3.138564856091409 3.3925637330993372 3.138564856091409 3 SUSCEPTIBLE 2.895671 3200.000000
4 47.777333283450346 48.259549949493476 5.373004544015319 1.5841626982871801 5.373004544015319 1.5841626982871801 3 SUSCEPTIBLE 0.000000 3200.000000
10 47.85788569424782 48.4164067822061 1.4173767863524618 4.9147374796293075 1.4173767863524618 4.9147374796293075 3 SUSCEPTIBLE 1.590232 3200.000000
3 47.86589868001008 48.34164752864656 5.402069162527985 3.3303481460298165 5.402069162527985 3.3303481460298165 3 SUSCEPTIBLE 0.000000 3200.000000
7 47.86748854307439 48.421174789567175 3.4437152462609935 4.96349504662886 3.4437152462609935 4.96349504662886 3 SUSCEPTIBLE 2.381621 3200.000000
2 47.90848839411496 48.33428352167796 5.446447413261191 5.007209681790078 5.446447413261191 5.007209681790078 3 SUSCEPTIBLE 0.000000 3200.000000
5 47.931426308897976 48.477476695793534 3.5994621047904234 1.4806462382782488 3.5994621047904234 1.4806462382782488 3 INFECTIOUS 0.000000 3200.000000
1 47.93910472454851 48.67662941261848 5.436165326171029 6.6087975832066395 5.436165326171029 6.6087975832066395 3 SUSCEPTIBLE 0.000000 3200.000000
9 47.97062200248112 48.56552471364737 1.657504247312569 6.648796319111582 1.657504247312569 6.648796319111582 3 SUSCEPTIBLE 2.090310 3200.000000
8 48.127210572720216 48.71794019179316 3.482090598398491 6.677596469638804 3.482090598398491 6.677596469638804 3 SUSCEPTIBLE 2.116336 3200.000000
6 48.2088604042493 48.7659197950839 3.3925637330993372 3.138564856091409 3.3925637330993372 3.138564856091409 3 SUSCEPTIBLE 2.962116 3200.000000
4 48.259549949493476 48.741766615536605 5.373004544015319 1.5841626982871801 5.373004544015319 1.5841626982871801 3 SUSCEPTIBLE 0.000000 3200.000000
2 48.33428352167796 48.76007864924096 5.446447413261191 5.007209681790078 5.446447413261191 5.007209681790078 3 SUSCEPTIBLE 0.000000 3200.000000
3 48.34164752864656 48.81739637728304 5.402069162527985 3.3303481460298165 5.402069162527985 3.3303481460298165 3 SUSCEPTIBLE 0.000000 3200.000000
10 48.4164067822061 48.974927870164386 1.4173767863524618 4.9147374796293075 1.4173767863524618 4.9147374796293075 3 SUSCEPTIBLE 1.696591 3200.000000
7 48.421174789567175 48.97486103605996 3.4437152462609935 4.96349504662886 3.4437152462609935 4.96349504662886 3 SUSCEPTIBLE 2.381621 3200.000000
5 48.477476695793534 49.02352708268909 3.5994621047904234 1.4806462382782488 3.5994621047904234 1.4806462382782488 3 INFECTIOUS 0.000000 3200.000000
9 48.56552471364737 49.16042742481362 1.657504247312569 6.648796319111582 1.657504247312569 6.648796319111582 3 SUSCEPTIBLE 2.090310 3200.000000
1 48.67662941261848 49.41415410068846 5.436165326171029 6.6087975832066395 5.436165326171029 6.6087975832066395 3 SUSCEPTIBLE 0.000000 3200.000000
8 48.71794019179316 49.30866981086611 3.482090598398491 6.677596469638804 3.482090598398491 6.677596469638804 3 SUSCEPTIBLE 2.171621 3200.000000
4 48.741766615536605 49.223983281579734 5.373004544015319 1.5841626982871801 5.373004544015319 1.5841626982871801 3 SUSCEPTIBLE 0.000000 3200.000000
2 48.76007864924096 49.18587377680396 5.446447413261191 5.007209681790078 5.446447413261191 5.007209681790078 3 SUSCEPTIBLE 0.000000 3200.000000
6 48.7659197950839 49.322979185918506 3.3925637330993372 3.138564856091409 3.3925637330993372 3.138564856091409 3 SUSCEPTIBLE 3.028531 3200.000000
3 48.81739637728304 49.29314522591952 5.402069162527985 3.3303481460298165 5.402069162527985 3.3303481460298165 3 SUSCEPTIBLE 0.000000 3200.000000
7 48.97486103605996 49.52854728255275 3.4437152462609935 4.96349504662886 3.3938586265036115 4.862399049407538 3 SUSCEPTIBLE 2.381621 3200.000000
10 48.974927870164386 49.53344895812267 1.4173767863524618 4.9147374796293075 1.4173767863524618 4.9147374796293075 3 SUSCEPTIBLE 1.749734 3200.000000
5 49.02352708268909 49.56957746958465 3.5994621047904234 1.4806462382782488 3.5994621047904234 1.4806462382782488 3 INFECTIOUS 0.000000 3200.000000
9 49.16042742481362 49.75533013597987 1.657504247312569 6.648796319111582 1.657504247312569 6.648796319111582 3 SUSCEPTIBLE 2.090310 3200.000000
2 49.18587377680396 49.61166890436696 5.446447413261191 5.007209681790078 5.446447413261191 5.007209681790078 3 SUSCEPTIBLE 0.000000 3200.000000
4 49.223983281579734 49.70619994762286 5.373004544015319 1.5841626982871801 5.373004544015319 1.5841626982871801 3 SUSCEPTIBLE 0.000000 3200.000000
3 49.29314522591952 49.768894074555995 5.402069162527985 3.3303481460298165 5.402069162527985 3.3303481460298165 3 SUSCEPTIBLE 0.000000 3200.000000
8 49.30866981086611 49.89939942993905 3.482090598398491 6.677596469638804 3.482090598398491 6.677596469638804 3 SUSCEPTIBLE 2.282045 3200.000000
6 49.322979185918506 49.88003857675311 3.3925637330993372 3.138564856091409 3.3925637330993372 3.138564856091409 3 SUSCEPTIBLE 3.161267 3200.000000
1 49.41415410068846 50.15167878875843 5.436165326171029 6.6087975832066395 5.436165326171029 6.6087975832066395 3 SUSCEPTIBLE 0.000000 3200.000000
7 49.52854728255275 50.08223352904554 3.3938586265036115 4.862399049407538 3.3938586265036115 4.862399049407538 3 SUSCEPTIBLE 2.381621 3200.000000
10 49.53344895812267 50.09197004608095 1.4173767863524618 4.9147374796293075 1.4173767863524618 4.9147374796293075 3 SUSCEPTIBLE 1.802852 3200.000000
5 49.56957746958465 50.11562785648021 3.5994621047904234 1.4806462382782488 3.572223429668382 1.383369728206866 3 INFECTIOUS 0.000000 3200.000000
2 49.61166890436696 50.03746403192996 5.446447413261191 5.007209681790078 5.446447413261191 5.007209681790078 3 SUSCEPTIBLE 0.000000 3200.000000
4 49.70619994762286 50.18841661366599 5.373004544015319 1.5841626982871801 5.373004544015319 1.5841626982871801 3 SUSCEPTIBLE 0.000000 3200.000000
9 49.75533013597987 50.35023284714612 1.657504247312569 6.648796319111582 1.657504247312569 6.648796319111582 3 SUSCEPTIBLE 2.090310 3200.000000
3 49.768894074555995 50.24464292319247 5.402069162527985 3.3303481460298165 5.402069162527985 3.3303481460298165 3 SUSCEPTIBLE 0.000000 3200.000000
6 49.88003857675311 50.43709796758771 3.3925637330993372 3.138564856091409 3.3925637330993372 3.138564856091409 3 SUSCEPTIBLE 3.161267 3200.000000
8 49.89939942993905 50.490129049012 3.482090598398491 6.677596469638804 3.482090598398491 6.677596469638804 3 SUSCEPTIBLE 2.282045 3200.000000
2 50.03746403192996 50.46325915949296 5.446447413261191 5.007209681790078 5.446447413261191 5.007209681790078 3 SUSCEPTIBLE 0.000000 3200.000000
7 50.08223352904554 50.635919775538326 3.3938586265036115 4.862399049407538 3.3938586265036115 4.862399049407538 3 SUSCEPTIBLE 2.491877 3200.000000
10 50.09197004608095 50.650491134039235 1.4173767863524618 4.9147374796293075 1.4173767863524618 4.9147374796293075 3 SUSCEPTIBLE 1.855946 3200.000000
5 50.11562785648021 50.66167824337577 3.572223429668382 1.383369728206866 3.572223429668382 1.383369728206866 3 INFECTIOUS 0.000000 3200.000000
1 50.15167878875843 50.889203476828406 5.436165326171029 6.6087975832066395 5.436165326171029 6.6087975832066395 3 SUSCEPTIBLE 0.000000 3200.000000
4 50.18841661366599 50.67063327970912 5.373004544015319 1.5841626982871801 5.373004544015319 1.5841626982871801 3 SUSCEPTIBLE 0.000000 3200.000000
3 50.24464292319247 50.72039177182895 5.402069162527985 3.3303481460298165 5.402069162527985 3.3303481460298165 3 SUSCEPTIBLE 0.000000 3200.000000
9 50.35023284714612 50.945135558312366 1.657504247312569 6.648796319111582 1.657504247312569 6.648796319111582 3 SUSCEPTIBLE 2.145425 3200.000000
6 50.43709796758771 50.994157358422314 3.3925637330993372 3.138564856091409 3.3925637330993372 3.138564856091409 3 SUSCEPTIBLE 3.161267 3200.000000
2 50.46325915949296 50.889054287055956 5.446447413261191 5.007209681790078 5.446447413261191 5.007209681790078 3 SUSCEPTIBLE 0.000000 3200.000000
8 50.490129049012 51.08085866808494 3.482090598398491 6.677596469638804 3.482090598398491 6.677596469638804 3 SUSCEPTIBLE 2.282045 3200.000000
7 50.635919775538326 51.189606022031114 3.3938586265036115 4.862399049407538 3.3938586265036115 4.862399049407538 3 SUSCEPTIBLE 2.546966 3200.000000
10 50.650491134039235 51.20901222199752 1.4173767863524618 4.9147374796293075 1.4173767863524618 4.9147374796293075 3 SUSCEPTIBLE 1.855946 3200.000000
5 50.66167824337577 51.207728630271326 3.572223429668382 1.383369728206866 3.572223429668382 1.383369728206866 3 INFECTIOUS 0.000000 3200.000000
4 50.67063327970912 51.15284994575225 5.373004544015319 1.5841626982871801 5.373004544015319 1.5841626982871801 3 SUSCEPTIBLE 0.000000 3200.000000
3 50.72039177182895 51.19614062046543 5.402069162527985 3.3303481460298165 5.402069162527985 3.3303481460298165 3 SUSCEPTIBLE 0.000000 3200.000000
2 50.889054287055956 51.314849414618955 5.446447413261191 5.007209681790078 5.446447413261191 5.007209681790078 3 SUSCEPTIBLE 0.000000 3200.000000
1 50.889203476828406 51.62672816489838 5.436165326171029 6.6087975832066395 5.436165326171029 6.6087975832066395 3 SUSCEPTIBLE 0.000000 3200.000000
9 50.945135558312366 51.540038269478615 1.657504247312569 6.648796319111582 1.657504247312569 6.648796319111582 3 SUSCEPTIBLE 2.255578 3200.000000
6 50.994157358422314 51.551216749256916 3.3925637330993372 3.138564856091409 3.3925637330993372 3.138564856091409 3 SUSCEPTIBLE 3.161267 3200.000000
8 51.08085866808494 51.67158828715789 3.482090598398491 6.677596469638804 3.482090598398491 6.677596469638804 3 SUSCEPTIBLE 2.282045 3200.000000
4 51.15284994575225 51.63506661179538 5.373004544015319 1.5841626982871801 5.373004544015319 1.5841626982871801 3 SUSCEPTIBLE 0.000000 3200.000000
7 51.189606022031114 51.7432922685239 3.3938586265036115 4.862399049407538 3.3938586265036115 4.862399049407538 3 SUSCEPTIBLE 2.602030 3200.000000
3 51.19614062046543 51.671889469101906 5.402069162527985 3.3303481460298165 5.402069162527985 3.3303481460298165 3 SUSCEPTIBLE 0.000000 3200.000000
5 51.207728630271326 51.753779017166885 3.572223429668382 1.383369728206866 3.572223429668382 1.383369728206866 3 INFECTIOUS 0.000000 3200.000000
10 51.20901222199752 51.7675333099558 1.4173767863524618 4.9147374796293075 1.4173767863524618 4.9147374796293075 3 SUSCEPTIBLE 1.855946 3200.000000
2 51.314849414618955 51.740644542181954 5.446447413261191 5.007209681790078 5.446447413261191 5.007209681790078 3 SUSCEPTIBLE 0.000000 3200.000000
9 51.540038269478615 52.13494098064486 1.657504247312569 6.648796319111582 1.657504247312569 6.648796319111582 3 SUSCEPTIBLE 2.310617 3200.000000
6 51.551216749256916 52.10827614009152 3.3925637330993372 3.138564856091409 3.3925637330993372 3.138564856091409 3 SUSCEPTIBLE 3.161267 3200.000000
1 51.62672816489838 52.364252852968356 5.436165326171029 6.6087975832066395 5.436165326171029 6.6087975832066395 3 SUSCEPTIBLE 0.000000 3200.000000
4 51.63506661179538 52.11728327783851 5.373004544015319 1.5841626982871801 5.373004544015319 1.5841626982871801 3 SUSCEPTIBLE 0.000000 3200.000000
8 51.67158828715789 52.262317906230834 3.482090598398491 6.677596469638804 3.482090598398491 6.677596469638804 3 SUSCEPTIBLE 2.337059 3200.000000
3 51.671889469101906 52.147638317738384 5.402069162527985 3.3303481460298165 5.402069162527985 3.3303481460298165 3 SUSCEPTIBLE 0.000000 3200.000000
2 51.740644542181954 52.16643966974495 5.446447413261191 5.007209681790078 5.446447413261191 5.007209681790078 3 SUSCEPTIBLE 0.000000 3200.000000
7 51.7432922685239 52.29697851501669 3.3938586265036115 4.862399049407538 3.3938586265036115 4.862399049407538 3 SUSCEPTIBLE 2.657069 3200.000000
5 51.753779017166885 52.29982940406244 3.572223429668382 1.383369728206866 3.572223429668382 1.383369728206866 3 INFECTIOUS 0.000000 3200.000000
10 51.7675333099558 52.326054397914085 1.4173767863524618 4.9147374796293075 1.4173767863524618 4.9147374796293075 3 SUSCEPTIBLE 1.855946 3200.000000
6 52.10827614009152 52.66533553092612 3.3925637330993372 3.138564856091409 3.3925637330993372 3.138564856091409 3 SUSCEPTIBLE 3.293254 3200.000000
4 52.11728327783851 52.59949994388164 5.373004544015319 1.5841626982871801 5.373004544015319 1.5841626982871801 3 SUSCEPTIBLE 0.000000 3200.000000
9 52.13494098064486 52.72984369181111 1.657504247312569 6.648796319111582 1.657504247312569 6.648796319111582 3 SUSCEPTIBLE 2.365630 3200.000000
3 52.147638317738384 52.62338716637486 5.402069162527985 3.3303481460298165 5.402069162527985 3.3303481460298165 3 SUSCEPTIBLE 0.000000 3200.000000
2 52.16643966974495 52.59223479730795 5.446447413261191 5.007209681790078 5.446447413261191 5.007209681790078 3 SUSCEPTIBLE 0.000000 3200.000000
8 52.262317906230834 52.85304752530378 3.482090598398491 6.677596469638804 3.482090598398491 6.677596469638804 3 SUSCEPTIBLE 2.392046 3200.000000
7 52.29697851501669 52.85066476150948 3.3938586265036115 4.862399049407538 3.3938586265036115 4.862399049407538 3 SUSCEPTIBLE 2.657069 3200.000000
5 52.29982940406244 52.845879790958 3.572223429668382 1.383369728206866 3.572223429668382 1.383369728206866 3 INFECTIOUS 0.000000 3200.000000
10 52.326054397914085 52.88457548587237 1.4173767863524618 4.9147374796293075 1.4173767863524618 4.9147374796293075 3 SUSCEPTIBLE 1.908892 3200.000000
1 52.364252852968356 53.10177754103833 5.436165326171029 6.6087975832066395 5.436165326171029 6.6087975832066395 3 SUSCEPTIBLE 0.000000 3200.000000
2 52.59223479730795 53.01802992487095 5.446447413261191 5.007209681790078 5.446447413261191 5.007209681790078 3 SUSCEPTIBLE 0.000000 3200.000000
4 52.59949994388164 53.08171660992477 5.373004544015319 1.5841626982871801 5.373004544015319 1.5841626982871801 3 SUSCEPTIBLE 0.000000 3200.000000
3 52.62338716637486 53.09913601501134 5.402069162527985 3.3303481460298165 5.402069162527985 3.3303481460298165 3 SUSCEPTIBLE 0.000000 3200.000000
6 52.66533553092612 53.222394921760724 3.3925637330993372 3.138564856091409 3.3925637330993372 3.138564856091409 3 SUSCEPTIBLE 3.359202 3200.000000
9 52.72984369181111 53.32474640297736 1.657504247312569 6.648796319111582 1.657504247312569 6.648796319111582 3 SUSCEPTIBLE 2.365630 3200.000000
5 52.845879790958 53.39193017785356 3.572223429668382 1.383369728206866 3.572223429668382 1.383369728206866 3 INFECTIOUS 0.000000 3200.000000
7 52.85066476150948 53.404351008002266 3.3938586265036115 4.862399049407538 3.3938586265036115 4.862399049407538 3 SUSCEPTIBLE 2.657069 3200.000000
8 52.85304752530378 53.443777144376725 3.482090598398491 6.677596469638804 3.482090598398491 6.677596469638804 3 SUSCEPTIBLE 2.501946 3200.000000
10 52.88457548587237 53.44309657383065 1.4173767863524618 4.9147374796293075 1.4173767863524618 4.9147374796293075 3 SUSCEPTIBLE 2.014712 3200.000000
2 53.01802992487095 53.44382505243395 5.446447413261191 5.007209681790078 5.446447413261191 5.007209681790078 3 SUSCEPTIBLE 0.000000 3200.000000
4 53.08171660992477 53.5639332759679 5.373004544015319 1.5841626982871801 5.373004544015319 1.5841626982871801 3 SUSCEPTIBLE 0.000000 3200.000000
3 53.09913601501134 53.57488486364782 5.402069162527985 3.3303481460298165 5.402069162527985 3.3303481460298165 3 SUSCEPTIBLE 0.000000 3200.000000
1 53.10177754103833 53.839302229108306 5.436165326171029 6.6087975832066395 5.436165326171029 6.6087975832066395 3 SUSCEPTIBLE 0.000000 3200.000000
6 53.222394921760724 53.77945431259533 3.3925637330993372 3.138564856091409 3.3925637330993372 3.138564856091409 3 SUSCEPTIBLE 3.491006 3200.000000
9 53.32474640297736 53.91964911414361 1.657504247312569 6.648796319111582 1.657504247312569 6.648796319111582 3 SUSCEPTIBLE 2.365630 3200.000000
5 53.39193017785356 53.93798056474912 3.572223429668382 1.383369728206866 3.572223429668382 1.383369728206866 3 INFECTIOUS 0.000000 3200.000000
7 53.404351008002266 53.95803725449505 3.3938586265036115 4.862399049407538 3.3938586265036115 4.862399049407538 3 SUSCEPTIBLE 2.657069 3200.000000
10 53.44309657383065 54.001617661788934 1.4173767863524618 4.9147374796293075 1.4173767863524618 4.9147374796293075 3 SUSCEPTIBLE 2.067586 3200.000000
8 53.443777144376725 54.03450676344967 3.482090598398491 6.677596469638804 3.482090598398491 6.677596469638804 3 SUSCEPTIBLE 2.556857 3200.000000
2 53.44382505243395 53.86962017999695 5.446447413261191 5.007209681790078 5.446447413261191 5.007209681790078 3 SUSCEPTIBLE 0.000000 3200.000000
4 53.5639332759679 54.04614994201103 5.373004544015319 1.5841626982871801 5.373004544015319 1.5841626982871801 3 SUSCEPTIBLE 0.000000 3200.000000
3 53.57488486364782 54.050633712284295 5.402069162527985 3.3303481460298165 5.402069162527985 3.3303481460298165 3 SUSCEPTIBLE 0.000000 3200.000000
6 53.77945431259533 54.33651370342993 3.3925637330993372 3.138564856091409 3.3925637330993372 3.138564856091409 3 SUSCEPTIBLE 3.491006 3200.000000
1 53.839302229108306 54.57682691717828 5.436165326171029 6.6087975832066395 5.436165326171029 6.6087975832066395 3 SUSCEPTIBLE 0.000000 3200.000000
2 53.86962017999695 54.29541530755995 5.446447413261191 5.007209681790078 5.446447413261191 5.007209681790078 3 SUSCEPTIBLE 0.000000 3200.000000
9 53.91964911414361 54.51455182530986 1.657504247312569 6.648796319111582 1.657504247312569 6.648796319111582 3 SUSCEPTIBLE 2.365630 3200.000000
5 53.93798056474912 54.48403095164468 3.572223429668382 1.383369728206866 3.572223429668382 1.383369728206866 3 INFECTIOUS 0.000000 3200.000000
7 53.95803725449505 54.51172350098784 3.3938586265036115 4.862399049407538 3.3938586265036115 4.862399049407538 3 SUSCEPTIBLE 2.711955 3200.000000
10 54.001617661788934 54.56013874974722 1.4173767863524618 4.9147374796293075 1.4173767863524618 4.9147374796293075 3 SUSCEPTIBLE 2.120434 3200.000000
8 54.03450676344967 54.625236382522615 3.482090598398491 6.677596469638804 3.482090598398491 6.677596469638804 3 SUSCEPTIBLE 2.556857 3200.000000
4 54.04614994201103 54.52836660805416 5.373004544015319 1.5841626982871801 5.373004544015319 1.5841626982871801 3 SUSCEPTIBLE 0.000000 3200.000000
3 54.050633712284295 54.52638256092077 5.402069162527985 3.3303481460298165 5.402069162527985 3.3303481460298165 3 SUSCEPTIBLE 0.000000 3200.000000
2 54.29541530755995 54.72121043512295 5.446447413261191 5.007209681790078 5.446447413261191 5.007209681790078 3 SUSCEPTIBLE 0.000000 3200.000000
6 54.33651370342993 54.89357309426453 3.3925637330993372 3.138564856091409 3.3925637330993372 3.138564856091409 3 SUSCEPTIBLE 3.491006 3200.000000
5 54.48403095164468 55.030081338540235 3.572223429668382 1.383369728206866 3.572223429668382 1.383369728206866 3 INFECTIOUS 0.000000 3200.000000
7 54.51172350098784 55.06540974748063 3.3938586265036115 4.862399049407538 3.3938586265036115 4.862399049407538 3 SUSCEPTIBLE 2.821651 3200.000000
9 54.51455182530986 55.10945453647611 1.657504247312569 6.648796319111582 1.657504247312569 6.648796319111582 3 SUSCEPTIBLE 2.475326 3200.000000
3 54.52638256092077 55.00213140955725 5.402069162527985 3.3303481460298165 5.402069162527985 3.3303481460298165 3 SUSCEPTIBLE 0.000000 3200.000000
4 54.52836660805416 55.010583274097286 5.373004544015319 1.5841626982871801 5.373004544015319 1.5841626982871801 3 SUSCEPTIBLE 0.000000 3200.000000
10 54.56013874974722 55.1186598377055 1.4173767863524618 4.9147374796293075 1.4173767863524618 4.9147374796293075 3 SUSCEPTIBLE 2.120434 3200.000000
1 54.57682691717828 55.314351605248255 5.436165326171029 6.6087975832066395 5.436165326171029 6.6087975832066395 3 SUSCEPTIBLE 0.000000 3200.000000
8 54.625236382522615 55.21596600159556 3.482090598398491 6.677596469638804 3.482090598398491 6.677596469638804 3 SUSCEPTIBLE 2.556857 3200.000000
2 54.72121043512295 55.14700556268595 5.446447413261191 5.007209681790078 5.446447413261191 5.007209681790078 3 SUSCEPTIBLE 0.000000 3200.000000
6 54.89357309426453 55.450632485099135 3.3925637330993372 3.138564856091409 3.3925637330993372 3.138564856091409 3 SUSCEPTIBLE 3.491006 3200.000000
3 55.00213140955725 55.47788025819373 5.402069162527985 3.3303481460298165 5.402069162527985 3.3303481460298165 3 SUSCEPTIBLE 0.000000 3200.000000
4 55.010583274097286 55.492799940140415 5.373004544015319 1.5841626982871801 5.373004544015319 1.5841626982871801 3 SUSCEPTIBLE 0.000000 3200.000000
5 55.030081338540235 55.57613172543579 3.572223429668382 1.383369728206866 3.572223429668382 1.383369728206866 3 INFECTIOUS 0.000000 3200.000000
7 55.06540974748063 55.61909599397342 3.3938586265036115 4.862399049407538 3.3938586265036115 4.862399049407538 3 SUSCEPTIBLE 2.876462 3200.000000
9 55.10945453647611 55.704357247642356 1.657504247312569 6.648796319111582 1.657504247312569 6.648796319111582 3 SUSCEPTIBLE 2.530136 3200.000000
10 55.1186598377055 55.677180925663784 1.4173767863524618 4.9147374796293075 1.4173767863524618 4.9147374796293075 3 SUSCEPTIBLE 2.120434 3200.000000
2 55.14700556268595 55.57280069024895 5.446447413261191 5.007209681790078 5.446447413261191 5.007209681790078 3 SUSCEPTIBLE 0.000000 3200.000000
8 55.21596600159556 55.806695620668506 3.482090598398491 6.677596469638804 3.482090598398491 6.677596469638804 3 SUSCEPTIBLE 2.556857 3200.000000
1 55.314351605248255 56.05187629331823 5.436165326171029 6.6087975832066395 5.436165326171029 6.6087975832066395 3 SUSCEPTIBLE 0.000000 3200.000000
6 55.450632485099135 56.00769187593374 3.3925637330993372 3.138564856091409 3.4041775673879613 3.0349503739614017 3 SUSCEPTIBLE 3.491006 3200.000000
3 55.47788025819373 55.953629106830206 5.402069162527985 3.3303481460298165 5.402069162527985 3.3303481460298165 3 SUSCEPTIBLE 0.000000 3200.000000
4 55.492799940140415 55.975016606183544 5.373004544015319 1.5841626982871801 5.373004544015319 1.5841626982871801 3 SUSCEPTIBLE 0.000000 3200.000000
2 55.57280069024895 55.998595817811946 5.446447413261191 5.007209681790078 5.446447413261191 5.007209681790078 3 SUSCEPTIBLE 0.000000 3200.000000
5 55.57613172543579 56.12218211233135 3.572223429668382 1.383369728206866 3.572223429668382 1.383369728206866 3 INFECTIOUS 0.000000 3200.000000
7 55.61909599397342 56.172782240466205 3.3938586265036115 4.862399049407538 3.3938586265036115 4.862399049407538 3 SUSCEPTIBLE 2.931246 3200.000000
10 55.677180925663784 56.23570201362207 1.4173767863524618 4.9147374796293075 1.4173767863524618 4.9147374796293075 3 SUSCEPTIBLE 2.120434 3200.000000
9 55.704357247642356 56.299259958808605 1.657504247312569 6.648796319111582 1.657504247312569 6.648796319111582 3 SUSCEPTIBLE 2.639681 3200.000000
8 55.806695620668506 56.39742523974145 3.482090598398491 6.677596469638804 3.482090598398491 6.677596469638804 3 SUSCEPTIBLE 2.611617 3200.000000
3 55.953629106830206 56.429377955466684 5.402069162527985 3.3303481460298165 5.402069162527985 3.3303481460298165 3 SUSCEPTIBLE 0.000000 3200.000000
4 55.975016606183544 56.457233272226674 5.373004544015319 1.5841626982871801 5.373004544015319 1.5841626982871801 3 SUSCEPTIBLE 0.000000 3200.000000
2 55.998595817811946 56.424390945374945 5.446447413261191 5.007209681790078 5.446447413261191 5.007209681790078 3 SUSCEPTIBLE 0.000000 3200.000000
6 56.00769187593374 56.56475126676834 3.4041775673879613 3.0349503739614017 3.4041775673879613 3.0349503739614017 3 SUSCEPTIBLE 3.622143 3200.000000
1 56.05187629331823 56.789400981388205 5.436165326171029 6.6087975832066395 5.436165326171029 6.6087975832066395 3 SUSCEPTIBLE 0.000000 3200.000000
5 56.12218211233135 56.66823249922691 3.572223429668382 1.383369728206866 3.572223429668382 1.383369728206866 3 INFECTIOUS 0.000000 3200.000000
7 56.172782240466205 56.72646848695899 3.3938586265036115 4.862399049407538 3.3938586265036115 4.862399049407538 3 SUSCEPTIBLE 2.931246 3200.000000
10 56.23570201362207 56.79422310158035 1.4173767863524618 4.9147374796293075 1.4173767863524618 4.9147374796293075 3 SUSCEPTIBLE 2.173137 3200.000000
9 56.299259958808605 56.894162669974854 1.657504247312569 6.648796319111582 1.657504247312569 6.648796319111582 3 SUSCEPTIBLE 2.639681 3200.000000
8 56.39742523974145 56.9881548588144 3.482090598398491 6.677596469638804 3.482090598398491 6.677596469638804 3 SUSCEPTIBLE 2.666351 3200.000000
2 56.424390945374945 56.850186072937944 5.446447413261191 5.007209681790078 5.446447413261191 5.007209681790078 3 SUSCEPTIBLE 0.000000 3200.000000
3 56.429377955466684 56.90512680410316 5.402069162527985 3.3303481460298165 5.402069162527985 3.3303481460298165 3 SUSCEPTIBLE 0.000000 3200.000000
4 56.457233272226674 56.9394499382698 5.373004544015319 1.5841626982871801 5.373004544015319 1.5841626982871801 3 SUSCEPTIBLE 0.000000 3200.000000
6 56.56475126676834 57.12181065760294 3.4041775673879613 3.0349503739614017 3.4041775673879613 3.0349503739614017 3 SUSCEPTIBLE 3.687626 3200.000000
5 56.66823249922691 57.21428288612247 3.572223429668382 1.383369728206866 3.572223429668382 1.383369728206866 3 INFECTIOUS 0.000000 3200.000000
7 56.72646848695899 57.28015473345178 3.3938586265036115 4.862399049407538 3.4184891159777195 4.745995661547896 3 SUSCEPTIBLE 2.931246 3200.000000
1 56.789400981388205 57.52692566945818 5.436165326171029 6.6087975832066395 5.436165326171029 6.6087975832066395 3 SUSCEPTIBLE 0.000000 3200.000000
10 56.79422310158035 57.35274418953863 1.4173767863524618 4.9147374796293075 1.4173767863524618 4.9147374796293075 3 SUSCEPTIBLE 2.225815 3200.000000
2 56.850186072937944 57.275981200500944 5.446447413261191 5.007209681790078 5.446447413261191 5.007209681790078 3 SUSCEPTIBLE 0.000000 3200.000000
9 56.894162669974854 57.4890653811411 1.657504247312569 6.648796319111582 1.657504247312569 6.648796319111582 3 SUSCEPTIBLE 2.639681 3200.000000
3 56.90512680410316 57.38087565273964 5.402069162527985 3.3303481460298165 5.402069162527985 3.3303481460298165 3 SUSCEPTIBLE 0.000000 3200.000000
4 56.9394499382698 57.42166660431293 5.373004544015319 1.5841626982871801 5.373004544015319 1.5841626982871801 3 SUSCEPTIBLE 0.000000 3200.000000
8 56.9881548588144 57.57888447788734 3.482090598398491 6.677596469638804 3.429642218859545 6.537405574816097 3 SUSCEPTIBLE 2.775673 3200.000000
6 57.12181065760294 57.678870048437545 3.4041775673879613 3.0349503739614017 3.4041775673879613 3.0349503739614017 3 SUSCEPTIBLE 3.753079 3200.000000
5 57.21428288612247 57.76033327301803 3.572223429668382 1.383369728206866 3.572223429668382 1.383369728206866 3 INFECTIOUS 0.000000 3200.000000
2 57.275981200500944 57.70177632806394 5.446447413261191 5.007209681790078 5.446447413261191 5.007209681790078 3 SUSCEPTIBLE 0.000000 3200.000000
7 57.28015473345178 57.83384097994457 3.4184891159777195 4.745995661547896 3.4184891159777195 4.745995661547896 3 SUSCEPTIBLE 2.931246 3200.000000
10 57.35274418953863 57.911265277496916 1.4173767863524618 4.9147374796293075 1.4173767863524618 4.9147374796293075 3 SUSCEPTIBLE 2.331099 3200.000000
3 57.38087565273964 57.85662450137612 5.402069162527985 3.3303481460298165 5.402069162527985 3.3303481460298165 3 SUSCEPTIBLE 0.000000 3200.000000
4 57.42166660431293 57.90388327035606 5.373004544015319 1.5841626982871801 5.373004544015319 1.5841626982871801 3 SUSCEPTIBLE 0.000000 3200.000000
9 57.4890653811411 58.08396809230735 1.657504247312569 6.648796319111582 1.657504247312569 6.648796319111582 3 SUSCEPTIBLE 2.639681 3200.000000
1 57.52692566945818 58.264450357528155 5.436165326171029 6.6087975832066395 5.436165326171029 6.6087975832066395 3 SUSCEPTIBLE 0.000000 3200.000000
8 57.57888447788734 58.16961409696029 3.429642218859545 6.537405574816097 3.429642218859545 6.537405574816097 3 SUSCEPTIBLE 2.830108 3200.000000
6 57.678870048437545 58.23592943927215 3.4041775673879613 3.0349503739614017 3.4041775673879613 3.0349503739614017 3 SUSCEPTIBLE 3.818501 3200.000000
2 57.70177632806394 58.12757145562694 5.446447413261191 5.007209681790078 5.446447413261191 5.007209681790078 3 SUSCEPTIBLE 0.000000 3200.000000
5 57.76033327301803 58.306383659913585 3.572223429668382 1.383369728206866 3.572223429668382 1.383369728206866 3 INFECTIOUS 0.000000 3200.000000
7 57.83384097994457 58.387527226437356 3.4184891159777195 4.745995661547896 3.4184891159777195 4.745995661547896 3 SUSCEPTIBLE 2.985656 3200.000000
3 57.85662450137612 58.332373350012595 5.402069162527985 3.3303481460298165 5.402069162527985 3.3303481460298165 3 SUSCEPTIBLE 0.000000 3200.000000
4 57.90388327035606 58.38609993639919 5.373004544015319 1.5841626982871801 5.373004544015319 1.5841626982871801 3 SUSCEPTIBLE 0.000000 3200.000000
10 57.911265277496916 58.4697863654552 1.4173767863524618 4.9147374796293075 1.4173767863524618 4.9147374796293075 3 SUSCEPTIBLE 2.383704 3200.000000
9 58.08396809230735 58.6788708034736 1.657504247312569 6.648796319111582 1.657504247312569 6.648796319111582 3 SUSCEPTIBLE 2.694066 3200.000000
2 58.12757145562694 58.55336658318994 5.446447413261191 5.007209681790078 5.446447413261191 5.007209681790078 3 SUSCEPTIBLE 0.000000 3200.000000
8 58.16961409696029 58.76034371603323 3.429642218859545 6.537405574816097 3.429642218859545 6.537405574816097 3 SUSCEPTIBLE 2.830108 3200.000000
6 58.23592943927215 58.79298883010675 3.4041775673879613 3.0349503739614017 3.4041775673879613 3.0349503739614017 3 SUSCEPTIBLE 3.818501 3200.000000
1 58.264450357528155 59.00197504559813 5.436165326171029 6.6087975832066395 5.436165326171029 6.6087975832066395 3 SUSCEPTIBLE 0.000000 3200.000000
5 58.306383659913585 58.852434046809144 3.572223429668382 1.383369728206866 3.572223429668382 1.383369728206866 3 INFECTIOUS 0.000000 3200.000000
3 58.332373350012595 58.80812219864907 5.402069162527985 3.3303481460298165 5.402069162527985 3.3303481460298165 3 SUSCEPTIBLE 0.000000 3200.000000
4 58.38609993639919 58.86831660244232 5.373004544015319 1.5841626982871801 5.373004544015319 1.5841626982871801 3 SUSCEPTIBLE 0.000000 3200.000000
7 58.387527226437356 58.941213472930144 3.4184891159777195 4.745995661547896 3.4184891159777195 4.745995661547896 3 SUSCEPTIBLE 3.040041 3200.000000
10 58.4697863654552 59.02830745341348 1.4173767863524618 4.9147374796293075 1.4173767863524618 4.9147374796293075 3 SUSCEPTIBLE 2.383704 3200.000000
2 58.55336658318994 58.97916171075294 5.446447413261191 5.007209681790078 5.446447413261191 5.007209681790078 3 SUSCEPTIBLE 0.000000 3200.000000
9 58.6788708034736 59.27377351463985 1.657504247312569 6.648796319111582 1.657504247312569 6.648796319111582 3 SUSCEPTIBLE 2.748425 3200.000000
8 58.76034371603323 59.35107333510618 3.429642218859545 6.537405574816097 3.429642218859545 6.537405574816097 3 SUSCEPTIBLE 2.830108 3200.000000
6 58.79298883010675 59.35004822094135 3.4041775673879613 3.0349503739614017 3.4041775673879613 3.0349503739614017 3 SUSCEPTIBLE 3.818501 3200.000000
3 58.80812219864907 59.28387104728555 5.402069162527985 3.3303481460298165 5.402069162527985 3.3303481460298165 3 SUSCEPTIBLE 0.000000 3200.000000
5 58.852434046809144 59.3984844337047 3.572223429668382 1.383369728206866 3.572223429668382 1.383369728206866 3 INFECTIOUS 0.000000 3200.000000
4 58.86831660244232 59.35053326848545 5.373004544015319 1.5841626982871801 5.373004544015319 1.5841626982871801 3 SUSCEPTIBLE 0.000000 3200.000000
7 58.941213472930144 59.49489971942293 3.4184891159777195 4.745995661547896 3.4184891159777195 4.745995661547896 3 SUSCEPTIBLE 3.148735 3200.000000
2 58.97916171075294 59.40495683831594 5.446447413261191 5.007209681790078 5.446447413261191 5.007209681790078 3 SUSCEPTIBLE 0.000000 3200.000000
1 59.00197504559813 59.739499733668104 5.436165326171029 6.6087975832066395 5.436165326171029 6.6087975832066395 3 SUSCEPTIBLE 0.000000 3200.000000
10 59.02830745341348 59.586828541371766 1.4173767863524618 4.9147374796293075 1.4173767863524618 4.9147374796293075 3 SUSCEPTIBLE 2.383704 3200.000000
9 59.27377351463985 59.8686762258061 1.657504247312569 6.648796319111582 1.657504247312569 6.648796319111582 3 SUSCEPTIBLE 2.857069 3200.000000
3 59.28387104728555 59.75961989592203 5.402069162527985 3.3303481460298165 5.402069162527985 3.3303481460298165 3 SUSCEPTIBLE 0.000000 3200.000000
6 59.35004822094135 59.907107611775956 3.4041775673879613 3.0349503739614017 3.4041775673879613 3.0349503739614017 3 SUSCEPTIBLE 3.818501 3200.000000
4 59.35053326848545 59.83274993452858 5.373004544015319 1.5841626982871801 5.373004544015319 1.5841626982871801 3 SUSCEPTIBLE 0.000000 3200.000000
8 59.35107333510618 59.941802954179124 3.429642218859545 6.537405574816097 3.429642218859545 6.537405574816097 3 SUSCEPTIBLE 2.830108 3200.000000
5 59.3984844337047 59.94453482060026 3.572223429668382 1.383369728206866 3.572223429668382 1.383369728206866 3 INFECTIOUS 0.000000 3200.000000
2 59.40495683831594 59.83075196587894 5.446447413261191 5.007209681790078 5.446447413261191 5.007209681790078 3 SUSCEPTIBLE 0.000000 3200.000000
7 59.49489971942293 60.04858596591572 3.4184891159777195 4.745995661547896 3.4184891159777195 4.745995661547896 3 SUSCEPTIBLE 3.203045 3200.000000
10 59.586828541371766 60.14534962933005 1.4173767863524618 4.9147374796293075 1.4173767863524618 4.9147374796293075 3 SUSCEPTIBLE 2.383704 3200.000000
1 59.739499733668104 60.47702442173808 5.436165326171029 6.6087975832066395 5.436165326171029 6.6087975832066395 3 SUSCEPTIBLE 0.000000 3200.000000
3 59.75961989592203 60.23536874455851 5.402069162527985 3.3303481460298165 5.402069162527985 3.3303481460298165 3 SUSCEPTIBLE 0.000000 3200.000000
2 59.83075196587894 60.25654709344194 5.446447413261191 5.007209681790078 5.446447413261191 5.007209681790078 3 SUSCEPTIBLE 0.000000 3200.000000
4 59.83274993452858 60.31496660057171 5.373004544015319 1.5841626982871801 5.373004544015319 1.5841626982871801 3 SUSCEPTIBLE 0.000000 3200.000000
9 59.8686762258061 60.46357893697235 1.657504247312569 6.648796319111582 1.657504247312569 6.648796319111582 3 SUSCEPTIBLE 2.911353 3200.000000
6 59.907107611775956 60.46416700261056 3.4041775673879613 3.0349503739614017 3.4041775673879613 3.0349503739614017 3 SUSCEPTIBLE 3.883742 3200.000000
8 59.941802954179124 60.53253257325207 3.429642218859545 6.537405574816097 3.429642218859545 6.537405574816097 3 SUSCEPTIBLE 2.884393 3200.000000
5 59.94453482060026 60.49058520749582 3.572223429668382 1.383369728206866 3.572223429668382 1.383369728206866 3 INFECTIOUS 0.000000 3200.000000
7 60.04858596591572 60.60227221240851 3.4184891159777195 4.745995661547896 3.4184891159777195 4.745995661547896 3 SUSCEPTIBLE 3.203045 3200.000000
10 60.14534962933005 60.70387071728833 1.4173767863524618 4.9147374796293075 1.4173767863524618 4.9147374796293075 3 SUSCEPTIBLE 2.436164 3200.000000
3 60.23536874455851 60.711117593194984 5.402069162527985 3.3303481460298165 5.402069162527985 3.3303481460298165 3 SUSCEPTIBLE 0.000000 3200.000000
2 60.25654709344194 60.68234222100494 5.446447413261191 5.007209681790078 5.446447413261191 5.007209681790078 3 SUSCEPTIBLE 0.000000 3200.000000
4 60.31496660057171 60.79718326661484 5.373004544015319 1.5841626982871801 5.373004544015319 1.5841626982871801 3 SUSCEPTIBLE 0.000000 3200.000000
9 60.46357893697235 61.058481648138596 1.657504247312569 6.648796319111582 1.657504247312569 6.648796319111582 3 SUSCEPTIBLE 2.911353 3200.000000
6 60.46416700261056 61.02122639344516 3.4041775673879613 3.0349503739614017 3.4041775673879613 3.0349503739614017 3 SUSCEPTIBLE 4.014135 3200.000000
1 60.47702442173808 61.214549109808054 5.436165326171029 6.6087975832066395 5.436165326171029 6.6087975832066395 3 SUSCEPTIBLE 0.000000 3200.000000
5 60.49058520749582 61.03663559439138 3.572223429668382 1.383369728206866 3.572223429668382 1.383369728206866 3 INFECTIOUS 0.000000 3200.000000
8 60.53253257325207 61.123262192325015 3.429642218859545 6.537405574816097 3.429642218859545 6.537405574816097 3 SUSCEPTIBLE 2.992886 3200.000000
7 60.60227221240851 61.155958458901296 3.4184891159777195 4.745995661547896 3.4184891159777195 4.745995661547896 3 SUSCEPTIBLE 3.203045 3200.000000
2 60.68234222100494 61.108137348567936 5.446447413261191 5.007209681790078 5.446447413261191 5.007209681790078 3 SUSCEPTIBLE 0.000000 3200.000000
10 60.70387071728833 61.262391805246615 1.4173767863524618 4.9147374796293075 1.4173767863524618 4.9147374796293075 3 SUSCEPTIBLE 2.488599 3200.000000
3 60.711117593194984 61.18686644183146 5.402069162527985 3.3303481460298165 5.402069162527985 3.3303481460298165 3 SUSCEPTIBLE 0.000000 3200.000000
4 60.79718326661484 61.27939993265797 5.373004544015319 1.5841626982871801 5.373004544015319 1.5841626982871801 3 SUSCEPTIBLE 0.000000 3200.000000
6 61.02122639344516 61.578285784279764 3.4041775673879613 3.0349503739614017 3.4041775673879613 3.0349503739614017 3 SUSCEPTIBLE 4.079285 3200.000000
5 61.03663559439138 61.582685981286936 3.572223429668382 1.383369728206866 3.6661570443004434 1.3355542466682195 3 INFECTIOUS 0.000000 3200.000000
9 61.058481648138596 61.653384359304845 1.657504247312569 6.648796319111582 1.657504247312569 6.648796319111582 3 SUSCEPTIBLE 2.911353 3200.000000
2 61.108137348567936 61.533932476130936 5.446447413261191 5.007209681790078 5.446447413261191 5.007209681790078 3 SUSCEPTIBLE 0.000000 3200.000000
8 61.123262192325015 61.71399181139796 3.429642218859545 6.537405574816097 3.429642218859545 6.537405574816097 3 SUSCEPTIBLE 3.047095 3200.000000
7 61.155958458901296 61.70964470539408 3.4184891159777195 4.745995661547896 3.4184891159777195 4.745995661547896 3 SUSCEPTIBLE 3.203045 3200.000000
3 61.18686644183146 61.66261529046794 5.402069162527985 3.3303481460298165 5.402069162527985 3.3303481460298165 3 SUSCEPTIBLE 0.000000 3200.000000
1 61.214549109808054 61.95207379787803 5.436165326171029 6.6087975832066395 5.436165326171029 6.6087975832066395 3 SUSCEPTIBLE 0.000000 3200.000000
10 61.262391805246615 61.8209128932049 1.4173767863524618 4.9147374796293075 1.4173767863524618 4.9147374796293075 3 SUSCEPTIBLE 2.593397 3200.000000
4 61.27939993265797 61.761616598701096 5.373004544015319 1.5841626982871801 5.373004544015319 1.5841626982871801 3 SUSCEPTIBLE 0.000000 3200.000000
2 61.533932476130936 61.959727603693935 5.446447413261191 5.007209681790078 5.446447413261191 5.007209681790078 3 SUSCEPTIBLE 0.000000 3200.000000
6 61.578285784279764 62.13534517511437 3.4041775673879613 3.0349503739614017 3.4041775673879613 3.0349503739614017 3 SUSCEPTIBLE 4.144324 3200.000000
5 61.582685981286936 62.128736368182494 3.6661570443004434 1.3355542466682195 3.6661570443004434 1.3355542466682195 3 INFECTIOUS 0.000000 3200.000000
9 61.653384359304845 62.24828707047109 1.657504247312569 6.648796319111582 1.657504247312569 6.648796319111582 3 SUSCEPTIBLE 2.911353 3200.000000
3 61.66261529046794 62.13836413910442 5.402069162527985 3.3303481460298165 5.402069162527985 3.3303481460298165 3 SUSCEPTIBLE 0.000000 3200.000000
7 61.70964470539408 62.26333095188687 3.4184891159777195 4.745995661547896 3.4184891159777195 4.745995661547896 3 SUSCEPTIBLE 3.257204 3200.000000
8 61.71399181139796 62.304721430470906 3.429642218859545 6.537405574816097 3.429642218859545 6.537405574816097 3 SUSCEPTIBLE 3.101279 3200.000000
4 61.761616598701096 62.243833264744225 5.373004544015319 1.5841626982871801 5.373004544015319 1.5841626982871801 3 SUSCEPTIBLE 0.000000 3200.000000
10 61.8209128932049 62.37943398116318 1.4173767863524618 4.9147374796293075 1.4173767863524618 4.9147374796293075 3 SUSCEPTIBLE 2.645760 3200.000000
1 61.95207379787803 62.689598485948004 5.436165326171029 6.6087975832066395 5.436165326171029 6.6087975832066395 3 SUSCEPTIBLE 0.000000 3200.000000
2 61.959727603693935 62.385522731256934 5.446447413261191 5.007209681790078 5.446447413261191 5.007209681790078 3 SUSCEPTIBLE 0.000000 3200.000000
5 62.128736368182494 62.67478675507805 3.6661570443004434 1.3355542466682195 3.6661570443004434 1.3355542466682195 3 INFECTIOUS 0.000000 3200.000000
6 62.13534517511437 62.69240456594897 3.4041775673879613 3.0349503739614017 3.4041775673879613 3.0349503739614017 3 SUSCEPTIBLE 4.144324 3200.000000
3 62.13836413910442 62.614112987740896 5.402069162527985 3.3303481460298165 5.402069162527985 3.3303481460298165 3 SUSCEPTIBLE 0.000000 3200.000000
4 62.243833264744225 62.726049930787354 5.373004544015319 1.5841626982871801 5.373004544015319 1.5841626982871801 3 SUSCEPTIBLE 0.000000 3200.000000
9 62.24828707047109 62.84318978163734 1.657504247312569 6.648796319111582 1.657504247312569 6.648796319111582 3 SUSCEPTIBLE 2.965487 3200.000000
7 62.26333095188687 62.81701719837966 3.4184891159777195 4.745995661547896 3.4184891159777195 4.745995661547896 3 SUSCEPTIBLE 3.311338 3200.000000
8 62.304721430470906 62.89545104954385 3.429642218859545 6.537405574816097 3.429642218859545 6.537405574816097 3 SUSCEPTIBLE 3.101279 3200.000000
10 62.37943398116318 62.937955069121465 1.4173767863524618 4.9147374796293075 1.4173767863524618 4.9147374796293075 3 SUSCEPTIBLE 2.645760 3200.000000
2 62.385522731256934 62.81131785881993 5.446447413261191 5.007209681790078 5.446447413261191 5.007209681790078 3 SUSCEPTIBLE 0.000000 3200.000000
3 62.614112987740896 63.08986183637737 5.402069162527985 3.3303481460298165 5.402069162527985 3.3303481460298165 3 SUSCEPTIBLE 0.000000 3200.000000
5 62.67478675507805 63.22083714197361 3.6661570443004434 1.3355542466682195 3.6661570443004434 1.3355542466682195 3 INFECTIOUS 0.000000 3200.000000
1 62.689598485948004 63.42712317401798 5.436165326171029 6.6087975832066395 5.436165326171029 6.6087975832066395 3 SUSCEPTIBLE 0.000000 3200.000000
6 62.69240456594897 63.24946395678357 3.4041775673879613 3.0349503739614017 3.4041775673879613 3.0349503739614017 3 SUSCEPTIBLE 4.144324 3200.000000
4 62.726049930787354 63.208266596830484 5.373004544015319 1.5841626982871801 5.433390491566593 1.4486302714840378 3 SUSCEPTIBLE 0.000000 3200.000000
2 62.81131785881993 63.23711298638293 5.446447413261191 5.007209681790078 5.446447413261191 5.007209681790078 3 SUSCEPTIBLE 0.000000 3200.000000
7 62.81701719837966 63.37070344487245 3.4184891159777195 4.745995661547896 3.4184891159777195 4.745995661547896 3 SUSCEPTIBLE 3.419531 3200.000000
9 62.84318978163734 63.43809249280359 1.657504247312569 6.648796319111582 1.657504247312569 6.648796319111582 3 SUSCEPTIBLE 3.073680 3200.000000
8 62.89545104954385 63.4861806686168 3.429642218859545 6.537405574816097 3.429642218859545 6.537405574816097 3 SUSCEPTIBLE 3.101279 3200.000000
10 62.937955069121465 63.49647615707975 1.4173767863524618 4.9147374796293075 1.4173767863524618 4.9147374796293075 3 SUSCEPTIBLE 2.645760 3200.000000
3 63.08986183637737 63.56561068501385 5.402069162527985 3.3303481460298165 5.402069162527985 3.3303481460298165 3 SUSCEPTIBLE 0.000000 3200.000000
4 63.208266596830484 63.69048326287361 5.433390491566593 1.4486302714840378 5.433390491566593 1.4486302714840378 3 SUSCEPTIBLE 0.000000 3200.000000
5 63.22083714197361 63.76688752886917 3.6661570443004434 1.3355542466682195 3.6661570443004434 1.3355542466682195 3 INFECTIOUS 0.000000 3200.000000
2 63.23711298638293 63.66290811394593 5.446447413261191 5.007209681790078 5.446447413261191 5.007209681790078 3 SUSCEPTIBLE 0.000000 3200.000000
6 63.24946395678357 63.806523347618175 3.4041775673879613 3.0349503739614017 3.4041775673879613 3.0349503739614017 3 SUSCEPTIBLE 4.144324 3200.000000
7 63.37070344487245 63.924389691365235 3.4184891159777195 4.745995661547896 3.4184891159777195 4.745995661547896 3 SUSCEPTIBLE 3.473590 3200.000000
1 63.42712317401798 64.16464786208796 5.436165326171029 6.6087975832066395 5.436165326171029 6.6087975832066395 3 SUSCEPTIBLE 0.000000 3200.000000
9 63.43809249280359 64.03299520396983 1.657504247312569 6.648796319111582 1.657504247312569 6.648796319111582 3 SUSCEPTIBLE 3.127739 3200.000000
8 63.4861806686168 64.07691028768974 3.429642218859545 6.537405574816097 3.429642218859545 6.537405574816097 3 SUSCEPTIBLE 3.101279 3200.000000
10 63.49647615707975 64.05499724503802 1.4173767863524618 4.9147374796293075 1.4173767863524618 4.9147374796293075 3 SUSCEPTIBLE 2.645760 3200.000000
3 63.56561068501385 64.04135953365034 5.402069162527985 3.3303481460298165 5.402069162527985 3.3303481460298165 3 SUSCEPTIBLE 0.000000 3200.000000
2 63.66290811394593 64.08870324150894 5.446447413261191 5.007209681790078 5.446447413261191 5.007209681790078 3 SUSCEPTIBLE 0.000000 3200.000000
4 63.69048326287361 64.17269992891674 5.433390491566593 1.4486302714840378 5.433390491566593 1.4486302714840378 3 SUSCEPTIBLE 0.000000 3200.000000
5 63.76688752886917 64.31293791576473 3.6661570443004434 1.3355542466682195 3.6661570443004434 1.3355542466682195 3 INFECTIOUS 0.000000 3200.000000
6 63.806523347618175 64.36358273845278 3.4041775673879613 3.0349503739614017 3.4041775673879613 3.0349503739614017 3 SUSCEPTIBLE 4.209182 3200.000000
7 63.924389691365235 64.47807593785802 3.4184891159777195 4.745995661547896 3.4184891159777195 4.745995661547896 3 SUSCEPTIBLE 3.473590 3200.000000
9 64.03299520396983 64.62789791513607 1.657504247312569 6.648796319111582 1.657504247312569 6.648796319111582 3 SUSCEPTIBLE 3.181773 3200.000000
3 64.04135953365034 64.51710838228682 5.402069162527985 3.3303481460298165 5.402069162527985 3.3303481460298165 3 SUSCEPTIBLE 0.000000 3200.000000
10 64.05499724503802 64.6135183329963 1.4173767863524618 4.9147374796293075 1.4173767863524618 4.9147374796293075 3 SUSCEPTIBLE 2.697977 3200.000000
8 64.07691028768974 64.66763990676269 3.429642218859545 6.537405574816097 3.429642218859545 6.537405574816097 3 SUSCEPTIBLE 3.209322 3200.000000
2 64.08870324150894 64.51449836907194 5.446447413261191 5.007209681790078 5.446447413261191 5.007209681790078 3 SUSCEPTIBLE 0.000000 3200.000000
1 64.16464786208796 64.90217255015794 5.436165326171029 6.6087975832066395 5.436165326171029 6.6087975832066395 3 SUSCEPTIBLE 0.000000 3200.000000
4 64.17269992891674 64.65491659495987 5.433390491566593 1.4486302714840378 5.433390491566593 1.4486302714840378 3 SUSCEPTIBLE 0.000000 3200.000000
5 64.31293791576473 64.8589883026603 3.6661570443004434 1.3355542466682195 3.6661570443004434 1.3355542466682195 3 INFECTIOUS 0.000000 3200.000000
6 64.36358273845278 64.92064212928739 3.4041775673879613 3.0349503739614017 3.4041775673879613 3.0349503739614017 3 SUSCEPTIBLE 4.274011 3200.000000
7 64.47807593785802 65.03176218435081 3.4184891159777195 4.745995661547896 3.4184891159777195 4.745995661547896 3 SUSCEPTIBLE 3.473590 3200.000000
2 64.51449836907194 64.94029349663495 5.446447413261191 5.007209681790078 5.446447413261191 5.007209681790078 3 SUSCEPTIBLE 0.000000 3200.000000
3 64.51710838228682 64.9928572309233 5.402069162527985 3.3303481460298165 5.402069162527985 3.3303481460298165 3 SUSCEPTIBLE 0.000000 3200.000000
10 64.6135183329963 65.17203942095459 1.4173767863524618 4.9147374796293075 1.4173767863524618 4.9147374796293075 3 SUSCEPTIBLE 2.750171 3200.000000
9 64.62789791513607 65.22280062630232 1.657504247312569 6.648796319111582 1.657504247312569 6.648796319111582 3 SUSCEPTIBLE 3.181773 3200.000000
4 64.65491659495987 65.137133261003 5.433390491566593 1.4486302714840378 5.433390491566593 1.4486302714840378 3 SUSCEPTIBLE 0.000000 3200.000000
8 64.66763990676269 65.25836952583563 3.429642218859545 6.537405574816097 3.429642218859545 6.537405574816097 3 SUSCEPTIBLE 3.263306 3200.000000
5 64.8589883026603 65.40503868955585 3.6661570443004434 1.3355542466682195 3.6661570443004434 1.3355542466682195 3 INFECTIOUS 0.000000 3200.000000
1 64.90217255015794 65.63969723822792 5.436165326171029 6.6087975832066395 5.436165326171029 6.6087975832066395 3 SUSCEPTIBLE 0.000000 3200.000000
6 64.92064212928739 65.477701520122 3.4041775673879613 3.0349503739614017 3.4041775673879613 3.0349503739614017 3 SUSCEPTIBLE 4.403578 3200.000000
2 64.94029349663495 65.36608862419796 5.446447413261191 5.007209681790078 5.446447413261191 5.007209681790078 3 SUSCEPTIBLE 0.000000 3200.000000
3 64.9928572309233 65.46860607955979 5.402069162527985 3.3303481460298165 5.402069162527985 3.3303481460298165 3 SUSCEPTIBLE 0.000000 3200.000000
7 65.03176218435081 65.5854484308436 3.4184891159777195 4.745995661547896 3.4184891159777195 4.745995661547896 3 SUSCEPTIBLE 3.473590 3200.000000
4 65.137133261003 65.61934992704613 5.433390491566593 1.4486302714840378 5.433390491566593 1.4486302714840378 3 SUSCEPTIBLE 0.000000 3200.000000
10 65.17203942095459 65.73056050891287 1.4173767863524618 4.9147374796293075 1.4173767863524618 4.9147374796293075 3 SUSCEPTIBLE 2.802340 3200.000000
9 65.22280062630232 65.81770333746856 1.657504247312569 6.648796319111582 1.657504247312569 6.648796319111582 3 SUSCEPTIBLE 3.181773 3200.000000
8 65.25836952583563 65.84909914490858 3.429642218859545 6.537405574816097 3.429642218859545 6.537405574816097 3 SUSCEPTIBLE 3.371200 3200.000000
2 65.36608862419796 65.79188375176096 5.446447413261191 5.007209681790078 5.446447413261191 5.007209681790078 3 SUSCEPTIBLE 0.000000 3200.000000
5 65.40503868955585 65.95108907645141 3.6661570443004434 1.3355542466682195 3.6661570443004434 1.3355542466682195 3 INFECTIOUS 0.000000 3200.000000
3 65.46860607955979 65.94435492819628 5.402069162527985 3.3303481460298165 5.402069162527985 3.3303481460298165 3 SUSCEPTIBLE 0.000000 3200.000000
6 65.477701520122 66.0347609109566 3.4041775673879613 3.0349503739614017 3.4139604195697397 2.9311470124689003 3 SUSCEPTIBLE 4.468317 3200.000000
7 65.5854484308436 66.13913467733639 3.4184891159777195 4.745995661547896 3.4418392970751976 4.629328704959272 3 SUSCEPTIBLE 3.473590 3200.000000
4 65.61934992704613 66.10156659308926 5.433390491566593 1.4486302714840378 5.433390491566593 1.4486302714840378 3 SUSCEPTIBLE 0.000000 3200.000000
1 65.63969723822792 66.3772219262979 5.436165326171029 6.6087975832066395 5.436165326171029 6.6087975832066395 3 SUSCEPTIBLE 0.000000 3200.000000
10 65.73056050891287 66.28908159687116 1.4173767863524618 4.9147374796293075 1.4173767863524618 4.9147374796293075 3 SUSCEPTIBLE 2.906607 3200.000000
2 65.79188375176096 66.21767887932397 5.446447413261191 5.007209681790078 5.446447413261191 5.007209681790078 3 SUSCEPTIBLE 0.000000 3200.000000
9 65.81770333746856 66.4126060486348 1.657504247312569 6.648796319111582 1.657504247312569 6.648796319111582 3 SUSCEPTIBLE 3.181773 3200.000000
8 65.84909914490858 66.43982876398152 3.429642218859545 6.537405574816097 3.429642218859545 6.537405574816097 3 SUSCEPTIBLE 3.371200 3200.000000
3 65.94435492819628 66.42010377683276 5.402069162527985 3.3303481460298165 5.402069162527985 3.3303481460298165 3 SUSCEPTIBLE 0.000000 3200.000000
5 65.95108907645141 66.49713946334697 3.6661570443004434 1.3355542466682195 3.6661570443004434 1.3355542466682195 3 INFECTIOUS 0.000000 3200.000000
6 66.0347609109566 66.59182030179122 3.4139604195697397 2.9311470124689003 3.4139604195697397 2.9311470124689003 3 SUSCEPTIBLE 4.468317 3200.000000
4 66.10156659308926 66.58378325913239 5.433390491566593 1.4486302714840378 5.433390491566593 1.4486302714840378 3 SUSCEPTIBLE 0.000000 3200.000000
7 66.13913467733639 66.69282092382917 3.4418392970751976 4.629328704959272 3.4418392970751976 4.629328704959272 3 SUSCEPTIBLE 3.581176 3200.000000
2 66.21767887932397 66.64347400688698 5.446447413261191 5.007209681790078 5.446447413261191 5.007209681790078 3 SUSCEPTIBLE 0.000000 3200.000000
10 66.28908159687116 66.84760268482944 1.4173767863524618 4.9147374796293075 1.4173767863524618 4.9147374796293075 3 SUSCEPTIBLE 2.906607 3200.000000
1 66.3772219262979 67.11474661436789 5.436165326171029 6.6087975832066395 5.436165326171029 6.6087975832066395 3 SUSCEPTIBLE 0.000000 3200.000000
9 66.4126060486348 67.00750875980104 1.657504247312569 6.648796319111582 1.657504247312569 6.648796319111582 3 SUSCEPTIBLE 3.289241 3200.000000
3 66.42010377683276 66.89585262546925 5.402069162527985 3.3303481460298165 5.402069162527985 3.3303481460298165 3 SUSCEPTIBLE 0.000000 3200.000000
8 66.43982876398152 67.03055838305447 3.429642218859545 6.537405574816097 3.37944594457727 6.430348090498932 3 SUSCEPTIBLE 3.371200 3200.000000
5 66.49713946334697 67.04318985024253 3.6661570443004434 1.3355542466682195 3.6661570443004434 1.3355542466682195 3 INFECTIOUS 0.000000 3200.000000
4 66.58378325913239 67.06599992517552 5.433390491566593 1.4486302714840378 5.433390491566593 1.4486302714840378 3 SUSCEPTIBLE 0.000000 3200.000000
6 66.59182030179122 67.14887969262583 3.4139604195697397 2.9311470124689003 3.4139604195697397 2.9311470124689003 3 SUSCEPTIBLE 4.468317 3200.000000
2 66.64347400688698 67.06926913444998 5.446447413261191 5.007209681790078 5.446447413261191 5.007209681790078 3 SUSCEPTIBLE 0.000000 3200.000000
7 66.69282092382917 67.24650717032196 3.4418392970751976 4.629328704959272 3.4418392970751976 4.629328704959272 3 SUSCEPTIBLE 3.634897 3200.000000
10 66.84760268482944 67.40612377278772 1.4173767863524618 4.9147374796293075 1.4173767863524618 4.9147374796293075 3 SUSCEPTIBLE 2.906607 3200.000000
3 66.89585262546925 67.37160147410573 5.402069162527985 3.3303481460298165 5.402069162527985 3.3303481460298165 3 SUSCEPTIBLE 0.000000 3200.000000
9 67.00750875980104 67.60241147096728 1.657504247312569 6.648796319111582 1.657504247312569 6.648796319111582 3 SUSCEPTIBLE 3.342873 3200.000000
8 67.03055838305447 67.62128800212741 3.37944594457727 6.430348090498932 3.37944594457727 6.430348090498932 3 SUSCEPTIBLE 3.371200 3200.000000
5 67.04318985024253 67.58924023713809 3.6661570443004434 1.3355542466682195 3.6661570443004434 1.3355542466682195 3 INFECTIOUS 0.000000 3200.000000
4 67.06599992517552 67.54821659121865 5.433390491566593 1.4486302714840378 5.433390491566593 1.4486302714840378 3 SUSCEPTIBLE 0.000000 3200.000000
2 67.06926913444998 67.49506426201299 5.446447413261191 5.007209681790078 5.446447413261191 5.007209681790078 3 SUSCEPTIBLE 0.000000 3200.000000
1 67.11474661436789 67.85227130243787 5.436165326171029 6.6087975832066395 5.436165326171029 6.6087975832066395 3 SUSCEPTIBLE 0.000000 3200.000000
6 67.14887969262583 67.70593908346044 3.4139604195697397 2.9311470124689003 3.4139604195697397 2.9311470124689003 3 SUSCEPTIBLE 4.468317 3200.000000
7 67.24650717032196 67.80019341681475 3.4418392970751976 4.629328704959272 3.4418392970751976 4.629328704959272 3 SUSCEPTIBLE 3.742136 3200.000000
3 67.37160147410573 67.84735032274222 5.402069162527985 3.3303481460298165 5.402069162527985 3.3303481460298165 3 SUSCEPTIBLE 0.000000 3200.000000
10 67.40612377278772 67.964644860746 1.4173767863524618 4.9147374796293075 1.4173767863524618 4.9147374796293075 3 SUSCEPTIBLE 2.906607 3200.000000
2 67.49506426201299 67.920859389576 5.446447413261191 5.007209681790078 5.446447413261191 5.007209681790078 3 SUSCEPTIBLE 0.000000 3200.000000
4 67.54821659121865 68.03043325726178 5.433390491566593 1.4486302714840378 5.433390491566593 1.4486302714840378 3 SUSCEPTIBLE 0.000000 3200.000000
5 67.58924023713809 68.13529062403364 3.6661570443004434 1.3355542466682195 3.6661570443004434 1.3355542466682195 3 INFECTIOUS 0.000000 3200.000000
9 67.60241147096728 68.19731418213352 1.657504247312569 6.648796319111582 1.657504247312569 6.648796319111582 3 SUSCEPTIBLE 3.450063 3200.000000
8 67.62128800212741 68.21201762120036 3.37944594457727 6.430348090498932 3.37944594457727 6.430348090498932 3 SUSCEPTIBLE 3.424783 3200.000000
6 67.70593908346044 68.26299847429505 3.4139604195697397 2.9311470124689003 3.4139604195697397 2.9311470124689003 3 SUSCEPTIBLE 4.936694 3200.000000
7 67.80019341681475 68.35387966330754 3.4418392970751976 4.629328704959272 3.4418392970751976 4.629328704959272 3 SUSCEPTIBLE 3.742136 3200.000000
3 67.84735032274222 68.3230991713787 5.402069162527985 3.3303481460298165 5.402069162527985 3.3303481460298165 3 SUSCEPTIBLE 0.000000 3200.000000
1 67.85227130243787 68.58979599050785 5.436165326171029 6.6087975832066395 5.436165326171029 6.6087975832066395 3 SUSCEPTIBLE 0.000000 3200.000000
2 67.920859389576 68.346654517139 5.446447413261191 5.007209681790078 5.446447413261191 5.007209681790078 3 SUSCEPTIBLE 0.000000 3200.000000
10 67.964644860746 68.52316594870429 1.4173767863524618 4.9147374796293075 1.4173767863524618 4.9147374796293075 3 SUSCEPTIBLE 2.906607 3200.000000
4 68.03043325726178 68.5126499233049 5.433390491566593 1.4486302714840378 5.460275050300391 1.6130516120506098 3 SUSCEPTIBLE 0.000000 3200.000000
5 68.13529062403364 68.6813410109292 3.6661570443004434 1.3355542466682195 3.6661570443004434 1.3355542466682195 3 INFECTIOUS 0.000000 3200.000000
9 68.19731418213352 68.79221689329977 1.657504247312569 6.648796319111582 1.657504247312569 6.648796319111582 3 SUSCEPTIBLE 3.450063 3200.000000
8 68.21201762120036 68.8027472402733 3.37944594457727 6.430348090498932 3.37944594457727 6.430348090498932 3 SUSCEPTIBLE 3.478340 3200.000000
6 68.26299847429505 68.82005786512966 3.4139604195697397 2.9311470124689003 3.4139604195697397 2.9311470124689003 3 SUSCEPTIBLE 5.404855 3200.000000
3 68.3230991713787 68.79884802001519 5.402069162527985 3.3303481460298165 5.402069162527985 3.3303481460298165 3 SUSCEPTIBLE 0.000000 3200.000000
2 68.346654517139 68.77244964470201 5.446447413261191 5.007209681790078 5.446447413261191 5.007209681790078 3 SUSCEPTIBLE 0.000000 3200.000000
7 68.35387966330754 68.90756590980033 3.4418392970751976 4.629328704959272 3.4418392970751976 4.629328704959272 3 SUSCEPTIBLE 3.742136 3200.000000
4 68.5126499233049 68.99486658934804 5.460275050300391 1.6130516120506098 5.460275050300391 1.6130516120506098 3 SUSCEPTIBLE 0.000000 3200.000000
10 68.52316594870429 69.08168703666257 1.4173767863524618 4.9147374796293075 1.4173767863524618 4.9147374796293075 3 SUSCEPTIBLE 3.010537 3200.000000
1 68.58979599050785 69.32732067857783 5.436165326171029 6.6087975832066395 5.436165326171029 6.6087975832066395 3 SUSCEPTIBLE 0.000000 3200.000000
5 68.6813410109292 69.22739139782476 3.6661570443004434 1.3355542466682195 3.6661570443004434 1.3355542466682195 3 INFECTIOUS 0.000000 3200.000000
2 68.77244964470201 69.19824477226501 5.446447413261191 5.007209681790078 5.446447413261191 5.007209681790078 3 SUSCEPTIBLE 0.000000 3200.000000
9 68.79221689329977 69.38711960446601 1.657504247312569 6.648796319111582 1.657504247312569 6.648796319111582 3 SUSCEPTIBLE 3.450063 3200.000000
3 68.79884802001519 69.27459686865167 5.402069162527985 3.3303481460298165 5.402069162527985 3.3303481460298165 3 SUSCEPTIBLE 0.000000 3200.000000
8 68.8027472402733 69.39347685934625 3.37944594457727 6.430348090498932 3.37944594457727 6.430348090498932 3 SUSCEPTIBLE 3.585382 3200.000000
6 68.82005786512966 69.37711725596427 3.4139604195697397 2.9311470124689003 3.4139604195697397 2.9311470124689003 3 SUSCEPTIBLE 6.340528 3200.000000
7 68.90756590980033 69.46125215629311 3.4418392970751976 4.629328704959272 3.4418392970751976 4.629328704959272 3 SUSCEPTIBLE 3.742136 3200.000000
4 68.99486658934804 69.47708325539116 5.460275050300391 1.6130516120506098 5.460275050300391 1.6130516120506098 3 SUSCEPTIBLE 0.000000 3200.000000
10 69.08168703666257 69.64020812462086 1.4173767863524618 4.9147374796293075 1.4173767863524618 4.9147374796293075 3 SUSCEPTIBLE 3.062466 3200.000000
2 69.19824477226501 69.62403989982802 5.446447413261191 5.007209681790078 5.446447413261191 5.007209681790078 3 SUSCEPTIBLE 0.000000 3200.000000
5 69.22739139782476 69.77344178472032 3.6661570443004434 1.3355542466682195 3.6661570443004434 1.3355542466682195 3 INFECTIOUS 0.000000 3200.000000
3 69.27459686865167 69.75034571728816 5.402069162527985 3.3303481460298165 5.402069162527985 3.3303481460298165 3 SUSCEPTIBLE 0.000000 3200.000000
1 69.32732067857783 70.06484536664782 5.436165326171029 6.6087975832066395 5.436165326171029 6.6087975832066395 3 SUSCEPTIBLE 0.000000 3200.000000
6 69.37711725596427 69.93417664679887 3.4139604195697397 2.9311470124689003 3.4139604195697397 2.9311470124689003 3 SUSCEPTIBLE 6.808041 3200.000000
9 69.38711960446601 69.98202231563225 1.657504247312569 6.648796319111582 1.657504247312569 6.648796319111582 3 SUSCEPTIBLE 3.450063 3200.000000
8 69.39347685934625 69.9842064784192 3.37944594457727 6.430348090498932 3.37944594457727 6.430348090498932 3 SUSCEPTIBLE 3.638865 3200.000000
7 69.46125215629311 70.0149384027859 3.4418392970751976 4.629328704959272 3.4418392970751976 4.629328704959272 3 SUSCEPTIBLE 3.742136 3200.000000
4 69.47708325539116 69.9592999214343 5.460275050300391 1.6130516120506098 5.460275050300391 1.6130516120506098 3 SUSCEPTIBLE 0.000000 3200.000000
2 69.62403989982802 70.04983502739103 5.446447413261191 5.007209681790078 5.446447413261191 5.007209681790078 3 SUSCEPTIBLE 0.000000 3200.000000
10 69.64020812462086 70.19872921257914 1.4173767863524618 4.9147374796293075 1.4173767863524618 4.9147374796293075 3 SUSCEPTIBLE 3.166252 3200.000000
3 69.75034571728816 70.22609456592464 5.402069162527985 3.3303481460298165 5.402069162527985 3.3303481460298165 3 SUSCEPTIBLE 0.000000 3200.000000
5 69.77344178472032 70.31949217161588 3.6661570443004434 1.3355542466682195 3.6661570443004434 1.3355542466682195 3 INFECTIOUS 0.000000 3200.000000
6 69.93417664679887 70.49123603763348 3.4139604195697397 2.9311470124689003 3.4139604195697397 2.9311470124689003 3 SUSCEPTIBLE 6.808041 3200.000000
4 69.9592999214343 70.44151658747742 5.460275050300391 1.6130516120506098 5.460275050300391 1.6130516120506098 3 SUSCEPTIBLE 0.000000 3200.000000
9 69.98202231563225 70.57692502679849 1.657504247312569 6.648796319111582 1.657504247312569 6.648796319111582 3 SUSCEPTIBLE 3.450063 3200.000000
8 69.9842064784192 70.57493609749214 3.37944594457727 6.430348090498932 3.37944594457727 6.430348090498932 3 SUSCEPTIBLE 3.638865 3200.000000
7 70.0149384027859 70.56862464927869 3.4418392970751976 4.629328704959272 3.4418392970751976 4.629328704959272 3 SUSCEPTIBLE 3.849030 3200.000000
2 70.04983502739103 70.47563015495403 5.446447413261191 5.007209681790078 5.446447413261191 5.007209681790078 3 SUSCEPTIBLE 0.000000 3200.000000
1 70.06484536664782 70.8023700547178 5.436165326171029 6.6087975832066395 5.436165326171029 6.6087975832066395 3 SUSCEPTIBLE 0.000000 3200.000000
10 70.19872921257914 70.75725030053742 1.4173767863524618 4.9147374796293075 1.4173767863524618 4.9147374796293075 3 SUSCEPTIBLE 3.166252 3200.000000
3 70.22609456592464 70.70184341456113 5.402069162527985 3.3303481460298165 5.402069162527985 3.3303481460298165 3 SUSCEPTIBLE 0.000000 3200.000000
5 70.31949217161588 70.86554255851144 3.6661570443004434 1.3355542466682195 3.6661570443004434 1.3355542466682195 3 INFECTIOUS 0.000000 3200.000000
4 70.44151658747742 70.92373325352055 5.460275050300391 1.6130516120506098 5.460275050300391 1.6130516120506098 3 SUSCEPTIBLE 0.000000 3200.000000
2 70.47563015495403 70.90142528251704 5.446447413261191 5.007209681790078 5.446447413261191 5.007209681790078 3 SUSCEPTIBLE 0.000000 3200.000000
6 70.49123603763348 71.0482954284681 3.4139604195697397 2.9311470124689003 3.4139604195697397 2.9311470124689003 3 SUSCEPTIBLE 6.808041 3200.000000
7 70.56862464927869 71.12231089577148 3.4418392970751976 4.629328704959272 3.4418392970751976 4.629328704959272 3 SUSCEPTIBLE 3.902439 3200.000000
8 70.57493609749214 71.16566571656509 3.37944594457727 6.430348090498932 3.37944594457727 6.430348090498932 3 SUSCEPTIBLE 3.638865 3200.000000
9 70.57692502679849 71.17182773796473 1.657504247312569 6.648796319111582 1.657504247312569 6.648796319111582 3 SUSCEPTIBLE 3.556907 3200.000000
3 70.70184341456113 71.17759226319761 5.402069162527985 3.3303481460298165 5.402069162527985 3.3303481460298165 3 SUSCEPTIBLE 0.000000 3200.000000
10 70.75725030053742 71.3157713884957 1.4173767863524618 4.9147374796293075 1.4173767863524618 4.9147374796293075 3 SUSCEPTIBLE 3.166252 3200.000000
1 70.8023700547178 71.53989474278778 5.436165326171029 6.6087975832066395 5.436165326171029 6.6087975832066395 3 SUSCEPTIBLE 0.000000 3200.000000
5 70.86554255851144 71.411592945407 3.6661570443004434 1.3355542466682195 3.6661570443004434 1.3355542466682195 3 INFECTIOUS 0.000000 3200.000000
2 70.90142528251704 71.32722041008005 5.446447413261191 5.007209681790078 5.446447413261191 5.007209681790078 3 SUSCEPTIBLE 0.000000 3200.000000
4 70.92373325352055 71.40594991956368 5.460275050300391 1.6130516120506098 5.460275050300391 1.6130516120506098 3 SUSCEPTIBLE 0.000000 3200.000000
6 71.0482954284681 71.6053548193027 3.4139604195697397 2.9311470124689003 3.4139604195697397 2.9311470124689003 3 SUSCEPTIBLE 6.808041 3200.000000
7 71.12231089577148 71.67599714226426 3.4418392970751976 4.629328704959272 3.4418392970751976 4.629328704959272 3 SUSCEPTIBLE 3.955824 3200.000000
8 71.16566571656509 71.75639533563803 3.37944594457727 6.430348090498932 3.37944594457727 6.430348090498932 3 SUSCEPTIBLE 3.638865 3200.000000
9 71.17182773796473 71.76673044913097 1.657504247312569 6.648796319111582 1.657504247312569 6.648796319111582 3 SUSCEPTIBLE 3.610291 3200.000000
3 71.17759226319761 71.6533411118341 5.402069162527985 3.3303481460298165 5.402069162527985 3.3303481460298165 3 SUSCEPTIBLE 0.000000 3200.000000
10 71.3157713884957 71.87429247645399 1.4173767863524618 4.9147374796293075 1.4173767863524618 4.9147374796293075 3 SUSCEPTIBLE 3.166252 3200.000000
2 71.32722041008005 71.75301553764305 5.446447413261191 5.007209681790078 5.446447413261191 5.007209681790078 3 SUSCEPTIBLE 0.000000 3200.000000
4 71.40594991956368 71.88816658560681 5.460275050300391 1.6130516120506098 5.460275050300391 1.6130516120506098 3 SUSCEPTIBLE 0.000000 3200.000000
5 71.411592945407 71.95764333230255 3.6661570443004434 1.3355542466682195 3.6661570443004434 1.3355542466682195 3 INFECTIOUS 0.000000 3200.000000
1 71.53989474278778 72.27741943085776 5.436165326171029 6.6087975832066395 5.436165326171029 6.6087975832066395 3 SUSCEPTIBLE 0.000000 3200.000000
6 71.6053548193027 72.16241421013731 3.4139604195697397 2.9311470124689003 3.4139604195697397 2.9311470124689003 3 SUSCEPTIBLE 7.274259 3200.000000
3 71.6533411118341 72.12908996047058 5.402069162527985 3.3303481460298165 5.402069162527985 3.3303481460298165 3 SUSCEPTIBLE 0.000000 3200.000000
7 71.67599714226426 72.22968338875705 3.4418392970751976 4.629328704959272 3.4418392970751976 4.629328704959272 3 SUSCEPTIBLE 4.009184 3200.000000
2 71.75301553764305 72.17881066520606 5.446447413261191 5.007209681790078 5.446447413261191 5.007209681790078 3 SUSCEPTIBLE 0.000000 3200.000000
8 71.75639533563803 72.34712495471098 3.37944594457727 6.430348090498932 3.37944594457727 6.430348090498932 3 SUSCEPTIBLE 3.692201 3200.000000
9 71.76673044913097 72.36163316029722 1.657504247312569 6.648796319111582 1.657504247312569 6.648796319111582 3 SUSCEPTIBLE 3.716987 3200.000000
10 71.87429247645399 72.43281356441227 1.4173767863524618 4.9147374796293075 1.4173767863524618 4.9147374796293075 3 SUSCEPTIBLE 3.166252 3200.000000
4 71.88816658560681 72.37038325164994 5.460275050300391 1.6130516120506098 5.460275050300391 1.6130516120506098 3 SUSCEPTIBLE 0.000000 3200.000000
5 71.95764333230255 72.50369371919811 3.6661570443004434 1.3355542466682195 3.6661570443004434 1.3355542466682195 3 INFECTIOUS 0.000000 3200.000000
3 72.12908996047058 72.60483880910706 5.402069162527985 3.3303481460298165 5.402069162527985 3.3303481460298165 3 SUSCEPTIBLE 0.000000 3200.000000
6 72.16241421013731 72.71947360097192 3.4139604195697397 2.9311470124689003 3.4139604195697397 2.9311470124689003 3 SUSCEPTIBLE 7.740262 3200.000000
2 72.17881066520606 72.60460579276906 5.446447413261191 5.007209681790078 5.446447413261191 5.007209681790078 3 SUSCEPTIBLE 0.000000 3200.000000
7 72.22968338875705 72.78336963524984 3.4418392970751976 4.629328704959272 3.4418392970751976 4.629328704959272 3 SUSCEPTIBLE 4.009184 3200.000000
1 72.27741943085776 73.01494411892774 5.436165326171029 6.6087975832066395 5.436165326171029 6.6087975832066395 3 SUSCEPTIBLE 0.000000 3200.000000
8 72.34712495471098 72.93785457378392 3.37944594457727 6.430348090498932 3.37944594457727 6.430348090498932 3 SUSCEPTIBLE 3.745512 3200.000000
9 72.36163316029722 72.95653587146346 1.657504247312569 6.648796319111582 1.657504247312569 6.648796319111582 3 SUSCEPTIBLE 3.716987 3200.000000
4 72.37038325164994 72.85259991769307 5.460275050300391 1.6130516120506098 5.460275050300391 1.6130516120506098 3 SUSCEPTIBLE 0.000000 3200.000000
10 72.43281356441227 72.99133465237055 1.4173767863524618 4.9147374796293075 1.4173767863524618 4.9147374796293075 3 SUSCEPTIBLE 3.269703 3200.000000
5 72.50369371919811 73.04974410609367 3.6661570443004434 1.3355542466682195 3.6661570443004434 1.3355542466682195 3 INFECTIOUS 0.000000 3200.000000
2 72.60460579276906 73.03040092033207 5.446447413261191 5.007209681790078 5.446447413261191 5.007209681790078 3 SUSCEPTIBLE 0.000000 3200.000000
3 72.60483880910706 73.08058765774355 5.402069162527985 3.3303481460298165 5.402069162527985 3.3303481460298165 3 SUSCEPTIBLE 0.000000 3200.000000
6 72.71947360097192 73.27653299180653 3.4139604195697397 2.9311470124689003 3.4139604195697397 2.9311470124689003 3 SUSCEPTIBLE 8.206049 3200.000000
7 72.78336963524984 73.33705588174263 3.4418392970751976 4.629328704959272 3.4418392970751976 4.629328704959272 3 SUSCEPTIBLE 4.009184 3200.000000
4 72.85259991769307 73.3348165837362 5.460275050300391 1.6130516120506098 5.460275050300391 1.6130516120506098 3 SUSCEPTIBLE 0.000000 3200.000000
8 72.93785457378392 73.52858419285687 3.37944594457727 6.430348090498932 3.37944594457727 6.430348090498932 3 SUSCEPTIBLE 3.852060 3200.000000
9 72.95653587146346 73.5514385826297 1.657504247312569 6.648796319111582 1.657504247312569 6.648796319111582 3 SUSCEPTIBLE 3.716987 3200.000000
10 72.99133465237055 73.54985574032884 1.4173767863524618 4.9147374796293075 1.4173767863524618 4.9147374796293075 3 SUSCEPTIBLE 3.321392 3200.000000
1 73.01494411892774 73.75246880699773 5.436165326171029 6.6087975832066395 5.436165326171029 6.6087975832066395 3 SUSCEPTIBLE 0.000000 3200.000000
2 73.03040092033207 73.45619604789508 5.446447413261191 5.007209681790078 5.446447413261191 5.007209681790078 3 SUSCEPTIBLE 0.000000 3200.000000
5 73.04974410609367 73.59579449298923 3.6661570443004434 1.3355542466682195 3.6661570443004434 1.3355542466682195 3 INFECTIOUS 0.000000 3200.000000
3 73.08058765774355 73.55633650638003 5.402069162527985 3.3303481460298165 5.402069162527985 3.3303481460298165 3 SUSCEPTIBLE 0.000000 3200.000000
6 73.27653299180653 73.83359238264114 3.4139604195697397 2.9311470124689003 3.4139604195697397 2.9311470124689003 3 SUSCEPTIBLE 9.136978 3200.000000
4 73.3348165837362 73.81703324977933 5.460275050300391 1.6130516120506098 5.460275050300391 1.6130516120506098 3 SUSCEPTIBLE 0.000000 3200.000000
7 73.33705588174263 73.89074212823542 3.4418392970751976 4.629328704959272 3.4418392970751976 4.629328704959272 3 SUSCEPTIBLE 4.009184 3200.000000
2 73.45619604789508 73.88199117545808 5.446447413261191 5.007209681790078 5.446447413261191 5.007209681790078 3 SUSCEPTIBLE 0.000000 3200.000000
8 73.52858419285687 74.11931381192981 3.37944594457727 6.430348090498932 3.37944594457727 6.430348090498932 3 SUSCEPTIBLE 3.905297 3200.000000
10 73.54985574032884 74.10837682828712 1.4173767863524618 4.9147374796293075 1.4173767863524618 4.9147374796293075 3 SUSCEPTIBLE 3.373058 3200.000000
9 73.5514385826297 74.14634129379594 1.657504247312569 6.648796319111582 1.657504247312569 6.648796319111582 3 SUSCEPTIBLE 3.716987 3200.000000
3 73.55633650638003 74.03208535501652 5.402069162527985 3.3303481460298165 5.402069162527985 3.3303481460298165 3 SUSCEPTIBLE 0.000000 3200.000000
5 73.59579449298923 74.14184487988479 3.6661570443004434 1.3355542466682195 3.6661570443004434 1.3355542466682195 3 INFECTIOUS 0.000000 3200.000000
1 73.75246880699773 74.48999349506771 5.436165326171029 6.6087975832066395 5.436165326171029 6.6087975832066395 3 SUSCEPTIBLE 0.000000 3200.000000
4 73.81703324977933 74.29924991582246 5.460275050300391 1.6130516120506098 5.460275050300391 1.6130516120506098 3 SUSCEPTIBLE 0.000000 3200.000000
6 73.83359238264114 74.39065177347575 3.4139604195697397 2.9311470124689003 3.4139604195697397 2.9311470124689003 3 SUSCEPTIBLE 9.136978 3200.000000
2 73.88199117545808 74.30778630302109 5.446447413261191 5.007209681790078 5.446447413261191 5.007209681790078 3 SUSCEPTIBLE 0.000000 3200.000000
7 73.89074212823542 74.4444283747282 3.4418392970751976 4.629328704959272 3.4418392970751976 4.629328704959272 3 SUSCEPTIBLE 4.062397 3200.000000
3 74.03208535501652 74.507834203653 5.402069162527985 3.3303481460298165 5.402069162527985 3.3303481460298165 3 SUSCEPTIBLE 0.000000 3200.000000
10 74.10837682828712 74.6668979162454 1.4173767863524618 4.9147374796293075 1.4173767863524618 4.9147374796293075 3 SUSCEPTIBLE 3.424700 3200.000000
8 74.11931381192981 74.71004343100276 3.37944594457727 6.430348090498932 3.37944594457727 6.430348090498932 3 SUSCEPTIBLE 3.905297 3200.000000
5 74.14184487988479 74.68789526678034 3.6661570443004434 1.3355542466682195 3.6661570443004434 1.3355542466682195 3 INFECTIOUS 0.000000 3200.000000
9 74.14634129379594 74.74124400496218 1.657504247312569 6.648796319111582 1.657504247312569 6.648796319111582 3 SUSCEPTIBLE 3.770175 3200.000000
4 74.29924991582246 74.78146658186559 5.460275050300391 1.6130516120506098 5.460275050300391 1.6130516120506098 3 SUSCEPTIBLE 0.000000 3200.000000
2 74.30778630302109 74.7335814305841 5.446447413261191 5.007209681790078 5.446447413261191 5.007209681790078 3 SUSCEPTIBLE 0.000000 3200.000000
6 74.39065177347575 74.94771116431036 3.4139604195697397 2.9311470124689003 3.4139604195697397 2.9311470124689003 3 SUSCEPTIBLE 9.136978 3200.000000
7 74.4444283747282 74.99811462122099 3.4418392970751976 4.629328704959272 3.4418392970751976 4.629328704959272 3 SUSCEPTIBLE 4.168748 3200.000000
1 74.48999349506771 75.22751818313769 5.436165326171029 6.6087975832066395 5.436165326171029 6.6087975832066395 3 SUSCEPTIBLE 0.000000 3200.000000
3 74.507834203653 74.98358305228949 5.402069162527985 3.3303481460298165 5.402069162527985 3.3303481460298165 3 SUSCEPTIBLE 0.000000 3200.000000
10 74.6668979162454 75.22541900420369 1.4173767863524618 4.9147374796293075 1.4173767863524618 4.9147374796293075 3 SUSCEPTIBLE 3.424700 3200.000000
5 74.68789526678034 75.2339456536759 3.6661570443004434 1.3355542466682195 3.6661570443004434 1.3355542466682195 3 INFECTIOUS 0.000000 3200.000000
8 74.71004343100276 75.3007730500757 3.37944594457727 6.430348090498932 3.37944594457727 6.430348090498932 3 SUSCEPTIBLE 3.905297 3200.000000
2 74.7335814305841 75.1593765581471 5.446447413261191 5.007209681790078 5.446447413261191 5.007209681790078 3 SUSCEPTIBLE 0.000000 3200.000000
9 74.74124400496218 75.33614671612843 1.657504247312569 6.648796319111582 1.657504247312569 6.648796319111582 3 SUSCEPTIBLE 3.823338 3200.000000
4 74.78146658186559 75.26368324790872 5.460275050300391 1.6130516120506098 5.460275050300391 1.6130516120506098 3 SUSCEPTIBLE 0.000000 3200.000000
6 74.94771116431036 75.50477055514497 3.4139604195697397 2.9311470124689003 3.4139604195697397 2.9311470124689003 3 SUSCEPTIBLE 9.136978 3200.000000
3 74.98358305228949 75.45933190092597 5.402069162527985 3.3303481460298165 5.402069162527985 3.3303481460298165 3 SUSCEPTIBLE 0.000000 3200.000000
7 74.99811462122099 75.55180086771378 3.4418392970751976 4.629328704959272 3.4418392970751976 4.629328704959272 3 SUSCEPTIBLE 4.221887 3200.000000
2 75.1593765581471 75.58517168571011 5.446447413261191 5.007209681790078 5.446447413261191 5.007209681790078 3 SUSCEPTIBLE 0.000000 3200.000000
10 75.22541900420369 75.78394009216197 1.4173767863524618 4.9147374796293075 1.4173767863524618 4.9147374796293075 3 SUSCEPTIBLE 3.424700 3200.000000
1 75.22751818313769 75.96504287120767 5.436165326171029 6.6087975832066395 5.436165326171029 6.6087975832066395 3 SUSCEPTIBLE 0.000000 3200.000000
5 75.2339456536759 75.77999604057146 3.6661570443004434 1.3355542466682195 3.6661570443004434 1.3355542466682195 3 INFECTIOUS 0.000000 3200.000000
4 75.26368324790872 75.74589991395185 5.460275050300391 1.6130516120506098 5.460275050300391 1.6130516120506098 3 SUSCEPTIBLE 0.000000 3200.000000
8 75.3007730500757 75.89150266914865 3.37944594457727 6.430348090498932 3.37944594457727 6.430348090498932 3 SUSCEPTIBLE 3.905297 3200.000000
9 75.33614671612843 75.93104942729467 1.657504247312569 6.648796319111582 1.657504247312569 6.648796319111582 3 SUSCEPTIBLE 3.929591 3200.000000
3 75.45933190092597 75.93508074956246 5.402069162527985 3.3303481460298165 5.402069162527985 3.3303481460298165 3 SUSCEPTIBLE 0.000000 3200.000000
6 75.50477055514497 76.06182994597958 3.4139604195697397 2.9311470124689003 3.4139604195697397 2.9311470124689003 3 SUSCEPTIBLE 9.136978 3200.000000
7 75.55180086771378 76.10548711420657 3.4418392970751976 4.629328704959272 3.4418392970751976 4.629328704959272 3 SUSCEPTIBLE 4.275001 3200.000000
2 75.58517168571011 76.01096681327311 5.446447413261191 5.007209681790078 5.446447413261191 5.007209681790078 3 SUSCEPTIBLE 0.000000 3200.000000
4 75.74589991395185 76.22811657999497 5.460275050300391 1.6130516120506098 5.460275050300391 1.6130516120506098 3 SUSCEPTIBLE 0.000000 3200.000000
5 75.77999604057146 76.32604642746702 3.6661570443004434 1.3355542466682195 3.6661570443004434 1.3355542466682195 3 INFECTIOUS 0.000000 3200.000000
10 75.78394009216197 76.34246118012025 1.4173767863524618 4.9147374796293075 1.4173767863524618 4.9147374796293075 3 SUSCEPTIBLE 3.424700 3200.000000
8 75.89150266914865 76.4822322882216 3.37944594457727 6.430348090498932 3.4489461479187673 6.307969143165198 3 SUSCEPTIBLE 3.958387 3200.000000
9 75.93104942729467 76.52595213846091 1.657504247312569 6.648796319111582 1.657504247312569 6.648796319111582 3 SUSCEPTIBLE 3.982681 3200.000000
3 75.93508074956246 76.41082959819894 5.402069162527985 3.3303481460298165 5.402069162527985 3.3303481460298165 3 SUSCEPTIBLE 0.000000 3200.000000
1 75.96504287120767 76.70256755927765 5.436165326171029 6.6087975832066395 5.436165326171029 6.6087975832066395 3 SUSCEPTIBLE 0.000000 3200.000000
2 76.01096681327311 76.43676194083612 5.446447413261191 5.007209681790078 5.446447413261191 5.007209681790078 3 SUSCEPTIBLE 0.000000 3200.000000
6 76.06182994597958 76.61888933681419 3.4139604195697397 2.9311470124689003 3.4139604195697397 2.9311470124689003 3 SUSCEPTIBLE 10.064901 3200.000000
7 76.10548711420657 76.65917336069936 3.4418392970751976 4.629328704959272 3.4418392970751976 4.629328704959272 3 SUSCEPTIBLE 4.275001 3200.000000
4 76.22811657999497 76.7103332460381 5.460275050300391 1.6130516120506098 5.460275050300391 1.6130516120506098 3 SUSCEPTIBLE 0.000000 3200.000000
5 76.32604642746702 76.87209681436258 3.6661570443004434 1.3355542466682195 3.6661570443004434 1.3355542466682195 3 INFECTIOUS 0.000000 3200.000000
10 76.34246118012025 76.90098226807854 1.4173767863524618 4.9147374796293075 1.4173767863524618 4.9147374796293075 3 SUSCEPTIBLE 3.476199 3200.000000
3 76.41082959819894 76.88657844683543 5.402069162527985 3.3303481460298165 5.402069162527985 3.3303481460298165 3 SUSCEPTIBLE 0.000000 3200.000000
2 76.43676194083612 76.86255706839913 5.446447413261191 5.007209681790078 5.446447413261191 5.007209681790078 3 SUSCEPTIBLE 0.000000 3200.000000
8 76.4822322882216 77.07296190729454 3.4489461479187673 6.307969143165198 3.4489461479187673 6.307969143165198 3 SUSCEPTIBLE 4.064266 3200.000000
9 76.52595213846091 77.12085484962715 1.657504247312569 6.648796319111582 1.657504247312569 6.648796319111582 3 SUSCEPTIBLE 3.982681 3200.000000
6 76.61888933681419 77.1759487276488 3.4139604195697397 2.9311470124689003 3.4139604195697397 2.9311470124689003 3 SUSCEPTIBLE 10.528541 3200.000000
7 76.65917336069936 77.21285960719214 3.4418392970751976 4.629328704959272 3.4418392970751976 4.629328704959272 3 SUSCEPTIBLE 4.275001 3200.000000
1 76.70256755927765 77.44009224734764 5.436165326171029 6.6087975832066395 5.436165326171029 6.6087975832066395 3 SUSCEPTIBLE 0.000000 3200.000000
4 76.7103332460381 77.19254991208123 5.460275050300391 1.6130516120506098 5.460275050300391 1.6130516120506098 3 SUSCEPTIBLE 0.000000 3200.000000
2 76.86255706839913 77.28835219596213 5.446447413261191 5.007209681790078 5.446447413261191 5.007209681790078 3 SUSCEPTIBLE 0.000000 3200.000000
5 76.87209681436258 77.41814720125814 3.6661570443004434 1.3355542466682195 3.6661570443004434 1.3355542466682195 3 INFECTIOUS 0.000000 3200.000000
3 76.88657844683543 77.36232729547191 5.402069162527985 3.3303481460298165 5.402069162527985 3.3303481460298165 3 SUSCEPTIBLE 0.000000 3200.000000
10 76.90098226807854 77.45950335603682 1.4173767863524618 4.9147374796293075 1.4173767863524618 4.9147374796293075 3 SUSCEPTIBLE 3.579125 3200.000000
8 77.07296190729454 77.66369152636749 3.4489461479187673 6.307969143165198 3.4489461479187673 6.307969143165198 3 SUSCEPTIBLE 4.117132 3200.000000
9 77.12085484962715 77.71575756079339 1.657504247312569 6.648796319111582 1.657504247312569 6.648796319111582 3 SUSCEPTIBLE 3.982681 3200.000000
6 77.1759487276488 77.73300811848341 3.4139604195697397 2.9311470124689003 3.4139604195697397 2.9311470124689003 3 SUSCEPTIBLE 10.991967 3200.000000
4 77.19254991208123 77.67476657812436 5.460275050300391 1.6130516120506098 5.460275050300391 1.6130516120506098 3 SUSCEPTIBLE 0.000000 3200.000000
7 77.21285960719214 77.76654585368493 3.4418392970751976 4.629328704959272 3.4418392970751976 4.629328704959272 3 SUSCEPTIBLE 4.275001 3200.000000
2 77.28835219596213 77.71414732352514 5.446447413261191 5.007209681790078 5.446447413261191 5.007209681790078 3 SUSCEPTIBLE 0.000000 3200.000000
3 77.36232729547191 77.8380761441084 5.402069162527985 3.3303481460298165 5.402069162527985 3.3303481460298165 3 SUSCEPTIBLE 0.000000 3200.000000
5 77.41814720125814 77.9641975881537 3.6661570443004434 1.3355542466682195 3.6661570443004434 1.3355542466682195 3 INFECTIOUS 0.000000 3200.000000
1 77.44009224734764 78.17761693541762 5.436165326171029 6.6087975832066395 5.436165326171029 6.6087975832066395 3 SUSCEPTIBLE 0.000000 3200.000000
10 77.45950335603682 78.0180244439951 1.4173767863524618 4.9147374796293075 1.4173767863524618 4.9147374796293075 3 SUSCEPTIBLE 3.630553 3200.000000
8 77.66369152636749 78.25442114544043 3.4489461479187673 6.307969143165198 3.4489461479187673 6.307969143165198 3 SUSCEPTIBLE 4.169973 3200.000000
4 77.67476657812436 78.15698324416749 5.460275050300391 1.6130516120506098 5.460275050300391 1.6130516120506098 3 SUSCEPTIBLE 0.000000 3200.000000
2 77.71414732352514 78.13994245108815 5.446447413261191 5.007209681790078 5.446447413261191 5.007209681790078 3 SUSCEPTIBLE 0.000000 3200.000000
9 77.71575756079339 78.31066027195963 1.657504247312569 6.648796319111582 1.657504247312569 6.648796319111582 3 SUSCEPTIBLE 3.982681 3200.000000
6 77.73300811848341 78.29006750931802 3.4139604195697397 2.9311470124689003 3.4139604195697397 2.9311470124689003 3 SUSCEPTIBLE 11.455179 3200.000000
7 77.76654585368493 78.32023210017772 3.4418392970751976 4.629328704959272 3.4418392970751976 4.629328704959272 3 SUSCEPTIBLE 4.327817 3200.000000
3 77.8380761441084 78.31382499274488 5.402069162527985 3.3303481460298165 5.402069162527985 3.3303481460298165 3 SUSCEPTIBLE 0.000000 3200.000000
5 77.9641975881537 78.51024797504925 3.6661570443004434 1.3355542466682195 3.6661570443004434 1.3355542466682195 3 INFECTIOUS 0.000000 3200.000000
10 78.0180244439951 78.57654553195339 1.4173767863524618 4.9147374796293075 1.4173767863524618 4.9147374796293075 3 SUSCEPTIBLE 3.681956 3200.000000
2 78.13994245108815 78.56573757865115 5.446447413261191 5.007209681790078 5.446447413261191 5.007209681790078 3 SUSCEPTIBLE 0.000000 3200.000000
4 78.15698324416749 78.63919991021062 5.460275050300391 1.6130516120506098 5.460275050300391 1.6130516120506098 3 SUSCEPTIBLE 0.000000 3200.000000
1 78.17761693541762 78.9151416234876 5.436165326171029 6.6087975832066395 5.436165326171029 6.6087975832066395 3 SUSCEPTIBLE 0.000000 3200.000000
8 78.25442114544043 78.84515076451338 3.4489461479187673 6.307969143165198 3.4489461479187673 6.307969143165198 3 SUSCEPTIBLE 4.169973 3200.000000
6 78.29006750931802 78.84712690015263 3.4139604195697397 2.9311470124689003 3.4139604195697397 2.9311470124689003 3 SUSCEPTIBLE 11.455179 3200.000000
9 78.31066027195963 78.90556298312588 1.657504247312569 6.648796319111582 1.657504247312569 6.648796319111582 3 SUSCEPTIBLE 4.035473 3200.000000
3 78.31382499274488 78.78957384138137 5.402069162527985 3.3303481460298165 5.402069162527985 3.3303481460298165 3 SUSCEPTIBLE 0.000000 3200.000000
7 78.32023210017772 78.87391834667051 3.4418392970751976 4.629328704959272 3.4418392970751976 4.629328704959272 3 SUSCEPTIBLE 4.380610 3200.000000
5 78.51024797504925 79.05629836194481 3.6661570443004434 1.3355542466682195 3.6661570443004434 1.3355542466682195 3 INFECTIOUS 0.000000 3200.000000
2 78.56573757865115 78.99153270621416 5.446447413261191 5.007209681790078 5.446447413261191 5.007209681790078 3 SUSCEPTIBLE 0.000000 3200.000000
10 78.57654553195339 79.13506661991167 1.4173767863524618 4.9147374796293075 1.4173767863524618 4.9147374796293075 3 SUSCEPTIBLE 3.681956 3200.000000
4 78.63919991021062 79.12141657625375 5.460275050300391 1.6130516120506098 5.460275050300391 1.6130516120506098 3 SUSCEPTIBLE 0.000000 3200.000000
3 78.78957384138137 79.26532269001785 5.402069162527985 3.3303481460298165 5.402069162527985 3.3303481460298165 3 SUSCEPTIBLE 0.000000 3200.000000
8 78.84515076451338 79.43588038358632 3.4489461479187673 6.307969143165198 3.4489461479187673 6.307969143165198 3 SUSCEPTIBLE 4.169973 3200.000000
6 78.84712690015263 79.40418629098724 3.4139604195697397 2.9311470124689003 3.4139604195697397 2.9311470124689003 3 SUSCEPTIBLE 11.455179 3200.000000
7 78.87391834667051 79.4276045931633 3.4418392970751976 4.629328704959272 3.4418392970751976 4.629328704959272 3 SUSCEPTIBLE 4.486121 3200.000000
9 78.90556298312588 79.50046569429212 1.657504247312569 6.648796319111582 1.657504247312569 6.648796319111582 3 SUSCEPTIBLE 4.140984 3200.000000
1 78.9151416234876 79.65266631155758 5.436165326171029 6.6087975832066395 5.436165326171029 6.6087975832066395 3 SUSCEPTIBLE 0.000000 3200.000000
2 78.99153270621416 79.41732783377716 5.446447413261191 5.007209681790078 5.446447413261191 5.007209681790078 3 SUSCEPTIBLE 0.000000 3200.000000
5 79.05629836194481 79.60234874884037 3.6661570443004434 1.3355542466682195 3.6661570443004434 1.3355542466682195 3 INFECTIOUS 0.000000 3200.000000
4 79.12141657625375 79.60363324229688 5.460275050300391 1.6130516120506098 5.460275050300391 1.6130516120506098 3 SUSCEPTIBLE 0.000000 3200.000000
10 79.13506661991167 79.69358770786995 1.4173767863524618 4.9147374796293075 1.4173767863524618 4.9147374796293075 3 SUSCEPTIBLE 3.681956 3200.000000
3 79.26532269001785 79.74107153865434 5.402069162527985 3.3303481460298165 5.402069162527985 3.3303481460298165 3 SUSCEPTIBLE 0.000000 3200.000000
6 79.40418629098724 79.96124568182185 3.4139604195697397 2.9311470124689003 3.4139604195697397 2.9311470124689003 3 SUSCEPTIBLE 11.455179 3200.000000
2 79.41732783377716 79.84312296134017 5.446447413261191 5.007209681790078 5.446447413261191 5.007209681790078 3 SUSCEPTIBLE 0.000000 3200.000000
7 79.4276045931633 79.98129083965608 3.4418392970751976 4.629328704959272 3.4418392970751976 4.629328704959272 3 SUSCEPTIBLE 4.538840 3200.000000
8 79.43588038358632 80.02661000265927 3.4489461479187673 6.307969143165198 3.4489461479187673 6.307969143165198 3 SUSCEPTIBLE 4.169973 3200.000000
9 79.50046569429212 80.09536840545836 1.657504247312569 6.648796319111582 1.657504247312569 6.648796319111582 3 SUSCEPTIBLE 4.193704 3200.000000
5 79.60234874884037 80.14839913573593 3.6661570443004434 1.3355542466682195 3.6661570443004434 1.3355542466682195 3 INFECTIOUS 0.000000 3200.000000
4 79.60363324229688 80.08584990834001 5.460275050300391 1.6130516120506098 5.460275050300391 1.6130516120506098 3 SUSCEPTIBLE 0.000000 3200.000000
1 79.65266631155758 80.39019099962756 5.436165326171029 6.6087975832066395 5.436165326171029 6.6087975832066395 3 SUSCEPTIBLE 0.000000 3200.000000
10 79.69358770786995 80.25210879582824 1.4173767863524618 4.9147374796293075 1.4173767863524618 4.9147374796293075 3 SUSCEPTIBLE 3.681956 3200.000000
3 79.74107153865434 80.21682038729082 5.402069162527985 3.3303481460298165 5.402069162527985 3.3303481460298165 3 SUSCEPTIBLE 0.000000 3200.000000
2 79.84312296134017 80.26891808890318 5.446447413261191 5.007209681790078 5.446447413261191 5.007209681790078 3 SUSCEPTIBLE 0.000000 3200.000000
6 79.96124568182185 80.51830507265646 3.4139604195697397 2.9311470124689003 3.4139604195697397 2.9311470124689003 3 SUSCEPTIBLE 11.917108 3200.000000
7 79.98129083965608 80.53497708614887 3.4418392970751976 4.629328704959272 3.4418392970751976 4.629328704959272 3 SUSCEPTIBLE 4.538840 3200.000000
8 80.02661000265927 80.61733962173221 3.4489461479187673 6.307969143165198 3.4489461479187673 6.307969143165198 3 SUSCEPTIBLE 4.275338 3200.000000
4 80.08584990834001 80.56806657438314 5.460275050300391 1.6130516120506098 5.460275050300391 1.6130516120506098 3 SUSCEPTIBLE 0.000000 3200.000000
9 80.09536840545836 80.6902711166246 1.657504247312569 6.648796319111582 1.657504247312569 6.648796319111582 3 SUSCEPTIBLE 4.246398 3200.000000
5 80.14839913573593 80.69444952263149 3.6661570443004434 1.3355542466682195 3.6661570443004434 1.3355542466682195 3 INFECTIOUS 0.000000 3200.000000
3 80.21682038729082 80.69256923592731 5.402069162527985 3.3303481460298165 5.402069162527985 3.3303481460298165 3 SUSCEPTIBLE 0.000000 3200.000000
10 80.25210879582824 80.81062988378652 1.4173767863524618 4.9147374796293075 1.4173767863524618 4.9147374796293075 3 SUSCEPTIBLE 3.733218 3200.000000
2 80.26891808890318 80.69471321646618 5.446447413261191 5.007209681790078 5.446447413261191 5.007209681790078 3 SUSCEPTIBLE 0.000000 3200.000000
1 80.39019099962756 81.12771568769755 5.436165326171029 6.6087975832066395 5.436165326171029 6.6087975832066395 3 SUSCEPTIBLE 0.000000 3200.000000
6 80.51830507265646 81.07536446349107 3.4139604195697397 2.9311470124689003 3.4139604195697397 2.9311470124689003 3 SUSCEPTIBLE 12.840326 3200.000000
7 80.53497708614887 81.08866333264166 3.4418392970751976 4.629328704959272 3.4418392970751976 4.629328704959272 3 SUSCEPTIBLE 4.538840 3200.000000
4 80.56806657438314 81.05028324042627 5.460275050300391 1.6130516120506098 5.460275050300391 1.6130516120506098 3 SUSCEPTIBLE 0.000000 3200.000000
8 80.61733962173221 81.20806924080516 3.4489461479187673 6.307969143165198 3.4489461479187673 6.307969143165198 3 SUSCEPTIBLE 4.327984 3200.000000
9 80.6902711166246 81.28517382779084 1.657504247312569 6.648796319111582 1.657504247312569 6.648796319111582 3 SUSCEPTIBLE 4.246398 3200.000000
3 80.69256923592731 81.1683180845638 5.402069162527985 3.3303481460298165 5.402069162527985 3.3303481460298165 3 SUSCEPTIBLE 0.000000 3200.000000
5 80.69444952263149 81.24049990952705 3.6661570443004434 1.3355542466682195 3.6661570443004434 1.3355542466682195 3 INFECTIOUS 0.000000 3200.000000
2 80.69471321646618 81.12050834402919 5.446447413261191 5.007209681790078 5.446447413261191 5.007209681790078 3 SUSCEPTIBLE 0.000000 3200.000000
10 80.81062988378652 81.3691509717448 1.4173767863524618 4.9147374796293075 1.4173767863524618 4.9147374796293075 3 SUSCEPTIBLE 3.835670 3200.000000
4 81.05028324042627 81.5324999064694 5.460275050300391 1.6130516120506098 5.460275050300391 1.6130516120506098 3 SUSCEPTIBLE 0.000000 3200.000000
6 81.07536446349107 81.63242385432568 3.4139604195697397 2.9311470124689003 3.4139604195697397 2.9311470124689003 3 SUSCEPTIBLE 13.301615 3200.000000
7 81.08866333264166 81.64234957913445 3.4418392970751976 4.629328704959272 3.4418392970751976 4.629328704959272 3 SUSCEPTIBLE 4.538840 3200.000000
2 81.12050834402919 81.5463034715922 5.446447413261191 5.007209681790078 5.446447413261191 5.007209681790078 3 SUSCEPTIBLE 0.000000 3200.000000
1 81.12771568769755 81.86524037576753 5.436165326171029 6.6087975832066395 5.436165326171029 6.6087975832066395 3 SUSCEPTIBLE 0.000000 3200.000000
3 81.1683180845638 81.64406693320028 5.402069162527985 3.3303481460298165 5.402069162527985 3.3303481460298165 3 SUSCEPTIBLE 0.000000 3200.000000
8 81.20806924080516 81.7987988598781 3.4489461479187673 6.307969143165198 3.4489461479187673 6.307969143165198 3 SUSCEPTIBLE 4.433203 3200.000000
5 81.24049990952705 81.7865502964226 3.6661570443004434 1.3355542466682195 3.6661570443004434 1.3355542466682195 3 INFECTIOUS 0.000000 3200.000000
9 81.28517382779084 81.88007653895708 1.657504247312569 6.648796319111582 1.657504247312569 6.648796319111582 3 SUSCEPTIBLE 4.246398 3200.000000
10 81.3691509717448 81.92767205970308 1.4173767863524618 4.9147374796293075 1.4173767863524618 4.9147374796293075 3 SUSCEPTIBLE 3.886860 3200.000000
4 81.5324999064694 82.01471657251253 5.460275050300391 1.6130516120506098 5.460275050300391 1.6130516120506098 3 SUSCEPTIBLE 0.000000 3200.000000
2 81.5463034715922 81.9720985991552 5.446447413261191 5.007209681790078 5.446447413261191 5.007209681790078 3 SUSCEPTIBLE 0.000000 3200.000000
6 81.63242385432568 82.18948324516029 3.4139604195697397 2.9311470124689003 3.4139604195697397 2.9311470124689003 3 SUSCEPTIBLE 13.762691 3200.000000
7 81.64234957913445 82.19603582562723 3.4418392970751976 4.629328704959272 3.4418392970751976 4.629328704959272 3 SUSCEPTIBLE 4.591413 3200.000000
3 81.64406693320028 82.11981578183676 5.402069162527985 3.3303481460298165 5.402069162527985 3.3303481460298165 3 SUSCEPTIBLE 0.000000 3200.000000
5 81.7865502964226 82.33260068331816 3.6661570443004434 1.3355542466682195 3.6661570443004434 1.3355542466682195 3 INFECTIOUS 0.000000 3200.000000
8 81.7987988598781 82.38952847895105 3.4489461479187673 6.307969143165198 3.4489461479187673 6.307969143165198 3 SUSCEPTIBLE 4.433203 3200.000000
1 81.86524037576753 82.60276506383751 5.436165326171029 6.6087975832066395 5.436165326171029 6.6087975832066395 3 SUSCEPTIBLE 0.000000 3200.000000
9 81.88007653895708 82.47497925012333 1.657504247312569 6.648796319111582 1.657504247312569 6.648796319111582 3 SUSCEPTIBLE 4.246398 3200.000000
10 81.92767205970308 82.48619314766137 1.4173767863524618 4.9147374796293075 1.4173767863524618 4.9147374796293075 3 SUSCEPTIBLE 3.938027 3200.000000
2 81.9720985991552 82.39789372671821 5.446447413261191 5.007209681790078 5.446447413261191 5.007209681790078 3 SUSCEPTIBLE 0.000000 3200.000000
4 82.01471657251253 82.49693323855566 5.460275050300391 1.6130516120506098 5.460275050300391 1.6130516120506098 3 SUSCEPTIBLE 0.000000 3200.000000
3 82.11981578183676 82.59556463047325 5.402069162527985 3.3303481460298165 5.402069162527985 3.3303481460298165 3 SUSCEPTIBLE 0.000000 3200.000000
6 82.18948324516029 82.7465426359949 3.4139604195697397 2.9311470124689003 3.4139604195697397 2.9311470124689003 3 SUSCEPTIBLE 13.762691 3200.000000
7 82.19603582562723 82.74972207212002 3.4418392970751976 4.629328704959272 3.4418392970751976 4.629328704959272 3 SUSCEPTIBLE 4.643962 3200.000000
5 82.33260068331816 82.87865107021372 3.6661570443004434 1.3355542466682195 3.6661570443004434 1.3355542466682195 3 INFECTIOUS 0.000000 3200.000000
8 82.38952847895105 82.980258098024 3.4489461479187673 6.307969143165198 3.4489461479187673 6.307969143165198 3 SUSCEPTIBLE 4.433203 3200.000000
2 82.39789372671821 82.82368885428122 5.446447413261191 5.007209681790078 5.446447413261191 5.007209681790078 3 SUSCEPTIBLE 0.000000 3200.000000
9 82.47497925012333 83.06988196128957 1.657504247312569 6.648796319111582 1.657504247312569 6.648796319111582 3 SUSCEPTIBLE 4.351472 3200.000000
10 82.48619314766137 83.04471423561965 1.4173767863524618 4.9147374796293075 1.4173767863524618 4.9147374796293075 3 SUSCEPTIBLE 3.938027 3200.000000
4 82.49693323855566 82.97914990459878 5.460275050300391 1.6130516120506098 5.460275050300391 1.6130516120506098 3 SUSCEPTIBLE 0.000000 3200.000000
3 82.59556463047325 83.07131347910973 5.402069162527985 3.3303481460298165 5.402069162527985 3.3303481460298165 3 SUSCEPTIBLE 0.000000 3200.000000
1 82.60276506383751 83.34028975190749 5.436165326171029 6.6087975832066395 5.436165326171029 6.6087975832066395 3 SUSCEPTIBLE 0.000000 3200.000000
6 82.7465426359949 83.30360202682951 3.4139604195697397 2.9311470124689003 3.4139604195697397 2.9311470124689003 3 SUSCEPTIBLE 13.762691 3200.000000
7 82.74972207212002 83.30340831861281 3.4418392970751976 4.629328704959272 3.4418392970751976 4.629328704959272 3 SUSCEPTIBLE 4.696486 3200.000000
2 82.82368885428122 83.24948398184422 5.446447413261191 5.007209681790078 5.446447413261191 5.007209681790078 3 SUSCEPTIBLE 0.000000 3200.000000
5 82.87865107021372 83.42470145710928 3.6661570443004434 1.3355542466682195 3.6661570443004434 1.3355542466682195 3 INFECTIOUS 0.000000 3200.000000
4 82.97914990459878 83.46136657064191 5.460275050300391 1.6130516120506098 5.460275050300391 1.6130516120506098 3 SUSCEPTIBLE 0.000000 3200.000000
8 82.980258098024 83.57098771709694 3.4489461479187673 6.307969143165198 3.4489461479187673 6.307969143165198 3 SUSCEPTIBLE 4.433203 3200.000000
10 83.04471423561965 83.60323532357793 1.4173767863524618 4.9147374796293075 1.4173767863524618 4.9147374796293075 3 SUSCEPTIBLE 3.938027 3200.000000
9 83.06988196128957 83.66478467245581 1.657504247312569 6.648796319111582 1.657504247312569 6.648796319111582 3 SUSCEPTIBLE 4.403972 3200.000000
3 83.07131347910973 83.54706232774622 5.402069162527985 3.3303481460298165 5.402069162527985 3.3303481460298165 3 SUSCEPTIBLE 0.000000 3200.000000
2 83.24948398184422 83.67527910940723 5.446447413261191 5.007209681790078 5.446447413261191 5.007209681790078 3 SUSCEPTIBLE 0.000000 3200.000000
7 83.30340831861281 83.8570945651056 3.4418392970751976 4.629328704959272 3.4418392970751976 4.629328704959272 3 SUSCEPTIBLE 4.801463 3200.000000
6 83.30360202682951 83.86066141766412 3.4139604195697397 2.9311470124689003 3.4139604195697397 2.9311470124689003 3 SUSCEPTIBLE 13.762691 3200.000000
1 83.34028975190749 84.07781443997747 5.436165326171029 6.6087975832066395 5.436165326171029 6.6087975832066395 3 SUSCEPTIBLE 0.000000 3200.000000
5 83.42470145710928 83.97075184400484 3.6661570443004434 1.3355542466682195 3.6661570443004434 1.3355542466682195 3 INFECTIOUS 0.000000 3200.000000
4 83.46136657064191 83.94358323668504 5.460275050300391 1.6130516120506098 5.460275050300391 1.6130516120506098 3 SUSCEPTIBLE 0.000000 3200.000000
3 83.54706232774622 84.0228111763827 5.402069162527985 3.3303481460298165 5.402069162527985 3.3303481460298165 3 SUSCEPTIBLE 0.000000 3200.000000
8 83.57098771709694 84.16171733616989 3.4489461479187673 6.307969143165198 3.4489461479187673 6.307969143165198 3 SUSCEPTIBLE 4.433203 3200.000000
10 83.60323532357793 84.16175641153622 1.4173767863524618 4.9147374796293075 1.4173767863524618 4.9147374796293075 3 SUSCEPTIBLE 3.938027 3200.000000
9 83.66478467245581 84.25968738362205 1.657504247312569 6.648796319111582 1.657504247312569 6.648796319111582 3 SUSCEPTIBLE 4.508900 3200.000000
2 83.67527910940723 84.10107423697023 5.446447413261191 5.007209681790078 5.446447413261191 5.007209681790078 3 SUSCEPTIBLE 0.000000 3200.000000
7 83.8570945651056 84.41078081159839 3.4418392970751976 4.629328704959272 3.4418392970751976 4.629328704959272 3 SUSCEPTIBLE 4.801463 3200.000000
6 83.86066141766412 84.41772080849873 3.4139604195697397 2.9311470124689003 3.4139604195697397 2.9311470124689003 3 SUSCEPTIBLE 14.222491 3200.000000
4 83.94358323668504 84.42579990272817 5.460275050300391 1.6130516120506098 5.460275050300391 1.6130516120506098 3 SUSCEPTIBLE 0.000000 3200.000000
5 83.97075184400484 84.5168022309004 3.6661570443004434 1.3355542466682195 3.6661570443004434 1.3355542466682195 3 INFECTIOUS 0.000000 3200.000000
3 84.0228111763827 84.49856002501919 5.402069162527985 3.3303481460298165 5.402069162527985 3.3303481460298165 3 SUSCEPTIBLE 0.000000 3200.000000
1 84.07781443997747 84.81533912804746 5.436165326171029 6.6087975832066395 5.436165326171029 6.6087975832066395 3 SUSCEPTIBLE 0.000000 3200.000000
2 84.10107423697023 84.52686936453324 5.446447413261191 5.007209681790078 5.446447413261191 5.007209681790078 3 SUSCEPTIBLE 0.000000 3200.000000
8 84.16171733616989 84.75244695524283 3.4489461479187673 6.307969143165198 3.4489461479187673 6.307969143165198 3 SUSCEPTIBLE 4.538082 3200.000000
10 84.16175641153622 84.7202774994945 1.4173767863524618 4.9147374796293075 1.4173767863524618 4.9147374796293075 3 SUSCEPTIBLE 3.989052 3200.000000
9 84.25968738362205 84.85459009478829 1.657504247312569 6.648796319111582 1.657504247312569 6.648796319111582 3 SUSCEPTIBLE 4.508900 3200.000000
7 84.41078081159839 84.96446705809117 3.4418392970751976 4.629328704959272 3.4418392970751976 4.629328704959272 3 SUSCEPTIBLE 4.801463 3200.000000
6 84.41772080849873 84.97478019933334 3.4139604195697397 2.9311470124689003 3.4139604195697397 2.9311470124689003 3 SUSCEPTIBLE 15.141453 3200.000000
4 84.42579990272817 84.9080165687713 5.460275050300391 1.6130516120506098 5.460275050300391 1.6130516120506098 3 SUSCEPTIBLE 0.000000 3200.000000
3 84.49856002501919 84.97430887365567 5.402069162527985 3.3303481460298165 5.402069162527985 3.3303481460298165 3 SUSCEPTIBLE 0.000000 3200.000000
5 84.5168022309004 85.06285261779595 3.6661570443004434 1.3355542466682195 3.6661570443004434 1.3355542466682195 3 INFECTIOUS 0.000000 3200.000000
2 84.52686936453324 84.95266449209625 5.446447413261191 5.007209681790078 5.446447413261191 5.007209681790078 3 SUSCEPTIBLE 0.000000 3200.000000
10 84.7202774994945 85.27879858745278 1.4173767863524618 4.9147374796293075 1.4173767863524618 4.9147374796293075 3 SUSCEPTIBLE 4.040053 3200.000000
8 84.75244695524283 85.34317657431578 3.4489461479187673 6.307969143165198 3.4489461479187673 6.307969143165198 3 SUSCEPTIBLE 4.590485 3200.000000
1 84.81533912804746 85.55286381611744 5.436165326171029 6.6087975832066395 5.436165326171029 6.6087975832066395 3 SUSCEPTIBLE 0.000000 3200.000000
9 84.85459009478829 85.44949280595453 1.657504247312569 6.648796319111582 1.657504247312569 6.648796319111582 3 SUSCEPTIBLE 4.508900 3200.000000
4 84.9080165687713 85.39023323481443 5.460275050300391 1.6130516120506098 5.460275050300391 1.6130516120506098 3 SUSCEPTIBLE 0.000000 3200.000000
2 84.95266449209625 85.37845961965925 5.446447413261191 5.007209681790078 5.446447413261191 5.007209681790078 3 SUSCEPTIBLE 0.000000 3200.000000
7 84.96446705809117 85.51815330458396 3.4418392970751976 4.629328704959272 3.4418392970751976 4.629328704959272 3 SUSCEPTIBLE 4.801463 3200.000000
3 84.97430887365567 85.45005772229216 5.402069162527985 3.3303481460298165 5.402069162527985 3.3303481460298165 3 SUSCEPTIBLE 0.000000 3200.000000
6 84.97478019933334 85.53183959016795 3.4139604195697397 2.9311470124689003 3.4139604195697397 2.9311470124689003 3 SUSCEPTIBLE 15.600615 3200.000000
5 85.06285261779595 85.60890300469151 3.6661570443004434 1.3355542466682195 3.6661570443004434 1.3355542466682195 3 INFECTIOUS 0.000000 3200.000000
10 85.27879858745278 85.83731967541107 1.4173767863524618 4.9147374796293075 1.4173767863524618 4.9147374796293075 3 SUSCEPTIBLE 4.141986 3200.000000
8 85.34317657431578 85.93390619338872 3.4489461479187673 6.307969143165198 3.4489461479187673 6.307969143165198 3 SUSCEPTIBLE 4.695219 3200.000000
2 85.37845961965925 85.80425474722226 5.446447413261191 5.007209681790078 5.446447413261191 5.007209681790078 3 SUSCEPTIBLE 0.000000 3200.000000
4 85.39023323481443 85.87244990085756 5.460275050300391 1.6130516120506098 5.460275050300391 1.6130516120506098 3 SUSCEPTIBLE 0.000000 3200.000000
9 85.44949280595453 86.04439551712078 1.657504247312569 6.648796319111582 1.657504247312569 6.648796319111582 3 SUSCEPTIBLE 4.508900 3200.000000
3 85.45005772229216 85.92580657092864 5.402069162527985 3.3303481460298165 5.402069162527985 3.3303481460298165 3 SUSCEPTIBLE 0.000000 3200.000000
7 85.51815330458396 86.07183955107675 3.4418392970751976 4.629328704959272 3.4418392970751976 4.629328704959272 3 SUSCEPTIBLE 4.801463 3200.000000
6 85.53183959016795 86.08889898100256 3.4139604195697397 2.9311470124689003 3.4139604195697397 2.9311470124689003 3 SUSCEPTIBLE 16.059566 3200.000000
1 85.55286381611744 86.29038850418742 5.436165326171029 6.6087975832066395 5.436165326171029 6.6087975832066395 3 SUSCEPTIBLE 0.000000 3200.000000
5 85.60890300469151 86.15495339158707 3.6661570443004434 1.3355542466682195 3.6661570443004434 1.3355542466682195 3 INFECTIOUS 0.000000 3200.000000
2 85.80425474722226 86.23004987478527 5.446447413261191 5.007209681790078 5.446447413261191 5.007209681790078 3 SUSCEPTIBLE 0.000000 3200.000000
10 85.83731967541107 86.39584076336935 1.4173767863524618 4.9147374796293075 1.4173767863524618 4.9147374796293075 3 SUSCEPTIBLE 4.192916 3200.000000
4 85.87244990085756 86.35466656690069 5.460275050300391 1.6130516120506098 5.460275050300391 1.6130516120506098 3 SUSCEPTIBLE 0.000000 3200.000000
3 85.92580657092864 86.40155541956513 5.402069162527985 3.3303481460298165 5.402069162527985 3.3303481460298165 3 SUSCEPTIBLE 0.000000 3200.000000
8 85.93390619338872 86.52463581246167 3.4489461479187673 6.307969143165198 3.4489461479187673 6.307969143165198 3 SUSCEPTIBLE 4.695219 3200.000000
9 86.04439551712078 86.63929822828702 1.657504247312569 6.648796319111582 1.657504247312569 6.648796319111582 3 SUSCEPTIBLE 4.561206 3200.000000
7 86.07183955107675 86.62552579756954 3.4418392970751976 4.629328704959272 3.4418392970751976 4.629328704959272 3 SUSCEPTIBLE 4.906100 3200.000000
6 86.08889898100256 86.64595837183717 3.4139604195697397 2.9311470124689003 3.4139604195697397 2.9311470124689003 3 SUSCEPTIBLE 16.059566 3200.000000
5 86.15495339158707 86.70100377848263 3.6661570443004434 1.3355542466682195 3.6661570443004434 1.3355542466682195 3 INFECTIOUS 0.000000 3200.000000
2 86.23004987478527 86.65584500234827 5.446447413261191 5.007209681790078 5.446447413261191 5.007209681790078 3 SUSCEPTIBLE 0.000000 3200.000000
1 86.29038850418742 87.0279131922574 5.436165326171029 6.6087975832066395 5.436165326171029 6.6087975832066395 3 SUSCEPTIBLE 0.000000 3200.000000
4 86.35466656690069 86.83688323294382 5.460275050300391 1.6130516120506098 5.460275050300391 1.6130516120506098 3 SUSCEPTIBLE 0.000000 3200.000000
10 86.39584076336935 86.95436185132763 1.4173767863524618 4.9147374796293075 1.4173767863524618 4.9147374796293075 3 SUSCEPTIBLE 4.192916 3200.000000
3 86.40155541956513 86.87730426820161 5.402069162527985 3.3303481460298165 5.402069162527985 3.3303481460298165 3 SUSCEPTIBLE 0.000000 3200.000000
8 86.52463581246167 87.11536543153461 3.4489461479187673 6.307969143165198 3.4489461479187673 6.307969143165198 3 SUSCEPTIBLE 4.695219 3200.000000
7 86.62552579756954 87.17921204406233 3.4418392970751976 4.629328704959272 3.4418392970751976 4.629328704959272 3 SUSCEPTIBLE 4.958382 3200.000000
9 86.63929822828702 87.23420093945326 1.657504247312569 6.648796319111582 1.657504247312569 6.648796319111582 3 SUSCEPTIBLE 4.613489 3200.000000
6 86.64595837183717 87.20301776267178 3.4139604195697397 2.9311470124689003 3.4139604195697397 2.9311470124689003 3 SUSCEPTIBLE 16.059566 3200.000000
2 86.65584500234827 87.08164012991128 5.446447413261191 5.007209681790078 5.446447413261191 5.007209681790078 3 SUSCEPTIBLE 0.000000 3200.000000
5 86.70100377848263 87.24705416537819 3.6661570443004434 1.3355542466682195 3.6661570443004434 1.3355542466682195 3 INFECTIOUS 0.000000 3200.000000
4 86.83688323294382 87.31909989898695 5.460275050300391 1.6130516120506098 5.460275050300391 1.6130516120506098 3 SUSCEPTIBLE 0.000000 3200.000000
3 86.87730426820161 87.3530531168381 5.402069162527985 3.3303481460298165 5.402069162527985 3.3303481460298165 3 SUSCEPTIBLE 0.000000 3200.000000
10 86.95436185132763 87.51288293928592 1.4173767863524618 4.9147374796293075 1.4173767863524618 4.9147374796293075 3 SUSCEPTIBLE 4.192916 3200.000000
1 87.0279131922574 87.76543788032738 5.436165326171029 6.6087975832066395 5.436165326171029 6.6087975832066395 3 SUSCEPTIBLE 0.000000 3200.000000
2 87.08164012991128 87.50743525747428 5.446447413261191 5.007209681790078 5.446447413261191 5.007209681790078 3 SUSCEPTIBLE 0.000000 3200.000000
8 87.11536543153461 87.70609505060756 3.4489461479187673 6.307969143165198 3.4489461479187673 6.307969143165198 3 SUSCEPTIBLE 4.695219 3200.000000
7 87.17921204406233 87.73289829055511 3.4418392970751976 4.629328704959272 3.4418392970751976 4.629328704959272 3 SUSCEPTIBLE 5.010641 3200.000000
6 87.20301776267178 87.76007715350639 3.4139604195697397 2.9311470124689003 3.4139604195697397 2.9311470124689003 3 SUSCEPTIBLE 16.059566 3200.000000
9 87.23420093945326 87.8291036506195 1.657504247312569 6.648796319111582 1.657504247312569 6.648796319111582 3 SUSCEPTIBLE 4.717981 3200.000000
5 87.24705416537819 87.79310455227375 3.6661570443004434 1.3355542466682195 3.6661570443004434 1.3355542466682195 3 INFECTIOUS 0.000000 3200.000000
4 87.31909989898695 87.80131656503008 5.460275050300391 1.6130516120506098 5.460275050300391 1.6130516120506098 3 SUSCEPTIBLE 0.000000 3200.000000
3 87.3530531168381 87.82880196547458 5.402069162527985 3.3303481460298165 5.402069162527985 3.3303481460298165 3 SUSCEPTIBLE 0.000000 3200.000000
2 87.50743525747428 87.93323038503729 5.446447413261191 5.007209681790078 5.446447413261191 5.007209681790078 3 SUSCEPTIBLE 0.000000 3200.000000
10 87.51288293928592 88.0714040272442 1.4173767863524618 4.9147374796293075 1.4173767863524618 4.9147374796293075 3 SUSCEPTIBLE 4.192916 3200.000000
8 87.70609505060756 88.2968246696805 3.4489461479187673 6.307969143165198 3.4489461479187673 6.307969143165198 3 SUSCEPTIBLE 4.747429 3200.000000
7 87.73289829055511 88.2865845370479 3.4418392970751976 4.629328704959272 3.4418392970751976 4.629328704959272 3 SUSCEPTIBLE 5.062875 3200.000000
6 87.76007715350639 88.317136544341 3.4139604195697397 2.9311470124689003 3.4139604195697397 2.9311470124689003 3 SUSCEPTIBLE 16.517245 3200.000000
1 87.76543788032738 88.50296256839736 5.436165326171029 6.6087975832066395 5.436165326171029 6.6087975832066395 3 SUSCEPTIBLE 0.000000 3200.000000
5 87.79310455227375 88.3391549391693 3.6661570443004434 1.3355542466682195 3.6661570443004434 1.3355542466682195 3 INFECTIOUS 0.000000 3200.000000
4 87.80131656503008 88.2835332310732 5.460275050300391 1.6130516120506098 5.460275050300391 1.6130516120506098 3 SUSCEPTIBLE 0.000000 3200.000000
3 87.82880196547458 88.30455081411107 5.402069162527985 3.3303481460298165 5.402069162527985 3.3303481460298165 3 SUSCEPTIBLE 0.000000 3200.000000
9 87.8291036506195 88.42400636178574 1.657504247312569 6.648796319111582 1.657504247312569 6.648796319111582 3 SUSCEPTIBLE 4.770191 3200.000000
2 87.93323038503729 88.3590255126003 5.446447413261191 5.007209681790078 5.446447413261191 5.007209681790078 3 SUSCEPTIBLE 0.000000 3200.000000
10 88.0714040272442 88.62992511520248 1.4173767863524618 4.9147374796293075 1.4173767863524618 4.9147374796293075 3 SUSCEPTIBLE 4.243706 3200.000000
4 88.2835332310732 88.76574989711634 5.460275050300391 1.6130516120506098 5.460275050300391 1.6130516120506098 3 SUSCEPTIBLE 0.000000 3200.000000
7 88.2865845370479 88.84027078354069 3.4418392970751976 4.629328704959272 3.4418392970751976 4.629328704959272 3 SUSCEPTIBLE 5.062875 3200.000000
8 88.2968246696805 88.88755428875345 3.4489461479187673 6.307969143165198 3.4489461479187673 6.307969143165198 3 SUSCEPTIBLE 4.799615 3200.000000
3 88.30455081411107 88.78029966274755 5.402069162527985 3.3303481460298165 5.402069162527985 3.3303481460298165 3 SUSCEPTIBLE 0.000000 3200.000000
6 88.317136544341 88.8741959351756 3.4139604195697397 2.9311470124689003 3.4139604195697397 2.9311470124689003 3 SUSCEPTIBLE 16.974714 3200.000000
5 88.3391549391693 88.88520532606486 3.6661570443004434 1.3355542466682195 3.6661570443004434 1.3355542466682195 3 INFECTIOUS 0.000000 3200.000000
2 88.3590255126003 88.7848206401633 5.446447413261191 5.007209681790078 5.446447413261191 5.007209681790078 3 SUSCEPTIBLE 0.000000 3200.000000
9 88.42400636178574 89.01890907295198 1.657504247312569 6.648796319111582 1.657504247312569 6.648796319111582 3 SUSCEPTIBLE 4.770191 3200.000000
1 88.50296256839736 89.24048725646735 5.436165326171029 6.6087975832066395 5.436165326171029 6.6087975832066395 3 SUSCEPTIBLE 0.000000 3200.000000
10 88.62992511520248 89.18844620316077 1.4173767863524618 4.9147374796293075 1.4173767863524618 4.9147374796293075 3 SUSCEPTIBLE 4.294473 3200.000000
4 88.76574989711634 89.24796656315947 5.460275050300391 1.6130516120506098 5.460275050300391 1.6130516120506098 3 SUSCEPTIBLE 0.000000 3200.000000
3 88.78029966274755 89.25604851138404 5.402069162527985 3.3303481460298165 5.402069162527985 3.3303481460298165 3 SUSCEPTIBLE 0.000000 3200.000000
2 88.7848206401633 89.21061576772631 5.446447413261191 5.007209681790078 5.446447413261191 5.007209681790078 3 SUSCEPTIBLE 0.000000 3200.000000
7 88.84027078354069 89.39395703003348 3.4418392970751976 4.629328704959272 3.4418392970751976 4.629328704959272 3 SUSCEPTIBLE 5.062875 3200.000000
6 88.8741959351756 89.43125532601022 3.4139604195697397 2.9311470124689003 3.4139604195697397 2.9311470124689003 3 SUSCEPTIBLE 17.889016 3200.000000
5 88.88520532606486 89.43125571296042 3.6661570443004434 1.3355542466682195 3.6661570443004434 1.3355542466682195 3 INFECTIOUS 0.000000 3200.000000
8 88.88755428875345 89.4782839078264 3.4489461479187673 6.307969143165198 3.4489461479187673 6.307969143165198 3 SUSCEPTIBLE 4.903915 3200.000000
9 89.01890907295198 89.61381178411823 1.657504247312569 6.648796319111582 1.657504247312569 6.648796319111582 3 SUSCEPTIBLE 4.770191 3200.000000
10 89.18844620316077 89.74696729111905 1.4173767863524618 4.9147374796293075 1.4173767863524618 4.9147374796293075 3 SUSCEPTIBLE 4.345216 3200.000000
2 89.21061576772631 89.63641089528932 5.446447413261191 5.007209681790078 5.446447413261191 5.007209681790078 3 SUSCEPTIBLE 0.000000 3200.000000
1 89.24048725646735 89.97801194453733 5.436165326171029 6.6087975832066395 5.436165326171029 6.6087975832066395 3 SUSCEPTIBLE 0.000000 3200.000000
4 89.24796656315947 89.7301832292026 5.460275050300391 1.6130516120506098 5.460275050300391 1.6130516120506098 3 SUSCEPTIBLE 0.000000 3200.000000
3 89.25604851138404 89.73179736002052 5.402069162527985 3.3303481460298165 5.402069162527985 3.3303481460298165 3 SUSCEPTIBLE 0.000000 3200.000000
7 89.39395703003348 89.94764327652626 3.4418392970751976 4.629328704959272 3.4418392970751976 4.629328704959272 3 SUSCEPTIBLE 5.062875 3200.000000
6 89.43125532601022 89.98831471684483 3.4139604195697397 2.9311470124689003 3.4139604195697397 2.9311470124689003 3 SUSCEPTIBLE 18.345851 3200.000000
5 89.43125571296042 89.97730609985598 3.6661570443004434 1.3355542466682195 3.6661570443004434 1.3355542466682195 3 INFECTIOUS 0.000000 3200.000000
8 89.4782839078264 90.06901352689934 3.4489461479187673 6.307969143165198 3.4489461479187673 6.307969143165198 3 SUSCEPTIBLE 4.956028 3200.000000
9 89.61381178411823 90.20871449528447 1.657504247312569 6.648796319111582 1.657504247312569 6.648796319111582 3 SUSCEPTIBLE 4.770191 3200.000000
2 89.63641089528932 90.06220602285232 5.446447413261191 5.007209681790078 5.446447413261191 5.007209681790078 3 SUSCEPTIBLE 0.000000 3200.000000
4 89.7301832292026 90.21239989524572 5.460275050300391 1.6130516120506098 5.460275050300391 1.6130516120506098 3 SUSCEPTIBLE 0.000000 3200.000000
3 89.73179736002052 90.207546208657 5.402069162527985 3.3303481460298165 5.402069162527985 3.3303481460298165 3 SUSCEPTIBLE 0.000000 3200.000000
10 89.74696729111905 90.30548837907733 1.4173767863524618 4.9147374796293075 1.4173767863524618 4.9147374796293075 3 SUSCEPTIBLE 4.446631 3200.000000
7 89.94764327652626 90.50132952301905 3.4418392970751976 4.629328704959272 3.4418392970751976 4.629328704959272 3 SUSCEPTIBLE 5.114964 3200.000000
5 89.97730609985598 90.52335648675154 3.6661570443004434 1.3355542466682195 3.6661570443004434 1.3355542466682195 3 INFECTIOUS 0.000000 3200.000000
1 89.97801194453733 90.71553663260731 5.436165326171029 6.6087975832066395 5.436165326171029 6.6087975832066395 3 SUSCEPTIBLE 0.000000 3200.000000
6 89.98831471684483 90.54537410767944 3.4139604195697397 2.9311470124689003 3.4139604195697397 2.9311470124689003 3 SUSCEPTIBLE 18.345851 3200.000000
2 90.06220602285232 90.48800115041533 5.446447413261191 5.007209681790078 5.446447413261191 5.007209681790078 3 SUSCEPTIBLE 0.000000 3200.000000
8 90.06901352689934 90.65974314597229 3.4489461479187673 6.307969143165198 3.4489461479187673 6.307969143165198 3 SUSCEPTIBLE 4.956028 3200.000000
3 90.207546208657 90.68329505729349 5.402069162527985 3.3303481460298165 5.402069162527985 3.3303481460298165 3 SUSCEPTIBLE 0.000000 3200.000000
9 90.20871449528447 90.80361720645071 1.657504247312569 6.648796319111582 1.657504247312569 6.648796319111582 3 SUSCEPTIBLE 4.822256 3200.000000
4 90.21239989524572 90.69461656128885 5.460275050300391 1.6130516120506098 5.460275050300391 1.6130516120506098 3 SUSCEPTIBLE 0.000000 3200.000000
10 90.30548837907733 90.86400946703561 1.4173767863524618 4.9147374796293075 1.4173767863524618 4.9147374796293075 3 SUSCEPTIBLE 4.446631 3200.000000
2 90.48800115041533 90.91379627797834 5.446447413261191 5.007209681790078 5.446447413261191 5.007209681790078 3 SUSCEPTIBLE 0.000000 3200.000000
7 90.50132952301905 91.05501576951184 3.4418392970751976 4.629328704959272 3.4418392970751976 4.629328704959272 3 SUSCEPTIBLE 5.219071 3200.000000
5 90.52335648675154 91.0694068736471 3.6661570443004434 1.3355542466682195 3.6661570443004434 1.3355542466682195 3 INFECTIOUS 0.000000 3200.000000
6 90.54537410767944 91.10243349851405 3.4139604195697397 2.9311470124689003 3.4139604195697397 2.9311470124689003 3 SUSCEPTIBLE 18.345851 3200.000000
8 90.65974314597229 91.25047276504523 3.4489461479187673 6.307969143165198 3.4489461479187673 6.307969143165198 3 SUSCEPTIBLE 4.956028 3200.000000
3 90.68329505729349 91.15904390592998 5.402069162527985 3.3303481460298165 5.402069162527985 3.3303481460298165 3 SUSCEPTIBLE 0.000000 3200.000000
4 90.69461656128885 91.17683322733198 5.460275050300391 1.6130516120506098 5.460275050300391 1.6130516120506098 3 SUSCEPTIBLE 0.000000 3200.000000
1 90.71553663260731 91.45306132067729 5.436165326171029 6.6087975832066395 5.436165326171029 6.6087975832066395 3 SUSCEPTIBLE 0.000000 3200.000000
9 90.80361720645071 91.39851991761695 1.657504247312569 6.648796319111582 1.657504247312569 6.648796319111582 3 SUSCEPTIBLE 4.926315 3200.000000
10 90.86400946703561 91.4225305549939 1.4173767863524618 4.9147374796293075 1.4173767863524618 4.9147374796293075 3 SUSCEPTIBLE 4.446631 3200.000000
2 90.91379627797834 91.33959140554134 5.446447413261191 5.007209681790078 5.446447413261191 5.007209681790078 3 SUSCEPTIBLE 0.000000 3200.000000
7 91.05501576951184 91.60870201600463 3.4418392970751976 4.629328704959272 3.4418392970751976 4.629328704959272 3 SUSCEPTIBLE 5.271088 3200.000000
5 91.0694068736471 91.61545726054266 3.6661570443004434 1.3355542466682195 3.6661570443004434 1.3355542466682195 3 INFECTIOUS 0.000000 3200.000000
6 91.10243349851405 91.65949288934866 3.4139604195697397 2.9311470124689003 3.4139604195697397 2.9311470124689003 3 SUSCEPTIBLE 18.345851 3200.000000
3 91.15904390592998 91.63479275456646 5.402069162527985 3.3303481460298165 5.402069162527985 3.3303481460298165 3 SUSCEPTIBLE 0.000000 3200.000000
4 91.17683322733198 91.65904989337511 5.460275050300391 1.6130516120506098 5.460275050300391 1.6130516120506098 3 SUSCEPTIBLE 0.000000 3200.000000
8 91.25047276504523 91.84120238411818 3.4489461479187673 6.307969143165198 3.4489461479187673 6.307969143165198 3 SUSCEPTIBLE 4.956028 3200.000000
2 91.33959140554134 91.76538653310435 5.446447413261191 5.007209681790078 5.446447413261191 5.007209681790078 3 SUSCEPTIBLE 0.000000 3200.000000
9 91.39851991761695 91.9934226287832 1.657504247312569 6.648796319111582 1.657504247312569 6.648796319111582 3 SUSCEPTIBLE 4.978308 3200.000000
10 91.4225305549939 91.98105164295218 1.4173767863524618 4.9147374796293075 1.4173767863524618 4.9147374796293075 3 SUSCEPTIBLE 4.446631 3200.000000
1 91.45306132067729 92.19058600874727 5.436165326171029 6.6087975832066395 5.436165326171029 6.6087975832066395 3 SUSCEPTIBLE 0.000000 3200.000000
7 91.60870201600463 92.16238826249742 3.4418392970751976 4.629328704959272 3.4418392970751976 4.629328704959272 3 SUSCEPTIBLE 5.323081 3200.000000
5 91.61545726054266 92.16150764743821 3.6661570443004434 1.3355542466682195 3.6661570443004434 1.3355542466682195 3 INFECTIOUS 0.000000 3200.000000
3 91.63479275456646 92.11054160320295 5.402069162527985 3.3303481460298165 5.402069162527985 3.3303481460298165 3 SUSCEPTIBLE 0.000000 3200.000000
4 91.65904989337511 92.14126655941824 5.460275050300391 1.6130516120506098 5.460275050300391 1.6130516120506098 3 SUSCEPTIBLE 0.000000 3200.000000
6 91.65949288934866 92.21655228018327 3.4139604195697397 2.9311470124689003 3.4139604195697397 2.9311470124689003 3 SUSCEPTIBLE 18.801420 3200.000000
2 91.76538653310435 92.19118166066735 5.446447413261191 5.007209681790078 5.446447413261191 5.007209681790078 3 SUSCEPTIBLE 0.000000 3200.000000
8 91.84120238411818 92.43193200319112 3.4489461479187673 6.307969143165198 3.4489461479187673 6.307969143165198 3 SUSCEPTIBLE 5.007997 3200.000000
10 91.98105164295218 92.53957273091046 1.4173767863524618 4.9147374796293075 1.4173767863524618 4.9147374796293075 3 SUSCEPTIBLE 4.446631 3200.000000
9 91.9934226287832 92.58832533994944 1.657504247312569 6.648796319111582 1.657504247312569 6.648796319111582 3 SUSCEPTIBLE 5.030277 3200.000000
3 92.11054160320295 92.58629045183943 5.402069162527985 3.3303481460298165 5.402069162527985 3.3303481460298165 3 SUSCEPTIBLE 0.000000 3200.000000
4 92.14126655941824 92.62348322546137 5.460275050300391 1.6130516120506098 5.460275050300391 1.6130516120506098 3 SUSCEPTIBLE 0.000000 3200.000000
5 92.16150764743821 92.70755803433377 3.6661570443004434 1.3355542466682195 3.6661570443004434 1.3355542466682195 3 INFECTIOUS 0.000000 3200.000000
7 92.16238826249742 92.7160745089902 3.4418392970751976 4.629328704959272 3.4418392970751976 4.629328704959272 3 SUSCEPTIBLE 5.323081 3200.000000
1 92.19058600874727 92.92811069681726 5.436165326171029 6.6087975832066395 5.436165326171029 6.6087975832066395 3 SUSCEPTIBLE 0.000000 3200.000000
2 92.19118166066735 92.61697678823036 5.446447413261191 5.007209681790078 5.446447413261191 5.007209681790078 3 SUSCEPTIBLE 0.000000 3200.000000
6 92.21655228018327 92.77361167101787 3.4139604195697397 2.9311470124689003 3.4139604195697397 2.9311470124689003 3 SUSCEPTIBLE 19.256780 3200.000000
8 92.43193200319112 93.02266162226407 3.4489461479187673 6.307969143165198 3.4489461479187673 6.307969143165198 3 SUSCEPTIBLE 5.111864 3200.000000
10 92.53957273091046 93.09809381886875 1.4173767863524618 4.9147374796293075 1.4173767863524618 4.9147374796293075 3 SUSCEPTIBLE 4.547719 3200.000000
3 92.58629045183943 93.06203930047592 5.402069162527985 3.3303481460298165 5.402069162527985 3.3303481460298165 3 SUSCEPTIBLE 0.000000 3200.000000
9 92.58832533994944 93.18322805111568 1.657504247312569 6.648796319111582 1.657504247312569 6.648796319111582 3 SUSCEPTIBLE 5.030277 3200.000000
2 92.61697678823036 93.04277191579337 5.446447413261191 5.007209681790078 5.446447413261191 5.007209681790078 3 SUSCEPTIBLE 0.000000 3200.000000
4 92.62348322546137 93.1056998915045 5.460275050300391 1.6130516120506098 5.460275050300391 1.6130516120506098 3 SUSCEPTIBLE 0.000000 3200.000000
5 92.70755803433377 93.25360842122933 3.6661570443004434 1.3355542466682195 3.6661570443004434 1.3355542466682195 3 INFECTIOUS 0.000000 3200.000000
7 92.7160745089902 93.26976075548299 3.4418392970751976 4.629328704959272 3.4418392970751976 4.629328704959272 3 SUSCEPTIBLE 5.323081 3200.000000
6 92.77361167101787 93.33067106185248 3.4139604195697397 2.9311470124689003 3.4139604195697397 2.9311470124689003 3 SUSCEPTIBLE 19.711928 3200.000000
1 92.92811069681726 93.66563538488724 5.436165326171029 6.6087975832066395 5.436165326171029 6.6087975832066395 3 SUSCEPTIBLE 0.000000 3200.000000
8 93.02266162226407 93.61339124133701 3.4489461479187673 6.307969143165198 3.4489461479187673 6.307969143165198 3 SUSCEPTIBLE 5.163761 3200.000000
2 93.04277191579337 93.46856704335637 5.446447413261191 5.007209681790078 5.446447413261191 5.007209681790078 3 SUSCEPTIBLE 0.000000 3200.000000
3 93.06203930047592 93.5377881491124 5.402069162527985 3.3303481460298165 5.402069162527985 3.3303481460298165 3 SUSCEPTIBLE 0.000000 3200.000000
10 93.09809381886875 93.65661490682703 1.4173767863524618 4.9147374796293075 1.4173767863524618 4.9147374796293075 3 SUSCEPTIBLE 4.598228 3200.000000
4 93.1056998915045 93.58791655754763 5.460275050300391 1.6130516120506098 5.460275050300391 1.6130516120506098 3 SUSCEPTIBLE 0.000000 3200.000000
9 93.18322805111568 93.77813076228192 1.657504247312569 6.648796319111582 1.657504247312569 6.648796319111582 3 SUSCEPTIBLE 5.030277 3200.000000
5 93.25360842122933 93.79965880812489 3.6661570443004434 1.3355542466682195 3.6661570443004434 1.3355542466682195 3 INFECTIOUS 0.000000 3200.000000
7 93.26976075548299 93.82344700197578 3.4418392970751976 4.629328704959272 3.4418392970751976 4.629328704959272 3 SUSCEPTIBLE 5.323081 3200.000000
6 93.33067106185248 93.8877304526871 3.4139604195697397 2.9311470124689003 3.4139604195697397 2.9311470124689003 3 SUSCEPTIBLE 20.621595 3200.000000
2 93.46856704335637 93.89436217091938 5.446447413261191 5.007209681790078 5.446447413261191 5.007209681790078 3 SUSCEPTIBLE 0.000000 3200.000000
3 93.5377881491124 94.01353699774889 5.402069162527985 3.3303481460298165 5.402069162527985 3.3303481460298165 3 SUSCEPTIBLE 0.000000 3200.000000
4 93.58791655754763 94.07013322359076 5.460275050300391 1.6130516120506098 5.460275050300391 1.6130516120506098 3 SUSCEPTIBLE 0.000000 3200.000000
8 93.61339124133701 94.20412086040996 3.4489461479187673 6.307969143165198 3.4489461479187673 6.307969143165198 3 SUSCEPTIBLE 5.215634 3200.000000
10 93.65661490682703 94.21513599478531 1.4173767863524618 4.9147374796293075 1.4173767863524618 4.9147374796293075 3 SUSCEPTIBLE 4.699176 3200.000000
1 93.66563538488724 94.40316007295722 5.436165326171029 6.6087975832066395 5.436165326171029 6.6087975832066395 3 SUSCEPTIBLE 0.000000 3200.000000
9 93.77813076228192 94.37303347344816 1.657504247312569 6.648796319111582 1.657504247312569 6.648796319111582 3 SUSCEPTIBLE 5.030277 3200.000000
5 93.79965880812489 94.34570919502045 3.6661570443004434 1.3355542466682195 3.6661570443004434 1.3355542466682195 3 INFECTIOUS 0.000000 3200.000000
7 93.82344700197578 94.37713324846857 3.4418392970751976 4.629328704959272 3.4418392970751976 4.629328704959272 3 SUSCEPTIBLE 5.374931 3200.000000
6 93.8877304526871 94.4447898435217 3.4139604195697397 2.9311470124689003 3.4139604195697397 2.9311470124689003 3 SUSCEPTIBLE 20.621595 3200.000000
2 93.89436217091938 94.32015729848239 5.446447413261191 5.007209681790078 5.446447413261191 5.007209681790078 3 SUSCEPTIBLE 0.000000 3200.000000
3 94.01353699774889 94.48928584638537 5.402069162527985 3.3303481460298165 5.402069162527985 3.3303481460298165 3 SUSCEPTIBLE 0.000000 3200.000000
4 94.07013322359076 94.55234988963389 5.460275050300391 1.6130516120506098 5.460275050300391 1.6130516120506098 3 SUSCEPTIBLE 0.000000 3200.000000
8 94.20412086040996 94.7948504794829 3.4489461479187673 6.307969143165198 3.4489461479187673 6.307969143165198 3 SUSCEPTIBLE 5.215634 3200.000000
10 94.21513599478531 94.7736570827436 1.4173767863524618 4.9147374796293075 1.4173767863524618 4.9147374796293075 3 SUSCEPTIBLE 4.699176 3200.000000
2 94.32015729848239 94.74595242604539 5.446447413261191 5.007209681790078 5.446447413261191 5.007209681790078 3 SUSCEPTIBLE 0.000000 3200.000000
5 94.34570919502045 94.891759581916 3.6661570443004434 1.3355542466682195 3.6661570443004434 1.3355542466682195 3 INFECTIOUS 0.000000 3200.000000
9 94.37303347344816 94.9679361846144 1.657504247312569 6.648796319111582 1.657504247312569 6.648796319111582 3 SUSCEPTIBLE 5.082103 3200.000000
7 94.37713324846857 94.93081949496136 3.4418392970751976 4.629328704959272 3.4418392970751976 4.629328704959272 3 SUSCEPTIBLE 5.426756 3200.000000
1 94.40316007295722 95.1406847610272 5.436165326171029 6.6087975832066395 5.436165326171029 6.6087975832066395 3 SUSCEPTIBLE 0.000000 3200.000000
6 94.4447898435217 95.00184923435631 3.4139604195697397 2.9311470124689003 3.4139604195697397 2.9311470124689003 3 SUSCEPTIBLE 20.621595 3200.000000
3 94.48928584638537 94.96503469502186 5.402069162527985 3.3303481460298165 5.402069162527985 3.3303481460298165 3 SUSCEPTIBLE 0.000000 3200.000000
4 94.55234988963389 95.03456655567702 5.460275050300391 1.6130516120506098 5.460275050300391 1.6130516120506098 3 SUSCEPTIBLE 0.000000 3200.000000
2 94.74595242604539 95.1717475536084 5.446447413261191 5.007209681790078 5.446447413261191 5.007209681790078 3 SUSCEPTIBLE 0.000000 3200.000000
10 94.7736570827436 95.33217817070188 1.4173767863524618 4.9147374796293075 1.4173767863524618 4.9147374796293075 3 SUSCEPTIBLE 4.699176 3200.000000
8 94.7948504794829 95.38558009855585 3.4489461479187673 6.307969143165198 3.4489461479187673 6.307969143165198 3 SUSCEPTIBLE 5.215634 3200.000000
5 94.891759581916 95.43780996881156 3.6661570443004434 1.3355542466682195 3.6661570443004434 1.3355542466682195 3 INFECTIOUS 0.000000 3200.000000
7 94.93081949496136 95.48450574145414 3.4418392970751976 4.629328704959272 3.4418392970751976 4.629328704959272 3 SUSCEPTIBLE 5.530335 3200.000000
3 94.96503469502186 95.44078354365834 5.402069162527985 3.3303481460298165 5.402069162527985 3.3303481460298165 3 SUSCEPTIBLE 0.000000 3200.000000
9 94.9679361846144 95.56283889578064 1.657504247312569 6.648796319111582 1.657504247312569 6.648796319111582 3 SUSCEPTIBLE 5.185682 3200.000000
6 95.00184923435631 95.55890862519092 3.4139604195697397 2.9311470124689003 3.4139604195697397 2.9311470124689003 3 SUSCEPTIBLE 20.621595 3200.000000
4 95.03456655567702 95.51678322172015 5.460275050300391 1.6130516120506098 5.460275050300391 1.6130516120506098 3 SUSCEPTIBLE 0.000000 3200.000000
1 95.1406847610272 95.87820944909718 5.436165326171029 6.6087975832066395 5.436165326171029 6.6087975832066395 3 SUSCEPTIBLE 0.000000 3200.000000
2 95.1717475536084 95.5975426811714 5.446447413261191 5.007209681790078 5.446447413261191 5.007209681790078 3 SUSCEPTIBLE 0.000000 3200.000000
10 95.33217817070188 95.89069925866016 1.4173767863524618 4.9147374796293075 1.4173767863524618 4.9147374796293075 3 SUSCEPTIBLE 4.699176 3200.000000
8 95.38558009855585 95.9763097176288 3.4489461479187673 6.307969143165198 3.4489461479187673 6.307969143165198 3 SUSCEPTIBLE 5.215634 3200.000000
5 95.43780996881156 95.98386035570712 3.6661570443004434 1.3355542466682195 3.6661570443004434 1.3355542466682195 3 INFECTIOUS 0.000000 3200.000000
3 95.44078354365834 95.91653239229483 5.402069162527985 3.3303481460298165 5.402069162527985 3.3303481460298165 3 SUSCEPTIBLE 0.000000 3200.000000
7 95.48450574145414 96.03819198794693 3.4418392970751976 4.629328704959272 3.4418392970751976 4.629328704959272 3 SUSCEPTIBLE 5.582089 3200.000000
4 95.51678322172015 95.99899988776328 5.460275050300391 1.6130516120506098 5.460275050300391 1.6130516120506098 3 SUSCEPTIBLE 0.000000 3200.000000
6 95.55890862519092 96.11596801602553 3.4139604195697397 2.9311470124689003 3.4139604195697397 2.9311470124689003 3 SUSCEPTIBLE 20.621595 3200.000000
9 95.56283889578064 96.15774160694689 1.657504247312569 6.648796319111582 1.657504247312569 6.648796319111582 3 SUSCEPTIBLE 5.237435 3200.000000
2 95.5975426811714 96.02333780873441 5.446447413261191 5.007209681790078 5.446447413261191 5.007209681790078 3 SUSCEPTIBLE 0.000000 3200.000000
1 95.87820944909718 96.61573413716717 5.436165326171029 6.6087975832066395 5.436165326171029 6.6087975832066395 3 SUSCEPTIBLE 0.000000 3200.000000
10 95.89069925866016 96.44922034661845 1.4173767863524618 4.9147374796293075 1.4173767863524618 4.9147374796293075 3 SUSCEPTIBLE 4.699176 3200.000000
3 95.91653239229483 96.39228124093131 5.402069162527985 3.3303481460298165 5.402069162527985 3.3303481460298165 3 SUSCEPTIBLE 0.000000 3200.000000
8 95.9763097176288 96.56703933670174 3.4489461479187673 6.307969143165198 3.4489461479187673 6.307969143165198 3 SUSCEPTIBLE 5.267364 3200.000000
5 95.98386035570712 96.52991074260268 3.6661570443004434 1.3355542466682195 3.6661570443004434 1.3355542466682195 3 INFECTIOUS 0.000000 3200.000000
4 95.99899988776328 96.4812165538064 5.460275050300391 1.6130516120506098 5.460275050300391 1.6130516120506098 3 SUSCEPTIBLE 0.000000 3200.000000
2 96.02333780873441 96.44913293629742 5.446447413261191 5.007209681790078 5.446447413261191 5.007209681790078 3 SUSCEPTIBLE 0.000000 3200.000000
7 96.03819198794693 96.59187823443972 3.4418392970751976 4.629328704959272 3.4418392970751976 4.629328704959272 3 SUSCEPTIBLE 5.582089 3200.000000
6 96.11596801602553 96.67302740686014 3.4139604195697397 2.9311470124689003 3.4139604195697397 2.9311470124689003 3 SUSCEPTIBLE 21.528324 3200.000000
9 96.15774160694689 96.75264431811313 1.657504247312569 6.648796319111582 1.657504247312569 6.648796319111582 3 SUSCEPTIBLE 5.289165 3200.000000
3 96.39228124093131 96.8680300895678 5.402069162527985 3.3303481460298165 5.402069162527985 3.3303481460298165 3 SUSCEPTIBLE 0.000000 3200.000000
2 96.44913293629742 96.87492806386042 5.446447413261191 5.007209681790078 5.446447413261191 5.007209681790078 3 SUSCEPTIBLE 0.000000 3200.000000
10 96.44922034661845 97.00774143457673 1.4173767863524618 4.9147374796293075 1.4173767863524618 4.9147374796293075 3 SUSCEPTIBLE 4.799798 3200.000000
4 96.4812165538064 96.96343321984953 5.460275050300391 1.6130516120506098 5.460275050300391 1.6130516120506098 3 SUSCEPTIBLE 0.000000 3200.000000
5 96.52991074260268 97.07596112949824 3.6661570443004434 1.3355542466682195 3.6661570443004434 1.3355542466682195 3 INFECTIOUS 0.000000 3200.000000
8 96.56703933670174 97.15776895577469 3.4489461479187673 6.307969143165198 3.4489461479187673 6.307969143165198 3 SUSCEPTIBLE 5.370752 3200.000000
7 96.59187823443972 97.1455644809325 3.4418392970751976 4.629328704959272 3.4418392970751976 4.629328704959272 3 SUSCEPTIBLE 5.582089 3200.000000
1 96.61573413716717 97.35325882523715 5.436165326171029 6.6087975832066395 5.436165326171029 6.6087975832066395 3 SUSCEPTIBLE 0.000000 3200.000000
6 96.67302740686014 97.23008679769475 3.4139604195697397 2.9311470124689003 3.4139604195697397 2.9311470124689003 3 SUSCEPTIBLE 21.981375 3200.000000
9 96.75264431811313 97.34754702927937 1.657504247312569 6.648796319111582 1.657504247312569 6.648796319111582 3 SUSCEPTIBLE 5.289165 3200.000000
3 96.8680300895678 97.34377893820428 5.402069162527985 3.3303481460298165 5.402069162527985 3.3303481460298165 3 SUSCEPTIBLE 0.000000 3200.000000
2 96.87492806386042 97.30072319142343 5.446447413261191 5.007209681790078 5.446447413261191 5.007209681790078 3 SUSCEPTIBLE 0.000000 3200.000000
4 96.96343321984953 97.44564988589266 5.460275050300391 1.6130516120506098 5.460275050300391 1.6130516120506098 3 SUSCEPTIBLE 0.000000 3200.000000
10 97.00774143457673 97.56626252253501 1.4173767863524618 4.9147374796293075 1.4173767863524618 4.9147374796293075 3 SUSCEPTIBLE 4.850074 3200.000000
5 97.07596112949824 97.6220115163938 3.6661570443004434 1.3355542466682195 3.6661570443004434 1.3355542466682195 3 INFECTIOUS 0.000000 3200.000000
7 97.1455644809325 97.6992507274253 3.4418392970751976 4.629328704959272 3.4418392970751976 4.629328704959272 3 SUSCEPTIBLE 5.582089 3200.000000
8 97.15776895577469 97.74849857484763 3.4489461479187673 6.307969143165198 3.4489461479187673 6.307969143165198 3 SUSCEPTIBLE 5.422410 3200.000000
6 97.23008679769475 97.78714618852936 3.4139604195697397 2.9311470124689003 3.4139604195697397 2.9311470124689003 3 SUSCEPTIBLE 22.886848 3200.000000
2 97.30072319142343 97.72651831898644 5.446447413261191 5.007209681790078 5.446447413261191 5.007209681790078 3 SUSCEPTIBLE 0.000000 3200.000000
3 97.34377893820428 97.81952778684077 5.402069162527985 3.3303481460298165 5.402069162527985 3.3303481460298165 3 SUSCEPTIBLE 0.000000 3200.000000
9 97.34754702927937 97.94244974044561 1.657504247312569 6.648796319111582 1.657504247312569 6.648796319111582 3 SUSCEPTIBLE 5.289165 3200.000000
1 97.35325882523715 98.09078351330713 5.436165326171029 6.6087975832066395 5.436165326171029 6.6087975832066395 3 SUSCEPTIBLE 0.000000 3200.000000
4 97.44564988589266 97.9278665519358 5.460275050300391 1.6130516120506098 5.460275050300391 1.6130516120506098 3 SUSCEPTIBLE 0.000000 3200.000000
10 97.56626252253501 98.1247836104933 1.4173767863524618 4.9147374796293075 1.4173767863524618 4.9147374796293075 3 SUSCEPTIBLE 4.900327 3200.000000
5 97.6220115163938 98.16806190328936 3.6661570443004434 1.3355542466682195 3.6661570443004434 1.3355542466682195 3 INFECTIOUS 0.000000 3200.000000
7 97.6992507274253 98.25293697391808 3.4418392970751976 4.629328704959272 3.4418392970751976 4.629328704959272 3 SUSCEPTIBLE 5.633699 3200.000000
2 97.72651831898644 98.15231344654944 5.446447413261191 5.007209681790078 5.446447413261191 5.007209681790078 3 SUSCEPTIBLE 0.000000 3200.000000
8 97.74849857484763 98.33922819392058 3.4489461479187673 6.307969143165198 3.4489461479187673 6.307969143165198 3 SUSCEPTIBLE 5.474044 3200.000000
6 97.78714618852936 98.34420557936397 3.4139604195697397 2.9311470124689003 3.4139604195697397 2.9311470124689003 3 SUSCEPTIBLE 22.886848 3200.000000
3 97.81952778684077 98.29527663547725 5.402069162527985 3.3303481460298165 5.402069162527985 3.3303481460298165 3 SUSCEPTIBLE 0.000000 3200.000000
4 97.9278665519358 98.41008321797892 5.460275050300391 1.6130516120506098 5.460275050300391 1.6130516120506098 3 SUSCEPTIBLE 0.000000 3200.000000
9 97.94244974044561 98.53735245161185 1.657504247312569 6.648796319111582 1.657504247312569 6.648796319111582 3 SUSCEPTIBLE 5.289165 3200.000000
1 98.09078351330713 98.82830820137711 5.436165326171029 6.6087975832066395 5.436165326171029 6.6087975832066395 3 SUSCEPTIBLE 0.000000 3200.000000
10 98.1247836104933 98.68330469845158 1.4173767863524618 4.9147374796293075 1.4173767863524618 4.9147374796293075 3 SUSCEPTIBLE 4.950557 3200.000000
2 98.15231344654944 98.57810857411245 5.446447413261191 5.007209681790078 5.446447413261191 5.007209681790078 3 SUSCEPTIBLE 0.000000 3200.000000
5 98.16806190328936 98.71411229018491 3.6661570443004434 1.3355542466682195 3.6661570443004434 1.3355542466682195 3 INFECTIOUS 0.000000 3200.000000
7 98.25293697391808 98.80662322041087 3.4418392970751976 4.629328704959272 3.4418392970751976 4.629328704959272 3 SUSCEPTIBLE 5.685285 3200.000000
3 98.29527663547725 98.77102548411374 5.402069162527985 3.3303481460298165 5.402069162527985 3.3303481460298165 3 SUSCEPTIBLE 0.000000 3200.000000
8 98.33922819392058 98.92995781299352 3.4489461479187673 6.307969143165198 3.4489461479187673 6.307969143165198 3 SUSCEPTIBLE 5.474044 3200.000000
6 98.34420557936397 98.90126497019858 3.4139604195697397 2.9311470124689003 3.4139604195697397 2.9311470124689003 3 SUSCEPTIBLE 22.886848 3200.000000
4 98.41008321797892 98.89229988402205 5.460275050300391 1.6130516120506098 5.460275050300391 1.6130516120506098 3 SUSCEPTIBLE 0.000000 3200.000000
9 98.53735245161185 99.1322551627781 1.657504247312569 6.648796319111582 1.657504247312569 6.648796319111582 3 SUSCEPTIBLE 5.392314 3200.000000
2 98.57810857411245 99.00390370167545 5.446447413261191 5.007209681790078 5.446447413261191 5.007209681790078 3 SUSCEPTIBLE 0.000000 3200.000000
10 98.68330469845158 99.24182578640986 1.4173767863524618 4.9147374796293075 1.4173767863524618 4.9147374796293075 3 SUSCEPTIBLE 4.950557 3200.000000
5 98.71411229018491 99.26016267708047 3.6661570443004434 1.3355542466682195 3.6661570443004434 1.3355542466682195 3 INFECTIOUS 0.000000 3200.000000
3 98.77102548411374 99.24677433275022 5.402069162527985 3.3303481460298165 5.402069162527985 3.3303481460298165 3 SUSCEPTIBLE 0.000000 3200.000000
7 98.80662322041087 99.36030946690366 3.4418392970751976 4.629328704959272 3.4418392970751976 4.629328704959272 3 SUSCEPTIBLE 5.788387 3200.000000
1 98.82830820137711 99.5658328894471 5.436165326171029 6.6087975832066395 5.436165326171029 6.6087975832066395 3 SUSCEPTIBLE 0.000000 3200.000000
4 98.89229988402205 99.37451655006518 5.460275050300391 1.6130516120506098 5.460275050300391 1.6130516120506098 3 SUSCEPTIBLE 0.000000 3200.000000
6 98.90126497019858 99.45832436103319 3.4139604195697397 2.9311470124689003 3.4139604195697397 2.9311470124689003 3 SUSCEPTIBLE 22.886848 3200.000000
8 98.92995781299352 99.52068743206647 3.4489461479187673 6.307969143165198 3.4489461479187673 6.307969143165198 3 SUSCEPTIBLE 5.474044 3200.000000
2 99.00390370167545 99.42969882923846 5.446447413261191 5.007209681790078 5.446447413261191 5.007209681790078 3 SUSCEPTIBLE 0.000000 3200.000000
9 99.1322551627781 99.72715787394434 1.657504247312569 6.648796319111582 1.657504247312569 6.648796319111582 3 SUSCEPTIBLE 5.443853 3200.000000
10 99.24182578640986 99.80034687436815 1.4173767863524618 4.9147374796293075 1.4173767863524618 4.9147374796293075 3 SUSCEPTIBLE 4.950557 3200.000000
3 99.24677433275022 99.7225231813867 5.402069162527985 3.3303481460298165 5.402069162527985 3.3303481460298165 3 SUSCEPTIBLE 0.000000 3200.000000
5 99.26016267708047 99.80621306397603 3.6661570443004434 1.3355542466682195 3.6661570443004434 1.3355542466682195 3 INFECTIOUS 0.000000 3200.000000
7 99.36030946690366 99.91399571339645 3.4418392970751976 4.629328704959272 3.4418392970751976 4.629328704959272 3 SUSCEPTIBLE 5.839902 3200.000000
4 99.37451655006518 99.85673321610831 5.460275050300391 1.6130516120506098 5.460275050300391 1.6130516120506098 3 SUSCEPTIBLE 0.000000 3200.000000
2 99.42969882923846 99.85549395680147 5.446447413261191 5.007209681790078 5.446447413261191 5.007209681790078 3 SUSCEPTIBLE 0.000000 3200.000000
6 99.45832436103319 100.0153837518678 3.4139604195697397 2.9311470124689003 3.4139604195697397 2.9311470124689003 3 SUSCEPTIBLE 22.886848 3200.000000
8 99.52068743206647 100.11141705113941 3.4489461479187673 6.307969143165198 3.4489461479187673 6.307969143165198 3 SUSCEPTIBLE 5.474044 3200.000000
1 99.5658328894471 100.30335757751708 5.436165326171029 6.6087975832066395 5.436165326171029 6.6087975832066395 3 SUSCEPTIBLE 0.000000 3200.000000
3 99.7225231813867 100.19827203002319 5.402069162527985 3.3303481460298165 5.402069162527985 3.3303481460298165 3 SUSCEPTIBLE 0.000000 3200.000000
9 99.72715787394434 100.32206058511058 1.657504247312569 6.648796319111582 1.657504247312569 6.648796319111582 3 SUSCEPTIBLE 5.546859 3200.000000
10 99.80034687436815 100.35886796232643 1.4173767863524618 4.9147374796293075 1.4173767863524618 4.9147374796293075 3 SUSCEPTIBLE 4.950557 3200.000000
5 99.80621306397603 100.35226345087159 3.6661570443004434 1.3355542466682195 3.6661570443004434 1.3355542466682195 3 INFECTIOUS 0.000000 3200.000000
2 99.85549395680147 100.28128908436447 5.446447413261191 5.007209681790078 5.446447413261191 5.007209681790078 3 SUSCEPTIBLE 0.000000 3200.000000
4 99.85673321610831 100.33894988215144 5.460275050300391 1.6130516120506098 5.460275050300391 1.6130516120506098 3 SUSCEPTIBLE 0.000000 3200.000000
7 99.91399571339645 100.46768195988923 3.4418392970751976 4.629328704959272 3.4418392970751976 4.629328704959272 3 SUSCEPTIBLE 5.839902 3200.000000
6 100.0153837518678 100.57244314270241 3.4139604195697397 2.9311470124689003 3.4139604195697397 2.9311470124689003 3 SUSCEPTIBLE 23.789397 3200.000000
8 100.11141705113941 100.70214667021236 3.4489461479187673 6.307969143165198 3.4489461479187673 6.307969143165198 3 SUSCEPTIBLE 5.577002 3200.000000
3 100.19827203002319 100.67402087865968 5.402069162527985 3.3303481460298165 5.402069162527985 3.3303481460298165 3 SUSCEPTIBLE 0.000000 3200.000000
2 100.28128908436447 100.70708421192748 5.446447413261191 5.007209681790078 5.446447413261191 5.007209681790078 3 SUSCEPTIBLE 0.000000 3200.000000
1 100.30335757751708 101.04088226558706 5.436165326171029 6.6087975832066395 5.436165326171029 6.6087975832066395 3 SUSCEPTIBLE 0.000000 3200.000000
9 100.32206058511058 100.91696329627682 1.657504247312569 6.648796319111582 1.657504247312569 6.648796319111582 3 SUSCEPTIBLE 5.546859 3200.000000
4 100.33894988215144 100.82116654819457 5.460275050300391 1.6130516120506098 5.460275050300391 1.6130516120506098 3 SUSCEPTIBLE 0.000000 3200.000000
5 100.35226345087159 100.89831383776715 3.6661570443004434 1.3355542466682195 3.6661570443004434 1.3355542466682195 3 INFECTIOUS 0.000000 3200.000000
10 100.35886796232643 100.91738905028471 1.4173767863524618 4.9147374796293075 1.4173767863524618 4.9147374796293075 3 SUSCEPTIBLE 5.000647 3200.000000
7 100.46768195988923 101.02136820638202 3.4418392970751976 4.629328704959272 3.4418392970751976 4.629328704959272 3 SUSCEPTIBLE 5.839902 3200.000000
6 100.57244314270241 101.12950253353702 3.4139604195697397 2.9311470124689003 3.4139604195697397 2.9311470124689003 3 SUSCEPTIBLE 24.240358 3200.000000
3 100.67402087865968 101.14976972729616 5.402069162527985 3.3303481460298165 5.402069162527985 3.3303481460298165 3 SUSCEPTIBLE 0.000000 3200.000000
8 100.70214667021236 101.2928762892853 3.4489461479187673 6.307969143165198 3.4489461479187673 6.307969143165198 3 SUSCEPTIBLE 5.628446 3200.000000
2 100.70708421192748 101.13287933949049 5.446447413261191 5.007209681790078 5.446447413261191 5.007209681790078 3 SUSCEPTIBLE 0.000000 3200.000000
4 100.82116654819457 101.3033832142377 5.460275050300391 1.6130516120506098 5.460275050300391 1.6130516120506098 3 SUSCEPTIBLE 0.000000 3200.000000
5 100.89831383776715 101.4443642246627 3.6661570443004434 1.3355542466682195 3.6661570443004434 1.3355542466682195 3 INFECTIOUS 0.000000 3200.000000
9 100.91696329627682 101.51186600744306 1.657504247312569 6.648796319111582 1.657504247312569 6.648796319111582 3 SUSCEPTIBLE 5.546859 3200.000000
10 100.91738905028471 101.475910138243 1.4173767863524618 4.9147374796293075 1.4173767863524618 4.9147374796293075 3 SUSCEPTIBLE 5.100759 3200.000000
7 101.02136820638202 101.57505445287481 3.4418392970751976 4.629328704959272 3.4418392970751976 4.629328704959272 3 SUSCEPTIBLE 5.839902 3200.000000
1 101.04088226558706 101.77840695365704 5.436165326171029 6.6087975832066395 5.436165326171029 6.6087975832066395 3 SUSCEPTIBLE 0.000000 3200.000000
6 101.12950253353702 101.68656192437163 3.4139604195697397 2.9311470124689003 3.4139604195697397 2.9311470124689003 3 SUSCEPTIBLE 24.691112 3200.000000
2 101.13287933949049 101.55867446705349 5.446447413261191 5.007209681790078 5.446447413261191 5.007209681790078 3 SUSCEPTIBLE 0.000000 3200.000000
3 101.14976972729616 101.62551857593265 5.402069162527985 3.3303481460298165 5.402069162527985 3.3303481460298165 3 SUSCEPTIBLE 0.000000 3200.000000
8 101.2928762892853 101.88360590835825 3.4489461479187673 6.307969143165198 3.4489461479187673 6.307969143165198 3 SUSCEPTIBLE 5.731262 3200.000000
4 101.3033832142377 101.78559988028083 5.460275050300391 1.6130516120506098 5.460275050300391 1.6130516120506098 3 SUSCEPTIBLE 0.000000 3200.000000
5 101.4443642246627 101.99041461155826 3.6661570443004434 1.3355542466682195 3.6661570443004434 1.3355542466682195 3 INFECTIOUS 0.000000 3200.000000
10 101.475910138243 102.03443122620128 1.4173767863524618 4.9147374796293075 1.4173767863524618 4.9147374796293075 3 SUSCEPTIBLE 5.150780 3200.000000
9 101.51186600744306 102.1067687186093 1.657504247312569 6.648796319111582 1.657504247312569 6.648796319111582 3 SUSCEPTIBLE 5.546859 3200.000000
2 101.55867446705349 101.9844695946165 5.446447413261191 5.007209681790078 5.446447413261191 5.007209681790078 3 SUSCEPTIBLE 0.000000 3200.000000
7 101.57505445287481 102.1287406993676 3.4418392970751976 4.629328704959272 3.4418392970751976 4.629328704959272 3 SUSCEPTIBLE 5.839902 3200.000000
3 101.62551857593265 102.10126742456913 5.402069162527985 3.3303481460298165 5.402069162527985 3.3303481460298165 3 SUSCEPTIBLE 0.000000 3200.000000
6 101.68656192437163 102.24362131520624 3.4139604195697397 2.9311470124689003 3.4139604195697397 2.9311470124689003 3 SUSCEPTIBLE 25.141657 3200.000000
1 101.77840695365704 102.51593164172702 5.436165326171029 6.6087975832066395 5.436165326171029 6.6087975832066395 3 SUSCEPTIBLE 0.000000 3200.000000
4 101.78559988028083 102.26781654632396 5.460275050300391 1.6130516120506098 5.460275050300391 1.6130516120506098 3 SUSCEPTIBLE 0.000000 3200.000000
8 101.88360590835825 102.4743355274312 3.4489461479187673 6.307969143165198 3.4489461479187673 6.307969143165198 3 SUSCEPTIBLE 5.731262 3200.000000
2 101.9844695946165 102.4102647221795 5.446447413261191 5.007209681790078 5.446447413261191 5.007209681790078 3 SUSCEPTIBLE 0.000000 3200.000000
5 101.99041461155826 102.53646499845382 3.6661570443004434 1.3355542466682195 3.6661570443004434 1.3355542466682195 3 INFECTIOUS 0.000000 3200.000000
10 102.03443122620128 102.59295231415956 1.4173767863524618 4.9147374796293075 1.4173767863524618 4.9147374796293075 3 SUSCEPTIBLE 5.200778 3200.000000
3 102.10126742456913 102.57701627320561 5.402069162527985 3.3303481460298165 5.402069162527985 3.3303481460298165 3 SUSCEPTIBLE 0.000000 3200.000000
9 102.1067687186093 102.70167142977554 1.657504247312569 6.648796319111582 1.657504247312569 6.648796319111582 3 SUSCEPTIBLE 5.598207 3200.000000
7 102.1287406993676 102.68242694586039 3.4418392970751976 4.629328704959272 3.4418392970751976 4.629328704959272 3 SUSCEPTIBLE 5.942622 3200.000000
6 102.24362131520624 102.80068070604085 3.4139604195697397 2.9311470124689003 3.4139604195697397 2.9311470124689003 3 SUSCEPTIBLE 25.141657 3200.000000
4 102.26781654632396 102.75003321236709 5.460275050300391 1.6130516120506098 5.460275050300391 1.6130516120506098 3 SUSCEPTIBLE 0.000000 3200.000000
2 102.4102647221795 102.83605984974251 5.446447413261191 5.007209681790078 5.446447413261191 5.007209681790078 3 SUSCEPTIBLE 0.000000 3200.000000
8 102.4743355274312 103.06506514650414 3.4489461479187673 6.307969143165198 3.4489461479187673 6.307969143165198 3 SUSCEPTIBLE 5.731262 3200.000000
1 102.51593164172702 103.253456329797 5.436165326171029 6.6087975832066395 5.436165326171029 6.6087975832066395 3 SUSCEPTIBLE 0.000000 3200.000000
5 102.53646499845382 103.08251538534938 3.6661570443004434 1.3355542466682195 3.6661570443004434 1.3355542466682195 3 INFECTIOUS 0.000000 3200.000000
3 102.57701627320561 103.0527651218421 5.402069162527985 3.3303481460298165 5.402069162527985 3.3303481460298165 3 SUSCEPTIBLE 0.000000 3200.000000
10 102.59295231415956 103.15147340211784 1.4173767863524618 4.9147374796293075 1.4173767863524618 4.9147374796293075 3 SUSCEPTIBLE 5.200778 3200.000000
7 102.68242694586039 103.23611319235317 3.4418392970751976 4.629328704959272 3.4418392970751976 4.629328704959272 3 SUSCEPTIBLE 5.993947 3200.000000
9 102.70167142977554 103.29657414094179 1.657504247312569 6.648796319111582 1.657504247312569 6.648796319111582 3 SUSCEPTIBLE 5.649532 3200.000000
4 102.75003321236709 103.23224987841022 5.460275050300391 1.6130516120506098 5.460275050300391 1.6130516120506098 3 SUSCEPTIBLE 0.000000 3200.000000
6 102.80068070604085 103.35774009687546 3.4139604195697397 2.9311470124689003 3.4139604195697397 2.9311470124689003 3 SUSCEPTIBLE 25.141657 3200.000000
2 102.83605984974251 103.26185497730552 5.446447413261191 5.007209681790078 5.446447413261191 5.007209681790078 3 SUSCEPTIBLE 0.000000 3200.000000
3 103.0527651218421 103.52851397047858 5.402069162527985 3.3303481460298165 5.402069162527985 3.3303481460298165 3 SUSCEPTIBLE 0.000000 3200.000000
8 103.06506514650414 103.65579476557708 3.4489461479187673 6.307969143165198 3.4489461479187673 6.307969143165198 3 SUSCEPTIBLE 5.731262 3200.000000
5 103.08251538534938 103.62856577224494 3.6661570443004434 1.3355542466682195 3.6661570443004434 1.3355542466682195 3 INFECTIOUS 0.000000 3200.000000
10 103.15147340211784 103.70999449007613 1.4173767863524618 4.9147374796293075 1.4173767863524618 4.9147374796293075 3 SUSCEPTIBLE 5.200778 3200.000000
4 103.23224987841022 103.71446654445334 5.460275050300391 1.6130516120506098 5.460275050300391 1.6130516120506098 3 SUSCEPTIBLE 0.000000 3200.000000
7 103.23611319235317 103.78979943884596 3.4418392970751976 4.629328704959272 3.4418392970751976 4.629328704959272 3 SUSCEPTIBLE 6.096526 3200.000000
1 103.253456329797 103.99098101786699 5.436165326171029 6.6087975832066395 5.436165326171029 6.6087975832066395 3 SUSCEPTIBLE 0.000000 3200.000000
2 103.26185497730552 103.68765010486852 5.446447413261191 5.007209681790078 5.446447413261191 5.007209681790078 3 SUSCEPTIBLE 0.000000 3200.000000
9 103.29657414094179 103.89147685210803 1.657504247312569 6.648796319111582 1.657504247312569 6.648796319111582 3 SUSCEPTIBLE 5.752111 3200.000000
6 103.35774009687546 103.91479948771007 3.4139604195697397 2.9311470124689003 3.4139604195697397 2.9311470124689003 3 SUSCEPTIBLE 25.141657 3200.000000
3 103.52851397047858 104.00426281911507 5.402069162527985 3.3303481460298165 5.402069162527985 3.3303481460298165 3 SUSCEPTIBLE 0.000000 3200.000000
5 103.62856577224494 104.1746161591405 3.6661570443004434 1.3355542466682195 3.6661570443004434 1.3355542466682195 3 INFECTIOUS 0.000000 3200.000000
8 103.65579476557708 104.24652438465003 3.4489461479187673 6.307969143165198 3.4489461479187673 6.307969143165198 3 SUSCEPTIBLE 5.782516 3200.000000
2 103.68765010486852 104.11344523243153 5.446447413261191 5.007209681790078 5.446447413261191 5.007209681790078 3 SUSCEPTIBLE 0.000000 3200.000000
10 103.70999449007613 104.26851557803441 1.4173767863524618 4.9147374796293075 1.4173767863524618 4.9147374796293075 3 SUSCEPTIBLE 5.200778 3200.000000
4 103.71446654445334 104.19668321049647 5.460275050300391 1.6130516120506098 5.460275050300391 1.6130516120506098 3 SUSCEPTIBLE 0.000000 3200.000000
7 103.78979943884596 104.34348568533875 3.4418392970751976 4.629328704959272 3.4418392970751976 4.629328704959272 3 SUSCEPTIBLE 6.096526 3200.000000
9 103.89147685210803 104.48637956327427 1.657504247312569 6.648796319111582 1.657504247312569 6.648796319111582 3 SUSCEPTIBLE 5.803365 3200.000000
6 103.91479948771007 104.47185887854468 3.4139604195697397 2.9311470124689003 3.4139604195697397 2.9311470124689003 3 SUSCEPTIBLE 25.590955 3200.000000
1 103.99098101786699 104.72850570593697 5.436165326171029 6.6087975832066395 5.436165326171029 6.6087975832066395 3 SUSCEPTIBLE 0.000000 3200.000000
3 104.00426281911507 104.48001166775155 5.402069162527985 3.3303481460298165 5.402069162527985 3.3303481460298165 3 SUSCEPTIBLE 0.000000 3200.000000
2 104.11344523243153 104.53924035999454 5.446447413261191 5.007209681790078 5.446447413261191 5.007209681790078 3 SUSCEPTIBLE 0.000000 3200.000000
5 104.1746161591405 104.72066654603606 3.6661570443004434 1.3355542466682195 3.6661570443004434 1.3355542466682195 3 INFECTIOUS 0.000000 3200.000000
4 104.19668321049647 104.6788998765396 5.460275050300391 1.6130516120506098 5.460275050300391 1.6130516120506098 3 SUSCEPTIBLE 0.000000 3200.000000
8 104.24652438465003 104.83725400372298 3.4489461479187673 6.307969143165198 3.4489461479187673 6.307969143165198 3 SUSCEPTIBLE 5.833746 3200.000000
10 104.26851557803441 104.8270366659927 1.4173767863524618 4.9147374796293075 1.4173767863524618 4.9147374796293075 3 SUSCEPTIBLE 5.250638 3200.000000
7 104.34348568533875 104.89717193183154 3.4418392970751976 4.629328704959272 3.4418392970751976 4.629328704959272 3 SUSCEPTIBLE 6.096526 3200.000000
6 104.47185887854468 105.02891826937929 3.4139604195697397 2.9311470124689003 3.4139604195697397 2.9311470124689003 3 SUSCEPTIBLE 26.488927 3200.000000
3 104.48001166775155 104.95576051638804 5.402069162527985 3.3303481460298165 5.402069162527985 3.3303481460298165 3 SUSCEPTIBLE 0.000000 3200.000000
9 104.48637956327427 105.08128227444051 1.657504247312569 6.648796319111582 1.657504247312569 6.648796319111582 3 SUSCEPTIBLE 5.803365 3200.000000
2 104.53924035999454 104.96503548755754 5.446447413261191 5.007209681790078 5.446447413261191 5.007209681790078 3 SUSCEPTIBLE 0.000000 3200.000000
4 104.6788998765396 105.16111654258273 5.460275050300391 1.6130516120506098 5.460275050300391 1.6130516120506098 3 SUSCEPTIBLE 0.000000 3200.000000
5 104.72066654603606 105.26671693293162 3.6661570443004434 1.3355542466682195 3.6661570443004434 1.3355542466682195 3 INFECTIOUS 0.000000 3200.000000
1 104.72850570593697 105.46603039400695 5.436165326171029 6.6087975832066395 5.436165326171029 6.6087975832066395 3 SUSCEPTIBLE 0.000000 3200.000000
10 104.8270366659927 105.38555775395098 1.4173767863524618 4.9147374796293075 1.4173767863524618 4.9147374796293075 3 SUSCEPTIBLE 5.350288 3200.000000
8 104.83725400372298 105.42798362279592 3.4489461479187673 6.307969143165198 3.4489461479187673 6.307969143165198 3 SUSCEPTIBLE 5.936135 3200.000000
7 104.89717193183154 105.45085817832432 3.4418392970751976 4.629328704959272 3.4418392970751976 4.629328704959272 3 SUSCEPTIBLE 6.096526 3200.000000
3 104.95576051638804 105.43150936502452 5.402069162527985 3.3303481460298165 5.402069162527985 3.3303481460298165 3 SUSCEPTIBLE 0.000000 3200.000000
2 104.96503548755754 105.39083061512055 5.446447413261191 5.007209681790078 5.446447413261191 5.007209681790078 3 SUSCEPTIBLE 0.000000 3200.000000
6 105.02891826937929 105.5859776602139 3.4139604195697397 2.9311470124689003 3.4139604195697397 2.9311470124689003 3 SUSCEPTIBLE 26.937603 3200.000000
9 105.08128227444051 105.67618498560675 1.657504247312569 6.648796319111582 1.657504247312569 6.648796319111582 3 SUSCEPTIBLE 5.803365 3200.000000
4 105.16111654258273 105.64333320862586 5.460275050300391 1.6130516120506098 5.460275050300391 1.6130516120506098 3 SUSCEPTIBLE 0.000000 3200.000000
5 105.26671693293162 105.81276731982717 3.6661570443004434 1.3355542466682195 3.6661570443004434 1.3355542466682195 3 INFECTIOUS 0.000000 3200.000000
10 105.38555775395098 105.94407884190926 1.4173767863524618 4.9147374796293075 1.4173767863524618 4.9147374796293075 3 SUSCEPTIBLE 5.400079 3200.000000
2 105.39083061512055 105.81662574268356 5.446447413261191 5.007209681790078 5.446447413261191 5.007209681790078 3 SUSCEPTIBLE 0.000000 3200.000000
8 105.42798362279592 106.01871324186887 3.4489461479187673 6.307969143165198 3.4489461479187673 6.307969143165198 3 SUSCEPTIBLE 5.987294 3200.000000
3 105.43150936502452 105.90725821366101 5.402069162527985 3.3303481460298165 5.402069162527985 3.3303481460298165 3 SUSCEPTIBLE 0.000000 3200.000000
7 105.45085817832432 106.00454442481711 3.4418392970751976 4.629328704959272 3.4418392970751976 4.629328704959272 3 SUSCEPTIBLE 6.096526 3200.000000
1 105.46603039400695 106.20355508207693 5.436165326171029 6.6087975832066395 5.436165326171029 6.6087975832066395 3 SUSCEPTIBLE 0.000000 3200.000000
6 105.5859776602139 106.14303705104851 3.4139604195697397 2.9311470124689003 3.4139604195697397 2.9311470124689003 3 SUSCEPTIBLE 27.386070 3200.000000
4 105.64333320862586 106.12554987466899 5.460275050300391 1.6130516120506098 5.460275050300391 1.6130516120506098 3 SUSCEPTIBLE 0.000000 3200.000000
9 105.67618498560675 106.271087696773 1.657504247312569 6.648796319111582 1.657504247312569 6.648796319111582 3 SUSCEPTIBLE 5.803365 3200.000000
5 105.81276731982717 106.35881770672273 3.6661570443004434 1.3355542466682195 3.6661570443004434 1.3355542466682195 3 INFECTIOUS 0.000000 3200.000000
2 105.81662574268356 106.24242087024656 5.446447413261191 5.007209681790078 5.446447413261191 5.007209681790078 3 SUSCEPTIBLE 0.000000 3200.000000
3 105.90725821366101 106.3830070622975 5.402069162527985 3.3303481460298165 5.402069162527985 3.3303481460298165 3 SUSCEPTIBLE 0.000000 3200.000000
10 105.94407884190926 106.50259992986754 1.4173767863524618 4.9147374796293075 1.4173767863524618 4.9147374796293075 3 SUSCEPTIBLE 5.449846 3200.000000
7 106.00454442481711 106.5582306713099 3.4418392970751976 4.629328704959272 3.4418392970751976 4.629328704959272 3 SUSCEPTIBLE 6.198773 3200.000000
8 106.01871324186887 106.60944286094181 3.4489461479187673 6.307969143165198 3.4489461479187673 6.307969143165198 3 SUSCEPTIBLE 5.987294 3200.000000
4 106.12554987466899 106.60776654071212 5.460275050300391 1.6130516120506098 5.460275050300391 1.6130516120506098 3 SUSCEPTIBLE 0.000000 3200.000000
6 106.14303705104851 106.70009644188312 3.4139604195697397 2.9311470124689003 3.4139604195697397 2.9311470124689003 3 SUSCEPTIBLE 27.386070 3200.000000
1 106.20355508207693 106.94107977014691 5.436165326171029 6.6087975832066395 5.436165326171029 6.6087975832066395 3 SUSCEPTIBLE 0.000000 3200.000000
2 106.24242087024656 106.66821599780957 5.446447413261191 5.007209681790078 5.446447413261191 5.007209681790078 3 SUSCEPTIBLE 0.000000 3200.000000
9 106.271087696773 106.86599040793924 1.657504247312569 6.648796319111582 1.657504247312569 6.648796319111582 3 SUSCEPTIBLE 5.854477 3200.000000
5 106.35881770672273 106.90486809361829 3.6661570443004434 1.3355542466682195 3.6661570443004434 1.3355542466682195 3 INFECTIOUS 0.000000 3200.000000
3 106.3830070622975 106.85875591093398 5.402069162527985 3.3303481460298165 5.402069162527985 3.3303481460298165 3 SUSCEPTIBLE 0.000000 3200.000000
10 106.50259992986754 107.06112101782583 1.4173767863524618 4.9147374796293075 1.4173767863524618 4.9147374796293075 3 SUSCEPTIBLE 5.449846 3200.000000
7 106.5582306713099 107.11191691780269 3.4418392970751976 4.629328704959272 3.4418392970751976 4.629328704959272 3 SUSCEPTIBLE 6.249862 3200.000000
4 106.60776654071212 107.08998320675525 5.460275050300391 1.6130516120506098 5.460275050300391 1.6130516120506098 3 SUSCEPTIBLE 0.000000 3200.000000
8 106.60944286094181 107.20017248001476 3.4489461479187673 6.307969143165198 3.4489461479187673 6.307969143165198 3 SUSCEPTIBLE 5.987294 3200.000000
2 106.66821599780957 107.09401112537257 5.446447413261191 5.007209681790078 5.446447413261191 5.007209681790078 3 SUSCEPTIBLE 0.000000 3200.000000
6 106.70009644188312 107.25715583271773 3.4139604195697397 2.9311470124689003 3.4139604195697397 2.9311470124689003 3 SUSCEPTIBLE 27.386070 3200.000000
3 106.85875591093398 107.33450475957046 5.402069162527985 3.3303481460298165 5.402069162527985 3.3303481460298165 3 SUSCEPTIBLE 0.000000 3200.000000
9 106.86599040793924 107.46089311910548 1.657504247312569 6.648796319111582 1.657504247312569 6.648796319111582 3 SUSCEPTIBLE 5.956629 3200.000000
5 106.90486809361829 107.45091848051385 3.6661570443004434 1.3355542466682195 3.6661570443004434 1.3355542466682195 3 INFECTIOUS 0.000000 3200.000000
1 106.94107977014691 107.6786044582169 5.436165326171029 6.6087975832066395 5.436165326171029 6.6087975832066395 3 SUSCEPTIBLE 0.000000 3200.000000
10 107.06112101782583 107.61964210578411 1.4173767863524618 4.9147374796293075 1.4173767863524618 4.9147374796293075 3 SUSCEPTIBLE 5.449846 3200.000000
4 107.08998320675525 107.57219987279838 5.460275050300391 1.6130516120506098 5.460275050300391 1.6130516120506098 3 SUSCEPTIBLE 0.000000 3200.000000
2 107.09401112537257 107.51980625293558 5.446447413261191 5.007209681790078 5.446447413261191 5.007209681790078 3 SUSCEPTIBLE 0.000000 3200.000000
7 107.11191691780269 107.66560316429548 3.4418392970751976 4.629328704959272 3.4418392970751976 4.629328704959272 3 SUSCEPTIBLE 6.300926 3200.000000
8 107.20017248001476 107.7909020990877 3.4489461479187673 6.307969143165198 3.4489461479187673 6.307969143165198 3 SUSCEPTIBLE 5.987294 3200.000000
6 107.25715583271773 107.81421522355234 3.4139604195697397 2.9311470124689003 3.4139604195697397 2.9311470124689003 3 SUSCEPTIBLE 27.386070 3200.000000
3 107.33450475957046 107.81025360820695 5.402069162527985 3.3303481460298165 5.402069162527985 3.3303481460298165 3 SUSCEPTIBLE 0.000000 3200.000000
5 107.45091848051385 107.99696886740941 3.6661570443004434 1.3355542466682195 3.6661570443004434 1.3355542466682195 3 INFECTIOUS 0.000000 3200.000000
9 107.46089311910548 108.05579583027172 1.657504247312569 6.648796319111582 1.657504247312569 6.648796319111582 3 SUSCEPTIBLE 6.007670 3200.000000
2 107.51980625293558 107.94560138049859 5.446447413261191 5.007209681790078 5.446447413261191 5.007209681790078 3 SUSCEPTIBLE 0.000000 3200.000000
4 107.57219987279838 108.05441653884151 5.460275050300391 1.6130516120506098 5.460275050300391 1.6130516120506098 3 SUSCEPTIBLE 0.000000 3200.000000
10 107.61964210578411 108.17816319374239 1.4173767863524618 4.9147374796293075 1.4173767863524618 4.9147374796293075 3 SUSCEPTIBLE 5.449846 3200.000000
7 107.66560316429548 108.21928941078826 3.4418392970751976 4.629328704959272 3.4418392970751976 4.629328704959272 3 SUSCEPTIBLE 6.351967 3200.000000
1 107.6786044582169 108.41612914628688 5.436165326171029 6.6087975832066395 5.436165326171029 6.6087975832066395 3 SUSCEPTIBLE 0.000000 3200.000000
8 107.7909020990877 108.38163171816065 3.4489461479187673 6.307969143165198 3.4489461479187673 6.307969143165198 3 SUSCEPTIBLE 6.038311 3200.000000
3 107.81025360820695 108.28600245684343 5.402069162527985 3.3303481460298165 5.402069162527985 3.3303481460298165 3 SUSCEPTIBLE 0.000000 3200.000000
6 107.81421522355234 108.37127461438695 3.4139604195697397 2.9311470124689003 3.4139604195697397 2.9311470124689003 3 SUSCEPTIBLE 27.833297 3200.000000
2 107.94560138049859 108.3713965080616 5.446447413261191 5.007209681790078 5.446447413261191 5.007209681790078 3 SUSCEPTIBLE 0.000000 3200.000000
5 107.99696886740941 108.54301925430497 3.6661570443004434 1.3355542466682195 3.6661570443004434 1.3355542466682195 3 INFECTIOUS 0.000000 3200.000000
4 108.05441653884151 108.53663320488464 5.460275050300391 1.6130516120506098 5.460275050300391 1.6130516120506098 3 SUSCEPTIBLE 0.000000 3200.000000
9 108.05579583027172 108.65069854143796 1.657504247312569 6.648796319111582 1.657504247312569 6.648796319111582 3 SUSCEPTIBLE 6.058688 3200.000000
10 108.17816319374239 108.73668428170068 1.4173767863524618 4.9147374796293075 1.4173767863524618 4.9147374796293075 3 SUSCEPTIBLE 5.499476 3200.000000
7 108.21928941078826 108.77297565728105 3.4418392970751976 4.629328704959272 3.4418392970751976 4.629328704959272 3 SUSCEPTIBLE 6.351967 3200.000000
3 108.28600245684343 108.76175130547992 5.402069162527985 3.3303481460298165 5.402069162527985 3.3303481460298165 3 SUSCEPTIBLE 0.000000 3200.000000
6 108.37127461438695 108.92833400522156 3.4139604195697397 2.9311470124689003 3.4139604195697397 2.9311470124689003 3 SUSCEPTIBLE 28.280316 3200.000000
2 108.3713965080616 108.7971916356246 5.446447413261191 5.007209681790078 5.446447413261191 5.007209681790078 3 SUSCEPTIBLE 0.000000 3200.000000
8 108.38163171816065 108.9723613372336 3.4489461479187673 6.307969143165198 3.4489461479187673 6.307969143165198 3 SUSCEPTIBLE 6.089305 3200.000000
1 108.41612914628688 109.15365383435686 5.436165326171029 6.6087975832066395 5.436165326171029 6.6087975832066395 3 SUSCEPTIBLE 0.000000 3200.000000
4 108.53663320488464 109.01884987092777 5.460275050300391 1.6130516120506098 5.460275050300391 1.6130516120506098 3 SUSCEPTIBLE 0.000000 3200.000000
5 108.54301925430497 109.08906964120052 3.6661570443004434 1.3355542466682195 3.6661570443004434 1.3355542466682195 3 INFECTIOUS 0.000000 3200.000000
9 108.65069854143796 109.2456012526042 1.657504247312569 6.648796319111582 1.657504247312569 6.648796319111582 3 SUSCEPTIBLE 6.058688 3200.000000
10 108.73668428170068 109.29520536965896 1.4173767863524618 4.9147374796293075 1.4173767863524618 4.9147374796293075 3 SUSCEPTIBLE 5.549083 3200.000000
3 108.76175130547992 109.2375001541164 5.402069162527985 3.3303481460298165 5.402069162527985 3.3303481460298165 3 SUSCEPTIBLE 0.000000 3200.000000
7 108.77297565728105 109.32666190377384 3.4418392970751976 4.629328704959272 3.4418392970751976 4.629328704959272 3 SUSCEPTIBLE 6.351967 3200.000000
2 108.7971916356246 109.2229867631876 5.446447413261191 5.007209681790078 5.446447413261191 5.007209681790078 3 SUSCEPTIBLE 0.000000 3200.000000
6 108.92833400522156 109.48539339605617 3.4139604195697397 2.9311470124689003 3.4139604195697397 2.9311470124689003 3 SUSCEPTIBLE 29.173736 3200.000000
8 108.9723613372336 109.56309095630654 3.4489461479187673 6.307969143165198 3.4489461479187673 6.307969143165198 3 SUSCEPTIBLE 6.191223 3200.000000
4 109.01884987092777 109.5010665369709 5.460275050300391 1.6130516120506098 5.460275050300391 1.6130516120506098 3 SUSCEPTIBLE 0.000000 3200.000000
5 109.08906964120052 109.63512002809608 3.6661570443004434 1.3355542466682195 3.6661570443004434 1.3355542466682195 3 INFECTIOUS 0.000000 3200.000000
1 109.15365383435686 109.89117852242684 5.436165326171029 6.6087975832066395 5.436165326171029 6.6087975832066395 3 SUSCEPTIBLE 0.000000 3200.000000
2 109.2229867631876 109.64878189075061 5.446447413261191 5.007209681790078 5.446447413261191 5.007209681790078 3 SUSCEPTIBLE 0.000000 3200.000000
3 109.2375001541164 109.71324900275289 5.402069162527985 3.3303481460298165 5.402069162527985 3.3303481460298165 3 SUSCEPTIBLE 0.000000 3200.000000
9 109.2456012526042 109.84050396377044 1.657504247312569 6.648796319111582 1.657504247312569 6.648796319111582 3 SUSCEPTIBLE 6.058688 3200.000000
10 109.29520536965896 109.85372645761724 1.4173767863524618 4.9147374796293075 1.4173767863524618 4.9147374796293075 3 SUSCEPTIBLE 5.648228 3200.000000
7 109.32666190377384 109.88034815026663 3.4418392970751976 4.629328704959272 3.4418392970751976 4.629328704959272 3 SUSCEPTIBLE 6.351967 3200.000000
6 109.48539339605617 110.04245278689078 3.4139604195697397 2.9311470124689003 3.4139604195697397 2.9311470124689003 3 SUSCEPTIBLE 29.620137 3200.000000
4 109.5010665369709 109.98328320301403 5.460275050300391 1.6130516120506098 5.460275050300391 1.6130516120506098 3 SUSCEPTIBLE 0.000000 3200.000000
8 109.56309095630654 110.15382057537948 3.4489461479187673 6.307969143165198 3.4489461479187673 6.307969143165198 3 SUSCEPTIBLE 6.242146 3200.000000
5 109.63512002809608 110.18117041499164 3.6661570443004434 1.3355542466682195 3.6661570443004434 1.3355542466682195 3 INFECTIOUS 0.000000 3200.000000
2 109.64878189075061 110.07457701831362 5.446447413261191 5.007209681790078 5.446447413261191 5.007209681790078 3 SUSCEPTIBLE 0.000000 3200.000000
3 109.71324900275289 110.18899785138937 5.402069162527985 3.3303481460298165 5.402069162527985 3.3303481460298165 3 SUSCEPTIBLE 0.000000 3200.000000
9 109.84050396377044 110.43540667493669 1.657504247312569 6.648796319111582 1.657504247312569 6.648796319111582 3 SUSCEPTIBLE 6.058688 3200.000000
10 109.85372645761724 110.41224754557553 1.4173767863524618 4.9147374796293075 1.4173767863524618 4.9147374796293075 3 SUSCEPTIBLE 5.697766 3200.000000
7 109.88034815026663 110.43403439675942 3.4418392970751976 4.629328704959272 3.4418392970751976 4.629328704959272 3 SUSCEPTIBLE 6.402867 3200.000000
1 109.89117852242684 110.62870321049682 5.436165326171029 6.6087975832066395 5.436165326171029 6.6087975832066395 3 SUSCEPTIBLE 0.000000 3200.000000
4 109.98328320301403 110.46549986905715 5.460275050300391 1.6130516120506098 5.460275050300391 1.6130516120506098 3 SUSCEPTIBLE 0.000000 3200.000000
6 110.04245278689078 110.59951217772539 3.4139604195697397 2.9311470124689003 3.4139604195697397 2.9311470124689003 3 SUSCEPTIBLE 29.620137 3200.000000
2 110.07457701831362 110.50037214587663 5.446447413261191 5.007209681790078 5.446447413261191 5.007209681790078 3 SUSCEPTIBLE 0.000000 3200.000000
8 110.15382057537948 110.74455019445243 3.4489461479187673 6.307969143165198 3.4489461479187673 6.307969143165198 3 SUSCEPTIBLE 6.242146 3200.000000
5 110.18117041499164 110.7272208018872 3.6661570443004434 1.3355542466682195 3.6661570443004434 1.3355542466682195 3 INFECTIOUS 0.000000 3200.000000
3 110.18899785138937 110.66474670002586 5.402069162527985 3.3303481460298165 5.402069162527985 3.3303481460298165 3 SUSCEPTIBLE 0.000000 3200.000000
10 110.41224754557553 110.97076863353381 1.4173767863524618 4.9147374796293075 1.4173767863524618 4.9147374796293075 3 SUSCEPTIBLE 5.697766 3200.000000
7 110.43403439675942 110.9877206432522 3.4418392970751976 4.629328704959272 3.4418392970751976 4.629328704959272 3 SUSCEPTIBLE 6.504596 3200.000000
9 110.43540667493669 111.03030938610293 1.657504247312569 6.648796319111582 1.657504247312569 6.648796319111582 3 SUSCEPTIBLE 6.160417 3200.000000
4 110.46549986905715 110.94771653510028 5.460275050300391 1.6130516120506098 5.460275050300391 1.6130516120506098 3 SUSCEPTIBLE 0.000000 3200.000000
2 110.50037214587663 110.92616727343963 5.446447413261191 5.007209681790078 5.446447413261191 5.007209681790078 3 SUSCEPTIBLE 0.000000 3200.000000
6 110.59951217772539 111.15657156856 3.4139604195697397 2.9311470124689003 3.4139604195697397 2.9311470124689003 3 SUSCEPTIBLE 29.620137 3200.000000
1 110.62870321049682 111.3662278985668 5.436165326171029 6.6087975832066395 5.436165326171029 6.6087975832066395 3 SUSCEPTIBLE 0.000000 3200.000000
3 110.66474670002586 111.14049554866234 5.402069162527985 3.3303481460298165 5.402069162527985 3.3303481460298165 3 SUSCEPTIBLE 0.000000 3200.000000
5 110.7272208018872 111.27327118878276 3.6661570443004434 1.3355542466682195 3.6661570443004434 1.3355542466682195 3 INFECTIOUS 0.000000 3200.000000
8 110.74455019445243 111.33527981352537 3.4489461479187673 6.307969143165198 3.4489461479187673 6.307969143165198 3 SUSCEPTIBLE 6.242146 3200.000000
2 110.92616727343963 111.35196240100264 5.446447413261191 5.007209681790078 5.446447413261191 5.007209681790078 3 SUSCEPTIBLE 0.000000 3200.000000
4 110.94771653510028 111.42993320114341 5.460275050300391 1.6130516120506098 5.460275050300391 1.6130516120506098 3 SUSCEPTIBLE 0.000000 3200.000000
10 110.97076863353381 111.52928972149209 1.4173767863524618 4.9147374796293075 1.4173767863524618 4.9147374796293075 3 SUSCEPTIBLE 5.697766 3200.000000
7 110.9877206432522 111.54140688974499 3.4418392970751976 4.629328704959272 3.4418392970751976 4.629328704959272 3 SUSCEPTIBLE 6.555425 3200.000000
9 111.03030938610293 111.62521209726917 1.657504247312569 6.648796319111582 1.657504247312569 6.648796319111582 3 SUSCEPTIBLE 6.211246 3200.000000
3 111.14049554866234 111.61624439729883 5.402069162527985 3.3303481460298165 5.402069162527985 3.3303481460298165 3 SUSCEPTIBLE 0.000000 3200.000000
6 111.15657156856 111.7136309593946 3.4139604195697397 2.9311470124689003 3.4139604195697397 2.9311470124689003 3 SUSCEPTIBLE 29.620137 3200.000000
5 111.27327118878276 111.81932157567832 3.6661570443004434 1.3355542466682195 3.6661570443004434 1.3355542466682195 3 INFECTIOUS 0.000000 3200.000000
8 111.33527981352537 111.92600943259832 3.4489461479187673 6.307969143165198 3.436869839627391 6.445727955481077 3 SUSCEPTIBLE 6.242146 3200.000000
2 111.35196240100264 111.77775752856564 5.446447413261191 5.007209681790078 5.446447413261191 5.007209681790078 3 SUSCEPTIBLE 0.000000 3200.000000
1 111.3662278985668 112.10375258663679 5.436165326171029 6.6087975832066395 5.436165326171029 6.6087975832066395 3 SUSCEPTIBLE 0.000000 3200.000000
4 111.42993320114341 111.91214986718654 5.460275050300391 1.6130516120506098 5.460275050300391 1.6130516120506098 3 SUSCEPTIBLE 0.000000 3200.000000
10 111.52928972149209 112.08781080945037 1.4173767863524618 4.9147374796293075 1.4173767863524618 4.9147374796293075 3 SUSCEPTIBLE 5.697766 3200.000000
7 111.54140688974499 112.09509313623778 3.4418392970751976 4.629328704959272 3.4418392970751976 4.629328704959272 3 SUSCEPTIBLE 6.606231 3200.000000
3 111.61624439729883 112.09199324593531 5.402069162527985 3.3303481460298165 5.402069162527985 3.3303481460298165 3 SUSCEPTIBLE 0.000000 3200.000000
9 111.62521209726917 112.22011480843541 1.657504247312569 6.648796319111582 1.657504247312569 6.648796319111582 3 SUSCEPTIBLE 6.312763 3200.000000
6 111.7136309593946 112.27069035022922 3.4139604195697397 2.9311470124689003 3.4139604195697397 2.9311470124689003 3 SUSCEPTIBLE 30.065301 3200.000000
2 111.77775752856564 112.20355265612865 5.446447413261191 5.007209681790078 5.446447413261191 5.007209681790078 3 SUSCEPTIBLE 0.000000 3200.000000
5 111.81932157567832 112.36537196257387 3.6661570443004434 1.3355542466682195 3.6661570443004434 1.3355542466682195 3 INFECTIOUS 0.000000 3200.000000
4 111.91214986718654 112.39436653322967 5.460275050300391 1.6130516120506098 5.460275050300391 1.6130516120506098 3 SUSCEPTIBLE 0.000000 3200.000000
8 111.92600943259832 112.51673905167127 3.436869839627391 6.445727955481077 3.436869839627391 6.445727955481077 3 SUSCEPTIBLE 6.292857 3200.000000
10 112.08781080945037 112.64633189740866 1.4173767863524618 4.9147374796293075 1.4173767863524618 4.9147374796293075 3 SUSCEPTIBLE 5.747167 3200.000000
3 112.09199324593531 112.5677420945718 5.402069162527985 3.3303481460298165 5.402069162527985 3.3303481460298165 3 SUSCEPTIBLE 0.000000 3200.000000
7 112.09509313623778 112.64877938273057 3.4418392970751976 4.629328704959272 3.4418392970751976 4.629328704959272 3 SUSCEPTIBLE 6.606231 3200.000000
1 112.10375258663679 112.84127727470677 5.436165326171029 6.6087975832066395 5.436165326171029 6.6087975832066395 3 SUSCEPTIBLE 0.000000 3200.000000
2 112.20355265612865 112.62934778369166 5.446447413261191 5.007209681790078 5.446447413261191 5.007209681790078 3 SUSCEPTIBLE 0.000000 3200.000000
9 112.22011480843541 112.81501751960165 1.657504247312569 6.648796319111582 1.657504247312569 6.648796319111582 3 SUSCEPTIBLE 6.312763 3200.000000
6 112.27069035022922 112.82774974106383 3.4139604195697397 2.9311470124689003 3.4139604195697397 2.9311470124689003 3 SUSCEPTIBLE 30.510260 3200.000000
5 112.36537196257387 112.91142234946943 3.6661570443004434 1.3355542466682195 3.6661570443004434 1.3355542466682195 3 INFECTIOUS 0.000000 3200.000000
4 112.39436653322967 112.8765831992728 5.460275050300391 1.6130516120506098 5.460275050300391 1.6130516120506098 3 SUSCEPTIBLE 0.000000 3200.000000
8 112.51673905167127 113.10746867074421 3.436869839627391 6.445727955481077 3.436869839627391 6.445727955481077 3 SUSCEPTIBLE 6.394210 3200.000000
3 112.5677420945718 113.04349094320828 5.402069162527985 3.3303481460298165 5.402069162527985 3.3303481460298165 3 SUSCEPTIBLE 0.000000 3200.000000
2 112.62934778369166 113.05514291125466 5.446447413261191 5.007209681790078 5.446447413261191 5.007209681790078 3 SUSCEPTIBLE 0.000000 3200.000000
10 112.64633189740866 113.20485298536694 1.4173767863524618 4.9147374796293075 1.4173767863524618 4.9147374796293075 3 SUSCEPTIBLE 5.796545 3200.000000
7 112.64877938273057 113.20246562922335 3.4418392970751976 4.629328704959272 3.4418392970751976 4.629328704959272 3 SUSCEPTIBLE 6.606231 3200.000000
9 112.81501751960165 113.4099202307679 1.657504247312569 6.648796319111582 1.657504247312569 6.648796319111582 3 SUSCEPTIBLE 6.312763 3200.000000
6 112.82774974106383 113.38480913189844 3.4139604195697397 2.9311470124689003 3.4139604195697397 2.9311470124689003 3 SUSCEPTIBLE 31.399561 3200.000000
1 112.84127727470677 113.57880196277675 5.436165326171029 6.6087975832066395 5.436165326171029 6.6087975832066395 3 SUSCEPTIBLE 0.000000 3200.000000
4 112.8765831992728 113.35879986531593 5.460275050300391 1.6130516120506098 5.460275050300391 1.6130516120506098 3 SUSCEPTIBLE 0.000000 3200.000000
5 112.91142234946943 113.45747273636499 3.6661570443004434 1.3355542466682195 3.6661570443004434 1.3355542466682195 3 INFECTIOUS 0.000000 3200.000000
3 113.04349094320828 113.51923979184477 5.402069162527985 3.3303481460298165 5.402069162527985 3.3303481460298165 3 SUSCEPTIBLE 0.000000 3200.000000
2 113.05514291125466 113.48093803881767 5.446447413261191 5.007209681790078 5.446447413261191 5.007209681790078 3 SUSCEPTIBLE 0.000000 3200.000000
8 113.10746867074421 113.69819828981716 3.436869839627391 6.445727955481077 3.436869839627391 6.445727955481077 3 SUSCEPTIBLE 6.444851 3200.000000
7 113.20246562922335 113.75615187571614 3.4418392970751976 4.629328704959272 3.4418392970751976 4.629328704959272 3 SUSCEPTIBLE 6.606231 3200.000000
10 113.20485298536694 113.76337407332522 1.4173767863524618 4.9147374796293075 1.4173767863524618 4.9147374796293075 3 SUSCEPTIBLE 5.895233 3200.000000
4 113.35879986531593 113.84101653135906 5.460275050300391 1.6130516120506098 5.460275050300391 1.6130516120506098 3 SUSCEPTIBLE 0.000000 3200.000000
6 113.38480913189844 113.94186852273305 3.4139604195697397 2.9311470124689003 3.4139604195697397 2.9311470124689003 3 SUSCEPTIBLE 31.843903 3200.000000
9 113.4099202307679 114.00482294193414 1.657504247312569 6.648796319111582 1.657504247312569 6.648796319111582 3 SUSCEPTIBLE 6.312763 3200.000000
5 113.45747273636499 114.00352312326055 3.6661570443004434 1.3355542466682195 3.6661570443004434 1.3355542466682195 3 INFECTIOUS 0.000000 3200.000000
2 113.48093803881767 113.90673316638068 5.446447413261191 5.007209681790078 5.446447413261191 5.007209681790078 3 SUSCEPTIBLE 0.000000 3200.000000
3 113.51923979184477 113.99498864048125 5.402069162527985 3.3303481460298165 5.402069162527985 3.3303481460298165 3 SUSCEPTIBLE 0.000000 3200.000000
1 113.57880196277675 114.31632665084673 5.436165326171029 6.6087975832066395 5.436165326171029 6.6087975832066395 3 SUSCEPTIBLE 0.000000 3200.000000
8 113.69819828981716 114.2889279088901 3.436869839627391 6.445727955481077 3.436869839627391 6.445727955481077 3 SUSCEPTIBLE 6.495469 3200.000000
7 113.75615187571614 114.30983812220893 3.4418392970751976 4.629328704959272 3.4418392970751976 4.629328704959272 3 SUSCEPTIBLE 6.656825 3200.000000
10 113.76337407332522 114.3218951612835 1.4173767863524618 4.9147374796293075 1.4173767863524618 4.9147374796293075 3 SUSCEPTIBLE 5.944543 3200.000000
4 113.84101653135906 114.32323319740219 5.460275050300391 1.6130516120506098 5.460275050300391 1.6130516120506098 3 SUSCEPTIBLE 0.000000 3200.000000
2 113.90673316638068 114.33252829394368 5.446447413261191 5.007209681790078 5.446447413261191 5.007209681790078 3 SUSCEPTIBLE 0.000000 3200.000000
6 113.94186852273305 114.49892791356766 3.4139604195697397 2.9311470124689003 3.4139604195697397 2.9311470124689003 3 SUSCEPTIBLE 31.843903 3200.000000
3 113.99498864048125 114.47073748911774 5.402069162527985 3.3303481460298165 5.402069162527985 3.3303481460298165 3 SUSCEPTIBLE 0.000000 3200.000000
5 114.00352312326055 114.54957351015611 3.6661570443004434 1.3355542466682195 3.6661570443004434 1.3355542466682195 3 INFECTIOUS 0.000000 3200.000000
9 114.00482294193414 114.59972565310038 1.657504247312569 6.648796319111582 1.657504247312569 6.648796319111582 3 SUSCEPTIBLE 6.363334 3200.000000
8 114.2889279088901 114.87965752796305 3.436869839627391 6.445727955481077 3.436869839627391 6.445727955481077 3 SUSCEPTIBLE 6.495469 3200.000000
7 114.30983812220893 114.86352436870172 3.4418392970751976 4.629328704959272 3.4418392970751976 4.629328704959272 3 SUSCEPTIBLE 6.707396 3200.000000
1 114.31632665084673 115.05385133891672 5.436165326171029 6.6087975832066395 5.436165326171029 6.6087975832066395 3 SUSCEPTIBLE 0.000000 3200.000000
10 114.3218951612835 114.88041624924179 1.4173767863524618 4.9147374796293075 1.4173767863524618 4.9147374796293075 3 SUSCEPTIBLE 5.944543 3200.000000
4 114.32323319740219 114.80544986344532 5.460275050300391 1.6130516120506098 5.460275050300391 1.6130516120506098 3 SUSCEPTIBLE 0.000000 3200.000000
2 114.33252829394368 114.75832342150669 5.446447413261191 5.007209681790078 5.446447413261191 5.007209681790078 3 SUSCEPTIBLE 0.000000 3200.000000
3 114.47073748911774 114.94648633775422 5.402069162527985 3.3303481460298165 5.402069162527985 3.3303481460298165 3 SUSCEPTIBLE 0.000000 3200.000000
6 114.49892791356766 115.05598730440227 3.4139604195697397 2.9311470124689003 3.4139604195697397 2.9311470124689003 3 SUSCEPTIBLE 31.843903 3200.000000
5 114.54957351015611 115.09562389705167 3.6661570443004434 1.3355542466682195 3.6661570443004434 1.3355542466682195 3 INFECTIOUS 0.000000 3200.000000
9 114.59972565310038 115.19462836426662 1.657504247312569 6.648796319111582 1.657504247312569 6.648796319111582 3 SUSCEPTIBLE 6.413882 3200.000000
2 114.75832342150669 115.1841185490697 5.446447413261191 5.007209681790078 5.446447413261191 5.007209681790078 3 SUSCEPTIBLE 0.000000 3200.000000
4 114.80544986344532 115.28766652948845 5.460275050300391 1.6130516120506098 5.460275050300391 1.6130516120506098 3 SUSCEPTIBLE 0.000000 3200.000000
7 114.86352436870172 115.4172106151945 3.4418392970751976 4.629328704959272 3.4418392970751976 4.629328704959272 3 SUSCEPTIBLE 6.808468 3200.000000
8 114.87965752796305 115.47038714703599 3.436869839627391 6.445727955481077 3.436869839627391 6.445727955481077 3 SUSCEPTIBLE 6.495469 3200.000000
10 114.88041624924179 115.43893733720007 1.4173767863524618 4.9147374796293075 1.4173767863524618 4.9147374796293075 3 SUSCEPTIBLE 5.944543 3200.000000
3 114.94648633775422 115.42223518639071 5.402069162527985 3.3303481460298165 5.402069162527985 3.3303481460298165 3 SUSCEPTIBLE 0.000000 3200.000000
1 115.05385133891672 115.7913760269867 5.436165326171029 6.6087975832066395 5.436165326171029 6.6087975832066395 3 SUSCEPTIBLE 0.000000 3200.000000
6 115.05598730440227 115.61304669523687 3.4139604195697397 2.9311470124689003 3.4139604195697397 2.9311470124689003 3 SUSCEPTIBLE 31.843903 3200.000000
5 115.09562389705167 115.64167428394722 3.6661570443004434 1.3355542466682195 3.6661570443004434 1.3355542466682195 3 INFECTIOUS 0.000000 3200.000000
2 115.1841185490697 115.6099136766327 5.446447413261191 5.007209681790078 5.446447413261191 5.007209681790078 3 SUSCEPTIBLE 0.000000 3200.000000
9 115.19462836426662 115.78953107543286 1.657504247312569 6.648796319111582 1.657504247312569 6.648796319111582 3 SUSCEPTIBLE 6.464406 3200.000000
4 115.28766652948845 115.76988319553158 5.460275050300391 1.6130516120506098 5.460275050300391 1.6130516120506098 3 SUSCEPTIBLE 0.000000 3200.000000
7 115.4172106151945 115.9708968616873 3.4418392970751976 4.629328704959272 3.4418392970751976 4.629328704959272 3 SUSCEPTIBLE 6.858969 3200.000000
3 115.42223518639071 115.89798403502719 5.402069162527985 3.3303481460298165 5.402069162527985 3.3303481460298165 3 SUSCEPTIBLE 0.000000 3200.000000
10 115.43893733720007 115.99745842515836 1.4173767863524618 4.9147374796293075 1.4173767863524618 4.9147374796293075 3 SUSCEPTIBLE 5.944543 3200.000000
8 115.47038714703599 116.06111676610894 3.436869839627391 6.445727955481077 3.436869839627391 6.445727955481077 3 SUSCEPTIBLE 6.495469 3200.000000
2 115.6099136766327 116.0357088041957 5.446447413261191 5.007209681790078 5.446447413261191 5.007209681790078 3 SUSCEPTIBLE 0.000000 3200.000000
6 115.61304669523687 116.17010608607148 3.4139604195697397 2.9311470124689003 3.4139604195697397 2.9311470124689003 3 SUSCEPTIBLE 32.287015 3200.000000
5 115.64167428394722 116.18772467084278 3.6661570443004434 1.3355542466682195 3.6661570443004434 1.3355542466682195 3 INFECTIOUS 0.000000 3200.000000
4 115.76988319553158 116.2520998615747 5.460275050300391 1.6130516120506098 5.460275050300391 1.6130516120506098 3 SUSCEPTIBLE 0.000000 3200.000000
9 115.78953107543286 116.3844337865991 1.657504247312569 6.648796319111582 1.657504247312569 6.648796319111582 3 SUSCEPTIBLE 6.565385 3200.000000
1 115.7913760269867 116.52890071505668 5.436165326171029 6.6087975832066395 5.436165326171029 6.6087975832066395 3 SUSCEPTIBLE 0.000000 3200.000000
3 115.89798403502719 116.37373288366368 5.402069162527985 3.3303481460298165 5.402069162527985 3.3303481460298165 3 SUSCEPTIBLE 0.000000 3200.000000
7 115.9708968616873 116.52458310818008 3.4418392970751976 4.629328704959272 3.4418392970751976 4.629328704959272 3 SUSCEPTIBLE 6.858969 3200.000000
10 115.99745842515836 116.55597951311664 1.4173767863524618 4.9147374796293075 1.4173767863524618 4.9147374796293075 3 SUSCEPTIBLE 5.944543 3200.000000
2 116.0357088041957 116.46150393175871 5.446447413261191 5.007209681790078 5.446447413261191 5.007209681790078 3 SUSCEPTIBLE 0.000000 3200.000000
8 116.06111676610894 116.65184638518188 3.436869839627391 6.445727955481077 3.436869839627391 6.445727955481077 3 SUSCEPTIBLE 6.596400 3200.000000
6 116.17010608607148 116.7271654769061 3.4139604195697397 2.9311470124689003 3.4139604195697397 2.9311470124689003 3 SUSCEPTIBLE 32.729922 3200.000000
5 116.18772467084278 116.73377505773834 3.6661570443004434 1.3355542466682195 3.6661570443004434 1.3355542466682195 3 INFECTIOUS 0.000000 3200.000000
4 116.2520998615747 116.73431652761784 5.460275050300391 1.6130516120506098 5.460275050300391 1.6130516120506098 3 SUSCEPTIBLE 0.000000 3200.000000
3 116.37373288366368 116.84948173230016 5.402069162527985 3.3303481460298165 5.402069162527985 3.3303481460298165 3 SUSCEPTIBLE 0.000000 3200.000000
9 116.3844337865991 116.97933649776535 1.657504247312569 6.648796319111582 1.657504247312569 6.648796319111582 3 SUSCEPTIBLE 6.565385 3200.000000
2 116.46150393175871 116.88729905932172 5.446447413261191 5.007209681790078 5.446447413261191 5.007209681790078 3 SUSCEPTIBLE 0.000000 3200.000000
7 116.52458310818008 117.07826935467287 3.4418392970751976 4.629328704959272 3.4418392970751976 4.629328704959272 3 SUSCEPTIBLE 6.858969 3200.000000
1 116.52890071505668 117.26642540312666 5.436165326171029 6.6087975832066395 5.436165326171029 6.6087975832066395 3 SUSCEPTIBLE 0.000000 3200.000000
10 116.55597951311664 117.11450060107492 1.4173767863524618 4.9147374796293075 1.4173767863524618 4.9147374796293075 3 SUSCEPTIBLE 6.042867 3200.000000
8 116.65184638518188 117.24257600425483 3.436869839627391 6.445727955481077 3.436869839627391 6.445727955481077 3 SUSCEPTIBLE 6.646831 3200.000000
6 116.7271654769061 117.2842248677407 3.4139604195697397 2.9311470124689003 3.4139604195697397 2.9311470124689003 3 SUSCEPTIBLE 33.172625 3200.000000
5 116.73377505773834 117.2798254446339 3.6661570443004434 1.3355542466682195 3.6661570443004434 1.3355542466682195 3 INFECTIOUS 0.000000 3200.000000
4 116.73431652761784 117.21653319366096 5.460275050300391 1.6130516120506098 5.460275050300391 1.6130516120506098 3 SUSCEPTIBLE 0.000000 3200.000000
3 116.84948173230016 117.32523058093665 5.402069162527985 3.3303481460298165 5.402069162527985 3.3303481460298165 3 SUSCEPTIBLE 0.000000 3200.000000
2 116.88729905932172 117.31309418688473 5.446447413261191 5.007209681790078 5.446447413261191 5.007209681790078 3 SUSCEPTIBLE 0.000000 3200.000000
9 116.97933649776535 117.57423920893159 1.657504247312569 6.648796319111582 1.657504247312569 6.648796319111582 3 SUSCEPTIBLE 6.565385 3200.000000
7 117.07826935467287 117.63195560116566 3.4418392970751976 4.629328704959272 3.4418392970751976 4.629328704959272 3 SUSCEPTIBLE 6.858969 3200.000000
10 117.11450060107492 117.6730216890332 1.4173767863524618 4.9147374796293075 1.4173767863524618 4.9147374796293075 3 SUSCEPTIBLE 6.091995 3200.000000
4 117.21653319366096 117.6987498597041 5.460275050300391 1.6130516120506098 5.460275050300391 1.6130516120506098 3 SUSCEPTIBLE 0.000000 3200.000000
8 117.24257600425483 117.83330562332777 3.436869839627391 6.445727955481077 3.436869839627391 6.445727955481077 3 SUSCEPTIBLE 6.747623 3200.000000
1 117.26642540312666 118.00395009119664 5.436165326171029 6.6087975832066395 5.436165326171029 6.6087975832066395 3 SUSCEPTIBLE 0.000000 3200.000000
5 117.2798254446339 117.82587583152946 3.6661570443004434 1.3355542466682195 3.6661570443004434 1.3355542466682195 3 INFECTIOUS 0.000000 3200.000000
6 117.2842248677407 117.84128425857531 3.4139604195697397 2.9311470124689003 3.4139604195697397 2.9311470124689003 3 SUSCEPTIBLE 34.057417 3200.000000
2 117.31309418688473 117.73888931444773 5.446447413261191 5.007209681790078 5.446447413261191 5.007209681790078 3 SUSCEPTIBLE 0.000000 3200.000000
3 117.32523058093665 117.80097942957313 5.402069162527985 3.3303481460298165 5.402069162527985 3.3303481460298165 3 SUSCEPTIBLE 0.000000 3200.000000
9 117.57423920893159 118.16914192009783 1.657504247312569 6.648796319111582 1.657504247312569 6.648796319111582 3 SUSCEPTIBLE 6.565385 3200.000000
7 117.63195560116566 118.18564184765845 3.4418392970751976 4.629328704959272 3.4418392970751976 4.629328704959272 3 SUSCEPTIBLE 6.909330 3200.000000
10 117.6730216890332 118.23154277699149 1.4173767863524618 4.9147374796293075 1.4173767863524618 4.9147374796293075 3 SUSCEPTIBLE 6.190182 3200.000000
4 117.6987498597041 118.18096652574722 5.460275050300391 1.6130516120506098 5.460275050300391 1.6130516120506098 3 SUSCEPTIBLE 0.000000 3200.000000
2 117.73888931444773 118.16468444201074 5.446447413261191 5.007209681790078 5.446447413261191 5.007209681790078 3 SUSCEPTIBLE 0.000000 3200.000000
3 117.80097942957313 118.27672827820962 5.402069162527985 3.3303481460298165 5.402069162527985 3.3303481460298165 3 SUSCEPTIBLE 0.000000 3200.000000
5 117.82587583152946 118.37192621842502 3.6661570443004434 1.3355542466682195 3.6661570443004434 1.3355542466682195 3 INFECTIOUS 0.000000 3200.000000
8 117.83330562332777 118.42403524240072 3.436869839627391 6.445727955481077 3.436869839627391 6.445727955481077 3 SUSCEPTIBLE 6.747623 3200.000000
6 117.84128425857531 118.39834364940992 3.4139604195697397 2.9311470124689003 3.4139604195697397 2.9311470124689003 3 SUSCEPTIBLE 34.057417 3200.000000
1 118.00395009119664 118.74147477926662 5.436165326171029 6.6087975832066395 5.436165326171029 6.6087975832066395 3 SUSCEPTIBLE 0.000000 3200.000000
2 118.16468444201074 118.59047956957374 5.446447413261191 5.007209681790078 5.446447413261191 5.007209681790078 3 SUSCEPTIBLE 0.000000 3200.000000
9 118.16914192009783 118.76404463126407 1.657504247312569 6.648796319111582 1.657504247312569 6.648796319111582 3 SUSCEPTIBLE 6.615722 3200.000000
4 118.18096652574722 118.66318319179035 5.460275050300391 1.6130516120506098 5.460275050300391 1.6130516120506098 3 SUSCEPTIBLE 0.000000 3200.000000
7 118.18564184765845 118.73932809415123 3.4418392970751976 4.629328704959272 3.4418392970751976 4.629328704959272 3 SUSCEPTIBLE 6.959668 3200.000000
10 118.23154277699149 118.79006386494977 1.4173767863524618 4.9147374796293075 1.4173767863524618 4.9147374796293075 3 SUSCEPTIBLE 6.190182 3200.000000
3 118.27672827820962 118.7524771268461 5.402069162527985 3.3303481460298165 5.402069162527985 3.3303481460298165 3 SUSCEPTIBLE 0.000000 3200.000000
5 118.37192621842502 118.91797660532058 3.6661570443004434 1.3355542466682195 3.6661570443004434 1.3355542466682195 3 INFECTIOUS 0.000000 3200.000000
6 118.39834364940992 118.95540304024453 3.4139604195697397 2.9311470124689003 3.4139604195697397 2.9311470124689003 3 SUSCEPTIBLE 34.057417 3200.000000
8 118.42403524240072 119.01476486147367 3.436869839627391 6.445727955481077 3.436869839627391 6.445727955481077 3 SUSCEPTIBLE 6.747623 3200.000000
2 118.59047956957374 119.01627469713675 5.446447413261191 5.007209681790078 5.446447413261191 5.007209681790078 3 SUSCEPTIBLE 0.000000 3200.000000
4 118.66318319179035 119.14539985783348 5.460275050300391 1.6130516120506098 5.460275050300391 1.6130516120506098 3 SUSCEPTIBLE 0.000000 3200.000000
7 118.73932809415123 119.29301434064402 3.4418392970751976 4.629328704959272 3.4418392970751976 4.629328704959272 3 SUSCEPTIBLE 7.009983 3200.000000
1 118.74147477926662 119.4789994673366 5.436165326171029 6.6087975832066395 5.436165326171029 6.6087975832066395 3 SUSCEPTIBLE 0.000000 3200.000000
3 118.7524771268461 119.22822597548259 5.402069162527985 3.3303481460298165 5.402069162527985 3.3303481460298165 3 SUSCEPTIBLE 0.000000 3200.000000
9 118.76404463126407 119.35894734243031 1.657504247312569 6.648796319111582 1.657504247312569 6.648796319111582 3 SUSCEPTIBLE 6.666037 3200.000000
10 118.79006386494977 119.34858495290806 1.4173767863524618 4.9147374796293075 1.4173767863524618 4.9147374796293075 3 SUSCEPTIBLE 6.190182 3200.000000
5 118.91797660532058 119.46402699221613 3.6661570443004434 1.3355542466682195 3.6661570443004434 1.3355542466682195 3 INFECTIOUS 0.000000 3200.000000
6 118.95540304024453 119.51246243107914 3.4139604195697397 2.9311470124689003 3.4139604195697397 2.9311470124689003 3 SUSCEPTIBLE 34.057417 3200.000000
8 119.01476486147367 119.60549448054661 3.436869839627391 6.445727955481077 3.436869839627391 6.445727955481077 3 SUSCEPTIBLE 6.747623 3200.000000
2 119.01627469713675 119.44206982469976 5.446447413261191 5.007209681790078 5.446447413261191 5.007209681790078 3 SUSCEPTIBLE 0.000000 3200.000000
4 119.14539985783348 119.62761652387661 5.460275050300391 1.6130516120506098 5.460275050300391 1.6130516120506098 3 SUSCEPTIBLE 0.000000 3200.000000
3 119.22822597548259 119.70397482411907 5.402069162527985 3.3303481460298165 5.402069162527985 3.3303481460298165 3 SUSCEPTIBLE 0.000000 3200.000000
7 119.29301434064402 119.84670058713681 3.4418392970751976 4.629328704959272 3.4418392970751976 4.629328704959272 3 SUSCEPTIBLE 7.110542 3200.000000
10 119.34858495290806 119.90710604086634 1.4173767863524618 4.9147374796293075 1.4173767863524618 4.9147374796293075 3 SUSCEPTIBLE 6.190182 3200.000000
9 119.35894734243031 119.95385005359655 1.657504247312569 6.648796319111582 1.657504247312569 6.648796319111582 3 SUSCEPTIBLE 6.766596 3200.000000
2 119.44206982469976 119.86786495226276 5.446447413261191 5.007209681790078 5.446447413261191 5.007209681790078 3 SUSCEPTIBLE 0.000000 3200.000000
5 119.46402699221613 120.01007737911169 3.6661570443004434 1.3355542466682195 3.6661570443004434 1.3355542466682195 3 INFECTIOUS 0.000000 3200.000000
1 119.4789994673366 120.21652415540659 5.436165326171029 6.6087975832066395 5.436165326171029 6.6087975832066395 3 SUSCEPTIBLE 0.000000 3200.000000
6 119.51246243107914 120.06952182191375 3.4139604195697397 2.9311470124689003 3.4139604195697397 2.9311470124689003 3 SUSCEPTIBLE 34.057417 3200.000000
8 119.60549448054661 120.19622409961956 3.436869839627391 6.445727955481077 3.436869839627391 6.445727955481077 3 SUSCEPTIBLE 6.797868 3200.000000
4 119.62761652387661 120.10983318991974 5.460275050300391 1.6130516120506098 5.460275050300391 1.6130516120506098 3 SUSCEPTIBLE 0.000000 3200.000000
3 119.70397482411907 120.17972367275556 5.402069162527985 3.3303481460298165 5.402069162527985 3.3303481460298165 3 SUSCEPTIBLE 0.000000 3200.000000
7 119.84670058713681 120.4003868336296 3.4418392970751976 4.629328704959272 3.4418392970751976 4.629328704959272 3 SUSCEPTIBLE 7.110542 3200.000000
2 119.86786495226276 120.29366007982577 5.446447413261191 5.007209681790078 5.446447413261191 5.007209681790078 3 SUSCEPTIBLE 0.000000 3200.000000
10 119.90710604086634 120.46562712882462 1.4173767863524618 4.9147374796293075 1.4173767863524618 4.9147374796293075 3 SUSCEPTIBLE 6.190182 3200.000000
9 119.95385005359655 120.5487527647628 1.657504247312569 6.648796319111582 1.657504247312569 6.648796319111582 3 SUSCEPTIBLE 6.816841 3200.000000
5 120.01007737911169 120.55612776600725 3.6661570443004434 1.3355542466682195 3.6661570443004434 1.3355542466682195 3 INFECTIOUS 0.000000 3200.000000
6 120.06952182191375 120.62658121274836 3.4139604195697397 2.9311470124689003 3.4139604195697397 2.9311470124689003 3 SUSCEPTIBLE 34.939352 3200.000000
4 120.10983318991974 120.59204985596287 5.460275050300391 1.6130516120506098 5.460275050300391 1.6130516120506098 3 SUSCEPTIBLE 0.000000 3200.000000
3 120.17972367275556 120.65547252139204 5.402069162527985 3.3303481460298165 5.402069162527985 3.3303481460298165 3 SUSCEPTIBLE 0.000000 3200.000000
8 120.19622409961956 120.7869537186925 3.436869839627391 6.445727955481077 3.436869839627391 6.445727955481077 3 SUSCEPTIBLE 6.848090 3200.000000
1 120.21652415540659 120.95404884347657 5.436165326171029 6.6087975832066395 5.436165326171029 6.6087975832066395 3 SUSCEPTIBLE 0.000000 3200.000000
2 120.29366007982577 120.71945520738878 5.446447413261191 5.007209681790078 5.446447413261191 5.007209681790078 3 SUSCEPTIBLE 0.000000 3200.000000
7 120.4003868336296 120.95407308012238 3.4418392970751976 4.629328704959272 3.4418392970751976 4.629328704959272 3 SUSCEPTIBLE 7.110542 3200.000000
10 120.46562712882462 121.0241482167829 1.4173767863524618 4.9147374796293075 1.4173767863524618 4.9147374796293075 3 SUSCEPTIBLE 6.288053 3200.000000
9 120.5487527647628 121.14365547592904 1.657504247312569 6.648796319111582 1.657504247312569 6.648796319111582 3 SUSCEPTIBLE 6.816841 3200.000000
5 120.55612776600725 121.10217815290281 3.6661570443004434 1.3355542466682195 3.6661570443004434 1.3355542466682195 3 INFECTIOUS 0.000000 3200.000000
4 120.59204985596287 121.074266522006 5.460275050300391 1.6130516120506098 5.460275050300391 1.6130516120506098 3 SUSCEPTIBLE 0.000000 3200.000000
6 120.62658121274836 121.18364060358297 3.4139604195697397 2.9311470124689003 3.4139604195697397 2.9311470124689003 3 SUSCEPTIBLE 35.380013 3200.000000
3 120.65547252139204 121.13122137002853 5.402069162527985 3.3303481460298165 5.402069162527985 3.3303481460298165 3 SUSCEPTIBLE 0.000000 3200.000000
2 120.71945520738878 121.14525033495178 5.446447413261191 5.007209681790078 5.446447413261191 5.007209681790078 3 SUSCEPTIBLE 0.000000 3200.000000
8 120.7869537186925 121.37768333776545 3.436869839627391 6.445727955481077 3.436869839627391 6.445727955481077 3 SUSCEPTIBLE 6.898288 3200.000000
1 120.95404884347657 121.69157353154655 5.436165326171029 6.6087975832066395 5.436165326171029 6.6087975832066395 3 SUSCEPTIBLE 0.000000 3200.000000
7 120.95407308012238 121.50775932661517 3.4418392970751976 4.629328704959272 3.4418392970751976 4.629328704959272 3 SUSCEPTIBLE 7.110542 3200.000000
10 121.0241482167829 121.58266930474119 1.4173767863524618 4.9147374796293075 1.4173767863524618 4.9147374796293075 3 SUSCEPTIBLE 6.336954 3200.000000
4 121.074266522006 121.55648318804913 5.460275050300391 1.6130516120506098 5.460275050300391 1.6130516120506098 3 SUSCEPTIBLE 0.000000 3200.000000
5 121.10217815290281 121.64822853979837 3.6661570443004434 1.3355542466682195 3.6661570443004434 1.3355542466682195 3 INFECTIOUS 0.000000 3200.000000
3 121.13122137002853 121.60697021866501 5.402069162527985 3.3303481460298165 5.402069162527985 3.3303481460298165 3 SUSCEPTIBLE 0.000000 3200.000000
9 121.14365547592904 121.73855818709528 1.657504247312569 6.648796319111582 1.657504247312569 6.648796319111582 3 SUSCEPTIBLE 6.816841 3200.000000
2 121.14525033495178 121.57104546251479 5.446447413261191 5.007209681790078 5.446447413261191 5.007209681790078 3 SUSCEPTIBLE 0.000000 3200.000000
6 121.18364060358297 121.74069999441758 3.4139604195697397 2.9311470124689003 3.4139604195697397 2.9311470124689003 3 SUSCEPTIBLE 35.820472 3200.000000
8 121.37768333776545 121.96841295683839 3.436869839627391 6.445727955481077 3.436869839627391 6.445727955481077 3 SUSCEPTIBLE 6.998616 3200.000000
7 121.50775932661517 122.06144557310796 3.4418392970751976 4.629328704959272 3.4418392970751976 4.629328704959272 3 SUSCEPTIBLE 7.110542 3200.000000
4 121.55648318804913 122.03869985409226 5.460275050300391 1.6130516120506098 5.460275050300391 1.6130516120506098 3 SUSCEPTIBLE 0.000000 3200.000000
2 121.57104546251479 121.9968405900778 5.446447413261191 5.007209681790078 5.446447413261191 5.007209681790078 3 SUSCEPTIBLE 0.000000 3200.000000
10 121.58266930474119 122.14119039269947 1.4173767863524618 4.9147374796293075 1.4173767863524618 4.9147374796293075 3 SUSCEPTIBLE 6.385833 3200.000000
3 121.60697021866501 122.0827190673015 5.402069162527985 3.3303481460298165 5.402069162527985 3.3303481460298165 3 SUSCEPTIBLE 0.000000 3200.000000
5 121.64822853979837 122.19427892669393 3.6661570443004434 1.3355542466682195 3.6661570443004434 1.3355542466682195 3 INFECTIOUS 0.000000 3200.000000
1 121.69157353154655 122.42909821961653 5.436165326171029 6.6087975832066395 5.436165326171029 6.6087975832066395 3 SUSCEPTIBLE 0.000000 3200.000000
9 121.73855818709528 122.33346089826152 1.657504247312569 6.648796319111582 1.657504247312569 6.648796319111582 3 SUSCEPTIBLE 6.816841 3200.000000
6 121.74069999441758 122.29775938525219 3.4139604195697397 2.9311470124689003 3.4139604195697397 2.9311470124689003 3 SUSCEPTIBLE 36.260726 3200.000000
8 121.96841295683839 122.55914257591134 3.436869839627391 6.445727955481077 3.436869839627391 6.445727955481077 3 SUSCEPTIBLE 6.998616 3200.000000
2 121.9968405900778 122.4226357176408 5.446447413261191 5.007209681790078 5.446447413261191 5.007209681790078 3 SUSCEPTIBLE 0.000000 3200.000000
4 122.03869985409226 122.52091652013539 5.460275050300391 1.6130516120506098 5.460275050300391 1.6130516120506098 3 SUSCEPTIBLE 0.000000 3200.000000
7 122.06144557310796 122.61513181960075 3.4418392970751976 4.629328704959272 3.4418392970751976 4.629328704959272 3 SUSCEPTIBLE 7.210777 3200.000000
3 122.0827190673015 122.55846791593798 5.402069162527985 3.3303481460298165 5.402069162527985 3.3303481460298165 3 SUSCEPTIBLE 0.000000 3200.000000
10 122.14119039269947 122.69971148065775 1.4173767863524618 4.9147374796293075 1.4173767863524618 4.9147374796293075 3 SUSCEPTIBLE 6.434689 3200.000000
5 122.19427892669393 122.74032931358948 3.6661570443004434 1.3355542466682195 3.6661570443004434 1.3355542466682195 3 INFECTIOUS 0.000000 3200.000000
6 122.29775938525219 122.8548187760868 3.4139604195697397 2.9311470124689003 3.4139604195697397 2.9311470124689003 3 SUSCEPTIBLE 36.260726 3200.000000
9 122.33346089826152 122.92836360942776 1.657504247312569 6.648796319111582 1.657504247312569 6.648796319111582 3 SUSCEPTIBLE 6.866947 3200.000000
2 122.4226357176408 122.84843084520381 5.446447413261191 5.007209681790078 5.446447413261191 5.007209681790078 3 SUSCEPTIBLE 0.000000 3200.000000
1 122.42909821961653 123.16662290768652 5.436165326171029 6.6087975832066395 5.436165326171029 6.6087975832066395 3 SUSCEPTIBLE 0.000000 3200.000000
4 122.52091652013539 123.00313318617852 5.460275050300391 1.6130516120506098 5.460275050300391 1.6130516120506098 3 SUSCEPTIBLE 0.000000 3200.000000
3 122.55846791593798 123.03421676457447 5.402069162527985 3.3303481460298165 5.402069162527985 3.3303481460298165 3 SUSCEPTIBLE 0.000000 3200.000000
8 122.55914257591134 123.14987219498428 3.436869839627391 6.445727955481077 3.436869839627391 6.445727955481077 3 SUSCEPTIBLE 6.998616 3200.000000
7 122.61513181960075 123.16881806609354 3.4418392970751976 4.629328704959272 3.4418392970751976 4.629328704959272 3 SUSCEPTIBLE 7.260859 3200.000000
10 122.69971148065775 123.25823256861604 1.4173767863524618 4.9147374796293075 1.4173767863524618 4.9147374796293075 3 SUSCEPTIBLE 6.434689 3200.000000
5 122.74032931358948 123.28637970048504 3.6661570443004434 1.3355542466682195 3.6661570443004434 1.3355542466682195 3 INFECTIOUS 0.000000 3200.000000
2 122.84843084520381 123.27422597276681 5.446447413261191 5.007209681790078 5.446447413261191 5.007209681790078 3 SUSCEPTIBLE 0.000000 3200.000000
6 122.8548187760868 123.41187816692141 3.4139604195697397 2.9311470124689003 3.4139604195697397 2.9311470124689003 3 SUSCEPTIBLE 36.260726 3200.000000
9 122.92836360942776 123.523266320594 1.657504247312569 6.648796319111582 1.657504247312569 6.648796319111582 3 SUSCEPTIBLE 6.967089 3200.000000
4 123.00313318617852 123.48534985222165 5.460275050300391 1.6130516120506098 5.460275050300391 1.6130516120506098 3 SUSCEPTIBLE 0.000000 3200.000000
3 123.03421676457447 123.50996561321095 5.402069162527985 3.3303481460298165 5.402069162527985 3.3303481460298165 3 SUSCEPTIBLE 0.000000 3200.000000
8 123.14987219498428 123.74060181405723 3.436869839627391 6.445727955481077 3.436869839627391 6.445727955481077 3 SUSCEPTIBLE 6.998616 3200.000000
1 123.16662290768652 123.9041475957565 5.436165326171029 6.6087975832066395 5.436165326171029 6.6087975832066395 3 SUSCEPTIBLE 0.000000 3200.000000
7 123.16881806609354 123.72250431258632 3.4418392970751976 4.629328704959272 3.4418392970751976 4.629328704959272 3 SUSCEPTIBLE 7.310919 3200.000000
10 123.25823256861604 123.81675365657432 1.4173767863524618 4.9147374796293075 1.4173767863524618 4.9147374796293075 3 SUSCEPTIBLE 6.434689 3200.000000
2 123.27422597276681 123.70002110032982 5.446447413261191 5.007209681790078 5.446447413261191 5.007209681790078 3 SUSCEPTIBLE 0.000000 3200.000000
5 123.28637970048504 123.8324300873806 3.6661570443004434 1.3355542466682195 3.6661570443004434 1.3355542466682195 3 INFECTIOUS 0.000000 3200.000000
6 123.41187816692141 123.96893755775602 3.4139604195697397 2.9311470124689003 3.4139604195697397 2.9311470124689003 3 SUSCEPTIBLE 36.260726 3200.000000
4 123.48534985222165 123.96756651826477 5.460275050300391 1.6130516120506098 5.460275050300391 1.6130516120506098 3 SUSCEPTIBLE 0.000000 3200.000000
3 123.50996561321095 123.98571446184744 5.402069162527985 3.3303481460298165 5.402069162527985 3.3303481460298165 3 SUSCEPTIBLE 0.000000 3200.000000
9 123.523266320594 124.11816903176025 1.657504247312569 6.648796319111582 1.657504247312569 6.648796319111582 3 SUSCEPTIBLE 7.017125 3200.000000
2 123.70002110032982 124.12581622789283 5.446447413261191 5.007209681790078 5.446447413261191 5.007209681790078 3 SUSCEPTIBLE 0.000000 3200.000000
7 123.72250431258632 124.27619055907911 3.4418392970751976 4.629328704959272 3.4418392970751976 4.629328704959272 3 SUSCEPTIBLE 7.360955 3200.000000
8 123.74060181405723 124.33133143313017 3.436869839627391 6.445727955481077 3.436869839627391 6.445727955481077 3 SUSCEPTIBLE 7.048629 3200.000000
10 123.81675365657432 124.3752747445326 1.4173767863524618 4.9147374796293075 1.4173767863524618 4.9147374796293075 3 SUSCEPTIBLE 6.434689 3200.000000
5 123.8324300873806 124.37848047427616 3.6661570443004434 1.3355542466682195 3.6661570443004434 1.3355542466682195 3 INFECTIOUS 0.000000 3200.000000
1 123.9041475957565 124.64167228382648 5.436165326171029 6.6087975832066395 5.436165326171029 6.6087975832066395 3 SUSCEPTIBLE 0.000000 3200.000000
4 123.96756651826477 124.4497831843079 5.460275050300391 1.6130516120506098 5.460275050300391 1.6130516120506098 3 SUSCEPTIBLE 0.000000 3200.000000
6 123.96893755775602 124.52599694859063 3.4139604195697397 2.9311470124689003 3.4139604195697397 2.9311470124689003 3 SUSCEPTIBLE 36.699762 3200.000000
3 123.98571446184744 124.46146331048392 5.402069162527985 3.3303481460298165 5.402069162527985 3.3303481460298165 3 SUSCEPTIBLE 0.000000 3200.000000
9 124.11816903176025 124.71307174292649 1.657504247312569 6.648796319111582 1.657504247312569 6.648796319111582 3 SUSCEPTIBLE 7.067139 3200.000000
2 124.12581622789283 124.55161135545583 5.446447413261191 5.007209681790078 5.446447413261191 5.007209681790078 3 SUSCEPTIBLE 0.000000 3200.000000
7 124.27619055907911 124.8298768055719 3.4418392970751976 4.629328704959272 3.4418392970751976 4.629328704959272 3 SUSCEPTIBLE 7.360955 3200.000000
8 124.33133143313017 124.92206105220312 3.436869839627391 6.445727955481077 3.436869839627391 6.445727955481077 3 SUSCEPTIBLE 7.098619 3200.000000
10 124.3752747445326 124.93379583249089 1.4173767863524618 4.9147374796293075 1.4173767863524618 4.9147374796293075 3 SUSCEPTIBLE 6.483410 3200.000000
5 124.37848047427616 124.92453086117172 3.6661570443004434 1.3355542466682195 3.6661570443004434 1.3355542466682195 3 INFECTIOUS 0.000000 3200.000000
4 124.4497831843079 124.93199985035103 5.460275050300391 1.6130516120506098 5.460275050300391 1.6130516120506098 3 SUSCEPTIBLE 0.000000 3200.000000
3 124.46146331048392 124.9372121591204 5.402069162527985 3.3303481460298165 5.402069162527985 3.3303481460298165 3 SUSCEPTIBLE 0.000000 3200.000000
6 124.52599694859063 125.08305633942524 3.4139604195697397 2.9311470124689003 3.4139604195697397 2.9311470124689003 3 SUSCEPTIBLE 37.577225 3200.000000
2 124.55161135545583 124.97740648301884 5.446447413261191 5.007209681790078 5.446447413261191 5.007209681790078 3 SUSCEPTIBLE 0.000000 3200.000000
1 124.64167228382648 125.37919697189646 5.436165326171029 6.6087975832066395 5.436165326171029 6.6087975832066395 3 SUSCEPTIBLE 0.000000 3200.000000
9 124.71307174292649 125.30797445409273 1.657504247312569 6.648796319111582 1.657504247312569 6.648796319111582 3 SUSCEPTIBLE 7.067139 3200.000000
7 124.8298768055719 125.38356305206469 3.4418392970751976 4.629328704959272 3.4418392970751976 4.629328704959272 3 SUSCEPTIBLE 7.360955 3200.000000
8 124.92206105220312 125.51279067127606 3.436869839627391 6.445727955481077 3.436869839627391 6.445727955481077 3 SUSCEPTIBLE 7.198530 3200.000000
5 124.92453086117172 125.47058124806728 3.6661570443004434 1.3355542466682195 3.6661570443004434 1.3355542466682195 3 INFECTIOUS 0.000000 3200.000000
4 124.93199985035103 125.41421651639416 5.460275050300391 1.6130516120506098 5.460275050300391 1.6130516120506098 3 SUSCEPTIBLE 0.000000 3200.000000
10 124.93379583249089 125.49231692044917 1.4173767863524618 4.9147374796293075 1.4173767863524618 4.9147374796293075 3 SUSCEPTIBLE 6.580784 3200.000000
3 124.9372121591204 125.41296100775689 5.402069162527985 3.3303481460298165 5.402069162527985 3.3303481460298165 3 SUSCEPTIBLE 0.000000 3200.000000
2 124.97740648301884 125.40320161058185 5.446447413261191 5.007209681790078 5.446447413261191 5.007209681790078 3 SUSCEPTIBLE 0.000000 3200.000000
6 125.08305633942524 125.64011573025985 3.4139604195697397 2.9311470124689003 3.4139604195697397 2.9311470124689003 3 SUSCEPTIBLE 38.015653 3200.000000
9 125.30797445409273 125.90287716525897 1.657504247312569 6.648796319111582 1.657504247312569 6.648796319111582 3 SUSCEPTIBLE 7.067139 3200.000000
1 125.37919697189646 126.11672165996644 5.436165326171029 6.6087975832066395 5.436165326171029 6.6087975832066395 3 SUSCEPTIBLE 0.000000 3200.000000
7 125.38356305206469 125.93724929855748 3.4418392970751976 4.629328704959272 3.4418392970751976 4.629328704959272 3 SUSCEPTIBLE 7.360955 3200.000000
2 125.40320161058185 125.82899673814485 5.446447413261191 5.007209681790078 5.446447413261191 5.007209681790078 3 SUSCEPTIBLE 0.000000 3200.000000
3 125.41296100775689 125.88870985639338 5.402069162527985 3.3303481460298165 5.402069162527985 3.3303481460298165 3 SUSCEPTIBLE 0.000000 3200.000000
4 125.41421651639416 125.89643318243729 5.460275050300391 1.6130516120506098 5.460275050300391 1.6130516120506098 3 SUSCEPTIBLE 0.000000 3200.000000
5 125.47058124806728 126.01663163496283 3.6661570443004434 1.3355542466682195 3.6661570443004434 1.3355542466682195 3 INFECTIOUS 0.000000 3200.000000
10 125.49231692044917 126.05083800840745 1.4173767863524618 4.9147374796293075 1.4173767863524618 4.9147374796293075 3 SUSCEPTIBLE 6.629437 3200.000000
8 125.51279067127606 126.10352029034901 3.436869839627391 6.445727955481077 3.436869839627391 6.445727955481077 3 SUSCEPTIBLE 7.248451 3200.000000
6 125.64011573025985 126.19717512109446 3.4139604195697397 2.9311470124689003 3.4139604195697397 2.9311470124689003 3 SUSCEPTIBLE 38.453877 3200.000000
2 125.82899673814485 126.25479186570786 5.446447413261191 5.007209681790078 5.446447413261191 5.007209681790078 3 SUSCEPTIBLE 0.000000 3200.000000
3 125.88870985639338 126.36445870502986 5.402069162527985 3.3303481460298165 5.402069162527985 3.3303481460298165 3 SUSCEPTIBLE 0.000000 3200.000000
4 125.89643318243729 126.37864984848042 5.460275050300391 1.6130516120506098 5.460275050300391 1.6130516120506098 3 SUSCEPTIBLE 0.000000 3200.000000
9 125.90287716525897 126.49777987642521 1.657504247312569 6.648796319111582 1.657504247312569 6.648796319111582 3 SUSCEPTIBLE 7.067139 3200.000000
7 125.93724929855748 126.49093554505026 3.4418392970751976 4.629328704959272 3.4418392970751976 4.629328704959272 3 SUSCEPTIBLE 7.410853 3200.000000
5 126.01663163496283 126.5626820218584 3.6661570443004434 1.3355542466682195 3.6661570443004434 1.3355542466682195 3 INFECTIOUS 0.000000 3200.000000
10 126.05083800840745 126.60935909636574 1.4173767863524618 4.9147374796293075 1.4173767863524618 4.9147374796293075 3 SUSCEPTIBLE 6.678068 3200.000000
8 126.10352029034901 126.69424990942196 3.436869839627391 6.445727955481077 3.436869839627391 6.445727955481077 3 SUSCEPTIBLE 7.248451 3200.000000
1 126.11672165996644 126.85424634803643 5.436165326171029 6.6087975832066395 5.436165326171029 6.6087975832066395 3 SUSCEPTIBLE 0.000000 3200.000000
6 126.19717512109446 126.75423451192907 3.4139604195697397 2.9311470124689003 3.4139604195697397 2.9311470124689003 3 SUSCEPTIBLE 38.453877 3200.000000
2 126.25479186570786 126.68058699327086 5.446447413261191 5.007209681790078 5.446447413261191 5.007209681790078 3 SUSCEPTIBLE 0.000000 3200.000000
3 126.36445870502986 126.84020755366635 5.402069162527985 3.3303481460298165 5.402069162527985 3.3303481460298165 3 SUSCEPTIBLE 0.000000 3200.000000
4 126.37864984848042 126.86086651452355 5.460275050300391 1.6130516120506098 5.460275050300391 1.6130516120506098 3 SUSCEPTIBLE 0.000000 3200.000000
7 126.49093554505026 127.04462179154305 3.4418392970751976 4.629328704959272 3.4418392970751976 4.629328704959272 3 SUSCEPTIBLE 7.510579 3200.000000
9 126.49777987642521 127.09268258759145 1.657504247312569 6.648796319111582 1.657504247312569 6.648796319111582 3 SUSCEPTIBLE 7.166865 3200.000000
5 126.5626820218584 127.10873240875395 3.6661570443004434 1.3355542466682195 3.6661570443004434 1.3355542466682195 3 INFECTIOUS 0.000000 3200.000000
10 126.60935909636574 127.16788018432402 1.4173767863524618 4.9147374796293075 1.4173767863524618 4.9147374796293075 3 SUSCEPTIBLE 6.678068 3200.000000
2 126.68058699327086 127.10638212083387 5.446447413261191 5.007209681790078 5.446447413261191 5.007209681790078 3 SUSCEPTIBLE 0.000000 3200.000000
8 126.69424990942196 127.2849795284949 3.436869839627391 6.445727955481077 3.436869839627391 6.445727955481077 3 SUSCEPTIBLE 7.248451 3200.000000
6 126.75423451192907 127.31129390276368 3.4139604195697397 2.9311470124689003 3.4139604195697397 2.9311470124689003 3 SUSCEPTIBLE 38.453877 3200.000000
3 126.84020755366635 127.31595640230283 5.402069162527985 3.3303481460298165 5.402069162527985 3.3303481460298165 3 SUSCEPTIBLE 0.000000 3200.000000
1 126.85424634803643 127.59177103610641 5.436165326171029 6.6087975832066395 5.436165326171029 6.6087975832066395 3 SUSCEPTIBLE 0.000000 3200.000000
4 126.86086651452355 127.34308318056668 5.460275050300391 1.6130516120506098 5.460275050300391 1.6130516120506098 3 SUSCEPTIBLE 0.000000 3200.000000
7 127.04462179154305 127.59830803803584 3.4418392970751976 4.629328704959272 3.4418392970751976 4.629328704959272 3 SUSCEPTIBLE 7.560408 3200.000000
9 127.09268258759145 127.6875852987577 1.657504247312569 6.648796319111582 1.657504247312569 6.648796319111582 3 SUSCEPTIBLE 7.216694 3200.000000
2 127.10638212083387 127.53217724839688 5.446447413261191 5.007209681790078 5.446447413261191 5.007209681790078 3 SUSCEPTIBLE 0.000000 3200.000000
5 127.10873240875395 127.65478279564951 3.6661570443004434 1.3355542466682195 3.6661570443004434 1.3355542466682195 3 INFECTIOUS 0.000000 3200.000000
10 127.16788018432402 127.7264012722823 1.4173767863524618 4.9147374796293075 1.4173767863524618 4.9147374796293075 3 SUSCEPTIBLE 6.678068 3200.000000
8 127.2849795284949 127.87570914756785 3.436869839627391 6.445727955481077 3.436869839627391 6.445727955481077 3 SUSCEPTIBLE 7.248451 3200.000000
6 127.31129390276368 127.86835329359829 3.4139604195697397 2.9311470124689003 3.4139604195697397 2.9311470124689003 3 SUSCEPTIBLE 38.453877 3200.000000
3 127.31595640230283 127.79170525093932 5.402069162527985 3.3303481460298165 5.402069162527985 3.3303481460298165 3 SUSCEPTIBLE 0.000000 3200.000000
4 127.34308318056668 127.82529984660981 5.460275050300391 1.6130516120506098 5.460275050300391 1.6130516120506098 3 SUSCEPTIBLE 0.000000 3200.000000
2 127.53217724839688 127.95797237595988 5.446447413261191 5.007209681790078 5.446447413261191 5.007209681790078 3 SUSCEPTIBLE 0.000000 3200.000000
1 127.59177103610641 128.32929572417638 5.436165326171029 6.6087975832066395 5.436165326171029 6.6087975832066395 3 SUSCEPTIBLE 0.000000 3200.000000
7 127.59830803803584 128.15199428452863 3.4418392970751976 4.629328704959272 3.4418392970751976 4.629328704959272 3 SUSCEPTIBLE 7.610214 3200.000000
5 127.65478279564951 128.20083318254507 3.6661570443004434 1.3355542466682195 3.6661570443004434 1.3355542466682195 3 INFECTIOUS 0.000000 3200.000000
9 127.6875852987577 128.28248800992395 1.657504247312569 6.648796319111582 1.657504247312569 6.648796319111582 3 SUSCEPTIBLE 7.316282 3200.000000
10 127.7264012722823 128.28492236024059 1.4173767863524618 4.9147374796293075 1.4173767863524618 4.9147374796293075 3 SUSCEPTIBLE 6.678068 3200.000000
3 127.79170525093932 128.2674540995758 5.402069162527985 3.3303481460298165 5.402069162527985 3.3303481460298165 3 SUSCEPTIBLE 0.000000 3200.000000
4 127.82529984660981 128.30751651265294 5.460275050300391 1.6130516120506098 5.460275050300391 1.6130516120506098 3 SUSCEPTIBLE 0.000000 3200.000000
6 127.86835329359829 128.4254126844329 3.4139604195697397 2.9311470124689003 3.4139604195697397 2.9311470124689003 3 SUSCEPTIBLE 38.890889 3200.000000
8 127.87570914756785 128.46643876664078 3.436869839627391 6.445727955481077 3.436869839627391 6.445727955481077 3 SUSCEPTIBLE 7.298234 3200.000000
2 127.95797237595988 128.38376750352288 5.446447413261191 5.007209681790078 5.446447413261191 5.007209681790078 3 SUSCEPTIBLE 0.000000 3200.000000
7 128.15199428452863 128.70568053102141 3.4418392970751976 4.629328704959272 3.4418392970751976 4.629328704959272 3 SUSCEPTIBLE 7.610214 3200.000000
5 128.20083318254507 128.74688356944063 3.6661570443004434 1.3355542466682195 3.6661570443004434 1.3355542466682195 3 INFECTIOUS 0.000000 3200.000000
3 128.2674540995758 128.74320294821226 5.402069162527985 3.3303481460298165 5.402069162527985 3.3303481460298165 3 SUSCEPTIBLE 0.000000 3200.000000
9 128.28248800992395 128.8773907210902 1.657504247312569 6.648796319111582 1.657504247312569 6.648796319111582 3 SUSCEPTIBLE 7.316282 3200.000000
10 128.28492236024059 128.84344344819885 1.4173767863524618 4.9147374796293075 1.4173767863524618 4.9147374796293075 3 SUSCEPTIBLE 6.726564 3200.000000
4 128.30751651265294 128.78973317869608 5.460275050300391 1.6130516120506098 5.460275050300391 1.6130516120506098 3 SUSCEPTIBLE 0.000000 3200.000000
1 128.32929572417638 129.06682041224636 5.436165326171029 6.6087975832066395 5.436165326171029 6.6087975832066395 3 SUSCEPTIBLE 0.000000 3200.000000
2 128.38376750352288 128.80956263108587 5.446447413261191 5.007209681790078 5.446447413261191 5.007209681790078 3 SUSCEPTIBLE 0.000000 3200.000000
6 128.4254126844329 128.9824720752675 3.4139604195697397 2.9311470124689003 3.4139604195697397 2.9311470124689003 3 SUSCEPTIBLE 39.764307 3200.000000
8 128.46643876664078 129.0571683857137 3.436869839627391 6.445727955481077 3.436869839627391 6.445727955481077 3 SUSCEPTIBLE 7.397730 3200.000000
7 128.70568053102141 129.2593667775142 3.4418392970751976 4.629328704959272 3.4418392970751976 4.629328704959272 3 SUSCEPTIBLE 7.610214 3200.000000
3 128.74320294821226 129.21895179684873 5.402069162527985 3.3303481460298165 5.402069162527985 3.3303481460298165 3 SUSCEPTIBLE 0.000000 3200.000000
5 128.74688356944063 129.29293395633619 3.6661570443004434 1.3355542466682195 3.6661570443004434 1.3355542466682195 3 INFECTIOUS 0.000000 3200.000000
4 128.78973317869608 129.27194984473923 5.460275050300391 1.6130516120506098 5.460275050300391 1.6130516120506098 3 SUSCEPTIBLE 0.000000 3200.000000
2 128.80956263108587 129.23535775864886 5.446447413261191 5.007209681790078 5.446447413261191 5.007209681790078 3 SUSCEPTIBLE 0.000000 3200.000000
10 128.84344344819885 129.40196453615712 1.4173767863524618 4.9147374796293075 1.4173767863524618 4.9147374796293075 3 SUSCEPTIBLE 6.823490 3200.000000
9 128.8773907210902 129.47229343225644 1.657504247312569 6.648796319111582 1.657504247312569 6.648796319111582 3 SUSCEPTIBLE 7.316282 3200.000000
6 128.9824720752675 129.53953146610212 3.4139604195697397 2.9311470124689003 3.4139604195697397 2.9311470124689003 3 SUSCEPTIBLE 40.200713 3200.000000
8 129.0571683857137 129.64789800478664 3.436869839627391 6.445727955481077 3.436869839627391 6.445727955481077 3 SUSCEPTIBLE 7.447444 3200.000000
1 129.06682041224636 129.80434510031634 5.436165326171029 6.6087975832066395 5.436165326171029 6.6087975832066395 3 SUSCEPTIBLE 0.000000 3200.000000
3 129.21895179684873 129.6947006454852 5.402069162527985 3.3303481460298165 5.402069162527985 3.3303481460298165 3 SUSCEPTIBLE 0.000000 3200.000000
2 129.23535775864886 129.66115288621185 5.446447413261191 5.007209681790078 5.446447413261191 5.007209681790078 3 SUSCEPTIBLE 0.000000 3200.000000
7 129.2593667775142 129.813053024007 3.4418392970751976 4.629328704959272 3.4418392970751976 4.629328704959272 3 SUSCEPTIBLE 7.610214 3200.000000
4 129.27194984473923 129.75416651078237 5.460275050300391 1.6130516120506098 5.460275050300391 1.6130516120506098 3 SUSCEPTIBLE 0.000000 3200.000000
5 129.29293395633619 129.83898434323174 3.6661570443004434 1.3355542466682195 3.6661570443004434 1.3355542466682195 3 INFECTIOUS 0.000000 3200.000000
10 129.40196453615712 129.9604856241154 1.4173767863524618 4.9147374796293075 1.4173767863524618 4.9147374796293075 3 SUSCEPTIBLE 6.871919 3200.000000
9 129.47229343225644 130.06719614342268 1.657504247312569 6.648796319111582 1.657504247312569 6.648796319111582 3 SUSCEPTIBLE 7.316282 3200.000000
6 129.53953146610212 130.09659085693673 3.4139604195697397 2.9311470124689003 3.4139604195697397 2.9311470124689003 3 SUSCEPTIBLE 40.636917 3200.000000
8 129.64789800478664 130.23862762385957 3.436869839627391 6.445727955481077 3.436869839627391 6.445727955481077 3 SUSCEPTIBLE 7.497134 3200.000000
2 129.66115288621185 130.08694801377484 5.446447413261191 5.007209681790078 5.446447413261191 5.007209681790078 3 SUSCEPTIBLE 0.000000 3200.000000
3 129.6947006454852 130.17044949412167 5.402069162527985 3.3303481460298165 5.402069162527985 3.3303481460298165 3 SUSCEPTIBLE 0.000000 3200.000000
4 129.75416651078237 130.2363831768255 5.460275050300391 1.6130516120506098 5.460275050300391 1.6130516120506098 3 SUSCEPTIBLE 0.000000 3200.000000
1 129.80434510031634 130.54186978838632 5.436165326171029 6.6087975832066395 5.436165326171029 6.6087975832066395 3 SUSCEPTIBLE 0.000000 3200.000000
7 129.813053024007 130.36673927049978 3.4418392970751976 4.629328704959272 3.4418392970751976 4.629328704959272 3 SUSCEPTIBLE 7.659881 3200.000000
5 129.83898434323174 130.3850347301273 3.6661570443004434 1.3355542466682195 3.6661570443004434 1.3355542466682195 3 INFECTIOUS 0.000000 3200.000000
10 129.9604856241154 130.51900671207366 1.4173767863524618 4.9147374796293075 1.4173767863524618 4.9147374796293075 3 SUSCEPTIBLE 6.920325 3200.000000
9 130.06719614342268 130.66209885458892 1.657504247312569 6.648796319111582 1.657504247312569 6.648796319111582 3 SUSCEPTIBLE 7.365927 3200.000000
2 130.08694801377484 130.51274314133784 5.446447413261191 5.007209681790078 5.446447413261191 5.007209681790078 3 SUSCEPTIBLE 0.000000 3200.000000
6 130.09659085693673 130.65365024777134 3.4139604195697397 2.9311470124689003 3.4139604195697397 2.9311470124689003 3 SUSCEPTIBLE 40.636917 3200.000000
3 130.17044949412167 130.64619834275814 5.402069162527985 3.3303481460298165 5.402069162527985 3.3303481460298165 3 SUSCEPTIBLE 0.000000 3200.000000
4 130.2363831768255 130.71859984286866 5.460275050300391 1.6130516120506098 5.460275050300391 1.6130516120506098 3 SUSCEPTIBLE 0.000000 3200.000000
8 130.23862762385957 130.8293572429325 3.436869839627391 6.445727955481077 3.436869839627391 6.445727955481077 3 SUSCEPTIBLE 7.497134 3200.000000
7 130.36673927049978 130.92042551699257 3.4418392970751976 4.629328704959272 3.4418392970751976 4.629328704959272 3 SUSCEPTIBLE 7.709526 3200.000000
5 130.3850347301273 130.93108511702286 3.6661570443004434 1.3355542466682195 3.6661570443004434 1.3355542466682195 3 INFECTIOUS 0.000000 3200.000000
2 130.51274314133784 130.93853826890083 5.446447413261191 5.007209681790078 5.446447413261191 5.007209681790078 3 SUSCEPTIBLE 0.000000 3200.000000
10 130.51900671207366 131.07752780003193 1.4173767863524618 4.9147374796293075 1.4173767863524618 4.9147374796293075 3 SUSCEPTIBLE 6.920325 3200.000000
1 130.54186978838632 131.2793944764563 5.436165326171029 6.6087975832066395 5.436165326171029 6.6087975832066395 3 SUSCEPTIBLE 0.000000 3200.000000
3 130.64619834275814 131.1219471913946 5.402069162527985 3.3303481460298165 5.402069162527985 3.3303481460298165 3 SUSCEPTIBLE 0.000000 3200.000000
6 130.65365024777134 131.21070963860595 3.4139604195697397 2.9311470124689003 3.4139604195697397 2.9311470124689003 3 SUSCEPTIBLE 40.636917 3200.000000
9 130.66209885458892 131.25700156575516 1.657504247312569 6.648796319111582 1.657504247312569 6.648796319111582 3 SUSCEPTIBLE 7.415549 3200.000000
4 130.71859984286866 131.2008165089118 5.460275050300391 1.6130516120506098 5.460275050300391 1.6130516120506098 3 SUSCEPTIBLE 0.000000 3200.000000
8 130.8293572429325 131.42008686200543 3.436869839627391 6.445727955481077 3.436869839627391 6.445727955481077 3 SUSCEPTIBLE 7.497134 3200.000000
7 130.92042551699257 131.47411176348535 3.4418392970751976 4.629328704959272 3.4418392970751976 4.629328704959272 3 SUSCEPTIBLE 7.808747 3200.000000
5 130.93108511702286 131.47713550391842 3.6661570443004434 1.3355542466682195 3.6661570443004434 1.3355542466682195 3 INFECTIOUS 0.000000 3200.000000
2 130.93853826890083 131.36433339646382 5.446447413261191 5.007209681790078 5.446447413261191 5.007209681790078 3 SUSCEPTIBLE 0.000000 3200.000000
10 131.07752780003193 131.6360488879902 1.4173767863524618 4.9147374796293075 1.4173767863524618 4.9147374796293075 3 SUSCEPTIBLE 6.920325 3200.000000
3 131.1219471913946 131.59769604003108 5.402069162527985 3.3303481460298165 5.402069162527985 3.3303481460298165 3 SUSCEPTIBLE 0.000000 3200.000000
4 131.2008165089118 131.68303317495494 5.460275050300391 1.6130516120506098 5.460275050300391 1.6130516120506098 3 SUSCEPTIBLE 0.000000 3200.000000
6 131.21070963860595 131.76776902944056 3.4139604195697397 2.9311470124689003 3.4139604195697397 2.9311470124689003 3 SUSCEPTIBLE 40.636917 3200.000000
9 131.25700156575516 131.8519042769214 1.657504247312569 6.648796319111582 1.657504247312569 6.648796319111582 3 SUSCEPTIBLE 7.514724 3200.000000
1 131.2793944764563 132.01691916452629 5.436165326171029 6.6087975832066395 5.436165326171029 6.6087975832066395 3 SUSCEPTIBLE 0.000000 3200.000000
2 131.36433339646382 131.7901285240268 5.446447413261191 5.007209681790078 5.446447413261191 5.007209681790078 3 SUSCEPTIBLE 0.000000 3200.000000
8 131.42008686200543 132.01081648107836 3.436869839627391 6.445727955481077 3.436869839627391 6.445727955481077 3 SUSCEPTIBLE 7.497134 3200.000000
7 131.47411176348535 132.02779800997814 3.4418392970751976 4.629328704959272 3.4418392970751976 4.629328704959272 3 SUSCEPTIBLE 7.858323 3200.000000
5 131.47713550391842 132.02318589081398 3.6661570443004434 1.3355542466682195 3.6661570443004434 1.3355542466682195 3 INFECTIOUS 0.000000 3200.000000
3 131.59769604003108 132.07344488866755 5.402069162527985 3.3303481460298165 5.402069162527985 3.3303481460298165 3 SUSCEPTIBLE 0.000000 3200.000000
10 131.6360488879902 132.19456997594847 1.4173767863524618 4.9147374796293075 1.4173767863524618 4.9147374796293075 3 SUSCEPTIBLE 6.920325 3200.000000
4 131.68303317495494 132.1652498409981 5.460275050300391 1.6130516120506098 5.460275050300391 1.6130516120506098 3 SUSCEPTIBLE 0.000000 3200.000000
6 131.76776902944056 132.32482842027517 3.4139604195697397 2.9311470124689003 3.4139604195697397 2.9311470124689003 3 SUSCEPTIBLE 41.071914 3200.000000
2 131.7901285240268 132.2159236515898 5.446447413261191 5.007209681790078 5.446447413261191 5.007209681790078 3 SUSCEPTIBLE 0.000000 3200.000000
9 131.8519042769214 132.44680698808764 1.657504247312569 6.648796319111582 1.657504247312569 6.648796319111582 3 SUSCEPTIBLE 7.564277 3200.000000
8 132.01081648107836 132.6015461001513 3.436869839627391 6.445727955481077 3.436869839627391 6.445727955481077 3 SUSCEPTIBLE 7.596218 3200.000000
1 132.01691916452629 132.75444385259627 5.436165326171029 6.6087975832066395 5.436165326171029 6.6087975832066395 3 SUSCEPTIBLE 0.000000 3200.000000
5 132.02318589081398 132.56923627770954 3.6661570443004434 1.3355542466682195 3.6661570443004434 1.3355542466682195 3 INFECTIOUS 0.000000 3200.000000
7 132.02779800997814 132.58148425647093 3.4418392970751976 4.629328704959272 3.4418392970751976 4.629328704959272 3 SUSCEPTIBLE 7.858323 3200.000000
3 132.07344488866755 132.54919373730402 5.402069162527985 3.3303481460298165 5.402069162527985 3.3303481460298165 3 SUSCEPTIBLE 0.000000 3200.000000
4 132.1652498409981 132.64746650704123 5.460275050300391 1.6130516120506098 5.460275050300391 1.6130516120506098 3 SUSCEPTIBLE 0.000000 3200.000000
10 132.19456997594847 132.75309106390674 1.4173767863524618 4.9147374796293075 1.4173767863524618 4.9147374796293075 3 SUSCEPTIBLE 6.968598 3200.000000
2 132.2159236515898 132.6417187791528 5.446447413261191 5.007209681790078 5.446447413261191 5.007209681790078 3 SUSCEPTIBLE 0.000000 3200.000000
6 132.32482842027517 132.88188781110978 3.4139604195697397 2.9311470124689003 3.4139604195697397 2.9311470124689003 3 SUSCEPTIBLE 41.506710 3200.000000
9 132.44680698808764 133.0417096992539 1.657504247312569 6.648796319111582 1.657504247312569 6.648796319111582 3 SUSCEPTIBLE 7.564277 3200.000000
3 132.54919373730402 133.0249425859405 5.402069162527985 3.3303481460298165 5.402069162527985 3.3303481460298165 3 SUSCEPTIBLE 0.000000 3200.000000
5 132.56923627770954 133.1152866646051 3.6661570443004434 1.3355542466682195 3.6661570443004434 1.3355542466682195 3 INFECTIOUS 0.000000 3200.000000
7 132.58148425647093 133.13517050296372 3.4418392970751976 4.629328704959272 3.4418392970751976 4.629328704959272 3 SUSCEPTIBLE 7.858323 3200.000000
8 132.6015461001513 133.19227571922423 3.436869839627391 6.445727955481077 3.436869839627391 6.445727955481077 3 SUSCEPTIBLE 7.645725 3200.000000
2 132.6417187791528 133.0675139067158 5.446447413261191 5.007209681790078 5.446447413261191 5.007209681790078 3 SUSCEPTIBLE 0.000000 3200.000000
4 132.64746650704123 133.12968317308437 5.460275050300391 1.6130516120506098 5.460275050300391 1.6130516120506098 3 SUSCEPTIBLE 0.000000 3200.000000
10 132.75309106390674 133.311612151865 1.4173767863524618 4.9147374796293075 1.4173767863524618 4.9147374796293075 3 SUSCEPTIBLE 7.016848 3200.000000
1 132.75444385259627 133.49196854066625 5.436165326171029 6.6087975832066395 5.436165326171029 6.6087975832066395 3 SUSCEPTIBLE 0.000000 3200.000000
6 132.88188781110978 133.4389472019444 3.4139604195697397 2.9311470124689003 3.4139604195697397 2.9311470124689003 3 SUSCEPTIBLE 42.375699 3200.000000
3 133.0249425859405 133.50069143457696 5.402069162527985 3.3303481460298165 5.402069162527985 3.3303481460298165 3 SUSCEPTIBLE 0.000000 3200.000000
9 133.0417096992539 133.63661241042013 1.657504247312569 6.648796319111582 1.657504247312569 6.648796319111582 3 SUSCEPTIBLE 7.564277 3200.000000
2 133.0675139067158 133.49330903427878 5.446447413261191 5.007209681790078 5.446447413261191 5.007209681790078 3 SUSCEPTIBLE 0.000000 3200.000000
5 133.1152866646051 133.66133705150065 3.6661570443004434 1.3355542466682195 3.6661570443004434 1.3355542466682195 3 INFECTIOUS 0.000000 3200.000000
4 133.12968317308437 133.61189983912752 5.460275050300391 1.6130516120506098 5.460275050300391 1.6130516120506098 3 SUSCEPTIBLE 0.000000 3200.000000
7 133.13517050296372 133.6888567494565 3.4418392970751976 4.629328704959272 3.4418392970751976 4.629328704959272 3 SUSCEPTIBLE 7.858323 3200.000000
8 133.19227571922423 133.78300533829716 3.436869839627391 6.445727955481077 3.436869839627391 6.445727955481077 3 SUSCEPTIBLE 7.695209 3200.000000
10 133.311612151865 133.87013323982328 1.4173767863524618 4.9147374796293075 1.4173767863524618 4.9147374796293075 3 SUSCEPTIBLE 7.113282 3200.000000
6 133.4389472019444 133.996006592779 3.4139604195697397 2.9311470124689003 3.4139604195697397 2.9311470124689003 3 SUSCEPTIBLE 42.809893 3200.000000
1 133.49196854066625 134.22949322873623 5.436165326171029 6.6087975832066395 5.436165326171029 6.6087975832066395 3 SUSCEPTIBLE 0.000000 3200.000000
2 133.49330903427878 133.91910416184177 5.446447413261191 5.007209681790078 5.446447413261191 5.007209681790078 3 SUSCEPTIBLE 0.000000 3200.000000
3 133.50069143457696 133.97644028321344 5.402069162527985 3.3303481460298165 5.402069162527985 3.3303481460298165 3 SUSCEPTIBLE 0.000000 3200.000000
4 133.61189983912752 134.09411650517066 5.460275050300391 1.6130516120506098 5.460275050300391 1.6130516120506098 3 SUSCEPTIBLE 0.000000 3200.000000
9 133.63661241042013 134.23151512158637 1.657504247312569 6.648796319111582 1.657504247312569 6.648796319111582 3 SUSCEPTIBLE 7.564277 3200.000000
5 133.66133705150065 134.2073874383962 3.6661570443004434 1.3355542466682195 3.6661570443004434 1.3355542466682195 3 INFECTIOUS 0.000000 3200.000000
7 133.6888567494565 134.2425429959493 3.4418392970751976 4.629328704959272 3.4418392970751976 4.629328704959272 3 SUSCEPTIBLE 7.907762 3200.000000
8 133.78300533829716 134.3737349573701 3.436869839627391 6.445727955481077 3.436869839627391 6.445727955481077 3 SUSCEPTIBLE 7.744671 3200.000000
10 133.87013323982328 134.42865432778154 1.4173767863524618 4.9147374796293075 1.4173767863524618 4.9147374796293075 3 SUSCEPTIBLE 7.161466 3200.000000
2 133.91910416184177 134.34489928940476 5.446447413261191 5.007209681790078 5.446447413261191 5.007209681790078 3 SUSCEPTIBLE 0.000000 3200.000000
3 133.97644028321344 134.4521891318499 5.402069162527985 3.3303481460298165 5.402069162527985 3.3303481460298165 3 SUSCEPTIBLE 0.000000 3200.000000
6 133.996006592779 134.5530659836136 3.4139604195697397 2.9311470124689003 3.4139604195697397 2.9311470124689003 3 SUSCEPTIBLE 42.809893 3200.000000
4 134.09411650517066 134.5763331712138 5.460275050300391 1.6130516120506098 5.460275050300391 1.6130516120506098 3 SUSCEPTIBLE 0.000000 3200.000000
5 134.2073874383962 134.75343782529177 3.6661570443004434 1.3355542466682195 3.6661570443004434 1.3355542466682195 3 INFECTIOUS 0.000000 3200.000000
1 134.22949322873623 134.9670179168062 5.436165326171029 6.6087975832066395 5.436165326171029 6.6087975832066395 3 SUSCEPTIBLE 0.000000 3200.000000
9 134.23151512158637 134.8264178327526 1.657504247312569 6.648796319111582 1.657504247312569 6.648796319111582 3 SUSCEPTIBLE 7.613693 3200.000000
7 134.2425429959493 134.79622924244208 3.4418392970751976 4.629328704959272 3.4418392970751976 4.629328704959272 3 SUSCEPTIBLE 7.957178 3200.000000
2 134.34489928940476 134.77069441696776 5.446447413261191 5.007209681790078 5.446447413261191 5.007209681790078 3 SUSCEPTIBLE 0.000000 3200.000000
8 134.3737349573701 134.96446457644302 3.436869839627391 6.445727955481077 3.436869839627391 6.445727955481077 3 SUSCEPTIBLE 7.744671 3200.000000
10 134.42865432778154 134.9871754157398 1.4173767863524618 4.9147374796293075 1.4173767863524618 4.9147374796293075 3 SUSCEPTIBLE 7.161466 3200.000000
3 134.4521891318499 134.92793798048638 5.402069162527985 3.3303481460298165 5.402069162527985 3.3303481460298165 3 SUSCEPTIBLE 0.000000 3200.000000
6 134.5530659836136 135.11012537444822 3.4139604195697397 2.9311470124689003 3.4139604195697397 2.9311470124689003 3 SUSCEPTIBLE 42.809893 3200.000000
4 134.5763331712138 135.05854983725695 5.460275050300391 1.6130516120506098 5.460275050300391 1.6130516120506098 3 SUSCEPTIBLE 0.000000 3200.000000
5 134.75343782529177 135.29948821218733 3.6661570443004434 1.3355542466682195 3.6661570443004434 1.3355542466682195 3 INFECTIOUS 0.000000 3200.000000
2 134.77069441696776 135.19648954453075 5.446447413261191 5.007209681790078 5.446447413261191 5.007209681790078 3 SUSCEPTIBLE 0.000000 3200.000000
7 134.79622924244208 135.34991548893487 3.4418392970751976 4.629328704959272 3.4418392970751976 4.629328704959272 3 SUSCEPTIBLE 8.006571 3200.000000
9 134.8264178327526 135.42132054391885 1.657504247312569 6.648796319111582 1.657504247312569 6.648796319111582 3 SUSCEPTIBLE 7.712456 3200.000000
3 134.92793798048638 135.40368682912285 5.402069162527985 3.3303481460298165 5.402069162527985 3.3303481460298165 3 SUSCEPTIBLE 0.000000 3200.000000
8 134.96446457644302 135.55519419551595 3.436869839627391 6.445727955481077 3.436869839627391 6.445727955481077 3 SUSCEPTIBLE 7.744671 3200.000000
1 134.9670179168062 135.7045426048762 5.436165326171029 6.6087975832066395 5.436165326171029 6.6087975832066395 3 SUSCEPTIBLE 0.000000 3200.000000
10 134.9871754157398 135.54569650369808 1.4173767863524618 4.9147374796293075 1.4173767863524618 4.9147374796293075 3 SUSCEPTIBLE 7.161466 3200.000000
4 135.05854983725695 135.5407665033001 5.460275050300391 1.6130516120506098 5.460275050300391 1.6130516120506098 3 SUSCEPTIBLE 0.000000 3200.000000
6 135.11012537444822 135.66718476528283 3.4139604195697397 2.9311470124689003 3.4139604195697397 2.9311470124689003 3 SUSCEPTIBLE 42.809893 3200.000000
2 135.19648954453075 135.62228467209374 5.446447413261191 5.007209681790078 5.446447413261191 5.007209681790078 3 SUSCEPTIBLE 0.000000 3200.000000
5 135.29948821218733 135.8455385990829 3.6661570443004434 1.3355542466682195 3.6661570443004434 1.3355542466682195 3 INFECTIOUS 0.000000 3200.000000
7 135.34991548893487 135.90360173542766 3.4418392970751976 4.629328704959272 3.4418392970751976 4.629328704959272 3 SUSCEPTIBLE 8.105289 3200.000000
3 135.40368682912285 135.87943567775932 5.402069162527985 3.3303481460298165 5.402069162527985 3.3303481460298165 3 SUSCEPTIBLE 0.000000 3200.000000
9 135.42132054391885 136.0162232550851 1.657504247312569 6.648796319111582 1.657504247312569 6.648796319111582 3 SUSCEPTIBLE 7.761804 3200.000000
4 135.5407665033001 136.02298316934323 5.460275050300391 1.6130516120506098 5.460275050300391 1.6130516120506098 3 SUSCEPTIBLE 0.000000 3200.000000
10 135.54569650369808 136.10421759165635 1.4173767863524618 4.9147374796293075 1.4173767863524618 4.9147374796293075 3 SUSCEPTIBLE 7.161466 3200.000000
8 135.55519419551595 136.14592381458888 3.436869839627391 6.445727955481077 3.436869839627391 6.445727955481077 3 SUSCEPTIBLE 7.744671 3200.000000
2 135.62228467209374 136.04807979965673 5.446447413261191 5.007209681790078 5.446447413261191 5.007209681790078 3 SUSCEPTIBLE 0.000000 3200.000000
6 135.66718476528283 136.22424415611744 3.4139604195697397 2.9311470124689003 3.4139604195697397 2.9311470124689003 3 SUSCEPTIBLE 43.242884 3200.000000
1 135.7045426048762 136.44206729294618 5.436165326171029 6.6087975832066395 5.436165326171029 6.6087975832066395 3 SUSCEPTIBLE 0.000000 3200.000000
5 135.8455385990829 136.39158898597844 3.6661570443004434 1.3355542466682195 3.6661570443004434 1.3355542466682195 3 INFECTIOUS 0.000000 3200.000000
3 135.87943567775932 136.3551845263958 5.402069162527985 3.3303481460298165 5.402069162527985 3.3303481460298165 3 SUSCEPTIBLE 0.000000 3200.000000
7 135.90360173542766 136.45728798192044 3.4418392970751976 4.629328704959272 3.4418392970751976 4.629328704959272 3 SUSCEPTIBLE 8.105289 3200.000000
9 136.0162232550851 136.61112596625134 1.657504247312569 6.648796319111582 1.657504247312569 6.648796319111582 3 SUSCEPTIBLE 7.811128 3200.000000
4 136.02298316934323 136.50519983538638 5.460275050300391 1.6130516120506098 5.460275050300391 1.6130516120506098 3 SUSCEPTIBLE 0.000000 3200.000000
2 136.04807979965673 136.47387492721973 5.446447413261191 5.007209681790078 5.446447413261191 5.007209681790078 3 SUSCEPTIBLE 0.000000 3200.000000
10 136.10421759165635 136.66273867961462 1.4173767863524618 4.9147374796293075 1.4173767863524618 4.9147374796293075 3 SUSCEPTIBLE 7.209516 3200.000000
8 136.14592381458888 136.73665343366181 3.436869839627391 6.445727955481077 3.436869839627391 6.445727955481077 3 SUSCEPTIBLE 7.843298 3200.000000
6 136.22424415611744 136.78130354695205 3.4139604195697397 2.9311470124689003 3.4139604195697397 2.9311470124689003 3 SUSCEPTIBLE 43.675676 3200.000000
3 136.3551845263958 136.83093337503226 5.402069162527985 3.3303481460298165 5.402069162527985 3.3303481460298165 3 SUSCEPTIBLE 0.000000 3200.000000
5 136.39158898597844 136.937639372874 3.6661570443004434 1.3355542466682195 3.6661570443004434 1.3355542466682195 3 INFECTIOUS 0.000000 3200.000000
1 136.44206729294618 137.17959198101616 5.436165326171029 6.6087975832066395 5.436165326171029 6.6087975832066395 3 SUSCEPTIBLE 0.000000 3200.000000
7 136.45728798192044 137.01097422841323 3.4418392970751976 4.629328704959272 3.4418392970751976 4.629328704959272 3 SUSCEPTIBLE 8.105289 3200.000000
2 136.47387492721973 136.89967005478272 5.446447413261191 5.007209681790078 5.446447413261191 5.007209681790078 3 SUSCEPTIBLE 0.000000 3200.000000
4 136.50519983538638 136.98741650142952 5.460275050300391 1.6130516120506098 5.460275050300391 1.6130516120506098 3 SUSCEPTIBLE 0.000000 3200.000000
9 136.61112596625134 137.20602867741758 1.657504247312569 6.648796319111582 1.657504247312569 6.648796319111582 3 SUSCEPTIBLE 7.811128 3200.000000
10 136.66273867961462 137.2212597675729 1.4173767863524618 4.9147374796293075 1.4173767863524618 4.9147374796293075 3 SUSCEPTIBLE 7.257544 3200.000000
8 136.73665343366181 137.32738305273475 3.436869839627391 6.445727955481077 3.436869839627391 6.445727955481077 3 SUSCEPTIBLE 7.892577 3200.000000
6 136.78130354695205 137.33836293778666 3.4139604195697397 2.9311470124689003 3.4139604195697397 2.9311470124689003 3 SUSCEPTIBLE 44.108267 3200.000000
3 136.83093337503226 137.30668222366873 5.402069162527985 3.3303481460298165 5.402069162527985 3.3303481460298165 3 SUSCEPTIBLE 0.000000 3200.000000
2 136.89967005478272 137.3254651823457 5.446447413261191 5.007209681790078 5.446447413261191 5.007209681790078 3 SUSCEPTIBLE 0.000000 3200.000000
5 136.937639372874 137.48368975976956 3.6661570443004434 1.3355542466682195 3.6661570443004434 1.3355542466682195 3 INFECTIOUS 0.000000 3200.000000
4 136.98741650142952 137.46963316747267 5.460275050300391 1.6130516120506098 5.460275050300391 1.6130516120506098 3 SUSCEPTIBLE 0.000000 3200.000000
7 137.01097422841323 137.56466047490602 3.4418392970751976 4.629328704959272 3.4418392970751976 4.629328704959272 3 SUSCEPTIBLE 8.105289 3200.000000
1 137.17959198101616 137.91711666908614 5.436165326171029 6.6087975832066395 5.436165326171029 6.6087975832066395 3 SUSCEPTIBLE 0.000000 3200.000000
9 137.20602867741758 137.80093138858382 1.657504247312569 6.648796319111582 1.657504247312569 6.648796319111582 3 SUSCEPTIBLE 7.811128 3200.000000
10 137.2212597675729 137.77978085553116 1.4173767863524618 4.9147374796293075 1.4173767863524618 4.9147374796293075 3 SUSCEPTIBLE 7.353533 3200.000000
3 137.30668222366873 137.7824310723052 5.402069162527985 3.3303481460298165 5.402069162527985 3.3303481460298165 3 SUSCEPTIBLE 0.000000 3200.000000
2 137.3254651823457 137.7512603099087 5.446447413261191 5.007209681790078 5.446447413261191 5.007209681790078 3 SUSCEPTIBLE 0.000000 3200.000000
8 137.32738305273475 137.91811267180768 3.436869839627391 6.445727955481077 3.436869839627391 6.445727955481077 3 SUSCEPTIBLE 7.991067 3200.000000
6 137.33836293778666 137.89542232862127 3.4139604195697397 2.9311470124689003 3.4139604195697397 2.9311470124689003 3 SUSCEPTIBLE 44.972850 3200.000000
4 137.46963316747267 137.9518498335158 5.460275050300391 1.6130516120506098 5.460275050300391 1.6130516120506098 3 SUSCEPTIBLE 0.000000 3200.000000
5 137.48368975976956 138.02974014666512 3.6661570443004434 1.3355542466682195 3.6661570443004434 1.3355542466682195 3 INFECTIOUS 0.000000 3200.000000
7 137.56466047490602 138.1183467213988 3.4418392970751976 4.629328704959272 3.4418392970751976 4.629328704959272 3 SUSCEPTIBLE 8.105289 3200.000000
2 137.7512603099087 138.1770554374717 5.446447413261191 5.007209681790078 5.446447413261191 5.007209681790078 3 SUSCEPTIBLE 0.000000 3200.000000
10 137.77978085553116 138.33830194348943 1.4173767863524618 4.9147374796293075 1.4173767863524618 4.9147374796293075 3 SUSCEPTIBLE 7.401494 3200.000000
3 137.7824310723052 138.25817992094167 5.402069162527985 3.3303481460298165 5.402069162527985 3.3303481460298165 3 SUSCEPTIBLE 0.000000 3200.000000
9 137.80093138858382 138.39583409975006 1.657504247312569 6.648796319111582 1.657504247312569 6.648796319111582 3 SUSCEPTIBLE 7.811128 3200.000000
6 137.89542232862127 138.45248171945588 3.4139604195697397 2.9311470124689003 3.4139604195697397 2.9311470124689003 3 SUSCEPTIBLE 44.972850 3200.000000
1 137.91711666908614 138.65464135715612 5.436165326171029 6.6087975832066395 5.436165326171029 6.6087975832066395 3 SUSCEPTIBLE 0.000000 3200.000000
8 137.91811267180768 138.5088422908806 3.436869839627391 6.445727955481077 3.436869839627391 6.445727955481077 3 SUSCEPTIBLE 7.991067 3200.000000
4 137.9518498335158 138.43406649955895 5.460275050300391 1.6130516120506098 5.460275050300391 1.6130516120506098 3 SUSCEPTIBLE 0.000000 3200.000000
5 138.02974014666512 138.57579053356068 3.6661570443004434 1.3355542466682195 3.6661570443004434 1.3355542466682195 3 INFECTIOUS 0.000000 3200.000000
7 138.1183467213988 138.6720329678916 3.4418392970751976 4.629328704959272 3.4418392970751976 4.629328704959272 3 SUSCEPTIBLE 8.203688 3200.000000
2 138.1770554374717 138.6028505650347 5.446447413261191 5.007209681790078 5.446447413261191 5.007209681790078 3 SUSCEPTIBLE 0.000000 3200.000000
3 138.25817992094167 138.73392876957814 5.402069162527985 3.3303481460298165 5.402069162527985 3.3303481460298165 3 SUSCEPTIBLE 0.000000 3200.000000
10 138.33830194348943 138.8968230314477 1.4173767863524618 4.9147374796293075 1.4173767863524618 4.9147374796293075 3 SUSCEPTIBLE 7.401494 3200.000000
9 138.39583409975006 138.9907368109163 1.657504247312569 6.648796319111582 1.657504247312569 6.648796319111582 3 SUSCEPTIBLE 7.860317 3200.000000
4 138.43406649955895 138.9162831656021 5.460275050300391 1.6130516120506098 5.460275050300391 1.6130516120506098 3 SUSCEPTIBLE 0.000000 3200.000000
6 138.45248171945588 139.00954111029048 3.4139604195697397 2.9311470124689003 3.4139604195697397 2.9311470124689003 3 SUSCEPTIBLE 44.972850 3200.000000
8 138.5088422908806 139.09957190995354 3.436869839627391 6.445727955481077 3.436869839627391 6.445727955481077 3 SUSCEPTIBLE 7.991067 3200.000000
5 138.57579053356068 139.12184092045624 3.6661570443004434 1.3355542466682195 3.6661570443004434 1.3355542466682195 3 INFECTIOUS 0.000000 3200.000000
2 138.6028505650347 139.02864569259768 5.446447413261191 5.007209681790078 5.446447413261191 5.007209681790078 3 SUSCEPTIBLE 0.000000 3200.000000
1 138.65464135715612 139.3921660452261 5.436165326171029 6.6087975832066395 5.436165326171029 6.6087975832066395 3 SUSCEPTIBLE 0.000000 3200.000000
7 138.6720329678916 139.22571921438438 3.4418392970751976 4.629328704959272 3.4418392970751976 4.629328704959272 3 SUSCEPTIBLE 8.252853 3200.000000
3 138.73392876957814 139.2096776182146 5.402069162527985 3.3303481460298165 5.402069162527985 3.3303481460298165 3 SUSCEPTIBLE 0.000000 3200.000000
10 138.8968230314477 139.45534411940596 1.4173767863524618 4.9147374796293075 1.4173767863524618 4.9147374796293075 3 SUSCEPTIBLE 7.401494 3200.000000
4 138.9162831656021 139.39849983164524 5.460275050300391 1.6130516120506098 5.460275050300391 1.6130516120506098 3 SUSCEPTIBLE 0.000000 3200.000000
9 138.9907368109163 139.58563952208254 1.657504247312569 6.648796319111582 1.657504247312569 6.648796319111582 3 SUSCEPTIBLE 7.958625 3200.000000
6 139.00954111029048 139.5666005011251 3.4139604195697397 2.9311470124689003 3.4139604195697397 2.9311470124689003 3 SUSCEPTIBLE 44.972850 3200.000000
2 139.02864569259768 139.45444082016067 5.446447413261191 5.007209681790078 5.403776756066721 5.8933106798825925 3 SUSCEPTIBLE 0.000000 3200.000000
8 139.09957190995354 139.69030152902647 3.436869839627391 6.445727955481077 3.436869839627391 6.445727955481077 3 SUSCEPTIBLE 7.991067 3200.000000
5 139.12184092045624 139.6678913073518 3.6661570443004434 1.3355542466682195 3.6661570443004434 1.3355542466682195 3 INFECTIOUS 0.000000 3200.000000
3 139.2096776182146 139.68542646685108 5.402069162527985 3.3303481460298165 5.402069162527984 4.024180071380627 3 SUSCEPTIBLE 0.000000 3200.000000
7 139.22571921438438 139.77940546087717 3.4418392970751976 4.629328704959272 3.4418392970751976 4.629328704959272 3 SUSCEPTIBLE 8.351116 3200.000000
4 139.39849983164524 139.88071649768838 5.460275050300391 1.6130516120506098 5.460275050300391 2.4045330156366003 3 SUSCEPTIBLE 0.000000 3200.000000
2 139.45444082016067 139.88023594772366 5.403776756066721 5.8933106798825925 5.389562229109241 6.3366467692942985 3 SUSCEPTIBLE 0.000000 3200.000000
10 139.45534411940596 140.01386520736423 1.4173767863524618 4.9147374796293075 1.4173767863524618 4.9147374796293075 3 SUSCEPTIBLE 7.401494 3200.000000
6 139.5666005011251 140.1236598919597 3.4139604195697397 2.9311470124689003 3.4139604195697397 2.9311470124689003 3 SUSCEPTIBLE 44.972850 3200.000000
9 139.58563952208254 140.1805422332488 1.657504247312569 6.648796319111582 1.657504247312569 6.648796319111582 3 SUSCEPTIBLE 8.007745 3200.000000
5 139.6678913073518 140.21394169424735 3.6661570443004434 1.3355542466682195 4.28198565011693 1.333523392573718 3 INFECTIOUS 0.000000 3200.000000
3 139.68542646685108 140.16117531548755 5.402069162527984 4.024180071380627 5.402069162527985 4.718011996731436 3 SUSCEPTIBLE 0.000000 3200.000000
8 139.69030152902647 140.2810311480994 3.436869839627391 6.445727955481077 3.436869839627391 6.445727955481077 3 SUSCEPTIBLE 8.040164 3200.000000
7 139.77940546087717 140.33309170736996 3.4418392970751976 4.629328704959272 3.4418392970751976 4.629328704959272 3 SUSCEPTIBLE 8.351116 3200.000000
2 139.88023594772366 140.30603107528665 5.389562229109241 6.3366467692942985 5.400896617705937 6.571993669432523 3 SUSCEPTIBLE 0.000000 3200.000000
4 139.88071649768838 140.36293316373153 5.460275050300391 2.4045330156366003 5.45002557890328 3.135694649423096 3 SUSCEPTIBLE 0.000000 3200.000000
10 140.01386520736423 140.5723862953225 1.4173767863524618 4.9147374796293075 1.4173767863524618 4.9147374796293075 3 SUSCEPTIBLE 7.449323 3200.000000
6 140.1236598919597 140.6807192827943 3.4139604195697397 2.9311470124689003 3.4139604195697397 2.9311470124689003 3 SUSCEPTIBLE 45.831444 3200.000000
3 140.16117531548755 140.63692416412403 5.402069162527985 4.718011996731436 5.453976562741632 4.9980718501817325 3 SUSCEPTIBLE 0.000000 3200.000000
9 140.1805422332488 140.77544494441503 1.657504247312569 6.648796319111582 1.657504247312569 6.648796319111582 3 SUSCEPTIBLE 8.056842 3200.000000
5 140.21394169424735 140.7599920811429 4.28198565011693 1.333523392573718 4.822566662030573 1.4484409145137138 3 INFECTIOUS 0.000000 3200.000000
8 140.2810311480994 140.87176076717233 3.436869839627391 6.445727955481077 3.436869839627391 6.445727955481077 3 SUSCEPTIBLE 8.089239 3200.000000
2 140.30603107528665 140.73182620284965 5.400896617705937 6.571993669432523 5.400896617705937 6.571993669432523 3 SUSCEPTIBLE 0.000000 3200.000000
7 140.33309170736996 140.88677795386275 3.4418392970751976 4.629328704959272 3.4418392970751976 4.629328704959272 3 SUSCEPTIBLE 8.351116 3200.000000
4 140.36293316373153 140.84514982977467 5.45002557890328 3.135694649423096 5.45002557890328 3.135694649423096 3 SUSCEPTIBLE 0.000000 3200.000000
10 140.5723862953225 141.13090738328077 1.4173767863524618 4.9147374796293075 1.4173767863524618 4.9147374796293075 3 SUSCEPTIBLE 7.497129 3200.000000
3 140.63692416412403 141.1126730127605 5.453976562741632 4.9980718501817325 5.453976562741632 4.9980718501817325 3 SUSCEPTIBLE 0.000000 3200.000000
6 140.6807192827943 141.23777867362892 3.4139604195697397 2.9311470124689003 3.3459408824281303 2.4986576105580243 3 SUSCEPTIBLE 46.256392 3200.000000
2 140.73182620284965 141.15762133041264 5.400896617705937 6.571993669432523 5.400896617705937 6.571993669432523 3 SUSCEPTIBLE 0.000000 3200.000000
5 140.7599920811429 141.30604246803847 4.822566662030573 1.4484409145137138 5.101833098760488 1.3820956231841515 3 INFECTIOUS 0.000000 3200.000000
9 140.77544494441503 141.37034765558127 1.657504247312569 6.648796319111582 1.657504247312569 6.648796319111582 3 SUSCEPTIBLE 8.056842 3200.000000
4 140.84514982977467 141.3273664958178 5.45002557890328 3.135694649423096 5.45002557890328 3.135694649423096 3 SUSCEPTIBLE 0.000000 3200.000000
8 140.87176076717233 141.46249038624526 3.436869839627391 6.445727955481077 3.436869839627391 6.445727955481077 3 SUSCEPTIBLE 8.187320 3200.000000
7 140.88677795386275 141.44046420035554 3.4418392970751976 4.629328704959272 3.4097395303653895 4.2729290262631965 3 SUSCEPTIBLE 8.351116 3200.000000
3 141.1126730127605 141.58842186139697 5.453976562741632 4.9980718501817325 5.453976562741632 4.9980718501817325 3 SUSCEPTIBLE 0.000000 3200.000000
10 141.13090738328077 141.68942847123904 1.4173767863524618 4.9147374796293075 1.4173767863524618 4.9147374796293075 3 SUSCEPTIBLE 7.544914 3200.000000
2 141.15762133041264 141.58341645797563 5.400896617705937 6.571993669432523 5.400896617705937 6.571993669432523 3 SUSCEPTIBLE 0.000000 3200.000000
6 141.23777867362892 141.79483806446353 3.3459408824281303 2.4986576105580243 3.3459408824281303 1.6645509678240105 3 SUSCEPTIBLE 50.077652 3200.000000
5 141.30604246803847 141.85209285493403 5.101833098760488 1.3820956231841515 5.3362297532264265 1.428974954077339 3 INFECTIOUS 0.000000 3200.000000
4 141.3273664958178 141.80958316186096 5.45002557890328 3.135694649423096 5.346721750905175 3.4204203858048468 3 SUSCEPTIBLE 0.000000 3200.000000
9 141.37034765558127 141.9652503667475 1.657504247312569 6.648796319111582 1.657504247312569 6.648796319111582 3 SUSCEPTIBLE 8.056842 3200.000000
7 141.44046420035554 141.99415044684832 3.4097395303653895 4.2729290262631965 3.318254449654709 3.713855992877088 3 SUSCEPTIBLE 8.351116 3200.000000
8 141.46249038624526 142.0532200053182 3.436869839627391 6.445727955481077 3.34302842883815 5.976520901534871 3 SUSCEPTIBLE 8.236138 3200.000000
2 141.58341645797563 142.00921158553862 5.400896617705937 6.571993669432523 5.400896617705937 6.571993669432523 3 SUSCEPTIBLE 0.000000 3200.000000
3 141.58842186139697 142.06417071003344 5.453976562741632 4.9980718501817325 5.453976562741632 4.9980718501817325 3 SUSCEPTIBLE 0.000000 3200.000000
10 141.68942847123904 142.2479495591973 1.4173767863524618 4.9147374796293075 1.4173767863524618 4.9147374796293075 3 SUSCEPTIBLE 7.640416 3200.000000
6 141.79483806446353 142.35189745529814 3.3459408824281303 1.6645509678240105 3.5935662919897906 1.3647938930914743 3 SUSCEPTIBLE 50.077652 3200.000000
4 141.80958316186096 142.2917998279041 5.346721750905175 3.4204203858048468 5.448622774668385 3.181278774451947 3 SUSCEPTIBLE 0.000000 3200.000000
5 141.85209285493403 142.3981432418296 5.3362297532264265 1.428974954077339 5.438987381804026 1.440337374403537 3 INFECTIOUS 0.000000 3200.000000
9 141.9652503667475 142.56015307791375 1.657504247312569 6.648796319111582 1.657504247312569 6.648796319111582 3 SUSCEPTIBLE 8.056842 3200.000000
7 141.99415044684832 142.5478366933411 3.318254449654709 3.713855992877088 3.379260033951601 3.3612521859179387 3 SUSCEPTIBLE 8.408273 3200.000000
2 142.00921158553862 142.43500671310161 5.400896617705937 6.571993669432523 5.400896617705937 6.571993669432523 3 SUSCEPTIBLE 0.000000 3200.000000
8 142.0532200053182 142.64394962439113 3.34302842883815 5.976520901534871 3.454943178843745 5.2341782899452145 3 SUSCEPTIBLE 8.236138 3200.000000
3 142.06417071003344 142.5399195586699 5.453976562741632 4.9980718501817325 5.453976562741632 4.9980718501817325 3 SUSCEPTIBLE 0.000000 3200.000000
10 142.2479495591973 142.80647064715558 1.4173767863524618 4.9147374796293075 1.4173767863524618 4.9147374796293075 3 SUSCEPTIBLE 7.640416 3200.000000
4 142.2917998279041 142.77401649394724 5.448622774668385 3.181278774451947 5.448622774668385 3.181278774451947 3 SUSCEPTIBLE 0.000000 3200.000000
6 142.35189745529814 142.90895684613275 3.5935662919897906 1.3647938930914743 3.6065992082825096 1.5081559723113829 3 SUSCEPTIBLE 50.077652 3200.000000
5 142.3981432418296 142.94419362872515 5.438987381804026 1.440337374403537 5.438987381804026 1.440337374403537 3 INFECTIOUS 0.000000 3200.000000
2 142.43500671310161 142.8608018406646 5.400896617705937 6.571993669432523 5.400896617705937 6.571993669432523 3 SUSCEPTIBLE 0.000000 3200.000000
3 142.5399195586699 143.01566840730638 5.453976562741632 4.9980718501817325 5.453976562741632 4.9980718501817325 3 SUSCEPTIBLE 0.000000 3200.000000
7 142.5478366933411 143.1015229398339 3.379260033951601 3.3612521859179387 3.379260033951601 3.3612521859179387 3 SUSCEPTIBLE 8.521201 3200.000000
9 142.56015307791375 143.15505578908 1.657504247312569 6.648796319111582 2.393374368739297 6.566290103610524 3 SUSCEPTIBLE 8.153070 3200.000000
8 142.64394962439113 143.23467924346406 3.454943178843745 5.2341782899452145 3.468432931613723 5.009414983539482 3 SUSCEPTIBLE 8.236138 3200.000000
4 142.77401649394724 143.2562331599904 5.448622774668385 3.181278774451947 5.448622774668385 3.181278774451947 3 SUSCEPTIBLE 0.000000 3200.000000
10 142.80647064715558 143.36499173511385 1.4173767863524618 4.9147374796293075 1.4391910453725036 5.037292916248852 3 SUSCEPTIBLE 7.640416 3200.000000
2 142.8608018406646 143.2865969682276 5.400896617705937 6.571993669432523 5.400896617705937 6.571993669432523 3 SUSCEPTIBLE 0.000000 3200.000000
6 142.90895684613275 143.46601623696736 3.6065992082825096 1.5081559723113829 3.6065992082825096 1.5081559723113829 3 SUSCEPTIBLE 50.077652 3200.000000
5 142.94419362872515 143.4902440156207 5.438987381804026 1.440337374403537 5.438987381804026 1.440337374403537 3 INFECTIOUS 0.000000 3200.000000
3 143.01566840730638 143.49141725594285 5.453976562741632 4.9980718501817325 5.453976562741632 4.9980718501817325 3 SUSCEPTIBLE 0.000000 3200.000000
7 143.1015229398339 143.6552091863267 3.379260033951601 3.3612521859179387 3.379260033951601 3.3612521859179387 3 SUSCEPTIBLE 8.577370 3200.000000
9 143.15505578908 143.74995850024624 2.393374368739297 6.566290103610524 2.7632788548138496 6.55051991074092 3 SUSCEPTIBLE 8.200514 3200.000000
8 143.23467924346406 143.825408862537 3.468432931613723 5.009414983539482 3.468432931613723 5.009414983539482 3 SUSCEPTIBLE 8.236138 3200.000000
4 143.2562331599904 143.73844982603353 5.448622774668385 3.181278774451947 5.448622774668385 3.181278774451947 3 SUSCEPTIBLE 0.000000 3200.000000
2 143.2865969682276 143.7123920957906 5.400896617705937 6.571993669432523 5.400896617705937 6.571993669432523 3 SUSCEPTIBLE 0.000000 3200.000000
10 143.36499173511385 143.92351282307212 1.4391910453725036 5.037292916248852 1.4390215471528607 5.452133368419873 3 SUSCEPTIBLE 7.640416 3200.000000
6 143.46601623696736 144.02307562780197 3.6065992082825096 1.5081559723113829 3.6065992082825096 1.5081559723113829 3 SUSCEPTIBLE 50.077652 3200.000000
5 143.4902440156207 144.03629440251626 5.438987381804026 1.440337374403537 5.438987381804026 1.440337374403537 3 INFECTIOUS 0.000000 3200.000000
3 143.49141725594285 143.96716610457932 5.453976562741632 4.9980718501817325 5.453976562741632 4.9980718501817325 3 SUSCEPTIBLE 0.000000 3200.000000
7 143.6552091863267 144.20889543281947 3.379260033951601 3.3612521859179387 3.40614958015688 3.0886947328239938 3 SUSCEPTIBLE 8.633513 3200.000000
2 143.7123920957906 144.13818722335358 5.400896617705937 6.571993669432523 5.400896617705937 6.571993669432523 3 SUSCEPTIBLE 0.000000 3200.000000
4 143.73844982603353 144.22066649207667 5.448622774668385 3.181278774451947 5.448622774668385 3.181278774451947 3 SUSCEPTIBLE 0.000000 3200.000000
9 143.74995850024624 144.34486121141248 2.7632788548138496 6.55051991074092 3.0409592297743213 6.643080035727744 3 SUSCEPTIBLE 8.294282 3200.000000
8 143.825408862537 144.41613848160992 3.468432931613723 5.009414983539482 3.468432931613723 5.009414983539482 3 SUSCEPTIBLE 8.282824 3200.000000
10 143.92351282307212 144.48203391103038 1.4390215471528607 5.452133368419873 1.4390215471528607 6.242486914824452 3 SUSCEPTIBLE 7.640416 3200.000000
3 143.96716610457932 144.4429149532158 5.453976562741632 4.9980718501817325 5.453976562741632 4.9980718501817325 3 SUSCEPTIBLE 0.000000 3200.000000
6 144.02307562780197 144.58013501863658 3.6065992082825096 1.5081559723113829 3.47627004535532 1.3256951442133174 3 SUSCEPTIBLE 53.941675 3200.000000
5 144.03629440251626 144.58234478941182 5.438987381804026 1.440337374403537 5.438987381804026 1.440337374403537 3 INFECTIOUS 0.000000 3200.000000
2 144.13818722335358 144.56398235091658 5.400896617705937 6.571993669432523 5.400896617705937 6.571993669432523 3 SUSCEPTIBLE 0.000000 3200.000000
7 144.20889543281947 144.76258167931226 3.40614958015688 3.0886947328239938 3.40614958015688 3.0886947328239938 3 SUSCEPTIBLE 8.633513 3200.000000
4 144.22066649207667 144.70288315811982 5.448622774668385 3.181278774451947 5.448622774668385 3.181278774451947 3 SUSCEPTIBLE 0.000000 3200.000000
9 144.34486121141248 144.93976392257872 3.0409592297743213 6.643080035727744 3.2723595422413814 6.596799973234331 3 SUSCEPTIBLE 8.294282 3200.000000
8 144.41613848160992 145.00686810068285 3.468432931613723 5.009414983539482 3.387229211946254 4.809832961869474 3 SUSCEPTIBLE 8.374623 3200.000000
3 144.4429149532158 144.91866380185226 5.453976562741632 4.9980718501817325 5.453976562741632 4.9980718501817325 3 SUSCEPTIBLE 0.000000 3200.000000
10 144.48203391103038 145.04055499898865 1.4390215471528607 6.242486914824452 1.4390215471528607 6.242486914824452 3 SUSCEPTIBLE 7.825699 3200.000000
2 144.56398235091658 144.98977747847957 5.400896617705937 6.571993669432523 5.400896617705937 6.571993669432523 3 SUSCEPTIBLE 0.000000 3200.000000
6 144.58013501863658 145.1371944094712 3.47627004535532 1.3256951442133174 3.6326650408679475 1.429958474555069 3 SUSCEPTIBLE 55.867227 3200.000000
5 144.58234478941182 145.12839517630738 5.438987381804026 1.440337374403537 5.438987381804026 1.440337374403537 3 INFECTIOUS 0.000000 3200.000000
4 144.70288315811982 145.18509982416296 5.448622774668385 3.181278774451947 5.343048599481035 3.2021130650954843 3 SUSCEPTIBLE 0.000000 3200.000000
7 144.76258167931226 145.31626792580505 3.40614958015688 3.0886947328239938 3.40614958015688 3.0886947328239938 3 SUSCEPTIBLE 8.633513 3200.000000
3 144.91866380185226 145.39441265048873 5.453976562741632 4.9980718501817325 5.453976562741632 4.9980718501817325 3 SUSCEPTIBLE 0.000000 3200.000000
9 144.93976392257872 145.53466663374496 3.2723595422413814 6.596799973234331 3.2723595422413814 6.596799973234331 3 SUSCEPTIBLE 8.294282 3200.000000
2 144.98977747847957 145.41557260604256 5.400896617705937 6.571993669432523 5.400896617705937 6.571993669432523 3 SUSCEPTIBLE 0.000000 3200.000000
8 145.00686810068285 145.59759771975578 3.387229211946254 4.809832961869474 3.387229211946254 4.809832961869474 3 SUSCEPTIBLE 8.420050 3200.000000
10 145.04055499898865 145.59907608694692 1.4390215471528607 6.242486914824452 1.4390215471528607 6.242486914824452 3 SUSCEPTIBLE 7.917642 3200.000000
5 145.12839517630738 145.67444556320294 5.438987381804026 1.440337374403537 5.438987381804026 1.440337374403537 3 INFECTIOUS 0.000000 3200.000000
6 145.1371944094712 145.6942538003058 3.6326650408679475 1.429958474555069 3.776027120087856 1.3387280605060363 3 SUSCEPTIBLE 57.787687 3200.000000
4 145.18509982416296 145.6673164902061 5.343048599481035 3.2021130650954843 5.343048599481035 3.2021130650954843 3 SUSCEPTIBLE 0.000000 3200.000000
7 145.31626792580505 145.86995417229784 3.40614958015688 3.0886947328239938 3.3695691827166283 2.982074107657375 3 SUSCEPTIBLE 8.633513 3200.000000
3 145.39441265048873 145.8701614991252 5.453976562741632 4.9980718501817325 5.453976562741632 4.9980718501817325 3 SUSCEPTIBLE 0.000000 3200.000000
2 145.41557260604256 145.84136773360555 5.400896617705937 6.571993669432523 5.400896617705937 6.571993669432523 3 SUSCEPTIBLE 0.000000 3200.000000
9 145.53466663374496 146.1295693449112 3.2723595422413814 6.596799973234331 3.2723595422413814 6.596799973234331 3 SUSCEPTIBLE 8.294282 3200.000000
8 145.59759771975578 146.1883273388287 3.387229211946254 4.809832961869474 3.387229211946254 4.809832961869474 3 SUSCEPTIBLE 8.465457 3200.000000
10 145.59907608694692 146.1575971749052 1.4390215471528607 6.242486914824452 1.4390215471528607 6.242486914824452 3 SUSCEPTIBLE 8.009543 3200.000000
4 145.6673164902061 146.14953315624925 5.343048599481035 3.2021130650954843 5.449573710243046 3.198241051569145 3 SUSCEPTIBLE 0.000000 3200.000000
5 145.67444556320294 146.2204959500985 5.438987381804026 1.440337374403537 5.438987381804026 1.440337374403537 3 INFECTIOUS 0.000000 3200.000000
6 145.6942538003058 146.2513131911404 3.776027120087856 1.3387280605060363 3.776027120087856 1.3387280605060363 3 SUSCEPTIBLE 59.703474 3200.000000
2 145.84136773360555 146.26716286116854 5.400896617705937 6.571993669432523 5.400896617705937 6.571993669432523 3 SUSCEPTIBLE 0.000000 3200.000000
7 145.86995417229784 146.42364041879063 3.3695691827166283 2.982074107657375 3.3695691827166283 2.982074107657375 3 SUSCEPTIBLE 9.036794 3200.000000
3 145.8701614991252 146.34591034776167 5.453976562741632 4.9980718501817325 5.453976562741632 4.9980718501817325 3 SUSCEPTIBLE 0.000000 3200.000000
9 146.1295693449112 146.72447205607745 3.2723595422413814 6.596799973234331 3.2723595422413814 6.596799973234331 3 SUSCEPTIBLE 8.339647 3200.000000
4 146.14953315624925 146.6317498222924 5.449573710243046 3.198241051569145 5.449573710243046 3.198241051569145 3 SUSCEPTIBLE 0.000000 3200.000000
10 146.1575971749052 146.71611826286346 1.4390215471528607 6.242486914824452 1.4390215471528607 6.242486914824452 3 SUSCEPTIBLE 8.101402 3200.000000
8 146.1883273388287 146.77905695790164 3.387229211946254 4.809832961869474 3.387229211946254 4.809832961869474 3 SUSCEPTIBLE 8.465457 3200.000000
5 146.2204959500985 146.76654633699405 5.438987381804026 1.440337374403537 5.438987381804026 1.440337374403537 3 INFECTIOUS 0.000000 3200.000000
6 146.2513131911404 146.80837258197502 3.776027120087856 1.3387280605060363 3.776027120087856 1.3387280605060363 3 SUSCEPTIBLE 59.703474 3200.000000
2 146.26716286116854 146.69295798873154 5.400896617705937 6.571993669432523 5.400896617705937 6.571993669432523 3 SUSCEPTIBLE 0.000000 3200.000000
3 146.34591034776167 146.82165919639814 5.453976562741632 4.9980718501817325 5.453976562741632 4.9980718501817325 3 SUSCEPTIBLE 0.000000 3200.000000
7 146.42364041879063 146.9773266652834 3.3695691827166283 2.982074107657375 3.3695691827166283 2.982074107657375 3 SUSCEPTIBLE 9.842797 3200.000000
4 146.6317498222924 147.11396648833554 5.449573710243046 3.198241051569145 5.449573710243046 3.198241051569145 3 SUSCEPTIBLE 0.000000 3200.000000
2 146.69295798873154 147.11875311629453 5.400896617705937 6.571993669432523 5.400896617705937 6.571993669432523 3 SUSCEPTIBLE 0.000000 3200.000000
10 146.71611826286346 147.27463935082173 1.4390215471528607 6.242486914824452 1.4390215471528607 6.242486914824452 3 SUSCEPTIBLE 8.101402 3200.000000
9 146.72447205607745 147.3193747672437 3.2723595422413814 6.596799973234331 3.4413709455229333 6.496229396563753 3 SUSCEPTIBLE 8.384990 3200.000000
5 146.76654633699405 147.3125967238896 5.438987381804026 1.440337374403537 5.438987381804026 1.440337374403537 3 INFECTIOUS 0.000000 3200.000000
8 146.77905695790164 147.36978657697458 3.387229211946254 4.809832961869474 3.387229211946254 4.809832961869474 3 SUSCEPTIBLE 8.465457 3200.000000
6 146.80837258197502 147.36543197280963 3.776027120087856 1.3387280605060363 3.776027120087856 1.3387280605060363 3 SUSCEPTIBLE 59.703474 3200.000000
3 146.82165919639814 147.29740804503462 5.453976562741632 4.9980718501817325 5.453976562741632 4.9980718501817325 3 SUSCEPTIBLE 0.000000 3200.000000
7 146.9773266652834 147.5310129117762 3.3695691827166283 2.982074107657375 3.3695691827166283 2.982074107657375 3 SUSCEPTIBLE 10.245519 3200.000000
4 147.11396648833554 147.59618315437868 5.449573710243046 3.198241051569145 5.449573710243046 3.198241051569145 3 SUSCEPTIBLE 0.000000 3200.000000
2 147.11875311629453 147.54454824385752 5.400896617705937 6.571993669432523 5.400896617705937 6.571993669432523 3 SUSCEPTIBLE 0.000000 3200.000000
10 147.27463935082173 147.83316043878 1.4390215471528607 6.242486914824452 1.7191218295084938 6.555222796265738 3 SUSCEPTIBLE 8.101402 3200.000000
3 147.29740804503462 147.77315689367109 5.453976562741632 4.9980718501817325 5.453976562741632 4.9980718501817325 3 SUSCEPTIBLE 0.000000 3200.000000
5 147.3125967238896 147.85864711078517 5.438987381804026 1.440337374403537 5.438987381804026 1.440337374403537 3 INFECTIOUS 0.000000 3200.000000
9 147.3193747672437 147.91427747840993 3.4413709455229333 6.496229396563753 3.4413709455229333 6.496229396563753 3 SUSCEPTIBLE 8.475357 3200.000000
6 147.36543197280963 147.92249136364424 3.776027120087856 1.3387280605060363 3.776027120087856 1.3387280605060363 3 SUSCEPTIBLE 59.703474 3200.000000
8 147.36978657697458 147.9605161960475 3.387229211946254 4.809832961869474 3.387229211946254 4.809832961869474 3 SUSCEPTIBLE 8.465457 3200.000000
7 147.5310129117762 148.084699158269 3.3695691827166283 2.982074107657375 3.3695691827166283 2.982074107657375 3 SUSCEPTIBLE 10.648055 3200.000000
2 147.54454824385752 147.9703433714205 5.400896617705937 6.571993669432523 5.400896617705937 6.571993669432523 3 SUSCEPTIBLE 0.000000 3200.000000
4 147.59618315437868 148.07839982042182 5.449573710243046 3.198241051569145 5.449573710243046 3.198241051569145 3 SUSCEPTIBLE 0.000000 3200.000000
3 147.77315689367109 148.24890574230756 5.453976562741632 4.9980718501817325 5.453976562741632 4.9980718501817325 3 SUSCEPTIBLE 0.000000 3200.000000
10 147.83316043878 148.39168152673827 1.7191218295084938 6.555222796265738 1.7191218295084938 6.555222796265738 3 SUSCEPTIBLE 8.101402 3200.000000
5 147.85864711078517 148.40469749768073 5.438987381804026 1.440337374403537 5.438987381804026 1.440337374403537 3 INFECTIOUS 0.000000 3200.000000
9 147.91427747840993 148.50918018957617 3.4413709455229333 6.496229396563753 3.4413709455229333 6.496229396563753 3 SUSCEPTIBLE 8.520272 3200.000000
6 147.92249136364424 148.47955075447885 3.776027120087856 1.3387280605060363 3.776027120087856 1.3387280605060363 3 SUSCEPTIBLE 61.609667 3200.000000
8 147.9605161960475 148.55124581512044 3.387229211946254 4.809832961869474 3.387229211946254 4.809832961869474 3 SUSCEPTIBLE 8.510372 3200.000000
2 147.9703433714205 148.3961384989835 5.400896617705937 6.571993669432523 5.400896617705937 6.571993669432523 3 SUSCEPTIBLE 0.000000 3200.000000
4 148.07839982042182 148.56061648646497 5.449573710243046 3.198241051569145 5.449573710243046 3.198241051569145 3 SUSCEPTIBLE 0.000000 3200.000000
7 148.084699158269 148.63838540476178 3.3695691827166283 2.982074107657375 3.3695691827166283 2.982074107657375 3 SUSCEPTIBLE 10.648055 3200.000000
3 148.24890574230756 148.72465459094403 5.453976562741632 4.9980718501817325 5.407149132614836 4.899333883359613 3 SUSCEPTIBLE 0.000000 3200.000000
10 148.39168152673827 148.95020261469654 1.7191218295084938 6.555222796265738 1.7191218295084938 6.555222796265738 3 SUSCEPTIBLE 8.146296 3200.000000
2 148.3961384989835 148.8219336265465 5.400896617705937 6.571993669432523 5.400896617705937 6.571993669432523 3 SUSCEPTIBLE 0.000000 3200.000000
5 148.40469749768073 148.9507478845763 5.438987381804026 1.440337374403537 5.438987381804026 1.440337374403537 3 INFECTIOUS 0.000000 3200.000000
6 148.47955075447885 149.03661014531346 3.776027120087856 1.3387280605060363 3.776027120087856 1.3387280605060363 3 SUSCEPTIBLE 65.419411 3200.000000
9 148.50918018957617 149.1040829007424 3.4413709455229333 6.496229396563753 3.4413709455229333 6.496229396563753 3 SUSCEPTIBLE 8.520272 3200.000000
8 148.55124581512044 149.14197543419337 3.387229211946254 4.809832961869474 3.4508268926835095 4.702445096841542 3 SUSCEPTIBLE 8.600139 3200.000000
4 148.56061648646497 149.0428331525081 5.449573710243046 3.198241051569145 5.449573710243046 3.198241051569145 3 SUSCEPTIBLE 0.000000 3200.000000
7 148.63838540476178 149.19207165125457 3.3695691827166283 2.982074107657375 3.3695691827166283 2.982074107657375 3 SUSCEPTIBLE 10.648055 3200.000000
3 148.72465459094403 149.2004034395805 5.407149132614836 4.899333883359613 5.407149132614836 4.899333883359613 3 SUSCEPTIBLE 0.000000 3200.000000
2 148.8219336265465 149.2477287541095 5.400896617705937 6.571993669432523 5.400896617705937 6.571993669432523 3 SUSCEPTIBLE 0.000000 3200.000000
10 148.95020261469654 149.5087237026548 1.7191218295084938 6.555222796265738 1.7191218295084938 6.555222796265738 3 SUSCEPTIBLE 8.235968 3200.000000
5 148.9507478845763 149.49679827147185 5.438987381804026 1.440337374403537 5.438987381804026 1.440337374403537 3 INFECTIOUS 0.000000 3200.000000
6 149.03661014531346 149.59366953614807 3.776027120087856 1.3387280605060363 3.776027120087856 1.3387280605060363 3 SUSCEPTIBLE 67.322963 3200.000000
4 149.0428331525081 149.52504981855125 5.449573710243046 3.198241051569145 5.449573710243046 3.198241051569145 3 SUSCEPTIBLE 0.000000 3200.000000
9 149.1040829007424 149.69898561190865 3.4413709455229333 6.496229396563753 3.4413709455229333 6.496229396563753 3 SUSCEPTIBLE 8.520272 3200.000000
8 149.14197543419337 149.7327050532663 3.4508268926835095 4.702445096841542 3.4508268926835095 4.702445096841542 3 SUSCEPTIBLE 8.644937 3200.000000
7 149.19207165125457 149.74575789774735 3.3695691827166283 2.982074107657375 3.3695691827166283 2.982074107657375 3 SUSCEPTIBLE 10.648055 3200.000000
3 149.2004034395805 149.67615228821697 5.407149132614836 4.899333883359613 5.407149132614836 4.899333883359613 3 SUSCEPTIBLE 0.000000 3200.000000
2 149.2477287541095 149.67352388167248 5.400896617705937 6.571993669432523 5.400896617705937 6.571993669432523 3 SUSCEPTIBLE 0.000000 3200.000000
5 149.49679827147185 150.0428486583674 5.438987381804026 1.440337374403537 5.438987381804026 1.440337374403537 3 INFECTIOUS 0.000000 3200.000000
10 149.5087237026548 150.06724479061307 1.7191218295084938 6.555222796265738 1.7191218295084938 6.555222796265738 3 SUSCEPTIBLE 8.280745 3200.000000
4 149.52504981855125 150.0072664845944 5.449573710243046 3.198241051569145 5.449573710243046 3.198241051569145 3 SUSCEPTIBLE 0.000000 3200.000000
6 149.59366953614807 150.15072892698268 3.776027120087856 1.3387280605060363 3.776027120087856 1.3387280605060363 3 SUSCEPTIBLE 69.225635 3200.000000
2 149.67352388167248 150.09931900923547 5.400896617705937 6.571993669432523 5.400896617705937 6.571993669432523 3 SUSCEPTIBLE 0.000000 3200.000000
3 149.67615228821697 150.15190113685344 5.407149132614836 4.899333883359613 5.407149132614836 4.899333883359613 3 SUSCEPTIBLE 0.000000 3200.000000
9 149.69898561190865 150.2938883230749 3.4413709455229333 6.496229396563753 3.4413709455229333 6.496229396563753 3 SUSCEPTIBLE 8.520272 3200.000000
8 149.7327050532663 150.32343467233923 3.4508268926835095 4.702445096841542 3.4508268926835095 4.702445096841542 3 SUSCEPTIBLE 8.689715 3200.000000
7 149.74575789774735 150.29944414424014 3.3695691827166283 2.982074107657375 3.3695691827166283 2.982074107657375 3 SUSCEPTIBLE 11.049477 3200.000000
4 150.0072664845944 150.48948315063754 5.449573710243046 3.198241051569145 5.449573710243046 3.198241051569145 3 SUSCEPTIBLE 0.000000 3200.000000
5 150.0428486583674 150.58889904526296 5.438987381804026 1.440337374403537 5.438987381804026 1.440337374403537 3 INFECTIOUS 0.000000 3200.000000
10 150.06724479061307 150.62576587857134 1.7191218295084938 6.555222796265738 1.7191218295084938 6.555222796265738 3 SUSCEPTIBLE 8.325502 3200.000000
2 150.09931900923547 150.52511413679846 5.400896617705937 6.571993669432523 5.400896617705937 6.571993669432523 3 SUSCEPTIBLE 0.000000 3200.000000
6 150.15072892698268 150.7077883178173 3.776027120087856 1.3387280605060363 3.776027120087856 1.3387280605060363 3 SUSCEPTIBLE 69.225635 3200.000000
3 150.15190113685344 150.6276499854899 5.407149132614836 4.899333883359613 5.407149132614836 4.899333883359613 3 SUSCEPTIBLE 0.000000 3200.000000
9 150.2938883230749 150.88879103424114 3.4413709455229333 6.496229396563753 3.4413709455229333 6.496229396563753 3 SUSCEPTIBLE 8.565008 3200.000000
7 150.29944414424014 150.85313039073293 3.3695691827166283 2.982074107657375 3.3695691827166283 2.982074107657375 3 SUSCEPTIBLE 11.450713 3200.000000
8 150.32343467233923 150.91416429141216 3.4508268926835095 4.702445096841542 3.4508268926835095 4.702445096841542 3 SUSCEPTIBLE 8.689715 3200.000000
4 150.48948315063754 150.97169981668068 5.449573710243046 3.198241051569145 5.449573710243046 3.198241051569145 3 SUSCEPTIBLE 0.000000 3200.000000
2 150.52511413679846 150.95090926436146 5.400896617705937 6.571993669432523 5.400896617705937 6.571993669432523 3 SUSCEPTIBLE 0.000000 3200.000000
5 150.58889904526296 151.13494943215852 5.438987381804026 1.440337374403537 5.438987381804026 1.440337374403537 3 INFECTIOUS 0.000000 3200.000000
10 150.62576587857134 151.1842869665296 1.7191218295084938 6.555222796265738 1.7191218295084938 6.555222796265738 3 SUSCEPTIBLE 8.325502 3200.000000
3 150.6276499854899 151.10339883412638 5.407149132614836 4.899333883359613 5.407149132614836 4.899333883359613 3 SUSCEPTIBLE 0.000000 3200.000000
6 150.7077883178173 151.2648477086519 3.776027120087856 1.3387280605060363 3.776027120087856 1.3387280605060363 3 SUSCEPTIBLE 69.225635 3200.000000
7 150.85313039073293 151.40681663722572 3.3695691827166283 2.982074107657375 3.3695691827166283 2.982074107657375 3 SUSCEPTIBLE 12.252630 3200.000000
9 150.88879103424114 151.48369374540738 3.4413709455229333 6.496229396563753 3.4413709455229333 6.496229396563753 3 SUSCEPTIBLE 8.654418 3200.000000
8 150.91416429141216 151.5048939104851 3.4508268926835095 4.702445096841542 3.4508268926835095 4.702445096841542 3 SUSCEPTIBLE 8.689715 3200.000000
2 150.95090926436146 151.37670439192445 5.400896617705937 6.571993669432523 5.400896617705937 6.571993669432523 3 SUSCEPTIBLE 0.000000 3200.000000
4 150.97169981668068 151.45391648272383 5.449573710243046 3.198241051569145 5.449573710243046 3.198241051569145 3 SUSCEPTIBLE 0.000000 3200.000000
3 151.10339883412638 151.57914768276285 5.407149132614836 4.899333883359613 5.407149132614836 4.899333883359613 3 SUSCEPTIBLE 0.000000 3200.000000
5 151.13494943215852 151.68099981905408 5.438987381804026 1.440337374403537 5.438987381804026 1.440337374403537 3 INFECTIOUS 0.000000 3200.000000
10 151.1842869665296 151.74280805448788 1.7191218295084938 6.555222796265738 1.7191218295084938 6.555222796265738 3 SUSCEPTIBLE 8.325502 3200.000000
6 151.2648477086519 151.8219070994865 3.776027120087856 1.3387280605060363 3.776027120087856 1.3387280605060363 3 SUSCEPTIBLE 69.225635 3200.000000
2 151.37670439192445 151.80249951948744 5.400896617705937 6.571993669432523 5.400896617705937 6.571993669432523 3 SUSCEPTIBLE 0.000000 3200.000000
7 151.40681663722572 151.9605028837185 3.3695691827166283 2.982074107657375 3.3695691827166283 2.982074107657375 3 SUSCEPTIBLE 12.653310 3200.000000
4 151.45391648272383 151.93613314876697 5.449573710243046 3.198241051569145 5.449573710243046 3.198241051569145 3 SUSCEPTIBLE 0.000000 3200.000000
9 151.48369374540738 152.07859645657362 3.4413709455229333 6.496229396563753 3.4413709455229333 6.496229396563753 3 SUSCEPTIBLE 8.699093 3200.000000
8 151.5048939104851 152.09562352955803 3.4508268926835095 4.702445096841542 3.4508268926835095 4.702445096841542 3 SUSCEPTIBLE 8.689715 3200.000000
3 151.57914768276285 152.05489653139932 5.407149132614836 4.899333883359613 5.407149132614836 4.899333883359613 3 SUSCEPTIBLE 0.000000 3200.000000
5 151.68099981905408 152.22705020594964 5.438987381804026 1.440337374403537 5.438987381804026 1.440337374403537 3 INFECTIOUS 0.000000 3200.000000
10 151.74280805448788 152.30132914244615 1.7191218295084938 6.555222796265738 1.7191218295084938 6.555222796265738 3 SUSCEPTIBLE 8.325502 3200.000000
2 151.80249951948744 152.22829464705043 5.400896617705937 6.571993669432523 5.400896617705937 6.571993669432523 3 SUSCEPTIBLE 0.000000 3200.000000
6 151.8219070994865 152.37896649032112 3.776027120087856 1.3387280605060363 3.776027120087856 1.3387280605060363 3 SUSCEPTIBLE 71.123040 3200.000000
4 151.93613314876697 152.4183498148101 5.449573710243046 3.198241051569145 5.449573710243046 3.198241051569145 3 SUSCEPTIBLE 0.000000 3200.000000
7 151.9605028837185 152.5141891302113 3.3695691827166283 2.982074107657375 3.3695691827166283 2.982074107657375 3 SUSCEPTIBLE 12.653310 3200.000000
3 152.05489653139932 152.5306453800358 5.407149132614836 4.899333883359613 5.407149132614836 4.899333883359613 3 SUSCEPTIBLE 0.000000 3200.000000
9 152.07859645657362 152.67349916773986 3.4413709455229333 6.496229396563753 3.4413709455229333 6.496229396563753 3 SUSCEPTIBLE 8.743746 3200.000000
8 152.09562352955803 152.68635314863096 3.4508268926835095 4.702445096841542 3.4508268926835095 4.702445096841542 3 SUSCEPTIBLE 8.779002 3200.000000
5 152.22705020594964 152.7731005928452 5.438987381804026 1.440337374403537 5.438987381804026 1.440337374403537 3 INFECTIOUS 0.000000 3200.000000
2 152.22829464705043 152.65408977461342 5.400896617705937 6.571993669432523 5.400896617705937 6.571993669432523 3 SUSCEPTIBLE 0.000000 3200.000000
10 152.30132914244615 152.85985023040442 1.7191218295084938 6.555222796265738 1.7191218295084938 6.555222796265738 3 SUSCEPTIBLE 8.370135 3200.000000
6 152.37896649032112 152.93602588115573 3.776027120087856 1.3387280605060363 3.776027120087856 1.3387280605060363 3 SUSCEPTIBLE 73.019567 3200.000000
4 152.4183498148101 152.90056648085326 5.449573710243046 3.198241051569145 5.449573710243046 3.198241051569145 3 SUSCEPTIBLE 0.000000 3200.000000
7 152.5141891302113 153.06787537670408 3.3695691827166283 2.982074107657375 3.3695691827166283 2.982074107657375 3 SUSCEPTIBLE 12.653310 3200.000000
3 152.5306453800358 153.00639422867226 5.407149132614836 4.899333883359613 5.407149132614836 4.899333883359613 3 SUSCEPTIBLE 0.000000 3200.000000
2 152.65408977461342 153.07988490217642 5.400896617705937 6.571993669432523 5.400896617705937 6.571993669432523 3 SUSCEPTIBLE 0.000000 3200.000000
9 152.67349916773986 153.2684018789061 3.4413709455229333 6.496229396563753 3.4413709455229333 6.496229396563753 3 SUSCEPTIBLE 8.743746 3200.000000
8 152.68635314863096 153.2770827677039 3.4508268926835095 4.702445096841542 3.4508268926835095 4.702445096841542 3 SUSCEPTIBLE 8.823614 3200.000000
5 152.7731005928452 153.31915097974075 5.438987381804026 1.440337374403537 5.438987381804026 1.440337374403537 3 INFECTIOUS 0.000000 3200.000000
10 152.85985023040442 153.4183713183627 1.7191218295084938 6.555222796265738 1.7191218295084938 6.555222796265738 3 SUSCEPTIBLE 8.459339 3200.000000
4 152.90056648085326 153.3827831468964 5.449573710243046 3.198241051569145 5.449573710243046 3.198241051569145 3 SUSCEPTIBLE 0.000000 3200.000000
6 152.93602588115573 153.49308527199034 3.776027120087856 1.3387280605060363 3.776027120087856 1.3387280605060363 3 SUSCEPTIBLE 76.809995 3200.000000
3 153.00639422867226 153.48214307730873 5.407149132614836 4.899333883359613 5.407149132614836 4.899333883359613 3 SUSCEPTIBLE 0.000000 3200.000000
7 153.06787537670408 153.62156162319687 3.3695691827166283 2.982074107657375 3.3695691827166283 2.982074107657375 3 SUSCEPTIBLE 12.653310 3200.000000
2 153.07988490217642 153.5056800297394 5.400896617705937 6.571993669432523 5.400896617705937 6.571993669432523 3 SUSCEPTIBLE 0.000000 3200.000000
9 153.2684018789061 153.86330459007235 3.4413709455229333 6.496229396563753 3.4413709455229333 6.496229396563753 3 SUSCEPTIBLE 8.743746 3200.000000
8 153.2770827677039 153.86781238677682 3.4508268926835095 4.702445096841542 3.4508268926835095 4.702445096841542 3 SUSCEPTIBLE 8.912777 3200.000000
5 153.31915097974075 153.8652013666363 5.438987381804026 1.440337374403537 5.438987381804026 1.440337374403537 3 INFECTIOUS 0.000000 3200.000000
4 153.3827831468964 153.86499981293954 5.449573710243046 3.198241051569145 5.449573710243046 3.198241051569145 3 SUSCEPTIBLE 0.000000 3200.000000
10 153.4183713183627 153.97689240632096 1.7191218295084938 6.555222796265738 1.7191218295084938 6.555222796265738 3 SUSCEPTIBLE 8.503911 3200.000000
3 153.48214307730873 153.9578919259452 5.407149132614836 4.899333883359613 5.407149132614836 4.899333883359613 3 SUSCEPTIBLE 0.000000 3200.000000
6 153.49308527199034 154.05014466282495 3.776027120087856 1.3387280605060363 3.776027120087856 1.3387280605060363 3 SUSCEPTIBLE 78.703896 3200.000000
2 153.5056800297394 153.9314751573024 5.400896617705937 6.571993669432523 5.400896617705937 6.571993669432523 3 SUSCEPTIBLE 0.000000 3200.000000
7 153.62156162319687 154.17524786968966 3.3695691827166283 2.982074107657375 3.3695691827166283 2.982074107657375 3 SUSCEPTIBLE 13.052881 3200.000000
9 153.86330459007235 154.4582073012386 3.4413709455229333 6.496229396563753 3.4413709455229333 6.496229396563753 3 SUSCEPTIBLE 8.743746 3200.000000
4 153.86499981293954 154.3472164789827 5.449573710243046 3.198241051569145 5.449573710243046 3.198241051569145 3 SUSCEPTIBLE 0.000000 3200.000000
5 153.8652013666363 154.41125175353187 5.438987381804026 1.440337374403537 5.438987381804026 1.440337374403537 3 INFECTIOUS 0.000000 3200.000000
8 153.86781238677682 154.45854200584975 3.4508268926835095 4.702445096841542 3.4508268926835095 4.702445096841542 3 SUSCEPTIBLE 8.912777 3200.000000
2 153.9314751573024 154.3572702848654 5.400896617705937 6.571993669432523 5.400896617705937 6.571993669432523 3 SUSCEPTIBLE 0.000000 3200.000000
3 153.9578919259452 154.43364077458168 5.407149132614836 4.899333883359613 5.407149132614836 4.899333883359613 3 SUSCEPTIBLE 0.000000 3200.000000
10 153.97689240632096 154.53541349427923 1.7191218295084938 6.555222796265738 1.7191218295084938 6.555222796265738 3 SUSCEPTIBLE 8.548461 3200.000000
6 154.05014466282495 154.60720405365956 3.776027120087856 1.3387280605060363 3.776027120087856 1.3387280605060363 3 SUSCEPTIBLE 78.703896 3200.000000
7 154.17524786968966 154.72893411618244 3.3695691827166283 2.982074107657375 3.3695691827166283 2.982074107657375 3 SUSCEPTIBLE 13.452268 3200.000000
4 154.3472164789827 154.82943314502583 5.449573710243046 3.198241051569145 5.449573710243046 3.198241051569145 3 SUSCEPTIBLE 0.000000 3200.000000
2 154.3572702848654 154.78306541242839 5.400896617705937 6.571993669432523 5.400896617705937 6.571993669432523 3 SUSCEPTIBLE 0.000000 3200.000000
5 154.41125175353187 154.95730214042743 5.438987381804026 1.440337374403537 5.438987381804026 1.440337374403537 3 INFECTIOUS 0.000000 3200.000000
3 154.43364077458168 154.90938962321815 5.407149132614836 4.899333883359613 5.407149132614836 4.899333883359613 3 SUSCEPTIBLE 0.000000 3200.000000
9 154.4582073012386 155.05311001240483 3.4413709455229333 6.496229396563753 3.4413709455229333 6.496229396563753 3 SUSCEPTIBLE 8.832786 3200.000000
8 154.45854200584975 155.04927162492268 3.4508268926835095 4.702445096841542 3.4508268926835095 4.702445096841542 3 SUSCEPTIBLE 8.912777 3200.000000
10 154.53541349427923 155.0939345822375 1.7191218295084938 6.555222796265738 1.7191218295084938 6.555222796265738 3 SUSCEPTIBLE 8.548461 3200.000000
6 154.60720405365956 155.16426344449417 3.776027120087856 1.3387280605060363 3.776027120087856 1.3387280605060363 3 SUSCEPTIBLE 78.703896 3200.000000
7 154.72893411618244 155.28262036267523 3.3695691827166283 2.982074107657375 3.3695691827166283 2.982074107657375 3 SUSCEPTIBLE 13.851469 3200.000000
2 154.78306541242839 155.20886053999138 5.400896617705937 6.571993669432523 5.400896617705937 6.571993669432523 3 SUSCEPTIBLE 0.000000 3200.000000
4 154.82943314502583 155.31164981106897 5.449573710243046 3.198241051569145 5.449573710243046 3.198241051569145 3 SUSCEPTIBLE 0.000000 3200.000000
3 154.90938962321815 155.38513847185462 5.407149132614836 4.899333883359613 5.407149132614836 4.899333883359613 3 SUSCEPTIBLE 0.000000 3200.000000
5 154.95730214042743 155.503352527323 5.438987381804026 1.440337374403537 5.438987381804026 1.440337374403537 3 INFECTIOUS 0.000000 3200.000000
8 155.04927162492268 155.6400012439956 3.4508268926835095 4.702445096841542 3.4508268926835095 4.702445096841542 3 SUSCEPTIBLE 8.912777 3200.000000
9 155.05311001240483 155.64801272357107 3.4413709455229333 6.496229396563753 3.4413709455229333 6.496229396563753 3 SUSCEPTIBLE 8.877274 3200.000000
10 155.0939345822375 155.65245567019576 1.7191218295084938 6.555222796265738 1.7191218295084938 6.555222796265738 3 SUSCEPTIBLE 8.548461 3200.000000
6 155.16426344449417 155.72132283532878 3.776027120087856 1.3387280605060363 3.776027120087856 1.3387280605060363 3 SUSCEPTIBLE 78.703896 3200.000000
2 155.20886053999138 155.63465566755437 5.400896617705937 6.571993669432523 5.400896617705937 6.571993669432523 3 SUSCEPTIBLE 0.000000 3200.000000
7 155.28262036267523 155.83630660916802 3.3695691827166283 2.982074107657375 3.3695691827166283 2.982074107657375 3 SUSCEPTIBLE 14.649320 3200.000000
4 155.31164981106897 155.79386647711212 5.449573710243046 3.198241051569145 5.449573710243046 3.198241051569145 3 SUSCEPTIBLE 0.000000 3200.000000
3 155.38513847185462 155.8608873204911 5.407149132614836 4.899333883359613 5.407149132614836 4.899333883359613 3 SUSCEPTIBLE 0.000000 3200.000000
5 155.503352527323 156.04940291421855 5.438987381804026 1.440337374403537 5.438987381804026 1.440337374403537 3 INFECTIOUS 0.000000 3200.000000
2 155.63465566755437 156.06045079511736 5.400896617705937 6.571993669432523 5.400896617705937 6.571993669432523 3 SUSCEPTIBLE 0.000000 3200.000000
8 155.6400012439956 156.23073086306854 3.4508268926835095 4.702445096841542 3.4508268926835095 4.702445096841542 3 SUSCEPTIBLE 8.957225 3200.000000
9 155.64801272357107 156.2429154347373 3.4413709455229333 6.496229396563753 3.4413709455229333 6.496229396563753 3 SUSCEPTIBLE 8.966191 3200.000000
10 155.65245567019576 156.21097675815403 1.7191218295084938 6.555222796265738 1.7191218295084938 6.555222796265738 3 SUSCEPTIBLE 8.548461 3200.000000
6 155.72132283532878 156.2783822261634 3.776027120087856 1.3387280605060363 3.776027120087856 1.3387280605060363 3 SUSCEPTIBLE 80.592552 3200.000000
4 155.79386647711212 156.27608314315526 5.449573710243046 3.198241051569145 5.449573710243046 3.198241051569145 3 SUSCEPTIBLE 0.000000 3200.000000
7 155.83630660916802 156.3899928556608 3.3695691827166283 2.982074107657375 3.3695691827166283 2.982074107657375 3 SUSCEPTIBLE 14.649320 3200.000000
3 155.8608873204911 156.33663616912756 5.407149132614836 4.899333883359613 5.407149132614836 4.899333883359613 3 SUSCEPTIBLE 0.000000 3200.000000
5 156.04940291421855 156.5954533011141 5.438987381804026 1.440337374403537 5.438987381804026 1.440337374403537 3 INFECTIOUS 0.000000 3200.000000
2 156.06045079511736 156.48624592268035 5.400896617705937 6.571993669432523 5.400896617705937 6.571993669432523 3 SUSCEPTIBLE 0.000000 3200.000000
10 156.21097675815403 156.7694978461123 1.7191218295084938 6.555222796265738 1.7191218295084938 6.555222796265738 3 SUSCEPTIBLE 8.592888 3200.000000
8 156.23073086306854 156.82146048214148 3.4508268926835095 4.702445096841542 3.4508268926835095 4.702445096841542 3 SUSCEPTIBLE 9.001652 3200.000000
9 156.2429154347373 156.83781814590355 3.4413709455229333 6.496229396563753 3.4413709455229333 6.496229396563753 3 SUSCEPTIBLE 8.966191 3200.000000
4 156.27608314315526 156.7582998091984 5.449573710243046 3.198241051569145 5.449573710243046 3.198241051569145 3 SUSCEPTIBLE 0.000000 3200.000000
6 156.2783822261634 156.835441616998 3.776027120087856 1.3387280605060363 3.776027120087856 1.3387280605060363 3 SUSCEPTIBLE 82.480337 3200.000000
3 156.33663616912756 156.81238501776403 5.407149132614836 4.899333883359613 5.407149132614836 4.899333883359613 3 SUSCEPTIBLE 0.000000 3200.000000
7 156.3899928556608 156.9436791021536 3.3695691827166283 2.982074107657375 3.3695691827166283 2.982074107657375 3 SUSCEPTIBLE 14.649320 3200.000000
2 156.48624592268035 156.91204105024335 5.400896617705937 6.571993669432523 5.400896617705937 6.571993669432523 3 SUSCEPTIBLE 0.000000 3200.000000
5 156.5954533011141 157.14150368800966 5.438987381804026 1.440337374403537 5.438987381804026 1.440337374403537 3 INFECTIOUS 0.000000 3200.000000
4 156.7582998091984 157.24051647524155 5.449573710243046 3.198241051569145 5.449573710243046 3.198241051569145 3 SUSCEPTIBLE 0.000000 3200.000000
10 156.7694978461123 157.32801893407057 1.7191218295084938 6.555222796265738 1.7191218295084938 6.555222796265738 3 SUSCEPTIBLE 8.637295 3200.000000
3 156.81238501776403 157.2881338664005 5.407149132614836 4.899333883359613 5.407149132614836 4.899333883359613 3 SUSCEPTIBLE 0.000000 3200.000000
8 156.82146048214148 157.4121901012144 3.4508268926835095 4.702445096841542 3.4508268926835095 4.702445096841542 3 SUSCEPTIBLE 9.090445 3200.000000
6 156.835441616998 157.3925010078326 3.776027120087856 1.3387280605060363 3.776027120087856 1.3387280605060363 3 SUSCEPTIBLE 86.253289 3200.000000
9 156.83781814590355 157.4327208570698 3.4413709455229333 6.496229396563753 3.4413709455229333 6.496229396563753 3 SUSCEPTIBLE 8.966191 3200.000000
2 156.91204105024335 157.33783617780634 5.400896617705937 6.571993669432523 5.400896617705937 6.571993669432523 3 SUSCEPTIBLE 0.000000 3200.000000
7 156.9436791021536 157.49736534864638 3.3695691827166283 2.982074107657375 3.3695691827166283 2.982074107657375 3 SUSCEPTIBLE 14.649320 3200.000000
5 157.14150368800966 157.68755407490522 5.438987381804026 1.440337374403537 5.438987381804026 1.440337374403537 3 INFECTIOUS 0.000000 3200.000000
4 157.24051647524155 157.7227331412847 5.449573710243046 3.198241051569145 5.449573710243046 3.198241051569145 3 SUSCEPTIBLE 0.000000 3200.000000
3 157.2881338664005 157.76388271503697 5.407149132614836 4.899333883359613 5.407149132614836 4.899333883359613 3 SUSCEPTIBLE 0.000000 3200.000000
10 157.32801893407057 157.88654002202884 1.7191218295084938 6.555222796265738 1.7191218295084938 6.555222796265738 3 SUSCEPTIBLE 8.726047 3200.000000
2 157.33783617780634 157.76363130536933 5.400896617705937 6.571993669432523 5.400896617705937 6.571993669432523 3 SUSCEPTIBLE 0.000000 3200.000000
6 157.3925010078326 157.94956039866722 3.776027120087856 1.3387280605060363 3.776027120087856 1.3387280605060363 3 SUSCEPTIBLE 88.138458 3200.000000
8 157.4121901012144 158.00291972028734 3.4508268926835095 4.702445096841542 3.4508268926835095 4.702445096841542 3 SUSCEPTIBLE 9.134811 3200.000000
9 157.4327208570698 158.02762356823604 3.4413709455229333 6.496229396563753 3.4413709455229333 6.496229396563753 3 SUSCEPTIBLE 8.966191 3200.000000
7 157.49736534864638 158.05105159513917 3.3695691827166283 2.982074107657375 3.3695691827166283 2.982074107657375 3 SUSCEPTIBLE 14.649320 3200.000000
5 157.68755407490522 158.23360446180078 5.438987381804026 1.440337374403537 5.438987381804026 1.440337374403537 3 INFECTIOUS 0.000000 3200.000000
4 157.7227331412847 158.20494980732784 5.449573710243046 3.198241051569145 5.449573710243046 3.198241051569145 3 SUSCEPTIBLE 0.000000 3200.000000
2 157.76363130536933 158.18942643293232 5.400896617705937 6.571993669432523 5.400896617705937 6.571993669432523 3 SUSCEPTIBLE 0.000000 3200.000000
3 157.76388271503697 158.23963156367344 5.407149132614836 4.899333883359613 5.407149132614836 4.899333883359613 3 SUSCEPTIBLE 0.000000 3200.000000
10 157.88654002202884 158.4450611099871 1.7191218295084938 6.555222796265738 1.7191218295084938 6.555222796265738 3 SUSCEPTIBLE 8.770392 3200.000000
6 157.94956039866722 158.50661978950183 3.776027120087856 1.3387280605060363 3.776027120087856 1.3387280605060363 3 SUSCEPTIBLE 88.138458 3200.000000
8 158.00291972028734 158.59364933936027 3.4508268926835095 4.702445096841542 3.4508268926835095 4.702445096841542 3 SUSCEPTIBLE 9.134811 3200.000000
9 158.02762356823604 158.62252627940228 3.4413709455229333 6.496229396563753 3.4413709455229333 6.496229396563753 3 SUSCEPTIBLE 9.010515 3200.000000
7 158.05105159513917 158.60473784163196 3.3695691827166283 2.982074107657375 3.3695691827166283 2.982074107657375 3 SUSCEPTIBLE 15.444594 3200.000000
2 158.18942643293232 158.6152215604953 5.400896617705937 6.571993669432523 5.400896617705937 6.571993669432523 3 SUSCEPTIBLE 0.000000 3200.000000
4 158.20494980732784 158.68716647337098 5.449573710243046 3.198241051569145 5.449573710243046 3.198241051569145 3 SUSCEPTIBLE 0.000000 3200.000000
5 158.23360446180078 158.77965484869634 5.438987381804026 1.440337374403537 5.438987381804026 1.440337374403537 3 INFECTIOUS 0.000000 3200.000000
3 158.23963156367344 158.7153804123099 5.407149132614836 4.899333883359613 5.407149132614836 4.899333883359613 3 SUSCEPTIBLE 0.000000 3200.000000
10 158.4450611099871 159.00358219794538 1.7191218295084938 6.555222796265738 1.7191218295084938 6.555222796265738 3 SUSCEPTIBLE 8.770392 3200.000000
6 158.50661978950183 159.06367918033644 3.776027120087856 1.3387280605060363 3.776027120087856 1.3387280605060363 3 SUSCEPTIBLE 88.138458 3200.000000
8 158.59364933936027 159.1843789584332 3.4508268926835095 4.702445096841542 3.4508268926835095 4.702445096841542 3 SUSCEPTIBLE 9.134811 3200.000000
7 158.60473784163196 159.15842408812475 3.3695691827166283 2.982074107657375 3.3695691827166283 2.982074107657375 3 SUSCEPTIBLE 15.841955 3200.000000
2 158.6152215604953 159.0410166880583 5.400896617705937 6.571993669432523 5.400896617705937 6.571993669432523 3 SUSCEPTIBLE 0.000000 3200.000000
9 158.62252627940228 159.21742899056852 3.4413709455229333 6.496229396563753 3.4413709455229333 6.496229396563753 3 SUSCEPTIBLE 9.054819 3200.000000
4 158.68716647337098 159.16938313941412 5.449573710243046 3.198241051569145 5.449573710243046 3.198241051569145 3 SUSCEPTIBLE 0.000000 3200.000000
3 158.7153804123099 159.19112926094638 5.407149132614836 4.899333883359613 5.407149132614836 4.899333883359613 3 SUSCEPTIBLE 0.000000 3200.000000
5 158.77965484869634 159.3257052355919 5.438987381804026 1.440337374403537 5.438987381804026 1.440337374403537 3 INFECTIOUS 0.000000 3200.000000
10 159.00358219794538 159.56210328590365 1.7191218295084938 6.555222796265738 1.7191218295084938 6.555222796265738 3 SUSCEPTIBLE 8.770392 3200.000000
2 159.0410166880583 159.4668118156213 5.400896617705937 6.571993669432523 5.400896617705937 6.571993669432523 3 SUSCEPTIBLE 0.000000 3200.000000
6 159.06367918033644 159.62073857117105 3.776027120087856 1.3387280605060363 3.776027120087856 1.3387280605060363 3 SUSCEPTIBLE 88.138458 3200.000000
7 159.15842408812475 159.71211033461753 3.3695691827166283 2.982074107657375 3.3695691827166283 2.982074107657375 3 SUSCEPTIBLE 16.239133 3200.000000
4 159.16938313941412 159.65159980545727 5.449573710243046 3.198241051569145 5.449573710243046 3.198241051569145 3 SUSCEPTIBLE 0.000000 3200.000000
8 159.1843789584332 159.77510857750613 3.4508268926835095 4.702445096841542 3.4508268926835095 4.702445096841542 3 SUSCEPTIBLE 9.134811 3200.000000
3 159.19112926094638 159.66687810958285 5.407149132614836 4.899333883359613 5.407149132614836 4.899333883359613 3 SUSCEPTIBLE 0.000000 3200.000000
9 159.21742899056852 159.81233170173476 3.4413709455229333 6.496229396563753 3.4413709455229333 6.496229396563753 3 SUSCEPTIBLE 9.143367 3200.000000
5 159.3257052355919 159.87175562248746 5.438987381804026 1.440337374403537 5.438987381804026 1.440337374403537 3 INFECTIOUS 0.000000 3200.000000
2 159.4668118156213 159.8926069431843 5.400896617705937 6.571993669432523 5.400896617705937 6.571993669432523 3 SUSCEPTIBLE 0.000000 3200.000000
10 159.56210328590365 160.12062437386192 1.7191218295084938 6.555222796265738 1.7191218295084938 6.555222796265738 3 SUSCEPTIBLE 8.770392 3200.000000
6 159.62073857117105 160.17779796200566 3.776027120087856 1.3387280605060363 3.776027120087856 1.3387280605060363 3 SUSCEPTIBLE 90.018408 3200.000000
4 159.65159980545727 160.1338164715004 5.449573710243046 3.198241051569145 5.449573710243046 3.198241051569145 3 SUSCEPTIBLE 0.000000 3200.000000
3 159.66687810958285 160.14262695821932 5.407149132614836 4.899333883359613 5.407149132614836 4.899333883359613 3 SUSCEPTIBLE 0.000000 3200.000000
7 159.71211033461753 160.26579658111032 3.3695691827166283 2.982074107657375 3.3695691827166283 2.982074107657375 3 SUSCEPTIBLE 16.636128 3200.000000
8 159.77510857750613 160.36583819657906 3.4508268926835095 4.702445096841542 3.4508268926835095 4.702445096841542 3 SUSCEPTIBLE 9.179053 3200.000000
9 159.81233170173476 160.407234412901 3.4413709455229333 6.496229396563753 3.4413709455229333 6.496229396563753 3 SUSCEPTIBLE 9.187609 3200.000000
5 159.87175562248746 160.417806009383 5.438987381804026 1.440337374403537 5.438987381804026 1.440337374403537 3 INFECTIOUS 0.000000 3200.000000
[truncated: 1,407,693 more chars]
