# Supplementary material for: Modelling airborne transmission of SARS-CoV-2 at a local scale
Source: PLoS One. 2022 Aug 30;17(8):e0273820. doi: 10.1371/journal.pone.0273820 (PMC9426895; doi:10.1371/journal.pone.0273820)
Supplement: S1 Dataset — The data sets contain the parameters and configurations for the simulation defined in the scenario file as well as the simulation outputs for all numerical experiments presented in this contribution. In addition, the scripts for the evaluation of the results are provided. (ZIP) [file pone.0273820.s003.zip › simulation_data/output/queue/parameter_variation/pedPotentialPersonalSpaceWidth2.5/queue_corridorDistance2.0/pathogenLoad.txt]

pedestrianId pathogenLoad-PID6
1 0.0
2 0.0
3 0.0
4 0.0
5 0.0
6 1354.8358818023619
7 1124.3594569262016
8 941.0741077945229
9 798.8627243689476
10 679.0427359559526
