# Supplementary material for: Modelling airborne transmission of SARS-CoV-2 at a local scale
Source: PLoS One. 2022 Aug 30;17(8):e0273820. doi: 10.1371/journal.pone.0273820 (PMC9426895; doi:10.1371/journal.pone.0273820)
Supplement: S1 Dataset — The data sets contain the parameters and configurations for the simulation defined in the scenario file as well as the simulation outputs for all numerical experiments presented in this contribution. In addition, the scripts for the evaluation of the results are provided. (ZIP) [file pone.0273820.s003.zip › simulation_data/output/queue/parameter_variation/pedPotentialPersonalSpaceWidth2.5/queue_corridorDistance2.0/postvis.traj]

pedestrianId simTime endTime-PID1 startX-PID1 startY-PID1 endX-PID1 endY-PID1 targetId-PID2 infectionStatus-PID3 absorbedPathogenLoad-PID3 minInfectiousDose-PID3
1 0.0 0.7375246880699775 1.351 1.2510000000000001 1.351 2.0006251530656947 3 SUSCEPTIBLE 0.000000 3200.000000
1 0.7375246880699775 1.475049376139955 1.351 2.0006251530656947 1.351 2.75025030613139 3 SUSCEPTIBLE 0.000000 3200.000000
1 1.475049376139955 2.2125740642099325 1.351 2.75025030613139 1.351 3.499875459197085 3 SUSCEPTIBLE 0.000000 3200.000000
1 2.2125740642099325 2.95009875227991 1.351 3.499875459197085 1.351 4.24950061226278 3 SUSCEPTIBLE 0.000000 3200.000000
1 2.95009875227991 3.6876234403498875 1.351 4.24950061226278 1.351 4.999125765328475 3 SUSCEPTIBLE 0.000000 3200.000000
2 3.1999999999999997 3.6257951275630003 1.351 1.2510000000000001 1.4288654259470595 2.0668920749836968 3 SUSCEPTIBLE 0.000000 3200.000000
2 3.6257951275630003 4.051590255126 1.4288654259470595 2.0668920749836968 1.4288654259470595 2.95401989204613 3 SUSCEPTIBLE 0.000000 3200.000000
1 3.6876234403498875 4.425148128419865 1.351 4.999125765328475 1.4226505398349336 5.745318816924462 3 SUSCEPTIBLE 0.000000 3200.000000
2 4.051590255126 4.477385382689 1.4288654259470595 2.95401989204613 1.4288654259470595 3.8411477091085633 3 SUSCEPTIBLE 0.000000 3200.000000
1 4.425148128419865 5.1626728164898426 1.4226505398349336 5.745318816924462 1.4566545107805187 6.437046873529103 3 SUSCEPTIBLE 0.000000 3200.000000
2 4.477385382689 4.9031805102520005 1.4288654259470595 3.8411477091085633 1.373085003375333 4.276217847469829 3 SUSCEPTIBLE 0.000000 3200.000000
2 4.9031805102520005 5.328975637815001 1.373085003375333 4.276217847469829 1.373085003375333 4.276217847469829 3 SUSCEPTIBLE 0.000000 3200.000000
1 5.1626728164898426 5.90019750455982 1.4566545107805187 6.437046873529103 2.1263206639138694 6.613657229062634 3 SUSCEPTIBLE 0.000000 3200.000000
2 5.328975637815001 5.754770765378001 1.373085003375333 4.276217847469829 1.4188853294094468 4.717410856352176 3 SUSCEPTIBLE 0.000000 3200.000000
2 5.754770765378001 6.180565892941001 1.4188853294094468 4.717410856352176 1.4188853294094468 4.717410856352176 3 SUSCEPTIBLE 0.000000 3200.000000
1 5.90019750455982 6.637722192629798 2.1263206639138694 6.613657229062634 2.6660020953695325 6.629722466565907 3 SUSCEPTIBLE 0.000000 3200.000000
3 6.000000000000001 6.47574884863648 1.351 1.2510000000000001 1.351 1.9448319253508097 3 SUSCEPTIBLE 0.000000 3200.000000
2 6.180565892941001 6.606361020504001 1.4188853294094468 4.717410856352176 1.3429542061853361 5.082308298166442 3 SUSCEPTIBLE 0.000000 3200.000000
3 6.47574884863648 6.951497697272958 1.351 1.9448319253508097 1.351 2.6386638507016196 3 SUSCEPTIBLE 0.000000 3200.000000
2 6.606361020504001 7.032156148067001 1.3429542061853361 5.082308298166442 1.3429542061853361 5.082308298166442 3 SUSCEPTIBLE 0.000000 3200.000000
1 6.637722192629798 7.375246880699775 2.6660020953695325 6.629722466565907 3.356419380031753 6.337726159828282 3 SUSCEPTIBLE 0.000000 3200.000000
3 6.951497697272958 7.427246545909437 1.351 2.6386638507016196 1.442704044724633 2.9732397813065354 3 SUSCEPTIBLE 0.000000 3200.000000
2 7.032156148067001 7.457951275630001 1.3429542061853361 5.082308298166442 1.3429542061853361 5.969436115228876 3 SUSCEPTIBLE 0.000000 3200.000000
1 7.375246880699775 8.112771568769752 3.356419380031753 6.337726159828282 3.356419380031753 5.588101006762588 3 SUSCEPTIBLE 0.000000 3200.000000
3 7.427246545909437 7.902995394545916 1.442704044724633 2.9732397813065354 1.442704044724633 3.6670717066573455 3 SUSCEPTIBLE 0.000000 3200.000000
2 7.457951275630001 7.883746403193001 1.3429542061853361 5.969436115228876 1.4538451833181403 6.523891000892896 3 SUSCEPTIBLE 0.000000 3200.000000
2 7.883746403193001 8.309541530756002 1.4538451833181403 6.523891000892896 1.4538451833181403 6.523891000892896 3 SUSCEPTIBLE 0.000000 3200.000000
3 7.902995394545916 8.378744243182394 1.442704044724633 3.6670717066573455 1.442704044724633 4.360903632008155 3 SUSCEPTIBLE 0.000000 3200.000000
1 8.112771568769752 8.85029625683973 3.356419380031753 5.588101006762588 3.356419380031753 4.838475853696892 3 SUSCEPTIBLE 0.000000 3200.000000
2 8.309541530756002 8.735336658319003 1.4538451833181403 6.523891000892896 1.9821129136662776 6.568457281936835 3 SUSCEPTIBLE 0.000000 3200.000000
3 8.378744243182394 8.854493091818874 1.442704044724633 4.360903632008155 1.442704044724633 4.360903632008155 3 SUSCEPTIBLE 0.000000 3200.000000
2 8.735336658319003 9.161131785882004 1.9821129136662776 6.568457281936835 2.61374989456266 6.664900001590992 3 SUSCEPTIBLE 0.000000 3200.000000
1 8.85029625683973 9.587820944909708 3.356419380031753 4.838475853696892 3.4433816279436456 4.229183178227238 3 SUSCEPTIBLE 0.000000 3200.000000
3 8.854493091818874 9.330241940455354 1.442704044724633 4.360903632008155 1.442704044724633 5.0547355573589625 3 SUSCEPTIBLE 0.000000 3200.000000
2 9.161131785882004 9.586926913445005 2.61374989456266 6.664900001590992 3.396929545702286 6.423295910938678 3 SUSCEPTIBLE 0.000000 3200.000000
4 9.200000000000003 9.682216666043132 1.351 1.2510000000000001 1.351 2.042481403585991 3 SUSCEPTIBLE 0.000000 3200.000000
3 9.330241940455354 9.805990789091833 1.442704044724633 5.0547355573589625 1.442704044724633 5.748567482709772 3 SUSCEPTIBLE 0.000000 3200.000000
2 9.586926913445005 10.012722041008006 3.396929545702286 6.423295910938678 3.396929545702286 6.423295910938678 3 SUSCEPTIBLE 0.000000 3200.000000
1 9.587820944909708 10.325345632979687 3.4433816279436456 4.229183178227238 3.443381627943645 3.4795580251615448 3 SUSCEPTIBLE 0.000000 3200.000000
4 9.682216666043132 10.164433332086261 1.351 2.042481403585991 1.351 2.8339628071719813 3 SUSCEPTIBLE 0.000000 3200.000000
3 9.805990789091833 10.281739637728313 1.442704044724633 5.748567482709772 1.3927386460765887 6.091866396335995 3 SUSCEPTIBLE 0.000000 3200.000000
2 10.012722041008006 10.438517168571007 3.396929545702286 6.423295910938678 3.4502124998489747 5.746411599032456 3 SUSCEPTIBLE 0.000000 3200.000000
4 10.164433332086261 10.64664999812939 1.351 2.8339628071719813 1.3478587144248944 3.2296910414193603 3 SUSCEPTIBLE 0.000000 3200.000000
3 10.281739637728313 10.757488486364792 1.3927386460765887 6.091866396335995 1.5914737486323705 6.603859621620466 3 SUSCEPTIBLE 0.000000 3200.000000
1 10.325345632979687 11.062870321049665 3.443381627943645 3.4795580251615448 3.4025264510389954 2.928737624670955 3 SUSCEPTIBLE 0.000000 3200.000000
2 10.438517168571007 10.864312296134008 3.4502124998489747 5.746411599032456 3.366953894397343 5.203852041205084 3 SUSCEPTIBLE 0.000000 3200.000000
4 10.64664999812939 11.12886666417252 1.3478587144248944 3.2296910414193603 1.3478587144248944 4.021172445005351 3 SUSCEPTIBLE 0.000000 3200.000000
3 10.757488486364792 11.233237335001272 1.5914737486323705 6.603859621620466 1.8466726711776982 6.589331002137563 3 SUSCEPTIBLE 0.000000 3200.000000
5 10.800000000000004 11.346050386895563 1.351 1.8010000000000002 1.351 1.8010000000000002 3 INFECTIOUS 0.000000 3200.000000
2 10.864312296134008 11.290107423697009 3.366953894397343 5.203852041205084 3.4578718737066954 4.927040154077934 3 SUSCEPTIBLE 0.000000 3200.000000
1 11.062870321049665 11.800395009119644 3.4025264510389954 2.928737624670955 3.4025264510389954 2.1791124716052597 3 SUSCEPTIBLE 0.000000 3200.000000
4 11.12886666417252 11.61108333021565 1.3478587144248944 4.021172445005351 1.340905258922757 4.626906175951008 3 SUSCEPTIBLE 0.000000 3200.000000
3 11.233237335001272 11.708986183637752 1.8466726711776982 6.589331002137563 2.1930270813501074 6.609061884356185 3 SUSCEPTIBLE 0.000000 3200.000000
2 11.290107423697009 11.71590255126001 3.4578718737066954 4.927040154077934 3.445355604452831 4.483652869691638 3 SUSCEPTIBLE 0.000000 3200.000000
5 11.346050386895563 11.892100773791121 1.351 1.8010000000000002 1.351 2.5510692942910014 3 INFECTIOUS 0.000000 3200.000000
4 11.61108333021565 12.093299996258779 1.340905258922757 4.626906175951008 1.3515648446421809 4.929605365030667 3 SUSCEPTIBLE 0.000000 3200.000000
3 11.708986183637752 12.184735032274231 2.1930270813501074 6.609061884356185 2.7731947935465975 6.68350632237655 3 SUSCEPTIBLE 0.000000 3200.000000
2 11.71590255126001 12.14169767882301 3.445355604452831 4.483652869691638 3.445355604452831 4.483652869691638 3 SUSCEPTIBLE 0.000000 3200.000000
1 11.800395009119644 12.537919697189622 3.4025264510389954 2.1791124716052597 3.679025766625542 1.4823442184615487 3 SUSCEPTIBLE 0.000000 3200.000000
5 11.892100773791121 12.43815116068668 1.351 2.5510692942910014 1.3698980179938975 3.1034068108570136 3 INFECTIOUS 0.000000 3200.000000
6 12.000000000000005 12.557059390834612 1.351 1.2510000000000001 1.4813291629271896 1.4334608280980659 3 SUSCEPTIBLE 0.069069 3200.000000
4 12.093299996258779 12.575516662301908 1.3515648446421809 4.929605365030667 1.3314099001993798 5.231820857770035 3 SUSCEPTIBLE 0.000000 3200.000000
2 12.14169767882301 12.567492806386012 3.445355604452831 4.483652869691638 3.450955539016917 3.885005063387906 3 SUSCEPTIBLE 0.000000 3200.000000
3 12.184735032274231 12.66048388091071 2.7731947935465975 6.68350632237655 3.420419771261427 6.433501184713242 3 SUSCEPTIBLE 0.000000 3200.000000
5 12.43815116068668 12.984201547582238 1.3698980179938975 3.1034068108570136 1.4226188752794853 3.474717324802718 3 INFECTIOUS 0.000000 3200.000000
1 12.537919697189622 13.2754443852596 3.679025766625542 1.4823442184615487 4.024282934474601 1.3364608555443243 3 SUSCEPTIBLE 0.000000 3200.000000
6 12.557059390834612 13.114118781669218 1.4813291629271896 1.4334608280980659 1.3680110857787604 1.429005169271051 3 SUSCEPTIBLE 0.137466 3200.000000
2 12.567492806386012 12.993287933949013 3.450955539016917 3.885005063387906 3.4583250056886636 3.371053617979284 3 SUSCEPTIBLE 0.000000 3200.000000
4 12.575516662301908 13.057733328345037 1.3314099001993798 5.231820857770035 1.4075468637647075 6.0196317329180635 3 SUSCEPTIBLE 0.000000 3200.000000
3 12.66048388091071 13.13623272954719 3.420419771261427 6.433501184713242 3.3740474622792602 5.741220642161542 3 SUSCEPTIBLE 0.000000 3200.000000
5 12.984201547582238 13.530251934477796 1.4226188752794853 3.474717324802718 1.4479665083796271 3.848894400604765 3 INFECTIOUS 0.000000 3200.000000
2 12.993287933949013 13.419083061512014 3.4583250056886636 3.371053617979284 3.4583250056886636 3.371053617979284 3 SUSCEPTIBLE 0.000000 3200.000000
4 13.057733328345037 13.539949994388166 1.4075468637647075 6.0196317329180635 1.4843833506616666 6.597721439634357 3 SUSCEPTIBLE 0.000000 3200.000000
6 13.114118781669218 13.671178172503824 1.3680110857787604 1.429005169271051 1.3937864056822096 1.8452612271814752 3 SUSCEPTIBLE 0.205739 3200.000000
3 13.13623272954719 13.61198157818367 3.3740474622792602 5.741220642161542 3.4547033724614495 5.493850707540091 3 SUSCEPTIBLE 0.000000 3200.000000
1 13.2754443852596 14.012969073329579 4.024282934474601 1.3364608555443243 4.471930909980009 1.353527528891889 3 SUSCEPTIBLE 0.000000 3200.000000
2 13.419083061512014 13.844878189075015 3.4583250056886636 3.371053617979284 3.435965971414544 3.0323015924308487 3 SUSCEPTIBLE 0.000000 3200.000000
5 13.530251934477796 14.076302321373355 1.4479665083796271 3.848894400604765 1.4264848975754443 4.541535033451286 3 INFECTIOUS 0.000000 3200.000000
4 13.539949994388166 14.022166660431296 1.4843833506616666 6.597721439634357 1.879813873172171 6.613386844917399 3 SUSCEPTIBLE 0.000000 3200.000000
3 13.61198157818367 14.08773042682015 3.4547033724614495 5.493850707540091 3.468818541280461 5.171668696250929 3 SUSCEPTIBLE 0.000000 3200.000000
6 13.671178172503824 14.22823756333843 1.3937864056822096 1.8452612271814752 1.3711966183621231 2.2617023086949173 3 SUSCEPTIBLE 0.273648 3200.000000
2 13.844878189075015 14.270673316638016 3.435965971414544 3.0323015924308487 3.435965971414544 3.0323015924308487 3 SUSCEPTIBLE 0.000000 3200.000000
1 14.012969073329579 14.750493761399557 4.471930909980009 1.353527528891889 5.150333444037571 1.4928615739719664 3 SUSCEPTIBLE 0.000000 3200.000000
4 14.022166660431296 14.504383326474425 1.879813873172171 6.613386844917399 1.879813873172171 6.613386844917399 3 SUSCEPTIBLE 0.000000 3200.000000
5 14.076302321373355 14.622352708268913 1.4264848975754443 4.541535033451286 1.4264848975754443 4.541535033451286 3 INFECTIOUS 0.000000 3200.000000
3 14.08773042682015 14.56347927545663 3.468818541280461 5.171668696250929 3.468818541280461 5.171668696250929 3 SUSCEPTIBLE 0.000000 3200.000000
6 14.22823756333843 14.785296954173036 1.3711966183621231 2.2617023086949173 1.3711966183621231 2.2617023086949173 3 SUSCEPTIBLE 0.273648 3200.000000
2 14.270673316638016 14.696468444201017 3.435965971414544 3.0323015924308487 3.444633401836338 2.5183703976912017 3 SUSCEPTIBLE 0.000000 3200.000000
4 14.504383326474425 14.986599992517554 1.879813873172171 6.613386844917399 1.879813873172171 6.613386844917399 3 SUSCEPTIBLE 0.000000 3200.000000
3 14.56347927545663 15.039228124093109 3.468818541280461 5.171668696250929 3.3705168771034457 4.610555176839577 3 SUSCEPTIBLE 0.000000 3200.000000
5 14.622352708268913 15.168403095164471 1.4264848975754443 4.541535033451286 1.4264848975754443 4.541535033451286 3 INFECTIOUS 0.000000 3200.000000
2 14.696468444201017 15.122263571764018 3.444633401836338 2.5183703976912017 3.3867910104762715 2.0785940923799235 3 SUSCEPTIBLE 0.000000 3200.000000
1 14.750493761399557 15.488018449469536 5.150333444037571 1.4928615739719664 5.3625212589301485 2.1521189634225615 3 SUSCEPTIBLE 0.000000 3200.000000
6 14.785296954173036 15.342356345007643 1.3711966183621231 2.2617023086949173 1.351595880713762 2.5802987313620287 3 SUSCEPTIBLE 0.273648 3200.000000
4 14.986599992517554 15.468816658560684 1.879813873172171 6.613386844917399 2.2471336919520177 6.633649209307547 3 SUSCEPTIBLE 0.000000 3200.000000
3 15.039228124093109 15.514976972729588 3.3705168771034457 4.610555176839577 3.3705168771034453 3.9167232514887695 3 SUSCEPTIBLE 0.000000 3200.000000
2 15.122263571764018 15.548058699327019 3.3867910104762715 2.0785940923799235 3.4422383838855333 1.3785699265759084 3 SUSCEPTIBLE 0.000000 3200.000000
5 15.168403095164471 15.71445348206003 1.4264848975754443 4.541535033451286 1.357908419826077 4.910246646041723 3 INFECTIOUS 0.000000 3200.000000
7 15.200000000000008 15.753686246492792 1.351 1.2510000000000001 1.351 1.2510000000000001 3 SUSCEPTIBLE 0.066594 3200.000000
6 15.342356345007643 15.899415735842249 1.351595880713762 2.5802987313620287 1.4558592110555137 2.9973520527290356 3 SUSCEPTIBLE 0.273648 3200.000000
4 15.468816658560684 15.951033324603813 2.2471336919520177 6.633649209307547 2.829838004312944 6.610256067449794 3 SUSCEPTIBLE 0.000000 3200.000000
1 15.488018449469536 16.225543137539514 5.3625212589301485 2.1521189634225615 5.432207295530592 2.89849804030755 3 SUSCEPTIBLE 0.000000 3200.000000
3 15.514976972729588 15.990725821366068 3.3705168771034453 3.9167232514887695 3.4127035160998043 3.654578088238633 3 SUSCEPTIBLE 0.000000 3200.000000
2 15.548058699327019 15.97385382689002 3.4422383838855333 1.3785699265759084 4.095506562454103 1.4008263924874431 3 SUSCEPTIBLE 0.000000 3200.000000
5 15.71445348206003 16.26050386895559 1.357908419826077 4.910246646041723 1.3465428150978345 5.245322077865124 3 INFECTIOUS 0.000000 3200.000000
7 15.753686246492792 16.30737249298558 1.351 1.2510000000000001 1.3467685795754034 1.3699054447791468 3 SUSCEPTIBLE 0.066594 3200.000000
6 15.899415735842249 16.456475126676853 1.4558592110555137 2.9973520527290356 1.3589398834508488 3.2947477864278207 3 SUSCEPTIBLE 0.407935 3200.000000
4 15.951033324603813 16.433249990646942 2.829838004312944 6.610256067449794 3.410335726556033 6.072236358988259 3 SUSCEPTIBLE 0.000000 3200.000000
2 15.97385382689002 16.39964895445302 4.095506562454103 1.4008263924874431 4.095506562454103 1.4008263924874431 3 SUSCEPTIBLE 0.000000 3200.000000
3 15.990725821366068 16.466474670002547 3.4127035160998043 3.654578088238633 3.4323642233962914 3.308219687521103 3 SUSCEPTIBLE 0.000000 3200.000000
1 16.225543137539514 16.963067825609492 5.432207295530592 2.89849804030755 5.432207295530591 3.6481231933732454 3 SUSCEPTIBLE 0.000000 3200.000000
5 16.26050386895559 16.806554255851147 1.3465428150978345 5.245322077865124 1.3465428150978345 5.995391372156126 3 INFECTIOUS 0.000000 3200.000000
7 16.30737249298558 16.861058739478363 1.3467685795754034 1.3699054447791468 1.3467685795754034 1.3699054447791468 3 SUSCEPTIBLE 0.066594 3200.000000
2 16.39964895445302 16.82544408201602 4.095506562454103 1.4008263924874431 4.980894893232361 1.3452992142082631 3 SUSCEPTIBLE 0.000000 3200.000000
4 16.433249990646942 16.91546665669007 3.410335726556033 6.072236358988259 3.44180626349444 5.705706663078162 3 SUSCEPTIBLE 0.000000 3200.000000
6 16.456475126676853 17.01353451751146 1.3589398834508488 3.2947477864278207 1.371436604790448 3.909201237654432 3 SUSCEPTIBLE 0.674134 3200.000000
3 16.466474670002547 16.942223518639025 3.4323642233962914 3.308219687521103 3.3471092755189678 2.7449762297618494 3 SUSCEPTIBLE 0.000000 3200.000000
5 16.806554255851147 17.352604642746705 1.3465428150978345 5.995391372156126 1.4566590831409139 6.5242903079948285 3 INFECTIOUS 0.000000 3200.000000
2 16.82544408201602 17.25123920957902 4.980894893232361 1.3452992142082631 5.379916783471466 1.539027044066291 3 SUSCEPTIBLE 0.000000 3200.000000
7 16.861058739478363 17.414744985971147 1.3467685795754034 1.3699054447791468 1.4514377706037624 1.7120976224322302 3 SUSCEPTIBLE 0.066594 3200.000000
4 16.91546665669007 17.3976833227332 3.44180626349444 5.705706663078162 3.3699694064516046 5.221274703714448 3 SUSCEPTIBLE 0.000000 3200.000000
3 16.942223518639025 17.417972367275503 3.3471092755189678 2.7449762297618494 3.4251952440858116 2.4911999884818057 3 SUSCEPTIBLE 0.000000 3200.000000
1 16.963067825609492 17.70059251367947 5.432207295530591 3.6481231933732454 5.432207295530592 4.397748346438941 3 SUSCEPTIBLE 0.000000 3200.000000
6 17.01353451751146 17.570593908346066 1.371436604790448 3.909201237654432 1.3521933903192167 4.2278194545684284 3 SUSCEPTIBLE 0.740849 3200.000000
2 17.25123920957902 17.677034337142018 5.379916783471466 1.539027044066291 5.421301512147341 2.1537981501617613 3 SUSCEPTIBLE 0.000000 3200.000000
5 17.352604642746705 17.898655029642264 1.4566590831409139 6.5242903079948285 1.8269785224370416 6.583573521799006 3 INFECTIOUS 0.000000 3200.000000
4 17.3976833227332 17.87989998877633 3.3699694064516046 5.221274703714448 3.4363120493073827 4.69128337630303 3 SUSCEPTIBLE 0.000000 3200.000000
7 17.414744985971147 17.96843123246393 1.4514377706037624 1.7120976224322302 1.4514377706037624 1.7120976224322302 3 SUSCEPTIBLE 0.066594 3200.000000
3 17.417972367275503 17.89372121591198 3.4251952440858116 2.4911999884818057 3.4548692365882845 2.2273453821278277 3 SUSCEPTIBLE 0.000000 3200.000000
6 17.570593908346066 18.127653299180672 1.3521933903192167 4.2278194545684284 1.3521933903192167 4.2278194545684284 3 SUSCEPTIBLE 0.807286 3200.000000
2 17.677034337142018 18.102829464705017 5.421301512147341 2.1537981501617613 5.421301512147341 2.1537981501617613 3 SUSCEPTIBLE 0.000000 3200.000000
1 17.70059251367947 18.43811720174945 5.432207295530592 4.397748346438941 5.432207295530591 5.147373499504637 3 SUSCEPTIBLE 0.000000 3200.000000
4 17.87989998877633 18.36211665481946 3.4363120493073827 4.69128337630303 3.407890211232696 4.389733007446269 3 SUSCEPTIBLE 0.000000 3200.000000
3 17.89372121591198 18.36947006454846 3.4548692365882845 2.2273453821278277 3.580204590431504 1.5449277755898616 3 SUSCEPTIBLE 0.000000 3200.000000
5 17.898655029642264 18.444705416537822 1.8269785224370416 6.583573521799006 2.3762164940862633 6.522160837530559 3 INFECTIOUS 0.000000 3200.000000
7 17.96843123246393 18.522117478956716 1.4514377706037624 1.7120976224322302 1.4514377706037624 2.427782262472774 3 SUSCEPTIBLE 0.131831 3200.000000
8 18.0 18.675871747153284 1.351 1.2510000000000001 1.461869648778777 1.2800131786833757 3 SUSCEPTIBLE 0.064668 3200.000000
2 18.102829464705017 18.528624592268017 5.421301512147341 2.1537981501617613 5.421301512147342 3.0409259672241946 3 SUSCEPTIBLE 0.000000 3200.000000
6 18.127653299180672 18.684712690015278 1.3521933903192167 4.2278194545684284 1.4564567206609684 4.644872775935435 3 SUSCEPTIBLE 0.807286 3200.000000
4 18.36211665481946 18.84433332086259 3.407890211232696 4.389733007446269 3.3352116742184394 3.811105852027977 3 SUSCEPTIBLE 0.000000 3200.000000
3 18.36947006454846 18.845218913184937 3.580204590431504 1.5449277755898616 4.126534205130817 1.3835724194696963 3 SUSCEPTIBLE 0.000000 3200.000000
1 18.43811720174945 19.175641889819428 5.432207295530591 5.147373499504637 5.432207295530592 5.896998652570331 3 SUSCEPTIBLE 0.000000 3200.000000
5 18.444705416537822 18.99075580343338 2.3762164940862633 6.522160837530559 2.6537002518752577 6.595606086040776 3 INFECTIOUS 0.000000 3200.000000
7 18.522117478956716 19.0758037254495 1.4514377706037624 2.427782262472774 1.4514377706037624 3.143466902513317 3 SUSCEPTIBLE 0.391283 3200.000000
2 18.528624592268017 18.954419719831016 5.421301512147342 3.0409259672241946 5.421301512147341 3.928053784286628 3 SUSCEPTIBLE 0.000000 3200.000000
8 18.675871747153284 19.351743494306568 1.461869648778777 1.2800131786833757 1.461869648778777 1.2800131786833757 3 SUSCEPTIBLE 0.128704 3200.000000
6 18.684712690015278 19.241772080849884 1.4564567206609684 4.644872775935435 1.4070880865950441 5.057948082541958 3 SUSCEPTIBLE 0.807286 3200.000000
4 18.84433332086259 19.326549986905718 3.3352116742184394 3.811105852027977 3.422131924130637 3.520958827241588 3 SUSCEPTIBLE 0.000000 3200.000000
3 18.845218913184937 19.320967761821414 4.126534205130817 1.3835724194696963 4.814219361502559 1.4757237425311882 3 SUSCEPTIBLE 0.000000 3200.000000
2 18.954419719831016 19.380214847394015 5.421301512147341 3.928053784286628 5.421301512147341 3.928053784286628 3 SUSCEPTIBLE 0.000000 3200.000000
5 18.99075580343338 19.53680619032894 2.6537002518752577 6.595606086040776 3.3898139867216446 6.451590407697392 3 INFECTIOUS 0.000000 3200.000000
7 19.0758037254495 19.629489971942284 1.4514377706037624 3.143466902513317 1.4514377706037624 3.143466902513317 3 SUSCEPTIBLE 0.518820 3200.000000
1 19.175641889819428 19.913166577889406 5.432207295530592 5.896998652570331 5.404468566107574 6.646110415259159 3 SUSCEPTIBLE 0.000000 3200.000000
6 19.241772080849884 19.79883147168449 1.4070880865950441 5.057948082541958 1.4070880865950444 5.892054725275972 3 SUSCEPTIBLE 0.807286 3200.000000
3 19.320967761821414 19.796716610457892 4.814219361502559 1.4757237425311882 5.300256097152719 1.5919285677067054 3 SUSCEPTIBLE 0.000000 3200.000000
4 19.326549986905718 19.808766652948847 3.422131924130637 3.520958827241588 3.3798755376781155 2.730606241349428 3 SUSCEPTIBLE 0.000000 3200.000000
8 19.351743494306568 20.027615241459852 1.461869648778777 1.2800131786833757 1.461869648778777 1.2800131786833757 3 SUSCEPTIBLE 0.255640 3200.000000
2 19.380214847394015 19.806009974957014 5.421301512147341 3.928053784286628 5.399078261487997 4.371060633084276 3 SUSCEPTIBLE 0.000000 3200.000000
5 19.53680619032894 20.082856577224497 3.3898139867216446 6.451590407697392 3.4133242131768595 6.069801265746161 3 INFECTIOUS 0.000000 3200.000000
7 19.629489971942284 20.18317621843507 1.4514377706037624 3.143466902513317 1.4514377706037624 3.859151542553861 3 SUSCEPTIBLE 0.645995 3200.000000
3 19.796716610457892 20.27246545909437 5.300256097152719 1.5919285677067054 5.454609608777923 2.214084444444786 3 SUSCEPTIBLE 0.000000 3200.000000
6 19.79883147168449 20.355890862519097 1.4070880865950444 5.892054725275972 1.5062359741358966 6.439913008767021 3 SUSCEPTIBLE 0.874568 3200.000000
2 19.806009974957014 20.231805102520013 5.399078261487997 4.371060633084276 5.399078261487997 4.371060633084276 3 SUSCEPTIBLE 0.000000 3200.000000
4 19.808766652948847 20.290983318991977 3.3798755376781155 2.730606241349428 3.442971108478977 2.200218550751578 3 SUSCEPTIBLE 0.000000 3200.000000
1 19.913166577889406 20.650691265959384 5.404468566107574 6.646110415259159 5.404468566107574 6.646110415259159 3 SUSCEPTIBLE 0.000000 3200.000000
8 20.027615241459852 20.703486988613136 1.461869648778777 1.2800131786833757 1.4587135992433051 1.7129491441582374 3 SUSCEPTIBLE 0.255640 3200.000000
5 20.082856577224497 20.628906964120056 3.4133242131768595 6.069801265746161 3.4798029177433754 5.499585216076503 3 INFECTIOUS 0.000000 3200.000000
7 20.18317621843507 20.736862464927853 1.4514377706037624 3.859151542553861 1.4321001292637212 4.301559219833459 3 SUSCEPTIBLE 0.645995 3200.000000
2 20.231805102520013 20.657600230083013 5.399078261487997 4.371060633084276 5.399078261487997 4.371060633084276 3 SUSCEPTIBLE 0.000000 3200.000000
3 20.27246545909437 20.748214307730848 5.454609608777923 2.214084444444786 5.454609608777923 2.214084444444786 3 SUSCEPTIBLE 0.000000 3200.000000
4 20.290983318991977 20.773199985035106 3.442971108478977 2.200218550751578 3.413141300462816 1.6178082681468529 3 SUSCEPTIBLE 0.000000 3200.000000
6 20.355890862519097 20.912950253353703 1.5062359741358966 6.439913008767021 1.5062359741358966 6.439913008767021 3 SUSCEPTIBLE 0.941383 3200.000000
5 20.628906964120056 21.174957351015614 3.4798029177433754 5.499585216076503 3.3806504123857377 4.891787735996555 3 INFECTIOUS 0.000000 3200.000000
1 20.650691265959384 21.388215954029363 5.404468566107574 6.646110415259159 5.404468566107574 6.646110415259159 3 SUSCEPTIBLE 0.000000 3200.000000
2 20.657600230083013 21.083395357646012 5.399078261487997 4.371060633084276 5.399078261487997 4.371060633084276 3 SUSCEPTIBLE 0.000000 3200.000000
8 20.703486988613136 21.37935873576642 1.4587135992433051 1.7129491441582374 1.3341135247906213 2.3136642947534964 3 SUSCEPTIBLE 0.255640 3200.000000
7 20.736862464927853 21.290548711420637 1.4321001292637212 4.301559219833459 1.4321001292637212 4.301559219833459 3 SUSCEPTIBLE 0.645995 3200.000000
3 20.748214307730848 21.223963156367326 5.454609608777923 2.214084444444786 5.454609608777923 2.214084444444786 3 SUSCEPTIBLE 0.000000 3200.000000
4 20.773199985035106 21.255416651078235 3.413141300462816 1.6178082681468529 3.5624988855601947 1.3887136265696614 3 SUSCEPTIBLE 0.000000 3200.000000
6 20.912950253353703 21.47000964418831 1.5062359741358966 6.439913008767021 2.0740130933565544 6.636259844772551 3 SUSCEPTIBLE 1.074921 3200.000000
2 21.083395357646012 21.50919048520901 5.399078261487997 4.371060633084276 5.399078261487997 4.371060633084276 3 SUSCEPTIBLE 0.000000 3200.000000
5 21.174957351015614 21.721007737911172 3.3806504123857377 4.891787735996555 3.4065812109553533 4.142166805176355 3 INFECTIOUS 0.000000 3200.000000
9 21.19999999999999 21.82484777157282 1.351 1.2510000000000001 1.3658809738696176 1.5425297813464725 3 SUSCEPTIBLE 0.000000 3200.000000
3 21.223963156367326 21.699712005003803 5.454609608777923 2.214084444444786 5.454609608777923 2.214084444444786 3 SUSCEPTIBLE 0.000000 3200.000000
4 21.255416651078235 21.737633317121364 3.5624988855601947 1.3887136265696614 3.5624988855601947 1.3887136265696614 3 SUSCEPTIBLE 0.000000 3200.000000
7 21.290548711420637 21.84423495791342 1.4321001292637212 4.301559219833459 1.31034006642521 4.638049358017407 3 SUSCEPTIBLE 0.645995 3200.000000
8 21.37935873576642 22.055230482919704 1.3341135247906213 2.3136642947534964 1.3631621378373955 3.0603300841025067 3 SUSCEPTIBLE 0.255640 3200.000000
1 21.388215954029363 22.12574064209934 5.404468566107574 6.646110415259159 5.404468566107574 6.646110415259159 3 SUSCEPTIBLE 0.000000 3200.000000
6 21.47000964418831 22.027069035022915 2.0740130933565544 6.636259844772551 2.0740130933565544 6.636259844772551 3 SUSCEPTIBLE 1.141178 3200.000000
2 21.50919048520901 21.93498561277201 5.399078261487997 4.371060633084276 5.399078261487997 4.371060633084276 3 SUSCEPTIBLE 0.000000 3200.000000
3 21.699712005003803 22.17546085364028 5.454609608777923 2.214084444444786 5.454609608777923 2.214084444444786 3 SUSCEPTIBLE 0.000000 3200.000000
5 21.721007737911172 22.26705812480673 3.4065812109553533 4.142166805176355 3.331836678139632 3.553164063473889 3 INFECTIOUS 0.000000 3200.000000
4 21.737633317121364 22.219849983164494 3.5624988855601947 1.3887136265696614 3.5624988855601947 1.3887136265696614 3 SUSCEPTIBLE 0.000000 3200.000000
9 21.82484777157282 22.44969554314565 1.3658809738696176 1.5425297813464725 1.4594908101804354 1.4377437901514833 3 SUSCEPTIBLE 0.000000 3200.000000
7 21.84423495791342 22.397921204406206 1.31034006642521 4.638049358017407 1.3709749571575591 5.161877346853184 3 SUSCEPTIBLE 0.773266 3200.000000
2 21.93498561277201 22.36078074033501 5.399078261487997 4.371060633084276 5.399078261487997 4.371060633084276 3 SUSCEPTIBLE 0.000000 3200.000000
6 22.027069035022915 22.58412842585752 2.0740130933565544 6.636259844772551 2.9069422999254044 6.680563662865282 3 SUSCEPTIBLE 1.141178 3200.000000
8 22.055230482919704 22.731102230072988 1.3631621378373955 3.0603300841025067 1.3737507793521786 3.4337953253190108 3 SUSCEPTIBLE 0.500310 3200.000000
1 22.12574064209934 22.86326533016932 5.404468566107574 6.646110415259159 5.404468566107574 6.646110415259159 3 SUSCEPTIBLE 0.000000 3200.000000
3 22.17546085364028 22.65120970227676 5.454609608777923 2.214084444444786 5.454609608777923 2.214084444444786 3 SUSCEPTIBLE 0.000000 3200.000000
4 22.219849983164494 22.702066649207623 3.5624988855601947 1.3887136265696614 3.5624988855601947 1.3887136265696614 3 SUSCEPTIBLE 0.000000 3200.000000
5 22.26705812480673 22.81310851170229 3.331836678139632 3.553164063473889 3.4324418808208206 3.5364761135372946 3 INFECTIOUS 0.000000 3200.000000
2 22.36078074033501 22.78657586789801 5.399078261487997 4.371060633084276 5.399078261487997 4.371060633084276 3 SUSCEPTIBLE 0.000000 3200.000000
7 22.397921204406206 22.95160745089899 1.3709749571575591 5.161877346853184 1.3508688959599908 5.74913426387317 3 SUSCEPTIBLE 0.899295 3200.000000
9 22.44969554314565 23.074543314718483 1.4594908101804354 1.4377437901514833 1.4594908101804354 1.4377437901514833 3 SUSCEPTIBLE 0.000000 3200.000000
6 22.58412842585752 23.141187816692128 2.9069422999254044 6.680563662865282 3.3581683509888647 5.979044637966681 3 SUSCEPTIBLE 1.141178 3200.000000
3 22.65120970227676 23.126958550913237 5.454609608777923 2.214084444444786 5.454609608777923 2.214084444444786 3 SUSCEPTIBLE 0.000000 3200.000000
4 22.702066649207623 23.184283315250752 3.5624988855601947 1.3887136265696614 3.5624988855601947 1.3887136265696614 3 SUSCEPTIBLE 0.000000 3200.000000
8 22.731102230072988 23.406973977226272 1.3737507793521786 3.4337953253190108 1.3407772839808358 3.7178406448144505 3 SUSCEPTIBLE 0.560588 3200.000000
2 22.78657586789801 23.212370995461008 5.399078261487997 4.371060633084276 5.399078261487997 4.371060633084276 3 SUSCEPTIBLE 0.000000 3200.000000
5 22.81310851170229 23.359158898597848 3.4324418808208206 3.5364761135372946 3.4324418808208206 3.5364761135372946 3 INFECTIOUS 0.000000 3200.000000
1 22.86326533016932 23.600790018239298 5.404468566107574 6.646110415259159 5.404468566107574 6.646110415259159 3 SUSCEPTIBLE 0.000000 3200.000000
7 22.95160745089899 23.505293697391775 1.3508688959599908 5.74913426387317 1.3508688959599908 6.464818903913713 3 SUSCEPTIBLE 1.027068 3200.000000
9 23.074543314718483 23.699391086291314 1.4594908101804354 1.4377437901514833 1.3797460990789054 1.7124518002283442 3 SUSCEPTIBLE 0.000000 3200.000000
3 23.126958550913237 23.602707399549715 5.454609608777923 2.214084444444786 5.454609608777923 2.214084444444786 3 SUSCEPTIBLE 0.000000 3200.000000
6 23.141187816692128 23.698247207526734 3.3581683509888647 5.979044637966681 3.4583802740229785 5.574210050332353 3 SUSCEPTIBLE 1.141178 3200.000000
4 23.184283315250752 23.66649998129388 3.5624988855601947 1.3887136265696614 3.5624988855601947 1.3887136265696614 3 SUSCEPTIBLE 0.000000 3200.000000
2 23.212370995461008 23.638166123024007 5.399078261487997 4.371060633084276 5.399078261487997 4.371060633084276 3 SUSCEPTIBLE 0.000000 3200.000000
5 23.359158898597848 23.905209285493406 3.4324418808208206 3.5364761135372946 3.3741727753025246 3.255413572974653 3 INFECTIOUS 0.000000 3200.000000
8 23.406973977226272 24.082845724379556 1.3407772839808358 3.7178406448144505 1.3585022818692876 4.268124407998888 3 SUSCEPTIBLE 0.680588 3200.000000
7 23.505293697391775 24.05897994388456 1.3508688959599908 6.464818903913713 1.6861155351359924 6.545565930963625 3 SUSCEPTIBLE 1.089876 3200.000000
1 23.600790018239298 24.338314706309276 5.404468566107574 6.646110415259159 5.404468566107574 6.646110415259159 3 SUSCEPTIBLE 0.000000 3200.000000
3 23.602707399549715 24.078456248186193 5.454609608777923 2.214084444444786 5.454609608777923 2.214084444444786 3 SUSCEPTIBLE 0.000000 3200.000000
2 23.638166123024007 24.063961250587006 5.399078261487997 4.371060633084276 5.399078261487997 4.371060633084276 3 SUSCEPTIBLE 0.000000 3200.000000
4 23.66649998129388 24.14871664733701 3.5624988855601947 1.3887136265696614 3.5624988855601947 1.3887136265696614 3 SUSCEPTIBLE 0.000000 3200.000000
6 23.698247207526734 24.25530659836134 3.4583802740229785 5.574210050332353 3.340765530831087 5.17408476364435 3 SUSCEPTIBLE 1.209282 3200.000000
9 23.699391086291314 24.324238857864145 1.3797460990789054 1.7124518002283442 1.4750955789172904 2.093849719581884 3 SUSCEPTIBLE 0.121408 3200.000000
5 23.905209285493406 24.451259672388964 3.3741727753025246 3.255413572974653 3.3741727753025246 3.255413572974653 3 INFECTIOUS 0.000000 3200.000000
7 24.05897994388456 24.612666190377343 1.6861155351359924 6.545565930963625 1.863041035135057 6.667116903293088 3 SUSCEPTIBLE 1.089876 3200.000000
2 24.063961250587006 24.489756378150005 5.399078261487997 4.371060633084276 5.399078261487997 4.371060633084276 3 SUSCEPTIBLE 0.000000 3200.000000
3 24.078456248186193 24.55420509682267 5.454609608777923 2.214084444444786 5.454609608777923 2.214084444444786 3 SUSCEPTIBLE 0.000000 3200.000000
8 24.082845724379556 24.75871747153284 1.3585022818692876 4.268124407998888 1.3492216397744843 4.641624442012727 3 SUSCEPTIBLE 0.680588 3200.000000
4 24.14871664733701 24.63093331338014 3.5624988855601947 1.3887136265696614 3.5624988855601947 1.3887136265696614 3 SUSCEPTIBLE 0.000000 3200.000000
6 24.25530659836134 24.812365989195946 3.340765530831087 5.17408476364435 3.4662988017452245 5.437415340481899 3 SUSCEPTIBLE 1.277021 3200.000000
9 24.324238857864145 24.949086629436977 1.4750955789172904 2.093849719581884 1.4750955789172906 2.8566455582889634 3 SUSCEPTIBLE 0.181748 3200.000000
1 24.338314706309276 25.075839394379255 5.404468566107574 6.646110415259159 5.404468566107574 6.646110415259159 3 SUSCEPTIBLE 0.000000 3200.000000
10 24.399999999999977 24.93074461971483 1.351 1.2510000000000001 1.3831592871734943 1.6370704381846095 3 SUSCEPTIBLE 0.000000 3200.000000
5 24.451259672388964 24.997310059284523 3.3741727753025246 3.255413572974653 3.3741727753025246 3.255413572974653 3 INFECTIOUS 0.000000 3200.000000
2 24.489756378150005 24.915551505713005 5.399078261487997 4.371060633084276 5.399078261487997 4.371060633084276 3 SUSCEPTIBLE 0.000000 3200.000000
3 24.55420509682267 25.029953945459148 5.454609608777923 2.214084444444786 5.454609608777923 2.214084444444786 3 SUSCEPTIBLE 0.000000 3200.000000
7 24.612666190377343 25.166352436870127 1.863041035135057 6.667116903293088 1.863041035135057 6.667116903293088 3 SUSCEPTIBLE 1.089876 3200.000000
4 24.63093331338014 25.11314997942327 3.5624988855601947 1.3887136265696614 3.5624988855601947 1.3887136265696614 3 SUSCEPTIBLE 0.000000 3200.000000
8 24.75871747153284 25.434589218686124 1.3492216397744843 4.641624442012727 1.3621315658532764 5.015016648057083 3 SUSCEPTIBLE 0.680588 3200.000000
6 24.812365989195946 25.369425380030552 3.4662988017452245 5.437415340481899 3.4662988017452245 5.437415340481899 3 SUSCEPTIBLE 1.411713 3200.000000
2 24.915551505713005 25.341346633276004 5.399078261487997 4.371060633084276 5.399078261487997 4.371060633084276 3 SUSCEPTIBLE 0.000000 3200.000000
10 24.93074461971483 25.46148923942968 1.3831592871734943 1.6370704381846095 1.381483897286334 1.3465196125938355 3 SUSCEPTIBLE 0.000000 3200.000000
9 24.949086629436977 25.573934401009808 1.4750955789172906 2.8566455582889634 1.4336824374286232 3.417155538744003 3 SUSCEPTIBLE 0.417235 3200.000000
5 24.997310059284523 25.54336044618008 3.3741727753025246 3.255413572974653 3.3741727753025246 3.255413572974653 3 INFECTIOUS 0.000000 3200.000000
3 25.029953945459148 25.505702794095626 5.454609608777923 2.214084444444786 5.454609608777923 2.214084444444786 3 SUSCEPTIBLE 0.000000 3200.000000
1 25.075839394379255 25.813364082449233 5.404468566107574 6.646110415259159 5.404468566107574 6.646110415259159 3 SUSCEPTIBLE 0.000000 3200.000000
4 25.11314997942327 25.5953666454664 3.5624988855601947 1.3887136265696614 3.5624988855601947 1.3887136265696614 3 SUSCEPTIBLE 0.000000 3200.000000
7 25.166352436870127 25.72003868336291 1.863041035135057 6.667116903293088 1.863041035135057 6.667116903293088 3 SUSCEPTIBLE 1.089876 3200.000000
2 25.341346633276004 25.767141760839003 5.399078261487997 4.371060633084276 5.399078261487997 4.371060633084276 3 SUSCEPTIBLE 0.000000 3200.000000
6 25.369425380030552 25.92648477086516 3.4662988017452245 5.437415340481899 3.4662988017452245 5.437415340481899 3 SUSCEPTIBLE 1.478897 3200.000000
8 25.434589218686124 26.11046096583941 1.3621315658532764 5.015016648057083 1.3621315658532764 5.015016648057083 3 SUSCEPTIBLE 0.680588 3200.000000
10 25.46148923942968 25.992233859144534 1.381483897286334 1.3465196125938355 1.381483897286334 1.3465196125938355 3 SUSCEPTIBLE 0.000000 3200.000000
3 25.505702794095626 25.981451642732104 5.454609608777923 2.214084444444786 5.454609608777923 2.214084444444786 3 SUSCEPTIBLE 0.000000 3200.000000
5 25.54336044618008 26.08941083307564 3.3741727753025246 3.255413572974653 3.3741727753025246 3.255413572974653 3 INFECTIOUS 0.000000 3200.000000
9 25.573934401009808 26.19878217258264 1.4336824374286232 3.417155538744003 1.3250527344429965 3.2857688865639316 3 SUSCEPTIBLE 0.417235 3200.000000
4 25.5953666454664 26.077583311509528 3.5624988855601947 1.3887136265696614 3.5624988855601947 1.3887136265696614 3 SUSCEPTIBLE 0.000000 3200.000000
7 25.72003868336291 26.273724929855696 1.863041035135057 6.667116903293088 1.863041035135057 6.667116903293088 3 SUSCEPTIBLE 1.151229 3200.000000
2 25.767141760839003 26.192936888402002 5.399078261487997 4.371060633084276 5.399078261487997 4.371060633084276 3 SUSCEPTIBLE 0.000000 3200.000000
1 25.813364082449233 26.55088877051921 5.404468566107574 6.646110415259159 5.404468566107574 6.646110415259159 3 SUSCEPTIBLE 0.000000 3200.000000
6 25.92648477086516 26.483544161699765 3.4662988017452245 5.437415340481899 3.4662988017452245 5.437415340481899 3 SUSCEPTIBLE 1.478897 3200.000000
3 25.981451642732104 26.45720049136858 5.454609608777923 2.214084444444786 5.454609608777923 2.214084444444786 3 SUSCEPTIBLE 0.000000 3200.000000
10 25.992233859144534 26.522978478859386 1.381483897286334 1.3465196125938355 1.381483897286334 1.3465196125938355 3 SUSCEPTIBLE 0.000000 3200.000000
4 26.077583311509528 26.559799977552657 3.5624988855601947 1.3887136265696614 3.5624988855601947 1.3887136265696614 3 SUSCEPTIBLE 0.000000 3200.000000
5 26.08941083307564 26.635461219971198 3.3741727753025246 3.255413572974653 3.3741727753025246 3.255413572974653 3 INFECTIOUS 0.000000 3200.000000
8 26.11046096583941 26.786332712992692 1.3621315658532764 5.015016648057083 1.3621315658532764 5.015016648057083 3 SUSCEPTIBLE 0.917695 3200.000000
2 26.192936888402002 26.618732015965 5.399078261487997 4.371060633084276 5.399078261487997 4.371060633084276 3 SUSCEPTIBLE 0.000000 3200.000000
9 26.19878217258264 26.82362994415547 1.3250527344429965 3.2857688865639316 1.3250527344429965 3.2857688865639316 3 SUSCEPTIBLE 0.417235 3200.000000
7 26.273724929855696 26.82741117634848 1.863041035135057 6.667116903293088 1.863041035135057 6.667116903293088 3 SUSCEPTIBLE 1.212554 3200.000000
3 26.45720049136858 26.93294934000506 5.454609608777923 2.214084444444786 5.454609608777923 2.214084444444786 3 SUSCEPTIBLE 0.000000 3200.000000
6 26.483544161699765 27.04060355253437 3.4662988017452245 5.437415340481899 3.4662988017452245 5.437415340481899 3 SUSCEPTIBLE 1.478897 3200.000000
10 26.522978478859386 27.05372309857424 1.381483897286334 1.3465196125938355 1.381483897286334 1.3465196125938355 3 SUSCEPTIBLE 0.058609 3200.000000
1 26.55088877051921 27.28841345858919 5.404468566107574 6.646110415259159 5.404468566107574 6.646110415259159 3 SUSCEPTIBLE 0.000000 3200.000000
4 26.559799977552657 27.042016643595787 3.5624988855601947 1.3887136265696614 3.6680836832852934 1.3537517527421354 3 SUSCEPTIBLE 0.000000 3200.000000
2 26.618732015965 27.044527143528 5.399078261487997 4.371060633084276 5.399078261487997 4.371060633084276 3 SUSCEPTIBLE 0.000000 3200.000000
5 26.635461219971198 27.181511606866756 3.3741727753025246 3.255413572974653 3.3741727753025246 3.255413572974653 3 INFECTIOUS 0.000000 3200.000000
8 26.786332712992692 27.462204460145976 1.3621315658532764 5.015016648057083 1.3621315658532764 5.015016648057083 3 SUSCEPTIBLE 1.036119 3200.000000
9 26.82362994415547 27.448477715728302 1.3250527344429965 3.2857688865639316 1.3250527344429965 3.2857688865639316 3 SUSCEPTIBLE 0.417235 3200.000000
7 26.82741117634848 27.381097422841265 1.863041035135057 6.667116903293088 1.863041035135057 6.667116903293088 3 SUSCEPTIBLE 1.335119 3200.000000
3 26.93294934000506 27.408698188641537 5.454609608777923 2.214084444444786 5.454609608777923 2.214084444444786 3 SUSCEPTIBLE 0.000000 3200.000000
6 27.04060355253437 27.597662943368977 3.4662988017452245 5.437415340481899 3.4662988017452245 5.437415340481899 3 SUSCEPTIBLE 1.478897 3200.000000
4 27.042016643595787 27.524233309638916 3.6680836832852934 1.3537517527421354 3.6680836832852934 1.3537517527421354 3 SUSCEPTIBLE 0.000000 3200.000000
2 27.044527143528 27.470322271091 5.399078261487997 4.371060633084276 5.399078261487997 4.371060633084276 3 SUSCEPTIBLE 0.000000 3200.000000
10 27.05372309857424 27.58446771828909 1.381483897286334 1.3465196125938355 1.381483897286334 1.3465196125938355 3 SUSCEPTIBLE 0.117192 3200.000000
5 27.181511606866756 27.727561993762315 3.3741727753025246 3.255413572974653 3.3741727753025246 3.255413572974653 3 INFECTIOUS 0.000000 3200.000000
1 27.28841345858919 28.02593814665917 5.404468566107574 6.646110415259159 5.404468566107574 6.646110415259159 3 SUSCEPTIBLE 0.000000 3200.000000
7 27.381097422841265 27.93478366933405 1.863041035135057 6.667116903293088 2.1828683067321 6.67388059060745 3 SUSCEPTIBLE 1.396358 3200.000000
3 27.408698188641537 27.884447037278015 5.454609608777923 2.214084444444786 5.454609608777923 2.214084444444786 3 SUSCEPTIBLE 0.000000 3200.000000
9 27.448477715728302 28.073325487301133 1.3250527344429965 3.2857688865639316 1.4301213606320549 3.281948737682296 3 SUSCEPTIBLE 0.532865 3200.000000
8 27.462204460145976 28.13807620729926 1.3621315658532764 5.015016648057083 1.3621315658532764 5.015016648057083 3 SUSCEPTIBLE 1.272803 3200.000000
2 27.470322271091 27.896117398654 5.399078261487997 4.371060633084276 5.399078261487997 4.371060633084276 3 SUSCEPTIBLE 0.000000 3200.000000
4 27.524233309638916 28.006449975682045 3.6680836832852934 1.3537517527421354 3.6680836832852934 1.3537517527421354 3 SUSCEPTIBLE 0.000000 3200.000000
10 27.58446771828909 28.115212338003943 1.381483897286334 1.3465196125938355 1.381483897286334 1.3465196125938355 3 SUSCEPTIBLE 0.175747 3200.000000
6 27.597662943368977 28.154722334203584 3.4662988017452245 5.437415340481899 3.362035471403473 5.020362019114892 3 SUSCEPTIBLE 1.478897 3200.000000
5 27.727561993762315 28.273612380657873 3.3741727753025246 3.255413572974653 3.3741727753025246 3.255413572974653 3 INFECTIOUS 0.000000 3200.000000
3 27.884447037278015 28.360195885914493 5.454609608777923 2.214084444444786 5.454609608777923 2.214084444444786 3 SUSCEPTIBLE 0.000000 3200.000000
2 27.896117398654 28.321912526216998 5.399078261487997 4.371060633084276 5.399078261487997 4.371060633084276 3 SUSCEPTIBLE 0.000000 3200.000000
7 27.93478366933405 28.488469915826833 2.1828683067321 6.67388059060745 2.770296604510885 6.659635056099428 3 SUSCEPTIBLE 1.396358 3200.000000
4 28.006449975682045 28.488666641725175 3.6680836832852934 1.3537517527421354 3.6680836832852934 1.3537517527421354 3 SUSCEPTIBLE 0.000000 3200.000000
1 28.02593814665917 28.763462834729147 5.404468566107574 6.646110415259159 5.404468566107574 6.646110415259159 3 SUSCEPTIBLE 0.000000 3200.000000
9 28.073325487301133 28.698173258873965 1.4301213606320549 3.281948737682296 1.4301213606320549 3.281948737682296 3 SUSCEPTIBLE 0.763610 3200.000000
10 28.115212338003943 28.645956957718795 1.381483897286334 1.3465196125938355 1.381483897286334 1.3465196125938355 3 SUSCEPTIBLE 0.292595 3200.000000
8 28.13807620729926 28.813947954452544 1.3621315658532764 5.015016648057083 1.3468950806163997 5.30056321946339 3 SUSCEPTIBLE 1.272803 3200.000000
6 28.154722334203584 28.71178172503819 3.362035471403473 5.020362019114892 3.4564611476189873 4.939879198461366 3 SUSCEPTIBLE 1.611859 3200.000000
5 28.273612380657873 28.81966276755343 3.3741727753025246 3.255413572974653 3.4624195786216 3.1871451076743367 3 INFECTIOUS 0.000000 3200.000000
2 28.321912526216998 28.747707653779997 5.399078261487997 4.371060633084276 5.399078261487997 4.371060633084276 3 SUSCEPTIBLE 0.000000 3200.000000
3 28.360195885914493 28.83594473455097 5.454609608777923 2.214084444444786 5.454609608777923 2.214084444444786 3 SUSCEPTIBLE 0.000000 3200.000000
7 28.488469915826833 29.042156162319618 2.770296604510885 6.659635056099428 2.770296604510885 6.659635056099428 3 SUSCEPTIBLE 1.396358 3200.000000
4 28.488666641725175 28.970883307768304 3.6680836832852934 1.3537517527421354 3.6680836832852934 1.3537517527421354 3 SUSCEPTIBLE 0.000000 3200.000000
10 28.645956957718795 29.176701577433647 1.381483897286334 1.3465196125938355 1.381483897286334 1.3465196125938355 3 SUSCEPTIBLE 0.292595 3200.000000
9 28.698173258873965 29.323021030446796 1.4301213606320549 3.281948737682296 1.3320990249624893 3.352232312733236 3 SUSCEPTIBLE 0.878699 3200.000000
6 28.71178172503819 29.268841115872796 3.4564611476189873 4.939879198461366 3.4564611476189873 4.939879198461366 3 SUSCEPTIBLE 1.678032 3200.000000
2 28.747707653779997 29.173502781342997 5.399078261487997 4.371060633084276 5.399078261487997 4.371060633084276 3 SUSCEPTIBLE 0.000000 3200.000000
1 28.763462834729147 29.500987522799125 5.404468566107574 6.646110415259159 5.404468566107574 6.646110415259159 3 SUSCEPTIBLE 0.000000 3200.000000
8 28.813947954452544 29.48981970160583 1.3468950806163997 5.30056321946339 1.3468950806163997 5.30056321946339 3 SUSCEPTIBLE 1.272803 3200.000000
5 28.81966276755343 29.36571315444899 3.4624195786216 3.1871451076743367 3.4624195786216 3.1871451076743367 3 INFECTIOUS 0.000000 3200.000000
3 28.83594473455097 29.31169358318745 5.454609608777923 2.214084444444786 5.454609608777923 2.214084444444786 3 SUSCEPTIBLE 0.000000 3200.000000
4 28.970883307768304 29.453099973811433 3.6680836832852934 1.3537517527421354 3.6680836832852934 1.3537517527421354 3 SUSCEPTIBLE 0.000000 3200.000000
7 29.042156162319618 29.595842408812402 2.770296604510885 6.659635056099428 2.770296604510885 6.659635056099428 3 SUSCEPTIBLE 1.396358 3200.000000
2 29.173502781342997 29.599297908905996 5.399078261487997 4.371060633084276 5.399078261487997 4.371060633084276 3 SUSCEPTIBLE 0.000000 3200.000000
10 29.176701577433647 29.7074461971485 1.381483897286334 1.3465196125938355 1.381483897286334 1.3465196125938355 3 SUSCEPTIBLE 0.292595 3200.000000
6 29.268841115872796 29.825900506707402 3.4564611476189873 4.939879198461366 3.4564611476189873 4.939879198461366 3 SUSCEPTIBLE 1.810285 3200.000000
3 29.31169358318745 29.787442431823926 5.454609608777923 2.214084444444786 5.454609608777923 2.214084444444786 3 SUSCEPTIBLE 0.000000 3200.000000
9 29.323021030446796 29.947868802019627 1.3320990249624893 3.352232312733236 1.3320990249624893 3.352232312733236 3 SUSCEPTIBLE 0.993456 3200.000000
5 29.36571315444899 29.91176354134455 3.4624195786216 3.1871451076743367 3.4624195786216 3.1871451076743367 3 INFECTIOUS 0.000000 3200.000000
4 29.453099973811433 29.935316639854562 3.6680836832852934 1.3537517527421354 3.6680836832852934 1.3537517527421354 3 SUSCEPTIBLE 0.000000 3200.000000
8 29.48981970160583 30.165691448759112 1.3468950806163997 5.30056321946339 1.3392104068331 5.58641272657004 3 SUSCEPTIBLE 1.272803 3200.000000
1 29.500987522799125 30.238512210869104 5.404468566107574 6.646110415259159 5.404468566107574 6.646110415259159 3 SUSCEPTIBLE 0.000000 3200.000000
7 29.595842408812402 30.149528655305186 2.770296604510885 6.659635056099428 3.1240630890746917 6.60577969056491 3 SUSCEPTIBLE 1.396358 3200.000000
2 29.599297908905996 30.025093036468995 5.399078261487997 4.371060633084276 5.461768038951313 4.6995822078662 3 SUSCEPTIBLE 0.000000 3200.000000
10 29.7074461971485 30.23819081686335 1.381483897286334 1.3465196125938355 1.381483897286334 1.3465196125938355 3 SUSCEPTIBLE 0.292595 3200.000000
3 29.787442431823926 30.263191280460404 5.454609608777923 2.214084444444786 5.343466689367304 2.5036159357105148 3 SUSCEPTIBLE 0.000000 3200.000000
6 29.825900506707402 30.38295989754201 3.4564611476189873 4.939879198461366 3.4564611476189873 4.939879198461366 3 SUSCEPTIBLE 1.810285 3200.000000
5 29.91176354134455 30.457813928240107 3.4624195786216 3.1871451076743367 3.4624195786216 3.1871451076743367 3 INFECTIOUS 0.000000 3200.000000
4 29.935316639854562 30.41753330589769 3.6680836832852934 1.3537517527421354 3.6680836832852934 1.3537517527421354 3 SUSCEPTIBLE 0.000000 3200.000000
9 29.947868802019627 30.57271657359246 1.3320990249624893 3.352232312733236 1.424912133741428 3.7221648737845694 3 SUSCEPTIBLE 0.993456 3200.000000
2 30.025093036468995 30.450888164031994 5.461768038951313 4.6995822078662 5.461768038951313 4.6995822078662 3 SUSCEPTIBLE 0.000000 3200.000000
7 30.149528655305186 30.70321490179797 3.1240630890746917 6.60577969056491 3.1240630890746917 6.60577969056491 3 SUSCEPTIBLE 1.514638 3200.000000
8 30.165691448759112 30.841563195912396 1.3392104068331 5.58641272657004 1.350686879738268 5.93353369102119 3 SUSCEPTIBLE 1.391083 3200.000000
10 30.23819081686335 30.768935436578204 1.381483897286334 1.3465196125938355 1.4630503513531348 1.7879774632397183 3 SUSCEPTIBLE 0.292595 3200.000000
1 30.238512210869104 30.976036898939082 5.404468566107574 6.646110415259159 5.404468566107574 6.646110415259159 3 SUSCEPTIBLE 0.000000 3200.000000
3 30.263191280460404 30.738940129096882 5.343466689367304 2.5036159357105148 5.454359771401968 2.83233072016028 3 SUSCEPTIBLE 0.000000 3200.000000
6 30.38295989754201 30.940019288376615 3.4564611476189873 4.939879198461366 3.4564611476189873 4.939879198461366 3 SUSCEPTIBLE 1.810285 3200.000000
4 30.41753330589769 30.89974997194082 3.6680836832852934 1.3537517527421354 4.0628524623325015 1.3814702329527968 3 SUSCEPTIBLE 0.000000 3200.000000
2 30.450888164031994 30.876683291594993 5.461768038951313 4.6995822078662 5.461768038951313 4.6995822078662 3 SUSCEPTIBLE 0.000000 3200.000000
5 30.457813928240107 31.003864315135665 3.4624195786216 3.1871451076743367 3.4624195786216 3.1871451076743367 3 INFECTIOUS 0.000000 3200.000000
9 30.57271657359246 31.19756434516529 1.424912133741428 3.7221648737845694 1.3295626539030432 4.103562793138109 3 SUSCEPTIBLE 0.993456 3200.000000
7 30.70321490179797 31.256901148290755 3.1240630890746917 6.60577969056491 3.1240630890746917 6.60577969056491 3 SUSCEPTIBLE 1.573357 3200.000000
3 30.738940129096882 31.21468897773336 5.454359771401968 2.83233072016028 5.454359771401968 2.83233072016028 3 SUSCEPTIBLE 0.000000 3200.000000
10 30.768935436578204 31.299680056293056 1.4630503513531348 1.7879774632397183 1.3557401679378316 2.0643866697876376 3 SUSCEPTIBLE 0.350377 3200.000000
8 30.841563195912396 31.51743494306568 1.350686879738268 5.93353369102119 1.2555609578622868 6.674684608103107 3 SUSCEPTIBLE 1.508310 3200.000000
2 30.876683291594993 31.302478419157993 5.461768038951313 4.6995822078662 5.438266790166109 4.807954252762493 3 SUSCEPTIBLE 0.000000 3200.000000
4 30.89974997194082 31.38196663798395 4.0628524623325015 1.3814702329527968 4.458544924306373 1.3752913501517112 3 SUSCEPTIBLE 0.000000 3200.000000
6 30.940019288376615 31.49707867921122 3.4564611476189873 4.939879198461366 3.4564611476189873 4.939879198461366 3 SUSCEPTIBLE 1.810285 3200.000000
1 30.976036898939082 31.71356158700906 5.404468566107574 6.646110415259159 5.404468566107574 6.646110415259159 3 SUSCEPTIBLE 0.000000 3200.000000
5 31.003864315135665 31.549914702031224 3.4624195786216 3.1871451076743367 3.3738027796706516 2.9909506935101193 3 INFECTIOUS 0.000000 3200.000000
9 31.19756434516529 31.82241211673812 1.3295626539030432 4.103562793138109 1.4517665393220855 4.464852958068874 3 SUSCEPTIBLE 0.993456 3200.000000
3 31.21468897773336 31.690437826369838 5.454359771401968 2.83233072016028 5.454359771401968 2.83233072016028 3 SUSCEPTIBLE 0.000000 3200.000000
7 31.256901148290755 31.81058739478354 3.1240630890746917 6.60577969056491 3.1240630890746917 6.60577969056491 3 SUSCEPTIBLE 1.689738 3200.000000
10 31.299680056293056 31.830424676007908 1.3557401679378316 2.0643866697876376 1.3320296614956768 2.3599460323754817 3 SUSCEPTIBLE 0.465274 3200.000000
2 31.302478419157993 31.72827354672099 5.438266790166109 4.807954252762493 5.438266790166109 4.807954252762493 3 SUSCEPTIBLE 0.000000 3200.000000
4 31.38196663798395 31.86418330402708 4.458544924306373 1.3752913501517112 4.458544924306373 1.3752913501517112 3 SUSCEPTIBLE 0.000000 3200.000000
6 31.49707867921122 32.05413807004582 3.4564611476189873 4.939879198461366 3.4564611476189873 4.939879198461366 3 SUSCEPTIBLE 1.810285 3200.000000
8 31.51743494306568 32.19330669021896 1.2555609578622868 6.674684608103107 1.2555609578622868 6.674684608103107 3 SUSCEPTIBLE 1.566182 3200.000000
5 31.549914702031224 32.09596508892678 3.3738027796706516 2.9909506935101193 3.3738027796706516 2.9909506935101193 3 INFECTIOUS 0.000000 3200.000000
3 31.690437826369838 32.166186675006315 5.454359771401968 2.83233072016028 5.454359771401968 2.83233072016028 3 SUSCEPTIBLE 0.000000 3200.000000
1 31.71356158700906 32.451086275079035 5.404468566107574 6.646110415259159 5.404468566107574 6.646110415259159 3 SUSCEPTIBLE 0.000000 3200.000000
2 31.72827354672099 32.15406867428399 5.438266790166109 4.807954252762493 5.438266790166109 4.807954252762493 3 SUSCEPTIBLE 0.000000 3200.000000
7 31.81058739478354 32.36427364127633 3.1240630890746917 6.60577969056491 3.1240630890746917 6.60577969056491 3 SUSCEPTIBLE 1.689738 3200.000000
9 31.82241211673812 32.44725988831095 1.4517665393220855 4.464852958068874 1.4517665393220855 4.464852958068874 3 SUSCEPTIBLE 1.219457 3200.000000
10 31.830424676007908 32.36116929572276 1.3320296614956768 2.3599460323754817 1.3320296614956768 2.3599460323754817 3 SUSCEPTIBLE 0.577434 3200.000000
4 31.86418330402708 32.34639997007021 4.458544924306373 1.3752913501517112 4.458544924306373 1.3752913501517112 3 SUSCEPTIBLE 0.000000 3200.000000
6 32.05413807004582 32.611197460880426 3.4564611476189873 4.939879198461366 3.4564611476189873 4.939879198461366 3 SUSCEPTIBLE 1.942112 3200.000000
5 32.09596508892678 32.64201547582234 3.3738027796706516 2.9909506935101193 3.3738027796706516 2.9909506935101193 3 INFECTIOUS 0.000000 3200.000000
2 32.15406867428399 32.57986380184699 5.438266790166109 4.807954252762493 5.438266790166109 4.807954252762493 3 SUSCEPTIBLE 0.000000 3200.000000
3 32.166186675006315 32.64193552364279 5.454359771401968 2.83233072016028 5.454359771401968 2.83233072016028 3 SUSCEPTIBLE 0.000000 3200.000000
8 32.19330669021896 32.86917843737224 1.2555609578622868 6.674684608103107 1.2555609578622868 6.674684608103107 3 SUSCEPTIBLE 1.566182 3200.000000
4 32.34639997007021 32.82861663611334 4.458544924306373 1.3752913501517112 4.458544924306373 1.3752913501517112 3 SUSCEPTIBLE 0.000000 3200.000000
10 32.36116929572276 32.89191391543761 1.3320296614956768 2.3599460323754817 1.3320296614956768 2.3599460323754817 3 SUSCEPTIBLE 0.689542 3200.000000
7 32.36427364127633 32.917959887769115 3.1240630890746917 6.60577969056491 3.3913281454876225 6.581322626264764 3 SUSCEPTIBLE 1.689738 3200.000000
9 32.44725988831095 33.072107659883784 1.4517665393220855 4.464852958068874 1.3480659291619015 4.466261933188604 3 SUSCEPTIBLE 1.444650 3200.000000
1 32.451086275079035 33.18861096314901 5.404468566107574 6.646110415259159 5.404468566107574 6.646110415259159 3 SUSCEPTIBLE 0.000000 3200.000000
2 32.57986380184699 33.00565892940999 5.438266790166109 4.807954252762493 5.438266790166109 4.807954252762493 3 SUSCEPTIBLE 0.000000 3200.000000
6 32.611197460880426 33.16825685171503 3.4564611476189873 4.939879198461366 3.3910050742505704 4.527994535816057 3 SUSCEPTIBLE 2.007980 3200.000000
3 32.64193552364279 33.11768437227927 5.454359771401968 2.83233072016028 5.454359771401968 2.83233072016028 3 SUSCEPTIBLE 0.000000 3200.000000
5 32.64201547582234 33.1880658627179 3.3738027796706516 2.9909506935101193 3.361612770849983 2.616114208833798 3 INFECTIOUS 0.000000 3200.000000
4 32.82861663611334 33.31083330215647 4.458544924306373 1.3752913501517112 4.836222606495333 1.3224628067930086 3 SUSCEPTIBLE 0.000000 3200.000000
8 32.86917843737224 33.54505018452552 1.2555609578622868 6.674684608103107 1.2555609578622868 6.674684608103107 3 SUSCEPTIBLE 1.566182 3200.000000
10 32.89191391543761 33.422658535152465 1.3320296614956768 2.3599460323754817 1.3320296614956768 2.3599460323754817 3 SUSCEPTIBLE 0.689542 3200.000000
7 32.917959887769115 33.4716461342619 3.3913281454876225 6.581322626264764 3.3913281454876225 6.581322626264764 3 SUSCEPTIBLE 1.689738 3200.000000
2 33.00565892940999 33.43145405697299 5.438266790166109 4.807954252762493 5.438266790166109 4.807954252762493 3 SUSCEPTIBLE 0.000000 3200.000000
9 33.072107659883784 33.696955431456615 1.3480659291619015 4.466261933188604 1.3480659291619015 4.466261933188604 3 SUSCEPTIBLE 1.557057 3200.000000
3 33.11768437227927 33.59343322091575 5.454359771401968 2.83233072016028 5.346088422194692 2.9814503279764306 3 SUSCEPTIBLE 0.000000 3200.000000
6 33.16825685171503 33.72531624254963 3.3910050742505704 4.527994535816057 3.3910050742505704 4.527994535816057 3 SUSCEPTIBLE 2.211384 3200.000000
5 33.1880658627179 33.73411624961346 3.361612770849983 2.616114208833798 3.361612770849983 2.616114208833798 3 INFECTIOUS 0.000000 3200.000000
1 33.18861096314901 33.926135651218985 5.404468566107574 6.646110415259159 5.404468566107574 6.646110415259159 3 SUSCEPTIBLE 0.000000 3200.000000
4 33.31083330215647 33.7930499681996 4.836222606495333 1.3224628067930086 5.325066443098711 1.3519002098315172 3 SUSCEPTIBLE 0.000000 3200.000000
10 33.422658535152465 33.95340315486732 1.3320296614956768 2.3599460323754817 1.3320296614956768 2.3599460323754817 3 SUSCEPTIBLE 0.689542 3200.000000
2 33.43145405697299 33.85724918453599 5.438266790166109 4.807954252762493 5.438266790166109 4.807954252762493 3 SUSCEPTIBLE 0.000000 3200.000000
7 33.4716461342619 34.02533238075469 3.3913281454876225 6.581322626264764 3.3913281454876225 6.581322626264764 3 SUSCEPTIBLE 1.689738 3200.000000
8 33.54505018452552 34.2209219316788 1.2555609578622868 6.674684608103107 1.2555609578622868 6.674684608103107 3 SUSCEPTIBLE 1.566182 3200.000000
3 33.59343322091575 34.06918206955223 5.346088422194692 2.9814503279764306 5.358110919711743 3.328157906077134 3 SUSCEPTIBLE 0.000000 3200.000000
9 33.696955431456615 34.32180320302945 1.3480659291619015 4.466261933188604 1.3480659291619015 4.466261933188604 3 SUSCEPTIBLE 1.557057 3200.000000
6 33.72531624254963 34.282375633384234 3.3910050742505704 4.527994535816057 3.3910050742505704 4.527994535816057 3 SUSCEPTIBLE 2.414694 3200.000000
5 33.73411624961346 34.280166636509016 3.361612770849983 2.616114208833798 3.3616127708499834 1.8660449145427962 3 INFECTIOUS 0.000000 3200.000000
4 33.7930499681996 34.275266634242726 5.325066443098711 1.3519002098315172 5.325066443098711 1.3519002098315172 3 SUSCEPTIBLE 0.000000 3200.000000
2 33.85724918453599 34.28304431209899 5.438266790166109 4.807954252762493 5.425141100226972 5.154087488023059 3 SUSCEPTIBLE 0.000000 3200.000000
1 33.926135651218985 34.66366033928896 5.404468566107574 6.646110415259159 5.404468566107574 6.646110415259159 3 SUSCEPTIBLE 0.000000 3200.000000
10 33.95340315486732 34.48414777458217 1.3320296614956768 2.3599460323754817 1.3368905441714538 2.4886652771426228 3 SUSCEPTIBLE 0.689542 3200.000000
7 34.02533238075469 34.57901862724748 3.3913281454876225 6.581322626264764 3.3913281454876225 6.581322626264764 3 SUSCEPTIBLE 1.689738 3200.000000
3 34.06918206955223 34.544930918188705 5.358110919711743 3.328157906077134 5.358110919711743 3.328157906077134 3 SUSCEPTIBLE 0.000000 3200.000000
8 34.2209219316788 34.89679367883208 1.2555609578622868 6.674684608103107 1.2555609578622868 6.674684608103107 3 SUSCEPTIBLE 1.681036 3200.000000
4 34.275266634242726 34.757483300285855 5.325066443098711 1.3519002098315172 5.428748705746326 1.3858269098192568 3 SUSCEPTIBLE 0.000000 3200.000000
5 34.280166636509016 34.826217023404574 3.3616127708499834 1.8660449145427962 3.456142066034441 1.5031190282912363 3 INFECTIOUS 0.000000 3200.000000
6 34.282375633384234 34.83943502421884 3.3910050742505704 4.527994535816057 3.3910050742505704 3.693887893082043 3 SUSCEPTIBLE 2.414694 3200.000000
2 34.28304431209899 34.708839439661986 5.425141100226972 5.154087488023059 5.425141100226972 5.154087488023059 3 SUSCEPTIBLE 0.000000 3200.000000
9 34.32180320302945 34.94665097460228 1.3480659291619015 4.466261933188604 1.3989245526380638 4.844253696730245 3 SUSCEPTIBLE 1.557057 3200.000000
10 34.48414777458217 35.01489239429702 1.3368905441714538 2.4886652771426228 1.3940341155001366 2.871835233229171 3 SUSCEPTIBLE 0.800764 3200.000000
3 34.544930918188705 35.02067976682518 5.358110919711743 3.328157906077134 5.358110919711743 3.328157906077134 3 SUSCEPTIBLE 0.000000 3200.000000
7 34.57901862724748 35.132704873740266 3.3913281454876225 6.581322626264764 3.391328145487622 5.865637986224218 3 SUSCEPTIBLE 1.689738 3200.000000
1 34.66366033928896 35.401185027358935 5.404468566107574 6.646110415259159 5.404468566107574 6.646110415259159 3 SUSCEPTIBLE 0.000000 3200.000000
2 34.708839439661986 35.134634567224985 5.425141100226972 5.154087488023059 5.425141100226972 5.154087488023059 3 SUSCEPTIBLE 0.000000 3200.000000
4 34.757483300285855 35.239699966328985 5.428748705746326 1.3858269098192568 5.428748705746326 1.3858269098192568 3 SUSCEPTIBLE 0.000000 3200.000000
5 34.826217023404574 35.37226741030013 3.456142066034441 1.5031190282912363 3.456142066034441 1.5031190282912363 3 INFECTIOUS 0.000000 3200.000000
6 34.83943502421884 35.39649441505344 3.3910050742505704 3.693887893082043 3.3910050742505704 3.693887893082043 3 SUSCEPTIBLE 2.414694 3200.000000
8 34.89679367883208 35.57266542598536 1.2555609578622868 6.674684608103107 1.2555609578622868 6.674684608103107 3 SUSCEPTIBLE 1.794707 3200.000000
9 34.94665097460228 35.57149874617511 1.3989245526380638 4.844253696730245 1.3989245526380638 4.844253696730245 3 SUSCEPTIBLE 1.557057 3200.000000
10 35.01489239429702 35.545637014011874 1.3940341155001366 2.871835233229171 1.4319856749716593 2.7506023533284862 3 SUSCEPTIBLE 0.911253 3200.000000
3 35.02067976682518 35.49642861546166 5.358110919711743 3.328157906077134 5.358110919711743 3.328157906077134 3 SUSCEPTIBLE 0.000000 3200.000000
7 35.132704873740266 35.686391120233054 3.391328145487622 5.865637986224218 3.391328145487622 5.865637986224218 3 SUSCEPTIBLE 1.809827 3200.000000
2 35.134634567224985 35.560429694787985 5.425141100226972 5.154087488023059 5.425141100226972 5.154087488023059 3 SUSCEPTIBLE 0.000000 3200.000000
4 35.239699966328985 35.721916632372114 5.428748705746326 1.3858269098192568 5.428748705746326 1.3858269098192568 3 SUSCEPTIBLE 0.000000 3200.000000
5 35.37226741030013 35.91831779719569 3.456142066034441 1.5031190282912363 3.456142066034441 1.5031190282912363 3 INFECTIOUS 0.000000 3200.000000
6 35.39649441505344 35.95355380588804 3.3910050742505704 3.693887893082043 3.3910050742505704 3.693887893082043 3 SUSCEPTIBLE 2.414694 3200.000000
1 35.401185027358935 36.13870971542891 5.404468566107574 6.646110415259159 5.404468566107574 6.646110415259159 3 SUSCEPTIBLE 0.000000 3200.000000
3 35.49642861546166 35.97217746409814 5.358110919711743 3.328157906077134 5.358110919711743 3.328157906077134 3 SUSCEPTIBLE 0.000000 3200.000000
10 35.545637014011874 36.076381633726726 1.4319856749716593 2.7506023533284862 1.4319856749716593 2.7506023533284862 3 SUSCEPTIBLE 1.021535 3200.000000
2 35.560429694787985 35.986224822350984 5.425141100226972 5.154087488023059 5.425141100226972 5.154087488023059 3 SUSCEPTIBLE 0.000000 3200.000000
9 35.57149874617511 36.19634651774794 1.3989245526380638 4.844253696730245 1.3989245526380638 4.844253696730245 3 SUSCEPTIBLE 1.667427 3200.000000
8 35.57266542598536 36.248537173138644 1.2555609578622868 6.674684608103107 1.2555609578622868 6.674684608103107 3 SUSCEPTIBLE 1.851177 3200.000000
7 35.686391120233054 36.24007736672584 3.391328145487622 5.865637986224218 3.364165101370238 5.7562384788117855 3 SUSCEPTIBLE 1.929860 3200.000000
4 35.721916632372114 36.20413329841524 5.428748705746326 1.3858269098192568 5.428748705746326 1.3858269098192568 3 SUSCEPTIBLE 0.000000 3200.000000
5 35.91831779719569 36.46436818409125 3.456142066034441 1.5031190282912363 3.456142066034441 1.5031190282912363 3 INFECTIOUS 0.000000 3200.000000
6 35.95355380588804 36.510613196722645 3.3910050742505704 3.693887893082043 3.3910050742505704 3.693887893082043 3 SUSCEPTIBLE 2.679318 3200.000000
3 35.97217746409814 36.447926312734616 5.358110919711743 3.328157906077134 5.358110919711743 3.328157906077134 3 SUSCEPTIBLE 0.000000 3200.000000
2 35.986224822350984 36.41201994991398 5.425141100226972 5.154087488023059 5.425141100226972 5.154087488023059 3 SUSCEPTIBLE 0.000000 3200.000000
10 36.076381633726726 36.60712625344158 1.4319856749716593 2.7506023533284862 1.4319856749716593 2.7506023533284862 3 SUSCEPTIBLE 1.241944 3200.000000
1 36.13870971542891 36.876234403498884 5.404468566107574 6.646110415259159 5.404468566107574 6.646110415259159 3 SUSCEPTIBLE 0.000000 3200.000000
9 36.19634651774794 36.82119428932077 1.3989245526380638 4.844253696730245 1.3989245526380638 4.844253696730245 3 SUSCEPTIBLE 1.887944 3200.000000
4 36.20413329841524 36.68634996445837 5.428748705746326 1.3858269098192568 5.428748705746326 1.3858269098192568 3 SUSCEPTIBLE 0.000000 3200.000000
7 36.24007736672584 36.79376361321863 3.364165101370238 5.7562384788117855 3.364165101370238 5.7562384788117855 3 SUSCEPTIBLE 1.929860 3200.000000
8 36.248537173138644 36.924408920291924 1.2555609578622868 6.674684608103107 1.2555609578622868 6.674684608103107 3 SUSCEPTIBLE 1.851177 3200.000000
2 36.41201994991398 36.83781507747698 5.425141100226972 5.154087488023059 5.425141100226972 5.154087488023059 3 SUSCEPTIBLE 0.000000 3200.000000
3 36.447926312734616 36.923675161371094 5.358110919711743 3.328157906077134 5.42206775161372 3.232165051538413 3 SUSCEPTIBLE 0.000000 3200.000000
5 36.46436818409125 37.01041857098681 3.456142066034441 1.5031190282912363 3.456142066034441 1.5031190282912363 3 INFECTIOUS 0.000000 3200.000000
6 36.510613196722645 37.06767258755725 3.3910050742505704 3.693887893082043 3.3910050742505704 3.693887893082043 3 SUSCEPTIBLE 3.208036 3200.000000
10 36.60712625344158 37.13787087315643 1.4319856749716593 2.7506023533284862 1.4319856749716593 2.7506023533284862 3 SUSCEPTIBLE 1.241944 3200.000000
4 36.68634996445837 37.1685666305015 5.428748705746326 1.3858269098192568 5.428748705746326 1.3858269098192568 3 SUSCEPTIBLE 0.000000 3200.000000
7 36.79376361321863 37.34744985971142 3.364165101370238 5.7562384788117855 3.364165101370238 5.7562384788117855 3 SUSCEPTIBLE 1.929860 3200.000000
9 36.82119428932077 37.4460420608936 1.3989245526380638 4.844253696730245 1.3989245526380638 4.844253696730245 3 SUSCEPTIBLE 2.108190 3200.000000
2 36.83781507747698 37.26361020503998 5.425141100226972 5.154087488023059 5.425141100226972 5.154087488023059 3 SUSCEPTIBLE 0.000000 3200.000000
1 36.876234403498884 37.61375909156886 5.404468566107574 6.646110415259159 5.404468566107574 6.646110415259159 3 SUSCEPTIBLE 0.000000 3200.000000
3 36.923675161371094 37.39942401000757 5.42206775161372 3.232165051538413 5.42206775161372 3.232165051538413 3 SUSCEPTIBLE 0.000000 3200.000000
8 36.924408920291924 37.600280667445205 1.2555609578622868 6.674684608103107 1.7035667291894756 6.660332577697483 3 SUSCEPTIBLE 1.851177 3200.000000
5 37.01041857098681 37.556468957882366 3.456142066034441 1.5031190282912363 3.456142066034441 1.5031190282912363 3 INFECTIOUS 0.000000 3200.000000
6 37.06767258755725 37.62473197839185 3.3910050742505704 3.693887893082043 3.3910050742505704 3.693887893082043 3 SUSCEPTIBLE 3.472212 3200.000000
10 37.13787087315643 37.66861549287128 1.4319856749716593 2.7506023533284862 1.4319856749716593 2.7506023533284862 3 SUSCEPTIBLE 1.241944 3200.000000
4 37.1685666305015 37.65078329654463 5.428748705746326 1.3858269098192568 5.428748705746326 1.3858269098192568 3 SUSCEPTIBLE 0.000000 3200.000000
2 37.26361020503998 37.68940533260298 5.425141100226972 5.154087488023059 5.425141100226972 5.154087488023059 3 SUSCEPTIBLE 0.000000 3200.000000
7 37.34744985971142 37.901136106204206 3.364165101370238 5.7562384788117855 3.364165101370238 5.7562384788117855 3 SUSCEPTIBLE 1.929860 3200.000000
3 37.39942401000757 37.87517285864405 5.42206775161372 3.232165051538413 5.42206775161372 3.232165051538413 3 SUSCEPTIBLE 0.000000 3200.000000
9 37.4460420608936 38.070889832466435 1.3989245526380638 4.844253696730245 1.3989245526380638 4.844253696730245 3 SUSCEPTIBLE 2.108190 3200.000000
5 37.556468957882366 38.102519344777924 3.456142066034441 1.5031190282912363 3.456142066034441 1.5031190282912363 3 INFECTIOUS 0.000000 3200.000000
8 37.600280667445205 38.276152414598485 1.7035667291894756 6.660332577697483 1.7035667291894756 6.660332577697483 3 SUSCEPTIBLE 1.906975 3200.000000
1 37.61375909156886 38.351283779638834 5.404468566107574 6.646110415259159 5.404468566107574 6.646110415259159 3 SUSCEPTIBLE 0.000000 3200.000000
6 37.62473197839185 38.18179136922645 3.3910050742505704 3.693887893082043 3.3910050742505704 3.693887893082043 3 SUSCEPTIBLE 3.736266 3200.000000
4 37.65078329654463 38.13299996258776 5.428748705746326 1.3858269098192568 5.428748705746326 1.3858269098192568 3 SUSCEPTIBLE 0.000000 3200.000000
10 37.66861549287128 38.199360112586135 1.4319856749716593 2.7506023533284862 1.4319856749716593 2.7506023533284862 3 SUSCEPTIBLE 1.241944 3200.000000
2 37.68940533260298 38.11520046016598 5.425141100226972 5.154087488023059 5.425141100226972 5.154087488023059 3 SUSCEPTIBLE 0.000000 3200.000000
3 37.87517285864405 38.35092170728053 5.42206775161372 3.232165051538413 5.42206775161372 3.232165051538413 3 SUSCEPTIBLE 0.000000 3200.000000
7 37.901136106204206 38.45482235269699 3.364165101370238 5.7562384788117855 3.444830832888238 5.693718897104232 3 SUSCEPTIBLE 2.048964 3200.000000
9 38.070889832466435 38.695737604039266 1.3989245526380638 4.844253696730245 1.3989245526380638 4.844253696730245 3 SUSCEPTIBLE 2.108190 3200.000000
5 38.102519344777924 38.64856973167348 3.456142066034441 1.5031190282912363 3.456142066034441 1.5031190282912363 3 INFECTIOUS 0.000000 3200.000000
2 38.11520046016598 38.54099558772898 5.425141100226972 5.154087488023059 5.425141100226972 5.154087488023059 3 SUSCEPTIBLE 0.000000 3200.000000
4 38.13299996258776 38.61521662863089 5.428748705746326 1.3858269098192568 5.428748705746326 1.3858269098192568 3 SUSCEPTIBLE 0.000000 3200.000000
6 38.18179136922645 38.738850760061055 3.3910050742505704 3.693887893082043 3.3910050742505704 3.693887893082043 3 SUSCEPTIBLE 3.736266 3200.000000
10 38.199360112586135 38.73010473230099 1.4319856749716593 2.7506023533284862 1.4319856749716593 2.7506023533284862 3 SUSCEPTIBLE 1.241944 3200.000000
8 38.276152414598485 38.952024161751766 1.7035667291894756 6.660332577697483 1.7035667291894756 6.660332577697483 3 SUSCEPTIBLE 1.962686 3200.000000
3 38.35092170728053 38.826670555917005 5.42206775161372 3.232165051538413 5.42206775161372 3.232165051538413 3 SUSCEPTIBLE 0.000000 3200.000000
1 38.351283779638834 39.08880846770881 5.404468566107574 6.646110415259159 5.404468566107574 6.646110415259159 3 SUSCEPTIBLE 0.000000 3200.000000
7 38.45482235269699 39.00850859918978 3.444830832888238 5.693718897104232 3.444830832888238 5.693718897104232 3 SUSCEPTIBLE 2.286600 3200.000000
2 38.54099558772898 38.96679071529198 5.425141100226972 5.154087488023059 5.425141100226972 5.154087488023059 3 SUSCEPTIBLE 0.000000 3200.000000
4 38.61521662863089 39.09743329467402 5.428748705746326 1.3858269098192568 5.428748705746326 1.3858269098192568 3 SUSCEPTIBLE 0.000000 3200.000000
5 38.64856973167348 39.19462011856904 3.456142066034441 1.5031190282912363 3.456142066034441 1.5031190282912363 3 INFECTIOUS 0.000000 3200.000000
9 38.695737604039266 39.3205853756121 1.3989245526380638 4.844253696730245 1.3989245526380638 4.844253696730245 3 SUSCEPTIBLE 2.108190 3200.000000
10 38.73010473230099 39.26084935201584 1.4319856749716593 2.7506023533284862 1.4319856749716593 2.7506023533284862 3 SUSCEPTIBLE 1.351818 3200.000000
6 38.738850760061055 39.29591015089566 3.3910050742505704 3.693887893082043 3.3910050742505704 3.693887893082043 3 SUSCEPTIBLE 3.736266 3200.000000
3 38.826670555917005 39.30241940455348 5.42206775161372 3.232165051538413 5.42206775161372 3.232165051538413 3 SUSCEPTIBLE 0.000000 3200.000000
8 38.952024161751766 39.627895908905046 1.7035667291894756 6.660332577697483 1.7035667291894756 6.660332577697483 3 SUSCEPTIBLE 2.073907 3200.000000
2 38.96679071529198 39.39258584285498 5.425141100226972 5.154087488023059 5.425141100226972 5.154087488023059 3 SUSCEPTIBLE 0.000000 3200.000000
7 39.00850859918978 39.56219484568257 3.444830832888238 5.693718897104232 3.444830832888238 5.693718897104232 3 SUSCEPTIBLE 2.405267 3200.000000
1 39.08880846770881 39.826333155778784 5.404468566107574 6.646110415259159 5.404468566107574 6.646110415259159 3 SUSCEPTIBLE 0.000000 3200.000000
4 39.09743329467402 39.57964996071715 5.428748705746326 1.3858269098192568 5.428748705746326 1.3858269098192568 3 SUSCEPTIBLE 0.000000 3200.000000
5 39.19462011856904 39.7406705054646 3.456142066034441 1.5031190282912363 3.456142066034441 1.5031190282912363 3 INFECTIOUS 0.000000 3200.000000
10 39.26084935201584 39.79159397173069 1.4319856749716593 2.7506023533284862 1.4319856749716593 2.7506023533284862 3 SUSCEPTIBLE 1.571414 3200.000000
6 39.29591015089566 39.85296954173026 3.3910050742505704 3.693887893082043 3.336610464476975 3.574305031415707 3 SUSCEPTIBLE 3.736266 3200.000000
3 39.30241940455348 39.77816825318996 5.42206775161372 3.232165051538413 5.42206775161372 3.232165051538413 3 SUSCEPTIBLE 0.000000 3200.000000
9 39.3205853756121 39.94543314718493 1.3989245526380638 4.844253696730245 1.3989245526380638 4.844253696730245 3 SUSCEPTIBLE 2.217413 3200.000000
2 39.39258584285498 39.81838097041798 5.425141100226972 5.154087488023059 5.425141100226972 5.154087488023059 3 SUSCEPTIBLE 0.000000 3200.000000
7 39.56219484568257 40.11588109217536 3.444830832888238 5.693718897104232 3.444830832888238 5.693718897104232 3 SUSCEPTIBLE 2.523880 3200.000000
4 39.57964996071715 40.06186662676028 5.428748705746326 1.3858269098192568 5.428748705746326 1.3858269098192568 3 SUSCEPTIBLE 0.000000 3200.000000
8 39.627895908905046 40.30376765605833 1.7035667291894756 6.660332577697483 1.7035667291894756 6.660332577697483 3 SUSCEPTIBLE 2.129479 3200.000000
5 39.7406705054646 40.28672089236016 3.456142066034441 1.5031190282912363 3.456142066034441 1.5031190282912363 3 INFECTIOUS 0.000000 3200.000000
3 39.77816825318996 40.25391710182644 5.42206775161372 3.232165051538413 5.42206775161372 3.232165051538413 3 SUSCEPTIBLE 0.000000 3200.000000
10 39.79159397173069 40.32233859144554 1.4319856749716593 2.7506023533284862 1.4319856749716593 2.7506023533284862 3 SUSCEPTIBLE 1.681136 3200.000000
2 39.81838097041798 40.244176097980976 5.425141100226972 5.154087488023059 5.425141100226972 5.154087488023059 3 SUSCEPTIBLE 0.000000 3200.000000
1 39.826333155778784 40.56385784384876 5.404468566107574 6.646110415259159 5.404468566107574 6.646110415259159 3 SUSCEPTIBLE 0.000000 3200.000000
6 39.85296954173026 40.41002893256486 3.336610464476975 3.574305031415707 3.336610464476975 3.574305031415707 3 SUSCEPTIBLE 3.999038 3200.000000
9 39.94543314718493 40.57028091875776 1.3989245526380638 4.844253696730245 1.3989245526380638 4.844253696730245 3 SUSCEPTIBLE 2.326587 3200.000000
4 40.06186662676028 40.54408329280341 5.428748705746326 1.3858269098192568 5.428748705746326 1.3858269098192568 3 SUSCEPTIBLE 0.000000 3200.000000
7 40.11588109217536 40.669567338668145 3.444830832888238 5.693718897104232 3.444830832888238 5.693718897104232 3 SUSCEPTIBLE 2.523880 3200.000000
2 40.244176097980976 40.669971225543975 5.425141100226972 5.154087488023059 5.425141100226972 5.154087488023059 3 SUSCEPTIBLE 0.000000 3200.000000
3 40.25391710182644 40.729665950462916 5.42206775161372 3.232165051538413 5.42206775161372 3.232165051538413 3 SUSCEPTIBLE 0.000000 3200.000000
5 40.28672089236016 40.83277127925572 3.456142066034441 1.5031190282912363 3.4701233123933672 1.3602821113488428 3 INFECTIOUS 0.000000 3200.000000
8 40.30376765605833 40.97963940321161 1.7035667291894756 6.660332577697483 1.7035667291894756 6.660332577697483 3 SUSCEPTIBLE 2.129479 3200.000000
10 40.32233859144554 40.853083211160396 1.4319856749716593 2.7506023533284862 1.4334268091601303 2.62179942135075 3 SUSCEPTIBLE 1.790807 3200.000000
6 40.41002893256486 40.967088323399466 3.336610464476975 3.574305031415707 3.336610464476975 3.574305031415707 3 SUSCEPTIBLE 4.524105 3200.000000
4 40.54408329280341 41.026299958846536 5.428748705746326 1.3858269098192568 5.428748705746326 1.3858269098192568 3 SUSCEPTIBLE 0.000000 3200.000000
1 40.56385784384876 41.30138253191873 5.404468566107574 6.646110415259159 5.404468566107574 6.646110415259159 3 SUSCEPTIBLE 0.000000 3200.000000
9 40.57028091875776 41.19512869033059 1.3989245526380638 4.844253696730245 1.3989245526380638 4.844253696730245 3 SUSCEPTIBLE 2.544706 3200.000000
7 40.669567338668145 41.22325358516093 3.444830832888238 5.693718897104232 3.444830832888238 5.693718897104232 3 SUSCEPTIBLE 2.523880 3200.000000
2 40.669971225543975 41.095766353106974 5.425141100226972 5.154087488023059 5.425141100226972 5.154087488023059 3 SUSCEPTIBLE 0.000000 3200.000000
3 40.729665950462916 41.205414799099394 5.42206775161372 3.232165051538413 5.42206775161372 3.232165051538413 3 SUSCEPTIBLE 0.000000 3200.000000
5 40.83277127925572 41.378821666151275 3.4701233123933672 1.3602821113488428 3.4701233123933672 1.3602821113488428 3 INFECTIOUS 0.000000 3200.000000
10 40.853083211160396 41.38382783087525 1.4334268091601303 2.62179942135075 1.4334268091601303 2.62179942135075 3 SUSCEPTIBLE 1.790807 3200.000000
6 40.967088323399466 41.52414771423407 3.336610464476975 3.574305031415707 3.336610464476975 3.574305031415707 3 SUSCEPTIBLE 4.786284 3200.000000
8 40.97963940321161 41.65551115036489 1.7035667291894756 6.660332577697483 1.7035667291894756 6.660332577697483 3 SUSCEPTIBLE 2.129479 3200.000000
4 41.026299958846536 41.508516624889666 5.428748705746326 1.3858269098192568 5.428748705746326 1.3858269098192568 3 SUSCEPTIBLE 0.000000 3200.000000
2 41.095766353106974 41.52156148066997 5.425141100226972 5.154087488023059 5.425141100226972 5.154087488023059 3 SUSCEPTIBLE 0.000000 3200.000000
9 41.19512869033059 41.81997646190342 1.3989245526380638 4.844253696730245 1.3890228145982553 4.717828033228035 3 SUSCEPTIBLE 2.653575 3200.000000
3 41.205414799099394 41.68116364773587 5.42206775161372 3.232165051538413 5.42206775161372 3.232165051538413 3 SUSCEPTIBLE 0.000000 3200.000000
7 41.22325358516093 41.77693983165372 3.444830832888238 5.693718897104232 3.444830832888238 5.693718897104232 3 SUSCEPTIBLE 2.523880 3200.000000
1 41.30138253191873 42.03890721998871 5.404468566107574 6.646110415259159 5.404468566107574 6.646110415259159 3 SUSCEPTIBLE 0.000000 3200.000000
5 41.378821666151275 41.92487205304683 3.4701233123933672 1.3602821113488428 3.4701233123933672 1.3602821113488428 3 INFECTIOUS 0.000000 3200.000000
10 41.38382783087525 41.9145724505901 1.4334268091601303 2.62179942135075 1.4334268091601303 2.62179942135075 3 SUSCEPTIBLE 1.790807 3200.000000
4 41.508516624889666 41.990733290932795 5.428748705746326 1.3858269098192568 5.428748705746326 1.3858269098192568 3 SUSCEPTIBLE 0.000000 3200.000000
2 41.52156148066997 41.94735660823297 5.425141100226972 5.154087488023059 5.425141100226972 5.154087488023059 3 SUSCEPTIBLE 0.000000 3200.000000
6 41.52414771423407 42.08120710506867 3.336610464476975 3.574305031415707 3.336610464476975 3.574305031415707 3 SUSCEPTIBLE 5.048343 3200.000000
8 41.65551115036489 42.33138289751817 1.7035667291894756 6.660332577697483 1.7035667291894756 6.660332577697483 3 SUSCEPTIBLE 2.184762 3200.000000
3 41.68116364773587 42.15691249637235 5.42206775161372 3.232165051538413 5.42206775161372 3.232165051538413 3 SUSCEPTIBLE 0.000000 3200.000000
7 41.77693983165372 42.33062607814651 3.444830832888238 5.693718897104232 3.444830832888238 5.693718897104232 3 SUSCEPTIBLE 2.641936 3200.000000
9 41.81997646190342 42.444824233476254 1.3890228145982553 4.717828033228035 1.3890228145982553 4.717828033228035 3 SUSCEPTIBLE 2.653575 3200.000000
10 41.9145724505901 42.44531707030495 1.4334268091601303 2.62179942135075 1.4334268091601303 2.62179942135075 3 SUSCEPTIBLE 1.790807 3200.000000
5 41.92487205304683 42.47092243994239 3.4701233123933672 1.3602821113488428 3.4701233123933672 1.3602821113488428 3 INFECTIOUS 0.000000 3200.000000
2 41.94735660823297 42.37315173579597 5.425141100226972 5.154087488023059 5.425141100226972 5.154087488023059 3 SUSCEPTIBLE 0.000000 3200.000000
4 41.990733290932795 42.472949956975924 5.428748705746326 1.3858269098192568 5.428748705746326 1.3858269098192568 3 SUSCEPTIBLE 0.000000 3200.000000
1 42.03890721998871 42.77643190805868 5.404468566107574 6.646110415259159 5.404468566107574 6.646110415259159 3 SUSCEPTIBLE 0.000000 3200.000000
6 42.08120710506867 42.638266495903274 3.336610464476975 3.574305031415707 3.439273513991906 3.5046344421157793 3 SUSCEPTIBLE 5.048343 3200.000000
3 42.15691249637235 42.63266134500883 5.42206775161372 3.232165051538413 5.42206775161372 3.232165051538413 3 SUSCEPTIBLE 0.000000 3200.000000
7 42.33062607814651 42.884312324639296 3.444830832888238 5.693718897104232 3.444830832888238 5.693718897104232 3 SUSCEPTIBLE 2.759937 3200.000000
8 42.33138289751817 43.00725464467145 1.7035667291894756 6.660332577697483 1.7035667291894756 6.660332577697483 3 SUSCEPTIBLE 2.240020 3200.000000
2 42.37315173579597 42.79894686335897 5.425141100226972 5.154087488023059 5.425141100226972 5.154087488023059 3 SUSCEPTIBLE 0.000000 3200.000000
9 42.444824233476254 43.069672005049085 1.3890228145982553 4.717828033228035 1.3890228145982553 4.717828033228035 3 SUSCEPTIBLE 2.653575 3200.000000
10 42.44531707030495 42.976061690019804 1.4334268091601303 2.62179942135075 1.4334268091601303 2.62179942135075 3 SUSCEPTIBLE 1.899731 3200.000000
5 42.47092243994239 43.01697282683795 3.4701233123933672 1.3602821113488428 3.4701233123933672 1.3602821113488428 3 INFECTIOUS 0.000000 3200.000000
4 42.472949956975924 42.95516662301905 5.428748705746326 1.3858269098192568 5.428748705746326 1.3858269098192568 3 SUSCEPTIBLE 0.000000 3200.000000
3 42.63266134500883 43.108410193645305 5.42206775161372 3.232165051538413 5.42206775161372 3.232165051538413 3 SUSCEPTIBLE 0.000000 3200.000000
6 42.638266495903274 43.195325886737876 3.439273513991906 3.5046344421157793 3.375051979228808 3.406581495355931 3 SUSCEPTIBLE 5.048343 3200.000000
1 42.77643190805868 43.51395659612866 5.404468566107574 6.646110415259159 5.404468566107574 6.646110415259159 3 SUSCEPTIBLE 0.000000 3200.000000
2 42.79894686335897 43.22474199092197 5.425141100226972 5.154087488023059 5.425141100226972 5.154087488023059 3 SUSCEPTIBLE 0.000000 3200.000000
7 42.884312324639296 43.437998571132084 3.444830832888238 5.693718897104232 3.4382522261587707 5.361135811908577 3 SUSCEPTIBLE 2.995515 3200.000000
4 42.95516662301905 43.43738328906218 5.428748705746326 1.3858269098192568 5.428748705746326 1.3858269098192568 3 SUSCEPTIBLE 0.000000 3200.000000
10 42.976061690019804 43.50680630973466 1.4334268091601303 2.62179942135075 1.4334268091601303 2.62179942135075 3 SUSCEPTIBLE 2.008605 3200.000000
8 43.00725464467145 43.68312639182473 1.7035667291894756 6.660332577697483 1.9890023692923728 6.643142746886218 3 SUSCEPTIBLE 2.350460 3200.000000
5 43.01697282683795 43.56302321373351 3.4701233123933672 1.3602821113488428 3.4701233123933672 1.3602821113488428 3 INFECTIOUS 0.000000 3200.000000
9 43.069672005049085 43.69451977662192 1.3890228145982553 4.717828033228035 1.3890228145982553 4.717828033228035 3 SUSCEPTIBLE 2.653575 3200.000000
3 43.108410193645305 43.58415904228178 5.42206775161372 3.232165051538413 5.42206775161372 3.232165051538413 3 SUSCEPTIBLE 0.000000 3200.000000
6 43.195325886737876 43.75238527757248 3.375051979228808 3.406581495355931 3.375051979228808 3.406581495355931 3 SUSCEPTIBLE 5.048343 3200.000000
2 43.22474199092197 43.65053711848497 5.425141100226972 5.154087488023059 5.425141100226972 5.154087488023059 3 SUSCEPTIBLE 0.000000 3200.000000
4 43.43738328906218 43.91959995510531 5.428748705746326 1.3858269098192568 5.428748705746326 1.3858269098192568 3 SUSCEPTIBLE 0.000000 3200.000000
7 43.437998571132084 43.99168481762487 3.4382522261587707 5.361135811908577 3.4382522261587707 5.361135811908577 3 SUSCEPTIBLE 3.112606 3200.000000
10 43.50680630973466 44.03755092944951 1.4334268091601303 2.62179942135075 1.4334268091601303 2.62179942135075 3 SUSCEPTIBLE 2.117428 3200.000000
1 43.51395659612866 44.25148128419863 5.404468566107574 6.646110415259159 5.404468566107574 6.646110415259159 3 SUSCEPTIBLE 0.000000 3200.000000
5 43.56302321373351 44.10907360062907 3.4701233123933672 1.3602821113488428 3.4701233123933672 1.3602821113488428 3 INFECTIOUS 0.000000 3200.000000
3 43.58415904228178 44.05990789091826 5.42206775161372 3.232165051538413 5.42206775161372 3.232165051538413 3 SUSCEPTIBLE 0.000000 3200.000000
2 43.65053711848497 44.07633224604797 5.425141100226972 5.154087488023059 5.425141100226972 5.154087488023059 3 SUSCEPTIBLE 0.000000 3200.000000
8 43.68312639182473 44.35899813897801 1.9890023692923728 6.643142746886218 1.9890023692923728 6.643142746886218 3 SUSCEPTIBLE 2.405305 3200.000000
9 43.69451977662192 44.31936754819475 1.3890228145982553 4.717828033228035 1.3890228145982553 4.717828033228035 3 SUSCEPTIBLE 2.869327 3200.000000
6 43.75238527757248 44.30944466840708 3.375051979228808 3.406581495355931 3.375051979228808 3.406581495355931 3 SUSCEPTIBLE 5.308707 3200.000000
4 43.91959995510531 44.40181662114844 5.428748705746326 1.3858269098192568 5.428748705746326 1.3858269098192568 3 SUSCEPTIBLE 0.000000 3200.000000
7 43.99168481762487 44.54537106411766 3.4382522261587707 5.361135811908577 3.4382522261587707 5.361135811908577 3 SUSCEPTIBLE 3.112606 3200.000000
10 44.03755092944951 44.56829554916436 1.4334268091601303 2.62179942135075 1.4334268091601303 2.62179942135075 3 SUSCEPTIBLE 2.334924 3200.000000
3 44.05990789091826 44.53565673955474 5.42206775161372 3.232165051538413 5.42206775161372 3.232165051538413 3 SUSCEPTIBLE 0.000000 3200.000000
2 44.07633224604797 44.50212737361097 5.425141100226972 5.154087488023059 5.425141100226972 5.154087488023059 3 SUSCEPTIBLE 0.000000 3200.000000
5 44.10907360062907 44.655123987524625 3.4701233123933672 1.3602821113488428 3.4701233123933672 1.3602821113488428 3 INFECTIOUS 0.000000 3200.000000
1 44.25148128419863 44.98900597226861 5.404468566107574 6.646110415259159 5.404468566107574 6.646110415259159 3 SUSCEPTIBLE 0.000000 3200.000000
6 44.30944466840708 44.866504059241684 3.375051979228808 3.406581495355931 3.375051979228808 3.406581495355931 3 SUSCEPTIBLE 5.568950 3200.000000
9 44.31936754819475 44.94421531976758 1.3890228145982553 4.717828033228035 1.3890228145982553 4.717828033228035 3 SUSCEPTIBLE 2.977060 3200.000000
8 44.35899813897801 45.03486988613129 1.9890023692923728 6.643142746886218 1.9890023692923728 6.643142746886218 3 SUSCEPTIBLE 2.405305 3200.000000
4 44.40181662114844 44.88403328719157 5.428748705746326 1.3858269098192568 5.428748705746326 1.3858269098192568 3 SUSCEPTIBLE 0.000000 3200.000000
2 44.50212737361097 44.92792250117397 5.425141100226972 5.154087488023059 5.425141100226972 5.154087488023059 3 SUSCEPTIBLE 0.000000 3200.000000
3 44.53565673955474 45.01140558819122 5.42206775161372 3.232165051538413 5.42206775161372 3.232165051538413 3 SUSCEPTIBLE 0.000000 3200.000000
7 44.54537106411766 45.09905731061045 3.4382522261587707 5.361135811908577 3.4382522261587707 5.361135811908577 3 SUSCEPTIBLE 3.112606 3200.000000
10 44.56829554916436 45.09904016887921 1.4334268091601303 2.62179942135075 1.4334268091601303 2.62179942135075 3 SUSCEPTIBLE 2.334924 3200.000000
5 44.655123987524625 45.201174374420184 3.4701233123933672 1.3602821113488428 3.4701233123933672 1.3602821113488428 3 INFECTIOUS 0.000000 3200.000000
6 44.866504059241684 45.42356345007629 3.375051979228808 3.406581495355931 3.375051979228808 3.406581495355931 3 SUSCEPTIBLE 6.089077 3200.000000
4 44.88403328719157 45.3662499532347 5.428748705746326 1.3858269098192568 5.428748705746326 1.3858269098192568 3 SUSCEPTIBLE 0.000000 3200.000000
2 44.92792250117397 45.353717628736966 5.425141100226972 5.154087488023059 5.425141100226972 5.154087488023059 3 SUSCEPTIBLE 0.000000 3200.000000
9 44.94421531976758 45.56906309134041 1.3890228145982553 4.717828033228035 1.3890228145982553 4.717828033228035 3 SUSCEPTIBLE 3.192375 3200.000000
1 44.98900597226861 45.72653066033858 5.404468566107574 6.646110415259159 5.404468566107574 6.646110415259159 3 SUSCEPTIBLE 0.000000 3200.000000
3 45.01140558819122 45.487154436827694 5.42206775161372 3.232165051538413 5.42206775161372 3.232165051538413 3 SUSCEPTIBLE 0.000000 3200.000000
8 45.03486988613129 45.71074163328457 1.9890023692923728 6.643142746886218 1.9890023692923728 6.643142746886218 3 SUSCEPTIBLE 2.405305 3200.000000
10 45.09904016887921 45.629784788594066 1.4334268091601303 2.62179942135075 1.4334268091601303 2.62179942135075 3 SUSCEPTIBLE 2.334924 3200.000000
7 45.09905731061045 45.652743557103236 3.4382522261587707 5.361135811908577 3.4382522261587707 5.361135811908577 3 SUSCEPTIBLE 3.112606 3200.000000
5 45.201174374420184 45.74722476131574 3.4701233123933672 1.3602821113488428 3.4701233123933672 1.3602821113488428 3 INFECTIOUS 0.000000 3200.000000
2 45.353717628736966 45.779512756299965 5.425141100226972 5.154087488023059 5.425141100226972 5.154087488023059 3 SUSCEPTIBLE 0.000000 3200.000000
4 45.3662499532347 45.84846661927783 5.428748705746326 1.3858269098192568 5.428748705746326 1.3858269098192568 3 SUSCEPTIBLE 0.000000 3200.000000
6 45.42356345007629 45.98062284091089 3.375051979228808 3.406581495355931 3.375051979228808 3.406581495355931 3 SUSCEPTIBLE 6.348960 3200.000000
3 45.487154436827694 45.96290328546417 5.42206775161372 3.232165051538413 5.42206775161372 3.232165051538413 3 SUSCEPTIBLE 0.000000 3200.000000
9 45.56906309134041 46.19391086291324 1.3890228145982553 4.717828033228035 1.3890228145982553 4.717828033228035 3 SUSCEPTIBLE 3.192375 3200.000000
10 45.629784788594066 46.16052940830892 1.4334268091601303 2.62179942135075 1.4334268091601303 2.62179942135075 3 SUSCEPTIBLE 2.334924 3200.000000
7 45.652743557103236 46.20642980359602 3.4382522261587707 5.361135811908577 3.4382522261587707 5.361135811908577 3 SUSCEPTIBLE 3.229235 3200.000000
8 45.71074163328457 46.38661338043785 1.9890023692923728 6.643142746886218 1.9890023692923728 6.643142746886218 3 SUSCEPTIBLE 2.459861 3200.000000
1 45.72653066033858 46.46405534840856 5.404468566107574 6.646110415259159 5.404468566107574 6.646110415259159 3 SUSCEPTIBLE 0.000000 3200.000000
5 45.74722476131574 46.2932751482113 3.4701233123933672 1.3602821113488428 3.4701233123933672 1.3602821113488428 3 INFECTIOUS 0.000000 3200.000000
2 45.779512756299965 46.205307883862965 5.425141100226972 5.154087488023059 5.425141100226972 5.154087488023059 3 SUSCEPTIBLE 0.000000 3200.000000
4 45.84846661927783 46.33068328532096 5.428748705746326 1.3858269098192568 5.428748705746326 1.3858269098192568 3 SUSCEPTIBLE 0.000000 3200.000000
3 45.96290328546417 46.43865213410065 5.42206775161372 3.232165051538413 5.42206775161372 3.232165051538413 3 SUSCEPTIBLE 0.000000 3200.000000
6 45.98062284091089 46.53768223174549 3.375051979228808 3.406581495355931 3.389265573907842 3.303291535629665 3 SUSCEPTIBLE 6.348960 3200.000000
10 46.16052940830892 46.69127402802377 1.4334268091601303 2.62179942135075 1.4334268091601303 2.62179942135075 3 SUSCEPTIBLE 2.334924 3200.000000
9 46.19391086291324 46.81875863448607 1.3890228145982553 4.717828033228035 1.3890228145982553 4.717828033228035 3 SUSCEPTIBLE 3.192375 3200.000000
2 46.205307883862965 46.631103011425964 5.425141100226972 5.154087488023059 5.337503512898134 4.95916254689141 3 SUSCEPTIBLE 0.000000 3200.000000
7 46.20642980359602 46.76011605008881 3.4382522261587707 5.361135811908577 3.4382522261587707 5.361135811908577 3 SUSCEPTIBLE 3.345737 3200.000000
5 46.2932751482113 46.83932553510686 3.4701233123933672 1.3602821113488428 3.4701233123933672 1.3602821113488428 3 INFECTIOUS 0.000000 3200.000000
4 46.33068328532096 46.81289995136409 5.428748705746326 1.3858269098192568 5.428748705746326 1.3858269098192568 3 SUSCEPTIBLE 0.000000 3200.000000
8 46.38661338043785 47.06248512759113 1.9890023692923728 6.643142746886218 1.9890023692923728 6.643142746886218 3 SUSCEPTIBLE 2.514391 3200.000000
3 46.43865213410065 46.91440098273713 5.42206775161372 3.232165051538413 5.42206775161372 3.232165051538413 3 SUSCEPTIBLE 0.000000 3200.000000
1 46.46405534840856 47.20158003647853 5.404468566107574 6.646110415259159 5.404468566107574 6.646110415259159 3 SUSCEPTIBLE 0.000000 3200.000000
6 46.53768223174549 47.094741622580095 3.389265573907842 3.303291535629665 3.389265573907842 3.303291535629665 3 SUSCEPTIBLE 6.348960 3200.000000
2 46.631103011425964 47.05689813898896 5.337503512898134 4.95916254689141 5.337503512898134 4.95916254689141 3 SUSCEPTIBLE 0.000000 3200.000000
10 46.69127402802377 47.22201864773862 1.4334268091601303 2.62179942135075 1.4334268091601303 2.62179942135075 3 SUSCEPTIBLE 2.443346 3200.000000
7 46.76011605008881 47.3138022965816 3.4382522261587707 5.361135811908577 3.4382522261587707 5.361135811908577 3 SUSCEPTIBLE 3.462112 3200.000000
4 46.81289995136409 47.29511661740722 5.428748705746326 1.3858269098192568 5.428748705746326 1.3858269098192568 3 SUSCEPTIBLE 0.000000 3200.000000
9 46.81875863448607 47.443606406058905 1.3890228145982553 4.717828033228035 1.3890228145982553 4.717828033228035 3 SUSCEPTIBLE 3.192375 3200.000000
5 46.83932553510686 47.38537592200242 3.4701233123933672 1.3602821113488428 3.4701233123933672 1.3602821113488428 3 INFECTIOUS 0.000000 3200.000000
3 46.91440098273713 47.390149831373606 5.42206775161372 3.232165051538413 5.42206775161372 3.232165051538413 3 SUSCEPTIBLE 0.000000 3200.000000
2 47.05689813898896 47.48269326655196 5.337503512898134 4.95916254689141 5.337503512898134 4.95916254689141 3 SUSCEPTIBLE 0.000000 3200.000000
8 47.06248512759113 47.73835687474441 1.9890023692923728 6.643142746886218 1.9890023692923728 6.643142746886218 3 SUSCEPTIBLE 2.623377 3200.000000
6 47.094741622580095 47.6518010134147 3.389265573907842 3.303291535629665 3.389265573907842 3.303291535629665 3 SUSCEPTIBLE 6.348960 3200.000000
1 47.20158003647853 47.93910472454851 5.404468566107574 6.646110415259159 5.404468566107574 6.646110415259159 3 SUSCEPTIBLE 0.000000 3200.000000
10 47.22201864773862 47.752763267453474 1.4334268091601303 2.62179942135075 1.4334268091601303 2.62179942135075 3 SUSCEPTIBLE 2.660039 3200.000000
4 47.29511661740722 47.777333283450346 5.428748705746326 1.3858269098192568 5.428748705746326 1.3858269098192568 3 SUSCEPTIBLE 0.000000 3200.000000
7 47.3138022965816 47.86748854307439 3.4382522261587707 5.361135811908577 3.4382522261587707 5.361135811908577 3 SUSCEPTIBLE 3.694701 3200.000000
5 47.38537592200242 47.931426308897976 3.4701233123933672 1.3602821113488428 3.4701233123933672 1.3602821113488428 3 INFECTIOUS 0.000000 3200.000000
3 47.390149831373606 47.86589868001008 5.42206775161372 3.232165051538413 5.42206775161372 3.232165051538413 3 SUSCEPTIBLE 0.000000 3200.000000
9 47.443606406058905 48.068454177631736 1.3890228145982553 4.717828033228035 1.3890228145982553 4.717828033228035 3 SUSCEPTIBLE 3.299710 3200.000000
2 47.48269326655196 47.90848839411496 5.337503512898134 4.95916254689141 5.337503512898134 4.95916254689141 3 SUSCEPTIBLE 0.000000 3200.000000
6 47.6518010134147 48.2088604042493 3.389265573907842 3.303291535629665 3.389265573907842 3.303291535629665 3 SUSCEPTIBLE 6.607498 3200.000000
8 47.73835687474441 48.41422862189769 1.9890023692923728 6.643142746886218 1.9890023692923728 6.643142746886218 3 SUSCEPTIBLE 2.677832 3200.000000
10 47.752763267453474 48.28350788716833 1.4334268091601303 2.62179942135075 1.4334268091601303 2.62179942135075 3 SUSCEPTIBLE 2.768311 3200.000000
4 47.777333283450346 48.259549949493476 5.428748705746326 1.3858269098192568 5.428748705746326 1.3858269098192568 3 SUSCEPTIBLE 0.000000 3200.000000
3 47.86589868001008 48.34164752864656 5.42206775161372 3.232165051538413 5.42206775161372 3.232165051538413 3 SUSCEPTIBLE 0.000000 3200.000000
7 47.86748854307439 48.421174789567175 3.4382522261587707 5.361135811908577 3.4382522261587707 5.361135811908577 3 SUSCEPTIBLE 3.694701 3200.000000
2 47.90848839411496 48.33428352167796 5.337503512898134 4.95916254689141 5.337503512898134 4.95916254689141 3 SUSCEPTIBLE 0.000000 3200.000000
5 47.931426308897976 48.477476695793534 3.4701233123933672 1.3602821113488428 3.4701233123933672 1.3602821113488428 3 INFECTIOUS 0.000000 3200.000000
1 47.93910472454851 48.67662941261848 5.404468566107574 6.646110415259159 5.404468566107574 6.646110415259159 3 SUSCEPTIBLE 0.000000 3200.000000
9 48.068454177631736 48.69330194920457 1.3890228145982553 4.717828033228035 1.3890228145982553 4.717828033228035 3 SUSCEPTIBLE 3.514231 3200.000000
6 48.2088604042493 48.7659197950839 3.389265573907842 3.303291535629665 3.389265573907842 3.303291535629665 3 SUSCEPTIBLE 6.865917 3200.000000
4 48.259549949493476 48.741766615536605 5.428748705746326 1.3858269098192568 5.428748705746326 1.3858269098192568 3 SUSCEPTIBLE 0.000000 3200.000000
10 48.28350788716833 48.81425250688318 1.4334268091601303 2.62179942135075 1.4334268091601303 2.62179942135075 3 SUSCEPTIBLE 2.876533 3200.000000
2 48.33428352167796 48.76007864924096 5.337503512898134 4.95916254689141 5.4569484528773735 4.96192868842208 3 SUSCEPTIBLE 0.000000 3200.000000
3 48.34164752864656 48.81739637728304 5.42206775161372 3.232165051538413 5.42206775161372 3.232165051538413 3 SUSCEPTIBLE 0.000000 3200.000000
8 48.41422862189769 49.09010036905097 1.9890023692923728 6.643142746886218 1.9890023692923728 6.643142746886218 3 SUSCEPTIBLE 2.677832 3200.000000
7 48.421174789567175 48.97486103605996 3.4382522261587707 5.361135811908577 3.4382522261587707 5.361135811908577 3 SUSCEPTIBLE 3.694701 3200.000000
5 48.477476695793534 49.02352708268909 3.4701233123933672 1.3602821113488428 3.4701233123933672 1.3602821113488428 3 INFECTIOUS 0.000000 3200.000000
1 48.67662941261848 49.41415410068846 5.404468566107574 6.646110415259159 5.404468566107574 6.646110415259159 3 SUSCEPTIBLE 0.000000 3200.000000
9 48.69330194920457 49.3181497207774 1.3890228145982553 4.717828033228035 1.3890228145982553 4.717828033228035 3 SUSCEPTIBLE 3.621417 3200.000000
4 48.741766615536605 49.223983281579734 5.428748705746326 1.3858269098192568 5.428748705746326 1.3858269098192568 3 SUSCEPTIBLE 0.000000 3200.000000
2 48.76007864924096 49.18587377680396 5.4569484528773735 4.96192868842208 5.4569484528773735 4.96192868842208 3 SUSCEPTIBLE 0.000000 3200.000000
6 48.7659197950839 49.322979185918506 3.389265573907842 3.303291535629665 3.389265573907842 3.303291535629665 3 SUSCEPTIBLE 7.124216 3200.000000
10 48.81425250688318 49.34499712659803 1.4334268091601303 2.62179942135075 1.4334268091601303 2.62179942135075 3 SUSCEPTIBLE 2.876533 3200.000000
3 48.81739637728304 49.29314522591952 5.42206775161372 3.232165051538413 5.42206775161372 3.232165051538413 3 SUSCEPTIBLE 0.000000 3200.000000
7 48.97486103605996 49.52854728255275 3.4382522261587707 5.361135811908577 3.4382522261587707 5.361135811908577 3 SUSCEPTIBLE 3.694701 3200.000000
5 49.02352708268909 49.56957746958465 3.4701233123933672 1.3602821113488428 3.4701233123933672 1.3602821113488428 3 INFECTIOUS 0.000000 3200.000000
8 49.09010036905097 49.76597211620425 1.9890023692923728 6.643142746886218 1.9890023692923728 6.643142746886218 3 SUSCEPTIBLE 2.677832 3200.000000
2 49.18587377680396 49.61166890436696 5.4569484528773735 4.96192868842208 5.4569484528773735 4.96192868842208 3 SUSCEPTIBLE 0.000000 3200.000000
4 49.223983281579734 49.70619994762286 5.428748705746326 1.3858269098192568 5.428748705746326 1.3858269098192568 3 SUSCEPTIBLE 0.000000 3200.000000
3 49.29314522591952 49.768894074555995 5.42206775161372 3.232165051538413 5.42206775161372 3.232165051538413 3 SUSCEPTIBLE 0.000000 3200.000000
9 49.3181497207774 49.94299749235023 1.3890228145982553 4.717828033228035 1.3890228145982553 4.717828033228035 3 SUSCEPTIBLE 3.728553 3200.000000
6 49.322979185918506 49.88003857675311 3.389265573907842 3.303291535629665 3.389265573907842 3.303291535629665 3 SUSCEPTIBLE 7.640456 3200.000000
10 49.34499712659803 49.87574174631288 1.4334268091601303 2.62179942135075 1.4334268091601303 2.62179942135075 3 SUSCEPTIBLE 2.876533 3200.000000
1 49.41415410068846 50.15167878875843 5.404468566107574 6.646110415259159 5.404468566107574 6.646110415259159 3 SUSCEPTIBLE 0.000000 3200.000000
7 49.52854728255275 50.08223352904554 3.4382522261587707 5.361135811908577 3.4382522261587707 5.361135811908577 3 SUSCEPTIBLE 3.694701 3200.000000
5 49.56957746958465 50.11562785648021 3.4701233123933672 1.3602821113488428 3.4701233123933672 1.3602821113488428 3 INFECTIOUS 0.000000 3200.000000
2 49.61166890436696 50.03746403192996 5.4569484528773735 4.96192868842208 5.4569484528773735 4.96192868842208 3 SUSCEPTIBLE 0.000000 3200.000000
4 49.70619994762286 50.18841661366599 5.428748705746326 1.3858269098192568 5.428748705746326 1.3858269098192568 3 SUSCEPTIBLE 0.000000 3200.000000
8 49.76597211620425 50.44184386335753 1.9890023692923728 6.643142746886218 1.9890023692923728 6.643142746886218 3 SUSCEPTIBLE 2.732136 3200.000000
3 49.768894074555995 50.24464292319247 5.42206775161372 3.232165051538413 5.42206775161372 3.232165051538413 3 SUSCEPTIBLE 0.000000 3200.000000
10 49.87574174631288 50.406486366027735 1.4334268091601303 2.62179942135075 1.4334268091601303 2.62179942135075 3 SUSCEPTIBLE 2.876533 3200.000000
6 49.88003857675311 50.43709796758771 3.389265573907842 3.303291535629665 3.389265573907842 3.303291535629665 3 SUSCEPTIBLE 7.640456 3200.000000
9 49.94299749235023 50.56784526392306 1.3890228145982553 4.717828033228035 1.3890228145982553 4.717828033228035 3 SUSCEPTIBLE 3.728553 3200.000000
2 50.03746403192996 50.46325915949296 5.4569484528773735 4.96192868842208 5.4569484528773735 4.96192868842208 3 SUSCEPTIBLE 0.000000 3200.000000
7 50.08223352904554 50.635919775538326 3.4382522261587707 5.361135811908577 3.4382522261587707 5.361135811908577 3 SUSCEPTIBLE 3.926538 3200.000000
5 50.11562785648021 50.66167824337577 3.4701233123933672 1.3602821113488428 3.4701233123933672 1.3602821113488428 3 INFECTIOUS 0.000000 3200.000000
1 50.15167878875843 50.889203476828406 5.404468566107574 6.646110415259159 5.404468566107574 6.646110415259159 3 SUSCEPTIBLE 0.000000 3200.000000
4 50.18841661366599 50.67063327970912 5.428748705746326 1.3858269098192568 5.428748705746326 1.3858269098192568 3 SUSCEPTIBLE 0.000000 3200.000000
3 50.24464292319247 50.72039177182895 5.42206775161372 3.232165051538413 5.42206775161372 3.232165051538413 3 SUSCEPTIBLE 0.000000 3200.000000
10 50.406486366027735 50.93723098574259 1.4334268091601303 2.62179942135075 1.4334268091601303 2.62179942135075 3 SUSCEPTIBLE 2.984455 3200.000000
6 50.43709796758771 50.994157358422314 3.389265573907842 3.303291535629665 3.389265573907842 3.303291535629665 3 SUSCEPTIBLE 7.640456 3200.000000
8 50.44184386335753 51.117715610510814 1.9890023692923728 6.643142746886218 1.9890023692923728 6.643142746886218 3 SUSCEPTIBLE 2.840669 3200.000000
2 50.46325915949296 50.889054287055956 5.4569484528773735 4.96192868842208 5.4569484528773735 4.96192868842208 3 SUSCEPTIBLE 0.000000 3200.000000
9 50.56784526392306 51.19269303549589 1.3890228145982553 4.717828033228035 1.3890228145982553 4.717828033228035 3 SUSCEPTIBLE 3.728553 3200.000000
7 50.635919775538326 51.189606022031114 3.4382522261587707 5.361135811908577 3.4382522261587707 5.361135811908577 3 SUSCEPTIBLE 4.042376 3200.000000
5 50.66167824337577 51.207728630271326 3.4701233123933672 1.3602821113488428 3.4701233123933672 1.3602821113488428 3 INFECTIOUS 0.000000 3200.000000
4 50.67063327970912 51.15284994575225 5.428748705746326 1.3858269098192568 5.428748705746326 1.3858269098192568 3 SUSCEPTIBLE 0.000000 3200.000000
3 50.72039177182895 51.19614062046543 5.42206775161372 3.232165051538413 5.42206775161372 3.232165051538413 3 SUSCEPTIBLE 0.000000 3200.000000
2 50.889054287055956 51.314849414618955 5.4569484528773735 4.96192868842208 5.4569484528773735 4.96192868842208 3 SUSCEPTIBLE 0.000000 3200.000000
1 50.889203476828406 51.62672816489838 5.404468566107574 6.646110415259159 5.404468566107574 6.646110415259159 3 SUSCEPTIBLE 0.000000 3200.000000
10 50.93723098574259 51.46797560545744 1.4334268091601303 2.62179942135075 1.4334268091601303 2.62179942135075 3 SUSCEPTIBLE 3.092327 3200.000000
6 50.994157358422314 51.551216749256916 3.389265573907842 3.303291535629665 3.389265573907842 3.303291535629665 3 SUSCEPTIBLE 7.640456 3200.000000
8 51.117715610510814 51.793587357664094 1.9890023692923728 6.643142746886218 1.9890023692923728 6.643142746886218 3 SUSCEPTIBLE 2.894898 3200.000000
4 51.15284994575225 51.63506661179538 5.428748705746326 1.3858269098192568 5.428748705746326 1.3858269098192568 3 SUSCEPTIBLE 0.000000 3200.000000
7 51.189606022031114 51.7432922685239 3.4382522261587707 5.361135811908577 3.4382522261587707 5.361135811908577 3 SUSCEPTIBLE 4.158161 3200.000000
9 51.19269303549589 51.817540807068724 1.3890228145982553 4.717828033228035 1.3890228145982553 4.717828033228035 3 SUSCEPTIBLE 3.728553 3200.000000
3 51.19614062046543 51.671889469101906 5.42206775161372 3.232165051538413 5.42206775161372 3.232165051538413 3 SUSCEPTIBLE 0.000000 3200.000000
5 51.207728630271326 51.753779017166885 3.4701233123933672 1.3602821113488428 3.4701233123933672 1.3602821113488428 3 INFECTIOUS 0.000000 3200.000000
2 51.314849414618955 51.740644542181954 5.4569484528773735 4.96192868842208 5.4569484528773735 4.96192868842208 3 SUSCEPTIBLE 0.000000 3200.000000
10 51.46797560545744 51.99872022517229 1.4334268091601303 2.62179942135075 1.4334268091601303 2.62179942135075 3 SUSCEPTIBLE 3.200149 3200.000000
6 51.551216749256916 52.10827614009152 3.389265573907842 3.303291535629665 3.389265573907842 3.303291535629665 3 SUSCEPTIBLE 7.640456 3200.000000
1 51.62672816489838 52.364252852968356 5.404468566107574 6.646110415259159 5.404468566107574 6.646110415259159 3 SUSCEPTIBLE 0.000000 3200.000000
4 51.63506661179538 52.11728327783851 5.428748705746326 1.3858269098192568 5.428748705746326 1.3858269098192568 3 SUSCEPTIBLE 0.000000 3200.000000
3 51.671889469101906 52.147638317738384 5.42206775161372 3.232165051538413 5.42206775161372 3.232165051538413 3 SUSCEPTIBLE 0.000000 3200.000000
2 51.740644542181954 52.16643966974495 5.4569484528773735 4.96192868842208 5.4569484528773735 4.96192868842208 3 SUSCEPTIBLE 0.000000 3200.000000
7 51.7432922685239 52.29697851501669 3.4382522261587707 5.361135811908577 3.4382522261587707 5.361135811908577 3 SUSCEPTIBLE 4.273892 3200.000000
5 51.753779017166885 52.29982940406244 3.4701233123933672 1.3602821113488428 3.4701233123933672 1.3602821113488428 3 INFECTIOUS 0.000000 3200.000000
8 51.793587357664094 52.469459104817375 1.9890023692923728 6.643142746886218 1.9890023692923728 6.643142746886218 3 SUSCEPTIBLE 2.949101 3200.000000
9 51.817540807068724 52.442388578641555 1.3890228145982553 4.717828033228035 1.3890228145982553 4.717828033228035 3 SUSCEPTIBLE 3.942184 3200.000000
10 51.99872022517229 52.529464844887144 1.4334268091601303 2.62179942135075 1.4334268091601303 2.62179942135075 3 SUSCEPTIBLE 3.307922 3200.000000
6 52.10827614009152 52.66533553092612 3.389265573907842 3.303291535629665 3.389265573907842 3.303291535629665 3 SUSCEPTIBLE 8.155030 3200.000000
4 52.11728327783851 52.59949994388164 5.428748705746326 1.3858269098192568 5.428748705746326 1.3858269098192568 3 SUSCEPTIBLE 0.000000 3200.000000
3 52.147638317738384 52.62338716637486 5.42206775161372 3.232165051538413 5.42206775161372 3.232165051538413 3 SUSCEPTIBLE 0.000000 3200.000000
2 52.16643966974495 52.59223479730795 5.4569484528773735 4.96192868842208 5.4569484528773735 4.96192868842208 3 SUSCEPTIBLE 0.000000 3200.000000
7 52.29697851501669 52.85066476150948 3.4382522261587707 5.361135811908577 3.4382522261587707 5.361135811908577 3 SUSCEPTIBLE 4.273892 3200.000000
5 52.29982940406244 52.845879790958 3.4701233123933672 1.3602821113488428 3.4701233123933672 1.3602821113488428 3 INFECTIOUS 0.000000 3200.000000
1 52.364252852968356 53.10177754103833 5.404468566107574 6.646110415259159 5.404468566107574 6.646110415259159 3 SUSCEPTIBLE 0.000000 3200.000000
9 52.442388578641555 53.06723635021439 1.3890228145982553 4.717828033228035 1.3890228145982553 4.717828033228035 3 SUSCEPTIBLE 4.155617 3200.000000
8 52.469459104817375 53.145330851970655 1.9890023692923728 6.643142746886218 1.9890023692923728 6.643142746886218 3 SUSCEPTIBLE 2.949101 3200.000000
10 52.529464844887144 53.060209464601996 1.4334268091601303 2.62179942135075 1.4334268091601303 2.62179942135075 3 SUSCEPTIBLE 3.415644 3200.000000
2 52.59223479730795 53.01802992487095 5.4569484528773735 4.96192868842208 5.4569484528773735 4.96192868842208 3 SUSCEPTIBLE 0.000000 3200.000000
4 52.59949994388164 53.08171660992477 5.428748705746326 1.3858269098192568 5.428748705746326 1.3858269098192568 3 SUSCEPTIBLE 0.000000 3200.000000
3 52.62338716637486 53.09913601501134 5.42206775161372 3.232165051538413 5.42206775161372 3.232165051538413 3 SUSCEPTIBLE 0.000000 3200.000000
6 52.66533553092612 53.222394921760724 3.389265573907842 3.303291535629665 3.389265573907842 3.303291535629665 3 SUSCEPTIBLE 8.412138 3200.000000
5 52.845879790958 53.39193017785356 3.4701233123933672 1.3602821113488428 3.4701233123933672 1.3602821113488428 3 INFECTIOUS 0.000000 3200.000000
7 52.85066476150948 53.404351008002266 3.4382522261587707 5.361135811908577 3.4382522261587707 5.361135811908577 3 SUSCEPTIBLE 4.273892 3200.000000
2 53.01802992487095 53.44382505243395 5.4569484528773735 4.96192868842208 5.4569484528773735 4.96192868842208 3 SUSCEPTIBLE 0.000000 3200.000000
10 53.060209464601996 53.59095408431685 1.4334268091601303 2.62179942135075 1.4334268091601303 2.62179942135075 3 SUSCEPTIBLE 3.415644 3200.000000
9 53.06723635021439 53.69208412178722 1.3890228145982553 4.717828033228035 1.3890228145982553 4.717828033228035 3 SUSCEPTIBLE 4.262260 3200.000000
4 53.08171660992477 53.5639332759679 5.428748705746326 1.3858269098192568 5.428748705746326 1.3858269098192568 3 SUSCEPTIBLE 0.000000 3200.000000
3 53.09913601501134 53.57488486364782 5.42206775161372 3.232165051538413 5.42206775161372 3.232165051538413 3 SUSCEPTIBLE 0.000000 3200.000000
1 53.10177754103833 53.839302229108306 5.404468566107574 6.646110415259159 5.404468566107574 6.646110415259159 3 SUSCEPTIBLE 0.000000 3200.000000
8 53.145330851970655 53.821202599123936 1.9890023692923728 6.643142746886218 1.9890023692923728 6.643142746886218 3 SUSCEPTIBLE 2.949101 3200.000000
6 53.222394921760724 53.77945431259533 3.389265573907842 3.303291535629665 3.389265573907842 3.303291535629665 3 SUSCEPTIBLE 8.925998 3200.000000
5 53.39193017785356 53.93798056474912 3.4701233123933672 1.3602821113488428 3.4701233123933672 1.3602821113488428 3 INFECTIOUS 0.000000 3200.000000
7 53.404351008002266 53.95803725449505 3.4382522261587707 5.361135811908577 3.4382522261587707 5.361135811908577 3 SUSCEPTIBLE 4.273892 3200.000000
2 53.44382505243395 53.86962017999695 5.4569484528773735 4.96192868842208 5.4569484528773735 4.96192868842208 3 SUSCEPTIBLE 0.000000 3200.000000
4 53.5639332759679 54.04614994201103 5.428748705746326 1.3858269098192568 5.428748705746326 1.3858269098192568 3 SUSCEPTIBLE 0.000000 3200.000000
3 53.57488486364782 54.050633712284295 5.42206775161372 3.232165051538413 5.42206775161372 3.232165051538413 3 SUSCEPTIBLE 0.000000 3200.000000
10 53.59095408431685 54.1216987040317 1.4334268091601303 2.62179942135075 1.4334268091601303 2.62179942135075 3 SUSCEPTIBLE 3.415644 3200.000000
9 53.69208412178722 54.31693189336005 1.3890228145982553 4.717828033228035 1.3890228145982553 4.717828033228035 3 SUSCEPTIBLE 4.262260 3200.000000
6 53.77945431259533 54.33651370342993 3.389265573907842 3.303291535629665 3.389265573907842 3.303291535629665 3 SUSCEPTIBLE 8.925998 3200.000000
8 53.821202599123936 54.497074346277216 1.9890023692923728 6.643142746886218 1.9890023692923728 6.643142746886218 3 SUSCEPTIBLE 3.003155 3200.000000
1 53.839302229108306 54.57682691717828 5.404468566107574 6.646110415259159 5.404468566107574 6.646110415259159 3 SUSCEPTIBLE 0.000000 3200.000000
2 53.86962017999695 54.29541530755995 5.4569484528773735 4.96192868842208 5.4569484528773735 4.96192868842208 3 SUSCEPTIBLE 0.000000 3200.000000
5 53.93798056474912 54.48403095164468 3.4701233123933672 1.3602821113488428 3.4701233123933672 1.3602821113488428 3 INFECTIOUS 0.000000 3200.000000
7 53.95803725449505 54.51172350098784 3.4382522261587707 5.361135811908577 3.4382522261587707 5.361135811908577 3 SUSCEPTIBLE 4.389303 3200.000000
4 54.04614994201103 54.52836660805416 5.428748705746326 1.3858269098192568 5.428748705746326 1.3858269098192568 3 SUSCEPTIBLE 0.000000 3200.000000
3 54.050633712284295 54.52638256092077 5.42206775161372 3.232165051538413 5.42206775161372 3.232165051538413 3 SUSCEPTIBLE 0.000000 3200.000000
10 54.1216987040317 54.65244332374655 1.4334268091601303 2.62179942135075 1.4334268091601303 2.62179942135075 3 SUSCEPTIBLE 3.415644 3200.000000
2 54.29541530755995 54.72121043512295 5.4569484528773735 4.96192868842208 5.4569484528773735 4.96192868842208 3 SUSCEPTIBLE 0.000000 3200.000000
9 54.31693189336005 54.94177966493288 1.3890228145982553 4.717828033228035 1.3890228145982553 4.717828033228035 3 SUSCEPTIBLE 4.262260 3200.000000
6 54.33651370342993 54.89357309426453 3.389265573907842 3.303291535629665 3.389265573907842 3.303291535629665 3 SUSCEPTIBLE 8.925998 3200.000000
5 54.48403095164468 55.030081338540235 3.4701233123933672 1.3602821113488428 3.4701233123933672 1.3602821113488428 3 INFECTIOUS 0.000000 3200.000000
8 54.497074346277216 55.1729460934305 1.9890023692923728 6.643142746886218 1.9890023692923728 6.643142746886218 3 SUSCEPTIBLE 3.111188 3200.000000
7 54.51172350098784 55.06540974748063 3.4382522261587707 5.361135811908577 3.4382522261587707 5.361135811908577 3 SUSCEPTIBLE 4.619965 3200.000000
3 54.52638256092077 55.00213140955725 5.42206775161372 3.232165051538413 5.42206775161372 3.232165051538413 3 SUSCEPTIBLE 0.000000 3200.000000
4 54.52836660805416 55.010583274097286 5.428748705746326 1.3858269098192568 5.428748705746326 1.3858269098192568 3 SUSCEPTIBLE 0.000000 3200.000000
1 54.57682691717828 55.314351605248255 5.404468566107574 6.646110415259159 5.404468566107574 6.646110415259159 3 SUSCEPTIBLE 0.000000 3200.000000
10 54.65244332374655 55.183187943461405 1.4334268091601303 2.62179942135075 1.4334268091601303 2.62179942135075 3 SUSCEPTIBLE 3.523069 3200.000000
2 54.72121043512295 55.14700556268595 5.4569484528773735 4.96192868842208 5.4569484528773735 4.96192868842208 3 SUSCEPTIBLE 0.000000 3200.000000
6 54.89357309426453 55.450632485099135 3.389265573907842 3.303291535629665 3.389265573907842 3.303291535629665 3 SUSCEPTIBLE 8.925998 3200.000000
9 54.94177966493288 55.56662743650571 1.3890228145982553 4.717828033228035 1.3890228145982553 4.717828033228035 3 SUSCEPTIBLE 4.262260 3200.000000
3 55.00213140955725 55.47788025819373 5.42206775161372 3.232165051538413 5.42206775161372 3.232165051538413 3 SUSCEPTIBLE 0.000000 3200.000000
4 55.010583274097286 55.492799940140415 5.428748705746326 1.3858269098192568 5.428748705746326 1.3858269098192568 3 SUSCEPTIBLE 0.000000 3200.000000
5 55.030081338540235 55.57613172543579 3.4701233123933672 1.3602821113488428 3.4701233123933672 1.3602821113488428 3 INFECTIOUS 0.000000 3200.000000
7 55.06540974748063 55.61909599397342 3.4382522261587707 5.361135811908577 3.4382522261587707 5.361135811908577 3 SUSCEPTIBLE 4.735216 3200.000000
2 55.14700556268595 55.57280069024895 5.4569484528773735 4.96192868842208 5.4569484528773735 4.96192868842208 3 SUSCEPTIBLE 0.000000 3200.000000
8 55.1729460934305 55.84881784058378 1.9890023692923728 6.643142746886218 1.9890023692923728 6.643142746886218 3 SUSCEPTIBLE 3.165167 3200.000000
10 55.183187943461405 55.71393256317626 1.4334268091601303 2.62179942135075 1.4334268091601303 2.62179942135075 3 SUSCEPTIBLE 3.630443 3200.000000
1 55.314351605248255 56.05187629331823 5.404468566107574 6.646110415259159 5.404468566107574 6.646110415259159 3 SUSCEPTIBLE 0.000000 3200.000000
6 55.450632485099135 56.00769187593374 3.389265573907842 3.303291535629665 3.389265573907842 3.303291535629665 3 SUSCEPTIBLE 8.925998 3200.000000
3 55.47788025819373 55.953629106830206 5.42206775161372 3.232165051538413 5.42206775161372 3.232165051538413 3 SUSCEPTIBLE 0.000000 3200.000000
4 55.492799940140415 55.975016606183544 5.428748705746326 1.3858269098192568 5.428748705746326 1.3858269098192568 3 SUSCEPTIBLE 0.000000 3200.000000
9 55.56662743650571 56.19147520807854 1.3890228145982553 4.717828033228035 1.3890228145982553 4.717828033228035 3 SUSCEPTIBLE 4.368607 3200.000000
2 55.57280069024895 55.998595817811946 5.4569484528773735 4.96192868842208 5.4569484528773735 4.96192868842208 3 SUSCEPTIBLE 0.000000 3200.000000
5 55.57613172543579 56.12218211233135 3.4701233123933672 1.3602821113488428 3.4701233123933672 1.3602821113488428 3 INFECTIOUS 0.000000 3200.000000
7 55.61909599397342 56.172782240466205 3.4382522261587707 5.361135811908577 3.4382522261587707 5.361135811908577 3 SUSCEPTIBLE 4.850414 3200.000000
10 55.71393256317626 56.24467718289111 1.4334268091601303 2.62179942135075 1.4334268091601303 2.62179942135075 3 SUSCEPTIBLE 3.845044 3200.000000
8 55.84881784058378 56.52468958773706 1.9890023692923728 6.643142746886218 1.9890023692923728 6.643142746886218 3 SUSCEPTIBLE 3.219121 3200.000000
3 55.953629106830206 56.429377955466684 5.42206775161372 3.232165051538413 5.42206775161372 3.232165051538413 3 SUSCEPTIBLE 0.000000 3200.000000
4 55.975016606183544 56.457233272226674 5.428748705746326 1.3858269098192568 5.428748705746326 1.3858269098192568 3 SUSCEPTIBLE 0.000000 3200.000000
2 55.998595817811946 56.424390945374945 5.4569484528773735 4.96192868842208 5.4569484528773735 4.96192868842208 3 SUSCEPTIBLE 0.000000 3200.000000
6 56.00769187593374 56.56475126676834 3.389265573907842 3.303291535629665 3.389265573907842 3.303291535629665 3 SUSCEPTIBLE 9.438199 3200.000000
1 56.05187629331823 56.789400981388205 5.404468566107574 6.646110415259159 5.404468566107574 6.646110415259159 3 SUSCEPTIBLE 0.000000 3200.000000
5 56.12218211233135 56.66823249922691 3.4701233123933672 1.3602821113488428 3.4701233123933672 1.3602821113488428 3 INFECTIOUS 0.000000 3200.000000
7 56.172782240466205 56.72646848695899 3.4382522261587707 5.361135811908577 3.4382522261587707 5.361135811908577 3 SUSCEPTIBLE 4.850414 3200.000000
9 56.19147520807854 56.816322979651375 1.3890228145982553 4.717828033228035 1.3890228145982553 4.717828033228035 3 SUSCEPTIBLE 4.581155 3200.000000
10 56.24467718289111 56.77542180260596 1.4334268091601303 2.62179942135075 1.4334268091601303 2.62179942135075 3 SUSCEPTIBLE 3.952270 3200.000000
2 56.424390945374945 56.850186072937944 5.4569484528773735 4.96192868842208 5.4569484528773735 4.96192868842208 3 SUSCEPTIBLE 0.000000 3200.000000
3 56.429377955466684 56.90512680410316 5.42206775161372 3.232165051538413 5.42206775161372 3.232165051538413 3 SUSCEPTIBLE 0.000000 3200.000000
4 56.457233272226674 56.9394499382698 5.428748705746326 1.3858269098192568 5.428748705746326 1.3858269098192568 3 SUSCEPTIBLE 0.000000 3200.000000
8 56.52468958773706 57.20056133489034 1.9890023692923728 6.643142746886218 1.9890023692923728 6.643142746886218 3 SUSCEPTIBLE 3.219121 3200.000000
6 56.56475126676834 57.12181065760294 3.389265573907842 3.303291535629665 3.389265573907842 3.303291535629665 3 SUSCEPTIBLE 9.694122 3200.000000
5 56.66823249922691 57.21428288612247 3.4701233123933672 1.3602821113488428 3.4701233123933672 1.3602821113488428 3 INFECTIOUS 0.000000 3200.000000
7 56.72646848695899 57.28015473345178 3.4382522261587707 5.361135811908577 3.4382522261587707 5.361135811908577 3 SUSCEPTIBLE 4.850414 3200.000000
10 56.77542180260596 57.306166422320814 1.4334268091601303 2.62179942135075 1.4334268091601303 2.62179942135075 3 SUSCEPTIBLE 3.952270 3200.000000
1 56.789400981388205 57.52692566945818 5.404468566107574 6.646110415259159 5.404468566107574 6.646110415259159 3 SUSCEPTIBLE 0.000000 3200.000000
9 56.816322979651375 57.441170751224206 1.3890228145982553 4.717828033228035 1.3890228145982553 4.717828033228035 3 SUSCEPTIBLE 4.793506 3200.000000
2 56.850186072937944 57.275981200500944 5.4569484528773735 4.96192868842208 5.4569484528773735 4.96192868842208 3 SUSCEPTIBLE 0.000000 3200.000000
3 56.90512680410316 57.38087565273964 5.42206775161372 3.232165051538413 5.42206775161372 3.232165051538413 3 SUSCEPTIBLE 0.000000 3200.000000
4 56.9394499382698 57.42166660431293 5.428748705746326 1.3858269098192568 5.428748705746326 1.3858269098192568 3 SUSCEPTIBLE 0.000000 3200.000000
6 57.12181065760294 57.678870048437545 3.389265573907842 3.303291535629665 3.389265573907842 3.303291535629665 3 SUSCEPTIBLE 9.949927 3200.000000
8 57.20056133489034 57.87643308204362 1.9890023692923728 6.643142746886218 1.9890023692923728 6.643142746886218 3 SUSCEPTIBLE 3.219121 3200.000000
5 57.21428288612247 57.76033327301803 3.4701233123933672 1.3602821113488428 3.4701233123933672 1.3602821113488428 3 INFECTIOUS 0.000000 3200.000000
2 57.275981200500944 57.70177632806394 5.4569484528773735 4.96192868842208 5.4569484528773735 4.96192868842208 3 SUSCEPTIBLE 0.000000 3200.000000
7 57.28015473345178 57.83384097994457 3.4382522261587707 5.361135811908577 3.4382522261587707 5.361135811908577 3 SUSCEPTIBLE 4.850414 3200.000000
10 57.306166422320814 57.836911042035666 1.4334268091601303 2.62179942135075 1.4334268091601303 2.62179942135075 3 SUSCEPTIBLE 3.952270 3200.000000
3 57.38087565273964 57.85662450137612 5.42206775161372 3.232165051538413 5.42206775161372 3.232165051538413 3 SUSCEPTIBLE 0.000000 3200.000000
4 57.42166660431293 57.90388327035606 5.428748705746326 1.3858269098192568 5.428748705746326 1.3858269098192568 3 SUSCEPTIBLE 0.000000 3200.000000
9 57.441170751224206 58.06601852279704 1.3890228145982553 4.717828033228035 1.3890228145982553 4.717828033228035 3 SUSCEPTIBLE 4.793506 3200.000000
1 57.52692566945818 58.264450357528155 5.404468566107574 6.646110415259159 5.404468566107574 6.646110415259159 3 SUSCEPTIBLE 0.000000 3200.000000
6 57.678870048437545 58.23592943927215 3.389265573907842 3.303291535629665 3.389265573907842 3.303291535629665 3 SUSCEPTIBLE 10.205613 3200.000000
2 57.70177632806394 58.12757145562694 5.4569484528773735 4.96192868842208 5.4569484528773735 4.96192868842208 3 SUSCEPTIBLE 0.000000 3200.000000
5 57.76033327301803 58.306383659913585 3.4701233123933672 1.3602821113488428 3.4701233123933672 1.3602821113488428 3 INFECTIOUS 0.000000 3200.000000
7 57.83384097994457 58.387527226437356 3.4382522261587707 5.361135811908577 3.4382522261587707 5.361135811908577 3 SUSCEPTIBLE 4.965293 3200.000000
10 57.836911042035666 58.36765566175052 1.4334268091601303 2.62179942135075 1.4334268091601303 2.62179942135075 3 SUSCEPTIBLE 3.952270 3200.000000
3 57.85662450137612 58.332373350012595 5.42206775161372 3.232165051538413 5.42206775161372 3.232165051538413 3 SUSCEPTIBLE 0.000000 3200.000000
8 57.87643308204362 58.5523048291969 1.9890023692923728 6.643142746886218 1.9890023692923728 6.643142746886218 3 SUSCEPTIBLE 3.272925 3200.000000
4 57.90388327035606 58.38609993639919 5.428748705746326 1.3858269098192568 5.428748705746326 1.3858269098192568 3 SUSCEPTIBLE 0.000000 3200.000000
9 58.06601852279704 58.69086629436987 1.3890228145982553 4.717828033228035 1.3890228145982553 4.717828033228035 3 SUSCEPTIBLE 4.793506 3200.000000
2 58.12757145562694 58.55336658318994 5.4569484528773735 4.96192868842208 5.4569484528773735 4.96192868842208 3 SUSCEPTIBLE 0.000000 3200.000000
6 58.23592943927215 58.79298883010675 3.389265573907842 3.303291535629665 3.389265573907842 3.303291535629665 3 SUSCEPTIBLE 10.205613 3200.000000
1 58.264450357528155 59.00197504559813 5.404468566107574 6.646110415259159 5.404468566107574 6.646110415259159 3 SUSCEPTIBLE 0.000000 3200.000000
5 58.306383659913585 58.852434046809144 3.4701233123933672 1.3602821113488428 3.4701233123933672 1.3602821113488428 3 INFECTIOUS 0.000000 3200.000000
3 58.332373350012595 58.80812219864907 5.42206775161372 3.232165051538413 5.42206775161372 3.232165051538413 3 SUSCEPTIBLE 0.000000 3200.000000
10 58.36765566175052 58.89840028146537 1.4334268091601303 2.62179942135075 1.4334268091601303 2.62179942135075 3 SUSCEPTIBLE 3.952270 3200.000000
4 58.38609993639919 58.86831660244232 5.428748705746326 1.3858269098192568 5.428748705746326 1.3858269098192568 3 SUSCEPTIBLE 0.000000 3200.000000
7 58.387527226437356 58.941213472930144 3.4382522261587707 5.361135811908577 3.4382522261587707 5.361135811908577 3 SUSCEPTIBLE 5.080118 3200.000000
8 58.5523048291969 59.22817657635018 1.9890023692923728 6.643142746886218 1.9890023692923728 6.643142746886218 3 SUSCEPTIBLE 3.380460 3200.000000
2 58.55336658318994 58.97916171075294 5.4569484528773735 4.96192868842208 5.4569484528773735 4.96192868842208 3 SUSCEPTIBLE 0.000000 3200.000000
9 58.69086629436987 59.3157140659427 1.3890228145982553 4.717828033228035 1.3890228145982553 4.717828033228035 3 SUSCEPTIBLE 4.793506 3200.000000
6 58.79298883010675 59.35004822094135 3.389265573907842 3.303291535629665 3.389265573907842 3.303291535629665 3 SUSCEPTIBLE 10.205613 3200.000000
3 58.80812219864907 59.28387104728555 5.42206775161372 3.232165051538413 5.42206775161372 3.232165051538413 3 SUSCEPTIBLE 0.000000 3200.000000
5 58.852434046809144 59.3984844337047 3.4701233123933672 1.3602821113488428 3.4701233123933672 1.3602821113488428 3 INFECTIOUS 0.000000 3200.000000
4 58.86831660244232 59.35053326848545 5.428748705746326 1.3858269098192568 5.428748705746326 1.3858269098192568 3 SUSCEPTIBLE 0.000000 3200.000000
10 58.89840028146537 59.42914490118022 1.4334268091601303 2.62179942135075 1.4334268091601303 2.62179942135075 3 SUSCEPTIBLE 4.166079 3200.000000
7 58.941213472930144 59.49489971942293 3.4382522261587707 5.361135811908577 3.4382522261587707 5.361135811908577 3 SUSCEPTIBLE 5.309611 3200.000000
2 58.97916171075294 59.40495683831594 5.4569484528773735 4.96192868842208 5.4569484528773735 4.96192868842208 3 SUSCEPTIBLE 0.000000 3200.000000
1 59.00197504559813 59.739499733668104 5.404468566107574 6.646110415259159 5.404468566107574 6.646110415259159 3 SUSCEPTIBLE 0.000000 3200.000000
8 59.22817657635018 59.90404832350346 1.9890023692923728 6.643142746886218 1.9890023692923728 6.643142746886218 3 SUSCEPTIBLE 3.487895 3200.000000
3 59.28387104728555 59.75961989592203 5.42206775161372 3.232165051538413 5.42206775161372 3.232165051538413 3 SUSCEPTIBLE 0.000000 3200.000000
9 59.3157140659427 59.94056183751553 1.3890228145982553 4.717828033228035 1.3890228145982553 4.717828033228035 3 SUSCEPTIBLE 4.899363 3200.000000
6 59.35004822094135 59.907107611775956 3.389265573907842 3.303291535629665 3.389265573907842 3.303291535629665 3 SUSCEPTIBLE 10.205613 3200.000000
4 59.35053326848545 59.83274993452858 5.428748705746326 1.3858269098192568 5.428748705746326 1.3858269098192568 3 SUSCEPTIBLE 0.000000 3200.000000
5 59.3984844337047 59.94453482060026 3.4701233123933672 1.3602821113488428 3.4701233123933672 1.3602821113488428 3 INFECTIOUS 0.000000 3200.000000
2 59.40495683831594 59.83075196587894 5.4569484528773735 4.96192868842208 5.4569484528773735 4.96192868842208 3 SUSCEPTIBLE 0.000000 3200.000000
10 59.42914490118022 59.959889520895075 1.4334268091601303 2.62179942135075 1.4334268091601303 2.62179942135075 3 SUSCEPTIBLE 4.272910 3200.000000
7 59.49489971942293 60.04858596591572 3.4382522261587707 5.361135811908577 3.4382522261587707 5.361135811908577 3 SUSCEPTIBLE 5.424277 3200.000000
1 59.739499733668104 60.47702442173808 5.404468566107574 6.646110415259159 5.404468566107574 6.646110415259159 3 SUSCEPTIBLE 0.000000 3200.000000
3 59.75961989592203 60.23536874455851 5.42206775161372 3.232165051538413 5.42206775161372 3.232165051538413 3 SUSCEPTIBLE 0.000000 3200.000000
2 59.83075196587894 60.25654709344194 5.4569484528773735 4.96192868842208 5.4569484528773735 4.96192868842208 3 SUSCEPTIBLE 0.000000 3200.000000
4 59.83274993452858 60.31496660057171 5.428748705746326 1.3858269098192568 5.428748705746326 1.3858269098192568 3 SUSCEPTIBLE 0.000000 3200.000000
8 59.90404832350346 60.57992007065674 1.9890023692923728 6.643142746886218 1.9890023692923728 6.643142746886218 3 SUSCEPTIBLE 3.487895 3200.000000
6 59.907107611775956 60.46416700261056 3.389265573907842 3.303291535629665 3.389265573907842 3.303291535629665 3 SUSCEPTIBLE 10.460592 3200.000000
9 59.94056183751553 60.56540960908836 1.3890228145982553 4.717828033228035 1.3890228145982553 4.717828033228035 3 SUSCEPTIBLE 5.005171 3200.000000
5 59.94453482060026 60.49058520749582 3.4701233123933672 1.3602821113488428 3.4701233123933672 1.3602821113488428 3 INFECTIOUS 0.000000 3200.000000
10 59.959889520895075 60.49063414060993 1.4334268091601303 2.62179942135075 1.3551753181659751 2.557924308363611 3 SUSCEPTIBLE 4.379691 3200.000000
7 60.04858596591572 60.60227221240851 3.4382522261587707 5.361135811908577 3.4382522261587707 5.361135811908577 3 SUSCEPTIBLE 5.424277 3200.000000
3 60.23536874455851 60.711117593194984 5.42206775161372 3.232165051538413 5.42206775161372 3.232165051538413 3 SUSCEPTIBLE 0.000000 3200.000000
2 60.25654709344194 60.68234222100494 5.4569484528773735 4.96192868842208 5.4569484528773735 4.96192868842208 3 SUSCEPTIBLE 0.000000 3200.000000
4 60.31496660057171 60.79718326661484 5.428748705746326 1.3858269098192568 5.428748705746326 1.3858269098192568 3 SUSCEPTIBLE 0.000000 3200.000000
6 60.46416700261056 61.02122639344516 3.389265573907842 3.303291535629665 3.389265573907842 3.303291535629665 3 SUSCEPTIBLE 10.970196 3200.000000
1 60.47702442173808 61.214549109808054 5.404468566107574 6.646110415259159 5.404468566107574 6.646110415259159 3 SUSCEPTIBLE 0.000000 3200.000000
5 60.49058520749582 61.03663559439138 3.4701233123933672 1.3602821113488428 3.4701233123933672 1.3602821113488428 3 INFECTIOUS 0.000000 3200.000000
10 60.49063414060993 61.02137876032478 1.3551753181659751 2.557924308363611 1.3551753181659751 2.557924308363611 3 SUSCEPTIBLE 4.486301 3200.000000
9 60.56540960908836 61.190257380661194 1.3890228145982553 4.717828033228035 1.3890228145982553 4.717828033228035 3 SUSCEPTIBLE 5.216466 3200.000000
8 60.57992007065674 61.25579181781002 1.9890023692923728 6.643142746886218 1.9890023692923728 6.643142746886218 3 SUSCEPTIBLE 3.487895 3200.000000
7 60.60227221240851 61.155958458901296 3.4382522261587707 5.361135811908577 3.4382522261587707 5.361135811908577 3 SUSCEPTIBLE 5.424277 3200.000000
2 60.68234222100494 61.108137348567936 5.4569484528773735 4.96192868842208 5.4569484528773735 4.96192868842208 3 SUSCEPTIBLE 0.000000 3200.000000
3 60.711117593194984 61.18686644183146 5.42206775161372 3.232165051538413 5.42206775161372 3.232165051538413 3 SUSCEPTIBLE 0.000000 3200.000000
4 60.79718326661484 61.27939993265797 5.428748705746326 1.3858269098192568 5.428748705746326 1.3858269098192568 3 SUSCEPTIBLE 0.000000 3200.000000
6 61.02122639344516 61.578285784279764 3.389265573907842 3.303291535629665 3.389265573907842 3.303291535629665 3 SUSCEPTIBLE 11.224821 3200.000000
10 61.02137876032478 61.55212338003963 1.3551753181659751 2.557924308363611 1.3551753181659751 2.557924308363611 3 SUSCEPTIBLE 4.486301 3200.000000
5 61.03663559439138 61.582685981286936 3.4701233123933672 1.3602821113488428 3.4701233123933672 1.3602821113488428 3 INFECTIOUS 0.000000 3200.000000
2 61.108137348567936 61.533932476130936 5.4569484528773735 4.96192868842208 5.4569484528773735 4.96192868842208 3 SUSCEPTIBLE 0.000000 3200.000000
7 61.155958458901296 61.70964470539408 3.4382522261587707 5.361135811908577 3.4382522261587707 5.361135811908577 3 SUSCEPTIBLE 5.424277 3200.000000
3 61.18686644183146 61.66261529046794 5.42206775161372 3.232165051538413 5.42206775161372 3.232165051538413 3 SUSCEPTIBLE 0.000000 3200.000000
9 61.190257380661194 61.815105152234025 1.3890228145982553 4.717828033228035 1.3890228145982553 4.717828033228035 3 SUSCEPTIBLE 5.322012 3200.000000
1 61.214549109808054 61.95207379787803 5.404468566107574 6.646110415259159 5.404468566107574 6.646110415259159 3 SUSCEPTIBLE 0.000000 3200.000000
8 61.25579181781002 61.9316635649633 1.9890023692923728 6.643142746886218 1.9890023692923728 6.643142746886218 3 SUSCEPTIBLE 3.487895 3200.000000
4 61.27939993265797 61.761616598701096 5.428748705746326 1.3858269098192568 5.428748705746326 1.3858269098192568 3 SUSCEPTIBLE 0.000000 3200.000000
2 61.533932476130936 61.959727603693935 5.4569484528773735 4.96192868842208 5.4569484528773735 4.96192868842208 3 SUSCEPTIBLE 0.000000 3200.000000
10 61.55212338003963 62.082867999754484 1.3551753181659751 2.557924308363611 1.3551753181659751 2.557924308363611 3 SUSCEPTIBLE 4.486301 3200.000000
6 61.578285784279764 62.13534517511437 3.389265573907842 3.303291535629665 3.389265573907842 3.303291535629665 3 SUSCEPTIBLE 11.479329 3200.000000
5 61.582685981286936 62.128736368182494 3.4701233123933672 1.3602821113488428 3.4701233123933672 1.3602821113488428 3 INFECTIOUS 0.000000 3200.000000
3 61.66261529046794 62.13836413910442 5.42206775161372 3.232165051538413 5.42206775161372 3.232165051538413 3 SUSCEPTIBLE 0.000000 3200.000000
7 61.70964470539408 62.26333095188687 3.4382522261587707 5.361135811908577 3.4382522261587707 5.361135811908577 3 SUSCEPTIBLE 5.538626 3200.000000
4 61.761616598701096 62.243833264744225 5.428748705746326 1.3858269098192568 5.428748705746326 1.3858269098192568 3 SUSCEPTIBLE 0.000000 3200.000000
9 61.815105152234025 62.43995292380686 1.3890228145982553 4.717828033228035 1.3890228145982553 4.717828033228035 3 SUSCEPTIBLE 5.322012 3200.000000
8 61.9316635649633 62.60753531211658 1.9890023692923728 6.643142746886218 1.9890023692923728 6.643142746886218 3 SUSCEPTIBLE 3.541451 3200.000000
1 61.95207379787803 62.689598485948004 5.404468566107574 6.646110415259159 5.404468566107574 6.646110415259159 3 SUSCEPTIBLE 0.000000 3200.000000
2 61.959727603693935 62.385522731256934 5.4569484528773735 4.96192868842208 5.4569484528773735 4.96192868842208 3 SUSCEPTIBLE 0.000000 3200.000000
10 62.082867999754484 62.613612619469336 1.3551753181659751 2.557924308363611 1.3551753181659751 2.557924308363611 3 SUSCEPTIBLE 4.486301 3200.000000
5 62.128736368182494 62.67478675507805 3.4701233123933672 1.3602821113488428 3.4701233123933672 1.3602821113488428 3 INFECTIOUS 0.000000 3200.000000
6 62.13534517511437 62.69240456594897 3.389265573907842 3.303291535629665 3.389265573907842 3.303291535629665 3 SUSCEPTIBLE 11.479329 3200.000000
3 62.13836413910442 62.614112987740896 5.42206775161372 3.232165051538413 5.42206775161372 3.232165051538413 3 SUSCEPTIBLE 0.000000 3200.000000
4 62.243833264744225 62.726049930787354 5.428748705746326 1.3858269098192568 5.428748705746326 1.3858269098192568 3 SUSCEPTIBLE 0.000000 3200.000000
7 62.26333095188687 62.81701719837966 3.4382522261587707 5.361135811908577 3.4382522261587707 5.361135811908577 3 SUSCEPTIBLE 5.652923 3200.000000
2 62.385522731256934 62.81131785881993 5.4569484528773735 4.96192868842208 5.4569484528773735 4.96192868842208 3 SUSCEPTIBLE 0.000000 3200.000000
9 62.43995292380686 63.06480069537969 1.3890228145982553 4.717828033228035 1.3890228145982553 4.717828033228035 3 SUSCEPTIBLE 5.322012 3200.000000
8 62.60753531211658 63.28340705926986 1.9890023692923728 6.643142746886218 1.9890023692923728 6.643142746886218 3 SUSCEPTIBLE 3.648490 3200.000000
10 62.613612619469336 63.14435723918419 1.3551753181659751 2.557924308363611 1.3551753181659751 2.557924308363611 3 SUSCEPTIBLE 4.592497 3200.000000
3 62.614112987740896 63.08986183637737 5.42206775161372 3.232165051538413 5.42206775161372 3.232165051538413 3 SUSCEPTIBLE 0.000000 3200.000000
5 62.67478675507805 63.22083714197361 3.4701233123933672 1.3602821113488428 3.4701233123933672 1.3602821113488428 3 INFECTIOUS 0.000000 3200.000000
1 62.689598485948004 63.42712317401798 5.404468566107574 6.646110415259159 5.404468566107574 6.646110415259159 3 SUSCEPTIBLE 0.000000 3200.000000
6 62.69240456594897 63.24946395678357 3.389265573907842 3.303291535629665 3.389265573907842 3.303291535629665 3 SUSCEPTIBLE 11.479329 3200.000000
4 62.726049930787354 63.208266596830484 5.428748705746326 1.3858269098192568 5.428748705746326 1.3858269098192568 3 SUSCEPTIBLE 0.000000 3200.000000
2 62.81131785881993 63.23711298638293 5.4569484528773735 4.96192868842208 5.4569484528773735 4.96192868842208 3 SUSCEPTIBLE 0.000000 3200.000000
7 62.81701719837966 63.37070344487245 3.4382522261587707 5.361135811908577 3.4382522261587707 5.361135811908577 3 SUSCEPTIBLE 5.881357 3200.000000
9 63.06480069537969 63.68964846695252 1.3890228145982553 4.717828033228035 1.3890228145982553 4.717828033228035 3 SUSCEPTIBLE 5.322012 3200.000000
3 63.08986183637737 63.56561068501385 5.42206775161372 3.232165051538413 5.42206775161372 3.232165051538413 3 SUSCEPTIBLE 0.000000 3200.000000
10 63.14435723918419 63.67510185889904 1.3551753181659751 2.557924308363611 1.3551753181659751 2.557924308363611 3 SUSCEPTIBLE 4.698643 3200.000000
4 63.208266596830484 63.69048326287361 5.428748705746326 1.3858269098192568 5.428748705746326 1.3858269098192568 3 SUSCEPTIBLE 0.000000 3200.000000
5 63.22083714197361 63.76688752886917 3.4701233123933672 1.3602821113488428 3.4701233123933672 1.3602821113488428 3 INFECTIOUS 0.000000 3200.000000
2 63.23711298638293 63.66290811394593 5.4569484528773735 4.96192868842208 5.4569484528773735 4.96192868842208 3 SUSCEPTIBLE 0.000000 3200.000000
6 63.24946395678357 63.806523347618175 3.389265573907842 3.303291535629665 3.389265573907842 3.303291535629665 3 SUSCEPTIBLE 11.479329 3200.000000
8 63.28340705926986 63.95927880642314 1.9890023692923728 6.643142746886218 1.9890023692923728 6.643142746886218 3 SUSCEPTIBLE 3.755430 3200.000000
7 63.37070344487245 63.924389691365235 3.4382522261587707 5.361135811908577 3.4382522261587707 5.361135811908577 3 SUSCEPTIBLE 5.995495 3200.000000
1 63.42712317401798 64.16464786208796 5.404468566107574 6.646110415259159 5.404468566107574 6.646110415259159 3 SUSCEPTIBLE 0.000000 3200.000000
3 63.56561068501385 64.04135953365034 5.42206775161372 3.232165051538413 5.42206775161372 3.232165051538413 3 SUSCEPTIBLE 0.000000 3200.000000
2 63.66290811394593 64.08870324150894 5.4569484528773735 4.96192868842208 5.4569484528773735 4.96192868842208 3 SUSCEPTIBLE 0.000000 3200.000000
10 63.67510185889904 64.20584647861389 1.3551753181659751 2.557924308363611 1.3551753181659751 2.557924308363611 3 SUSCEPTIBLE 4.910788 3200.000000
9 63.68964846695252 64.31449623852535 1.3890228145982553 4.717828033228035 1.3890228145982553 4.717828033228035 3 SUSCEPTIBLE 5.532469 3200.000000
4 63.69048326287361 64.17269992891674 5.428748705746326 1.3858269098192568 5.428748705746326 1.3858269098192568 3 SUSCEPTIBLE 0.000000 3200.000000
5 63.76688752886917 64.31293791576473 3.4701233123933672 1.3602821113488428 3.4701233123933672 1.3602821113488428 3 INFECTIOUS 0.000000 3200.000000
6 63.806523347618175 64.36358273845278 3.389265573907842 3.303291535629665 3.389265573907842 3.303291535629665 3 SUSCEPTIBLE 11.733132 3200.000000
7 63.924389691365235 64.47807593785802 3.4382522261587707 5.361135811908577 3.4382522261587707 5.361135811908577 3 SUSCEPTIBLE 5.995495 3200.000000
8 63.95927880642314 64.63515055357642 1.9890023692923728 6.643142746886218 1.9890023692923728 6.643142746886218 3 SUSCEPTIBLE 3.755430 3200.000000
3 64.04135953365034 64.51710838228682 5.42206775161372 3.232165051538413 5.42206775161372 3.232165051538413 3 SUSCEPTIBLE 0.000000 3200.000000
2 64.08870324150894 64.51449836907194 5.4569484528773735 4.96192868842208 5.4569484528773735 4.96192868842208 3 SUSCEPTIBLE 0.000000 3200.000000
1 64.16464786208796 64.90217255015794 5.404468566107574 6.646110415259159 5.404468566107574 6.646110415259159 3 SUSCEPTIBLE 0.000000 3200.000000
4 64.17269992891674 64.65491659495987 5.428748705746326 1.3858269098192568 5.428748705746326 1.3858269098192568 3 SUSCEPTIBLE 0.000000 3200.000000
10 64.20584647861389 64.73659109832874 1.3551753181659751 2.557924308363611 1.3551753181659751 2.557924308363611 3 SUSCEPTIBLE 5.016787 3200.000000
5 64.31293791576473 64.8589883026603 3.4701233123933672 1.3602821113488428 3.4701233123933672 1.3602821113488428 3 INFECTIOUS 0.000000 3200.000000
9 64.31449623852535 64.93934401009818 1.3890228145982553 4.717828033228035 1.3890228145982553 4.717828033228035 3 SUSCEPTIBLE 5.637625 3200.000000
6 64.36358273845278 64.92064212928739 3.389265573907842 3.303291535629665 3.389265573907842 3.303291535629665 3 SUSCEPTIBLE 11.986817 3200.000000
7 64.47807593785802 65.03176218435081 3.4382522261587707 5.361135811908577 3.4382522261587707 5.361135811908577 3 SUSCEPTIBLE 5.995495 3200.000000
2 64.51449836907194 64.94029349663495 5.4569484528773735 4.96192868842208 5.4569484528773735 4.96192868842208 3 SUSCEPTIBLE 0.000000 3200.000000
3 64.51710838228682 64.9928572309233 5.42206775161372 3.232165051538413 5.42206775161372 3.232165051538413 3 SUSCEPTIBLE 0.000000 3200.000000
8 64.63515055357642 65.3110223007297 1.9890023692923728 6.643142746886218 1.9890023692923728 6.643142746886218 3 SUSCEPTIBLE 3.755430 3200.000000
4 64.65491659495987 65.137133261003 5.428748705746326 1.3858269098192568 5.428748705746326 1.3858269098192568 3 SUSCEPTIBLE 0.000000 3200.000000
10 64.73659109832874 65.2673357180436 1.3551753181659751 2.557924308363611 1.3551753181659751 2.557924308363611 3 SUSCEPTIBLE 5.016787 3200.000000
5 64.8589883026603 65.40503868955585 3.4701233123933672 1.3602821113488428 3.4701233123933672 1.3602821113488428 3 INFECTIOUS 0.000000 3200.000000
1 64.90217255015794 65.63969723822792 5.404468566107574 6.646110415259159 5.404468566107574 6.646110415259159 3 SUSCEPTIBLE 0.000000 3200.000000
6 64.92064212928739 65.477701520122 3.389265573907842 3.303291535629665 3.389265573907842 3.303291535629665 3 SUSCEPTIBLE 12.493838 3200.000000
9 64.93934401009818 65.56419178167101 1.3890228145982553 4.717828033228035 1.3890228145982553 4.717828033228035 3 SUSCEPTIBLE 5.847791 3200.000000
2 64.94029349663495 65.36608862419796 5.4569484528773735 4.96192868842208 5.4569484528773735 4.96192868842208 3 SUSCEPTIBLE 0.000000 3200.000000
3 64.9928572309233 65.46860607955979 5.42206775161372 3.232165051538413 5.42206775161372 3.232165051538413 3 SUSCEPTIBLE 0.000000 3200.000000
7 65.03176218435081 65.5854484308436 3.4382522261587707 5.361135811908577 3.4382522261587707 5.361135811908577 3 SUSCEPTIBLE 5.995495 3200.000000
4 65.137133261003 65.61934992704613 5.428748705746326 1.3858269098192568 5.428748705746326 1.3858269098192568 3 SUSCEPTIBLE 0.000000 3200.000000
10 65.2673357180436 65.79808033775845 1.3551753181659751 2.557924308363611 1.3551753181659751 2.557924308363611 3 SUSCEPTIBLE 5.016787 3200.000000
8 65.3110223007297 65.98689404788298 1.9890023692923728 6.643142746886218 1.9890023692923728 6.643142746886218 3 SUSCEPTIBLE 3.755430 3200.000000
2 65.36608862419796 65.79188375176096 5.4569484528773735 4.96192868842208 5.4569484528773735 4.96192868842208 3 SUSCEPTIBLE 0.000000 3200.000000
5 65.40503868955585 65.95108907645141 3.4701233123933672 1.3602821113488428 3.4701233123933672 1.3602821113488428 3 INFECTIOUS 0.000000 3200.000000
3 65.46860607955979 65.94435492819628 5.42206775161372 3.232165051538413 5.42206775161372 3.232165051538413 3 SUSCEPTIBLE 0.000000 3200.000000
6 65.477701520122 66.0347609109566 3.389265573907842 3.303291535629665 3.389265573907842 3.303291535629665 3 SUSCEPTIBLE 12.747172 3200.000000
9 65.56419178167101 66.18903955324384 1.3890228145982553 4.717828033228035 1.3890228145982553 4.717828033228035 3 SUSCEPTIBLE 5.847791 3200.000000
7 65.5854484308436 66.13913467733639 3.4382522261587707 5.361135811908577 3.4382522261587707 5.361135811908577 3 SUSCEPTIBLE 5.995495 3200.000000
4 65.61934992704613 66.10156659308926 5.428748705746326 1.3858269098192568 5.428748705746326 1.3858269098192568 3 SUSCEPTIBLE 0.000000 3200.000000
1 65.63969723822792 66.3772219262979 5.404468566107574 6.646110415259159 5.404468566107574 6.646110415259159 3 SUSCEPTIBLE 0.000000 3200.000000
2 65.79188375176096 66.21767887932397 5.4569484528773735 4.96192868842208 5.4569484528773735 4.96192868842208 3 SUSCEPTIBLE 0.000000 3200.000000
10 65.79808033775845 66.3288249574733 1.3551753181659751 2.557924308363611 1.3551753181659751 2.557924308363611 3 SUSCEPTIBLE 5.016787 3200.000000
3 65.94435492819628 66.42010377683276 5.42206775161372 3.232165051538413 5.42206775161372 3.232165051538413 3 SUSCEPTIBLE 0.000000 3200.000000
5 65.95108907645141 66.49713946334697 3.4701233123933672 1.3602821113488428 3.4701233123933672 1.3602821113488428 3 INFECTIOUS 0.000000 3200.000000
8 65.98689404788298 66.66276579503626 1.9890023692923728 6.643142746886218 1.9890023692923728 6.643142746886218 3 SUSCEPTIBLE 3.808740 3200.000000
6 66.0347609109566 66.59182030179122 3.389265573907842 3.303291535629665 3.389265573907842 3.303291535629665 3 SUSCEPTIBLE 12.747172 3200.000000
4 66.10156659308926 66.58378325913239 5.428748705746326 1.3858269098192568 5.428748705746326 1.3858269098192568 3 SUSCEPTIBLE 0.000000 3200.000000
7 66.13913467733639 66.69282092382917 3.4382522261587707 5.361135811908577 3.4382522261587707 5.361135811908577 3 SUSCEPTIBLE 6.223086 3200.000000
9 66.18903955324384 66.81388732481668 1.3890228145982553 4.717828033228035 1.3890228145982553 4.717828033228035 3 SUSCEPTIBLE 5.847791 3200.000000
2 66.21767887932397 66.64347400688698 5.4569484528773735 4.96192868842208 5.4569484528773735 4.96192868842208 3 SUSCEPTIBLE 0.000000 3200.000000
10 66.3288249574733 66.85956957718815 1.3551753181659751 2.557924308363611 1.3551753181659751 2.557924308363611 3 SUSCEPTIBLE 5.016787 3200.000000
1 66.3772219262979 67.11474661436789 5.404468566107574 6.646110415259159 5.404468566107574 6.646110415259159 3 SUSCEPTIBLE 0.000000 3200.000000
3 66.42010377683276 66.89585262546925 5.42206775161372 3.232165051538413 5.42206775161372 3.232165051538413 3 SUSCEPTIBLE 0.000000 3200.000000
5 66.49713946334697 67.04318985024253 3.4701233123933672 1.3602821113488428 3.4701233123933672 1.3602821113488428 3 INFECTIOUS 0.000000 3200.000000
4 66.58378325913239 67.06599992517552 5.428748705746326 1.3858269098192568 5.428748705746326 1.3858269098192568 3 SUSCEPTIBLE 0.000000 3200.000000
6 66.59182030179122 67.14887969262583 3.389265573907842 3.303291535629665 3.389265573907842 3.303291535629665 3 SUSCEPTIBLE 12.747172 3200.000000
2 66.64347400688698 67.06926913444998 5.4569484528773735 4.96192868842208 5.4569484528773735 4.96192868842208 3 SUSCEPTIBLE 0.000000 3200.000000
8 66.66276579503626 67.33863754218955 1.9890023692923728 6.643142746886218 1.9890023692923728 6.643142746886218 3 SUSCEPTIBLE 3.915285 3200.000000
7 66.69282092382917 67.24650717032196 3.4382522261587707 5.361135811908577 3.4382522261587707 5.361135811908577 3 SUSCEPTIBLE 6.336803 3200.000000
9 66.81388732481668 67.43873509638951 1.3890228145982553 4.717828033228035 1.3890228145982553 4.717828033228035 3 SUSCEPTIBLE 5.847791 3200.000000
10 66.85956957718815 67.390314196903 1.3551753181659751 2.557924308363611 1.3551753181659751 2.557924308363611 3 SUSCEPTIBLE 5.228149 3200.000000
3 66.89585262546925 67.37160147410573 5.42206775161372 3.232165051538413 5.42206775161372 3.232165051538413 3 SUSCEPTIBLE 0.000000 3200.000000
5 67.04318985024253 67.58924023713809 3.4701233123933672 1.3602821113488428 3.4701233123933672 1.3602821113488428 3 INFECTIOUS 0.000000 3200.000000
4 67.06599992517552 67.54821659121865 5.428748705746326 1.3858269098192568 5.428748705746326 1.3858269098192568 3 SUSCEPTIBLE 0.000000 3200.000000
2 67.06926913444998 67.49506426201299 5.4569484528773735 4.96192868842208 5.4569484528773735 4.96192868842208 3 SUSCEPTIBLE 0.000000 3200.000000
1 67.11474661436789 67.85227130243787 5.404468566107574 6.646110415259159 5.404468566107574 6.646110415259159 3 SUSCEPTIBLE 0.000000 3200.000000
6 67.14887969262583 67.70593908346044 3.389265573907842 3.303291535629665 3.389265573907842 3.303291535629665 3 SUSCEPTIBLE 12.747172 3200.000000
7 67.24650717032196 67.80019341681475 3.4382522261587707 5.361135811908577 3.4382522261587707 5.361135811908577 3 SUSCEPTIBLE 6.564079 3200.000000
8 67.33863754218955 68.01450928934283 1.9890023692923728 6.643142746886218 1.9890023692923728 6.643142746886218 3 SUSCEPTIBLE 4.021732 3200.000000
3 67.37160147410573 67.84735032274222 5.42206775161372 3.232165051538413 5.42206775161372 3.232165051538413 3 SUSCEPTIBLE 0.000000 3200.000000
10 67.390314196903 67.92105881661786 1.3551753181659751 2.557924308363611 1.3551753181659751 2.557924308363611 3 SUSCEPTIBLE 5.333757 3200.000000
9 67.43873509638951 68.06358286796234 1.3890228145982553 4.717828033228035 1.3890228145982553 4.717828033228035 3 SUSCEPTIBLE 5.952559 3200.000000
2 67.49506426201299 67.920859389576 5.4569484528773735 4.96192868842208 5.4569484528773735 4.96192868842208 3 SUSCEPTIBLE 0.000000 3200.000000
4 67.54821659121865 68.03043325726178 5.428748705746326 1.3858269098192568 5.428748705746326 1.3858269098192568 3 SUSCEPTIBLE 0.000000 3200.000000
5 67.58924023713809 68.13529062403364 3.4701233123933672 1.3602821113488428 3.4701233123933672 1.3602821113488428 3 INFECTIOUS 0.000000 3200.000000
6 67.70593908346044 68.26299847429505 3.389265573907842 3.303291535629665 3.389265573907842 3.303291535629665 3 SUSCEPTIBLE 12.999805 3200.000000
7 67.80019341681475 68.35387966330754 3.4382522261587707 5.361135811908577 3.4382522261587707 5.361135811908577 3 SUSCEPTIBLE 6.564079 3200.000000
3 67.84735032274222 68.3230991713787 5.42206775161372 3.232165051538413 5.42206775161372 3.232165051538413 3 SUSCEPTIBLE 0.000000 3200.000000
1 67.85227130243787 68.58979599050785 5.404468566107574 6.646110415259159 5.404468566107574 6.646110415259159 3 SUSCEPTIBLE 0.000000 3200.000000
2 67.920859389576 68.346654517139 5.4569484528773735 4.96192868842208 5.4569484528773735 4.96192868842208 3 SUSCEPTIBLE 0.000000 3200.000000
10 67.92105881661786 68.45180343633271 1.3551753181659751 2.557924308363611 1.3551753181659751 2.557924308363611 3 SUSCEPTIBLE 5.439316 3200.000000
8 68.01450928934283 68.6903810364961 1.9890023692923728 6.643142746886218 1.9890023692923728 6.643142746886218 3 SUSCEPTIBLE 4.021732 3200.000000
4 68.03043325726178 68.5126499233049 5.428748705746326 1.3858269098192568 5.428748705746326 1.3858269098192568 3 SUSCEPTIBLE 0.000000 3200.000000
9 68.06358286796234 68.68843063953517 1.3890228145982553 4.717828033228035 1.3890228145982553 4.717828033228035 3 SUSCEPTIBLE 6.161949 3200.000000
5 68.13529062403364 68.6813410109292 3.4701233123933672 1.3602821113488428 3.4701233123933672 1.3602821113488428 3 INFECTIOUS 0.000000 3200.000000
6 68.26299847429505 68.82005786512966 3.389265573907842 3.303291535629665 3.389265573907842 3.303291535629665 3 SUSCEPTIBLE 13.252321 3200.000000
3 68.3230991713787 68.79884802001519 5.42206775161372 3.232165051538413 5.42206775161372 3.232165051538413 3 SUSCEPTIBLE 0.000000 3200.000000
2 68.346654517139 68.77244964470201 5.4569484528773735 4.96192868842208 5.4569484528773735 4.96192868842208 3 SUSCEPTIBLE 0.000000 3200.000000
7 68.35387966330754 68.90756590980033 3.4382522261587707 5.361135811908577 3.4382522261587707 5.361135811908577 3 SUSCEPTIBLE 6.564079 3200.000000
10 68.45180343633271 68.98254805604756 1.3551753181659751 2.557924308363611 1.3551753181659751 2.557924308363611 3 SUSCEPTIBLE 5.544826 3200.000000
4 68.5126499233049 68.99486658934804 5.428748705746326 1.3858269098192568 5.48080849358235 1.2811559055531947 3 SUSCEPTIBLE 0.000000 3200.000000
1 68.58979599050785 69.32732067857783 5.404468566107574 6.646110415259159 5.404468566107574 6.646110415259159 3 SUSCEPTIBLE 0.000000 3200.000000
5 68.6813410109292 69.22739139782476 3.4701233123933672 1.3602821113488428 3.4701233123933672 1.3602821113488428 3 INFECTIOUS 0.000000 3200.000000
9 68.68843063953517 69.313278411108 1.3890228145982553 4.717828033228035 1.3890228145982553 4.717828033228035 3 SUSCEPTIBLE 6.266572 3200.000000
8 68.6903810364961 69.36625278364939 1.9890023692923728 6.643142746886218 1.9890023692923728 6.643142746886218 3 SUSCEPTIBLE 4.021732 3200.000000
2 68.77244964470201 69.19824477226501 5.4569484528773735 4.96192868842208 5.4569484528773735 4.96192868842208 3 SUSCEPTIBLE 0.000000 3200.000000
3 68.79884802001519 69.27459686865167 5.42206775161372 3.232165051538413 5.42206775161372 3.232165051538413 3 SUSCEPTIBLE 0.000000 3200.000000
6 68.82005786512966 69.37711725596427 3.389265573907842 3.303291535629665 3.389265573907842 3.303291535629665 3 SUSCEPTIBLE 13.757004 3200.000000
7 68.90756590980033 69.46125215629311 3.4382522261587707 5.361135811908577 3.4382522261587707 5.361135811908577 3 SUSCEPTIBLE 6.564079 3200.000000
10 68.98254805604756 69.51329267576241 1.3551753181659751 2.557924308363611 1.3551753181659751 2.557924308363611 3 SUSCEPTIBLE 5.544826 3200.000000
4 68.99486658934804 69.47708325539116 5.48080849358235 1.2811559055531947 5.48080849358235 1.2811559055531947 3 SUSCEPTIBLE 0.000000 3200.000000
2 69.19824477226501 69.62403989982802 5.4569484528773735 4.96192868842208 5.4569484528773735 4.96192868842208 3 SUSCEPTIBLE 0.000000 3200.000000
5 69.22739139782476 69.77344178472032 3.4701233123933672 1.3602821113488428 3.4701233123933672 1.3602821113488428 3 INFECTIOUS 0.000000 3200.000000
3 69.27459686865167 69.75034571728816 5.42206775161372 3.232165051538413 5.42206775161372 3.232165051538413 3 SUSCEPTIBLE 0.000000 3200.000000
9 69.313278411108 69.93812618268083 1.3890228145982553 4.717828033228035 1.3890228145982553 4.717828033228035 3 SUSCEPTIBLE 6.371146 3200.000000
1 69.32732067857783 70.06484536664782 5.404468566107574 6.646110415259159 5.404468566107574 6.646110415259159 3 SUSCEPTIBLE 0.000000 3200.000000
8 69.36625278364939 70.04212453080267 1.9890023692923728 6.643142746886218 1.9890023692923728 6.643142746886218 3 SUSCEPTIBLE 4.021732 3200.000000
6 69.37711725596427 69.93417664679887 3.389265573907842 3.303291535629665 3.389265573907842 3.303291535629665 3 SUSCEPTIBLE 14.009170 3200.000000
7 69.46125215629311 70.0149384027859 3.4382522261587707 5.361135811908577 3.4382522261587707 5.361135811908577 3 SUSCEPTIBLE 6.564079 3200.000000
4 69.47708325539116 69.9592999214343 5.48080849358235 1.2811559055531947 5.48080849358235 1.2811559055531947 3 SUSCEPTIBLE 0.000000 3200.000000
10 69.51329267576241 70.04403729547727 1.3551753181659751 2.557924308363611 1.3551753181659751 2.557924308363611 3 SUSCEPTIBLE 5.544826 3200.000000
2 69.62403989982802 70.04983502739103 5.4569484528773735 4.96192868842208 5.4569484528773735 4.96192868842208 3 SUSCEPTIBLE 0.000000 3200.000000
3 69.75034571728816 70.22609456592464 5.42206775161372 3.232165051538413 5.42206775161372 3.232165051538413 3 SUSCEPTIBLE 0.000000 3200.000000
5 69.77344178472032 70.31949217161588 3.4701233123933672 1.3602821113488428 3.4701233123933672 1.3602821113488428 3 INFECTIOUS 0.000000 3200.000000
6 69.93417664679887 70.49123603763348 3.389265573907842 3.303291535629665 3.389265573907842 3.303291535629665 3 SUSCEPTIBLE 14.009170 3200.000000
9 69.93812618268083 70.56297395425366 1.3890228145982553 4.717828033228035 1.3890228145982553 4.717828033228035 3 SUSCEPTIBLE 6.371146 3200.000000
4 69.9592999214343 70.44151658747742 5.48080849358235 1.2811559055531947 5.48080849358235 1.2811559055531947 3 SUSCEPTIBLE 0.000000 3200.000000
7 70.0149384027859 70.56862464927869 3.4382522261587707 5.361135811908577 3.4382522261587707 5.361135811908577 3 SUSCEPTIBLE 6.790621 3200.000000
8 70.04212453080267 70.71799627795595 1.9890023692923728 6.643142746886218 1.9890023692923728 6.643142746886218 3 SUSCEPTIBLE 4.127835 3200.000000
10 70.04403729547727 70.57478191519212 1.3551753181659751 2.557924308363611 1.3551753181659751 2.557924308363611 3 SUSCEPTIBLE 5.544826 3200.000000
2 70.04983502739103 70.47563015495403 5.4569484528773735 4.96192868842208 5.4569484528773735 4.96192868842208 3 SUSCEPTIBLE 0.000000 3200.000000
1 70.06484536664782 70.8023700547178 5.404468566107574 6.646110415259159 5.404468566107574 6.646110415259159 3 SUSCEPTIBLE 0.000000 3200.000000
3 70.22609456592464 70.70184341456113 5.42206775161372 3.232165051538413 5.42206775161372 3.232165051538413 3 SUSCEPTIBLE 0.000000 3200.000000
5 70.31949217161588 70.86554255851144 3.4701233123933672 1.3602821113488428 3.4701233123933672 1.3602821113488428 3 INFECTIOUS 0.000000 3200.000000
4 70.44151658747742 70.92373325352055 5.48080849358235 1.2811559055531947 5.48080849358235 1.2811559055531947 3 SUSCEPTIBLE 0.000000 3200.000000
2 70.47563015495403 70.90142528251704 5.4569484528773735 4.96192868842208 5.4569484528773735 4.96192868842208 3 SUSCEPTIBLE 0.000000 3200.000000
6 70.49123603763348 71.0482954284681 3.389265573907842 3.303291535629665 3.389265573907842 3.303291535629665 3 SUSCEPTIBLE 14.009170 3200.000000
9 70.56297395425366 71.1878217258265 1.3890228145982553 4.717828033228035 1.3890228145982553 4.717828033228035 3 SUSCEPTIBLE 6.371146 3200.000000
7 70.56862464927869 71.12231089577148 3.4382522261587707 5.361135811908577 3.4382522261587707 5.361135811908577 3 SUSCEPTIBLE 6.903814 3200.000000
10 70.57478191519212 71.10552653490697 1.3551753181659751 2.557924308363611 1.3551753181659751 2.557924308363611 3 SUSCEPTIBLE 5.650045 3200.000000
3 70.70184341456113 71.17759226319761 5.42206775161372 3.232165051538413 5.42206775161372 3.232165051538413 3 SUSCEPTIBLE 0.000000 3200.000000
8 70.71799627795595 71.39386802510923 1.9890023692923728 6.643142746886218 1.9890023692923728 6.643142746886218 3 SUSCEPTIBLE 4.180850 3200.000000
1 70.8023700547178 71.53989474278778 5.404468566107574 6.646110415259159 5.404468566107574 6.646110415259159 3 SUSCEPTIBLE 0.000000 3200.000000
5 70.86554255851144 71.411592945407 3.4701233123933672 1.3602821113488428 3.4701233123933672 1.3602821113488428 3 INFECTIOUS 0.000000 3200.000000
2 70.90142528251704 71.32722041008005 5.4569484528773735 4.96192868842208 5.4569484528773735 4.96192868842208 3 SUSCEPTIBLE 0.000000 3200.000000
4 70.92373325352055 71.40594991956368 5.48080849358235 1.2811559055531947 5.48080849358235 1.2811559055531947 3 SUSCEPTIBLE 0.000000 3200.000000
6 71.0482954284681 71.6053548193027 3.389265573907842 3.303291535629665 3.389265573907842 3.303291535629665 3 SUSCEPTIBLE 14.009170 3200.000000
10 71.10552653490697 71.63627115462182 1.3551753181659751 2.557924308363611 1.3551753181659751 2.557924308363611 3 SUSCEPTIBLE 5.755214 3200.000000
7 71.12231089577148 71.67599714226426 3.4382522261587707 5.361135811908577 3.4382522261587707 5.361135811908577 3 SUSCEPTIBLE 7.016954 3200.000000
3 71.17759226319761 71.6533411118341 5.42206775161372 3.232165051538413 5.42206775161372 3.232165051538413 3 SUSCEPTIBLE 0.000000 3200.000000
9 71.1878217258265 71.81266949739933 1.3890228145982553 4.717828033228035 1.3890228145982553 4.717828033228035 3 SUSCEPTIBLE 6.371146 3200.000000
2 71.32722041008005 71.75301553764305 5.4569484528773735 4.96192868842208 5.4569484528773735 4.96192868842208 3 SUSCEPTIBLE 0.000000 3200.000000
8 71.39386802510923 72.06973977226251 1.9890023692923728 6.643142746886218 1.9890023692923728 6.643142746886218 3 SUSCEPTIBLE 4.286806 3200.000000
4 71.40594991956368 71.88816658560681 5.48080849358235 1.2811559055531947 5.48080849358235 1.2811559055531947 3 SUSCEPTIBLE 0.000000 3200.000000
5 71.411592945407 71.95764333230255 3.4701233123933672 1.3602821113488428 3.4701233123933672 1.3602821113488428 3 INFECTIOUS 0.000000 3200.000000
1 71.53989474278778 72.27741943085776 5.404468566107574 6.646110415259159 5.404468566107574 6.646110415259159 3 SUSCEPTIBLE 0.000000 3200.000000
6 71.6053548193027 72.16241421013731 3.389265573907842 3.303291535629665 3.389265573907842 3.303291535629665 3 SUSCEPTIBLE 14.260638 3200.000000
10 71.63627115462182 72.16701577433668 1.3551753181659751 2.557924308363611 1.3551753181659751 2.557924308363611 3 SUSCEPTIBLE 5.965408 3200.000000
3 71.6533411118341 72.12908996047058 5.42206775161372 3.232165051538413 5.42206775161372 3.232165051538413 3 SUSCEPTIBLE 0.000000 3200.000000
7 71.67599714226426 72.22968338875705 3.4382522261587707 5.361135811908577 3.4382522261587707 5.361135811908577 3 SUSCEPTIBLE 7.130042 3200.000000
2 71.75301553764305 72.17881066520606 5.4569484528773735 4.96192868842208 5.4569484528773735 4.96192868842208 3 SUSCEPTIBLE 0.000000 3200.000000
9 71.81266949739933 72.43751726897216 1.3890228145982553 4.717828033228035 1.3890228145982553 4.717828033228035 3 SUSCEPTIBLE 6.579668 3200.000000
4 71.88816658560681 72.37038325164994 5.48080849358235 1.2811559055531947 5.48080849358235 1.2811559055531947 3 SUSCEPTIBLE 0.000000 3200.000000
5 71.95764333230255 72.50369371919811 3.4701233123933672 1.3602821113488428 3.4701233123933672 1.3602821113488428 3 INFECTIOUS 0.000000 3200.000000
8 72.06973977226251 72.74561151941579 1.9890023692923728 6.643142746886218 1.9890023692923728 6.643142746886218 3 SUSCEPTIBLE 4.286806 3200.000000
3 72.12908996047058 72.60483880910706 5.42206775161372 3.232165051538413 5.42206775161372 3.232165051538413 3 SUSCEPTIBLE 0.000000 3200.000000
6 72.16241421013731 72.71947360097192 3.389265573907842 3.303291535629665 3.389265573907842 3.303291535629665 3 SUSCEPTIBLE 14.511990 3200.000000
10 72.16701577433668 72.69776039405153 1.3551753181659751 2.557924308363611 1.3551753181659751 2.557924308363611 3 SUSCEPTIBLE 6.070432 3200.000000
2 72.17881066520606 72.60460579276906 5.4569484528773735 4.96192868842208 5.4569484528773735 4.96192868842208 3 SUSCEPTIBLE 0.000000 3200.000000
7 72.22968338875705 72.78336963524984 3.4382522261587707 5.361135811908577 3.4382522261587707 5.361135811908577 3 SUSCEPTIBLE 7.130042 3200.000000
1 72.27741943085776 73.01494411892774 5.404468566107574 6.646110415259159 5.404468566107574 6.646110415259159 3 SUSCEPTIBLE 0.000000 3200.000000
4 72.37038325164994 72.85259991769307 5.48080849358235 1.2811559055531947 5.48080849358235 1.2811559055531947 3 SUSCEPTIBLE 0.000000 3200.000000
9 72.43751726897216 73.06236504054499 1.3890228145982553 4.717828033228035 1.3890228145982553 4.717828033228035 3 SUSCEPTIBLE 6.787996 3200.000000
5 72.50369371919811 73.04974410609367 3.4701233123933672 1.3602821113488428 3.4701233123933672 1.3602821113488428 3 INFECTIOUS 0.000000 3200.000000
2 72.60460579276906 73.03040092033207 5.4569484528773735 4.96192868842208 5.4569484528773735 4.96192868842208 3 SUSCEPTIBLE 0.000000 3200.000000
3 72.60483880910706 73.08058765774355 5.42206775161372 3.232165051538413 5.42206775161372 3.232165051538413 3 SUSCEPTIBLE 0.000000 3200.000000
10 72.69776039405153 73.22850501376638 1.3551753181659751 2.557924308363611 1.3551753181659751 2.557924308363611 3 SUSCEPTIBLE 6.070432 3200.000000
6 72.71947360097192 73.27653299180653 3.389265573907842 3.303291535629665 3.389265573907842 3.303291535629665 3 SUSCEPTIBLE 14.763226 3200.000000
8 72.74561151941579 73.42148326656907 1.9890023692923728 6.643142746886218 1.9890023692923728 6.643142746886218 3 SUSCEPTIBLE 4.286806 3200.000000
7 72.78336963524984 73.33705588174263 3.4382522261587707 5.361135811908577 3.4382522261587707 5.361135811908577 3 SUSCEPTIBLE 7.130042 3200.000000
4 72.85259991769307 73.3348165837362 5.48080849358235 1.2811559055531947 5.48080849358235 1.2811559055531947 3 SUSCEPTIBLE 0.000000 3200.000000
1 73.01494411892774 73.75246880699773 5.404468566107574 6.646110415259159 5.404468566107574 6.646110415259159 3 SUSCEPTIBLE 0.000000 3200.000000
2 73.03040092033207 73.45619604789508 5.4569484528773735 4.96192868842208 5.4569484528773735 4.96192868842208 3 SUSCEPTIBLE 0.000000 3200.000000
5 73.04974410609367 73.59579449298923 3.4701233123933672 1.3602821113488428 3.4701233123933672 1.3602821113488428 3 INFECTIOUS 0.000000 3200.000000
9 73.06236504054499 73.68721281211782 1.3890228145982553 4.717828033228035 1.3890228145982553 4.717828033228035 3 SUSCEPTIBLE 6.892089 3200.000000
3 73.08058765774355 73.55633650638003 5.42206775161372 3.232165051538413 5.42206775161372 3.232165051538413 3 SUSCEPTIBLE 0.000000 3200.000000
10 73.22850501376638 73.75924963348123 1.3551753181659751 2.557924308363611 1.3551753181659751 2.557924308363611 3 SUSCEPTIBLE 6.070432 3200.000000
6 73.27653299180653 73.83359238264114 3.389265573907842 3.303291535629665 3.389265573907842 3.303291535629665 3 SUSCEPTIBLE 15.265350 3200.000000
4 73.3348165837362 73.81703324977933 5.48080849358235 1.2811559055531947 5.48080849358235 1.2811559055531947 3 SUSCEPTIBLE 0.000000 3200.000000
7 73.33705588174263 73.89074212823542 3.4382522261587707 5.361135811908577 3.4382522261587707 5.361135811908577 3 SUSCEPTIBLE 7.130042 3200.000000
8 73.42148326656907 74.09735501372235 1.9890023692923728 6.643142746886218 1.9890023692923728 6.643142746886218 3 SUSCEPTIBLE 4.286806 3200.000000
2 73.45619604789508 73.88199117545808 5.4569484528773735 4.96192868842208 5.4569484528773735 4.96192868842208 3 SUSCEPTIBLE 0.000000 3200.000000
3 73.55633650638003 74.03208535501652 5.42206775161372 3.232165051538413 5.42206775161372 3.232165051538413 3 SUSCEPTIBLE 0.000000 3200.000000
5 73.59579449298923 74.14184487988479 3.4701233123933672 1.3602821113488428 3.4701233123933672 1.3602821113488428 3 INFECTIOUS 0.000000 3200.000000
9 73.68721281211782 74.31206058369065 1.3890228145982553 4.717828033228035 1.3890228145982553 4.717828033228035 3 SUSCEPTIBLE 6.892089 3200.000000
1 73.75246880699773 74.48999349506771 5.404468566107574 6.646110415259159 5.404468566107574 6.646110415259159 3 SUSCEPTIBLE 0.000000 3200.000000
10 73.75924963348123 74.28999425319608 1.3551753181659751 2.557924308363611 1.3551753181659751 2.557924308363611 3 SUSCEPTIBLE 6.070432 3200.000000
4 73.81703324977933 74.29924991582246 5.48080849358235 1.2811559055531947 5.48080849358235 1.2811559055531947 3 SUSCEPTIBLE 0.000000 3200.000000
6 73.83359238264114 74.39065177347575 3.389265573907842 3.303291535629665 3.389265573907842 3.303291535629665 3 SUSCEPTIBLE 15.265350 3200.000000
2 73.88199117545808 74.30778630302109 5.4569484528773735 4.96192868842208 5.4569484528773735 4.96192868842208 3 SUSCEPTIBLE 0.000000 3200.000000
7 73.89074212823542 74.4444283747282 3.4382522261587707 5.361135811908577 3.4382522261587707 5.361135811908577 3 SUSCEPTIBLE 7.242817 3200.000000
3 74.03208535501652 74.507834203653 5.42206775161372 3.232165051538413 5.42206775161372 3.232165051538413 3 SUSCEPTIBLE 0.000000 3200.000000
8 74.09735501372235 74.77322676087563 1.9890023692923728 6.643142746886218 1.9890023692923728 6.643142746886218 3 SUSCEPTIBLE 4.392420 3200.000000
5 74.14184487988479 74.68789526678034 3.4701233123933672 1.3602821113488428 3.4701233123933672 1.3602821113488428 3 INFECTIOUS 0.000000 3200.000000
10 74.28999425319608 74.82073887291094 1.3551753181659751 2.557924308363611 1.3551753181659751 2.557924308363611 3 SUSCEPTIBLE 6.070432 3200.000000
4 74.29924991582246 74.78146658186559 5.48080849358235 1.2811559055531947 5.48080849358235 1.2811559055531947 3 SUSCEPTIBLE 0.000000 3200.000000
2 74.30778630302109 74.7335814305841 5.4569484528773735 4.96192868842208 5.4569484528773735 4.96192868842208 3 SUSCEPTIBLE 0.000000 3200.000000
9 74.31206058369065 74.93690835526348 1.3890228145982553 4.717828033228035 1.3890228145982553 4.717828033228035 3 SUSCEPTIBLE 6.892089 3200.000000
6 74.39065177347575 74.94771116431036 3.389265573907842 3.303291535629665 3.389265573907842 3.303291535629665 3 SUSCEPTIBLE 15.265350 3200.000000
7 74.4444283747282 74.99811462122099 3.4382522261587707 5.361135811908577 3.4382522261587707 5.361135811908577 3 SUSCEPTIBLE 7.468211 3200.000000
1 74.48999349506771 75.22751818313769 5.404468566107574 6.646110415259159 5.404468566107574 6.646110415259159 3 SUSCEPTIBLE 0.000000 3200.000000
3 74.507834203653 74.98358305228949 5.42206775161372 3.232165051538413 5.42206775161372 3.232165051538413 3 SUSCEPTIBLE 0.000000 3200.000000
5 74.68789526678034 75.2339456536759 3.4701233123933672 1.3602821113488428 3.4701233123933672 1.3602821113488428 3 INFECTIOUS 0.000000 3200.000000
2 74.7335814305841 75.1593765581471 5.4569484528773735 4.96192868842208 5.4569484528773735 4.96192868842208 3 SUSCEPTIBLE 0.000000 3200.000000
8 74.77322676087563 75.44909850802891 1.9890023692923728 6.643142746886218 1.9890023692923728 6.643142746886218 3 SUSCEPTIBLE 4.445190 3200.000000
4 74.78146658186559 75.26368324790872 5.48080849358235 1.2811559055531947 5.48080849358235 1.2811559055531947 3 SUSCEPTIBLE 0.000000 3200.000000
10 74.82073887291094 75.35148349262579 1.3551753181659751 2.557924308363611 1.3551753181659751 2.557924308363611 3 SUSCEPTIBLE 6.279849 3200.000000
9 74.93690835526348 75.56175612683631 1.3890228145982553 4.717828033228035 1.3890228145982553 4.717828033228035 3 SUSCEPTIBLE 6.892089 3200.000000
6 74.94771116431036 75.50477055514497 3.389265573907842 3.303291535629665 3.389265573907842 3.303291535629665 3 SUSCEPTIBLE 15.265350 3200.000000
3 74.98358305228949 75.45933190092597 5.42206775161372 3.232165051538413 5.42206775161372 3.232165051538413 3 SUSCEPTIBLE 0.000000 3200.000000
7 74.99811462122099 75.55180086771378 3.4382522261587707 5.361135811908577 3.4382522261587707 5.361135811908577 3 SUSCEPTIBLE 7.580829 3200.000000
2 75.1593765581471 75.58517168571011 5.4569484528773735 4.96192868842208 5.4569484528773735 4.96192868842208 3 SUSCEPTIBLE 0.000000 3200.000000
1 75.22751818313769 75.96504287120767 5.404468566107574 6.646110415259159 5.404468566107574 6.646110415259159 3 SUSCEPTIBLE 0.000000 3200.000000
5 75.2339456536759 75.77999604057146 3.4701233123933672 1.3602821113488428 3.4701233123933672 1.3602821113488428 3 INFECTIOUS 0.000000 3200.000000
4 75.26368324790872 75.74589991395185 5.48080849358235 1.2811559055531947 5.48080849358235 1.2811559055531947 3 SUSCEPTIBLE 0.000000 3200.000000
10 75.35148349262579 75.88222811234064 1.3551753181659751 2.557924308363611 1.3551753181659751 2.557924308363611 3 SUSCEPTIBLE 6.384486 3200.000000
8 75.44909850802891 76.12497025518219 1.9890023692923728 6.643142746886218 1.9890023692923728 6.643142746886218 3 SUSCEPTIBLE 4.550658 3200.000000
3 75.45933190092597 75.93508074956246 5.42206775161372 3.232165051538413 5.42206775161372 3.232165051538413 3 SUSCEPTIBLE 0.000000 3200.000000
6 75.50477055514497 76.06182994597958 3.389265573907842 3.303291535629665 3.389265573907842 3.303291535629665 3 SUSCEPTIBLE 15.265350 3200.000000
7 75.55180086771378 76.10548711420657 3.4382522261587707 5.361135811908577 3.4382522261587707 5.361135811908577 3 SUSCEPTIBLE 7.693396 3200.000000
9 75.56175612683631 76.18660389840915 1.3890228145982553 4.717828033228035 1.3890228145982553 4.717828033228035 3 SUSCEPTIBLE 6.995893 3200.000000
2 75.58517168571011 76.01096681327311 5.4569484528773735 4.96192868842208 5.4569484528773735 4.96192868842208 3 SUSCEPTIBLE 0.000000 3200.000000
4 75.74589991395185 76.22811657999497 5.48080849358235 1.2811559055531947 5.48080849358235 1.2811559055531947 3 SUSCEPTIBLE 0.000000 3200.000000
5 75.77999604057146 76.32604642746702 3.4701233123933672 1.3602821113488428 3.4701233123933672 1.3602821113488428 3 INFECTIOUS 0.000000 3200.000000
10 75.88222811234064 76.4129727320555 1.3551753181659751 2.557924308363611 1.3551753181659751 2.557924308363611 3 SUSCEPTIBLE 6.489074 3200.000000
3 75.93508074956246 76.41082959819894 5.42206775161372 3.232165051538413 5.42206775161372 3.232165051538413 3 SUSCEPTIBLE 0.000000 3200.000000
1 75.96504287120767 76.70256755927765 5.404468566107574 6.646110415259159 5.404468566107574 6.646110415259159 3 SUSCEPTIBLE 0.000000 3200.000000
2 76.01096681327311 76.43676194083612 5.4569484528773735 4.96192868842208 5.4569484528773735 4.96192868842208 3 SUSCEPTIBLE 0.000000 3200.000000
6 76.06182994597958 76.61888933681419 3.389265573907842 3.303291535629665 3.389265573907842 3.303291535629665 3 SUSCEPTIBLE 15.765852 3200.000000
7 76.10548711420657 76.65917336069936 3.4382522261587707 5.361135811908577 3.4382522261587707 5.361135811908577 3 SUSCEPTIBLE 7.693396 3200.000000
8 76.12497025518219 76.80084200233547 1.9890023692923728 6.643142746886218 1.9890023692923728 6.643142746886218 3 SUSCEPTIBLE 4.550658 3200.000000
9 76.18660389840915 76.81145166998198 1.3890228145982553 4.717828033228035 1.3890228145982553 4.717828033228035 3 SUSCEPTIBLE 7.203357 3200.000000
4 76.22811657999497 76.7103332460381 5.48080849358235 1.2811559055531947 5.48080849358235 1.2811559055531947 3 SUSCEPTIBLE 0.000000 3200.000000
5 76.32604642746702 76.87209681436258 3.4701233123933672 1.3602821113488428 3.4701233123933672 1.3602821113488428 3 INFECTIOUS 0.000000 3200.000000
3 76.41082959819894 76.88657844683543 5.42206775161372 3.232165051538413 5.42206775161372 3.232165051538413 3 SUSCEPTIBLE 0.000000 3200.000000
10 76.4129727320555 76.94371735177035 1.3551753181659751 2.557924308363611 1.3551753181659751 2.557924308363611 3 SUSCEPTIBLE 6.593613 3200.000000
2 76.43676194083612 76.86255706839913 5.4569484528773735 4.96192868842208 5.4569484528773735 4.96192868842208 3 SUSCEPTIBLE 0.000000 3200.000000
6 76.61888933681419 77.1759487276488 3.389265573907842 3.303291535629665 3.389265573907842 3.303291535629665 3 SUSCEPTIBLE 16.015930 3200.000000
7 76.65917336069936 77.21285960719214 3.4382522261587707 5.361135811908577 3.4382522261587707 5.361135811908577 3 SUSCEPTIBLE 7.693396 3200.000000
1 76.70256755927765 77.44009224734764 5.404468566107574 6.646110415259159 5.404468566107574 6.646110415259159 3 SUSCEPTIBLE 0.000000 3200.000000
4 76.7103332460381 77.19254991208123 5.48080849358235 1.2811559055531947 5.48080849358235 1.2811559055531947 3 SUSCEPTIBLE 0.000000 3200.000000
8 76.80084200233547 77.47671374948875 1.9890023692923728 6.643142746886218 1.9890023692923728 6.643142746886218 3 SUSCEPTIBLE 4.550658 3200.000000
9 76.81145166998198 77.43629944155481 1.3890228145982553 4.717828033228035 1.3890228145982553 4.717828033228035 3 SUSCEPTIBLE 7.410629 3200.000000
2 76.86255706839913 77.28835219596213 5.4569484528773735 4.96192868842208 5.4569484528773735 4.96192868842208 3 SUSCEPTIBLE 0.000000 3200.000000
5 76.87209681436258 77.41814720125814 3.4701233123933672 1.3602821113488428 3.4701233123933672 1.3602821113488428 3 INFECTIOUS 0.000000 3200.000000
3 76.88657844683543 77.36232729547191 5.42206775161372 3.232165051538413 5.42206775161372 3.232165051538413 3 SUSCEPTIBLE 0.000000 3200.000000
10 76.94371735177035 77.4744619714852 1.3551753181659751 2.557924308363611 1.3551753181659751 2.557924308363611 3 SUSCEPTIBLE 6.593613 3200.000000
6 77.1759487276488 77.73300811848341 3.389265573907842 3.303291535629665 3.389265573907842 3.303291535629665 3 SUSCEPTIBLE 16.265892 3200.000000
4 77.19254991208123 77.67476657812436 5.48080849358235 1.2811559055531947 5.48080849358235 1.2811559055531947 3 SUSCEPTIBLE 0.000000 3200.000000
7 77.21285960719214 77.76654585368493 3.4382522261587707 5.361135811908577 3.4382522261587707 5.361135811908577 3 SUSCEPTIBLE 7.693396 3200.000000
2 77.28835219596213 77.71414732352514 5.4569484528773735 4.96192868842208 5.4569484528773735 4.96192868842208 3 SUSCEPTIBLE 0.000000 3200.000000
3 77.36232729547191 77.8380761441084 5.42206775161372 3.232165051538413 5.42206775161372 3.232165051538413 3 SUSCEPTIBLE 0.000000 3200.000000
5 77.41814720125814 77.9641975881537 3.4701233123933672 1.3602821113488428 3.4701233123933672 1.3602821113488428 3 INFECTIOUS 0.000000 3200.000000
9 77.43629944155481 78.06114721312764 1.3890228145982553 4.717828033228035 1.3890228145982553 4.717828033228035 3 SUSCEPTIBLE 7.410629 3200.000000
1 77.44009224734764 78.17761693541762 5.404468566107574 6.646110415259159 5.404468566107574 6.646110415259159 3 SUSCEPTIBLE 0.000000 3200.000000
10 77.4744619714852 78.00520659120005 1.3551753181659751 2.557924308363611 1.3551753181659751 2.557924308363611 3 SUSCEPTIBLE 6.593613 3200.000000
8 77.47671374948875 78.15258549664203 1.9890023692923728 6.643142746886218 1.9890023692923728 6.643142746886218 3 SUSCEPTIBLE 4.550658 3200.000000
4 77.67476657812436 78.15698324416749 5.48080849358235 1.2811559055531947 5.48080849358235 1.2811559055531947 3 SUSCEPTIBLE 0.000000 3200.000000
2 77.71414732352514 78.13994245108815 5.4569484528773735 4.96192868842208 5.4569484528773735 4.96192868842208 3 SUSCEPTIBLE 0.000000 3200.000000
6 77.73300811848341 78.29006750931802 3.389265573907842 3.303291535629665 3.389265573907842 3.303291535629665 3 SUSCEPTIBLE 16.515739 3200.000000
7 77.76654585368493 78.32023210017772 3.4382522261587707 5.361135811908577 3.4382522261587707 5.361135811908577 3 SUSCEPTIBLE 7.805651 3200.000000
3 77.8380761441084 78.31382499274488 5.42206775161372 3.232165051538413 5.42206775161372 3.232165051538413 3 SUSCEPTIBLE 0.000000 3200.000000
5 77.9641975881537 78.51024797504925 3.4701233123933672 1.3602821113488428 3.4701233123933672 1.3602821113488428 3 INFECTIOUS 0.000000 3200.000000
10 78.00520659120005 78.5359512109149 1.3551753181659751 2.557924308363611 1.3551753181659751 2.557924308363611 3 SUSCEPTIBLE 6.593613 3200.000000
9 78.06114721312764 78.68599498470047 1.3890228145982553 4.717828033228035 1.3890228145982553 4.717828033228035 3 SUSCEPTIBLE 7.410629 3200.000000
2 78.13994245108815 78.56573757865115 5.4569484528773735 4.96192868842208 5.4569484528773735 4.96192868842208 3 SUSCEPTIBLE 0.000000 3200.000000
8 78.15258549664203 78.82845724379531 1.9890023692923728 6.643142746886218 1.9890023692923728 6.643142746886218 3 SUSCEPTIBLE 4.655785 3200.000000
4 78.15698324416749 78.63919991021062 5.48080849358235 1.2811559055531947 5.48080849358235 1.2811559055531947 3 SUSCEPTIBLE 0.000000 3200.000000
1 78.17761693541762 78.9151416234876 5.404468566107574 6.646110415259159 5.404468566107574 6.646110415259159 3 SUSCEPTIBLE 0.000000 3200.000000
6 78.29006750931802 78.84712690015263 3.389265573907842 3.303291535629665 3.389265573907842 3.303291535629665 3 SUSCEPTIBLE 16.515739 3200.000000
3 78.31382499274488 78.78957384138137 5.42206775161372 3.232165051538413 5.42206775161372 3.232165051538413 3 SUSCEPTIBLE 0.000000 3200.000000
7 78.32023210017772 78.87391834667051 3.4382522261587707 5.361135811908577 3.4382522261587707 5.361135811908577 3 SUSCEPTIBLE 7.917854 3200.000000
5 78.51024797504925 79.05629836194481 3.4701233123933672 1.3602821113488428 3.4701233123933672 1.3602821113488428 3 INFECTIOUS 0.000000 3200.000000
10 78.5359512109149 79.06669583062975 1.3551753181659751 2.557924308363611 1.3551753181659751 2.557924308363611 3 SUSCEPTIBLE 6.697864 3200.000000
2 78.56573757865115 78.99153270621416 5.4569484528773735 4.96192868842208 5.4569484528773735 4.96192868842208 3 SUSCEPTIBLE 0.000000 3200.000000
4 78.63919991021062 79.12141657625375 5.48080849358235 1.2811559055531947 5.48080849358235 1.2811559055531947 3 SUSCEPTIBLE 0.000000 3200.000000
9 78.68599498470047 79.3108427562733 1.3890228145982553 4.717828033228035 1.3890228145982553 4.717828033228035 3 SUSCEPTIBLE 7.410629 3200.000000
3 78.78957384138137 79.26532269001785 5.42206775161372 3.232165051538413 5.42206775161372 3.232165051538413 3 SUSCEPTIBLE 0.000000 3200.000000
8 78.82845724379531 79.5043289909486 1.9890023692923728 6.643142746886218 1.9890023692923728 6.643142746886218 3 SUSCEPTIBLE 4.760815 3200.000000
6 78.84712690015263 79.40418629098724 3.389265573907842 3.303291535629665 3.389265573907842 3.303291535629665 3 SUSCEPTIBLE 16.515739 3200.000000
7 78.87391834667051 79.4276045931633 3.4382522261587707 5.361135811908577 3.4382522261587707 5.361135811908577 3 SUSCEPTIBLE 8.142105 3200.000000
1 78.9151416234876 79.65266631155758 5.404468566107574 6.646110415259159 5.404468566107574 6.646110415259159 3 SUSCEPTIBLE 0.000000 3200.000000
2 78.99153270621416 79.41732783377716 5.4569484528773735 4.96192868842208 5.4569484528773735 4.96192868842208 3 SUSCEPTIBLE 0.000000 3200.000000
5 79.05629836194481 79.60234874884037 3.4701233123933672 1.3602821113488428 3.4701233123933672 1.3602821113488428 3 INFECTIOUS 0.000000 3200.000000
10 79.06669583062975 79.5974404503446 1.3551753181659751 2.557924308363611 1.3551753181659751 2.557924308363611 3 SUSCEPTIBLE 6.802066 3200.000000
4 79.12141657625375 79.60363324229688 5.48080849358235 1.2811559055531947 5.48080849358235 1.2811559055531947 3 SUSCEPTIBLE 0.000000 3200.000000
3 79.26532269001785 79.74107153865434 5.42206775161372 3.232165051538413 5.42206775161372 3.232165051538413 3 SUSCEPTIBLE 0.000000 3200.000000
9 79.3108427562733 79.93569052784613 1.3890228145982553 4.717828033228035 1.3890228145982553 4.717828033228035 3 SUSCEPTIBLE 7.513955 3200.000000
6 79.40418629098724 79.96124568182185 3.389265573907842 3.303291535629665 3.389265573907842 3.303291535629665 3 SUSCEPTIBLE 16.515739 3200.000000
2 79.41732783377716 79.84312296134017 5.4569484528773735 4.96192868842208 5.4569484528773735 4.96192868842208 3 SUSCEPTIBLE 0.000000 3200.000000
7 79.4276045931633 79.98129083965608 3.4382522261587707 5.361135811908577 3.4382522261587707 5.361135811908577 3 SUSCEPTIBLE 8.254152 3200.000000
8 79.5043289909486 80.18020073810187 1.9890023692923728 6.643142746886218 1.9890023692923728 6.643142746886218 3 SUSCEPTIBLE 4.813293 3200.000000
10 79.5974404503446 80.12818507005946 1.3551753181659751 2.557924308363611 1.3551753181659751 2.557924308363611 3 SUSCEPTIBLE 6.906220 3200.000000
5 79.60234874884037 80.14839913573593 3.4701233123933672 1.3602821113488428 3.4701233123933672 1.3602821113488428 3 INFECTIOUS 0.000000 3200.000000
4 79.60363324229688 80.08584990834001 5.48080849358235 1.2811559055531947 5.48080849358235 1.2811559055531947 3 SUSCEPTIBLE 0.000000 3200.000000
1 79.65266631155758 80.39019099962756 5.404468566107574 6.646110415259159 5.404468566107574 6.646110415259159 3 SUSCEPTIBLE 0.000000 3200.000000
3 79.74107153865434 80.21682038729082 5.42206775161372 3.232165051538413 5.42206775161372 3.232165051538413 3 SUSCEPTIBLE 0.000000 3200.000000
2 79.84312296134017 80.26891808890318 5.4569484528773735 4.96192868842208 5.4569484528773735 4.96192868842208 3 SUSCEPTIBLE 0.000000 3200.000000
9 79.93569052784613 80.56053829941897 1.3890228145982553 4.717828033228035 1.3890228145982553 4.717828033228035 3 SUSCEPTIBLE 7.617232 3200.000000
6 79.96124568182185 80.51830507265646 3.389265573907842 3.303291535629665 3.389265573907842 3.303291535629665 3 SUSCEPTIBLE 16.764893 3200.000000
7 79.98129083965608 80.53497708614887 3.4382522261587707 5.361135811908577 3.4382522261587707 5.361135811908577 3 SUSCEPTIBLE 8.254152 3200.000000
4 80.08584990834001 80.56806657438314 5.48080849358235 1.2811559055531947 5.48080849358235 1.2811559055531947 3 SUSCEPTIBLE 0.000000 3200.000000
10 80.12818507005946 80.65892968977431 1.3551753181659751 2.557924308363611 1.3551753181659751 2.557924308363611 3 SUSCEPTIBLE 7.114383 3200.000000
5 80.14839913573593 80.69444952263149 3.4701233123933672 1.3602821113488428 3.4701233123933672 1.3602821113488428 3 INFECTIOUS 0.000000 3200.000000
8 80.18020073810187 80.85607248525515 1.9890023692923728 6.643142746886218 1.9890023692923728 6.643142746886218 3 SUSCEPTIBLE 4.813293 3200.000000
3 80.21682038729082 80.69256923592731 5.42206775161372 3.232165051538413 5.42206775161372 3.232165051538413 3 SUSCEPTIBLE 0.000000 3200.000000
2 80.26891808890318 80.69471321646618 5.4569484528773735 4.96192868842208 5.4569484528773735 4.96192868842208 3 SUSCEPTIBLE 0.000000 3200.000000
1 80.39019099962756 81.12771568769755 5.404468566107574 6.646110415259159 5.404468566107574 6.646110415259159 3 SUSCEPTIBLE 0.000000 3200.000000
6 80.51830507265646 81.07536446349107 3.389265573907842 3.303291535629665 3.389265573907842 3.303291535629665 3 SUSCEPTIBLE 17.262858 3200.000000
7 80.53497708614887 81.08866333264166 3.4382522261587707 5.361135811908577 3.4382522261587707 5.361135811908577 3 SUSCEPTIBLE 8.254152 3200.000000
9 80.56053829941897 81.1853860709918 1.3890228145982553 4.717828033228035 1.3890228145982553 4.717828033228035 3 SUSCEPTIBLE 7.823645 3200.000000
4 80.56806657438314 81.05028324042627 5.48080849358235 1.2811559055531947 5.48080849358235 1.2811559055531947 3 SUSCEPTIBLE 0.000000 3200.000000
10 80.65892968977431 81.18967430948916 1.3551753181659751 2.557924308363611 1.3551753181659751 2.557924308363611 3 SUSCEPTIBLE 7.114383 3200.000000
3 80.69256923592731 81.1683180845638 5.42206775161372 3.232165051538413 5.42206775161372 3.232165051538413 3 SUSCEPTIBLE 0.000000 3200.000000
5 80.69444952263149 81.24049990952705 3.4701233123933672 1.3602821113488428 3.4701233123933672 1.3602821113488428 3 INFECTIOUS 0.000000 3200.000000
2 80.69471321646618 81.12050834402919 5.4569484528773735 4.96192868842208 5.4569484528773735 4.96192868842208 3 SUSCEPTIBLE 0.000000 3200.000000
8 80.85607248525515 81.53194423240843 1.9890023692923728 6.643142746886218 1.9890023692923728 6.643142746886218 3 SUSCEPTIBLE 4.813293 3200.000000
4 81.05028324042627 81.5324999064694 5.48080849358235 1.2811559055531947 5.48080849358235 1.2811559055531947 3 SUSCEPTIBLE 0.000000 3200.000000
6 81.07536446349107 81.63242385432568 3.389265573907842 3.303291535629665 3.389265573907842 3.303291535629665 3 SUSCEPTIBLE 17.511668 3200.000000
7 81.08866333264166 81.64234957913445 3.4382522261587707 5.361135811908577 3.4382522261587707 5.361135811908577 3 SUSCEPTIBLE 8.254152 3200.000000
2 81.12050834402919 81.5463034715922 5.4569484528773735 4.96192868842208 5.4569484528773735 4.96192868842208 3 SUSCEPTIBLE 0.000000 3200.000000
1 81.12771568769755 81.86524037576753 5.404468566107574 6.646110415259159 5.404468566107574 6.646110415259159 3 SUSCEPTIBLE 0.000000 3200.000000
3 81.1683180845638 81.64406693320028 5.42206775161372 3.232165051538413 5.42206775161372 3.232165051538413 3 SUSCEPTIBLE 0.000000 3200.000000
9 81.1853860709918 81.81023384256463 1.3890228145982553 4.717828033228035 1.3890228145982553 4.717828033228035 3 SUSCEPTIBLE 7.926779 3200.000000
10 81.18967430948916 81.72041892920402 1.3551753181659751 2.557924308363611 1.3551753181659751 2.557924308363611 3 SUSCEPTIBLE 7.114383 3200.000000
5 81.24049990952705 81.7865502964226 3.4701233123933672 1.3602821113488428 3.4701233123933672 1.3602821113488428 3 INFECTIOUS 0.000000 3200.000000
8 81.53194423240843 82.20781597956172 1.9890023692923728 6.643142746886218 1.9890023692923728 6.643142746886218 3 SUSCEPTIBLE 4.813293 3200.000000
4 81.5324999064694 82.01471657251253 5.48080849358235 1.2811559055531947 5.48080849358235 1.2811559055531947 3 SUSCEPTIBLE 0.000000 3200.000000
2 81.5463034715922 81.9720985991552 5.4569484528773735 4.96192868842208 5.4569484528773735 4.96192868842208 3 SUSCEPTIBLE 0.000000 3200.000000
6 81.63242385432568 82.18948324516029 3.389265573907842 3.303291535629665 3.389265573907842 3.303291535629665 3 SUSCEPTIBLE 17.760362 3200.000000
7 81.64234957913445 82.19603582562723 3.4382522261587707 5.361135811908577 3.4382522261587707 5.361135811908577 3 SUSCEPTIBLE 8.365890 3200.000000
3 81.64406693320028 82.11981578183676 5.42206775161372 3.232165051538413 5.42206775161372 3.232165051538413 3 SUSCEPTIBLE 0.000000 3200.000000
10 81.72041892920402 82.25116354891887 1.3551753181659751 2.557924308363611 1.3551753181659751 2.557924308363611 3 SUSCEPTIBLE 7.114383 3200.000000
5 81.7865502964226 82.33260068331816 3.4701233123933672 1.3602821113488428 3.4701233123933672 1.3602821113488428 3 INFECTIOUS 0.000000 3200.000000
9 81.81023384256463 82.43508161413746 1.3890228145982553 4.717828033228035 1.3890228145982553 4.717828033228035 3 SUSCEPTIBLE 7.926779 3200.000000
1 81.86524037576753 82.60276506383751 5.404468566107574 6.646110415259159 5.404468566107574 6.646110415259159 3 SUSCEPTIBLE 0.000000 3200.000000
2 81.9720985991552 82.39789372671821 5.4569484528773735 4.96192868842208 5.4569484528773735 4.96192868842208 3 SUSCEPTIBLE 0.000000 3200.000000
4 82.01471657251253 82.49693323855566 5.48080849358235 1.2811559055531947 5.48080849358235 1.2811559055531947 3 SUSCEPTIBLE 0.000000 3200.000000
3 82.11981578183676 82.59556463047325 5.42206775161372 3.232165051538413 5.42206775161372 3.232165051538413 3 SUSCEPTIBLE 0.000000 3200.000000
6 82.18948324516029 82.7465426359949 3.389265573907842 3.303291535629665 3.389265573907842 3.303291535629665 3 SUSCEPTIBLE 17.760362 3200.000000
7 82.19603582562723 82.74972207212002 3.4382522261587707 5.361135811908577 3.4382522261587707 5.361135811908577 3 SUSCEPTIBLE 8.477576 3200.000000
8 82.20781597956172 82.883687726715 1.9890023692923728 6.643142746886218 1.9890023692923728 6.643142746886218 3 SUSCEPTIBLE 4.917935 3200.000000
10 82.25116354891887 82.78190816863372 1.3551753181659751 2.557924308363611 1.3551753181659751 2.557924308363611 3 SUSCEPTIBLE 7.114383 3200.000000
5 82.33260068331816 82.87865107021372 3.4701233123933672 1.3602821113488428 3.4701233123933672 1.3602821113488428 3 INFECTIOUS 0.000000 3200.000000
2 82.39789372671821 82.82368885428122 5.4569484528773735 4.96192868842208 5.4569484528773735 4.96192868842208 3 SUSCEPTIBLE 0.000000 3200.000000
9 82.43508161413746 83.05992938571029 1.3890228145982553 4.717828033228035 1.3890228145982553 4.717828033228035 3 SUSCEPTIBLE 7.926779 3200.000000
4 82.49693323855566 82.97914990459878 5.48080849358235 1.2811559055531947 5.48080849358235 1.2811559055531947 3 SUSCEPTIBLE 0.000000 3200.000000
3 82.59556463047325 83.07131347910973 5.42206775161372 3.232165051538413 5.42206775161372 3.232165051538413 3 SUSCEPTIBLE 0.000000 3200.000000
1 82.60276506383751 83.34028975190749 5.404468566107574 6.646110415259159 5.404468566107574 6.646110415259159 3 SUSCEPTIBLE 0.000000 3200.000000
6 82.7465426359949 83.30360202682951 3.389265573907842 3.303291535629665 3.389265573907842 3.303291535629665 3 SUSCEPTIBLE 17.760362 3200.000000
7 82.74972207212002 83.30340831861281 3.4382522261587707 5.361135811908577 3.4382522261587707 5.361135811908577 3 SUSCEPTIBLE 8.589210 3200.000000
10 82.78190816863372 83.31265278834857 1.3551753181659751 2.557924308363611 1.3551753181659751 2.557924308363611 3 SUSCEPTIBLE 7.218153 3200.000000
2 82.82368885428122 83.24948398184422 5.4569484528773735 4.96192868842208 5.4569484528773735 4.96192868842208 3 SUSCEPTIBLE 0.000000 3200.000000
5 82.87865107021372 83.42470145710928 3.4701233123933672 1.3602821113488428 3.4701233123933672 1.3602821113488428 3 INFECTIOUS 0.000000 3200.000000
8 82.883687726715 83.55955947386828 1.9890023692923728 6.643142746886218 1.9890023692923728 6.643142746886218 3 SUSCEPTIBLE 5.022481 3200.000000
4 82.97914990459878 83.46136657064191 5.48080849358235 1.2811559055531947 5.48080849358235 1.2811559055531947 3 SUSCEPTIBLE 0.000000 3200.000000
9 83.05992938571029 83.68477715728312 1.3890228145982553 4.717828033228035 1.3890228145982553 4.717828033228035 3 SUSCEPTIBLE 7.926779 3200.000000
3 83.07131347910973 83.54706232774622 5.42206775161372 3.232165051538413 5.42206775161372 3.232165051538413 3 SUSCEPTIBLE 0.000000 3200.000000
2 83.24948398184422 83.67527910940723 5.4569484528773735 4.96192868842208 5.4569484528773735 4.96192868842208 3 SUSCEPTIBLE 0.000000 3200.000000
7 83.30340831861281 83.8570945651056 3.4382522261587707 5.361135811908577 3.4382522261587707 5.361135811908577 3 SUSCEPTIBLE 8.812324 3200.000000
6 83.30360202682951 83.86066141766412 3.389265573907842 3.303291535629665 3.389265573907842 3.303291535629665 3 SUSCEPTIBLE 17.760362 3200.000000
10 83.31265278834857 83.84339740806342 1.3551753181659751 2.557924308363611 1.3551753181659751 2.557924308363611 3 SUSCEPTIBLE 7.425549 3200.000000
1 83.34028975190749 84.07781443997747 5.404468566107574 6.646110415259159 5.404468566107574 6.646110415259159 3 SUSCEPTIBLE 0.000000 3200.000000
5 83.42470145710928 83.97075184400484 3.4701233123933672 1.3602821113488428 3.4701233123933672 1.3602821113488428 3 INFECTIOUS 0.000000 3200.000000
4 83.46136657064191 83.94358323668504 5.48080849358235 1.2811559055531947 5.48080849358235 1.2811559055531947 3 SUSCEPTIBLE 0.000000 3200.000000
3 83.54706232774622 84.0228111763827 5.42206775161372 3.232165051538413 5.42206775161372 3.232165051538413 3 SUSCEPTIBLE 0.000000 3200.000000
8 83.55955947386828 84.23543122102156 1.9890023692923728 6.643142746886218 1.9890023692923728 6.643142746886218 3 SUSCEPTIBLE 5.074718 3200.000000
2 83.67527910940723 84.10107423697023 5.4569484528773735 4.96192868842208 5.4569484528773735 4.96192868842208 3 SUSCEPTIBLE 0.000000 3200.000000
9 83.68477715728312 84.30962492885595 1.3890228145982553 4.717828033228035 1.3890228145982553 4.717828033228035 3 SUSCEPTIBLE 8.132430 3200.000000
10 83.84339740806342 84.37414202777828 1.3551753181659751 2.557924308363611 1.3551753181659751 2.557924308363611 3 SUSCEPTIBLE 7.529174 3200.000000
7 83.8570945651056 84.41078081159839 3.4382522261587707 5.361135811908577 3.4382522261587707 5.361135811908577 3 SUSCEPTIBLE 8.812324 3200.000000
6 83.86066141766412 84.41772080849873 3.389265573907842 3.303291535629665 3.389265573907842 3.303291535629665 3 SUSCEPTIBLE 18.008369 3200.000000
4 83.94358323668504 84.42579990272817 5.48080849358235 1.2811559055531947 5.48080849358235 1.2811559055531947 3 SUSCEPTIBLE 0.000000 3200.000000
5 83.97075184400484 84.5168022309004 3.4701233123933672 1.3602821113488428 3.4701233123933672 1.3602821113488428 3 INFECTIOUS 0.000000 3200.000000
3 84.0228111763827 84.49856002501919 5.42206775161372 3.232165051538413 5.42206775161372 3.232165051538413 3 SUSCEPTIBLE 0.000000 3200.000000
1 84.07781443997747 84.81533912804746 5.404468566107574 6.646110415259159 5.404468566107574 6.646110415259159 3 SUSCEPTIBLE 0.000000 3200.000000
2 84.10107423697023 84.52686936453324 5.4569484528773735 4.96192868842208 5.4569484528773735 4.96192868842208 3 SUSCEPTIBLE 0.000000 3200.000000
8 84.23543122102156 84.91130296817484 1.9890023692923728 6.643142746886218 1.9890023692923728 6.643142746886218 3 SUSCEPTIBLE 5.074718 3200.000000
9 84.30962492885595 84.93447270042878 1.3890228145982553 4.717828033228035 1.3890228145982553 4.717828033228035 3 SUSCEPTIBLE 8.235184 3200.000000
10 84.37414202777828 84.90488664749313 1.3551753181659751 2.557924308363611 1.3551753181659751 2.557924308363611 3 SUSCEPTIBLE 7.632752 3200.000000
7 84.41078081159839 84.96446705809117 3.4382522261587707 5.361135811908577 3.4382522261587707 5.361135811908577 3 SUSCEPTIBLE 8.812324 3200.000000
6 84.41772080849873 84.97478019933334 3.389265573907842 3.303291535629665 3.389265573907842 3.303291535629665 3 SUSCEPTIBLE 18.504037 3200.000000
4 84.42579990272817 84.9080165687713 5.48080849358235 1.2811559055531947 5.48080849358235 1.2811559055531947 3 SUSCEPTIBLE 0.000000 3200.000000
3 84.49856002501919 84.97430887365567 5.42206775161372 3.232165051538413 5.42206775161372 3.232165051538413 3 SUSCEPTIBLE 0.000000 3200.000000
5 84.5168022309004 85.06285261779595 3.4701233123933672 1.3602821113488428 3.4701233123933672 1.3602821113488428 3 INFECTIOUS 0.000000 3200.000000
2 84.52686936453324 84.95266449209625 5.4569484528773735 4.96192868842208 5.4569484528773735 4.96192868842208 3 SUSCEPTIBLE 0.000000 3200.000000
1 84.81533912804746 85.55286381611744 5.404468566107574 6.646110415259159 5.404468566107574 6.646110415259159 3 SUSCEPTIBLE 0.000000 3200.000000
10 84.90488664749313 85.43563126720798 1.3551753181659751 2.557924308363611 1.3551753181659751 2.557924308363611 3 SUSCEPTIBLE 7.632752 3200.000000
4 84.9080165687713 85.39023323481443 5.48080849358235 1.2811559055531947 5.48080849358235 1.2811559055531947 3 SUSCEPTIBLE 0.000000 3200.000000
8 84.91130296817484 85.58717471532812 1.9890023692923728 6.643142746886218 1.9890023692923728 6.643142746886218 3 SUSCEPTIBLE 5.074718 3200.000000
9 84.93447270042878 85.55932047200162 1.3890228145982553 4.717828033228035 1.3890228145982553 4.717828033228035 3 SUSCEPTIBLE 8.440550 3200.000000
2 84.95266449209625 85.37845961965925 5.4569484528773735 4.96192868842208 5.4569484528773735 4.96192868842208 3 SUSCEPTIBLE 0.000000 3200.000000
7 84.96446705809117 85.51815330458396 3.4382522261587707 5.361135811908577 3.4382522261587707 5.361135811908577 3 SUSCEPTIBLE 8.812324 3200.000000
3 84.97430887365567 85.45005772229216 5.42206775161372 3.232165051538413 5.42206775161372 3.232165051538413 3 SUSCEPTIBLE 0.000000 3200.000000
6 84.97478019933334 85.53183959016795 3.389265573907842 3.303291535629665 3.389265573907842 3.303291535629665 3 SUSCEPTIBLE 18.751700 3200.000000
5 85.06285261779595 85.60890300469151 3.4701233123933672 1.3602821113488428 3.4701233123933672 1.3602821113488428 3 INFECTIOUS 0.000000 3200.000000
2 85.37845961965925 85.80425474722226 5.4569484528773735 4.96192868842208 5.4569484528773735 4.96192868842208 3 SUSCEPTIBLE 0.000000 3200.000000
4 85.39023323481443 85.87244990085756 5.48080849358235 1.2811559055531947 5.48080849358235 1.2811559055531947 3 SUSCEPTIBLE 0.000000 3200.000000
10 85.43563126720798 85.96637588692283 1.3551753181659751 2.557924308363611 1.3551753181659751 2.557924308363611 3 SUSCEPTIBLE 7.632752 3200.000000
3 85.45005772229216 85.92580657092864 5.42206775161372 3.232165051538413 5.42206775161372 3.232165051538413 3 SUSCEPTIBLE 0.000000 3200.000000
7 85.51815330458396 86.07183955107675 3.4382522261587707 5.361135811908577 3.4382522261587707 5.361135811908577 3 SUSCEPTIBLE 8.812324 3200.000000
6 85.53183959016795 86.08889898100256 3.389265573907842 3.303291535629665 3.389265573907842 3.303291535629665 3 SUSCEPTIBLE 18.999248 3200.000000
1 85.55286381611744 86.29038850418742 5.404468566107574 6.646110415259159 5.404468566107574 6.646110415259159 3 SUSCEPTIBLE 0.000000 3200.000000
9 85.55932047200162 86.18416824357445 1.3890228145982553 4.717828033228035 1.3890228145982553 4.717828033228035 3 SUSCEPTIBLE 8.440550 3200.000000
8 85.58717471532812 86.2630464624814 1.9890023692923728 6.643142746886218 1.9890023692923728 6.643142746886218 3 SUSCEPTIBLE 5.074718 3200.000000
5 85.60890300469151 86.15495339158707 3.4701233123933672 1.3602821113488428 3.4701233123933672 1.3602821113488428 3 INFECTIOUS 0.000000 3200.000000
2 85.80425474722226 86.23004987478527 5.4569484528773735 4.96192868842208 5.4569484528773735 4.96192868842208 3 SUSCEPTIBLE 0.000000 3200.000000
4 85.87244990085756 86.35466656690069 5.48080849358235 1.2811559055531947 5.48080849358235 1.2811559055531947 3 SUSCEPTIBLE 0.000000 3200.000000
3 85.92580657092864 86.40155541956513 5.42206775161372 3.232165051538413 5.42206775161372 3.232165051538413 3 SUSCEPTIBLE 0.000000 3200.000000
10 85.96637588692283 86.49712050663769 1.3551753181659751 2.557924308363611 1.3551753181659751 2.557924308363611 3 SUSCEPTIBLE 7.632752 3200.000000
7 86.07183955107675 86.62552579756954 3.4382522261587707 5.361135811908577 3.4382522261587707 5.361135811908577 3 SUSCEPTIBLE 9.034717 3200.000000
6 86.08889898100256 86.64595837183717 3.389265573907842 3.303291535629665 3.389265573907842 3.303291535629665 3 SUSCEPTIBLE 18.999248 3200.000000
5 86.15495339158707 86.70100377848263 3.4701233123933672 1.3602821113488428 3.4701233123933672 1.3602821113488428 3 INFECTIOUS 0.000000 3200.000000
9 86.18416824357445 86.80901601514728 1.3890228145982553 4.717828033228035 1.3890228145982553 4.717828033228035 3 SUSCEPTIBLE 8.440550 3200.000000
2 86.23004987478527 86.65584500234827 5.4569484528773735 4.96192868842208 5.4569484528773735 4.96192868842208 3 SUSCEPTIBLE 0.000000 3200.000000
8 86.2630464624814 86.93891820963468 1.9890023692923728 6.643142746886218 1.9890023692923728 6.643142746886218 3 SUSCEPTIBLE 5.178878 3200.000000
1 86.29038850418742 87.0279131922574 5.404468566107574 6.646110415259159 5.404468566107574 6.646110415259159 3 SUSCEPTIBLE 0.000000 3200.000000
4 86.35466656690069 86.83688323294382 5.48080849358235 1.2811559055531947 5.48080849358235 1.2811559055531947 3 SUSCEPTIBLE 0.000000 3200.000000
3 86.40155541956513 86.87730426820161 5.42206775161372 3.232165051538413 5.42206775161372 3.232165051538413 3 SUSCEPTIBLE 0.000000 3200.000000
10 86.49712050663769 87.02786512635254 1.3551753181659751 2.557924308363611 1.3551753181659751 2.557924308363611 3 SUSCEPTIBLE 7.736044 3200.000000
7 86.62552579756954 87.17921204406233 3.4382522261587707 5.361135811908577 3.4382522261587707 5.361135811908577 3 SUSCEPTIBLE 9.145836 3200.000000
6 86.64595837183717 87.20301776267178 3.389265573907842 3.303291535629665 3.389265573907842 3.303291535629665 3 SUSCEPTIBLE 18.999248 3200.000000
2 86.65584500234827 87.08164012991128 5.4569484528773735 4.96192868842208 5.4569484528773735 4.96192868842208 3 SUSCEPTIBLE 0.000000 3200.000000
5 86.70100377848263 87.24705416537819 3.4701233123933672 1.3602821113488428 3.4701233123933672 1.3602821113488428 3 INFECTIOUS 0.000000 3200.000000
9 86.80901601514728 87.43386378672011 1.3890228145982553 4.717828033228035 1.3890228145982553 4.717828033228035 3 SUSCEPTIBLE 8.440550 3200.000000
4 86.83688323294382 87.31909989898695 5.48080849358235 1.2811559055531947 5.48080849358235 1.2811559055531947 3 SUSCEPTIBLE 0.000000 3200.000000
3 86.87730426820161 87.3530531168381 5.42206775161372 3.232165051538413 5.42206775161372 3.232165051538413 3 SUSCEPTIBLE 0.000000 3200.000000
8 86.93891820963468 87.61478995678796 1.9890023692923728 6.643142746886218 1.9890023692923728 6.643142746886218 3 SUSCEPTIBLE 5.282941 3200.000000
10 87.02786512635254 87.55860974606739 1.3551753181659751 2.557924308363611 1.3551753181659751 2.557924308363611 3 SUSCEPTIBLE 7.839287 3200.000000
1 87.0279131922574 87.76543788032738 5.404468566107574 6.646110415259159 5.404468566107574 6.646110415259159 3 SUSCEPTIBLE 0.000000 3200.000000
2 87.08164012991128 87.50743525747428 5.4569484528773735 4.96192868842208 5.4569484528773735 4.96192868842208 3 SUSCEPTIBLE 0.000000 3200.000000
7 87.17921204406233 87.73289829055511 3.4382522261587707 5.361135811908577 3.4382522261587707 5.361135811908577 3 SUSCEPTIBLE 9.256905 3200.000000
6 87.20301776267178 87.76007715350639 3.389265573907842 3.303291535629665 3.389265573907842 3.303291535629665 3 SUSCEPTIBLE 18.999248 3200.000000
5 87.24705416537819 87.79310455227375 3.4701233123933672 1.3602821113488428 3.4701233123933672 1.3602821113488428 3 INFECTIOUS 0.000000 3200.000000
4 87.31909989898695 87.80131656503008 5.48080849358235 1.2811559055531947 5.48080849358235 1.2811559055531947 3 SUSCEPTIBLE 0.000000 3200.000000
3 87.3530531168381 87.82880196547458 5.42206775161372 3.232165051538413 5.42206775161372 3.232165051538413 3 SUSCEPTIBLE 0.000000 3200.000000
9 87.43386378672011 88.05871155829294 1.3890228145982553 4.717828033228035 1.3890228145982553 4.717828033228035 3 SUSCEPTIBLE 8.542924 3200.000000
2 87.50743525747428 87.93323038503729 5.4569484528773735 4.96192868842208 5.4569484528773735 4.96192868842208 3 SUSCEPTIBLE 0.000000 3200.000000
10 87.55860974606739 88.08935436578224 1.3551753181659751 2.557924308363611 1.3551753181659751 2.557924308363611 3 SUSCEPTIBLE 7.942483 3200.000000
8 87.61478995678796 88.29066170394124 1.9890023692923728 6.643142746886218 1.9890023692923728 6.643142746886218 3 SUSCEPTIBLE 5.334937 3200.000000
7 87.73289829055511 88.2865845370479 3.4382522261587707 5.361135811908577 3.4382522261587707 5.361135811908577 3 SUSCEPTIBLE 9.367921 3200.000000
6 87.76007715350639 88.317136544341 3.389265573907842 3.303291535629665 3.389265573907842 3.303291535629665 3 SUSCEPTIBLE 19.246111 3200.000000
1 87.76543788032738 88.50296256839736 5.404468566107574 6.646110415259159 5.404468566107574 6.646110415259159 3 SUSCEPTIBLE 0.000000 3200.000000
5 87.79310455227375 88.3391549391693 3.4701233123933672 1.3602821113488428 3.4701233123933672 1.3602821113488428 3 INFECTIOUS 0.000000 3200.000000
4 87.80131656503008 88.2835332310732 5.48080849358235 1.2811559055531947 5.48080849358235 1.2811559055531947 3 SUSCEPTIBLE 0.000000 3200.000000
3 87.82880196547458 88.30455081411107 5.42206775161372 3.232165051538413 5.42206775161372 3.232165051538413 3 SUSCEPTIBLE 0.000000 3200.000000
2 87.93323038503729 88.3590255126003 5.4569484528773735 4.96192868842208 5.4569484528773735 4.96192868842208 3 SUSCEPTIBLE 0.000000 3200.000000
9 88.05871155829294 88.68355932986577 1.3890228145982553 4.717828033228035 1.3890228145982553 4.717828033228035 3 SUSCEPTIBLE 8.747532 3200.000000
10 88.08935436578224 88.6200989854971 1.3551753181659751 2.557924308363611 1.3551753181659751 2.557924308363611 3 SUSCEPTIBLE 8.148732 3200.000000
4 88.2835332310732 88.76574989711634 5.48080849358235 1.2811559055531947 5.48080849358235 1.2811559055531947 3 SUSCEPTIBLE 0.000000 3200.000000
7 88.2865845370479 88.84027078354069 3.4382522261587707 5.361135811908577 3.4382522261587707 5.361135811908577 3 SUSCEPTIBLE 9.367921 3200.000000
8 88.29066170394124 88.96653345109452 1.9890023692923728 6.643142746886218 1.9890023692923728 6.643142746886218 3 SUSCEPTIBLE 5.334937 3200.000000
3 88.30455081411107 88.78029966274755 5.42206775161372 3.232165051538413 5.42206775161372 3.232165051538413 3 SUSCEPTIBLE 0.000000 3200.000000
6 88.317136544341 88.8741959351756 3.389265573907842 3.303291535629665 3.389265573907842 3.303291535629665 3 SUSCEPTIBLE 19.492860 3200.000000
5 88.3391549391693 88.88520532606486 3.4701233123933672 1.3602821113488428 3.4701233123933672 1.3602821113488428 3 INFECTIOUS 0.000000 3200.000000
2 88.3590255126003 88.7848206401633 5.4569484528773735 4.96192868842208 5.4569484528773735 4.96192868842208 3 SUSCEPTIBLE 0.000000 3200.000000
1 88.50296256839736 89.24048725646735 5.404468566107574 6.646110415259159 5.404468566107574 6.646110415259159 3 SUSCEPTIBLE 0.000000 3200.000000
10 88.6200989854971 89.15084360521195 1.3551753181659751 2.557924308363611 1.3551753181659751 2.557924308363611 3 SUSCEPTIBLE 8.148732 3200.000000
9 88.68355932986577 89.3084071014386 1.3890228145982553 4.717828033228035 1.3890228145982553 4.717828033228035 3 SUSCEPTIBLE 8.849765 3200.000000
4 88.76574989711634 89.24796656315947 5.48080849358235 1.2811559055531947 5.48080849358235 1.2811559055531947 3 SUSCEPTIBLE 0.000000 3200.000000
3 88.78029966274755 89.25604851138404 5.42206775161372 3.232165051538413 5.42206775161372 3.232165051538413 3 SUSCEPTIBLE 0.000000 3200.000000
2 88.7848206401633 89.21061576772631 5.4569484528773735 4.96192868842208 5.4569484528773735 4.96192868842208 3 SUSCEPTIBLE 0.000000 3200.000000
7 88.84027078354069 89.39395703003348 3.4382522261587707 5.361135811908577 3.4382522261587707 5.361135811908577 3 SUSCEPTIBLE 9.367921 3200.000000
6 88.8741959351756 89.43125532601022 3.389265573907842 3.303291535629665 3.389265573907842 3.303291535629665 3 SUSCEPTIBLE 19.986015 3200.000000
5 88.88520532606486 89.43125571296042 3.4701233123933672 1.3602821113488428 3.4701233123933672 1.3602821113488428 3 INFECTIOUS 0.000000 3200.000000
8 88.96653345109452 89.6424051982478 1.9890023692923728 6.643142746886218 1.9890023692923728 6.643142746886218 3 SUSCEPTIBLE 5.334937 3200.000000
10 89.15084360521195 89.6815882249268 1.3551753181659751 2.557924308363611 1.3551753181659751 2.557924308363611 3 SUSCEPTIBLE 8.148732 3200.000000
2 89.21061576772631 89.63641089528932 5.4569484528773735 4.96192868842208 5.4569484528773735 4.96192868842208 3 SUSCEPTIBLE 0.000000 3200.000000
1 89.24048725646735 89.97801194453733 5.404468566107574 6.646110415259159 5.404468566107574 6.646110415259159 3 SUSCEPTIBLE 0.000000 3200.000000
4 89.24796656315947 89.7301832292026 5.48080849358235 1.2811559055531947 5.48080849358235 1.2811559055531947 3 SUSCEPTIBLE 0.000000 3200.000000
3 89.25604851138404 89.73179736002052 5.42206775161372 3.232165051538413 5.42206775161372 3.232165051538413 3 SUSCEPTIBLE 0.000000 3200.000000
9 89.3084071014386 89.93325487301144 1.3890228145982553 4.717828033228035 1.3890228145982553 4.717828033228035 3 SUSCEPTIBLE 8.951951 3200.000000
7 89.39395703003348 89.94764327652626 3.4382522261587707 5.361135811908577 3.4382522261587707 5.361135811908577 3 SUSCEPTIBLE 9.367921 3200.000000
6 89.43125532601022 89.98831471684483 3.389265573907842 3.303291535629665 3.389265573907842 3.303291535629665 3 SUSCEPTIBLE 20.232422 3200.000000
5 89.43125571296042 89.97730609985598 3.4701233123933672 1.3602821113488428 3.4701233123933672 1.3602821113488428 3 INFECTIOUS 0.000000 3200.000000
2 89.63641089528932 90.06220602285232 5.4569484528773735 4.96192868842208 5.4569484528773735 4.96192868842208 3 SUSCEPTIBLE 0.000000 3200.000000
8 89.6424051982478 90.31827694540108 1.9890023692923728 6.643142746886218 1.9890023692923728 6.643142746886218 3 SUSCEPTIBLE 5.386789 3200.000000
10 89.6815882249268 90.21233284464165 1.3551753181659751 2.557924308363611 1.3551753181659751 2.557924308363611 3 SUSCEPTIBLE 8.148732 3200.000000
4 89.7301832292026 90.21239989524572 5.48080849358235 1.2811559055531947 5.48080849358235 1.2811559055531947 3 SUSCEPTIBLE 0.000000 3200.000000
3 89.73179736002052 90.207546208657 5.42206775161372 3.232165051538413 5.42206775161372 3.232165051538413 3 SUSCEPTIBLE 0.000000 3200.000000
9 89.93325487301144 90.55810264458427 1.3890228145982553 4.717828033228035 1.3890228145982553 4.717828033228035 3 SUSCEPTIBLE 8.951951 3200.000000
7 89.94764327652626 90.50132952301905 3.4382522261587707 5.361135811908577 3.4382522261587707 5.361135811908577 3 SUSCEPTIBLE 9.478631 3200.000000
5 89.97730609985598 90.52335648675154 3.4701233123933672 1.3602821113488428 3.4701233123933672 1.3602821113488428 3 INFECTIOUS 0.000000 3200.000000
1 89.97801194453733 90.71553663260731 5.404468566107574 6.646110415259159 5.404468566107574 6.646110415259159 3 SUSCEPTIBLE 0.000000 3200.000000
6 89.98831471684483 90.54537410767944 3.389265573907842 3.303291535629665 3.389265573907842 3.303291535629665 3 SUSCEPTIBLE 20.232422 3200.000000
2 90.06220602285232 90.48800115041533 5.4569484528773735 4.96192868842208 5.4569484528773735 4.96192868842208 3 SUSCEPTIBLE 0.000000 3200.000000
3 90.207546208657 90.68329505729349 5.42206775161372 3.232165051538413 5.42206775161372 3.232165051538413 3 SUSCEPTIBLE 0.000000 3200.000000
10 90.21233284464165 90.7430774643565 1.3551753181659751 2.557924308363611 1.3551753181659751 2.557924308363611 3 SUSCEPTIBLE 8.148732 3200.000000
4 90.21239989524572 90.69461656128885 5.48080849358235 1.2811559055531947 5.48080849358235 1.2811559055531947 3 SUSCEPTIBLE 0.000000 3200.000000
8 90.31827694540108 90.99414869255436 1.9890023692923728 6.643142746886218 1.9890023692923728 6.643142746886218 3 SUSCEPTIBLE 5.438617 3200.000000
2 90.48800115041533 90.91379627797834 5.4569484528773735 4.96192868842208 5.4569484528773735 4.96192868842208 3 SUSCEPTIBLE 0.000000 3200.000000
7 90.50132952301905 91.05501576951184 3.4382522261587707 5.361135811908577 3.4382522261587707 5.361135811908577 3 SUSCEPTIBLE 9.699897 3200.000000
5 90.52335648675154 91.0694068736471 3.4701233123933672 1.3602821113488428 3.4701233123933672 1.3602821113488428 3 INFECTIOUS 0.000000 3200.000000
6 90.54537410767944 91.10243349851405 3.389265573907842 3.303291535629665 3.389265573907842 3.303291535629665 3 SUSCEPTIBLE 20.232422 3200.000000
9 90.55810264458427 91.1829504161571 1.3890228145982553 4.717828033228035 1.3890228145982553 4.717828033228035 3 SUSCEPTIBLE 8.951951 3200.000000
3 90.68329505729349 91.15904390592998 5.42206775161372 3.232165051538413 5.42206775161372 3.232165051538413 3 SUSCEPTIBLE 0.000000 3200.000000
4 90.69461656128885 91.17683322733198 5.48080849358235 1.2811559055531947 5.48080849358235 1.2811559055531947 3 SUSCEPTIBLE 0.000000 3200.000000
1 90.71553663260731 91.45306132067729 5.404468566107574 6.646110415259159 5.404468566107574 6.646110415259159 3 SUSCEPTIBLE 0.000000 3200.000000
10 90.7430774643565 91.27382208407136 1.3551753181659751 2.557924308363611 1.3551753181659751 2.557924308363611 3 SUSCEPTIBLE 8.251547 3200.000000
2 90.91379627797834 91.33959140554134 5.4569484528773735 4.96192868842208 5.4569484528773735 4.96192868842208 3 SUSCEPTIBLE 0.000000 3200.000000
8 90.99414869255436 91.67002043970764 1.9890023692923728 6.643142746886218 1.9890023692923728 6.643142746886218 3 SUSCEPTIBLE 5.542201 3200.000000
7 91.05501576951184 91.60870201600463 3.4382522261587707 5.361135811908577 3.4382522261587707 5.361135811908577 3 SUSCEPTIBLE 9.810453 3200.000000
5 91.0694068736471 91.61545726054266 3.4701233123933672 1.3602821113488428 3.4701233123933672 1.3602821113488428 3 INFECTIOUS 0.000000 3200.000000
6 91.10243349851405 91.65949288934866 3.389265573907842 3.303291535629665 3.389265573907842 3.303291535629665 3 SUSCEPTIBLE 20.232422 3200.000000
3 91.15904390592998 91.63479275456646 5.42206775161372 3.232165051538413 5.42206775161372 3.232165051538413 3 SUSCEPTIBLE 0.000000 3200.000000
4 91.17683322733198 91.65904989337511 5.48080849358235 1.2811559055531947 5.48080849358235 1.2811559055531947 3 SUSCEPTIBLE 0.000000 3200.000000
9 91.1829504161571 91.80779818772993 1.3890228145982553 4.717828033228035 1.3890228145982553 4.717828033228035 3 SUSCEPTIBLE 8.951951 3200.000000
10 91.27382208407136 91.80456670378621 1.3551753181659751 2.557924308363611 1.3551753181659751 2.557924308363611 3 SUSCEPTIBLE 8.457034 3200.000000
2 91.33959140554134 91.76538653310435 5.4569484528773735 4.96192868842208 5.4569484528773735 4.96192868842208 3 SUSCEPTIBLE 0.000000 3200.000000
1 91.45306132067729 92.19058600874727 5.404468566107574 6.646110415259159 5.404468566107574 6.646110415259159 3 SUSCEPTIBLE 0.000000 3200.000000
7 91.60870201600463 92.16238826249742 3.4382522261587707 5.361135811908577 3.4382522261587707 5.361135811908577 3 SUSCEPTIBLE 9.920958 3200.000000
5 91.61545726054266 92.16150764743821 3.4701233123933672 1.3602821113488428 3.4701233123933672 1.3602821113488428 3 INFECTIOUS 0.000000 3200.000000
3 91.63479275456646 92.11054160320295 5.42206775161372 3.232165051538413 5.42206775161372 3.232165051538413 3 SUSCEPTIBLE 0.000000 3200.000000
4 91.65904989337511 92.14126655941824 5.48080849358235 1.2811559055531947 5.48080849358235 1.2811559055531947 3 SUSCEPTIBLE 0.000000 3200.000000
6 91.65949288934866 92.21655228018327 3.389265573907842 3.303291535629665 3.389265573907842 3.303291535629665 3 SUSCEPTIBLE 20.478147 3200.000000
8 91.67002043970764 92.34589218686092 1.9890023692923728 6.643142746886218 1.9890023692923728 6.643142746886218 3 SUSCEPTIBLE 5.593957 3200.000000
2 91.76538653310435 92.19118166066735 5.4569484528773735 4.96192868842208 5.4569484528773735 4.96192868842208 3 SUSCEPTIBLE 0.000000 3200.000000
10 91.80456670378621 92.33531132350106 1.3551753181659751 2.557924308363611 1.3551753181659751 2.557924308363611 3 SUSCEPTIBLE 8.559707 3200.000000
9 91.80779818772993 92.43264595930276 1.3890228145982553 4.717828033228035 1.3890228145982553 4.717828033228035 3 SUSCEPTIBLE 9.155710 3200.000000
3 92.11054160320295 92.58629045183943 5.42206775161372 3.232165051538413 5.42206775161372 3.232165051538413 3 SUSCEPTIBLE 0.000000 3200.000000
4 92.14126655941824 92.62348322546137 5.48080849358235 1.2811559055531947 5.48080849358235 1.2811559055531947 3 SUSCEPTIBLE 0.000000 3200.000000
5 92.16150764743821 92.70755803433377 3.4701233123933672 1.3602821113488428 3.4701233123933672 1.3602821113488428 3 INFECTIOUS 0.000000 3200.000000
7 92.16238826249742 92.7160745089902 3.4382522261587707 5.361135811908577 3.4382522261587707 5.361135811908577 3 SUSCEPTIBLE 9.920958 3200.000000
1 92.19058600874727 92.92811069681726 5.404468566107574 6.646110415259159 5.404468566107574 6.646110415259159 3 SUSCEPTIBLE 0.000000 3200.000000
2 92.19118166066735 92.61697678823036 5.4569484528773735 4.96192868842208 5.4569484528773735 4.96192868842208 3 SUSCEPTIBLE 0.000000 3200.000000
6 92.21655228018327 92.77361167101787 3.389265573907842 3.303291535629665 3.389265573907842 3.303291535629665 3 SUSCEPTIBLE 20.723758 3200.000000
10 92.33531132350106 92.86605594321591 1.3551753181659751 2.557924308363611 1.3551753181659751 2.557924308363611 3 SUSCEPTIBLE 8.662332 3200.000000
8 92.34589218686092 93.0217639340142 1.9890023692923728 6.643142746886218 1.9890023692923728 6.643142746886218 3 SUSCEPTIBLE 5.593957 3200.000000
9 92.43264595930276 93.05749373087559 1.3890228145982553 4.717828033228035 1.3890228145982553 4.717828033228035 3 SUSCEPTIBLE 9.359281 3200.000000
3 92.58629045183943 93.06203930047592 5.42206775161372 3.232165051538413 5.42206775161372 3.232165051538413 3 SUSCEPTIBLE 0.000000 3200.000000
2 92.61697678823036 93.04277191579337 5.4569484528773735 4.96192868842208 5.4569484528773735 4.96192868842208 3 SUSCEPTIBLE 0.000000 3200.000000
4 92.62348322546137 93.1056998915045 5.48080849358235 1.2811559055531947 5.48080849358235 1.2811559055531947 3 SUSCEPTIBLE 0.000000 3200.000000
5 92.70755803433377 93.25360842122933 3.4701233123933672 1.3602821113488428 3.4701233123933672 1.3602821113488428 3 INFECTIOUS 0.000000 3200.000000
7 92.7160745089902 93.26976075548299 3.4382522261587707 5.361135811908577 3.4382522261587707 5.361135811908577 3 SUSCEPTIBLE 9.920958 3200.000000
6 92.77361167101787 93.33067106185248 3.389265573907842 3.303291535629665 3.389265573907842 3.303291535629665 3 SUSCEPTIBLE 20.969256 3200.000000
10 92.86605594321591 93.39680056293076 1.3551753181659751 2.557924308363611 1.3551753181659751 2.557924308363611 3 SUSCEPTIBLE 8.662332 3200.000000
1 92.92811069681726 93.66563538488724 5.404468566107574 6.646110415259159 5.404468566107574 6.646110415259159 3 SUSCEPTIBLE 0.000000 3200.000000
8 93.0217639340142 93.69763568116748 1.9890023692923728 6.643142746886218 1.9890023692923728 6.643142746886218 3 SUSCEPTIBLE 5.593957 3200.000000
2 93.04277191579337 93.46856704335637 5.4569484528773735 4.96192868842208 5.4569484528773735 4.96192868842208 3 SUSCEPTIBLE 0.000000 3200.000000
9 93.05749373087559 93.68234150244842 1.3890228145982553 4.717828033228035 1.3890228145982553 4.717828033228035 3 SUSCEPTIBLE 9.460995 3200.000000
3 93.06203930047592 93.5377881491124 5.42206775161372 3.232165051538413 5.42206775161372 3.232165051538413 3 SUSCEPTIBLE 0.000000 3200.000000
4 93.1056998915045 93.58791655754763 5.48080849358235 1.2811559055531947 5.48080849358235 1.2811559055531947 3 SUSCEPTIBLE 0.000000 3200.000000
5 93.25360842122933 93.79965880812489 3.4701233123933672 1.3602821113488428 3.4701233123933672 1.3602821113488428 3 INFECTIOUS 0.000000 3200.000000
7 93.26976075548299 93.82344700197578 3.4382522261587707 5.361135811908577 3.4382522261587707 5.361135811908577 3 SUSCEPTIBLE 9.920958 3200.000000
6 93.33067106185248 93.8877304526871 3.389265573907842 3.303291535629665 3.389265573907842 3.303291535629665 3 SUSCEPTIBLE 21.459911 3200.000000
10 93.39680056293076 93.92754518264562 1.3551753181659751 2.557924308363611 1.3551753181659751 2.557924308363611 3 SUSCEPTIBLE 8.662332 3200.000000
2 93.46856704335637 93.89436217091938 5.4569484528773735 4.96192868842208 5.4569484528773735 4.96192868842208 3 SUSCEPTIBLE 0.000000 3200.000000
3 93.5377881491124 94.01353699774889 5.42206775161372 3.232165051538413 5.42206775161372 3.232165051538413 3 SUSCEPTIBLE 0.000000 3200.000000
4 93.58791655754763 94.07013322359076 5.48080849358235 1.2811559055531947 5.48080849358235 1.2811559055531947 3 SUSCEPTIBLE 0.000000 3200.000000
1 93.66563538488724 94.40316007295722 5.404468566107574 6.646110415259159 5.404468566107574 6.646110415259159 3 SUSCEPTIBLE 0.000000 3200.000000
9 93.68234150244842 94.30718927402125 1.3890228145982553 4.717828033228035 1.3890228145982553 4.717828033228035 3 SUSCEPTIBLE 9.460995 3200.000000
8 93.69763568116748 94.37350742832076 1.9890023692923728 6.643142746886218 1.9890023692923728 6.643142746886218 3 SUSCEPTIBLE 5.645570 3200.000000
5 93.79965880812489 94.34570919502045 3.4701233123933672 1.3602821113488428 3.4701233123933672 1.3602821113488428 3 INFECTIOUS 0.000000 3200.000000
7 93.82344700197578 94.37713324846857 3.4382522261587707 5.361135811908577 3.4382522261587707 5.361135811908577 3 SUSCEPTIBLE 10.031157 3200.000000
6 93.8877304526871 94.4447898435217 3.389265573907842 3.303291535629665 3.389265573907842 3.303291535629665 3 SUSCEPTIBLE 21.459911 3200.000000
2 93.89436217091938 94.32015729848239 5.4569484528773735 4.96192868842208 5.4569484528773735 4.96192868842208 3 SUSCEPTIBLE 0.000000 3200.000000
10 93.92754518264562 94.45828980236047 1.3551753181659751 2.557924308363611 1.3551753181659751 2.557924308363611 3 SUSCEPTIBLE 8.662332 3200.000000
3 94.01353699774889 94.48928584638537 5.42206775161372 3.232165051538413 5.42206775161372 3.232165051538413 3 SUSCEPTIBLE 0.000000 3200.000000
4 94.07013322359076 94.55234988963389 5.48080849358235 1.2811559055531947 5.48080849358235 1.2811559055531947 3 SUSCEPTIBLE 0.000000 3200.000000
9 94.30718927402125 94.93203704559409 1.3890228145982553 4.717828033228035 1.3890228145982553 4.717828033228035 3 SUSCEPTIBLE 9.460995 3200.000000
2 94.32015729848239 94.74595242604539 5.4569484528773735 4.96192868842208 5.4569484528773735 4.96192868842208 3 SUSCEPTIBLE 0.000000 3200.000000
5 94.34570919502045 94.891759581916 3.4701233123933672 1.3602821113488428 3.4701233123933672 1.3602821113488428 3 INFECTIOUS 0.000000 3200.000000
8 94.37350742832076 95.04937917547404 1.9890023692923728 6.643142746886218 1.9890023692923728 6.643142746886218 3 SUSCEPTIBLE 5.697158 3200.000000
7 94.37713324846857 94.93081949496136 3.4382522261587707 5.361135811908577 3.4382522261587707 5.361135811908577 3 SUSCEPTIBLE 10.141305 3200.000000
1 94.40316007295722 95.1406847610272 5.404468566107574 6.646110415259159 5.404468566107574 6.646110415259159 3 SUSCEPTIBLE 0.000000 3200.000000
6 94.4447898435217 95.00184923435631 3.389265573907842 3.303291535629665 3.389265573907842 3.303291535629665 3 SUSCEPTIBLE 21.459911 3200.000000
10 94.45828980236047 94.98903442207532 1.3551753181659751 2.557924308363611 1.3551753181659751 2.557924308363611 3 SUSCEPTIBLE 8.764673 3200.000000
3 94.48928584638537 94.96503469502186 5.42206775161372 3.232165051538413 5.42206775161372 3.232165051538413 3 SUSCEPTIBLE 0.000000 3200.000000
4 94.55234988963389 95.03456655567702 5.48080849358235 1.2811559055531947 5.48080849358235 1.2811559055531947 3 SUSCEPTIBLE 0.000000 3200.000000
2 94.74595242604539 95.1717475536084 5.4569484528773735 4.96192868842208 5.4569484528773735 4.96192868842208 3 SUSCEPTIBLE 0.000000 3200.000000
5 94.891759581916 95.43780996881156 3.4701233123933672 1.3602821113488428 3.4701233123933672 1.3602821113488428 3 INFECTIOUS 0.000000 3200.000000
7 94.93081949496136 95.48450574145414 3.4382522261587707 5.361135811908577 3.4382522261587707 5.361135811908577 3 SUSCEPTIBLE 10.361449 3200.000000
9 94.93203704559409 95.55688481716692 1.3890228145982553 4.717828033228035 1.3890228145982553 4.717828033228035 3 SUSCEPTIBLE 9.460995 3200.000000
3 94.96503469502186 95.44078354365834 5.42206775161372 3.232165051538413 5.42206775161372 3.232165051538413 3 SUSCEPTIBLE 0.000000 3200.000000
10 94.98903442207532 95.51977904179017 1.3551753181659751 2.557924308363611 1.3551753181659751 2.557924308363611 3 SUSCEPTIBLE 8.866967 3200.000000
6 95.00184923435631 95.55890862519092 3.389265573907842 3.303291535629665 3.389265573907842 3.303291535629665 3 SUSCEPTIBLE 21.459911 3200.000000
4 95.03456655567702 95.51678322172015 5.48080849358235 1.2811559055531947 5.48080849358235 1.2811559055531947 3 SUSCEPTIBLE 0.000000 3200.000000
8 95.04937917547404 95.72525092262732 1.9890023692923728 6.643142746886218 1.9890023692923728 6.643142746886218 3 SUSCEPTIBLE 5.800265 3200.000000
1 95.1406847610272 95.87820944909718 5.404468566107574 6.646110415259159 5.404468566107574 6.646110415259159 3 SUSCEPTIBLE 0.000000 3200.000000
2 95.1717475536084 95.5975426811714 5.4569484528773735 4.96192868842208 5.4569484528773735 4.96192868842208 3 SUSCEPTIBLE 0.000000 3200.000000
5 95.43780996881156 95.98386035570712 3.4701233123933672 1.3602821113488428 3.4701233123933672 1.3602821113488428 3 INFECTIOUS 0.000000 3200.000000
3 95.44078354365834 95.91653239229483 5.42206775161372 3.232165051538413 5.42206775161372 3.232165051538413 3 SUSCEPTIBLE 0.000000 3200.000000
7 95.48450574145414 96.03819198794693 3.4382522261587707 5.361135811908577 3.4382522261587707 5.361135811908577 3 SUSCEPTIBLE 10.471444 3200.000000
4 95.51678322172015 95.99899988776328 5.48080849358235 1.2811559055531947 5.48080849358235 1.2811559055531947 3 SUSCEPTIBLE 0.000000 3200.000000
10 95.51977904179017 96.05052366150503 1.3551753181659751 2.557924308363611 1.3551753181659751 2.557924308363611 3 SUSCEPTIBLE 8.969213 3200.000000
9 95.55688481716692 96.18173258873975 1.3890228145982553 4.717828033228035 1.3890228145982553 4.717828033228035 3 SUSCEPTIBLE 9.562428 3200.000000
6 95.55890862519092 96.11596801602553 3.389265573907842 3.303291535629665 3.389265573907842 3.303291535629665 3 SUSCEPTIBLE 21.459911 3200.000000
2 95.5975426811714 96.02333780873441 5.4569484528773735 4.96192868842208 5.4569484528773735 4.96192868842208 3 SUSCEPTIBLE 0.000000 3200.000000
8 95.72525092262732 96.4011226697806 1.9890023692923728 6.643142746886218 1.9890023692923728 6.643142746886218 3 SUSCEPTIBLE 5.851782 3200.000000
1 95.87820944909718 96.61573413716717 5.404468566107574 6.646110415259159 5.404468566107574 6.646110415259159 3 SUSCEPTIBLE 0.000000 3200.000000
3 95.91653239229483 96.39228124093131 5.42206775161372 3.232165051538413 5.42206775161372 3.232165051538413 3 SUSCEPTIBLE 0.000000 3200.000000
5 95.98386035570712 96.52991074260268 3.4701233123933672 1.3602821113488428 3.4701233123933672 1.3602821113488428 3 INFECTIOUS 0.000000 3200.000000
4 95.99899988776328 96.4812165538064 5.48080849358235 1.2811559055531947 5.48080849358235 1.2811559055531947 3 SUSCEPTIBLE 0.000000 3200.000000
2 96.02333780873441 96.44913293629742 5.4569484528773735 4.96192868842208 5.4569484528773735 4.96192868842208 3 SUSCEPTIBLE 0.000000 3200.000000
7 96.03819198794693 96.59187823443972 3.4382522261587707 5.361135811908577 3.4382522261587707 5.361135811908577 3 SUSCEPTIBLE 10.471444 3200.000000
10 96.05052366150503 96.58126828121988 1.3551753181659751 2.557924308363611 1.3551753181659751 2.557924308363611 3 SUSCEPTIBLE 9.173564 3200.000000
6 96.11596801602553 96.67302740686014 3.389265573907842 3.303291535629665 3.389265573907842 3.303291535629665 3 SUSCEPTIBLE 21.948982 3200.000000
9 96.18173258873975 96.80658036031258 1.3890228145982553 4.717828033228035 1.3890228145982553 4.717828033228035 3 SUSCEPTIBLE 9.765154 3200.000000
3 96.39228124093131 96.8680300895678 5.42206775161372 3.232165051538413 5.42206775161372 3.232165051538413 3 SUSCEPTIBLE 0.000000 3200.000000
8 96.4011226697806 97.07699441693389 1.9890023692923728 6.643142746886218 1.9890023692923728 6.643142746886218 3 SUSCEPTIBLE 5.851782 3200.000000
2 96.44913293629742 96.87492806386042 5.4569484528773735 4.96192868842208 5.4569484528773735 4.96192868842208 3 SUSCEPTIBLE 0.000000 3200.000000
4 96.4812165538064 96.96343321984953 5.48080849358235 1.2811559055531947 5.48080849358235 1.2811559055531947 3 SUSCEPTIBLE 0.000000 3200.000000
5 96.52991074260268 97.07596112949824 3.4701233123933672 1.3602821113488428 3.4701233123933672 1.3602821113488428 3 INFECTIOUS 0.000000 3200.000000
10 96.58126828121988 97.11201290093473 1.3551753181659751 2.557924308363611 1.3551753181659751 2.557924308363611 3 SUSCEPTIBLE 9.173564 3200.000000
7 96.59187823443972 97.1455644809325 3.4382522261587707 5.361135811908577 3.4382522261587707 5.361135811908577 3 SUSCEPTIBLE 10.471444 3200.000000
1 96.61573413716717 97.35325882523715 5.404468566107574 6.646110415259159 5.404468566107574 6.646110415259159 3 SUSCEPTIBLE 0.000000 3200.000000
6 96.67302740686014 97.23008679769475 3.389265573907842 3.303291535629665 3.389265573907842 3.303291535629665 3 SUSCEPTIBLE 22.193347 3200.000000
9 96.80658036031258 97.43142813188541 1.3890228145982553 4.717828033228035 1.3890228145982553 4.717828033228035 3 SUSCEPTIBLE 9.967693 3200.000000
3 96.8680300895678 97.34377893820428 5.42206775161372 3.232165051538413 5.42206775161372 3.232165051538413 3 SUSCEPTIBLE 0.000000 3200.000000
2 96.87492806386042 97.30072319142343 5.4569484528773735 4.96192868842208 5.4569484528773735 4.96192868842208 3 SUSCEPTIBLE 0.000000 3200.000000
4 96.96343321984953 97.44564988589266 5.48080849358235 1.2811559055531947 5.48080849358235 1.2811559055531947 3 SUSCEPTIBLE 0.000000 3200.000000
5 97.07596112949824 97.6220115163938 3.4701233123933672 1.3602821113488428 3.4701233123933672 1.3602821113488428 3 INFECTIOUS 0.000000 3200.000000
8 97.07699441693389 97.75286616408717 1.9890023692923728 6.643142746886218 1.9890023692923728 6.643142746886218 3 SUSCEPTIBLE 5.851782 3200.000000
10 97.11201290093473 97.64275752064958 1.3551753181659751 2.557924308363611 1.3551753181659751 2.557924308363611 3 SUSCEPTIBLE 9.173564 3200.000000
7 97.1455644809325 97.6992507274253 3.4382522261587707 5.361135811908577 3.4382522261587707 5.361135811908577 3 SUSCEPTIBLE 10.471444 3200.000000
6 97.23008679769475 97.78714618852936 3.389265573907842 3.303291535629665 3.389265573907842 3.303291535629665 3 SUSCEPTIBLE 22.681741 3200.000000
2 97.30072319142343 97.72651831898644 5.4569484528773735 4.96192868842208 5.4569484528773735 4.96192868842208 3 SUSCEPTIBLE 0.000000 3200.000000
3 97.34377893820428 97.81952778684077 5.42206775161372 3.232165051538413 5.42206775161372 3.232165051538413 3 SUSCEPTIBLE 0.000000 3200.000000
1 97.35325882523715 98.09078351330713 5.404468566107574 6.646110415259159 5.404468566107574 6.646110415259159 3 SUSCEPTIBLE 0.000000 3200.000000
9 97.43142813188541 98.05627590345824 1.3890228145982553 4.717828033228035 1.3890228145982553 4.717828033228035 3 SUSCEPTIBLE 9.967693 3200.000000
4 97.44564988589266 97.9278665519358 5.48080849358235 1.2811559055531947 5.48080849358235 1.2811559055531947 3 SUSCEPTIBLE 0.000000 3200.000000
5 97.6220115163938 98.16806190328936 3.4701233123933672 1.3602821113488428 3.4701233123933672 1.3602821113488428 3 INFECTIOUS 0.000000 3200.000000
10 97.64275752064958 98.17350214036443 1.3551753181659751 2.557924308363611 1.3551753181659751 2.557924308363611 3 SUSCEPTIBLE 9.173564 3200.000000
7 97.6992507274253 98.25293697391808 3.4382522261587707 5.361135811908577 3.4382522261587707 5.361135811908577 3 SUSCEPTIBLE 10.581135 3200.000000
2 97.72651831898644 98.15231344654944 5.4569484528773735 4.96192868842208 5.4569484528773735 4.96192868842208 3 SUSCEPTIBLE 0.000000 3200.000000
8 97.75286616408717 98.42873791124045 1.9890023692923728 6.643142746886218 1.9890023692923728 6.643142746886218 3 SUSCEPTIBLE 5.903157 3200.000000
6 97.78714618852936 98.34420557936397 3.389265573907842 3.303291535629665 3.389265573907842 3.303291535629665 3 SUSCEPTIBLE 22.681741 3200.000000
3 97.81952778684077 98.29527663547725 5.42206775161372 3.232165051538413 5.42206775161372 3.232165051538413 3 SUSCEPTIBLE 0.000000 3200.000000
4 97.9278665519358 98.41008321797892 5.48080849358235 1.2811559055531947 5.48080849358235 1.2811559055531947 3 SUSCEPTIBLE 0.000000 3200.000000
9 98.05627590345824 98.68112367503107 1.3890228145982553 4.717828033228035 1.3890228145982553 4.717828033228035 3 SUSCEPTIBLE 9.967693 3200.000000
1 98.09078351330713 98.82830820137711 5.404468566107574 6.646110415259159 5.404468566107574 6.646110415259159 3 SUSCEPTIBLE 0.000000 3200.000000
2 98.15231344654944 98.57810857411245 5.4569484528773735 4.96192868842208 5.4569484528773735 4.96192868842208 3 SUSCEPTIBLE 0.000000 3200.000000
5 98.16806190328936 98.71411229018491 3.4701233123933672 1.3602821113488428 3.4701233123933672 1.3602821113488428 3 INFECTIOUS 0.000000 3200.000000
10 98.17350214036443 98.70424676007929 1.3551753181659751 2.557924308363611 1.3551753181659751 2.557924308363611 3 SUSCEPTIBLE 9.173564 3200.000000
7 98.25293697391808 98.80662322041087 3.4382522261587707 5.361135811908577 3.4382522261587707 5.361135811908577 3 SUSCEPTIBLE 10.690776 3200.000000
3 98.29527663547725 98.77102548411374 5.42206775161372 3.232165051538413 5.42206775161372 3.232165051538413 3 SUSCEPTIBLE 0.000000 3200.000000
6 98.34420557936397 98.90126497019858 3.389265573907842 3.303291535629665 3.389265573907842 3.303291535629665 3 SUSCEPTIBLE 22.681741 3200.000000
4 98.41008321797892 98.89229988402205 5.48080849358235 1.2811559055531947 5.48080849358235 1.2811559055531947 3 SUSCEPTIBLE 0.000000 3200.000000
8 98.42873791124045 99.10460965839373 1.9890023692923728 6.643142746886218 1.9890023692923728 6.643142746886218 3 SUSCEPTIBLE 6.005836 3200.000000
2 98.57810857411245 99.00390370167545 5.4569484528773735 4.96192868842208 5.4569484528773735 4.96192868842208 3 SUSCEPTIBLE 0.000000 3200.000000
9 98.68112367503107 99.3059714466039 1.3890228145982553 4.717828033228035 1.3890228145982553 4.717828033228035 3 SUSCEPTIBLE 9.967693 3200.000000
10 98.70424676007929 99.23499137979414 1.3551753181659751 2.557924308363611 1.3551753181659751 2.557924308363611 3 SUSCEPTIBLE 9.275434 3200.000000
5 98.71411229018491 99.26016267708047 3.4701233123933672 1.3602821113488428 3.4701233123933672 1.3602821113488428 3 INFECTIOUS 0.000000 3200.000000
3 98.77102548411374 99.24677433275022 5.42206775161372 3.232165051538413 5.42206775161372 3.232165051538413 3 SUSCEPTIBLE 0.000000 3200.000000
7 98.80662322041087 99.36030946690366 3.4382522261587707 5.361135811908577 3.4382522261587707 5.361135811908577 3 SUSCEPTIBLE 10.909905 3200.000000
1 98.82830820137711 99.5658328894471 5.404468566107574 6.646110415259159 5.404468566107574 6.646110415259159 3 SUSCEPTIBLE 0.000000 3200.000000
4 98.89229988402205 99.37451655006518 5.48080849358235 1.2811559055531947 5.48080849358235 1.2811559055531947 3 SUSCEPTIBLE 0.000000 3200.000000
6 98.90126497019858 99.45832436103319 3.389265573907842 3.303291535629665 3.389265573907842 3.303291535629665 3 SUSCEPTIBLE 22.681741 3200.000000
2 99.00390370167545 99.42969882923846 5.4569484528773735 4.96192868842208 5.4569484528773735 4.96192868842208 3 SUSCEPTIBLE 0.000000 3200.000000
8 99.10460965839373 99.78048140554701 1.9890023692923728 6.643142746886218 1.9890023692923728 6.643142746886218 3 SUSCEPTIBLE 6.057139 3200.000000
10 99.23499137979414 99.76573599950899 1.3551753181659751 2.557924308363611 1.3551753181659751 2.557924308363611 3 SUSCEPTIBLE 9.479031 3200.000000
3 99.24677433275022 99.7225231813867 5.42206775161372 3.232165051538413 5.42206775161372 3.232165051538413 3 SUSCEPTIBLE 0.000000 3200.000000
5 99.26016267708047 99.80621306397603 3.4701233123933672 1.3602821113488428 3.4701233123933672 1.3602821113488428 3 INFECTIOUS 0.000000 3200.000000
9 99.3059714466039 99.93081921817674 1.3890228145982553 4.717828033228035 1.3890228145982553 4.717828033228035 3 SUSCEPTIBLE 10.068658 3200.000000
7 99.36030946690366 99.91399571339645 3.4382522261587707 5.361135811908577 3.4382522261587707 5.361135811908577 3 SUSCEPTIBLE 11.019393 3200.000000
4 99.37451655006518 99.85673321610831 5.48080849358235 1.2811559055531947 5.48080849358235 1.2811559055531947 3 SUSCEPTIBLE 0.000000 3200.000000
2 99.42969882923846 99.85549395680147 5.4569484528773735 4.96192868842208 5.4569484528773735 4.96192868842208 3 SUSCEPTIBLE 0.000000 3200.000000
6 99.45832436103319 100.0153837518678 3.389265573907842 3.303291535629665 3.389265573907842 3.303291535629665 3 SUSCEPTIBLE 22.681741 3200.000000
1 99.5658328894471 100.30335757751708 5.404468566107574 6.646110415259159 5.404468566107574 6.646110415259159 3 SUSCEPTIBLE 0.000000 3200.000000
3 99.7225231813867 100.19827203002319 5.42206775161372 3.232165051538413 5.42206775161372 3.232165051538413 3 SUSCEPTIBLE 0.000000 3200.000000
10 99.76573599950899 100.29648061922384 1.3551753181659751 2.557924308363611 1.3551753181659751 2.557924308363611 3 SUSCEPTIBLE 9.580759 3200.000000
8 99.78048140554701 100.45635315270029 1.9890023692923728 6.643142746886218 1.9890023692923728 6.643142746886218 3 SUSCEPTIBLE 6.108419 3200.000000
5 99.80621306397603 100.35226345087159 3.4701233123933672 1.3602821113488428 3.4701233123933672 1.3602821113488428 3 INFECTIOUS 0.000000 3200.000000
2 99.85549395680147 100.28128908436447 5.4569484528773735 4.96192868842208 5.4569484528773735 4.96192868842208 3 SUSCEPTIBLE 0.000000 3200.000000
4 99.85673321610831 100.33894988215144 5.48080849358235 1.2811559055531947 5.48080849358235 1.2811559055531947 3 SUSCEPTIBLE 0.000000 3200.000000
7 99.91399571339645 100.46768195988923 3.4382522261587707 5.361135811908577 3.4382522261587707 5.361135811908577 3 SUSCEPTIBLE 11.019393 3200.000000
9 99.93081921817674 100.55566698974957 1.3890228145982553 4.717828033228035 1.3890228145982553 4.717828033228035 3 SUSCEPTIBLE 10.169577 3200.000000
6 100.0153837518678 100.57244314270241 3.389265573907842 3.303291535629665 3.389265573907842 3.303291535629665 3 SUSCEPTIBLE 23.168556 3200.000000
3 100.19827203002319 100.67402087865968 5.42206775161372 3.232165051538413 5.42206775161372 3.232165051538413 3 SUSCEPTIBLE 0.000000 3200.000000
2 100.28128908436447 100.70708421192748 5.4569484528773735 4.96192868842208 5.4569484528773735 4.96192868842208 3 SUSCEPTIBLE 0.000000 3200.000000
10 100.29648061922384 100.8272252389387 1.3551753181659751 2.557924308363611 1.3551753181659751 2.557924308363611 3 SUSCEPTIBLE 9.682440 3200.000000
1 100.30335757751708 101.04088226558706 5.404468566107574 6.646110415259159 5.404468566107574 6.646110415259159 3 SUSCEPTIBLE 0.000000 3200.000000
4 100.33894988215144 100.82116654819457 5.48080849358235 1.2811559055531947 5.48080849358235 1.2811559055531947 3 SUSCEPTIBLE 0.000000 3200.000000
5 100.35226345087159 100.89831383776715 3.4701233123933672 1.3602821113488428 3.4701233123933672 1.3602821113488428 3 INFECTIOUS 0.000000 3200.000000
8 100.45635315270029 101.13222489985357 1.9890023692923728 6.643142746886218 1.9890023692923728 6.643142746886218 3 SUSCEPTIBLE 6.108419 3200.000000
7 100.46768195988923 101.02136820638202 3.4382522261587707 5.361135811908577 3.4382522261587707 5.361135811908577 3 SUSCEPTIBLE 11.019393 3200.000000
9 100.55566698974957 101.1805147613224 1.3890228145982553 4.717828033228035 1.3890228145982553 4.717828033228035 3 SUSCEPTIBLE 10.371275 3200.000000
6 100.57244314270241 101.12950253353702 3.389265573907842 3.303291535629665 3.389265573907842 3.303291535629665 3 SUSCEPTIBLE 23.411796 3200.000000
3 100.67402087865968 101.14976972729616 5.42206775161372 3.232165051538413 5.42206775161372 3.232165051538413 3 SUSCEPTIBLE 0.000000 3200.000000
2 100.70708421192748 101.13287933949049 5.4569484528773735 4.96192868842208 5.4569484528773735 4.96192868842208 3 SUSCEPTIBLE 0.000000 3200.000000
4 100.82116654819457 101.3033832142377 5.48080849358235 1.2811559055531947 5.48080849358235 1.2811559055531947 3 SUSCEPTIBLE 0.000000 3200.000000
10 100.8272252389387 101.35796985865355 1.3551753181659751 2.557924308363611 1.3551753181659751 2.557924308363611 3 SUSCEPTIBLE 9.682440 3200.000000
5 100.89831383776715 101.4443642246627 3.4701233123933672 1.3602821113488428 3.4701233123933672 1.3602821113488428 3 INFECTIOUS 0.000000 3200.000000
7 101.02136820638202 101.57505445287481 3.4382522261587707 5.361135811908577 3.4382522261587707 5.361135811908577 3 SUSCEPTIBLE 11.019393 3200.000000
1 101.04088226558706 101.77840695365704 5.404468566107574 6.646110415259159 5.404468566107574 6.646110415259159 3 SUSCEPTIBLE 0.000000 3200.000000
6 101.12950253353702 101.68656192437163 3.389265573907842 3.303291535629665 3.389265573907842 3.303291535629665 3 SUSCEPTIBLE 23.654923 3200.000000
8 101.13222489985357 101.80809664700685 1.9890023692923728 6.643142746886218 1.9890023692923728 6.643142746886218 3 SUSCEPTIBLE 6.108419 3200.000000
2 101.13287933949049 101.55867446705349 5.4569484528773735 4.96192868842208 5.4569484528773735 4.96192868842208 3 SUSCEPTIBLE 0.000000 3200.000000
3 101.14976972729616 101.62551857593265 5.42206775161372 3.232165051538413 5.42206775161372 3.232165051538413 3 SUSCEPTIBLE 0.000000 3200.000000
9 101.1805147613224 101.80536253289523 1.3890228145982553 4.717828033228035 1.3890228145982553 4.717828033228035 3 SUSCEPTIBLE 10.472054 3200.000000
4 101.3033832142377 101.78559988028083 5.48080849358235 1.2811559055531947 5.48080849358235 1.2811559055531947 3 SUSCEPTIBLE 0.000000 3200.000000
10 101.35796985865355 101.8887144783684 1.3551753181659751 2.557924308363611 1.3551753181659751 2.557924308363611 3 SUSCEPTIBLE 9.682440 3200.000000
5 101.4443642246627 101.99041461155826 3.4701233123933672 1.3602821113488428 3.4701233123933672 1.3602821113488428 3 INFECTIOUS 0.000000 3200.000000
2 101.55867446705349 101.9844695946165 5.4569484528773735 4.96192868842208 5.4569484528773735 4.96192868842208 3 SUSCEPTIBLE 0.000000 3200.000000
7 101.57505445287481 102.1287406993676 3.4382522261587707 5.361135811908577 3.4382522261587707 5.361135811908577 3 SUSCEPTIBLE 11.019393 3200.000000
3 101.62551857593265 102.10126742456913 5.42206775161372 3.232165051538413 5.42206775161372 3.232165051538413 3 SUSCEPTIBLE 0.000000 3200.000000
6 101.68656192437163 102.24362131520624 3.389265573907842 3.303291535629665 3.389265573907842 3.303291535629665 3 SUSCEPTIBLE 23.897937 3200.000000
1 101.77840695365704 102.51593164172702 5.404468566107574 6.646110415259159 5.404468566107574 6.646110415259159 3 SUSCEPTIBLE 0.000000 3200.000000
4 101.78559988028083 102.26781654632396 5.48080849358235 1.2811559055531947 5.48080849358235 1.2811559055531947 3 SUSCEPTIBLE 0.000000 3200.000000
9 101.80536253289523 102.43021030446806 1.3890228145982553 4.717828033228035 1.3890228145982553 4.717828033228035 3 SUSCEPTIBLE 10.472054 3200.000000
8 101.80809664700685 102.48396839416013 1.9890023692923728 6.643142746886218 1.9890023692923728 6.643142746886218 3 SUSCEPTIBLE 6.159557 3200.000000
10 101.8887144783684 102.41945909808325 1.3551753181659751 2.557924308363611 1.3551753181659751 2.557924308363611 3 SUSCEPTIBLE 9.682440 3200.000000
2 101.9844695946165 102.4102647221795 5.4569484528773735 4.96192868842208 5.4569484528773735 4.96192868842208 3 SUSCEPTIBLE 0.000000 3200.000000
5 101.99041461155826 102.53646499845382 3.4701233123933672 1.3602821113488428 3.4701233123933672 1.3602821113488428 3 INFECTIOUS 0.000000 3200.000000
3 102.10126742456913 102.57701627320561 5.42206775161372 3.232165051538413 5.42206775161372 3.232165051538413 3 SUSCEPTIBLE 0.000000 3200.000000
7 102.1287406993676 102.68242694586039 3.4382522261587707 5.361135811908577 3.4382522261587707 5.361135811908577 3 SUSCEPTIBLE 11.237713 3200.000000
6 102.24362131520624 102.80068070604085 3.389265573907842 3.303291535629665 3.389265573907842 3.303291535629665 3 SUSCEPTIBLE 23.897937 3200.000000
4 102.26781654632396 102.75003321236709 5.48080849358235 1.2811559055531947 5.48080849358235 1.2811559055531947 3 SUSCEPTIBLE 0.000000 3200.000000
2 102.4102647221795 102.83605984974251 5.4569484528773735 4.96192868842208 5.4569484528773735 4.96192868842208 3 SUSCEPTIBLE 0.000000 3200.000000
10 102.41945909808325 102.9502037177981 1.3551753181659751 2.557924308363611 1.3551753181659751 2.557924308363611 3 SUSCEPTIBLE 9.783839 3200.000000
9 102.43021030446806 103.0550580760409 1.3890228145982553 4.717828033228035 1.3890228145982553 4.717828033228035 3 SUSCEPTIBLE 10.472054 3200.000000
8 102.48396839416013 103.15984014131341 1.9890023692923728 6.643142746886218 1.9890023692923728 6.643142746886218 3 SUSCEPTIBLE 6.261762 3200.000000
1 102.51593164172702 103.253456329797 5.404468566107574 6.646110415259159 5.404468566107574 6.646110415259159 3 SUSCEPTIBLE 0.000000 3200.000000
5 102.53646499845382 103.08251538534938 3.4701233123933672 1.3602821113488428 3.4701233123933672 1.3602821113488428 3 INFECTIOUS 0.000000 3200.000000
3 102.57701627320561 103.0527651218421 5.42206775161372 3.232165051538413 5.42206775161372 3.232165051538413 3 SUSCEPTIBLE 0.000000 3200.000000
7 102.68242694586039 103.23611319235317 3.4382522261587707 5.361135811908577 3.4382522261587707 5.361135811908577 3 SUSCEPTIBLE 11.346798 3200.000000
4 102.75003321236709 103.23224987841022 5.48080849358235 1.2811559055531947 5.48080849358235 1.2811559055531947 3 SUSCEPTIBLE 0.000000 3200.000000
6 102.80068070604085 103.35774009687546 3.389265573907842 3.303291535629665 3.389265573907842 3.303291535629665 3 SUSCEPTIBLE 23.897937 3200.000000
2 102.83605984974251 103.26185497730552 5.4569484528773735 4.96192868842208 5.4569484528773735 4.96192868842208 3 SUSCEPTIBLE 0.000000 3200.000000
10 102.9502037177981 103.48094833751296 1.3551753181659751 2.557924308363611 1.3551753181659751 2.557924308363611 3 SUSCEPTIBLE 9.885192 3200.000000
3 103.0527651218421 103.52851397047858 5.42206775161372 3.232165051538413 5.42206775161372 3.232165051538413 3 SUSCEPTIBLE 0.000000 3200.000000
9 103.0550580760409 103.67990584761372 1.3890228145982553 4.717828033228035 1.3890228145982553 4.717828033228035 3 SUSCEPTIBLE 10.472054 3200.000000
5 103.08251538534938 103.62856577224494 3.4701233123933672 1.3602821113488428 3.4701233123933672 1.3602821113488428 3 INFECTIOUS 0.000000 3200.000000
8 103.15984014131341 103.83571188846669 1.9890023692923728 6.643142746886218 1.9890023692923728 6.643142746886218 3 SUSCEPTIBLE 6.312829 3200.000000
4 103.23224987841022 103.71446654445334 5.48080849358235 1.2811559055531947 5.48080849358235 1.2811559055531947 3 SUSCEPTIBLE 0.000000 3200.000000
7 103.23611319235317 103.78979943884596 3.4382522261587707 5.361135811908577 3.4382522261587707 5.361135811908577 3 SUSCEPTIBLE 11.564816 3200.000000
1 103.253456329797 103.99098101786699 5.404468566107574 6.646110415259159 5.404468566107574 6.646110415259159 3 SUSCEPTIBLE 0.000000 3200.000000
2 103.26185497730552 103.68765010486852 5.4569484528773735 4.96192868842208 5.4569484528773735 4.96192868842208 3 SUSCEPTIBLE 0.000000 3200.000000
6 103.35774009687546 103.91479948771007 3.389265573907842 3.303291535629665 3.389265573907842 3.303291535629665 3 SUSCEPTIBLE 23.897937 3200.000000
10 103.48094833751296 104.01169295722781 1.3551753181659751 2.557924308363611 1.3551753181659751 2.557924308363611 3 SUSCEPTIBLE 9.986498 3200.000000
3 103.52851397047858 104.00426281911507 5.42206775161372 3.232165051538413 5.42206775161372 3.232165051538413 3 SUSCEPTIBLE 0.000000 3200.000000
5 103.62856577224494 104.1746161591405 3.4701233123933672 1.3602821113488428 3.4701233123933672 1.3602821113488428 3 INFECTIOUS 0.000000 3200.000000
9 103.67990584761372 104.30475361918656 1.3890228145982553 4.717828033228035 1.3890228145982553 4.717828033228035 3 SUSCEPTIBLE 10.673007 3200.000000
2 103.68765010486852 104.11344523243153 5.4569484528773735 4.96192868842208 5.4569484528773735 4.96192868842208 3 SUSCEPTIBLE 0.000000 3200.000000
4 103.71446654445334 104.19668321049647 5.48080849358235 1.2811559055531947 5.48080849358235 1.2811559055531947 3 SUSCEPTIBLE 0.000000 3200.000000
7 103.78979943884596 104.34348568533875 3.4382522261587707 5.361135811908577 3.4382522261587707 5.361135811908577 3 SUSCEPTIBLE 11.564816 3200.000000
8 103.83571188846669 104.51158363561997 1.9890023692923728 6.643142746886218 1.9890023692923728 6.643142746886218 3 SUSCEPTIBLE 6.363873 3200.000000
6 103.91479948771007 104.47185887854468 3.389265573907842 3.303291535629665 3.389265573907842 3.303291535629665 3 SUSCEPTIBLE 24.140279 3200.000000
1 103.99098101786699 104.72850570593697 5.404468566107574 6.646110415259159 5.404468566107574 6.646110415259159 3 SUSCEPTIBLE 0.000000 3200.000000
3 104.00426281911507 104.48001166775155 5.42206775161372 3.232165051538413 5.42206775161372 3.232165051538413 3 SUSCEPTIBLE 0.000000 3200.000000
10 104.01169295722781 104.54243757694266 1.3551753181659751 2.557924308363611 1.3551753181659751 2.557924308363611 3 SUSCEPTIBLE 10.188969 3200.000000
2 104.11344523243153 104.53924035999454 5.4569484528773735 4.96192868842208 5.4569484528773735 4.96192868842208 3 SUSCEPTIBLE 0.000000 3200.000000
5 104.1746161591405 104.72066654603606 3.4701233123933672 1.3602821113488428 3.4701233123933672 1.3602821113488428 3 INFECTIOUS 0.000000 3200.000000
4 104.19668321049647 104.6788998765396 5.48080849358235 1.2811559055531947 5.48080849358235 1.2811559055531947 3 SUSCEPTIBLE 0.000000 3200.000000
9 104.30475361918656 104.92960139075939 1.3890228145982553 4.717828033228035 1.3890228145982553 4.717828033228035 3 SUSCEPTIBLE 10.773414 3200.000000
7 104.34348568533875 104.89717193183154 3.4382522261587707 5.361135811908577 3.4382522261587707 5.361135811908577 3 SUSCEPTIBLE 11.564816 3200.000000
6 104.47185887854468 105.02891826937929 3.389265573907842 3.303291535629665 3.389265573907842 3.303291535629665 3 SUSCEPTIBLE 24.624626 3200.000000
3 104.48001166775155 104.95576051638804 5.42206775161372 3.232165051538413 5.42206775161372 3.232165051538413 3 SUSCEPTIBLE 0.000000 3200.000000
8 104.51158363561997 105.18745538277325 1.9890023692923728 6.643142746886218 1.9890023692923728 6.643142746886218 3 SUSCEPTIBLE 6.363873 3200.000000
2 104.53924035999454 104.96503548755754 5.4569484528773735 4.96192868842208 5.4569484528773735 4.96192868842208 3 SUSCEPTIBLE 0.000000 3200.000000
10 104.54243757694266 105.07318219665751 1.3551753181659751 2.557924308363611 1.3551753181659751 2.557924308363611 3 SUSCEPTIBLE 10.188969 3200.000000
4 104.6788998765396 105.16111654258273 5.48080849358235 1.2811559055531947 5.48080849358235 1.2811559055531947 3 SUSCEPTIBLE 0.000000 3200.000000
5 104.72066654603606 105.26671693293162 3.4701233123933672 1.3602821113488428 3.4701233123933672 1.3602821113488428 3 INFECTIOUS 0.000000 3200.000000
1 104.72850570593697 105.46603039400695 5.404468566107574 6.646110415259159 5.404468566107574 6.646110415259159 3 SUSCEPTIBLE 0.000000 3200.000000
7 104.89717193183154 105.45085817832432 3.4382522261587707 5.361135811908577 3.4382522261587707 5.361135811908577 3 SUSCEPTIBLE 11.564816 3200.000000
9 104.92960139075939 105.55444916233222 1.3890228145982553 4.717828033228035 1.3890228145982553 4.717828033228035 3 SUSCEPTIBLE 10.974089 3200.000000
3 104.95576051638804 105.43150936502452 5.42206775161372 3.232165051538413 5.42206775161372 3.232165051538413 3 SUSCEPTIBLE 0.000000 3200.000000
2 104.96503548755754 105.39083061512055 5.4569484528773735 4.96192868842208 5.4569484528773735 4.96192868842208 3 SUSCEPTIBLE 0.000000 3200.000000
6 105.02891826937929 105.5859776602139 3.389265573907842 3.303291535629665 3.389265573907842 3.303291535629665 3 SUSCEPTIBLE 24.866632 3200.000000
10 105.07318219665751 105.60392681637236 1.3551753181659751 2.557924308363611 1.3551753181659751 2.557924308363611 3 SUSCEPTIBLE 10.188969 3200.000000
4 105.16111654258273 105.64333320862586 5.48080849358235 1.2811559055531947 5.48080849358235 1.2811559055531947 3 SUSCEPTIBLE 0.000000 3200.000000
8 105.18745538277325 105.86332712992653 1.9890023692923728 6.643142746886218 1.9890023692923728 6.643142746886218 3 SUSCEPTIBLE 6.363873 3200.000000
5 105.26671693293162 105.81276731982717 3.4701233123933672 1.3602821113488428 3.4701233123933672 1.3602821113488428 3 INFECTIOUS 0.000000 3200.000000
2 105.39083061512055 105.81662574268356 5.4569484528773735 4.96192868842208 5.4569484528773735 4.96192868842208 3 SUSCEPTIBLE 0.000000 3200.000000
3 105.43150936502452 105.90725821366101 5.42206775161372 3.232165051538413 5.42206775161372 3.232165051538413 3 SUSCEPTIBLE 0.000000 3200.000000
7 105.45085817832432 106.00454442481711 3.4382522261587707 5.361135811908577 3.4382522261587707 5.361135811908577 3 SUSCEPTIBLE 11.564816 3200.000000
1 105.46603039400695 106.20355508207693 5.404468566107574 6.646110415259159 5.404468566107574 6.646110415259159 3 SUSCEPTIBLE 0.000000 3200.000000
9 105.55444916233222 106.17929693390505 1.3890228145982553 4.717828033228035 1.3890228145982553 4.717828033228035 3 SUSCEPTIBLE 10.974089 3200.000000
6 105.5859776602139 106.14303705104851 3.389265573907842 3.303291535629665 3.389265573907842 3.303291535629665 3 SUSCEPTIBLE 25.108527 3200.000000
10 105.60392681637236 106.13467143608722 1.3551753181659751 2.557924308363611 1.3551753181659751 2.557924308363611 3 SUSCEPTIBLE 10.188969 3200.000000
4 105.64333320862586 106.12554987466899 5.48080849358235 1.2811559055531947 5.48080849358235 1.2811559055531947 3 SUSCEPTIBLE 0.000000 3200.000000
5 105.81276731982717 106.35881770672273 3.4701233123933672 1.3602821113488428 3.4701233123933672 1.3602821113488428 3 INFECTIOUS 0.000000 3200.000000
2 105.81662574268356 106.24242087024656 5.4569484528773735 4.96192868842208 5.4569484528773735 4.96192868842208 3 SUSCEPTIBLE 0.000000 3200.000000
8 105.86332712992653 106.53919887707981 1.9890023692923728 6.643142746886218 1.9890023692923728 6.643142746886218 3 SUSCEPTIBLE 6.414775 3200.000000
3 105.90725821366101 106.3830070622975 5.42206775161372 3.232165051538413 5.42206775161372 3.232165051538413 3 SUSCEPTIBLE 0.000000 3200.000000
7 106.00454442481711 106.5582306713099 3.4382522261587707 5.361135811908577 3.4382522261587707 5.361135811908577 3 SUSCEPTIBLE 11.782129 3200.000000
4 106.12554987466899 106.60776654071212 5.48080849358235 1.2811559055531947 5.48080849358235 1.2811559055531947 3 SUSCEPTIBLE 0.000000 3200.000000
10 106.13467143608722 106.66541605580207 1.3551753181659751 2.557924308363611 1.3551753181659751 2.557924308363611 3 SUSCEPTIBLE 10.188969 3200.000000
6 106.14303705104851 106.70009644188312 3.389265573907842 3.303291535629665 3.389265573907842 3.303291535629665 3 SUSCEPTIBLE 25.108527 3200.000000
9 106.17929693390505 106.80414470547788 1.3890228145982553 4.717828033228035 1.3890228145982553 4.717828033228035 3 SUSCEPTIBLE 10.974089 3200.000000
1 106.20355508207693 106.94107977014691 5.404468566107574 6.646110415259159 5.404468566107574 6.646110415259159 3 SUSCEPTIBLE 0.000000 3200.000000
2 106.24242087024656 106.66821599780957 5.4569484528773735 4.96192868842208 5.4569484528773735 4.96192868842208 3 SUSCEPTIBLE 0.000000 3200.000000
5 106.35881770672273 106.90486809361829 3.4701233123933672 1.3602821113488428 3.4701233123933672 1.3602821113488428 3 INFECTIOUS 0.000000 3200.000000
3 106.3830070622975 106.85875591093398 5.42206775161372 3.232165051538413 5.42206775161372 3.232165051538413 3 SUSCEPTIBLE 0.000000 3200.000000
8 106.53919887707981 107.21507062423309 1.9890023692923728 6.643142746886218 1.9890023692923728 6.643142746886218 3 SUSCEPTIBLE 6.516509 3200.000000
7 106.5582306713099 107.11191691780269 3.4382522261587707 5.361135811908577 3.4382522261587707 5.361135811908577 3 SUSCEPTIBLE 11.890711 3200.000000
4 106.60776654071212 107.08998320675525 5.48080849358235 1.2811559055531947 5.48080849358235 1.2811559055531947 3 SUSCEPTIBLE 0.000000 3200.000000
10 106.66541605580207 107.19616067551692 1.3551753181659751 2.557924308363611 1.3551753181659751 2.557924308363611 3 SUSCEPTIBLE 10.289901 3200.000000
2 106.66821599780957 107.09401112537257 5.4569484528773735 4.96192868842208 5.4569484528773735 4.96192868842208 3 SUSCEPTIBLE 0.000000 3200.000000
6 106.70009644188312 107.25715583271773 3.389265573907842 3.303291535629665 3.389265573907842 3.303291535629665 3 SUSCEPTIBLE 25.108527 3200.000000
9 106.80414470547788 107.42899247705071 1.3890228145982553 4.717828033228035 1.3890228145982553 4.717828033228035 3 SUSCEPTIBLE 10.974089 3200.000000
3 106.85875591093398 107.33450475957046 5.42206775161372 3.232165051538413 5.42206775161372 3.232165051538413 3 SUSCEPTIBLE 0.000000 3200.000000
5 106.90486809361829 107.45091848051385 3.4701233123933672 1.3602821113488428 3.4701233123933672 1.3602821113488428 3 INFECTIOUS 0.000000 3200.000000
1 106.94107977014691 107.6786044582169 5.404468566107574 6.646110415259159 5.404468566107574 6.646110415259159 3 SUSCEPTIBLE 0.000000 3200.000000
4 107.08998320675525 107.57219987279838 5.48080849358235 1.2811559055531947 5.48080849358235 1.2811559055531947 3 SUSCEPTIBLE 0.000000 3200.000000
2 107.09401112537257 107.51980625293558 5.4569484528773735 4.96192868842208 5.4569484528773735 4.96192868842208 3 SUSCEPTIBLE 0.000000 3200.000000
7 107.11191691780269 107.66560316429548 3.4382522261587707 5.361135811908577 3.4382522261587707 5.361135811908577 3 SUSCEPTIBLE 11.999242 3200.000000
10 107.19616067551692 107.72690529523177 1.3551753181659751 2.557924308363611 1.3551753181659751 2.557924308363611 3 SUSCEPTIBLE 10.390787 3200.000000
8 107.21507062423309 107.89094237138637 1.9890023692923728 6.643142746886218 1.9890023692923728 6.643142746886218 3 SUSCEPTIBLE 6.618149 3200.000000
6 107.25715583271773 107.81421522355234 3.389265573907842 3.303291535629665 3.389265573907842 3.303291535629665 3 SUSCEPTIBLE 25.108527 3200.000000
3 107.33450475957046 107.81025360820695 5.42206775161372 3.232165051538413 5.42206775161372 3.232165051538413 3 SUSCEPTIBLE 0.000000 3200.000000
9 107.42899247705071 108.05384024862354 1.3890228145982553 4.717828033228035 1.3890228145982553 4.717828033228035 3 SUSCEPTIBLE 11.074126 3200.000000
5 107.45091848051385 107.99696886740941 3.4701233123933672 1.3602821113488428 3.4701233123933672 1.3602821113488428 3 INFECTIOUS 0.000000 3200.000000
2 107.51980625293558 107.94560138049859 5.4569484528773735 4.96192868842208 5.4569484528773735 4.96192868842208 3 SUSCEPTIBLE 0.000000 3200.000000
4 107.57219987279838 108.05441653884151 5.48080849358235 1.2811559055531947 5.48080849358235 1.2811559055531947 3 SUSCEPTIBLE 0.000000 3200.000000
7 107.66560316429548 108.21928941078826 3.4382522261587707 5.361135811908577 3.4382522261587707 5.361135811908577 3 SUSCEPTIBLE 12.107724 3200.000000
1 107.6786044582169 108.41612914628688 5.404468566107574 6.646110415259159 5.404468566107574 6.646110415259159 3 SUSCEPTIBLE 0.000000 3200.000000
10 107.72690529523177 108.25764991494663 1.3551753181659751 2.557924308363611 1.3551753181659751 2.557924308363611 3 SUSCEPTIBLE 10.592418 3200.000000
3 107.81025360820695 108.28600245684343 5.42206775161372 3.232165051538413 5.42206775161372 3.232165051538413 3 SUSCEPTIBLE 0.000000 3200.000000
6 107.81421522355234 108.37127461438695 3.389265573907842 3.303291535629665 3.389265573907842 3.303291535629665 3 SUSCEPTIBLE 25.349751 3200.000000
8 107.89094237138637 108.56681411853965 1.9890023692923728 6.643142746886218 1.9890023692923728 6.643142746886218 3 SUSCEPTIBLE 6.618149 3200.000000
2 107.94560138049859 108.3713965080616 5.4569484528773735 4.96192868842208 5.4569484528773735 4.96192868842208 3 SUSCEPTIBLE 0.000000 3200.000000
5 107.99696886740941 108.54301925430497 3.4701233123933672 1.3602821113488428 3.4701233123933672 1.3602821113488428 3 INFECTIOUS 0.000000 3200.000000
9 108.05384024862354 108.67868802019638 1.3890228145982553 4.717828033228035 1.3890228145982553 4.717828033228035 3 SUSCEPTIBLE 11.274061 3200.000000
4 108.05441653884151 108.53663320488464 5.48080849358235 1.2811559055531947 5.48080849358235 1.2811559055531947 3 SUSCEPTIBLE 0.000000 3200.000000
7 108.21928941078826 108.77297565728105 3.4382522261587707 5.361135811908577 3.4382522261587707 5.361135811908577 3 SUSCEPTIBLE 12.107724 3200.000000
10 108.25764991494663 108.78839453466148 1.3551753181659751 2.557924308363611 1.3551753181659751 2.557924308363611 3 SUSCEPTIBLE 10.693164 3200.000000
3 108.28600245684343 108.76175130547992 5.42206775161372 3.232165051538413 5.42206775161372 3.232165051538413 3 SUSCEPTIBLE 0.000000 3200.000000
6 108.37127461438695 108.92833400522156 3.389265573907842 3.303291535629665 3.389265573907842 3.303291535629665 3 SUSCEPTIBLE 25.590864 3200.000000
2 108.3713965080616 108.7971916356246 5.4569484528773735 4.96192868842208 5.4569484528773735 4.96192868842208 3 SUSCEPTIBLE 0.000000 3200.000000
1 108.41612914628688 109.15365383435686 5.404468566107574 6.646110415259159 5.404468566107574 6.646110415259159 3 SUSCEPTIBLE 0.000000 3200.000000
4 108.53663320488464 109.01884987092777 5.48080849358235 1.2811559055531947 5.48080849358235 1.2811559055531947 3 SUSCEPTIBLE 0.000000 3200.000000
5 108.54301925430497 109.08906964120052 3.4701233123933672 1.3602821113488428 3.4701233123933672 1.3602821113488428 3 INFECTIOUS 0.000000 3200.000000
8 108.56681411853965 109.24268586569293 1.9890023692923728 6.643142746886218 1.9890023692923728 6.643142746886218 3 SUSCEPTIBLE 6.618149 3200.000000
9 108.67868802019638 109.3035357917692 1.3890228145982553 4.717828033228035 1.3890228145982553 4.717828033228035 3 SUSCEPTIBLE 11.373959 3200.000000
3 108.76175130547992 109.2375001541164 5.42206775161372 3.232165051538413 5.42206775161372 3.232165051538413 3 SUSCEPTIBLE 0.000000 3200.000000
7 108.77297565728105 109.32666190377384 3.4382522261587707 5.361135811908577 3.4382522261587707 5.361135811908577 3 SUSCEPTIBLE 12.107724 3200.000000
10 108.78839453466148 109.31913915437633 1.3551753181659751 2.557924308363611 1.3551753181659751 2.557924308363611 3 SUSCEPTIBLE 10.693164 3200.000000
2 108.7971916356246 109.2229867631876 5.4569484528773735 4.96192868842208 5.4569484528773735 4.96192868842208 3 SUSCEPTIBLE 0.000000 3200.000000
6 108.92833400522156 109.48539339605617 3.389265573907842 3.303291535629665 3.389265573907842 3.303291535629665 3 SUSCEPTIBLE 26.072756 3200.000000
4 109.01884987092777 109.5010665369709 5.48080849358235 1.2811559055531947 5.48080849358235 1.2811559055531947 3 SUSCEPTIBLE 0.000000 3200.000000
5 109.08906964120052 109.63512002809608 3.4701233123933672 1.3602821113488428 3.4701233123933672 1.3602821113488428 3 INFECTIOUS 0.000000 3200.000000
1 109.15365383435686 109.89117852242684 5.404468566107574 6.646110415259159 5.404468566107574 6.646110415259159 3 SUSCEPTIBLE 0.000000 3200.000000
2 109.2229867631876 109.64878189075061 5.4569484528773735 4.96192868842208 5.4569484528773735 4.96192868842208 3 SUSCEPTIBLE 0.000000 3200.000000
3 109.2375001541164 109.71324900275289 5.42206775161372 3.232165051538413 5.42206775161372 3.232165051538413 3 SUSCEPTIBLE 0.000000 3200.000000
8 109.24268586569293 109.91855761284621 1.9890023692923728 6.643142746886218 1.9890023692923728 6.643142746886218 3 SUSCEPTIBLE 6.618149 3200.000000
9 109.3035357917692 109.92838356334204 1.3890228145982553 4.717828033228035 1.3890228145982553 4.717828033228035 3 SUSCEPTIBLE 11.473811 3200.000000
10 109.31913915437633 109.84988377409118 1.3551753181659751 2.557924308363611 1.3551753181659751 2.557924308363611 3 SUSCEPTIBLE 10.693164 3200.000000
7 109.32666190377384 109.88034815026663 3.4382522261587707 5.361135811908577 3.4382522261587707 5.361135811908577 3 SUSCEPTIBLE 12.107724 3200.000000
6 109.48539339605617 110.04245278689078 3.389265573907842 3.303291535629665 3.389265573907842 3.303291535629665 3 SUSCEPTIBLE 26.313535 3200.000000
4 109.5010665369709 109.98328320301403 5.48080849358235 1.2811559055531947 5.48080849358235 1.2811559055531947 3 SUSCEPTIBLE 0.000000 3200.000000
5 109.63512002809608 110.18117041499164 3.4701233123933672 1.3602821113488428 3.4701233123933672 1.3602821113488428 3 INFECTIOUS 0.000000 3200.000000
2 109.64878189075061 110.07457701831362 5.4569484528773735 4.96192868842208 5.4569484528773735 4.96192868842208 3 SUSCEPTIBLE 0.000000 3200.000000
3 109.71324900275289 110.18899785138937 5.42206775161372 3.232165051538413 5.42206775161372 3.232165051538413 3 SUSCEPTIBLE 0.000000 3200.000000
10 109.84988377409118 110.38062839380603 1.3551753181659751 2.557924308363611 1.3551753181659751 2.557924308363611 3 SUSCEPTIBLE 10.693164 3200.000000
7 109.88034815026663 110.43403439675942 3.4382522261587707 5.361135811908577 3.4382522261587707 5.361135811908577 3 SUSCEPTIBLE 12.215905 3200.000000
1 109.89117852242684 110.62870321049682 5.404468566107574 6.646110415259159 5.404468566107574 6.646110415259159 3 SUSCEPTIBLE 0.000000 3200.000000
8 109.91855761284621 110.5944293599995 1.9890023692923728 6.643142746886218 1.9890023692923728 6.643142746886218 3 SUSCEPTIBLE 6.668816 3200.000000
9 109.92838356334204 110.55323133491487 1.3890228145982553 4.717828033228035 1.3890228145982553 4.717828033228035 3 SUSCEPTIBLE 11.473811 3200.000000
4 109.98328320301403 110.46549986905715 5.48080849358235 1.2811559055531947 5.48080849358235 1.2811559055531947 3 SUSCEPTIBLE 0.000000 3200.000000
6 110.04245278689078 110.59951217772539 3.389265573907842 3.303291535629665 3.389265573907842 3.303291535629665 3 SUSCEPTIBLE 26.313535 3200.000000
2 110.07457701831362 110.50037214587663 5.4569484528773735 4.96192868842208 5.4569484528773735 4.96192868842208 3 SUSCEPTIBLE 0.000000 3200.000000
5 110.18117041499164 110.7272208018872 3.4701233123933672 1.3602821113488428 3.4701233123933672 1.3602821113488428 3 INFECTIOUS 0.000000 3200.000000
3 110.18899785138937 110.66474670002586 5.42206775161372 3.232165051538413 5.42206775161372 3.232165051538413 3 SUSCEPTIBLE 0.000000 3200.000000
10 110.38062839380603 110.91137301352089 1.3551753181659751 2.557924308363611 1.3551753181659751 2.557924308363611 3 SUSCEPTIBLE 10.693164 3200.000000
7 110.43403439675942 110.9877206432522 3.4382522261587707 5.361135811908577 3.4382522261587707 5.361135811908577 3 SUSCEPTIBLE 12.432116 3200.000000
4 110.46549986905715 110.94771653510028 5.48080849358235 1.2811559055531947 5.48080849358235 1.2811559055531947 3 SUSCEPTIBLE 0.000000 3200.000000
2 110.50037214587663 110.92616727343963 5.4569484528773735 4.96192868842208 5.4569484528773735 4.96192868842208 3 SUSCEPTIBLE 0.000000 3200.000000
9 110.55323133491487 111.1780791064877 1.3890228145982553 4.717828033228035 1.3890228145982553 4.717828033228035 3 SUSCEPTIBLE 11.473811 3200.000000
8 110.5944293599995 111.27030110715278 1.9890023692923728 6.643142746886218 1.9890023692923728 6.643142746886218 3 SUSCEPTIBLE 6.770081 3200.000000
6 110.59951217772539 111.15657156856 3.389265573907842 3.303291535629665 3.389265573907842 3.303291535629665 3 SUSCEPTIBLE 26.313535 3200.000000
1 110.62870321049682 111.3662278985668 5.404468566107574 6.646110415259159 5.404468566107574 6.646110415259159 3 SUSCEPTIBLE 0.000000 3200.000000
3 110.66474670002586 111.14049554866234 5.42206775161372 3.232165051538413 5.42206775161372 3.232165051538413 3 SUSCEPTIBLE 0.000000 3200.000000
5 110.7272208018872 111.27327118878276 3.4701233123933672 1.3602821113488428 3.4701233123933672 1.3602821113488428 3 INFECTIOUS 0.000000 3200.000000
10 110.91137301352089 111.44211763323574 1.3551753181659751 2.557924308363611 1.3551753181659751 2.557924308363611 3 SUSCEPTIBLE 10.894051 3200.000000
2 110.92616727343963 111.35196240100264 5.4569484528773735 4.96192868842208 5.4569484528773735 4.96192868842208 3 SUSCEPTIBLE 0.000000 3200.000000
4 110.94771653510028 111.42993320114341 5.48080849358235 1.2811559055531947 5.48080849358235 1.2811559055531947 3 SUSCEPTIBLE 0.000000 3200.000000
7 110.9877206432522 111.54140688974499 3.4382522261587707 5.361135811908577 3.4382522261587707 5.361135811908577 3 SUSCEPTIBLE 12.540147 3200.000000
3 111.14049554866234 111.61624439729883 5.42206775161372 3.232165051538413 5.42206775161372 3.232165051538413 3 SUSCEPTIBLE 0.000000 3200.000000
6 111.15657156856 111.7136309593946 3.389265573907842 3.303291535629665 3.389265573907842 3.303291535629665 3 SUSCEPTIBLE 26.313535 3200.000000
9 111.1780791064877 111.80292687806053 1.3890228145982553 4.717828033228035 1.3890228145982553 4.717828033228035 3 SUSCEPTIBLE 11.473811 3200.000000
8 111.27030110715278 111.94617285430606 1.9890023692923728 6.643142746886218 1.9890023692923728 6.643142746886218 3 SUSCEPTIBLE 6.871252 3200.000000
5 111.27327118878276 111.81932157567832 3.4701233123933672 1.3602821113488428 3.4701233123933672 1.3602821113488428 3 INFECTIOUS 0.000000 3200.000000
2 111.35196240100264 111.77775752856564 5.4569484528773735 4.96192868842208 5.4569484528773735 4.96192868842208 3 SUSCEPTIBLE 0.000000 3200.000000
1 111.3662278985668 112.10375258663679 5.404468566107574 6.646110415259159 5.404468566107574 6.646110415259159 3 SUSCEPTIBLE 0.000000 3200.000000
4 111.42993320114341 111.91214986718654 5.48080849358235 1.2811559055531947 5.48080849358235 1.2811559055531947 3 SUSCEPTIBLE 0.000000 3200.000000
10 111.44211763323574 111.97286225295059 1.3551753181659751 2.557924308363611 1.3551753181659751 2.557924308363611 3 SUSCEPTIBLE 10.994424 3200.000000
7 111.54140688974499 112.09509313623778 3.4382522261587707 5.361135811908577 3.4382522261587707 5.361135811908577 3 SUSCEPTIBLE 12.648129 3200.000000
3 111.61624439729883 112.09199324593531 5.42206775161372 3.232165051538413 5.42206775161372 3.232165051538413 3 SUSCEPTIBLE 0.000000 3200.000000
6 111.7136309593946 112.27069035022922 3.389265573907842 3.303291535629665 3.389265573907842 3.303291535629665 3 SUSCEPTIBLE 26.553647 3200.000000
2 111.77775752856564 112.20355265612865 5.4569484528773735 4.96192868842208 5.4569484528773735 4.96192868842208 3 SUSCEPTIBLE 0.000000 3200.000000
9 111.80292687806053 112.42777464963336 1.3890228145982553 4.717828033228035 1.3890228145982553 4.717828033228035 3 SUSCEPTIBLE 11.672916 3200.000000
5 111.81932157567832 112.36537196257387 3.4701233123933672 1.3602821113488428 3.4701233123933672 1.3602821113488428 3 INFECTIOUS 0.000000 3200.000000
4 111.91214986718654 112.39436653322967 5.48080849358235 1.2811559055531947 5.48080849358235 1.2811559055531947 3 SUSCEPTIBLE 0.000000 3200.000000
8 111.94617285430606 112.62204460145934 1.9890023692923728 6.643142746886218 1.9890023692923728 6.643142746886218 3 SUSCEPTIBLE 6.871252 3200.000000
10 111.97286225295059 112.50360687266544 1.3551753181659751 2.557924308363611 1.3551753181659751 2.557924308363611 3 SUSCEPTIBLE 11.094752 3200.000000
3 112.09199324593531 112.5677420945718 5.42206775161372 3.232165051538413 5.42206775161372 3.232165051538413 3 SUSCEPTIBLE 0.000000 3200.000000
7 112.09509313623778 112.64877938273057 3.4382522261587707 5.361135811908577 3.4382522261587707 5.361135811908577 3 SUSCEPTIBLE 12.648129 3200.000000
1 112.10375258663679 112.84127727470677 5.404468566107574 6.646110415259159 5.404468566107574 6.646110415259159 3 SUSCEPTIBLE 0.000000 3200.000000
2 112.20355265612865 112.62934778369166 5.4569484528773735 4.96192868842208 5.4569484528773735 4.96192868842208 3 SUSCEPTIBLE 0.000000 3200.000000
6 112.27069035022922 112.82774974106383 3.389265573907842 3.303291535629665 3.389265573907842 3.303291535629665 3 SUSCEPTIBLE 26.793649 3200.000000
5 112.36537196257387 112.91142234946943 3.4701233123933672 1.3602821113488428 3.4701233123933672 1.3602821113488428 3 INFECTIOUS 0.000000 3200.000000
4 112.39436653322967 112.8765831992728 5.48080849358235 1.2811559055531947 5.48080849358235 1.2811559055531947 3 SUSCEPTIBLE 0.000000 3200.000000
9 112.42777464963336 113.0526224212062 1.3890228145982553 4.717828033228035 1.3890228145982553 4.717828033228035 3 SUSCEPTIBLE 11.871837 3200.000000
10 112.50360687266544 113.0343514923803 1.3551753181659751 2.557924308363611 1.3551753181659751 2.557924308363611 3 SUSCEPTIBLE 11.195033 3200.000000
3 112.5677420945718 113.04349094320828 5.42206775161372 3.232165051538413 5.42206775161372 3.232165051538413 3 SUSCEPTIBLE 0.000000 3200.000000
8 112.62204460145934 113.29791634861262 1.9890023692923728 6.643142746886218 1.9890023692923728 6.643142746886218 3 SUSCEPTIBLE 6.871252 3200.000000
2 112.62934778369166 113.05514291125466 5.4569484528773735 4.96192868842208 5.4569484528773735 4.96192868842208 3 SUSCEPTIBLE 0.000000 3200.000000
7 112.64877938273057 113.20246562922335 3.4382522261587707 5.361135811908577 3.4382522261587707 5.361135811908577 3 SUSCEPTIBLE 12.648129 3200.000000
6 112.82774974106383 113.38480913189844 3.389265573907842 3.303291535629665 3.389265573907842 3.303291535629665 3 SUSCEPTIBLE 27.273319 3200.000000
1 112.84127727470677 113.57880196277675 5.404468566107574 6.646110415259159 5.404468566107574 6.646110415259159 3 SUSCEPTIBLE 0.000000 3200.000000
4 112.8765831992728 113.35879986531593 5.48080849358235 1.2811559055531947 5.48080849358235 1.2811559055531947 3 SUSCEPTIBLE 0.000000 3200.000000
5 112.91142234946943 113.45747273636499 3.4701233123933672 1.3602821113488428 3.4701233123933672 1.3602821113488428 3 INFECTIOUS 0.000000 3200.000000
10 113.0343514923803 113.56509611209515 1.3551753181659751 2.557924308363611 1.3551753181659751 2.557924308363611 3 SUSCEPTIBLE 11.195033 3200.000000
3 113.04349094320828 113.51923979184477 5.42206775161372 3.232165051538413 5.42206775161372 3.232165051538413 3 SUSCEPTIBLE 0.000000 3200.000000
9 113.0526224212062 113.67747019277903 1.3890228145982553 4.717828033228035 1.3890228145982553 4.717828033228035 3 SUSCEPTIBLE 11.971228 3200.000000
2 113.05514291125466 113.48093803881767 5.4569484528773735 4.96192868842208 5.4569484528773735 4.96192868842208 3 SUSCEPTIBLE 0.000000 3200.000000
7 113.20246562922335 113.75615187571614 3.4382522261587707 5.361135811908577 3.4382522261587707 5.361135811908577 3 SUSCEPTIBLE 12.648129 3200.000000
8 113.29791634861262 113.9737880957659 1.9890023692923728 6.643142746886218 1.9890023692923728 6.643142746886218 3 SUSCEPTIBLE 6.871252 3200.000000
4 113.35879986531593 113.84101653135906 5.48080849358235 1.2811559055531947 5.48080849358235 1.2811559055531947 3 SUSCEPTIBLE 0.000000 3200.000000
6 113.38480913189844 113.94186852273305 3.389265573907842 3.303291535629665 3.389265573907842 3.303291535629665 3 SUSCEPTIBLE 27.512988 3200.000000
5 113.45747273636499 114.00352312326055 3.4701233123933672 1.3602821113488428 3.4701233123933672 1.3602821113488428 3 INFECTIOUS 0.000000 3200.000000
2 113.48093803881767 113.90673316638068 5.4569484528773735 4.96192868842208 5.4569484528773735 4.96192868842208 3 SUSCEPTIBLE 0.000000 3200.000000
3 113.51923979184477 113.99498864048125 5.42206775161372 3.232165051538413 5.42206775161372 3.232165051538413 3 SUSCEPTIBLE 0.000000 3200.000000
10 113.56509611209515 114.09584073181 1.3551753181659751 2.557924308363611 1.3551753181659751 2.557924308363611 3 SUSCEPTIBLE 11.195033 3200.000000
1 113.57880196277675 114.31632665084673 5.404468566107574 6.646110415259159 5.404468566107574 6.646110415259159 3 SUSCEPTIBLE 0.000000 3200.000000
9 113.67747019277903 114.30231796435186 1.3890228145982553 4.717828033228035 1.3890228145982553 4.717828033228035 3 SUSCEPTIBLE 11.971228 3200.000000
7 113.75615187571614 114.30983812220893 3.4382522261587707 5.361135811908577 3.4382522261587707 5.361135811908577 3 SUSCEPTIBLE 12.755811 3200.000000
4 113.84101653135906 114.32323319740219 5.48080849358235 1.2811559055531947 5.48080849358235 1.2811559055531947 3 SUSCEPTIBLE 0.000000 3200.000000
2 113.90673316638068 114.33252829394368 5.4569484528773735 4.96192868842208 5.4569484528773735 4.96192868842208 3 SUSCEPTIBLE 0.000000 3200.000000
6 113.94186852273305 114.49892791356766 3.389265573907842 3.303291535629665 3.389265573907842 3.303291535629665 3 SUSCEPTIBLE 27.512988 3200.000000
8 113.9737880957659 114.64965984291918 1.9890023692923728 6.643142746886218 1.9890023692923728 6.643142746886218 3 SUSCEPTIBLE 6.921686 3200.000000
3 113.99498864048125 114.47073748911774 5.42206775161372 3.232165051538413 5.42206775161372 3.232165051538413 3 SUSCEPTIBLE 0.000000 3200.000000
5 114.00352312326055 114.54957351015611 3.4701233123933672 1.3602821113488428 3.4701233123933672 1.3602821113488428 3 INFECTIOUS 0.000000 3200.000000
10 114.09584073181 114.62658535152485 1.3551753181659751 2.557924308363611 1.3551753181659751 2.557924308363611 3 SUSCEPTIBLE 11.195033 3200.000000
9 114.30231796435186 114.92716573592469 1.3890228145982553 4.717828033228035 1.3890228145982553 4.717828033228035 3 SUSCEPTIBLE 11.971228 3200.000000
7 114.30983812220893 114.86352436870172 3.4382522261587707 5.361135811908577 3.4382522261587707 5.361135811908577 3 SUSCEPTIBLE 12.863443 3200.000000
1 114.31632665084673 115.05385133891672 5.404468566107574 6.646110415259159 5.404468566107574 6.646110415259159 3 SUSCEPTIBLE 0.000000 3200.000000
4 114.32323319740219 114.80544986344532 5.48080849358235 1.2811559055531947 5.48080849358235 1.2811559055531947 3 SUSCEPTIBLE 0.000000 3200.000000
2 114.33252829394368 114.75832342150669 5.4569484528773735 4.96192868842208 5.4569484528773735 4.96192868842208 3 SUSCEPTIBLE 0.000000 3200.000000
3 114.47073748911774 114.94648633775422 5.42206775161372 3.232165051538413 5.42206775161372 3.232165051538413 3 SUSCEPTIBLE 0.000000 3200.000000
6 114.49892791356766 115.05598730440227 3.389265573907842 3.303291535629665 3.389265573907842 3.303291535629665 3 SUSCEPTIBLE 27.512988 3200.000000
5 114.54957351015611 115.09562389705167 3.4701233123933672 1.3602821113488428 3.4701233123933672 1.3602821113488428 3 INFECTIOUS 0.000000 3200.000000
10 114.62658535152485 115.1573299712397 1.3551753181659751 2.557924308363611 1.3551753181659751 2.557924308363611 3 SUSCEPTIBLE 11.295037 3200.000000
8 114.64965984291918 115.32553159007246 1.9890023692923728 6.643142746886218 1.9890023692923728 6.643142746886218 3 SUSCEPTIBLE 7.022484 3200.000000
2 114.75832342150669 115.1841185490697 5.4569484528773735 4.96192868842208 5.4569484528773735 4.96192868842208 3 SUSCEPTIBLE 0.000000 3200.000000
4 114.80544986344532 115.28766652948845 5.48080849358235 1.2811559055531947 5.48080849358235 1.2811559055531947 3 SUSCEPTIBLE 0.000000 3200.000000
7 114.86352436870172 115.4172106151945 3.4382522261587707 5.361135811908577 3.4382522261587707 5.361135811908577 3 SUSCEPTIBLE 13.078559 3200.000000
9 114.92716573592469 115.55201350749752 1.3890228145982553 4.717828033228035 1.3890228145982553 4.717828033228035 3 SUSCEPTIBLE 11.971228 3200.000000
3 114.94648633775422 115.42223518639071 5.42206775161372 3.232165051538413 5.42206775161372 3.232165051538413 3 SUSCEPTIBLE 0.000000 3200.000000
1 115.05385133891672 115.7913760269867 5.404468566107574 6.646110415259159 5.404468566107574 6.646110415259159 3 SUSCEPTIBLE 0.000000 3200.000000
6 115.05598730440227 115.61304669523687 3.389265573907842 3.303291535629665 3.389265573907842 3.303291535629665 3 SUSCEPTIBLE 27.512988 3200.000000
5 115.09562389705167 115.64167428394722 3.4701233123933672 1.3602821113488428 3.4701233123933672 1.3602821113488428 3 INFECTIOUS 0.000000 3200.000000
10 115.1573299712397 115.68807459095456 1.3551753181659751 2.557924308363611 1.3551753181659751 2.557924308363611 3 SUSCEPTIBLE 11.394994 3200.000000
2 115.1841185490697 115.6099136766327 5.4569484528773735 4.96192868842208 5.4569484528773735 4.96192868842208 3 SUSCEPTIBLE 0.000000 3200.000000
4 115.28766652948845 115.76988319553158 5.48080849358235 1.2811559055531947 5.48080849358235 1.2811559055531947 3 SUSCEPTIBLE 0.000000 3200.000000
8 115.32553159007246 116.00140333722574 1.9890023692923728 6.643142746886218 1.9890023692923728 6.643142746886218 3 SUSCEPTIBLE 7.123189 3200.000000
7 115.4172106151945 115.9708968616873 3.4382522261587707 5.361135811908577 3.4382522261587707 5.361135811908577 3 SUSCEPTIBLE 13.186042 3200.000000
3 115.42223518639071 115.89798403502719 5.42206775161372 3.232165051538413 5.42206775161372 3.232165051538413 3 SUSCEPTIBLE 0.000000 3200.000000
9 115.55201350749752 116.17686127907035 1.3890228145982553 4.717828033228035 1.3890228145982553 4.717828033228035 3 SUSCEPTIBLE 12.070345 3200.000000
2 115.6099136766327 116.0357088041957 5.4569484528773735 4.96192868842208 5.4569484528773735 4.96192868842208 3 SUSCEPTIBLE 0.000000 3200.000000
6 115.61304669523687 116.17010608607148 3.389265573907842 3.303291535629665 3.389265573907842 3.303291535629665 3 SUSCEPTIBLE 27.751993 3200.000000
5 115.64167428394722 116.18772467084278 3.4701233123933672 1.3602821113488428 3.4701233123933672 1.3602821113488428 3 INFECTIOUS 0.000000 3200.000000
10 115.68807459095456 116.21881921066941 1.3551753181659751 2.557924308363611 1.3551753181659751 2.557924308363611 3 SUSCEPTIBLE 11.594770 3200.000000
4 115.76988319553158 116.2520998615747 5.48080849358235 1.2811559055531947 5.48080849358235 1.2811559055531947 3 SUSCEPTIBLE 0.000000 3200.000000
1 115.7913760269867 116.52890071505668 5.404468566107574 6.646110415259159 5.404468566107574 6.646110415259159 3 SUSCEPTIBLE 0.000000 3200.000000
3 115.89798403502719 116.37373288366368 5.42206775161372 3.232165051538413 5.42206775161372 3.232165051538413 3 SUSCEPTIBLE 0.000000 3200.000000
7 115.9708968616873 116.52458310818008 3.4382522261587707 5.361135811908577 3.4382522261587707 5.361135811908577 3 SUSCEPTIBLE 13.186042 3200.000000
8 116.00140333722574 116.67727508437902 1.9890023692923728 6.643142746886218 1.9890023692923728 6.643142746886218 3 SUSCEPTIBLE 7.123189 3200.000000
2 116.0357088041957 116.46150393175871 5.4569484528773735 4.96192868842208 5.4569484528773735 4.96192868842208 3 SUSCEPTIBLE 0.000000 3200.000000
6 116.17010608607148 116.7271654769061 3.389265573907842 3.303291535629665 3.389265573907842 3.303291535629665 3 SUSCEPTIBLE 27.990888 3200.000000
9 116.17686127907035 116.80170905064318 1.3890228145982553 4.717828033228035 1.3890228145982553 4.717828033228035 3 SUSCEPTIBLE 12.268440 3200.000000
5 116.18772467084278 116.73377505773834 3.4701233123933672 1.3602821113488428 3.4701233123933672 1.3602821113488428 3 INFECTIOUS 0.000000 3200.000000
10 116.21881921066941 116.74956383038426 1.3551753181659751 2.557924308363611 1.3551753181659751 2.557924308363611 3 SUSCEPTIBLE 11.694589 3200.000000
4 116.2520998615747 116.73431652761784 5.48080849358235 1.2811559055531947 5.48080849358235 1.2811559055531947 3 SUSCEPTIBLE 0.000000 3200.000000
3 116.37373288366368 116.84948173230016 5.42206775161372 3.232165051538413 5.42206775161372 3.232165051538413 3 SUSCEPTIBLE 0.000000 3200.000000
2 116.46150393175871 116.88729905932172 5.4569484528773735 4.96192868842208 5.4569484528773735 4.96192868842208 3 SUSCEPTIBLE 0.000000 3200.000000
7 116.52458310818008 117.07826935467287 3.4382522261587707 5.361135811908577 3.4382522261587707 5.361135811908577 3 SUSCEPTIBLE 13.186042 3200.000000
1 116.52890071505668 117.26642540312666 5.404468566107574 6.646110415259159 5.404468566107574 6.646110415259159 3 SUSCEPTIBLE 0.000000 3200.000000
8 116.67727508437902 117.3531468315323 1.9890023692923728 6.643142746886218 1.9890023692923728 6.643142746886218 3 SUSCEPTIBLE 7.123189 3200.000000
6 116.7271654769061 117.2842248677407 3.389265573907842 3.303291535629665 3.389265573907842 3.303291535629665 3 SUSCEPTIBLE 28.229673 3200.000000
5 116.73377505773834 117.2798254446339 3.4701233123933672 1.3602821113488428 3.4701233123933672 1.3602821113488428 3 INFECTIOUS 0.000000 3200.000000
4 116.73431652761784 117.21653319366096 5.48080849358235 1.2811559055531947 5.48080849358235 1.2811559055531947 3 SUSCEPTIBLE 0.000000 3200.000000
10 116.74956383038426 117.28030845009911 1.3551753181659751 2.557924308363611 1.3551753181659751 2.557924308363611 3 SUSCEPTIBLE 11.694589 3200.000000
9 116.80170905064318 117.42655682221601 1.3890228145982553 4.717828033228035 1.3890228145982553 4.717828033228035 3 SUSCEPTIBLE 12.466352 3200.000000
3 116.84948173230016 117.32523058093665 5.42206775161372 3.232165051538413 5.42206775161372 3.232165051538413 3 SUSCEPTIBLE 0.000000 3200.000000
2 116.88729905932172 117.31309418688473 5.4569484528773735 4.96192868842208 5.4569484528773735 4.96192868842208 3 SUSCEPTIBLE 0.000000 3200.000000
7 117.07826935467287 117.63195560116566 3.4382522261587707 5.361135811908577 3.4382522261587707 5.361135811908577 3 SUSCEPTIBLE 13.186042 3200.000000
4 117.21653319366096 117.6987498597041 5.48080849358235 1.2811559055531947 5.48080849358235 1.2811559055531947 3 SUSCEPTIBLE 0.000000 3200.000000
1 117.26642540312666 118.00395009119664 5.404468566107574 6.646110415259159 5.404468566107574 6.646110415259159 3 SUSCEPTIBLE 0.000000 3200.000000
5 117.2798254446339 117.82587583152946 3.4701233123933672 1.3602821113488428 3.4701233123933672 1.3602821113488428 3 INFECTIOUS 0.000000 3200.000000
10 117.28030845009911 117.81105306981397 1.3551753181659751 2.557924308363611 1.3551753181659751 2.557924308363611 3 SUSCEPTIBLE 11.694589 3200.000000
6 117.2842248677407 117.84128425857531 3.389265573907842 3.303291535629665 3.389265573907842 3.303291535629665 3 SUSCEPTIBLE 28.706911 3200.000000
2 117.31309418688473 117.73888931444773 5.4569484528773735 4.96192868842208 5.4569484528773735 4.96192868842208 3 SUSCEPTIBLE 0.000000 3200.000000
3 117.32523058093665 117.80097942957313 5.42206775161372 3.232165051538413 5.42206775161372 3.232165051538413 3 SUSCEPTIBLE 0.000000 3200.000000
8 117.3531468315323 118.02901857868558 1.9890023692923728 6.643142746886218 1.9890023692923728 6.643142746886218 3 SUSCEPTIBLE 7.123189 3200.000000
9 117.42655682221601 118.05140459378885 1.3890228145982553 4.717828033228035 1.3890228145982553 4.717828033228035 3 SUSCEPTIBLE 12.466352 3200.000000
7 117.63195560116566 118.18564184765845 3.4382522261587707 5.361135811908577 3.4382522261587707 5.361135811908577 3 SUSCEPTIBLE 13.293228 3200.000000
4 117.6987498597041 118.18096652574722 5.48080849358235 1.2811559055531947 5.48080849358235 1.2811559055531947 3 SUSCEPTIBLE 0.000000 3200.000000
2 117.73888931444773 118.16468444201074 5.4569484528773735 4.96192868842208 5.4569484528773735 4.96192868842208 3 SUSCEPTIBLE 0.000000 3200.000000
3 117.80097942957313 118.27672827820962 5.42206775161372 3.232165051538413 5.42206775161372 3.232165051538413 3 SUSCEPTIBLE 0.000000 3200.000000
10 117.81105306981397 118.34179768952882 1.3551753181659751 2.557924308363611 1.3551753181659751 2.557924308363611 3 SUSCEPTIBLE 11.694589 3200.000000
5 117.82587583152946 118.37192621842502 3.4701233123933672 1.3602821113488428 3.4701233123933672 1.3602821113488428 3 INFECTIOUS 0.000000 3200.000000
6 117.84128425857531 118.39834364940992 3.389265573907842 3.303291535629665 3.389265573907842 3.303291535629665 3 SUSCEPTIBLE 28.706911 3200.000000
1 118.00395009119664 118.74147477926662 5.404468566107574 6.646110415259159 5.404468566107574 6.646110415259159 3 SUSCEPTIBLE 0.000000 3200.000000
8 118.02901857868558 118.70489032583886 1.9890023692923728 6.643142746886218 1.9890023692923728 6.643142746886218 3 SUSCEPTIBLE 7.223569 3200.000000
9 118.05140459378885 118.67625236536168 1.3890228145982553 4.717828033228035 1.3890228145982553 4.717828033228035 3 SUSCEPTIBLE 12.466352 3200.000000
2 118.16468444201074 118.59047956957374 5.4569484528773735 4.96192868842208 5.4569484528773735 4.96192868842208 3 SUSCEPTIBLE 0.000000 3200.000000
4 118.18096652574722 118.66318319179035 5.48080849358235 1.2811559055531947 5.48080849358235 1.2811559055531947 3 SUSCEPTIBLE 0.000000 3200.000000
7 118.18564184765845 118.73932809415123 3.4382522261587707 5.361135811908577 3.4382522261587707 5.361135811908577 3 SUSCEPTIBLE 13.400364 3200.000000
3 118.27672827820962 118.7524771268461 5.42206775161372 3.232165051538413 5.42206775161372 3.232165051538413 3 SUSCEPTIBLE 0.000000 3200.000000
10 118.34179768952882 118.87254230924367 1.3551753181659751 2.557924308363611 1.3551753181659751 2.557924308363611 3 SUSCEPTIBLE 11.694589 3200.000000
5 118.37192621842502 118.91797660532058 3.4701233123933672 1.3602821113488428 3.4701233123933672 1.3602821113488428 3 INFECTIOUS 0.000000 3200.000000
6 118.39834364940992 118.95540304024453 3.389265573907842 3.303291535629665 3.389265573907842 3.303291535629665 3 SUSCEPTIBLE 28.706911 3200.000000
2 118.59047956957374 119.01627469713675 5.4569484528773735 4.96192868842208 5.4569484528773735 4.96192868842208 3 SUSCEPTIBLE 0.000000 3200.000000
4 118.66318319179035 119.14539985783348 5.48080849358235 1.2811559055531947 5.48080849358235 1.2811559055531947 3 SUSCEPTIBLE 0.000000 3200.000000
9 118.67625236536168 119.30110013693451 1.3890228145982553 4.717828033228035 1.3890228145982553 4.717828033228035 3 SUSCEPTIBLE 12.466352 3200.000000
8 118.70489032583886 119.38076207299214 1.9890023692923728 6.643142746886218 1.9890023692923728 6.643142746886218 3 SUSCEPTIBLE 7.273724 3200.000000
7 118.73932809415123 119.29301434064402 3.4382522261587707 5.361135811908577 3.4382522261587707 5.361135811908577 3 SUSCEPTIBLE 13.507451 3200.000000
1 118.74147477926662 119.4789994673366 5.404468566107574 6.646110415259159 5.404468566107574 6.646110415259159 3 SUSCEPTIBLE 0.000000 3200.000000
3 118.7524771268461 119.22822597548259 5.42206775161372 3.232165051538413 5.42206775161372 3.232165051538413 3 SUSCEPTIBLE 0.000000 3200.000000
10 118.87254230924367 119.40328692895852 1.3551753181659751 2.557924308363611 1.3551753181659751 2.557924308363611 3 SUSCEPTIBLE 11.893628 3200.000000
5 118.91797660532058 119.46402699221613 3.4701233123933672 1.3602821113488428 3.4701233123933672 1.3602821113488428 3 INFECTIOUS 0.000000 3200.000000
6 118.95540304024453 119.51246243107914 3.389265573907842 3.303291535629665 3.389265573907842 3.303291535629665 3 SUSCEPTIBLE 28.706911 3200.000000
2 119.01627469713675 119.44206982469976 5.4569484528773735 4.96192868842208 5.4569484528773735 4.96192868842208 3 SUSCEPTIBLE 0.000000 3200.000000
4 119.14539985783348 119.62761652387661 5.48080849358235 1.2811559055531947 5.48080849358235 1.2811559055531947 3 SUSCEPTIBLE 0.000000 3200.000000
3 119.22822597548259 119.70397482411907 5.42206775161372 3.232165051538413 5.42206775161372 3.232165051538413 3 SUSCEPTIBLE 0.000000 3200.000000
7 119.29301434064402 119.84670058713681 3.4382522261587707 5.361135811908577 3.4382522261587707 5.361135811908577 3 SUSCEPTIBLE 13.721476 3200.000000
9 119.30110013693451 119.92594790850734 1.3890228145982553 4.717828033228035 1.3890228145982553 4.717828033228035 3 SUSCEPTIBLE 12.565012 3200.000000
8 119.38076207299214 120.05663382014542 1.9890023692923728 6.643142746886218 1.9890023692923728 6.643142746886218 3 SUSCEPTIBLE 7.373965 3200.000000
10 119.40328692895852 119.93403154867337 1.3551753181659751 2.557924308363611 1.3551753181659751 2.557924308363611 3 SUSCEPTIBLE 11.993079 3200.000000
2 119.44206982469976 119.86786495226276 5.4569484528773735 4.96192868842208 5.4569484528773735 4.96192868842208 3 SUSCEPTIBLE 0.000000 3200.000000
5 119.46402699221613 120.01007737911169 3.4701233123933672 1.3602821113488428 3.4701233123933672 1.3602821113488428 3 INFECTIOUS 0.000000 3200.000000
1 119.4789994673366 120.21652415540659 5.404468566107574 6.646110415259159 5.404468566107574 6.646110415259159 3 SUSCEPTIBLE 0.000000 3200.000000
6 119.51246243107914 120.06952182191375 3.389265573907842 3.303291535629665 3.389265573907842 3.303291535629665 3 SUSCEPTIBLE 28.706911 3200.000000
4 119.62761652387661 120.10983318991974 5.48080849358235 1.2811559055531947 5.48080849358235 1.2811559055531947 3 SUSCEPTIBLE 0.000000 3200.000000
3 119.70397482411907 120.17972367275556 5.42206775161372 3.232165051538413 5.42206775161372 3.232165051538413 3 SUSCEPTIBLE 0.000000 3200.000000
7 119.84670058713681 120.4003868336296 3.4382522261587707 5.361135811908577 3.4382522261587707 5.361135811908577 3 SUSCEPTIBLE 13.721476 3200.000000
2 119.86786495226276 120.29366007982577 5.4569484528773735 4.96192868842208 5.4569484528773735 4.96192868842208 3 SUSCEPTIBLE 0.000000 3200.000000
9 119.92594790850734 120.55079568008017 1.3890228145982553 4.717828033228035 1.3890228145982553 4.717828033228035 3 SUSCEPTIBLE 12.663626 3200.000000
10 119.93403154867337 120.46477616838823 1.3551753181659751 2.557924308363611 1.3551753181659751 2.557924308363611 3 SUSCEPTIBLE 12.092483 3200.000000
5 120.01007737911169 120.55612776600725 3.4701233123933672 1.3602821113488428 3.4701233123933672 1.3602821113488428 3 INFECTIOUS 0.000000 3200.000000
8 120.05663382014542 120.7325055672987 1.9890023692923728 6.643142746886218 1.9890023692923728 6.643142746886218 3 SUSCEPTIBLE 7.373965 3200.000000
6 120.06952182191375 120.62658121274836 3.389265573907842 3.303291535629665 3.389265573907842 3.303291535629665 3 SUSCEPTIBLE 29.182608 3200.000000
4 120.10983318991974 120.59204985596287 5.48080849358235 1.2811559055531947 5.48080849358235 1.2811559055531947 3 SUSCEPTIBLE 0.000000 3200.000000
3 120.17972367275556 120.65547252139204 5.42206775161372 3.232165051538413 5.42206775161372 3.232165051538413 3 SUSCEPTIBLE 0.000000 3200.000000
1 120.21652415540659 120.95404884347657 5.404468566107574 6.646110415259159 5.404468566107574 6.646110415259159 3 SUSCEPTIBLE 0.000000 3200.000000
2 120.29366007982577 120.71945520738878 5.4569484528773735 4.96192868842208 5.4569484528773735 4.96192868842208 3 SUSCEPTIBLE 0.000000 3200.000000
7 120.4003868336296 120.95407308012238 3.4382522261587707 5.361135811908577 3.4382522261587707 5.361135811908577 3 SUSCEPTIBLE 13.721476 3200.000000
10 120.46477616838823 120.99552078810308 1.3551753181659751 2.557924308363611 1.3551753181659751 2.557924308363611 3 SUSCEPTIBLE 12.191842 3200.000000
9 120.55079568008017 121.175643451653 1.3890228145982553 4.717828033228035 1.3890228145982553 4.717828033228035 3 SUSCEPTIBLE 12.860717 3200.000000
5 120.55612776600725 121.10217815290281 3.4701233123933672 1.3602821113488428 3.4701233123933672 1.3602821113488428 3 INFECTIOUS 0.000000 3200.000000
4 120.59204985596287 121.074266522006 5.48080849358235 1.2811559055531947 5.48080849358235 1.2811559055531947 3 SUSCEPTIBLE 0.000000 3200.000000
6 120.62658121274836 121.18364060358297 3.389265573907842 3.303291535629665 3.389265573907842 3.303291535629665 3 SUSCEPTIBLE 29.420291 3200.000000
3 120.65547252139204 121.13122137002853 5.42206775161372 3.232165051538413 5.42206775161372 3.232165051538413 3 SUSCEPTIBLE 0.000000 3200.000000
2 120.71945520738878 121.14525033495178 5.4569484528773735 4.96192868842208 5.4569484528773735 4.96192868842208 3 SUSCEPTIBLE 0.000000 3200.000000
8 120.7325055672987 121.40837731445198 1.9890023692923728 6.643142746886218 1.9890023692923728 6.643142746886218 3 SUSCEPTIBLE 7.373965 3200.000000
1 120.95404884347657 121.69157353154655 5.404468566107574 6.646110415259159 5.404468566107574 6.646110415259159 3 SUSCEPTIBLE 0.000000 3200.000000
7 120.95407308012238 121.50775932661517 3.4382522261587707 5.361135811908577 3.4382522261587707 5.361135811908577 3 SUSCEPTIBLE 13.721476 3200.000000
10 120.99552078810308 121.52626540781793 1.3551753181659751 2.557924308363611 1.3551753181659751 2.557924308363611 3 SUSCEPTIBLE 12.191842 3200.000000
4 121.074266522006 121.55648318804913 5.48080849358235 1.2811559055531947 5.48080849358235 1.2811559055531947 3 SUSCEPTIBLE 0.000000 3200.000000
5 121.10217815290281 121.64822853979837 3.4701233123933672 1.3602821113488428 3.4701233123933672 1.3602821113488428 3 INFECTIOUS 0.000000 3200.000000
3 121.13122137002853 121.60697021866501 5.42206775161372 3.232165051538413 5.42206775161372 3.232165051538413 3 SUSCEPTIBLE 0.000000 3200.000000
2 121.14525033495178 121.57104546251479 5.4569484528773735 4.96192868842208 5.4569484528773735 4.96192868842208 3 SUSCEPTIBLE 0.000000 3200.000000
9 121.175643451653 121.80049122322583 1.3890228145982553 4.717828033228035 1.3890228145982553 4.717828033228035 3 SUSCEPTIBLE 12.959194 3200.000000
6 121.18364060358297 121.74069999441758 3.389265573907842 3.303291535629665 3.389265573907842 3.303291535629665 3 SUSCEPTIBLE 29.657865 3200.000000
8 121.40837731445198 122.08424906160526 1.9890023692923728 6.643142746886218 1.9890023692923728 6.643142746886218 3 SUSCEPTIBLE 7.373965 3200.000000
7 121.50775932661517 122.06144557310796 3.4382522261587707 5.361135811908577 3.4382522261587707 5.361135811908577 3 SUSCEPTIBLE 13.721476 3200.000000
10 121.52626540781793 122.05701002753278 1.3551753181659751 2.557924308363611 1.3551753181659751 2.557924308363611 3 SUSCEPTIBLE 12.191842 3200.000000
4 121.55648318804913 122.03869985409226 5.48080849358235 1.2811559055531947 5.48080849358235 1.2811559055531947 3 SUSCEPTIBLE 0.000000 3200.000000
2 121.57104546251479 121.9968405900778 5.4569484528773735 4.96192868842208 5.4569484528773735 4.96192868842208 3 SUSCEPTIBLE 0.000000 3200.000000
3 121.60697021866501 122.0827190673015 5.42206775161372 3.232165051538413 5.42206775161372 3.232165051538413 3 SUSCEPTIBLE 0.000000 3200.000000
5 121.64822853979837 122.19427892669393 3.4701233123933672 1.3602821113488428 3.4701233123933672 1.3602821113488428 3 INFECTIOUS 0.000000 3200.000000
1 121.69157353154655 122.42909821961653 5.404468566107574 6.646110415259159 5.404468566107574 6.646110415259159 3 SUSCEPTIBLE 0.000000 3200.000000
6 121.74069999441758 122.29775938525219 3.389265573907842 3.303291535629665 3.389265573907842 3.303291535629665 3 SUSCEPTIBLE 29.895329 3200.000000
9 121.80049122322583 122.42533899479866 1.3890228145982553 4.717828033228035 1.3890228145982553 4.717828033228035 3 SUSCEPTIBLE 12.959194 3200.000000
2 121.9968405900778 122.4226357176408 5.4569484528773735 4.96192868842208 5.4569484528773735 4.96192868842208 3 SUSCEPTIBLE 0.000000 3200.000000
4 122.03869985409226 122.52091652013539 5.48080849358235 1.2811559055531947 5.48080849358235 1.2811559055531947 3 SUSCEPTIBLE 0.000000 3200.000000
10 122.05701002753278 122.58775464724764 1.3551753181659751 2.557924308363611 1.3551753181659751 2.557924308363611 3 SUSCEPTIBLE 12.191842 3200.000000
7 122.06144557310796 122.61513181960075 3.4382522261587707 5.361135811908577 3.4382522261587707 5.361135811908577 3 SUSCEPTIBLE 13.934810 3200.000000
3 122.0827190673015 122.55846791593798 5.42206775161372 3.232165051538413 5.42206775161372 3.232165051538413 3 SUSCEPTIBLE 0.000000 3200.000000
8 122.08424906160526 122.76012080875854 1.9890023692923728 6.643142746886218 1.9890023692923728 6.643142746886218 3 SUSCEPTIBLE 7.473881 3200.000000
5 122.19427892669393 122.74032931358948 3.4701233123933672 1.3602821113488428 3.4701233123933672 1.3602821113488428 3 INFECTIOUS 0.000000 3200.000000
6 122.29775938525219 122.8548187760868 3.389265573907842 3.303291535629665 3.389265573907842 3.303291535629665 3 SUSCEPTIBLE 29.895329 3200.000000
2 122.4226357176408 122.84843084520381 5.4569484528773735 4.96192868842208 5.4569484528773735 4.96192868842208 3 SUSCEPTIBLE 0.000000 3200.000000
9 122.42533899479866 123.0501867663715 1.3890228145982553 4.717828033228035 1.3890228145982553 4.717828033228035 3 SUSCEPTIBLE 12.959194 3200.000000
1 122.42909821961653 123.16662290768652 5.404468566107574 6.646110415259159 5.404468566107574 6.646110415259159 3 SUSCEPTIBLE 0.000000 3200.000000
4 122.52091652013539 123.00313318617852 5.48080849358235 1.2811559055531947 5.48080849358235 1.2811559055531947 3 SUSCEPTIBLE 0.000000 3200.000000
3 122.55846791593798 123.03421676457447 5.42206775161372 3.232165051538413 5.42206775161372 3.232165051538413 3 SUSCEPTIBLE 0.000000 3200.000000
10 122.58775464724764 123.11849926696249 1.3551753181659751 2.557924308363611 1.3551753181659751 2.557924308363611 3 SUSCEPTIBLE 12.290925 3200.000000
7 122.61513181960075 123.16881806609354 3.4382522261587707 5.361135811908577 3.4382522261587707 5.361135811908577 3 SUSCEPTIBLE 14.041403 3200.000000
5 122.74032931358948 123.28637970048504 3.4701233123933672 1.3602821113488428 3.4701233123933672 1.3602821113488428 3 INFECTIOUS 0.000000 3200.000000
8 122.76012080875854 123.43599255591182 1.9890023692923728 6.643142746886218 1.9890023692923728 6.643142746886218 3 SUSCEPTIBLE 7.523805 3200.000000
2 122.84843084520381 123.27422597276681 5.4569484528773735 4.96192868842208 5.4569484528773735 4.96192868842208 3 SUSCEPTIBLE 0.000000 3200.000000
6 122.8548187760868 123.41187816692141 3.389265573907842 3.303291535629665 3.389265573907842 3.303291535629665 3 SUSCEPTIBLE 29.895329 3200.000000
4 123.00313318617852 123.48534985222165 5.48080849358235 1.2811559055531947 5.48080849358235 1.2811559055531947 3 SUSCEPTIBLE 0.000000 3200.000000
3 123.03421676457447 123.50996561321095 5.42206775161372 3.232165051538413 5.42206775161372 3.232165051538413 3 SUSCEPTIBLE 0.000000 3200.000000
9 123.0501867663715 123.67503453794433 1.3890228145982553 4.717828033228035 1.3890228145982553 4.717828033228035 3 SUSCEPTIBLE 12.959194 3200.000000
10 123.11849926696249 123.64924388667734 1.3551753181659751 2.557924308363611 1.3551753181659751 2.557924308363611 3 SUSCEPTIBLE 12.389963 3200.000000
1 123.16662290768652 123.9041475957565 5.404468566107574 6.646110415259159 5.404468566107574 6.646110415259159 3 SUSCEPTIBLE 0.000000 3200.000000
7 123.16881806609354 123.72250431258632 3.4382522261587707 5.361135811908577 3.4382522261587707 5.361135811908577 3 SUSCEPTIBLE 14.147946 3200.000000
2 123.27422597276681 123.70002110032982 5.4569484528773735 4.96192868842208 5.4569484528773735 4.96192868842208 3 SUSCEPTIBLE 0.000000 3200.000000
5 123.28637970048504 123.8324300873806 3.4701233123933672 1.3602821113488428 3.4701233123933672 1.3602821113488428 3 INFECTIOUS 0.000000 3200.000000
6 123.41187816692141 123.96893755775602 3.389265573907842 3.303291535629665 3.389265573907842 3.303291535629665 3 SUSCEPTIBLE 29.895329 3200.000000
8 123.43599255591182 124.1118643030651 1.9890023692923728 6.643142746886218 1.9890023692923728 6.643142746886218 3 SUSCEPTIBLE 7.623584 3200.000000
4 123.48534985222165 123.96756651826477 5.48080849358235 1.2811559055531947 5.48080849358235 1.2811559055531947 3 SUSCEPTIBLE 0.000000 3200.000000
3 123.50996561321095 123.98571446184744 5.42206775161372 3.232165051538413 5.42206775161372 3.232165051538413 3 SUSCEPTIBLE 0.000000 3200.000000
10 123.64924388667734 124.17998850639219 1.3551753181659751 2.557924308363611 1.3551753181659751 2.557924308363611 3 SUSCEPTIBLE 12.587902 3200.000000
9 123.67503453794433 124.29988230951716 1.3890228145982553 4.717828033228035 1.3890228145982553 4.717828033228035 3 SUSCEPTIBLE 13.155558 3200.000000
2 123.70002110032982 124.12581622789283 5.4569484528773735 4.96192868842208 5.4569484528773735 4.96192868842208 3 SUSCEPTIBLE 0.000000 3200.000000
7 123.72250431258632 124.27619055907911 3.4382522261587707 5.361135811908577 3.4382522261587707 5.361135811908577 3 SUSCEPTIBLE 14.254441 3200.000000
5 123.8324300873806 124.37848047427616 3.4701233123933672 1.3602821113488428 3.4701233123933672 1.3602821113488428 3 INFECTIOUS 0.000000 3200.000000
1 123.9041475957565 124.64167228382648 5.404468566107574 6.646110415259159 5.404468566107574 6.646110415259159 3 SUSCEPTIBLE 0.000000 3200.000000
4 123.96756651826477 124.4497831843079 5.48080849358235 1.2811559055531947 5.48080849358235 1.2811559055531947 3 SUSCEPTIBLE 0.000000 3200.000000
6 123.96893755775602 124.52599694859063 3.389265573907842 3.303291535629665 3.389265573907842 3.303291535629665 3 SUSCEPTIBLE 30.132136 3200.000000
3 123.98571446184744 124.46146331048392 5.42206775161372 3.232165051538413 5.42206775161372 3.232165051538413 3 SUSCEPTIBLE 0.000000 3200.000000
8 124.1118643030651 124.78773605021838 1.9890023692923728 6.643142746886218 1.9890023692923728 6.643142746886218 3 SUSCEPTIBLE 7.623584 3200.000000
2 124.12581622789283 124.55161135545583 5.4569484528773735 4.96192868842208 5.4569484528773735 4.96192868842208 3 SUSCEPTIBLE 0.000000 3200.000000
10 124.17998850639219 124.71073312610704 1.3551753181659751 2.557924308363611 1.3551753181659751 2.557924308363611 3 SUSCEPTIBLE 12.686802 3200.000000
7 124.27619055907911 124.8298768055719 3.4382522261587707 5.361135811908577 3.4382522261587707 5.361135811908577 3 SUSCEPTIBLE 14.254441 3200.000000
9 124.29988230951716 124.92473008108999 1.3890228145982553 4.717828033228035 1.3890228145982553 4.717828033228035 3 SUSCEPTIBLE 13.253672 3200.000000
5 124.37848047427616 124.92453086117172 3.4701233123933672 1.3602821113488428 3.4701233123933672 1.3602821113488428 3 INFECTIOUS 0.000000 3200.000000
4 124.4497831843079 124.93199985035103 5.48080849358235 1.2811559055531947 5.48080849358235 1.2811559055531947 3 SUSCEPTIBLE 0.000000 3200.000000
3 124.46146331048392 124.9372121591204 5.42206775161372 3.232165051538413 5.42206775161372 3.232165051538413 3 SUSCEPTIBLE 0.000000 3200.000000
6 124.52599694859063 125.08305633942524 3.389265573907842 3.303291535629665 3.389265573907842 3.303291535629665 3 SUSCEPTIBLE 30.605421 3200.000000
2 124.55161135545583 124.97740648301884 5.4569484528773735 4.96192868842208 5.4569484528773735 4.96192868842208 3 SUSCEPTIBLE 0.000000 3200.000000
1 124.64167228382648 125.37919697189646 5.404468566107574 6.646110415259159 5.404468566107574 6.646110415259159 3 SUSCEPTIBLE 0.000000 3200.000000
10 124.71073312610704 125.2414777458219 1.3551753181659751 2.557924308363611 1.3551753181659751 2.557924308363611 3 SUSCEPTIBLE 12.686802 3200.000000
8 124.78773605021838 125.46360779737167 1.9890023692923728 6.643142746886218 1.9890023692923728 6.643142746886218 3 SUSCEPTIBLE 7.623584 3200.000000
7 124.8298768055719 125.38356305206469 3.4382522261587707 5.361135811908577 3.4382522261587707 5.361135811908577 3 SUSCEPTIBLE 14.254441 3200.000000
5 124.92453086117172 125.47058124806728 3.4701233123933672 1.3602821113488428 3.4701233123933672 1.3602821113488428 3 INFECTIOUS 0.000000 3200.000000
9 124.92473008108999 125.54957785266282 1.3890228145982553 4.717828033228035 1.3890228145982553 4.717828033228035 3 SUSCEPTIBLE 13.449763 3200.000000
4 124.93199985035103 125.41421651639416 5.48080849358235 1.2811559055531947 5.48080849358235 1.2811559055531947 3 SUSCEPTIBLE 0.000000 3200.000000
3 124.9372121591204 125.41296100775689 5.42206775161372 3.232165051538413 5.42206775161372 3.232165051538413 3 SUSCEPTIBLE 0.000000 3200.000000
2 124.97740648301884 125.40320161058185 5.4569484528773735 4.96192868842208 5.4569484528773735 4.96192868842208 3 SUSCEPTIBLE 0.000000 3200.000000
6 125.08305633942524 125.64011573025985 3.389265573907842 3.303291535629665 3.389265573907842 3.303291535629665 3 SUSCEPTIBLE 30.841900 3200.000000
10 125.2414777458219 125.77222236553675 1.3551753181659751 2.557924308363611 1.3551753181659751 2.557924308363611 3 SUSCEPTIBLE 12.686802 3200.000000
1 125.37919697189646 126.11672165996644 5.404468566107574 6.646110415259159 5.404468566107574 6.646110415259159 3 SUSCEPTIBLE 0.000000 3200.000000
7 125.38356305206469 125.93724929855748 3.4382522261587707 5.361135811908577 3.4382522261587707 5.361135811908577 3 SUSCEPTIBLE 14.254441 3200.000000
2 125.40320161058185 125.82899673814485 5.4569484528773735 4.96192868842208 5.4569484528773735 4.96192868842208 3 SUSCEPTIBLE 0.000000 3200.000000
3 125.41296100775689 125.88870985639338 5.42206775161372 3.232165051538413 5.42206775161372 3.232165051538413 3 SUSCEPTIBLE 0.000000 3200.000000
4 125.41421651639416 125.89643318243729 5.48080849358235 1.2811559055531947 5.48080849358235 1.2811559055531947 3 SUSCEPTIBLE 0.000000 3200.000000
8 125.46360779737167 126.13947954452495 1.9890023692923728 6.643142746886218 1.9890023692923728 6.643142746886218 3 SUSCEPTIBLE 7.623584 3200.000000
5 125.47058124806728 126.01663163496283 3.4701233123933672 1.3602821113488428 3.4701233123933672 1.3602821113488428 3 INFECTIOUS 0.000000 3200.000000
9 125.54957785266282 126.17442562423565 1.3890228145982553 4.717828033228035 1.3890228145982553 4.717828033228035 3 SUSCEPTIBLE 13.449763 3200.000000
6 125.64011573025985 126.19717512109446 3.389265573907842 3.303291535629665 3.389265573907842 3.303291535629665 3 SUSCEPTIBLE 31.078269 3200.000000
10 125.77222236553675 126.3029669852516 1.3551753181659751 2.557924308363611 1.3551753181659751 2.557924308363611 3 SUSCEPTIBLE 12.686802 3200.000000
2 125.82899673814485 126.25479186570786 5.4569484528773735 4.96192868842208 5.4569484528773735 4.96192868842208 3 SUSCEPTIBLE 0.000000 3200.000000
3 125.88870985639338 126.36445870502986 5.42206775161372 3.232165051538413 5.42206775161372 3.232165051538413 3 SUSCEPTIBLE 0.000000 3200.000000
4 125.89643318243729 126.37864984848042 5.48080849358235 1.2811559055531947 5.48080849358235 1.2811559055531947 3 SUSCEPTIBLE 0.000000 3200.000000
7 125.93724929855748 126.49093554505026 3.4382522261587707 5.361135811908577 3.4382522261587707 5.361135811908577 3 SUSCEPTIBLE 14.360640 3200.000000
5 126.01663163496283 126.5626820218584 3.4701233123933672 1.3602821113488428 3.4701233123933672 1.3602821113488428 3 INFECTIOUS 0.000000 3200.000000
1 126.11672165996644 126.85424634803643 5.404468566107574 6.646110415259159 5.404468566107574 6.646110415259159 3 SUSCEPTIBLE 0.000000 3200.000000
8 126.13947954452495 126.81535129167823 1.9890023692923728 6.643142746886218 1.9890023692923728 6.643142746886218 3 SUSCEPTIBLE 7.723040 3200.000000
9 126.17442562423565 126.79927339580848 1.3890228145982553 4.717828033228035 1.3890228145982553 4.717828033228035 3 SUSCEPTIBLE 13.449763 3200.000000
6 126.19717512109446 126.75423451192907 3.389265573907842 3.303291535629665 3.389265573907842 3.303291535629665 3 SUSCEPTIBLE 31.078269 3200.000000
2 126.25479186570786 126.68058699327086 5.4569484528773735 4.96192868842208 5.4569484528773735 4.96192868842208 3 SUSCEPTIBLE 0.000000 3200.000000
10 126.3029669852516 126.83371160496645 1.3551753181659751 2.557924308363611 1.3551753181659751 2.557924308363611 3 SUSCEPTIBLE 12.686802 3200.000000
3 126.36445870502986 126.84020755366635 5.42206775161372 3.232165051538413 5.42206775161372 3.232165051538413 3 SUSCEPTIBLE 0.000000 3200.000000
4 126.37864984848042 126.86086651452355 5.48080849358235 1.2811559055531947 5.48080849358235 1.2811559055531947 3 SUSCEPTIBLE 0.000000 3200.000000
7 126.49093554505026 127.04462179154305 3.4382522261587707 5.361135811908577 3.4382522261587707 5.361135811908577 3 SUSCEPTIBLE 14.572893 3200.000000
5 126.5626820218584 127.10873240875395 3.4701233123933672 1.3602821113488428 3.4701233123933672 1.3602821113488428 3 INFECTIOUS 0.000000 3200.000000
2 126.68058699327086 127.10638212083387 5.4569484528773735 4.96192868842208 5.4569484528773735 4.96192868842208 3 SUSCEPTIBLE 0.000000 3200.000000
6 126.75423451192907 127.31129390276368 3.389265573907842 3.303291535629665 3.389265573907842 3.303291535629665 3 SUSCEPTIBLE 31.078269 3200.000000
9 126.79927339580848 127.42412116738132 1.3890228145982553 4.717828033228035 1.3890228145982553 4.717828033228035 3 SUSCEPTIBLE 13.449763 3200.000000
8 126.81535129167823 127.4912230388315 1.9890023692923728 6.643142746886218 1.9890023692923728 6.643142746886218 3 SUSCEPTIBLE 7.822404 3200.000000
10 126.83371160496645 127.3644562246813 1.3551753181659751 2.557924308363611 1.3551753181659751 2.557924308363611 3 SUSCEPTIBLE 12.884010 3200.000000
3 126.84020755366635 127.31595640230283 5.42206775161372 3.232165051538413 5.42206775161372 3.232165051538413 3 SUSCEPTIBLE 0.000000 3200.000000
1 126.85424634803643 127.59177103610641 5.404468566107574 6.646110415259159 5.404468566107574 6.646110415259159 3 SUSCEPTIBLE 0.000000 3200.000000
4 126.86086651452355 127.34308318056668 5.48080849358235 1.2811559055531947 5.48080849358235 1.2811559055531947 3 SUSCEPTIBLE 0.000000 3200.000000
7 127.04462179154305 127.59830803803584 3.4382522261587707 5.361135811908577 3.4382522261587707 5.361135811908577 3 SUSCEPTIBLE 14.678945 3200.000000
2 127.10638212083387 127.53217724839688 5.4569484528773735 4.96192868842208 5.4569484528773735 4.96192868842208 3 SUSCEPTIBLE 0.000000 3200.000000
5 127.10873240875395 127.65478279564951 3.4701233123933672 1.3602821113488428 3.4701233123933672 1.3602821113488428 3 INFECTIOUS 0.000000 3200.000000
6 127.31129390276368 127.86835329359829 3.389265573907842 3.303291535629665 3.389265573907842 3.303291535629665 3 SUSCEPTIBLE 31.078269 3200.000000
3 127.31595640230283 127.79170525093932 5.42206775161372 3.232165051538413 5.42206775161372 3.232165051538413 3 SUSCEPTIBLE 0.000000 3200.000000
4 127.34308318056668 127.82529984660981 5.48080849358235 1.2811559055531947 5.48080849358235 1.2811559055531947 3 SUSCEPTIBLE 0.000000 3200.000000
10 127.3644562246813 127.89520084439616 1.3551753181659751 2.557924308363611 1.3551753181659751 2.557924308363611 3 SUSCEPTIBLE 12.982546 3200.000000
9 127.42412116738132 128.04896893895415 1.3890228145982553 4.717828033228035 1.3890228145982553 4.717828033228035 3 SUSCEPTIBLE 13.547515 3200.000000
8 127.4912230388315 128.1670947859848 1.9890023692923728 6.643142746886218 1.9890023692923728 6.643142746886218 3 SUSCEPTIBLE 7.872052 3200.000000
2 127.53217724839688 127.95797237595988 5.4569484528773735 4.96192868842208 5.4569484528773735 4.96192868842208 3 SUSCEPTIBLE 0.000000 3200.000000
1 127.59177103610641 128.32929572417638 5.404468566107574 6.646110415259159 5.404468566107574 6.646110415259159 3 SUSCEPTIBLE 0.000000 3200.000000
7 127.59830803803584 128.15199428452863 3.4382522261587707 5.361135811908577 3.4382522261587707 5.361135811908577 3 SUSCEPTIBLE 14.784949 3200.000000
5 127.65478279564951 128.20083318254507 3.4701233123933672 1.3602821113488428 3.4701233123933672 1.3602821113488428 3 INFECTIOUS 0.000000 3200.000000
3 127.79170525093932 128.2674540995758 5.42206775161372 3.232165051538413 5.42206775161372 3.232165051538413 3 SUSCEPTIBLE 0.000000 3200.000000
4 127.82529984660981 128.30751651265294 5.48080849358235 1.2811559055531947 5.48080849358235 1.2811559055531947 3 SUSCEPTIBLE 0.000000 3200.000000
6 127.86835329359829 128.4254126844329 3.389265573907842 3.303291535629665 3.389265573907842 3.303291535629665 3 SUSCEPTIBLE 31.313984 3200.000000
10 127.89520084439616 128.425945464111 1.3551753181659751 2.557924308363611 1.3551753181659751 2.557924308363611 3 SUSCEPTIBLE 13.081036 3200.000000
2 127.95797237595988 128.38376750352288 5.4569484528773735 4.96192868842208 5.4569484528773735 4.96192868842208 3 SUSCEPTIBLE 0.000000 3200.000000
9 128.04896893895415 128.67381671052698 1.3890228145982553 4.717828033228035 1.3890228145982553 4.717828033228035 3 SUSCEPTIBLE 13.742883 3200.000000
7 128.15199428452863 128.70568053102141 3.4382522261587707 5.361135811908577 3.4382522261587707 5.361135811908577 3 SUSCEPTIBLE 14.784949 3200.000000
8 128.1670947859848 128.84296653313808 1.9890023692923728 6.643142746886218 1.9890023692923728 6.643142746886218 3 SUSCEPTIBLE 7.872052 3200.000000
5 128.20083318254507 128.74688356944063 3.4701233123933672 1.3602821113488428 3.4701233123933672 1.3602821113488428 3 INFECTIOUS 0.000000 3200.000000
3 128.2674540995758 128.74320294821226 5.42206775161372 3.232165051538413 5.42206775161372 3.232165051538413 3 SUSCEPTIBLE 0.000000 3200.000000
4 128.30751651265294 128.78973317869608 5.48080849358235 1.2811559055531947 5.48080849358235 1.2811559055531947 3 SUSCEPTIBLE 0.000000 3200.000000
1 128.32929572417638 129.06682041224636 5.404468566107574 6.646110415259159 5.404468566107574 6.646110415259159 3 SUSCEPTIBLE 0.000000 3200.000000
2 128.38376750352288 128.80956263108587 5.4569484528773735 4.96192868842208 5.4569484528773735 4.96192868842208 3 SUSCEPTIBLE 0.000000 3200.000000
6 128.4254126844329 128.9824720752675 3.389265573907842 3.303291535629665 3.389265573907842 3.303291535629665 3 SUSCEPTIBLE 31.785087 3200.000000
10 128.425945464111 128.95669008382586 1.3551753181659751 2.557924308363611 1.3551753181659751 2.557924308363611 3 SUSCEPTIBLE 13.179481 3200.000000
9 128.67381671052698 129.2986644820998 1.3890228145982553 4.717828033228035 1.3890228145982553 4.717828033228035 3 SUSCEPTIBLE 13.840500 3200.000000
7 128.70568053102141 129.2593667775142 3.4382522261587707 5.361135811908577 3.4382522261587707 5.361135811908577 3 SUSCEPTIBLE 14.784949 3200.000000
3 128.74320294821226 129.21895179684873 5.42206775161372 3.232165051538413 5.42206775161372 3.232165051538413 3 SUSCEPTIBLE 0.000000 3200.000000
5 128.74688356944063 129.29293395633619 3.4701233123933672 1.3602821113488428 3.4701233123933672 1.3602821113488428 3 INFECTIOUS 0.000000 3200.000000
4 128.78973317869608 129.27194984473923 5.48080849358235 1.2811559055531947 5.48080849358235 1.2811559055531947 3 SUSCEPTIBLE 0.000000 3200.000000
2 128.80956263108587 129.23535775864886 5.4569484528773735 4.96192868842208 5.4569484528773735 4.96192868842208 3 SUSCEPTIBLE 0.000000 3200.000000
8 128.84296653313808 129.51883828029136 1.9890023692923728 6.643142746886218 1.9890023692923728 6.643142746886218 3 SUSCEPTIBLE 7.872052 3200.000000
10 128.95669008382586 129.4874347035407 1.3551753181659751 2.557924308363611 1.3551753181659751 2.557924308363611 3 SUSCEPTIBLE 13.179481 3200.000000
6 128.9824720752675 129.53953146610212 3.389265573907842 3.303291535629665 3.389265573907842 3.303291535629665 3 SUSCEPTIBLE 32.020475 3200.000000
1 129.06682041224636 129.80434510031634 5.404468566107574 6.646110415259159 5.404468566107574 6.646110415259159 3 SUSCEPTIBLE 0.000000 3200.000000
3 129.21895179684873 129.6947006454852 5.42206775161372 3.232165051538413 5.42206775161372 3.232165051538413 3 SUSCEPTIBLE 0.000000 3200.000000
2 129.23535775864886 129.66115288621185 5.4569484528773735 4.96192868842208 5.4569484528773735 4.96192868842208 3 SUSCEPTIBLE 0.000000 3200.000000
7 129.2593667775142 129.813053024007 3.4382522261587707 5.361135811908577 3.4382522261587707 5.361135811908577 3 SUSCEPTIBLE 14.784949 3200.000000
4 129.27194984473923 129.75416651078237 5.48080849358235 1.2811559055531947 5.48080849358235 1.2811559055531947 3 SUSCEPTIBLE 0.000000 3200.000000
5 129.29293395633619 129.83898434323174 3.4701233123933672 1.3602821113488428 3.4701233123933672 1.3602821113488428 3 INFECTIOUS 0.000000 3200.000000
9 129.2986644820998 129.92351225367264 1.3890228145982553 4.717828033228035 1.3890228145982553 4.717828033228035 3 SUSCEPTIBLE 13.938071 3200.000000
10 129.4874347035407 130.01817932325557 1.3551753181659751 2.557924308363611 1.3551753181659751 2.557924308363611 3 SUSCEPTIBLE 13.179481 3200.000000
8 129.51883828029136 130.19471002744464 1.9890023692923728 6.643142746886218 1.9890023692923728 6.643142746886218 3 SUSCEPTIBLE 7.872052 3200.000000
6 129.53953146610212 130.09659085693673 3.389265573907842 3.303291535629665 3.389265573907842 3.303291535629665 3 SUSCEPTIBLE 32.255755 3200.000000
2 129.66115288621185 130.08694801377484 5.4569484528773735 4.96192868842208 5.4569484528773735 4.96192868842208 3 SUSCEPTIBLE 0.000000 3200.000000
3 129.6947006454852 130.17044949412167 5.42206775161372 3.232165051538413 5.42206775161372 3.232165051538413 3 SUSCEPTIBLE 0.000000 3200.000000
4 129.75416651078237 130.2363831768255 5.48080849358235 1.2811559055531947 5.48080849358235 1.2811559055531947 3 SUSCEPTIBLE 0.000000 3200.000000
1 129.80434510031634 130.54186978838632 5.404468566107574 6.646110415259159 5.404468566107574 6.646110415259159 3 SUSCEPTIBLE 0.000000 3200.000000
7 129.813053024007 130.36673927049978 3.4382522261587707 5.361135811908577 3.4382522261587707 5.361135811908577 3 SUSCEPTIBLE 14.890659 3200.000000
5 129.83898434323174 130.3850347301273 3.4701233123933672 1.3602821113488428 3.4701233123933672 1.3602821113488428 3 INFECTIOUS 0.000000 3200.000000
9 129.92351225367264 130.54836002524547 1.3890228145982553 4.717828033228035 1.3890228145982553 4.717828033228035 3 SUSCEPTIBLE 13.938071 3200.000000
10 130.01817932325557 130.54892394297042 1.3551753181659751 2.557924308363611 1.3551753181659751 2.557924308363611 3 SUSCEPTIBLE 13.179481 3200.000000
2 130.08694801377484 130.51274314133784 5.4569484528773735 4.96192868842208 5.4569484528773735 4.96192868842208 3 SUSCEPTIBLE 0.000000 3200.000000
6 130.09659085693673 130.65365024777134 3.389265573907842 3.303291535629665 3.389265573907842 3.303291535629665 3 SUSCEPTIBLE 32.255755 3200.000000
3 130.17044949412167 130.64619834275814 5.42206775161372 3.232165051538413 5.42206775161372 3.232165051538413 3 SUSCEPTIBLE 0.000000 3200.000000
8 130.19471002744464 130.87058177459792 1.9890023692923728 6.643142746886218 1.9890023692923728 6.643142746886218 3 SUSCEPTIBLE 7.971050 3200.000000
4 130.2363831768255 130.71859984286866 5.48080849358235 1.2811559055531947 5.48080849358235 1.2811559055531947 3 SUSCEPTIBLE 0.000000 3200.000000
7 130.36673927049978 130.92042551699257 3.4382522261587707 5.361135811908577 3.4382522261587707 5.361135811908577 3 SUSCEPTIBLE 14.996320 3200.000000
5 130.3850347301273 130.93108511702286 3.4701233123933672 1.3602821113488428 3.4701233123933672 1.3602821113488428 3 INFECTIOUS 0.000000 3200.000000
2 130.51274314133784 130.93853826890083 5.4569484528773735 4.96192868842208 5.4569484528773735 4.96192868842208 3 SUSCEPTIBLE 0.000000 3200.000000
1 130.54186978838632 131.2793944764563 5.404468566107574 6.646110415259159 5.404468566107574 6.646110415259159 3 SUSCEPTIBLE 0.000000 3200.000000
9 130.54836002524547 131.1732077968183 1.3890228145982553 4.717828033228035 1.3890228145982553 4.717828033228035 3 SUSCEPTIBLE 13.938071 3200.000000
10 130.54892394297042 131.07966856268527 1.3551753181659751 2.557924308363611 1.3551753181659751 2.557924308363611 3 SUSCEPTIBLE 13.277653 3200.000000
3 130.64619834275814 131.1219471913946 5.42206775161372 3.232165051538413 5.42206775161372 3.232165051538413 3 SUSCEPTIBLE 0.000000 3200.000000
6 130.65365024777134 131.21070963860595 3.389265573907842 3.303291535629665 3.389265573907842 3.303291535629665 3 SUSCEPTIBLE 32.255755 3200.000000
4 130.71859984286866 131.2008165089118 5.48080849358235 1.2811559055531947 5.48080849358235 1.2811559055531947 3 SUSCEPTIBLE 0.000000 3200.000000
8 130.87058177459792 131.5464535217512 1.9890023692923728 6.643142746886218 1.9890023692923728 6.643142746886218 3 SUSCEPTIBLE 8.069956 3200.000000
7 130.92042551699257 131.47411176348535 3.4382522261587707 5.361135811908577 3.4382522261587707 5.361135811908577 3 SUSCEPTIBLE 15.207496 3200.000000
5 130.93108511702286 131.47713550391842 3.4701233123933672 1.3602821113488428 3.4701233123933672 1.3602821113488428 3 INFECTIOUS 0.000000 3200.000000
2 130.93853826890083 131.36433339646382 5.4569484528773735 4.96192868842208 5.4569484528773735 4.96192868842208 3 SUSCEPTIBLE 0.000000 3200.000000
10 131.07966856268527 131.61041318240012 1.3551753181659751 2.557924308363611 1.3551753181659751 2.557924308363611 3 SUSCEPTIBLE 13.375779 3200.000000
3 131.1219471913946 131.59769604003108 5.42206775161372 3.232165051538413 5.42206775161372 3.232165051538413 3 SUSCEPTIBLE 0.000000 3200.000000
9 131.1732077968183 131.79805556839113 1.3890228145982553 4.717828033228035 1.3890228145982553 4.717828033228035 3 SUSCEPTIBLE 13.938071 3200.000000
4 131.2008165089118 131.68303317495494 5.48080849358235 1.2811559055531947 5.48080849358235 1.2811559055531947 3 SUSCEPTIBLE 0.000000 3200.000000
6 131.21070963860595 131.76776902944056 3.389265573907842 3.303291535629665 3.389265573907842 3.303291535629665 3 SUSCEPTIBLE 32.255755 3200.000000
1 131.2793944764563 132.01691916452629 5.404468566107574 6.646110415259159 5.404468566107574 6.646110415259159 3 SUSCEPTIBLE 0.000000 3200.000000
2 131.36433339646382 131.7901285240268 5.4569484528773735 4.96192868842208 5.4569484528773735 4.96192868842208 3 SUSCEPTIBLE 0.000000 3200.000000
7 131.47411176348535 132.02779800997814 3.4382522261587707 5.361135811908577 3.4382522261587707 5.361135811908577 3 SUSCEPTIBLE 15.313011 3200.000000
5 131.47713550391842 132.02318589081398 3.4701233123933672 1.3602821113488428 3.4701233123933672 1.3602821113488428 3 INFECTIOUS 0.000000 3200.000000
8 131.5464535217512 132.22232526890448 1.9890023692923728 6.643142746886218 1.9890023692923728 6.643142746886218 3 SUSCEPTIBLE 8.119375 3200.000000
3 131.59769604003108 132.07344488866755 5.42206775161372 3.232165051538413 5.42206775161372 3.232165051538413 3 SUSCEPTIBLE 0.000000 3200.000000
10 131.61041318240012 132.14115780211498 1.3551753181659751 2.557924308363611 1.3551753181659751 2.557924308363611 3 SUSCEPTIBLE 13.571897 3200.000000
4 131.68303317495494 132.1652498409981 5.48080849358235 1.2811559055531947 5.48080849358235 1.2811559055531947 3 SUSCEPTIBLE 0.000000 3200.000000
6 131.76776902944056 132.32482842027517 3.389265573907842 3.303291535629665 3.389265573907842 3.303291535629665 3 SUSCEPTIBLE 32.490383 3200.000000
2 131.7901285240268 132.2159236515898 5.4569484528773735 4.96192868842208 5.4569484528773735 4.96192868842208 3 SUSCEPTIBLE 0.000000 3200.000000
9 131.79805556839113 132.42290333996397 1.3890228145982553 4.717828033228035 1.3890228145982553 4.717828033228035 3 SUSCEPTIBLE 14.132628 3200.000000
1 132.01691916452629 132.75444385259627 5.404468566107574 6.646110415259159 5.404468566107574 6.646110415259159 3 SUSCEPTIBLE 0.000000 3200.000000
5 132.02318589081398 132.56923627770954 3.4701233123933672 1.3602821113488428 3.4701233123933672 1.3602821113488428 3 INFECTIOUS 0.000000 3200.000000
7 132.02779800997814 132.58148425647093 3.4382522261587707 5.361135811908577 3.4382522261587707 5.361135811908577 3 SUSCEPTIBLE 15.313011 3200.000000
3 132.07344488866755 132.54919373730402 5.42206775161372 3.232165051538413 5.42206775161372 3.232165051538413 3 SUSCEPTIBLE 0.000000 3200.000000
10 132.14115780211498 132.67190242182983 1.3551753181659751 2.557924308363611 1.3551753181659751 2.557924308363611 3 SUSCEPTIBLE 13.669888 3200.000000
4 132.1652498409981 132.64746650704123 5.48080849358235 1.2811559055531947 5.48080849358235 1.2811559055531947 3 SUSCEPTIBLE 0.000000 3200.000000
2 132.2159236515898 132.6417187791528 5.4569484528773735 4.96192868842208 5.4569484528773735 4.96192868842208 3 SUSCEPTIBLE 0.000000 3200.000000
8 132.22232526890448 132.89819701605776 1.9890023692923728 6.643142746886218 1.9890023692923728 6.643142746886218 3 SUSCEPTIBLE 8.119375 3200.000000
6 132.32482842027517 132.88188781110978 3.389265573907842 3.303291535629665 3.389265573907842 3.303291535629665 3 SUSCEPTIBLE 32.724903 3200.000000
9 132.42290333996397 133.0477511115368 1.3890228145982553 4.717828033228035 1.3890228145982553 4.717828033228035 3 SUSCEPTIBLE 14.327006 3200.000000
3 132.54919373730402 133.0249425859405 5.42206775161372 3.232165051538413 5.42206775161372 3.232165051538413 3 SUSCEPTIBLE 0.000000 3200.000000
5 132.56923627770954 133.1152866646051 3.4701233123933672 1.3602821113488428 3.4701233123933672 1.3602821113488428 3 INFECTIOUS 0.000000 3200.000000
7 132.58148425647093 133.13517050296372 3.4382522261587707 5.361135811908577 3.4382522261587707 5.361135811908577 3 SUSCEPTIBLE 15.313011 3200.000000
2 132.6417187791528 133.0675139067158 5.4569484528773735 4.96192868842208 5.4569484528773735 4.96192868842208 3 SUSCEPTIBLE 0.000000 3200.000000
4 132.64746650704123 133.12968317308437 5.48080849358235 1.2811559055531947 5.48080849358235 1.2811559055531947 3 SUSCEPTIBLE 0.000000 3200.000000
10 132.67190242182983 133.20264704154468 1.3551753181659751 2.557924308363611 1.3551753181659751 2.557924308363611 3 SUSCEPTIBLE 13.669888 3200.000000
1 132.75444385259627 133.49196854066625 5.404468566107574 6.646110415259159 5.404468566107574 6.646110415259159 3 SUSCEPTIBLE 0.000000 3200.000000
6 132.88188781110978 133.4389472019444 3.389265573907842 3.303291535629665 3.389265573907842 3.303291535629665 3 SUSCEPTIBLE 33.193617 3200.000000
8 132.89819701605776 133.57406876321105 1.9890023692923728 6.643142746886218 1.9890023692923728 6.643142746886218 3 SUSCEPTIBLE 8.119375 3200.000000
3 133.0249425859405 133.50069143457696 5.42206775161372 3.232165051538413 5.42206775161372 3.232165051538413 3 SUSCEPTIBLE 0.000000 3200.000000
9 133.0477511115368 133.67259888310963 1.3890228145982553 4.717828033228035 1.3890228145982553 4.717828033228035 3 SUSCEPTIBLE 14.424127 3200.000000
2 133.0675139067158 133.49330903427878 5.4569484528773735 4.96192868842208 5.4569484528773735 4.96192868842208 3 SUSCEPTIBLE 0.000000 3200.000000
5 133.1152866646051 133.66133705150065 3.4701233123933672 1.3602821113488428 3.4701233123933672 1.3602821113488428 3 INFECTIOUS 0.000000 3200.000000
4 133.12968317308437 133.61189983912752 5.48080849358235 1.2811559055531947 5.48080849358235 1.2811559055531947 3 SUSCEPTIBLE 0.000000 3200.000000
7 133.13517050296372 133.6888567494565 3.4382522261587707 5.361135811908577 3.4382522261587707 5.361135811908577 3 SUSCEPTIBLE 15.313011 3200.000000
10 133.20264704154468 133.73339166125953 1.3551753181659751 2.557924308363611 1.3551753181659751 2.557924308363611 3 SUSCEPTIBLE 13.669888 3200.000000
6 133.4389472019444 133.996006592779 3.389265573907842 3.303291535629665 3.389265573907842 3.303291535629665 3 SUSCEPTIBLE 33.427812 3200.000000
1 133.49196854066625 134.22949322873623 5.404468566107574 6.646110415259159 5.404468566107574 6.646110415259159 3 SUSCEPTIBLE 0.000000 3200.000000
2 133.49330903427878 133.91910416184177 5.4569484528773735 4.96192868842208 5.4569484528773735 4.96192868842208 3 SUSCEPTIBLE 0.000000 3200.000000
3 133.50069143457696 133.97644028321344 5.42206775161372 3.232165051538413 5.42206775161372 3.232165051538413 3 SUSCEPTIBLE 0.000000 3200.000000
8 133.57406876321105 134.24994051036433 1.9890023692923728 6.643142746886218 1.9890023692923728 6.643142746886218 3 SUSCEPTIBLE 8.119375 3200.000000
4 133.61189983912752 134.09411650517066 5.48080849358235 1.2811559055531947 5.48080849358235 1.2811559055531947 3 SUSCEPTIBLE 0.000000 3200.000000
5 133.66133705150065 134.2073874383962 3.4701233123933672 1.3602821113488428 3.4701233123933672 1.3602821113488428 3 INFECTIOUS 0.000000 3200.000000
9 133.67259888310963 134.29744665468246 1.3890228145982553 4.717828033228035 1.3890228145982553 4.717828033228035 3 SUSCEPTIBLE 14.424127 3200.000000
7 133.6888567494565 134.2425429959493 3.4382522261587707 5.361135811908577 3.4382522261587707 5.361135811908577 3 SUSCEPTIBLE 15.418233 3200.000000
10 133.73339166125953 134.26413628097438 1.3551753181659751 2.557924308363611 1.3551753181659751 2.557924308363611 3 SUSCEPTIBLE 13.669888 3200.000000
2 133.91910416184177 134.34489928940476 5.4569484528773735 4.96192868842208 5.4569484528773735 4.96192868842208 3 SUSCEPTIBLE 0.000000 3200.000000
3 133.97644028321344 134.4521891318499 5.42206775161372 3.232165051538413 5.42206775161372 3.232165051538413 3 SUSCEPTIBLE 0.000000 3200.000000
6 133.996006592779 134.5530659836136 3.389265573907842 3.303291535629665 3.389265573907842 3.303291535629665 3 SUSCEPTIBLE 33.427812 3200.000000
4 134.09411650517066 134.5763331712138 5.48080849358235 1.2811559055531947 5.48080849358235 1.2811559055531947 3 SUSCEPTIBLE 0.000000 3200.000000
5 134.2073874383962 134.75343782529177 3.4701233123933672 1.3602821113488428 3.4701233123933672 1.3602821113488428 3 INFECTIOUS 0.000000 3200.000000
1 134.22949322873623 134.9670179168062 5.404468566107574 6.646110415259159 5.404468566107574 6.646110415259159 3 SUSCEPTIBLE 0.000000 3200.000000
7 134.2425429959493 134.79622924244208 3.4382522261587707 5.361135811908577 3.4382522261587707 5.361135811908577 3 SUSCEPTIBLE 15.523408 3200.000000
8 134.24994051036433 134.9258122575176 1.9890023692923728 6.643142746886218 1.9890023692923728 6.643142746886218 3 SUSCEPTIBLE 8.217916 3200.000000
10 134.26413628097438 134.79488090068924 1.3551753181659751 2.557924308363611 1.3551753181659751 2.557924308363611 3 SUSCEPTIBLE 13.669888 3200.000000
9 134.29744665468246 134.9222944262553 1.3890228145982553 4.717828033228035 1.3890228145982553 4.717828033228035 3 SUSCEPTIBLE 14.424127 3200.000000
2 134.34489928940476 134.77069441696776 5.4569484528773735 4.96192868842208 5.4569484528773735 4.96192868842208 3 SUSCEPTIBLE 0.000000 3200.000000
3 134.4521891318499 134.92793798048638 5.42206775161372 3.232165051538413 5.42206775161372 3.232165051538413 3 SUSCEPTIBLE 0.000000 3200.000000
6 134.5530659836136 135.11012537444822 3.389265573907842 3.303291535629665 3.389265573907842 3.303291535629665 3 SUSCEPTIBLE 33.427812 3200.000000
4 134.5763331712138 135.05854983725695 5.48080849358235 1.2811559055531947 5.48080849358235 1.2811559055531947 3 SUSCEPTIBLE 0.000000 3200.000000
5 134.75343782529177 135.29948821218733 3.4701233123933672 1.3602821113488428 3.4701233123933672 1.3602821113488428 3 INFECTIOUS 0.000000 3200.000000
2 134.77069441696776 135.19648954453075 5.4569484528773735 4.96192868842208 5.4569484528773735 4.96192868842208 3 SUSCEPTIBLE 0.000000 3200.000000
10 134.79488090068924 135.3256255204041 1.3551753181659751 2.557924308363611 1.3551753181659751 2.557924308363611 3 SUSCEPTIBLE 13.767607 3200.000000
7 134.79622924244208 135.34991548893487 3.4382522261587707 5.361135811908577 3.4382522261587707 5.361135811908577 3 SUSCEPTIBLE 15.628533 3200.000000
9 134.9222944262553 135.54714219782812 1.3890228145982553 4.717828033228035 1.3890228145982553 4.717828033228035 3 SUSCEPTIBLE 14.424127 3200.000000
8 134.9258122575176 135.6016840046709 1.9890023692923728 6.643142746886218 1.9890023692923728 6.643142746886218 3 SUSCEPTIBLE 8.316366 3200.000000
3 134.92793798048638 135.40368682912285 5.42206775161372 3.232165051538413 5.42206775161372 3.232165051538413 3 SUSCEPTIBLE 0.000000 3200.000000
1 134.9670179168062 135.7045426048762 5.404468566107574 6.646110415259159 5.404468566107574 6.646110415259159 3 SUSCEPTIBLE 0.000000 3200.000000
4 135.05854983725695 135.5407665033001 5.48080849358235 1.2811559055531947 5.48080849358235 1.2811559055531947 3 SUSCEPTIBLE 0.000000 3200.000000
6 135.11012537444822 135.66718476528283 3.389265573907842 3.303291535629665 3.389265573907842 3.303291535629665 3 SUSCEPTIBLE 33.427812 3200.000000
2 135.19648954453075 135.62228467209374 5.4569484528773735 4.96192868842208 5.4569484528773735 4.96192868842208 3 SUSCEPTIBLE 0.000000 3200.000000
5 135.29948821218733 135.8455385990829 3.4701233123933672 1.3602821113488428 3.4701233123933672 1.3602821113488428 3 INFECTIOUS 0.000000 3200.000000
10 135.3256255204041 135.85637014011894 1.3551753181659751 2.557924308363611 1.3551753181659751 2.557924308363611 3 SUSCEPTIBLE 13.962910 3200.000000
7 135.34991548893487 135.90360173542766 3.4382522261587707 5.361135811908577 3.4382522261587707 5.361135811908577 3 SUSCEPTIBLE 15.838638 3200.000000
3 135.40368682912285 135.87943567775932 5.42206775161372 3.232165051538413 5.42206775161372 3.232165051538413 3 SUSCEPTIBLE 0.000000 3200.000000
4 135.5407665033001 136.02298316934323 5.48080849358235 1.2811559055531947 5.48080849358235 1.2811559055531947 3 SUSCEPTIBLE 0.000000 3200.000000
9 135.54714219782812 136.17198996940095 1.3890228145982553 4.717828033228035 1.3890228145982553 4.717828033228035 3 SUSCEPTIBLE 14.520980 3200.000000
8 135.6016840046709 136.27755575182417 1.9890023692923728 6.643142746886218 1.9890023692923728 6.643142746886218 3 SUSCEPTIBLE 8.365557 3200.000000
2 135.62228467209374 136.04807979965673 5.4569484528773735 4.96192868842208 5.4569484528773735 4.96192868842208 3 SUSCEPTIBLE 0.000000 3200.000000
6 135.66718476528283 136.22424415611744 3.389265573907842 3.303291535629665 3.389265573907842 3.303291535629665 3 SUSCEPTIBLE 33.661359 3200.000000
1 135.7045426048762 136.44206729294618 5.404468566107574 6.646110415259159 5.404468566107574 6.646110415259159 3 SUSCEPTIBLE 0.000000 3200.000000
5 135.8455385990829 136.39158898597844 3.4701233123933672 1.3602821113488428 3.4701233123933672 1.3602821113488428 3 INFECTIOUS 0.000000 3200.000000
10 135.85637014011894 136.3871147598338 1.3551753181659751 2.557924308363611 1.3551753181659751 2.557924308363611 3 SUSCEPTIBLE 14.060495 3200.000000
3 135.87943567775932 136.3551845263958 5.42206775161372 3.232165051538413 5.42206775161372 3.232165051538413 3 SUSCEPTIBLE 0.000000 3200.000000
7 135.90360173542766 136.45728798192044 3.4382522261587707 5.361135811908577 3.4382522261587707 5.361135811908577 3 SUSCEPTIBLE 15.838638 3200.000000
4 136.02298316934323 136.50519983538638 5.48080849358235 1.2811559055531947 5.48080849358235 1.2811559055531947 3 SUSCEPTIBLE 0.000000 3200.000000
2 136.04807979965673 136.47387492721973 5.4569484528773735 4.96192868842208 5.4569484528773735 4.96192868842208 3 SUSCEPTIBLE 0.000000 3200.000000
9 136.17198996940095 136.79683774097379 1.3890228145982553 4.717828033228035 1.3890228145982553 4.717828033228035 3 SUSCEPTIBLE 14.714551 3200.000000
6 136.22424415611744 136.78130354695205 3.389265573907842 3.303291535629665 3.389265573907842 3.303291535629665 3 SUSCEPTIBLE 33.894797 3200.000000
8 136.27755575182417 136.95342749897745 1.9890023692923728 6.643142746886218 1.9890023692923728 6.643142746886218 3 SUSCEPTIBLE 8.365557 3200.000000
3 136.3551845263958 136.83093337503226 5.42206775161372 3.232165051538413 5.42206775161372 3.232165051538413 3 SUSCEPTIBLE 0.000000 3200.000000
10 136.3871147598338 136.91785937954864 1.3551753181659751 2.557924308363611 1.3551753181659751 2.557924308363611 3 SUSCEPTIBLE 14.158034 3200.000000
5 136.39158898597844 136.937639372874 3.4701233123933672 1.3602821113488428 3.4701233123933672 1.3602821113488428 3 INFECTIOUS 0.000000 3200.000000
1 136.44206729294618 137.17959198101616 5.404468566107574 6.646110415259159 5.404468566107574 6.646110415259159 3 SUSCEPTIBLE 0.000000 3200.000000
7 136.45728798192044 137.01097422841323 3.4382522261587707 5.361135811908577 3.4382522261587707 5.361135811908577 3 SUSCEPTIBLE 15.838638 3200.000000
2 136.47387492721973 136.89967005478272 5.4569484528773735 4.96192868842208 5.4569484528773735 4.96192868842208 3 SUSCEPTIBLE 0.000000 3200.000000
4 136.50519983538638 136.98741650142952 5.48080849358235 1.2811559055531947 5.48080849358235 1.2811559055531947 3 SUSCEPTIBLE 0.000000 3200.000000
6 136.78130354695205 137.33836293778666 3.389265573907842 3.303291535629665 3.389265573907842 3.303291535629665 3 SUSCEPTIBLE 34.128128 3200.000000
9 136.79683774097379 137.42168551254662 1.3890228145982553 4.717828033228035 1.3890228145982553 4.717828033228035 3 SUSCEPTIBLE 14.811269 3200.000000
3 136.83093337503226 137.30668222366873 5.42206775161372 3.232165051538413 5.42206775161372 3.232165051538413 3 SUSCEPTIBLE 0.000000 3200.000000
2 136.89967005478272 137.3254651823457 5.4569484528773735 4.96192868842208 5.4569484528773735 4.96192868842208 3 SUSCEPTIBLE 0.000000 3200.000000
10 136.91785937954864 137.4486039992635 1.3551753181659751 2.557924308363611 1.3551753181659751 2.557924308363611 3 SUSCEPTIBLE 14.158034 3200.000000
5 136.937639372874 137.48368975976956 3.4701233123933672 1.3602821113488428 3.4701233123933672 1.3602821113488428 3 INFECTIOUS 0.000000 3200.000000
8 136.95342749897745 137.62929924613073 1.9890023692923728 6.643142746886218 1.9890023692923728 6.643142746886218 3 SUSCEPTIBLE 8.365557 3200.000000
4 136.98741650142952 137.46963316747267 5.48080849358235 1.2811559055531947 5.48080849358235 1.2811559055531947 3 SUSCEPTIBLE 0.000000 3200.000000
7 137.01097422841323 137.56466047490602 3.4382522261587707 5.361135811908577 3.4382522261587707 5.361135811908577 3 SUSCEPTIBLE 15.838638 3200.000000
1 137.17959198101616 137.91711666908614 5.404468566107574 6.646110415259159 5.404468566107574 6.646110415259159 3 SUSCEPTIBLE 0.000000 3200.000000
3 137.30668222366873 137.7824310723052 5.42206775161372 3.232165051538413 5.42206775161372 3.232165051538413 3 SUSCEPTIBLE 0.000000 3200.000000
2 137.3254651823457 137.7512603099087 5.4569484528773735 4.96192868842208 5.4569484528773735 4.96192868842208 3 SUSCEPTIBLE 0.000000 3200.000000
6 137.33836293778666 137.89542232862127 3.389265573907842 3.303291535629665 3.389265573907842 3.303291535629665 3 SUSCEPTIBLE 34.594466 3200.000000
9 137.42168551254662 138.04653328411945 1.3890228145982553 4.717828033228035 1.3890228145982553 4.717828033228035 3 SUSCEPTIBLE 14.907943 3200.000000
10 137.4486039992635 137.97934861897835 1.3551753181659751 2.557924308363611 1.3551753181659751 2.557924308363611 3 SUSCEPTIBLE 14.158034 3200.000000
4 137.46963316747267 137.9518498335158 5.48080849358235 1.2811559055531947 5.48080849358235 1.2811559055531947 3 SUSCEPTIBLE 0.000000 3200.000000
5 137.48368975976956 138.02974014666512 3.4701233123933672 1.3602821113488428 3.4701233123933672 1.3602821113488428 3 INFECTIOUS 0.000000 3200.000000
7 137.56466047490602 138.1183467213988 3.4382522261587707 5.361135811908577 3.4382522261587707 5.361135811908577 3 SUSCEPTIBLE 15.838638 3200.000000
8 137.62929924613073 138.305170993284 1.9890023692923728 6.643142746886218 1.9890023692923728 6.643142746886218 3 SUSCEPTIBLE 8.414612 3200.000000
2 137.7512603099087 138.1770554374717 5.4569484528773735 4.96192868842208 5.4569484528773735 4.96192868842208 3 SUSCEPTIBLE 0.000000 3200.000000
3 137.7824310723052 138.25817992094167 5.42206775161372 3.232165051538413 5.42206775161372 3.232165051538413 3 SUSCEPTIBLE 0.000000 3200.000000
6 137.89542232862127 138.45248171945588 3.389265573907842 3.303291535629665 3.389265573907842 3.303291535629665 3 SUSCEPTIBLE 34.594466 3200.000000
1 137.91711666908614 138.65464135715612 5.404468566107574 6.646110415259159 5.404468566107574 6.646110415259159 3 SUSCEPTIBLE 0.000000 3200.000000
4 137.9518498335158 138.43406649955895 5.48080849358235 1.2811559055531947 5.48080849358235 1.2811559055531947 3 SUSCEPTIBLE 0.000000 3200.000000
10 137.97934861897835 138.5100932386932 1.3551753181659751 2.557924308363611 1.3551753181659751 2.557924308363611 3 SUSCEPTIBLE 14.158034 3200.000000
5 138.02974014666512 138.57579053356068 3.4701233123933672 1.3602821113488428 3.4701233123933672 1.3602821113488428 3 INFECTIOUS 0.000000 3200.000000
9 138.04653328411945 138.67138105569228 1.3890228145982553 4.717828033228035 1.3890228145982553 4.717828033228035 3 SUSCEPTIBLE 14.907943 3200.000000
7 138.1183467213988 138.6720329678916 3.4382522261587707 5.361135811908577 3.4382522261587707 5.361135811908577 3 SUSCEPTIBLE 16.048065 3200.000000
2 138.1770554374717 138.6028505650347 5.4569484528773735 4.96192868842208 5.4569484528773735 4.96192868842208 3 SUSCEPTIBLE 0.000000 3200.000000
3 138.25817992094167 138.73392876957814 5.42206775161372 3.232165051538413 5.42206775161372 3.232165051538413 3 SUSCEPTIBLE 0.000000 3200.000000
8 138.305170993284 138.9810427404373 1.9890023692923728 6.643142746886218 1.9890023692923728 6.643142746886218 3 SUSCEPTIBLE 8.463644 3200.000000
4 138.43406649955895 138.9162831656021 5.48080849358235 1.2811559055531947 5.48080849358235 1.2811559055531947 3 SUSCEPTIBLE 0.000000 3200.000000
6 138.45248171945588 139.00954111029048 3.389265573907842 3.303291535629665 3.389265573907842 3.303291535629665 3 SUSCEPTIBLE 34.594466 3200.000000
10 138.5100932386932 139.04083785840805 1.3551753181659751 2.557924308363611 1.3551753181659751 2.557924308363611 3 SUSCEPTIBLE 14.255302 3200.000000
5 138.57579053356068 139.12184092045624 3.4701233123933672 1.3602821113488428 3.4701233123933672 1.3602821113488428 3 INFECTIOUS 0.000000 3200.000000
2 138.6028505650347 139.02864569259768 5.4569484528773735 4.96192868842208 5.4569484528773735 4.96192868842208 3 SUSCEPTIBLE 0.000000 3200.000000
1 138.65464135715612 139.3921660452261 5.404468566107574 6.646110415259159 5.404468566107574 6.646110415259159 3 SUSCEPTIBLE 0.000000 3200.000000
9 138.67138105569228 139.2962288272651 1.3890228145982553 4.717828033228035 1.3890228145982553 4.717828033228035 3 SUSCEPTIBLE 14.907943 3200.000000
7 138.6720329678916 139.22571921438438 3.4382522261587707 5.361135811908577 3.4382522261587707 5.361135811908577 3 SUSCEPTIBLE 16.152706 3200.000000
3 138.73392876957814 139.2096776182146 5.42206775161372 3.232165051538413 5.42206775161372 3.232165051538413 3 SUSCEPTIBLE 0.000000 3200.000000
4 138.9162831656021 139.39849983164524 5.48080849358235 1.2811559055531947 5.48080849358235 1.2811559055531947 3 SUSCEPTIBLE 0.000000 3200.000000
8 138.9810427404373 139.65691448759057 1.9890023692923728 6.643142746886218 1.9890023692923728 6.643142746886218 3 SUSCEPTIBLE 8.561641 3200.000000
6 139.00954111029048 139.5666005011251 3.389265573907842 3.303291535629665 3.389265573907842 3.303291535629665 3 SUSCEPTIBLE 34.594466 3200.000000
2 139.02864569259768 139.45444082016067 5.4569484528773735 4.96192868842208 5.4569484528773735 4.96192868842208 3 SUSCEPTIBLE 0.000000 3200.000000
10 139.04083785840805 139.5715824781229 1.3551753181659751 2.557924308363611 1.3551753181659751 2.557924308363611 3 SUSCEPTIBLE 14.352526 3200.000000
5 139.12184092045624 139.6678913073518 3.4701233123933672 1.3602821113488428 3.4701233123933672 1.3602821113488428 3 INFECTIOUS 0.000000 3200.000000
3 139.2096776182146 139.68542646685108 5.42206775161372 3.232165051538413 5.42206775161372 3.232165051538413 3 SUSCEPTIBLE 0.000000 3200.000000
7 139.22571921438438 139.77940546087717 3.4382522261587707 5.361135811908577 3.4382522261587707 5.361135811908577 3 SUSCEPTIBLE 16.361843 3200.000000
9 139.2962288272651 139.92107659883794 1.3890228145982553 4.717828033228035 1.3890228145982553 4.717828033228035 3 SUSCEPTIBLE 15.004349 3200.000000
4 139.39849983164524 139.88071649768838 5.48080849358235 1.2811559055531947 5.48080849358235 1.2811559055531947 3 SUSCEPTIBLE 0.000000 3200.000000
2 139.45444082016067 139.88023594772366 5.4569484528773735 4.96192868842208 5.456948452877374 5.849056505484512 3 SUSCEPTIBLE 0.000000 3200.000000
6 139.5666005011251 140.1236598919597 3.389265573907842 3.303291535629665 3.389265573907842 3.303291535629665 3 SUSCEPTIBLE 34.594466 3200.000000
10 139.5715824781229 140.10232709783776 1.3551753181659751 2.557924308363611 1.3551753181659751 2.557924308363611 3 SUSCEPTIBLE 14.449706 3200.000000
8 139.65691448759057 140.33278623474385 1.9890023692923728 6.643142746886218 1.9890023692923728 6.643142746886218 3 SUSCEPTIBLE 8.610605 3200.000000
5 139.6678913073518 140.21394169424735 3.4701233123933672 1.3602821113488428 3.4701233123933672 1.3602821113488428 3 INFECTIOUS 0.000000 3200.000000
3 139.68542646685108 140.16117531548755 5.42206775161372 3.232165051538413 5.375418133668852 3.761148047150366 3 SUSCEPTIBLE 0.000000 3200.000000
7 139.77940546087717 140.33309170736996 3.4382522261587707 5.361135811908577 3.4382522261587707 5.361135811908577 3 SUSCEPTIBLE 16.361843 3200.000000
2 139.88023594772366 140.30603107528665 5.456948452877374 5.849056505484512 5.389718787207178 6.287495911794394 3 SUSCEPTIBLE 0.000000 3200.000000
4 139.88071649768838 140.36293316373153 5.48080849358235 1.2811559055531947 5.48080849358235 1.2811559055531947 3 SUSCEPTIBLE 0.000000 3200.000000
9 139.92107659883794 140.54592437041077 1.3890228145982553 4.717828033228035 1.3890228145982553 4.717828033228035 3 SUSCEPTIBLE 15.100710 3200.000000
10 140.10232709783776 140.6330717175526 1.3551753181659751 2.557924308363611 1.3551753181659751 2.557924308363611 3 SUSCEPTIBLE 14.643929 3200.000000
6 140.1236598919597 140.6807192827943 3.389265573907842 3.303291535629665 3.389265573907842 3.303291535629665 3 SUSCEPTIBLE 35.059298 3200.000000
3 140.16117531548755 140.63692416412403 5.375418133668852 3.761148047150366 5.361048610982116 4.107766283798062 3 SUSCEPTIBLE 0.000000 3200.000000
5 140.21394169424735 140.7599920811429 3.4701233123933672 1.3602821113488428 3.4701233123933672 1.3602821113488428 3 INFECTIOUS 0.000000 3200.000000
2 140.30603107528665 140.73182620284965 5.389718787207178 6.287495911794394 5.458799392611558 6.547082135074015 3 SUSCEPTIBLE 0.000000 3200.000000
8 140.33278623474385 141.00865798189713 1.9890023692923728 6.643142746886218 1.9890023692923728 6.643142746886218 3 SUSCEPTIBLE 8.610605 3200.000000
7 140.33309170736996 140.88677795386275 3.4382522261587707 5.361135811908577 3.4382522261587707 5.361135811908577 3 SUSCEPTIBLE 16.361843 3200.000000
4 140.36293316373153 140.84514982977467 5.48080849358235 1.2811559055531947 5.48080849358235 2.072637309139185 3 SUSCEPTIBLE 0.000000 3200.000000
9 140.54592437041077 141.1707721419836 1.3890228145982553 4.717828033228035 1.3890228145982553 4.717828033228035 3 SUSCEPTIBLE 15.293300 3200.000000
10 140.6330717175526 141.16381633726746 1.3551753181659751 2.557924308363611 1.3551753181659751 2.557924308363611 3 SUSCEPTIBLE 14.643929 3200.000000
3 140.63692416412403 141.1126730127605 5.361048610982116 4.107766283798062 5.438250449791786 4.445983020881561 3 SUSCEPTIBLE 0.000000 3200.000000
6 140.6807192827943 141.23777867362892 3.389265573907842 3.303291535629665 3.389265573907842 3.303291535629665 3 SUSCEPTIBLE 35.291553 3200.000000
2 140.73182620284965 141.15762133041264 5.458799392611558 6.547082135074015 5.458799392611558 6.547082135074015 3 SUSCEPTIBLE 0.000000 3200.000000
5 140.7599920811429 141.30604246803847 3.4701233123933672 1.3602821113488428 3.4701233123933672 1.3602821113488428 3 INFECTIOUS 0.000000 3200.000000
4 140.84514982977467 141.3273664958178 5.48080849358235 2.072637309139185 5.473981559013748 2.453930738903485 3 SUSCEPTIBLE 0.000000 3200.000000
7 140.88677795386275 141.44046420035554 3.4382522261587707 5.361135811908577 3.4382522261587707 5.361135811908577 3 SUSCEPTIBLE 16.361843 3200.000000
8 141.00865798189713 141.6845297290504 1.9890023692923728 6.643142746886218 1.9890023692923728 6.643142746886218 3 SUSCEPTIBLE 8.610605 3200.000000
3 141.1126730127605 141.58842186139697 5.438250449791786 4.445983020881561 5.438250449791786 4.445983020881561 3 SUSCEPTIBLE 0.000000 3200.000000
2 141.15762133041264 141.58341645797563 5.458799392611558 6.547082135074015 5.458799392611558 6.547082135074015 3 SUSCEPTIBLE 0.000000 3200.000000
10 141.16381633726746 141.69456095698231 1.3551753181659751 2.557924308363611 1.3551753181659751 2.557924308363611 3 SUSCEPTIBLE 14.643929 3200.000000
9 141.1707721419836 141.79561991355644 1.3890228145982553 4.717828033228035 1.3890228145982553 4.717828033228035 3 SUSCEPTIBLE 15.389528 3200.000000
6 141.23777867362892 141.79483806446353 3.389265573907842 3.303291535629665 3.389265573907842 3.303291535629665 3 SUSCEPTIBLE 35.755741 3200.000000
5 141.30604246803847 141.85209285493403 3.4701233123933672 1.3602821113488428 3.9044808620478295 1.3460029159781928 3 INFECTIOUS 0.000000 3200.000000
4 141.3273664958178 141.80958316186096 5.473981559013748 2.453930738903485 5.473981559013748 2.453930738903485 3 SUSCEPTIBLE 0.000000 3200.000000
7 141.44046420035554 141.99415044684832 3.4382522261587707 5.361135811908577 3.4382522261587707 5.361135811908577 3 SUSCEPTIBLE 16.361843 3200.000000
2 141.58341645797563 142.00921158553862 5.458799392611558 6.547082135074015 5.458799392611558 6.547082135074015 3 SUSCEPTIBLE 0.000000 3200.000000
3 141.58842186139697 142.06417071003344 5.438250449791786 4.445983020881561 5.438250449791786 4.445983020881561 3 SUSCEPTIBLE 0.000000 3200.000000
8 141.6845297290504 142.3604014762037 1.9890023692923728 6.643142746886218 1.9890023692923728 6.643142746886218 3 SUSCEPTIBLE 8.659433 3200.000000
10 141.69456095698231 142.22530557669717 1.3551753181659751 2.557924308363611 1.3551753181659751 2.557924308363611 3 SUSCEPTIBLE 14.643929 3200.000000
6 141.79483806446353 142.35189745529814 3.389265573907842 3.303291535629665 3.389265573907842 3.303291535629665 3 SUSCEPTIBLE 35.755741 3200.000000
9 141.79561991355644 142.42046768512927 1.3890228145982553 4.717828033228035 1.3890228145982553 4.717828033228035 3 SUSCEPTIBLE 15.389528 3200.000000
4 141.80958316186096 142.2917998279041 5.473981559013748 2.453930738903485 5.473981559013748 2.453930738903485 3 SUSCEPTIBLE 0.000000 3200.000000
5 141.85209285493403 142.3981432418296 3.9044808620478295 1.3460029159781928 3.9044808620478295 1.3460029159781928 3 INFECTIOUS 0.000000 3200.000000
7 141.99415044684832 142.5478366933411 3.4382522261587707 5.361135811908577 3.4382522261587707 5.361135811908577 3 SUSCEPTIBLE 16.466097 3200.000000
2 142.00921158553862 142.43500671310161 5.458799392611558 6.547082135074015 5.458799392611558 6.547082135074015 3 SUSCEPTIBLE 0.000000 3200.000000
3 142.06417071003344 142.5399195586699 5.438250449791786 4.445983020881561 5.438250449791786 4.445983020881561 3 SUSCEPTIBLE 0.000000 3200.000000
10 142.22530557669717 142.75605019641202 1.3551753181659751 2.557924308363611 1.3551753181659751 2.557924308363611 3 SUSCEPTIBLE 14.643929 3200.000000
4 142.2917998279041 142.77401649394724 5.473981559013748 2.453930738903485 5.473981559013748 2.453930738903485 3 SUSCEPTIBLE 0.000000 3200.000000
6 142.35189745529814 142.90895684613275 3.389265573907842 3.303291535629665 3.389265573907842 3.303291535629665 3 SUSCEPTIBLE 35.755741 3200.000000
8 142.3604014762037 143.03627322335697 1.9890023692923728 6.643142746886218 1.9890023692923728 6.643142746886218 3 SUSCEPTIBLE 8.708240 3200.000000
5 142.3981432418296 142.94419362872515 3.9044808620478295 1.3460029159781928 3.9044808620478295 1.3460029159781928 3 INFECTIOUS 0.000000 3200.000000
9 142.42046768512927 143.0453154567021 1.3890228145982553 4.717828033228035 1.3890228145982553 4.717828033228035 3 SUSCEPTIBLE 15.389528 3200.000000
2 142.43500671310161 142.8608018406646 5.458799392611558 6.547082135074015 5.458799392611558 6.547082135074015 3 SUSCEPTIBLE 0.000000 3200.000000
3 142.5399195586699 143.01566840730638 5.438250449791786 4.445983020881561 5.438250449791786 4.445983020881561 3 SUSCEPTIBLE 0.000000 3200.000000
7 142.5478366933411 143.1015229398339 3.4382522261587707 5.361135811908577 3.4382522261587707 5.361135811908577 3 SUSCEPTIBLE 16.674462 3200.000000
10 142.75605019641202 143.28679481612687 1.3551753181659751 2.557924308363611 1.3551753181659751 2.557924308363611 3 SUSCEPTIBLE 14.740750 3200.000000
4 142.77401649394724 143.2562331599904 5.473981559013748 2.453930738903485 5.473981559013748 2.453930738903485 3 SUSCEPTIBLE 0.000000 3200.000000
2 142.8608018406646 143.2865969682276 5.458799392611558 6.547082135074015 5.458799392611558 6.547082135074015 3 SUSCEPTIBLE 0.000000 3200.000000
6 142.90895684613275 143.46601623696736 3.389265573907842 3.303291535629665 3.389265573907842 3.303291535629665 3 SUSCEPTIBLE 35.755741 3200.000000
5 142.94419362872515 143.4902440156207 3.9044808620478295 1.3460029159781928 3.9044808620478295 1.3460029159781928 3 INFECTIOUS 0.000000 3200.000000
3 143.01566840730638 143.49141725594285 5.438250449791786 4.445983020881561 5.438250449791786 4.445983020881561 3 SUSCEPTIBLE 0.000000 3200.000000
8 143.03627322335697 143.71214497051025 1.9890023692923728 6.643142746886218 1.9890023692923728 6.643142746886218 3 SUSCEPTIBLE 8.805784 3200.000000
9 143.0453154567021 143.67016322827493 1.3890228145982553 4.717828033228035 1.3890228145982553 4.717828033228035 3 SUSCEPTIBLE 15.389528 3200.000000
7 143.1015229398339 143.6552091863267 3.4382522261587707 5.361135811908577 3.4382522261587707 5.361135811908577 3 SUSCEPTIBLE 16.778573 3200.000000
4 143.2562331599904 143.73844982603353 5.473981559013748 2.453930738903485 5.473981559013748 2.453930738903485 3 SUSCEPTIBLE 0.000000 3200.000000
2 143.2865969682276 143.7123920957906 5.458799392611558 6.547082135074015 5.458799392611558 6.547082135074015 3 SUSCEPTIBLE 0.000000 3200.000000
10 143.28679481612687 143.81753943584172 1.3551753181659751 2.557924308363611 1.3551753181659751 2.557924308363611 3 SUSCEPTIBLE 14.934256 3200.000000
6 143.46601623696736 144.02307562780197 3.389265573907842 3.303291535629665 3.389265573907842 3.303291535629665 3 SUSCEPTIBLE 35.755741 3200.000000
5 143.4902440156207 144.03629440251626 3.9044808620478295 1.3460029159781928 3.9044808620478295 1.3460029159781928 3 INFECTIOUS 0.000000 3200.000000
3 143.49141725594285 143.96716610457932 5.438250449791786 4.445983020881561 5.438250449791786 4.445983020881561 3 SUSCEPTIBLE 0.000000 3200.000000
7 143.6552091863267 144.20889543281947 3.4382522261587707 5.361135811908577 3.4382522261587707 5.361135811908577 3 SUSCEPTIBLE 16.882635 3200.000000
9 143.67016322827493 144.29501099984776 1.3890228145982553 4.717828033228035 1.3890228145982553 4.717828033228035 3 SUSCEPTIBLE 15.581407 3200.000000
8 143.71214497051025 144.38801671766353 1.9890023692923728 6.643142746886218 1.9890023692923728 6.643142746886218 3 SUSCEPTIBLE 8.854523 3200.000000
2 143.7123920957906 144.13818722335358 5.458799392611558 6.547082135074015 5.458799392611558 6.547082135074015 3 SUSCEPTIBLE 0.000000 3200.000000
4 143.73844982603353 144.22066649207667 5.473981559013748 2.453930738903485 5.473981559013748 2.453930738903485 3 SUSCEPTIBLE 0.000000 3200.000000
10 143.81753943584172 144.34828405555658 1.3551753181659751 2.557924308363611 1.3551753181659751 2.557924308363611 3 SUSCEPTIBLE 15.030943 3200.000000
3 143.96716610457932 144.4429149532158 5.438250449791786 4.445983020881561 5.438250449791786 4.445983020881561 3 SUSCEPTIBLE 0.000000 3200.000000
6 144.02307562780197 144.58013501863658 3.389265573907842 3.303291535629665 3.389265573907842 3.303291535629665 3 SUSCEPTIBLE 36.217823 3200.000000
5 144.03629440251626 144.58234478941182 3.9044808620478295 1.3460029159781928 3.9044808620478295 1.3460029159781928 3 INFECTIOUS 0.000000 3200.000000
2 144.13818722335358 144.56398235091658 5.458799392611558 6.547082135074015 5.458799392611558 6.547082135074015 3 SUSCEPTIBLE 0.000000 3200.000000
7 144.20889543281947 144.76258167931226 3.4382522261587707 5.361135811908577 3.4382522261587707 5.361135811908577 3 SUSCEPTIBLE 16.882635 3200.000000
4 144.22066649207667 144.70288315811982 5.473981559013748 2.453930738903485 5.473981559013748 2.453930738903485 3 SUSCEPTIBLE 0.000000 3200.000000
9 144.29501099984776 144.9198587714206 1.3890228145982553 4.717828033228035 1.3890228145982553 4.717828033228035 3 SUSCEPTIBLE 15.677280 3200.000000
10 144.34828405555658 144.87902867527143 1.3551753181659751 2.557924308363611 1.3551753181659751 2.557924308363611 3 SUSCEPTIBLE 15.127584 3200.000000
8 144.38801671766353 145.0638884648168 1.9890023692923728 6.643142746886218 1.9890023692923728 6.643142746886218 3 SUSCEPTIBLE 8.854523 3200.000000
3 144.4429149532158 144.91866380185226 5.438250449791786 4.445983020881561 5.438250449791786 4.445983020881561 3 SUSCEPTIBLE 0.000000 3200.000000
2 144.56398235091658 144.98977747847957 5.458799392611558 6.547082135074015 5.458799392611558 6.547082135074015 3 SUSCEPTIBLE 0.000000 3200.000000
6 144.58013501863658 145.1371944094712 3.389265573907842 3.303291535629665 3.389265573907842 3.303291535629665 3 SUSCEPTIBLE 36.448703 3200.000000
5 144.58234478941182 145.12839517630738 3.9044808620478295 1.3460029159781928 3.9044808620478295 1.3460029159781928 3 INFECTIOUS 0.000000 3200.000000
4 144.70288315811982 145.18509982416296 5.473981559013748 2.453930738903485 5.473981559013748 2.453930738903485 3 SUSCEPTIBLE 0.000000 3200.000000
7 144.76258167931226 145.31626792580505 3.4382522261587707 5.361135811908577 3.4382522261587707 5.361135811908577 3 SUSCEPTIBLE 16.882635 3200.000000
10 144.87902867527143 145.40977329498628 1.3551753181659751 2.557924308363611 1.3551753181659751 2.557924308363611 3 SUSCEPTIBLE 15.127584 3200.000000
3 144.91866380185226 145.39441265048873 5.438250449791786 4.445983020881561 5.438250449791786 4.445983020881561 3 SUSCEPTIBLE 0.000000 3200.000000
9 144.9198587714206 145.54470654299342 1.3890228145982553 4.717828033228035 1.3890228145982553 4.717828033228035 3 SUSCEPTIBLE 15.868893 3200.000000
2 144.98977747847957 145.41557260604256 5.458799392611558 6.547082135074015 5.458799392611558 6.547082135074015 3 SUSCEPTIBLE 0.000000 3200.000000
8 145.0638884648168 145.7397602119701 1.9890023692923728 6.643142746886218 1.9890023692923728 6.643142746886218 3 SUSCEPTIBLE 8.854523 3200.000000
5 145.12839517630738 145.67444556320294 3.9044808620478295 1.3460029159781928 3.9044808620478295 1.3460029159781928 3 INFECTIOUS 0.000000 3200.000000
6 145.1371944094712 145.6942538003058 3.389265573907842 3.303291535629665 3.389265573907842 3.303291535629665 3 SUSCEPTIBLE 36.679477 3200.000000
4 145.18509982416296 145.6673164902061 5.473981559013748 2.453930738903485 5.473981559013748 2.453930738903485 3 SUSCEPTIBLE 0.000000 3200.000000
7 145.31626792580505 145.86995417229784 3.4382522261587707 5.361135811908577 3.4382522261587707 5.361135811908577 3 SUSCEPTIBLE 16.882635 3200.000000
3 145.39441265048873 145.8701614991252 5.438250449791786 4.445983020881561 5.438250449791786 4.445983020881561 3 SUSCEPTIBLE 0.000000 3200.000000
10 145.40977329498628 145.94051791470113 1.3551753181659751 2.557924308363611 1.3551753181659751 2.557924308363611 3 SUSCEPTIBLE 15.127584 3200.000000
2 145.41557260604256 145.84136773360555 5.458799392611558 6.547082135074015 5.458799392611558 6.547082135074015 3 SUSCEPTIBLE 0.000000 3200.000000
9 145.54470654299342 146.16955431456626 1.3890228145982553 4.717828033228035 1.3890228145982553 4.717828033228035 3 SUSCEPTIBLE 15.868893 3200.000000
4 145.6673164902061 146.14953315624925 5.473981559013748 2.453930738903485 5.473981559013748 2.453930738903485 3 SUSCEPTIBLE 0.000000 3200.000000
5 145.67444556320294 146.2204959500985 3.9044808620478295 1.3460029159781928 3.9044808620478295 1.3460029159781928 3 INFECTIOUS 0.000000 3200.000000
6 145.6942538003058 146.2513131911404 3.389265573907842 3.303291535629665 3.389265573907842 3.303291535629665 3 SUSCEPTIBLE 36.910145 3200.000000
8 145.7397602119701 146.41563195912337 1.9890023692923728 6.643142746886218 1.9890023692923728 6.643142746886218 3 SUSCEPTIBLE 8.903126 3200.000000
2 145.84136773360555 146.26716286116854 5.458799392611558 6.547082135074015 5.458799392611558 6.547082135074015 3 SUSCEPTIBLE 0.000000 3200.000000
7 145.86995417229784 146.42364041879063 3.4382522261587707 5.361135811908577 3.4382522261587707 5.361135811908577 3 SUSCEPTIBLE 16.986409 3200.000000
3 145.8701614991252 146.34591034776167 5.438250449791786 4.445983020881561 5.438250449791786 4.445983020881561 3 SUSCEPTIBLE 0.000000 3200.000000
10 145.94051791470113 146.47126253441598 1.3551753181659751 2.557924308363611 1.3551753181659751 2.557924308363611 3 SUSCEPTIBLE 15.127584 3200.000000
4 146.14953315624925 146.6317498222924 5.473981559013748 2.453930738903485 5.473981559013748 2.453930738903485 3 SUSCEPTIBLE 0.000000 3200.000000
9 146.16955431456626 146.7944020861391 1.3890228145982553 4.717828033228035 1.3890228145982553 4.717828033228035 3 SUSCEPTIBLE 15.868893 3200.000000
5 146.2204959500985 146.76654633699405 3.9044808620478295 1.3460029159781928 3.9044808620478295 1.3460029159781928 3 INFECTIOUS 0.000000 3200.000000
6 146.2513131911404 146.80837258197502 3.389265573907842 3.303291535629665 3.389265573907842 3.303291535629665 3 SUSCEPTIBLE 36.910145 3200.000000
2 146.26716286116854 146.69295798873154 5.458799392611558 6.547082135074015 5.458799392611558 6.547082135074015 3 SUSCEPTIBLE 0.000000 3200.000000
3 146.34591034776167 146.82165919639814 5.438250449791786 4.445983020881561 5.438250449791786 4.445983020881561 3 SUSCEPTIBLE 0.000000 3200.000000
8 146.41563195912337 147.09150370627665 1.9890023692923728 6.643142746886218 1.9890023692923728 6.643142746886218 3 SUSCEPTIBLE 9.000266 3200.000000
7 146.42364041879063 146.9773266652834 3.4382522261587707 5.361135811908577 3.4382522261587707 5.361135811908577 3 SUSCEPTIBLE 17.193813 3200.000000
10 146.47126253441598 147.00200715413084 1.3551753181659751 2.557924308363611 1.3551753181659751 2.557924308363611 3 SUSCEPTIBLE 15.223959 3200.000000
4 146.6317498222924 147.11396648833554 5.473981559013748 2.453930738903485 5.473981559013748 2.453930738903485 3 SUSCEPTIBLE 0.000000 3200.000000
2 146.69295798873154 147.11875311629453 5.458799392611558 6.547082135074015 5.458799392611558 6.547082135074015 3 SUSCEPTIBLE 0.000000 3200.000000
5 146.76654633699405 147.3125967238896 3.9044808620478295 1.3460029159781928 3.9044808620478295 1.3460029159781928 3 INFECTIOUS 0.000000 3200.000000
9 146.7944020861391 147.41924985771192 1.3890228145982553 4.717828033228035 1.3890228145982553 4.717828033228035 3 SUSCEPTIBLE 15.868893 3200.000000
6 146.80837258197502 147.36543197280963 3.389265573907842 3.303291535629665 3.389265573907842 3.303291535629665 3 SUSCEPTIBLE 36.910145 3200.000000
3 146.82165919639814 147.29740804503462 5.438250449791786 4.445983020881561 5.438250449791786 4.445983020881561 3 SUSCEPTIBLE 0.000000 3200.000000
7 146.9773266652834 147.5310129117762 3.4382522261587707 5.361135811908577 3.4382522261587707 5.361135811908577 3 SUSCEPTIBLE 17.297443 3200.000000
10 147.00200715413084 147.5327517738457 1.3551753181659751 2.557924308363611 1.3551753181659751 2.557924308363611 3 SUSCEPTIBLE 15.320288 3200.000000
8 147.09150370627665 147.76737545342993 1.9890023692923728 6.643142746886218 1.9890023692923728 6.643142746886218 3 SUSCEPTIBLE 9.048802 3200.000000
4 147.11396648833554 147.59618315437868 5.473981559013748 2.453930738903485 5.473981559013748 2.453930738903485 3 SUSCEPTIBLE 0.000000 3200.000000
2 147.11875311629453 147.54454824385752 5.458799392611558 6.547082135074015 5.458799392611558 6.547082135074015 3 SUSCEPTIBLE 0.000000 3200.000000
3 147.29740804503462 147.77315689367109 5.438250449791786 4.445983020881561 5.438250449791786 4.445983020881561 3 SUSCEPTIBLE 0.000000 3200.000000
5 147.3125967238896 147.85864711078517 3.9044808620478295 1.3460029159781928 3.9044808620478295 1.3460029159781928 3 INFECTIOUS 0.000000 3200.000000
6 147.36543197280963 147.92249136364424 3.389265573907842 3.303291535629665 3.389265573907842 3.303291535629665 3 SUSCEPTIBLE 36.910145 3200.000000
9 147.41924985771192 148.04409762928475 1.3890228145982553 4.717828033228035 1.3890228145982553 4.717828033228035 3 SUSCEPTIBLE 15.964412 3200.000000
7 147.5310129117762 148.084699158269 3.4382522261587707 5.361135811908577 3.4382522261587707 5.361135811908577 3 SUSCEPTIBLE 17.401026 3200.000000
10 147.5327517738457 148.06349639356054 1.3551753181659751 2.557924308363611 1.3551753181659751 2.557924308363611 3 SUSCEPTIBLE 15.416573 3200.000000
2 147.54454824385752 147.9703433714205 5.458799392611558 6.547082135074015 5.458799392611558 6.547082135074015 3 SUSCEPTIBLE 0.000000 3200.000000
4 147.59618315437868 148.07839982042182 5.473981559013748 2.453930738903485 5.473981559013748 2.453930738903485 3 SUSCEPTIBLE 0.000000 3200.000000
8 147.76737545342993 148.44324720058322 1.9890023692923728 6.643142746886218 1.9890023692923728 6.643142746886218 3 SUSCEPTIBLE 9.097316 3200.000000
3 147.77315689367109 148.24890574230756 5.438250449791786 4.445983020881561 5.438250449791786 4.445983020881561 3 SUSCEPTIBLE 0.000000 3200.000000
5 147.85864711078517 148.40469749768073 3.9044808620478295 1.3460029159781928 3.9044808620478295 1.3460029159781928 3 INFECTIOUS 0.000000 3200.000000
6 147.92249136364424 148.47955075447885 3.389265573907842 3.303291535629665 3.389265573907842 3.303291535629665 3 SUSCEPTIBLE 37.140174 3200.000000
2 147.9703433714205 148.3961384989835 5.458799392611558 6.547082135074015 5.458799392611558 6.547082135074015 3 SUSCEPTIBLE 0.000000 3200.000000
9 148.04409762928475 148.66894540085758 1.3890228145982553 4.717828033228035 1.3890228145982553 4.717828033228035 3 SUSCEPTIBLE 16.155318 3200.000000
10 148.06349639356054 148.5942410132754 1.3551753181659751 2.557924308363611 1.3551753181659751 2.557924308363611 3 SUSCEPTIBLE 15.609010 3200.000000
4 148.07839982042182 148.56061648646497 5.473981559013748 2.453930738903485 5.473981559013748 2.453930738903485 3 SUSCEPTIBLE 0.000000 3200.000000
7 148.084699158269 148.63838540476178 3.4382522261587707 5.361135811908577 3.4382522261587707 5.361135811908577 3 SUSCEPTIBLE 17.401026 3200.000000
3 148.24890574230756 148.72465459094403 5.438250449791786 4.445983020881561 5.438250449791786 4.445983020881561 3 SUSCEPTIBLE 0.000000 3200.000000
2 148.3961384989835 148.8219336265465 5.458799392611558 6.547082135074015 5.458799392611558 6.547082135074015 3 SUSCEPTIBLE 0.000000 3200.000000
5 148.40469749768073 148.9507478845763 3.9044808620478295 1.3460029159781928 3.9044808620478295 1.3460029159781928 3 INFECTIOUS 0.000000 3200.000000
8 148.44324720058322 149.1191189477365 1.9890023692923728 6.643142746886218 1.9890023692923728 6.643142746886218 3 SUSCEPTIBLE 9.097316 3200.000000
6 148.47955075447885 149.03661014531346 3.389265573907842 3.303291535629665 3.389265573907842 3.303291535629665 3 SUSCEPTIBLE 37.599912 3200.000000
4 148.56061648646497 149.0428331525081 5.473981559013748 2.453930738903485 5.473981559013748 2.453930738903485 3 SUSCEPTIBLE 0.000000 3200.000000
10 148.5942410132754 149.12498563299025 1.3551753181659751 2.557924308363611 1.3551753181659751 2.557924308363611 3 SUSCEPTIBLE 15.609010 3200.000000
7 148.63838540476178 149.19207165125457 3.4382522261587707 5.361135811908577 3.4382522261587707 5.361135811908577 3 SUSCEPTIBLE 17.401026 3200.000000
9 148.66894540085758 149.2937931724304 1.3890228145982553 4.717828033228035 1.3890228145982553 4.717828033228035 3 SUSCEPTIBLE 16.250705 3200.000000
3 148.72465459094403 149.2004034395805 5.438250449791786 4.445983020881561 5.438250449791786 4.445983020881561 3 SUSCEPTIBLE 0.000000 3200.000000
2 148.8219336265465 149.2477287541095 5.458799392611558 6.547082135074015 5.458799392611558 6.547082135074015 3 SUSCEPTIBLE 0.000000 3200.000000
5 148.9507478845763 149.49679827147185 3.9044808620478295 1.3460029159781928 3.9044808620478295 1.3460029159781928 3 INFECTIOUS 0.000000 3200.000000
6 149.03661014531346 149.59366953614807 3.389265573907842 3.303291535629665 3.389265573907842 3.303291535629665 3 SUSCEPTIBLE 37.829622 3200.000000
4 149.0428331525081 149.52504981855125 5.473981559013748 2.453930738903485 5.473981559013748 2.453930738903485 3 SUSCEPTIBLE 0.000000 3200.000000
8 149.1191189477365 149.79499069488978 1.9890023692923728 6.643142746886218 1.9890023692923728 6.643142746886218 3 SUSCEPTIBLE 9.097316 3200.000000
10 149.12498563299025 149.6557302527051 1.3551753181659751 2.557924308363611 1.3551753181659751 2.557924308363611 3 SUSCEPTIBLE 15.609010 3200.000000
7 149.19207165125457 149.74575789774735 3.4382522261587707 5.361135811908577 3.4382522261587707 5.361135811908577 3 SUSCEPTIBLE 17.401026 3200.000000
3 149.2004034395805 149.67615228821697 5.438250449791786 4.445983020881561 5.438250449791786 4.445983020881561 3 SUSCEPTIBLE 0.000000 3200.000000
2 149.2477287541095 149.67352388167248 5.458799392611558 6.547082135074015 5.458799392611558 6.547082135074015 3 SUSCEPTIBLE 0.000000 3200.000000
9 149.2937931724304 149.91864094400324 1.3890228145982553 4.717828033228035 1.3890228145982553 4.717828033228035 3 SUSCEPTIBLE 16.346047 3200.000000
5 149.49679827147185 150.0428486583674 3.9044808620478295 1.3460029159781928 3.9044808620478295 1.3460029159781928 3 INFECTIOUS 0.000000 3200.000000
4 149.52504981855125 150.0072664845944 5.473981559013748 2.453930738903485 5.473981559013748 2.453930738903485 3 SUSCEPTIBLE 0.000000 3200.000000
6 149.59366953614807 150.15072892698268 3.389265573907842 3.303291535629665 3.389265573907842 3.303291535629665 3 SUSCEPTIBLE 38.059226 3200.000000
10 149.6557302527051 150.18647487241995 1.3551753181659751 2.557924308363611 1.3551753181659751 2.557924308363611 3 SUSCEPTIBLE 15.609010 3200.000000
2 149.67352388167248 150.09931900923547 5.458799392611558 6.547082135074015 5.458799392611558 6.547082135074015 3 SUSCEPTIBLE 0.000000 3200.000000
3 149.67615228821697 150.15190113685344 5.438250449791786 4.445983020881561 5.438250449791786 4.445983020881561 3 SUSCEPTIBLE 0.000000 3200.000000
7 149.74575789774735 150.29944414424014 3.4382522261587707 5.361135811908577 3.4382522261587707 5.361135811908577 3 SUSCEPTIBLE 17.504321 3200.000000
8 149.79499069488978 150.47086244204306 1.9890023692923728 6.643142746886218 1.9890023692923728 6.643142746886218 3 SUSCEPTIBLE 9.145695 3200.000000
9 149.91864094400324 150.54348871557607 1.3890228145982553 4.717828033228035 1.3890228145982553 4.717828033228035 3 SUSCEPTIBLE 16.346047 3200.000000
4 150.0072664845944 150.48948315063754 5.473981559013748 2.453930738903485 5.473981559013748 2.453930738903485 3 SUSCEPTIBLE 0.000000 3200.000000
5 150.0428486583674 150.58889904526296 3.9044808620478295 1.3460029159781928 3.9044808620478295 1.3460029159781928 3 INFECTIOUS 0.000000 3200.000000
2 150.09931900923547 150.52511413679846 5.458799392611558 6.547082135074015 5.458799392611558 6.547082135074015 3 SUSCEPTIBLE 0.000000 3200.000000
6 150.15072892698268 150.7077883178173 3.389265573907842 3.303291535629665 3.389265573907842 3.303291535629665 3 SUSCEPTIBLE 38.059226 3200.000000
3 150.15190113685344 150.6276499854899 5.438250449791786 4.445983020881561 5.438250449791786 4.445983020881561 3 SUSCEPTIBLE 0.000000 3200.000000
10 150.18647487241995 150.7172194921348 1.3551753181659751 2.557924308363611 1.3551753181659751 2.557924308363611 3 SUSCEPTIBLE 15.609010 3200.000000
7 150.29944414424014 150.85313039073293 3.4382522261587707 5.361135811908577 3.4382522261587707 5.361135811908577 3 SUSCEPTIBLE 17.607569 3200.000000
8 150.47086244204306 151.14673418919634 1.9890023692923728 6.643142746886218 1.9890023692923728 6.643142746886218 3 SUSCEPTIBLE 9.242387 3200.000000
4 150.48948315063754 150.97169981668068 5.473981559013748 2.453930738903485 5.473981559013748 2.453930738903485 3 SUSCEPTIBLE 0.000000 3200.000000
2 150.52511413679846 150.95090926436146 5.458799392611558 6.547082135074015 5.458799392611558 6.547082135074015 3 SUSCEPTIBLE 0.000000 3200.000000
9 150.54348871557607 151.1683364871489 1.3890228145982553 4.717828033228035 1.3890228145982553 4.717828033228035 3 SUSCEPTIBLE 16.346047 3200.000000
5 150.58889904526296 151.13494943215852 3.9044808620478295 1.3460029159781928 3.9044808620478295 1.3460029159781928 3 INFECTIOUS 0.000000 3200.000000
3 150.6276499854899 151.10339883412638 5.438250449791786 4.445983020881561 5.438250449791786 4.445983020881561 3 SUSCEPTIBLE 0.000000 3200.000000
6 150.7077883178173 151.2648477086519 3.389265573907842 3.303291535629665 3.389265573907842 3.303291535629665 3 SUSCEPTIBLE 38.059226 3200.000000
10 150.7172194921348 151.24796411184965 1.3551753181659751 2.557924308363611 1.3551753181659751 2.557924308363611 3 SUSCEPTIBLE 15.704940 3200.000000
7 150.85313039073293 151.40681663722572 3.4382522261587707 5.361135811908577 3.4382522261587707 5.361135811908577 3 SUSCEPTIBLE 17.813922 3200.000000
2 150.95090926436146 151.37670439192445 5.458799392611558 6.547082135074015 5.458799392611558 6.547082135074015 3 SUSCEPTIBLE 0.000000 3200.000000
4 150.97169981668068 151.45391648272383 5.473981559013748 2.453930738903485 5.473981559013748 2.453930738903485 3 SUSCEPTIBLE 0.000000 3200.000000
3 151.10339883412638 151.57914768276285 5.438250449791786 4.445983020881561 5.438250449791786 4.445983020881561 3 SUSCEPTIBLE 0.000000 3200.000000
5 151.13494943215852 151.68099981905408 3.9044808620478295 1.3460029159781928 3.9044808620478295 1.3460029159781928 3 INFECTIOUS 0.000000 3200.000000
8 151.14673418919634 151.82260593634962 1.9890023692923728 6.643142746886218 1.9890023692923728 6.643142746886218 3 SUSCEPTIBLE 9.290700 3200.000000
9 151.1683364871489 151.79318425872174 1.3890228145982553 4.717828033228035 1.3890228145982553 4.717828033228035 3 SUSCEPTIBLE 16.346047 3200.000000
10 151.24796411184965 151.7787087315645 1.3551753181659751 2.557924308363611 1.3551753181659751 2.557924308363611 3 SUSCEPTIBLE 15.896667 3200.000000
6 151.2648477086519 151.8219070994865 3.389265573907842 3.303291535629665 3.389265573907842 3.303291535629665 3 SUSCEPTIBLE 38.059226 3200.000000
2 151.37670439192445 151.80249951948744 5.458799392611558 6.547082135074015 5.458799392611558 6.547082135074015 3 SUSCEPTIBLE 0.000000 3200.000000
7 151.40681663722572 151.9605028837185 3.4382522261587707 5.361135811908577 3.4382522261587707 5.361135811908577 3 SUSCEPTIBLE 17.917027 3200.000000
4 151.45391648272383 151.93613314876697 5.473981559013748 2.453930738903485 5.473981559013748 2.453930738903485 3 SUSCEPTIBLE 0.000000 3200.000000
3 151.57914768276285 152.05489653139932 5.438250449791786 4.445983020881561 5.438250449791786 4.445983020881561 3 SUSCEPTIBLE 0.000000 3200.000000
5 151.68099981905408 152.22705020594964 3.9044808620478295 1.3460029159781928 3.9044808620478295 1.3460029159781928 3 INFECTIOUS 0.000000 3200.000000
10 151.7787087315645 152.30945335127936 1.3551753181659751 2.557924308363611 1.3551753181659751 2.557924308363611 3 SUSCEPTIBLE 15.992463 3200.000000
9 151.79318425872174 152.41803203029457 1.3890228145982553 4.717828033228035 1.3890228145982553 4.717828033228035 3 SUSCEPTIBLE 16.536161 3200.000000
2 151.80249951948744 152.22829464705043 5.458799392611558 6.547082135074015 5.458799392611558 6.547082135074015 3 SUSCEPTIBLE 0.000000 3200.000000
6 151.8219070994865 152.37896649032112 3.389265573907842 3.303291535629665 3.389265573907842 3.303291535629665 3 SUSCEPTIBLE 38.288195 3200.000000
8 151.82260593634962 152.4984776835029 1.9890023692923728 6.643142746886218 1.9890023692923728 6.643142746886218 3 SUSCEPTIBLE 9.338990 3200.000000
4 151.93613314876697 152.4183498148101 5.473981559013748 2.453930738903485 5.473981559013748 2.453930738903485 3 SUSCEPTIBLE 0.000000 3200.000000
7 151.9605028837185 152.5141891302113 3.4382522261587707 5.361135811908577 3.4382522261587707 5.361135811908577 3 SUSCEPTIBLE 17.917027 3200.000000
3 152.05489653139932 152.5306453800358 5.438250449791786 4.445983020881561 5.438250449791786 4.445983020881561 3 SUSCEPTIBLE 0.000000 3200.000000
5 152.22705020594964 152.7731005928452 3.9044808620478295 1.3460029159781928 3.9044808620478295 1.3460029159781928 3 INFECTIOUS 0.000000 3200.000000
2 152.22829464705043 152.65408977461342 5.458799392611558 6.547082135074015 5.458799392611558 6.547082135074015 3 SUSCEPTIBLE 0.000000 3200.000000
10 152.30945335127936 152.8401979709942 1.3551753181659751 2.557924308363611 1.3551753181659751 2.557924308363611 3 SUSCEPTIBLE 16.088216 3200.000000
6 152.37896649032112 152.93602588115573 3.389265573907842 3.303291535629665 3.389265573907842 3.303291535629665 3 SUSCEPTIBLE 38.517057 3200.000000
9 152.41803203029457 153.0428798018674 1.3890228145982553 4.717828033228035 1.3890228145982553 4.717828033228035 3 SUSCEPTIBLE 16.726099 3200.000000
4 152.4183498148101 152.90056648085326 5.473981559013748 2.453930738903485 5.473981559013748 2.453930738903485 3 SUSCEPTIBLE 0.000000 3200.000000
8 152.4984776835029 153.17434943065618 1.9890023692923728 6.643142746886218 1.9890023692923728 6.643142746886218 3 SUSCEPTIBLE 9.338990 3200.000000
7 152.5141891302113 153.06787537670408 3.4382522261587707 5.361135811908577 3.4382522261587707 5.361135811908577 3 SUSCEPTIBLE 17.917027 3200.000000
3 152.5306453800358 153.00639422867226 5.438250449791786 4.445983020881561 5.438250449791786 4.445983020881561 3 SUSCEPTIBLE 0.000000 3200.000000
2 152.65408977461342 153.07988490217642 5.458799392611558 6.547082135074015 5.458799392611558 6.547082135074015 3 SUSCEPTIBLE 0.000000 3200.000000
5 152.7731005928452 153.31915097974075 3.9044808620478295 1.3460029159781928 3.9044808620478295 1.3460029159781928 3 INFECTIOUS 0.000000 3200.000000
10 152.8401979709942 153.37094259070906 1.3551753181659751 2.557924308363611 1.3551753181659751 2.557924308363611 3 SUSCEPTIBLE 16.088216 3200.000000
4 152.90056648085326 153.3827831468964 5.473981559013748 2.453930738903485 5.473981559013748 2.453930738903485 3 SUSCEPTIBLE 0.000000 3200.000000
6 152.93602588115573 153.49308527199034 3.389265573907842 3.303291535629665 3.389265573907842 3.303291535629665 3 SUSCEPTIBLE 38.974465 3200.000000
3 153.00639422867226 153.48214307730873 5.438250449791786 4.445983020881561 5.438250449791786 4.445983020881561 3 SUSCEPTIBLE 0.000000 3200.000000
9 153.0428798018674 153.66772757344023 1.3890228145982553 4.717828033228035 1.3890228145982553 4.717828033228035 3 SUSCEPTIBLE 16.821002 3200.000000
7 153.06787537670408 153.62156162319687 3.4382522261587707 5.361135811908577 3.4382522261587707 5.361135811908577 3 SUSCEPTIBLE 17.917027 3200.000000
2 153.07988490217642 153.5056800297394 5.458799392611558 6.547082135074015 5.458799392611558 6.547082135074015 3 SUSCEPTIBLE 0.000000 3200.000000
8 153.17434943065618 153.85022117780946 1.9890023692923728 6.643142746886218 1.9890023692923728 6.643142746886218 3 SUSCEPTIBLE 9.338990 3200.000000
5 153.31915097974075 153.8652013666363 3.9044808620478295 1.3460029159781928 3.9044808620478295 1.3460029159781928 3 INFECTIOUS 0.000000 3200.000000
10 153.37094259070906 153.90168721042392 1.3551753181659751 2.557924308363611 1.3551753181659751 2.557924308363611 3 SUSCEPTIBLE 16.088216 3200.000000
4 153.3827831468964 153.86499981293954 5.473981559013748 2.453930738903485 5.473981559013748 2.453930738903485 3 SUSCEPTIBLE 0.000000 3200.000000
3 153.48214307730873 153.9578919259452 5.438250449791786 4.445983020881561 5.438250449791786 4.445983020881561 3 SUSCEPTIBLE 0.000000 3200.000000
6 153.49308527199034 154.05014466282495 3.389265573907842 3.303291535629665 3.389265573907842 3.303291535629665 3 SUSCEPTIBLE 39.203010 3200.000000
2 153.5056800297394 153.9314751573024 5.458799392611558 6.547082135074015 5.458799392611558 6.547082135074015 3 SUSCEPTIBLE 0.000000 3200.000000
7 153.62156162319687 154.17524786968966 3.4382522261587707 5.361135811908577 3.4382522261587707 5.361135811908577 3 SUSCEPTIBLE 18.019846 3200.000000
9 153.66772757344023 154.29257534501306 1.3890228145982553 4.717828033228035 1.3890228145982553 4.717828033228035 3 SUSCEPTIBLE 16.821002 3200.000000
8 153.85022117780946 154.52609292496274 1.9890023692923728 6.643142746886218 1.9890023692923728 6.643142746886218 3 SUSCEPTIBLE 9.387146 3200.000000
4 153.86499981293954 154.3472164789827 5.473981559013748 2.453930738903485 5.473981559013748 2.453930738903485 3 SUSCEPTIBLE 0.000000 3200.000000
5 153.8652013666363 154.41125175353187 3.9044808620478295 1.3460029159781928 3.9044808620478295 1.3460029159781928 3 INFECTIOUS 0.000000 3200.000000
10 153.90168721042392 154.43243183013877 1.3551753181659751 2.557924308363611 1.3551753181659751 2.557924308363611 3 SUSCEPTIBLE 16.088216 3200.000000
2 153.9314751573024 154.3572702848654 5.458799392611558 6.547082135074015 5.458799392611558 6.547082135074015 3 SUSCEPTIBLE 0.000000 3200.000000
3 153.9578919259452 154.43364077458168 5.438250449791786 4.445983020881561 5.438250449791786 4.445983020881561 3 SUSCEPTIBLE 0.000000 3200.000000
6 154.05014466282495 154.60720405365956 3.389265573907842 3.303291535629665 3.389265573907842 3.303291535629665 3 SUSCEPTIBLE 39.203010 3200.000000
7 154.17524786968966 154.72893411618244 3.4382522261587707 5.361135811908577 3.4382522261587707 5.361135811908577 3 SUSCEPTIBLE 18.122618 3200.000000
9 154.29257534501306 154.9174231165859 1.3890228145982553 4.717828033228035 1.3890228145982553 4.717828033228035 3 SUSCEPTIBLE 16.821002 3200.000000
4 154.3472164789827 154.82943314502583 5.473981559013748 2.453930738903485 5.473981559013748 2.453930738903485 3 SUSCEPTIBLE 0.000000 3200.000000
2 154.3572702848654 154.78306541242839 5.458799392611558 6.547082135074015 5.458799392611558 6.547082135074015 3 SUSCEPTIBLE 0.000000 3200.000000
5 154.41125175353187 154.95730214042743 3.9044808620478295 1.3460029159781928 3.7800130983308664 1.3535617054147575 3 INFECTIOUS 0.000000 3200.000000
10 154.43243183013877 154.96317644985362 1.3551753181659751 2.557924308363611 1.3551753181659751 2.557924308363611 3 SUSCEPTIBLE 16.183704 3200.000000
3 154.43364077458168 154.90938962321815 5.438250449791786 4.445983020881561 5.438250449791786 4.445983020881561 3 SUSCEPTIBLE 0.000000 3200.000000
8 154.52609292496274 155.20196467211602 1.9890023692923728 6.643142746886218 1.9890023692923728 6.643142746886218 3 SUSCEPTIBLE 9.483392 3200.000000
6 154.60720405365956 155.16426344449417 3.389265573907842 3.303291535629665 3.389265573907842 3.303291535629665 3 SUSCEPTIBLE 39.203010 3200.000000
7 154.72893411618244 155.28262036267523 3.4382522261587707 5.361135811908577 3.4382522261587707 5.361135811908577 3 SUSCEPTIBLE 18.225343 3200.000000
2 154.78306541242839 155.20886053999138 5.458799392611558 6.547082135074015 5.458799392611558 6.547082135074015 3 SUSCEPTIBLE 0.000000 3200.000000
4 154.82943314502583 155.31164981106897 5.473981559013748 2.453930738903485 5.473981559013748 2.453930738903485 3 SUSCEPTIBLE 0.000000 3200.000000
3 154.90938962321815 155.38513847185462 5.438250449791786 4.445983020881561 5.438250449791786 4.445983020881561 3 SUSCEPTIBLE 0.000000 3200.000000
9 154.9174231165859 155.54227088815873 1.3890228145982553 4.717828033228035 1.3890228145982553 4.717828033228035 3 SUSCEPTIBLE 16.821002 3200.000000
5 154.95730214042743 155.503352527323 3.7800130983308664 1.3535617054147575 3.7800130983308664 1.3535617054147575 3 INFECTIOUS 0.000000 3200.000000
10 154.96317644985362 155.49392106956847 1.3551753181659751 2.557924308363611 1.3551753181659751 2.557924308363611 3 SUSCEPTIBLE 16.279147 3200.000000
6 155.16426344449417 155.72132283532878 3.389265573907842 3.303291535629665 3.389265573907842 3.303291535629665 3 SUSCEPTIBLE 39.203010 3200.000000
8 155.20196467211602 155.8778364192693 1.9890023692923728 6.643142746886218 1.9890023692923728 6.643142746886218 3 SUSCEPTIBLE 9.579550 3200.000000
2 155.20886053999138 155.63465566755437 5.458799392611558 6.547082135074015 5.458799392611558 6.547082135074015 3 SUSCEPTIBLE 0.000000 3200.000000
7 155.28262036267523 155.83630660916802 3.4382522261587707 5.361135811908577 3.4382522261587707 5.361135811908577 3 SUSCEPTIBLE 18.430649 3200.000000
4 155.31164981106897 155.79386647711212 5.473981559013748 2.453930738903485 5.473981559013748 2.453930738903485 3 SUSCEPTIBLE 0.000000 3200.000000
3 155.38513847185462 155.8608873204911 5.438250449791786 4.445983020881561 5.438250449791786 4.445983020881561 3 SUSCEPTIBLE 0.000000 3200.000000
10 155.49392106956847 156.02466568928332 1.3551753181659751 2.557924308363611 1.3551753181659751 2.557924308363611 3 SUSCEPTIBLE 16.374546 3200.000000
5 155.503352527323 156.04940291421855 3.7800130983308664 1.3535617054147575 3.7800130983308664 1.3535617054147575 3 INFECTIOUS 0.000000 3200.000000
9 155.54227088815873 156.16711865973156 1.3890228145982553 4.717828033228035 1.3890228145982553 4.717828033228035 3 SUSCEPTIBLE 16.915643 3200.000000
2 155.63465566755437 156.06045079511736 5.458799392611558 6.547082135074015 5.458799392611558 6.547082135074015 3 SUSCEPTIBLE 0.000000 3200.000000
6 155.72132283532878 156.2783822261634 3.389265573907842 3.303291535629665 3.389265573907842 3.303291535629665 3 SUSCEPTIBLE 39.430837 3200.000000
4 155.79386647711212 156.27608314315526 5.473981559013748 2.453930738903485 5.473981559013748 2.453930738903485 3 SUSCEPTIBLE 0.000000 3200.000000
7 155.83630660916802 156.3899928556608 3.4382522261587707 5.361135811908577 3.4382522261587707 5.361135811908577 3 SUSCEPTIBLE 18.430649 3200.000000
3 155.8608873204911 156.33663616912756 5.438250449791786 4.445983020881561 5.438250449791786 4.445983020881561 3 SUSCEPTIBLE 0.000000 3200.000000
8 155.8778364192693 156.55370816642258 1.9890023692923728 6.643142746886218 1.9890023692923728 6.643142746886218 3 SUSCEPTIBLE 9.579550 3200.000000
10 156.02466568928332 156.55541030899818 1.3551753181659751 2.557924308363611 1.3551753181659751 2.557924308363611 3 SUSCEPTIBLE 16.565213 3200.000000
5 156.04940291421855 156.5954533011141 3.7800130983308664 1.3535617054147575 3.7800130983308664 1.3535617054147575 3 INFECTIOUS 0.000000 3200.000000
2 156.06045079511736 156.48624592268035 5.458799392611558 6.547082135074015 5.458799392611558 6.547082135074015 3 SUSCEPTIBLE 0.000000 3200.000000
9 156.16711865973156 156.7919664313044 1.3890228145982553 4.717828033228035 1.3890228145982553 4.717828033228035 3 SUSCEPTIBLE 17.104792 3200.000000
4 156.27608314315526 156.7582998091984 5.473981559013748 2.453930738903485 5.473981559013748 2.453930738903485 3 SUSCEPTIBLE 0.000000 3200.000000
6 156.2783822261634 156.835441616998 3.389265573907842 3.303291535629665 3.389265573907842 3.303291535629665 3 SUSCEPTIBLE 39.658559 3200.000000
3 156.33663616912756 156.81238501776403 5.438250449791786 4.445983020881561 5.438250449791786 4.445983020881561 3 SUSCEPTIBLE 0.000000 3200.000000
7 156.3899928556608 156.9436791021536 3.4382522261587707 5.361135811908577 3.4382522261587707 5.361135811908577 3 SUSCEPTIBLE 18.430649 3200.000000
2 156.48624592268035 156.91204105024335 5.458799392611558 6.547082135074015 5.458799392611558 6.547082135074015 3 SUSCEPTIBLE 0.000000 3200.000000
8 156.55370816642258 157.22957991357586 1.9890023692923728 6.643142746886218 1.9890023692923728 6.643142746886218 3 SUSCEPTIBLE 9.579550 3200.000000
10 156.55541030899818 157.08615492871303 1.3551753181659751 2.557924308363611 1.3551753181659751 2.557924308363611 3 SUSCEPTIBLE 16.565213 3200.000000
5 156.5954533011141 157.14150368800966 3.7800130983308664 1.3535617054147575 3.7800130983308664 1.3535617054147575 3 INFECTIOUS 0.000000 3200.000000
4 156.7582998091984 157.24051647524155 5.473981559013748 2.453930738903485 5.473981559013748 2.453930738903485 3 SUSCEPTIBLE 0.000000 3200.000000
9 156.7919664313044 157.41681420287722 1.3890228145982553 4.717828033228035 1.3890228145982553 4.717828033228035 3 SUSCEPTIBLE 17.199302 3200.000000
3 156.81238501776403 157.2881338664005 5.438250449791786 4.445983020881561 5.438250449791786 4.445983020881561 3 SUSCEPTIBLE 0.000000 3200.000000
6 156.835441616998 157.3925010078326 3.389265573907842 3.303291535629665 3.389265573907842 3.303291535629665 3 SUSCEPTIBLE 40.113687 3200.000000
2 156.91204105024335 157.33783617780634 5.458799392611558 6.547082135074015 5.458799392611558 6.547082135074015 3 SUSCEPTIBLE 0.000000 3200.000000
7 156.9436791021536 157.49736534864638 3.4382522261587707 5.361135811908577 3.4382522261587707 5.361135811908577 3 SUSCEPTIBLE 18.430649 3200.000000
10 157.08615492871303 157.61689954842788 1.3551753181659751 2.557924308363611 1.3551753181659751 2.557924308363611 3 SUSCEPTIBLE 16.565213 3200.000000
5 157.14150368800966 157.68755407490522 3.7800130983308664 1.3535617054147575 3.7800130983308664 1.3535617054147575 3 INFECTIOUS 0.000000 3200.000000
8 157.22957991357586 157.90545166072914 1.9890023692923728 6.643142746886218 1.9890023692923728 6.643142746886218 3 SUSCEPTIBLE 9.579550 3200.000000
4 157.24051647524155 157.7227331412847 5.473981559013748 2.453930738903485 5.473981559013748 2.453930738903485 3 SUSCEPTIBLE 0.000000 3200.000000
3 157.2881338664005 157.76388271503697 5.438250449791786 4.445983020881561 5.438250449791786 4.445983020881561 3 SUSCEPTIBLE 0.000000 3200.000000
2 157.33783617780634 157.76363130536933 5.458799392611558 6.547082135074015 5.458799392611558 6.547082135074015 3 SUSCEPTIBLE 0.000000 3200.000000
6 157.3925010078326 157.94956039866722 3.389265573907842 3.303291535629665 3.389265573907842 3.303291535629665 3 SUSCEPTIBLE 40.341094 3200.000000
9 157.41681420287722 158.04166197445005 1.3890228145982553 4.717828033228035 1.3890228145982553 4.717828033228035 3 SUSCEPTIBLE 17.293767 3200.000000
7 157.49736534864638 158.05105159513917 3.4382522261587707 5.361135811908577 3.4382522261587707 5.361135811908577 3 SUSCEPTIBLE 18.430649 3200.000000
10 157.61689954842788 158.14764416814273 1.3551753181659751 2.557924308363611 1.3551753181659751 2.557924308363611 3 SUSCEPTIBLE 16.565213 3200.000000
5 157.68755407490522 158.23360446180078 3.7800130983308664 1.3535617054147575 3.7800130983308664 1.3535617054147575 3 INFECTIOUS 0.000000 3200.000000
4 157.7227331412847 158.20494980732784 5.473981559013748 2.453930738903485 5.473981559013748 2.453930738903485 3 SUSCEPTIBLE 0.000000 3200.000000
2 157.76363130536933 158.18942643293232 5.458799392611558 6.547082135074015 5.458799392611558 6.547082135074015 3 SUSCEPTIBLE 0.000000 3200.000000
3 157.76388271503697 158.23963156367344 5.438250449791786 4.445983020881561 5.438250449791786 4.445983020881561 3 SUSCEPTIBLE 0.000000 3200.000000
8 157.90545166072914 158.58132340788242 1.9890023692923728 6.643142746886218 1.9890023692923728 6.643142746886218 3 SUSCEPTIBLE 9.627484 3200.000000
6 157.94956039866722 158.50661978950183 3.389265573907842 3.303291535629665 3.389265573907842 3.303291535629665 3 SUSCEPTIBLE 40.341094 3200.000000
9 158.04166197445005 158.66650974602288 1.3890228145982553 4.717828033228035 1.3890228145982553 4.717828033228035 3 SUSCEPTIBLE 17.293767 3200.000000
7 158.05105159513917 158.60473784163196 3.4382522261587707 5.361135811908577 3.4382522261587707 5.361135811908577 3 SUSCEPTIBLE 18.635293 3200.000000
10 158.14764416814273 158.67838878785759 1.3551753181659751 2.557924308363611 1.3551753181659751 2.557924308363611 3 SUSCEPTIBLE 16.565213 3200.000000
2 158.18942643293232 158.6152215604953 5.458799392611558 6.547082135074015 5.458799392611558 6.547082135074015 3 SUSCEPTIBLE 0.000000 3200.000000
4 158.20494980732784 158.68716647337098 5.473981559013748 2.453930738903485 5.473981559013748 2.453930738903485 3 SUSCEPTIBLE 0.000000 3200.000000
5 158.23360446180078 158.77965484869634 3.7800130983308664 1.3535617054147575 3.7800130983308664 1.3535617054147575 3 INFECTIOUS 0.000000 3200.000000
3 158.23963156367344 158.7153804123099 5.438250449791786 4.445983020881561 5.438250449791786 4.445983020881561 3 SUSCEPTIBLE 0.000000 3200.000000
6 158.50661978950183 159.06367918033644 3.389265573907842 3.303291535629665 3.389265573907842 3.303291535629665 3 SUSCEPTIBLE 40.341094 3200.000000
8 158.58132340788242 159.2571951550357 1.9890023692923728 6.643142746886218 1.9890023692923728 6.643142746886218 3 SUSCEPTIBLE 9.723286 3200.000000
7 158.60473784163196 159.15842408812475 3.4382522261587707 5.361135811908577 3.4382522261587707 5.361135811908577 3 SUSCEPTIBLE 18.737543 3200.000000
2 158.6152215604953 159.0410166880583 5.458799392611558 6.547082135074015 5.458799392611558 6.547082135074015 3 SUSCEPTIBLE 0.000000 3200.000000
9 158.66650974602288 159.2913575175957 1.3890228145982553 4.717828033228035 1.3890228145982553 4.717828033228035 3 SUSCEPTIBLE 17.293767 3200.000000
10 158.67838878785759 159.20913340757244 1.3551753181659751 2.557924308363611 1.3551753181659751 2.557924308363611 3 SUSCEPTIBLE 16.660260 3200.000000
4 158.68716647337098 159.16938313941412 5.473981559013748 2.453930738903485 5.473981559013748 2.453930738903485 3 SUSCEPTIBLE 0.000000 3200.000000
3 158.7153804123099 159.19112926094638 5.438250449791786 4.445983020881561 5.438250449791786 4.445983020881561 3 SUSCEPTIBLE 0.000000 3200.000000
5 158.77965484869634 159.3257052355919 3.7800130983308664 1.3535617054147575 3.7800130983308664 1.3535617054147575 3 INFECTIOUS 0.000000 3200.000000
2 159.0410166880583 159.4668118156213 5.458799392611558 6.547082135074015 5.458799392611558 6.547082135074015 3 SUSCEPTIBLE 0.000000 3200.000000
6 159.06367918033644 159.62073857117105 3.389265573907842 3.303291535629665 3.389265573907842 3.303291535629665 3 SUSCEPTIBLE 40.341094 3200.000000
7 159.15842408812475 159.71211033461753 3.4382522261587707 5.361135811908577 3.4382522261587707 5.361135811908577 3 SUSCEPTIBLE 18.839747 3200.000000
4 159.16938313941412 159.65159980545727 5.473981559013748 2.453930738903485 5.473981559013748 2.453930738903485 3 SUSCEPTIBLE 0.000000 3200.000000
3 159.19112926094638 159.66687810958285 5.438250449791786 4.445983020881561 5.438250449791786 4.445983020881561 3 SUSCEPTIBLE 0.000000 3200.000000
10 159.20913340757244 159.7398780272873 1.3551753181659751 2.557924308363611 1.3551753181659751 2.557924308363611 3 SUSCEPTIBLE 16.850223 3200.000000
8 159.2571951550357 159.93306690218898 1.9890023692923728 6.643142746886218 1.9890023692923728 6.643142746886218 3 SUSCEPTIBLE 9.819000 3200.000000
9 159.2913575175957 159.91620528916854 1.3890228145982553 4.717828033228035 1.3890228145982553 4.717828033228035 3 SUSCEPTIBLE 17.387971 3200.000000
5 159.3257052355919 159.87175562248746 3.7800130983308664 1.3535617054147575 3.7800130983308664 1.3535617054147575 3 INFECTIOUS 0.000000 3200.000000
2 159.4668118156213 159.8926069431843 5.458799392611558 6.547082135074015 5.458799392611558 6.547082135074015 3 SUSCEPTIBLE 0.000000 3200.000000
6 159.62073857117105 160.17779796200566 3.389265573907842 3.303291535629665 3.389265573907842 3.303291535629665 3 SUSCEPTIBLE 40.567870 3200.000000
4 159.65159980545727 160.1338164715004 5.473981559013748 2.453930738903485 5.473981559013748 2.453930738903485 3 SUSCEPTIBLE 0.000000 3200.000000
3 159.66687810958285 160.14262695821932 5.438250449791786 4.445983020881561 5.438250449791786 4.445983020881561 3 SUSCEPTIBLE 0.000000 3200.000000
7 159.71211033461753 160.26579658111032 3.4382522261587707 5.361135811908577 3.4382522261587707 5.361135811908577 3 SUSCEPTIBLE 18.941903 3200.000000
10 159.7398780272873 160.27062264700214 1.3551753181659751 2.557924308363611 1.3551753181659751 2.557924308363611 3 SUSCEPTIBLE 16.945139 3200.000000
5 159.87175562248746 160.417806009383 3.7800130983308664 1.3535617054147575 3.7800130983308664 1.3535617054147575 3 INFECTIOUS 0.000000 3200.000000
2 159.8926069431843 160.31840207074728 5.458799392611558 6.547082135074015 5.458799392611558 6.547082135074015 3 SUSCEPTIBLE 0.000000 3200.000000
9 159.91620528916854 160.54105306074138 1.3890228145982553 4.717828033228035 1.3890228145982553 4.717828033228035 3 SUSCEPTIBLE 17.482132 3200.000000
8 159.93306690218898 160.60893864934226 1.9890023692923728 6.643142746886218 1.9890023692923728 6.643142746886218 3 SUSCEPTIBLE 9.819000 3200.000000
4 160.1338164715004 160.61603313754355 5.473981559013748 2.453930738903485 5.473981559013748 2.453930738903485 3 SUSCEPTIBLE 0.000000 3200.000000
3 160.14262695821932 160.6183758068558 5.438250449791786 4.445983020881561 5.438250449791786 4.445983020881561 3 SUSCEPTIBLE 0.000000 3200.000000
6 160.17779796200566 160.73485735284027 3.389265573907842 3.303291535629665 3.389265573907842 3.303291535629665 3 SUSCEPTIBLE 40.794542 3200.000000
7 160.26579658111032 160.8194828276031 3.4382522261587707 5.361135811908577 3.4382522261587707 5.361135811908577 3 SUSCEPTIBLE 18.941903 3200.000000
10 160.27062264700214 160.801367266717 1.3551753181659751 2.557924308363611 1.3551753181659751 2.557924308363611 3 SUSCEPTIBLE 17.040011 3200.000000
2 160.31840207074728 160.74419719831027 5.458799392611558 6.547082135074015 5.458799392611558 6.547082135074015 3 SUSCEPTIBLE 0.000000 3200.000000
5 160.417806009383 160.96385639627857 3.7800130983308664 1.3535617054147575 3.7800130983308664 1.3535617054147575 3 INFECTIOUS 0.000000 3200.000000
9 160.54105306074138 161.1659008323142 1.3890228145982553 4.717828033228035 1.3890228145982553 4.717828033228035 3 SUSCEPTIBLE 17.670323 3200.000000
8 160.60893864934226 161.28481039649554 1.9890023692923728 6.643142746886218 1.9890023692923728 6.643142746886218 3 SUSCEPTIBLE 9.819000 3200.000000
4 160.61603313754355 161.0982498035867 5.473981559013748 2.453930738903485 5.473981559013748 2.453930738903485 3 SUSCEPTIBLE 0.000000 3200.000000
3 160.6183758068558 161.09412465549227 5.438250449791786 4.445983020881561 5.438250449791786 4.445983020881561 3 SUSCEPTIBLE 0.000000 3200.000000
6 160.73485735284027 161.29191674367488 3.389265573907842 3.303291535629665 3.389265573907842 3.303291535629665 3 SUSCEPTIBLE 41.021110 3200.000000
2 160.74419719831027 161.16999232587327 5.458799392611558 6.547082135074015 5.458799392611558 6.547082135074015 3 SUSCEPTIBLE 0.000000 3200.000000
10 160.801367266717 161.33211188643185 1.3551753181659751 2.557924308363611 1.3551753181659751 2.557924308363611 3 SUSCEPTIBLE 17.040011 3200.000000
7 160.8194828276031 161.3731690740959 3.4382522261587707 5.361135811908577 3.4382522261587707 5.361135811908577 3 SUSCEPTIBLE 18.941903 3200.000000
5 160.96385639627857 161.50990678317413 3.7800130983308664 1.3535617054147575 3.7800130983308664 1.3535617054147575 3 INFECTIOUS 0.000000 3200.000000
3 161.09412465549227 161.56987350412874 5.438250449791786 4.445983020881561 5.438250449791786 4.445983020881561 3 SUSCEPTIBLE 0.000000 3200.000000
4 161.0982498035867 161.58046646962984 5.473981559013748 2.453930738903485 5.473981559013748 2.453930738903485 3 SUSCEPTIBLE 0.000000 3200.000000
9 161.1659008323142 161.79074860388704 1.3890228145982553 4.717828033228035 1.3890228145982553 4.717828033228035 3 SUSCEPTIBLE 17.764353 3200.000000
2 161.16999232587327 161.59578745343626 5.458799392611558 6.547082135074015 5.458799392611558 6.547082135074015 3 SUSCEPTIBLE 0.000000 3200.000000
8 161.28481039649554 161.96068214364882 1.9890023692923728 6.643142746886218 1.9890023692923728 6.643142746886218 3 SUSCEPTIBLE 9.819000 3200.000000
6 161.29191674367488 161.84897613450948 3.389265573907842 3.303291535629665 3.389265573907842 3.303291535629665 3 SUSCEPTIBLE 41.473930 3200.000000
10 161.33211188643185 161.8628565061467 1.3551753181659751 2.557924308363611 1.3551753181659751 2.557924308363611 3 SUSCEPTIBLE 17.040011 3200.000000
7 161.3731690740959 161.9268553205887 3.4382522261587707 5.361135811908577 3.4382522261587707 5.361135811908577 3 SUSCEPTIBLE 18.941903 3200.000000
5 161.50990678317413 162.0559571700697 3.7800130983308664 1.3535617054147575 3.7800130983308664 1.3535617054147575 3 INFECTIOUS 0.000000 3200.000000
3 161.56987350412874 162.0456223527652 5.438250449791786 4.445983020881561 5.438250449791786 4.445983020881561 3 SUSCEPTIBLE 0.000000 3200.000000
4 161.58046646962984 162.06268313567298 5.473981559013748 2.453930738903485 5.473981559013748 2.453930738903485 3 SUSCEPTIBLE 0.000000 3200.000000
2 161.59578745343626 162.02158258099925 5.458799392611558 6.547082135074015 5.458799392611558 6.547082135074015 3 SUSCEPTIBLE 0.000000 3200.000000
9 161.79074860388704 162.41559637545987 1.3890228145982553 4.717828033228035 1.3890228145982553 4.717828033228035 3 SUSCEPTIBLE 17.764353 3200.000000
6 161.84897613450948 162.4060355253441 3.389265573907842 3.303291535629665 3.389265573907842 3.303291535629665 3 SUSCEPTIBLE 41.473930 3200.000000
10 161.8628565061467 162.39360112586155 1.3551753181659751 2.557924308363611 1.3551753181659751 2.557924308363611 3 SUSCEPTIBLE 17.040011 3200.000000
7 161.9268553205887 162.48054156708147 3.4382522261587707 5.361135811908577 3.4382522261587707 5.361135811908577 3 SUSCEPTIBLE 19.043777 3200.000000
8 161.96068214364882 162.6365538908021 1.9890023692923728 6.643142746886218 1.9890023692923728 6.643142746886218 3 SUSCEPTIBLE 9.866714 3200.000000
2 162.02158258099925 162.44737770856224 5.458799392611558 6.547082135074015 5.458799392611558 6.547082135074015 3 SUSCEPTIBLE 0.000000 3200.000000
3 162.0456223527652 162.52137120140168 5.438250449791786 4.445983020881561 5.438250449791786 4.445983020881561 3 SUSCEPTIBLE 0.000000 3200.000000
[truncated: 1,383,841 more chars]
