# Supplementary material for: Modelling airborne transmission of SARS-CoV-2 at a local scale
Source: PLoS One. 2022 Aug 30;17(8):e0273820. doi: 10.1371/journal.pone.0273820 (PMC9426895; doi:10.1371/journal.pone.0273820)
Supplement: S1 Dataset — The data sets contain the parameters and configurations for the simulation defined in the scenario file as well as the simulation outputs for all numerical experiments presented in this contribution. In addition, the scripts for the evaluation of the results are provided. (ZIP) [file pone.0273820.s003.zip › simulation_data/output/restaurant/lu-2020-life/postvis.traj]

pedestrianId simTime endTime-PID1 startX-PID1 startY-PID1 endX-PID1 endY-PID1 targetId-PID2 infectionStatus-PID5 absorbedPathogenLoad-PID5 minInfectiousDose-PID5
1 0.0 0.5529789714416021 2.4010000000000002 16.201 2.401 15.321256065258233 3 SUSCEPTIBLE 0.000000 3200.000000
1 0.5529789714416021 1.1059579428832043 2.401 15.321256065258233 2.401 14.441512130516465 3 SUSCEPTIBLE 0.000000 3200.000000
1 1.1059579428832043 1.6589369143248063 2.401 14.441512130516465 2.4724653143322124 13.564675715007663 3 SUSCEPTIBLE 0.000000 3200.000000
1 1.6589369143248063 2.2119158857664085 2.4724653143322124 13.564675715007663 2.4724653143322124 12.684931780265895 3 SUSCEPTIBLE 0.000000 3200.000000
1 2.2119158857664085 2.7648948572080108 2.4724653143322124 12.684931780265895 2.4724653143322124 11.805187845524127 3 SUSCEPTIBLE 0.000000 3200.000000
1 2.7648948572080108 3.317873828649613 2.4724653143322124 11.805187845524127 2.5503995540979796 10.978828996781578 3 SUSCEPTIBLE 0.000000 3200.000000
1 3.317873828649613 3.8708528000912152 2.5503995540979796 10.978828996781578 2.514085400189021 11.19222089151289 3 SUSCEPTIBLE 0.000000 3200.000000
1 3.8708528000912152 4.423831771532817 2.514085400189021 11.19222089151289 2.514085400189021 11.19222089151289 3 SUSCEPTIBLE 0.000000 3200.000000
1 4.423831771532817 4.976810742974419 2.514085400189021 11.19222089151289 2.514085400189021 11.19222089151289 3 SUSCEPTIBLE 0.000000 3200.000000
1 4.976810742974419 5.5297897144160215 2.514085400189021 11.19222089151289 2.514085400189021 11.19222089151289 3 SUSCEPTIBLE 0.000000 3200.000000
2 5.2 5.985727376400195 0.8009999999999999 16.201 0.8009999999999999 15.58154902103266 6 SUSCEPTIBLE 0.000000 3200.000000
3 5.2 5.823160665437817 3.001 16.201 3.001 15.38382106461517 1 INFECTIOUS 0.000000 3200.000000
4 5.2 5.715030259941782 3.601 3.201 3.601 3.9603789902100086 2 SUSCEPTIBLE 0.000000 3200.000000
5 5.2 5.762516857065206 5.601 16.201 5.601000000000001 15.396602702585902 9 SUSCEPTIBLE 0.000000 3200.000000
6 5.2 5.728468713461154 5.601 3.201 5.601 3.8437609499405094 10 SUSCEPTIBLE 0.000000 3200.000000
1 5.5297897144160215 6.082768685857624 2.514085400189021 11.19222089151289 2.514085400189021 11.19222089151289 3 SUSCEPTIBLE 0.000000 3200.000000
4 5.715030259941782 6.2300605198835655 3.601 3.9603789902100086 3.648579958172927 4.718265920004049 2 SUSCEPTIBLE 0.000000 3200.000000
6 5.728468713461154 6.256937426922307 5.601 3.8437609499405094 5.601 4.486521899881019 10 SUSCEPTIBLE 0.000000 3200.000000
5 5.762516857065206 6.325033714130412 5.601000000000001 15.396602702585902 5.601 14.592205405171802 9 SUSCEPTIBLE 0.000000 3200.000000
3 5.823160665437817 6.446321330875635 3.001 15.38382106461517 3.001 14.566642129230337 1 INFECTIOUS 0.000000 3200.000000
2 5.985727376400195 6.771454752800389 0.8009999999999999 15.58154902103266 0.8009999999999999 14.962098042065323 6 SUSCEPTIBLE 0.000000 3200.000000
1 6.082768685857624 6.635747657299226 2.514085400189021 11.19222089151289 2.514085400189021 11.19222089151289 3 SUSCEPTIBLE 0.000000 3200.000000
4 6.2300605198835655 6.7450907798253485 3.648579958172927 4.718265920004049 3.7328290384158342 5.472956945027268 2 SUSCEPTIBLE 0.000000 3200.000000
6 6.256937426922307 6.7854061403834605 5.601 4.486521899881019 5.601 5.129282849821529 10 SUSCEPTIBLE 0.000000 3200.000000
5 6.325033714130412 6.887550571195618 5.601 14.592205405171802 5.601000000000001 13.787808107757698 9 SUSCEPTIBLE 0.000000 3200.000000
3 6.446321330875635 7.069481996313452 3.001 14.566642129230337 3.001 13.7494631938455 1 INFECTIOUS 0.000000 3200.000000
1 6.635747657299226 7.188726628740828 2.514085400189021 11.19222089151289 2.514085400189021 11.19222089151289 3 SUSCEPTIBLE 0.000000 3200.000000
4 6.7450907798253485 7.260121039767132 3.7328290384158342 5.472956945027268 3.732829038415834 6.232335935237278 2 SUSCEPTIBLE 0.000000 3200.000000
2 6.771454752800389 7.557182129200584 0.8009999999999999 14.962098042065323 0.8009999999999999 14.342647063097981 6 SUSCEPTIBLE 0.000000 3200.000000
6 6.7854061403834605 7.313874853844614 5.601 5.129282849821529 5.6614990206846505 5.7691902706760025 10 SUSCEPTIBLE 0.000000 3200.000000
5 6.887550571195618 7.450067428260824 5.601000000000001 13.787808107757698 5.601 12.983410810343598 9 SUSCEPTIBLE 0.000000 3200.000000
3 7.069481996313452 7.692642661751269 3.001 13.7494631938455 2.8966187007905853 12.938978180528139 1 INFECTIOUS 0.000000 3200.000000
1 7.188726628740828 7.7417056001824305 2.514085400189021 11.19222089151289 2.514085400189021 11.19222089151289 3 SUSCEPTIBLE 0.000000 3200.000000
4 7.260121039767132 7.775151299708915 3.732829038415834 6.232335935237278 3.732829038415834 6.991714925447288 2 SUSCEPTIBLE 0.000000 3200.000000
6 7.313874853844614 7.842343567305767 5.6614990206846505 5.7691902706760025 5.6614990206846505 6.411951220616512 10 SUSCEPTIBLE 0.000000 3200.000000
5 7.450067428260824 8.01258428532603 5.601 12.983410810343598 5.601000000000001 12.179013512929494 9 SUSCEPTIBLE 0.000000 3200.000000
2 7.557182129200584 8.342909505600778 0.8009999999999999 14.342647063097981 0.8009999999999999 13.723196084130644 6 SUSCEPTIBLE 0.000000 3200.000000
3 7.692642661751269 8.315803327189087 2.8966187007905853 12.938978180528139 2.8966187007905853 12.121799245143306 1 INFECTIOUS 0.000000 3200.000000
1 7.7417056001824305 8.294684571624032 2.514085400189021 11.19222089151289 2.514085400189021 11.19222089151289 3 SUSCEPTIBLE 0.000000 3200.000000
4 7.775151299708915 8.290181559650698 3.732829038415834 6.991714925447288 3.732829038415834 7.7510939156572976 2 SUSCEPTIBLE 0.000000 3200.000000
6 7.842343567305767 8.37081228076692 5.6614990206846505 6.411951220616512 5.701376754854333 7.053473944365186 10 SUSCEPTIBLE 0.000000 3200.000000
5 8.01258428532603 8.575101142391235 5.601000000000001 12.179013512929494 5.623859800320756 11.777465031982208 9 SUSCEPTIBLE 0.000000 3200.000000
4 8.290181559650698 8.805211819592481 3.732829038415834 7.7510939156572976 3.887464549756925 8.4945616751497 2 SUSCEPTIBLE 0.000000 3200.000000
1 8.294684571624032 8.847663543065634 2.514085400189021 11.19222089151289 2.514085400189021 11.19222089151289 3 SUSCEPTIBLE 0.000000 3200.000000
3 8.315803327189087 8.938963992626904 2.8966187007905853 12.121799245143306 2.729447423416595 11.543363626873905 1 INFECTIOUS 0.000000 3200.000000
2 8.342909505600778 9.128636882000972 0.8009999999999999 13.723196084130644 0.9667568466601666 13.126334137673279 6 SUSCEPTIBLE 0.000000 3200.000000
6 8.37081228076692 8.899280994228073 5.701376754854333 7.053473944365186 5.701376754854333 7.696234894305696 10 SUSCEPTIBLE 0.000000 3200.000000
5 8.575101142391235 9.13761799945644 5.623859800320756 11.777465031982208 5.623859800320756 11.777465031982208 9 SUSCEPTIBLE 0.000000 3200.000000
4 8.805211819592481 9.320242079534264 3.887464549756925 8.4945616751497 3.887464549756925 9.25394066535971 2 SUSCEPTIBLE 0.000000 3200.000000
1 8.847663543065634 9.400642514507236 2.514085400189021 11.19222089151289 2.514085400189021 11.19222089151289 3 SUSCEPTIBLE 0.000000 3200.000000
6 8.899280994228073 9.427749707689227 5.701376754854333 7.696234894305696 5.701376754854333 8.338995844246206 10 SUSCEPTIBLE 0.000000 3200.000000
3 8.938963992626904 9.562124658064722 2.729447423416595 11.543363626873905 2.729447423416595 11.543363626873905 1 INFECTIOUS 0.000000 3200.000000
2 9.128636882000972 9.914364258401166 0.9667568466601666 13.126334137673279 0.9667568466601668 12.506883158705941 6 SUSCEPTIBLE 0.000000 3200.000000
5 9.13761799945644 9.700134856521645 5.623859800320756 11.777465031982208 5.623859800320756 11.777465031982208 9 SUSCEPTIBLE 0.000000 3200.000000
4 9.320242079534264 9.835272339476047 3.887464549756925 9.25394066535971 4.011608446179797 10.003103360475611 2 SUSCEPTIBLE 0.000000 3200.000000
1 9.400642514507236 9.953621485948839 2.514085400189021 11.19222089151289 2.514085400189021 11.19222089151289 3 SUSCEPTIBLE 0.000000 3200.000000
6 9.427749707689227 9.95621842115038 5.701376754854333 8.338995844246206 5.701376754854333 8.981756794186715 10 SUSCEPTIBLE 0.000000 3200.000000
3 9.562124658064722 10.185285323502539 2.729447423416595 11.543363626873905 2.729447423416595 11.543363626873905 1 INFECTIOUS 0.000000 3200.000000
5 9.700134856521645 10.26265171358685 5.623859800320756 11.777465031982208 5.623859800320756 11.777465031982208 9 SUSCEPTIBLE 0.000000 3200.000000
4 9.835272339476047 10.35030259941783 4.011608446179797 10.003103360475611 4.012553783455827 10.541051574093895 2 SUSCEPTIBLE 0.000000 3200.000000
2 9.914364258401166 10.70009163480136 0.9667568466601668 12.506883158705941 0.9667568466601666 11.8874321797386 6 SUSCEPTIBLE 0.000000 3200.000000
1 9.953621485948839 10.50660045739044 2.514085400189021 11.19222089151289 2.514085400189021 11.19222089151289 3 SUSCEPTIBLE 0.000000 3200.000000
6 9.95621842115038 10.484687134611534 5.701376754854333 8.981756794186715 5.701376754854333 9.624517744127225 10 SUSCEPTIBLE 0.000000 3200.000000
7 10.000000000000004 10.557260667247824 3.801 16.201 3.801000000000001 15.361228825512953 4 SUSCEPTIBLE 0.069272 3200.000000
8 10.000000000000004 10.577442752058756 2.501 3.201 2.5010000000000003 3.946057192262079 5 SUSCEPTIBLE 0.000000 3200.000000
3 10.185285323502539 10.808445988940356 2.729447423416595 11.543363626873905 2.729447423416595 11.543363626873905 1 INFECTIOUS 0.000000 3200.000000
5 10.26265171358685 10.825168570652055 5.623859800320756 11.777465031982208 5.623859800320756 11.777465031982208 9 SUSCEPTIBLE 0.000000 3200.000000
4 10.35030259941783 10.865332859359613 4.012553783455827 10.541051574093895 4.012553783455827 10.541051574093895 2 SUSCEPTIBLE 0.000000 3200.000000
6 10.484687134611534 11.013155848072687 5.701376754854333 9.624517744127225 5.775002987224764 10.263047944411722 10 SUSCEPTIBLE 0.000000 3200.000000
1 10.50660045739044 11.059579428832043 2.514085400189021 11.19222089151289 2.514085400189021 11.19222089151289 3 SUSCEPTIBLE 0.000000 3200.000000
7 10.557260667247824 11.114521334495645 3.801000000000001 15.361228825512953 3.801 14.521457651025905 4 SUSCEPTIBLE 0.137827 3200.000000
8 10.577442752058756 11.154885504117509 2.5010000000000003 3.946057192262079 2.501 4.691114384524157 5 SUSCEPTIBLE 0.000000 3200.000000
2 10.70009163480136 11.485819011201555 0.9667568466601666 11.8874321797386 0.9667568466601666 11.8874321797386 6 SUSCEPTIBLE 0.000000 3200.000000
3 10.808445988940356 11.431606654378173 2.729447423416595 11.543363626873905 2.729447423416595 11.543363626873905 1 INFECTIOUS 0.000000 3200.000000
5 10.825168570652055 11.38768542771726 5.623859800320756 11.777465031982208 5.623859800320756 11.777465031982208 9 SUSCEPTIBLE 0.000000 3200.000000
4 10.865332859359613 11.380363119301396 4.012553783455827 10.541051574093895 4.012553783455827 10.541051574093895 2 SUSCEPTIBLE 0.000000 3200.000000
6 11.013155848072687 11.54162456153384 5.775002987224764 10.263047944411722 5.864684782921478 10.396384090837364 10 SUSCEPTIBLE 0.000000 3200.000000
1 11.059579428832043 11.612558400273645 2.514085400189021 11.19222089151289 2.514085400189021 11.19222089151289 3 SUSCEPTIBLE 0.000000 3200.000000
7 11.114521334495645 11.671782001743466 3.801 14.521457651025905 3.9686864253868452 13.698598678758886 4 SUSCEPTIBLE 0.137827 3200.000000
8 11.154885504117509 11.732328256176261 2.501 4.691114384524157 2.5010000000000003 5.436171576786235 5 SUSCEPTIBLE 0.000000 3200.000000
4 11.380363119301396 11.89539337924318 4.012553783455827 10.541051574093895 4.012553783455827 10.541051574093895 2 SUSCEPTIBLE 0.000000 3200.000000
5 11.38768542771726 11.950202284782465 5.623859800320756 11.777465031982208 5.623859800320756 11.777465031982208 9 SUSCEPTIBLE 0.000000 3200.000000
3 11.431606654378173 12.05476731981599 2.729447423416595 11.543363626873905 2.729447423416595 11.543363626873905 1 INFECTIOUS 0.000000 3200.000000
2 11.485819011201555 12.271546387601749 0.9667568466601666 11.8874321797386 0.9667568466601666 11.8874321797386 6 SUSCEPTIBLE 0.000000 3200.000000
6 11.54162456153384 12.070093274994994 5.864684782921478 10.396384090837364 5.864684782921478 10.396384090837364 10 SUSCEPTIBLE 0.000000 3200.000000
1 11.612558400273645 12.165537371715248 2.514085400189021 11.19222089151289 2.514085400189021 11.19222089151289 3 SUSCEPTIBLE 0.000000 3200.000000
7 11.671782001743466 12.229042668991287 3.9686864253868452 13.698598678758886 3.968686425386845 12.858827504271838 4 SUSCEPTIBLE 0.207170 3200.000000
8 11.732328256176261 12.309771008235014 2.5010000000000003 5.436171576786235 2.501 6.181228769048312 5 SUSCEPTIBLE 0.000000 3200.000000
4 11.89539337924318 12.410423639184962 4.012553783455827 10.541051574093895 4.012553783455827 10.541051574093895 2 SUSCEPTIBLE 0.000000 3200.000000
5 11.950202284782465 12.51271914184767 5.623859800320756 11.777465031982208 5.623859800320756 11.777465031982208 9 SUSCEPTIBLE 0.000000 3200.000000
3 12.05476731981599 12.677927985253808 2.729447423416595 11.543363626873905 2.729447423416595 11.543363626873905 1 INFECTIOUS 0.000000 3200.000000
6 12.070093274994994 12.598561988456147 5.864684782921478 10.396384090837364 5.864684782921478 10.396384090837364 10 SUSCEPTIBLE 0.000000 3200.000000
1 12.165537371715248 12.71851634315685 2.514085400189021 11.19222089151289 2.514085400189021 11.19222089151289 3 SUSCEPTIBLE 0.000000 3200.000000
7 12.229042668991287 12.786303336239108 3.968686425386845 12.858827504271838 4.141752635568411 12.041923196137478 4 SUSCEPTIBLE 0.207170 3200.000000
2 12.271546387601749 13.057273764001943 0.9667568466601666 11.8874321797386 0.9667568466601666 11.8874321797386 6 SUSCEPTIBLE 0.000000 3200.000000
8 12.309771008235014 12.887213760293767 2.501 6.181228769048312 2.5010000000000003 6.9262859613103895 5 SUSCEPTIBLE 0.000000 3200.000000
4 12.410423639184962 12.925453899126746 4.012553783455827 10.541051574093895 4.012553783455827 10.541051574093895 2 SUSCEPTIBLE 0.000000 3200.000000
5 12.51271914184767 13.075235998912875 5.623859800320756 11.777465031982208 5.623859800320756 11.777465031982208 9 SUSCEPTIBLE 0.000000 3200.000000
6 12.598561988456147 13.1270307019173 5.864684782921478 10.396384090837364 5.864684782921478 10.396384090837364 10 SUSCEPTIBLE 0.000000 3200.000000
3 12.677927985253808 13.301088650691625 2.729447423416595 11.543363626873905 2.729447423416595 11.543363626873905 1 INFECTIOUS 0.000000 3200.000000
1 12.71851634315685 13.271495314598452 2.514085400189021 11.19222089151289 2.514085400189021 11.19222089151289 3 SUSCEPTIBLE 0.000000 3200.000000
7 12.786303336239108 13.343564003486929 4.141752635568411 12.041923196137478 4.164272735108158 11.257416064330814 4 SUSCEPTIBLE 0.207170 3200.000000
8 12.887213760293767 13.46465651235252 2.5010000000000003 6.9262859613103895 2.501 7.671343153572467 5 SUSCEPTIBLE 0.000000 3200.000000
4 12.925453899126746 13.440484159068529 4.012553783455827 10.541051574093895 4.012553783455827 10.541051574093895 2 SUSCEPTIBLE 0.000000 3200.000000
2 13.057273764001943 13.843001140402137 0.9667568466601666 11.8874321797386 0.9667568466601666 11.8874321797386 6 SUSCEPTIBLE 0.000000 3200.000000
5 13.075235998912875 13.63775285597808 5.623859800320756 11.777465031982208 5.623859800320756 11.777465031982208 9 SUSCEPTIBLE 0.000000 3200.000000
6 13.1270307019173 13.655499415378454 5.864684782921478 10.396384090837364 5.864684782921478 10.396384090837364 10 SUSCEPTIBLE 0.000000 3200.000000
1 13.271495314598452 13.824474286040054 2.514085400189021 11.19222089151289 2.514085400189021 11.19222089151289 3 SUSCEPTIBLE 0.000000 3200.000000
3 13.301088650691625 13.924249316129442 2.729447423416595 11.543363626873905 2.729447423416595 11.543363626873905 1 INFECTIOUS 0.000000 3200.000000
7 13.343564003486929 13.90082467073475 4.164272735108158 11.257416064330814 4.164272735108158 11.257416064330814 4 SUSCEPTIBLE 0.207170 3200.000000
4 13.440484159068529 13.955514419010312 4.012553783455827 10.541051574093895 4.012553783455827 10.541051574093895 2 SUSCEPTIBLE 0.000000 3200.000000
8 13.46465651235252 14.042099264411272 2.501 7.671343153572467 2.5010000000000003 8.416400345834544 5 SUSCEPTIBLE 0.000000 3200.000000
5 13.63775285597808 14.200269713043285 5.623859800320756 11.777465031982208 5.623859800320756 11.777465031982208 9 SUSCEPTIBLE 0.000000 3200.000000
6 13.655499415378454 14.183968128839608 5.864684782921478 10.396384090837364 5.864684782921478 10.396384090837364 10 SUSCEPTIBLE 0.000000 3200.000000
1 13.824474286040054 14.377453257481656 2.514085400189021 11.19222089151289 2.514085400189021 11.19222089151289 3 SUSCEPTIBLE 0.068198 3200.000000
2 13.843001140402137 14.628728516802331 0.9667568466601666 11.8874321797386 0.9667568466601666 11.8874321797386 6 SUSCEPTIBLE 0.000000 3200.000000
7 13.90082467073475 14.45808533798257 4.164272735108158 11.257416064330814 4.164272735108158 11.257416064330814 4 SUSCEPTIBLE 0.275367 3200.000000
3 13.924249316129442 14.54740998156726 2.729447423416595 11.543363626873905 2.729447423416595 11.543363626873905 1 INFECTIOUS 0.000000 3200.000000
4 13.955514419010312 14.470544678952095 4.012553783455827 10.541051574093895 4.012553783455827 10.541051574093895 2 SUSCEPTIBLE 0.000000 3200.000000
8 14.042099264411272 14.619542016470024 2.5010000000000003 8.416400345834544 2.5600027083656998 9.159117586880532 5 SUSCEPTIBLE 0.000000 3200.000000
6 14.183968128839608 14.712436842300761 5.864684782921478 10.396384090837364 5.864684782921478 10.396384090837364 10 SUSCEPTIBLE 0.000000 3200.000000
5 14.200269713043285 14.76278657010849 5.623859800320756 11.777465031982208 5.623859800320756 11.777465031982208 9 SUSCEPTIBLE 0.000000 3200.000000
1 14.377453257481656 14.930432228923259 2.514085400189021 11.19222089151289 2.514085400189021 11.19222089151289 3 SUSCEPTIBLE 0.136364 3200.000000
7 14.45808533798257 15.015346005230391 4.164272735108158 11.257416064330814 4.1424075807597465 11.390532890432452 4 SUSCEPTIBLE 0.411668 3200.000000
4 14.470544678952095 14.985574938893878 4.012553783455827 10.541051574093895 4.012553783455827 10.541051574093895 2 SUSCEPTIBLE 0.000000 3200.000000
3 14.54740998156726 15.170570647005077 2.729447423416595 11.543363626873905 2.729447423416595 11.543363626873905 1 INFECTIOUS 0.000000 3200.000000
8 14.619542016470024 15.196984768528777 2.5600027083656998 9.159117586880532 2.5600027083657 9.904174779142608 5 SUSCEPTIBLE 0.000000 3200.000000
2 14.628728516802331 15.414455893202526 0.9667568466601666 11.8874321797386 0.9667568466601666 11.8874321797386 6 SUSCEPTIBLE 0.000000 3200.000000
6 14.712436842300761 15.240905555761914 5.864684782921478 10.396384090837364 5.864684782921478 10.396384090837364 10 SUSCEPTIBLE 0.000000 3200.000000
5 14.76278657010849 15.325303427173695 5.623859800320756 11.777465031982208 5.623859800320756 11.777465031982208 9 SUSCEPTIBLE 0.000000 3200.000000
1 14.930432228923259 15.483411200364861 2.514085400189021 11.19222089151289 2.514085400189021 11.19222089151289 3 SUSCEPTIBLE 0.272493 3200.000000
4 14.985574938893878 15.500605198835661 4.012553783455827 10.541051574093895 4.012553783455827 10.541051574093895 2 SUSCEPTIBLE 0.000000 3200.000000
7 15.015346005230391 15.572606672478212 4.1424075807597465 11.390532890432452 4.1424075807597465 11.390532890432452 4 SUSCEPTIBLE 0.479663 3200.000000
3 15.170570647005077 15.793731312442894 2.729447423416595 11.543363626873905 2.729447423416595 11.543363626873905 1 INFECTIOUS 0.000000 3200.000000
8 15.196984768528777 15.77442752058753 2.5600027083657 9.904174779142608 2.615785152416264 10.590253877460752 5 SUSCEPTIBLE 0.000000 3200.000000
9 15.200000000000008 15.700892006087715 1.8010000000000002 16.201 1.8010000000000006 15.364061497004002 7 SUSCEPTIBLE 0.068175 3200.000000
10 15.200000000000008 15.717412923247576 1.701 3.201 1.701 3.9708378678814813 8 SUSCEPTIBLE 0.000000 3200.000000
6 15.240905555761914 15.769374269223068 5.864684782921478 10.396384090837364 5.864684782921478 10.396384090837364 10 SUSCEPTIBLE 0.000000 3200.000000
5 15.325303427173695 15.8878202842389 5.623859800320756 11.777465031982208 5.623859800320756 11.777465031982208 9 SUSCEPTIBLE 0.000000 3200.000000
2 15.414455893202526 16.20018326960272 0.9667568466601666 11.8874321797386 0.9667568466601666 11.8874321797386 6 SUSCEPTIBLE 0.000000 3200.000000
1 15.483411200364861 16.036390171806463 2.514085400189021 11.19222089151289 2.514085400189021 11.19222089151289 3 SUSCEPTIBLE 0.339929 3200.000000
4 15.500605198835661 16.015635458777442 4.012553783455827 10.541051574093895 4.012553783455827 10.541051574093895 2 SUSCEPTIBLE 0.000000 3200.000000
7 15.572606672478212 16.129867339726033 4.1424075807597465 11.390532890432452 4.1424075807597465 11.390532890432452 4 SUSCEPTIBLE 0.547099 3200.000000
9 15.700892006087715 16.20178401217542 1.8010000000000006 15.364061497004002 1.8010000000000002 14.527122994008003 7 SUSCEPTIBLE 0.068175 3200.000000
10 15.717412923247576 16.234825846495145 1.701 3.9708378678814813 1.701 4.740675735762963 8 SUSCEPTIBLE 0.000000 3200.000000
6 15.769374269223068 16.29784298268422 5.864684782921478 10.396384090837364 5.864684782921478 10.396384090837364 10 SUSCEPTIBLE 0.000000 3200.000000
8 15.77442752058753 16.35187027264628 2.615785152416264 10.590253877460752 2.615785152416264 10.590253877460752 5 SUSCEPTIBLE 0.134319 3200.000000
3 15.793731312442894 16.416891977880713 2.729447423416595 11.543363626873905 2.729447423416595 11.543363626873905 1 INFECTIOUS 0.000000 3200.000000
5 15.8878202842389 16.450337141304107 5.623859800320756 11.777465031982208 5.623859800320756 11.777465031982208 9 SUSCEPTIBLE 0.000000 3200.000000
4 16.015635458777442 16.530665718719224 4.012553783455827 10.541051574093895 4.012553783455827 10.541051574093895 2 SUSCEPTIBLE 0.000000 3200.000000
1 16.036390171806463 16.589369143248064 2.514085400189021 11.19222089151289 2.514085400189021 11.19222089151289 3 SUSCEPTIBLE 0.339929 3200.000000
7 16.129867339726033 16.687128006973854 4.1424075807597465 11.390532890432452 4.1424075807597465 11.390532890432452 4 SUSCEPTIBLE 0.547099 3200.000000
2 16.20018326960272 16.985910646002917 0.9667568466601666 11.8874321797386 0.9667568466601666 11.8874321797386 6 SUSCEPTIBLE 0.000000 3200.000000
9 16.20178401217542 16.702676018263126 1.8010000000000002 14.527122994008003 1.8010000000000006 13.690184491012005 7 SUSCEPTIBLE 0.068175 3200.000000
10 16.234825846495145 16.752238769742714 1.701 4.740675735762963 1.701 5.510513603644444 8 SUSCEPTIBLE 0.000000 3200.000000
6 16.29784298268422 16.82631169614537 5.864684782921478 10.396384090837364 5.864684782921478 10.396384090837364 10 SUSCEPTIBLE 0.000000 3200.000000
8 16.35187027264628 16.92931302470503 2.615785152416264 10.590253877460752 2.615785152416264 10.590253877460752 5 SUSCEPTIBLE 0.201172 3200.000000
3 16.416891977880713 17.040052643318532 2.729447423416595 11.543363626873905 2.729447423416595 11.543363626873905 1 INFECTIOUS 0.000000 3200.000000
5 16.450337141304107 17.012853998369312 5.623859800320756 11.777465031982208 5.623859800320756 11.777465031982208 9 SUSCEPTIBLE 0.000000 3200.000000
4 16.530665718719224 17.045695978661005 4.012553783455827 10.541051574093895 4.012553783455827 10.541051574093895 2 SUSCEPTIBLE 0.000000 3200.000000
1 16.589369143248064 17.142348114689664 2.514085400189021 11.19222089151289 2.514085400189021 11.19222089151289 3 SUSCEPTIBLE 0.339929 3200.000000
7 16.687128006973854 17.244388674221675 4.1424075807597465 11.390532890432452 4.1424075807597465 11.390532890432452 4 SUSCEPTIBLE 0.547099 3200.000000
9 16.702676018263126 17.203568024350833 1.8010000000000006 13.690184491012005 1.8010000000000002 12.853245988016006 7 SUSCEPTIBLE 0.068175 3200.000000
10 16.752238769742714 17.269651692990283 1.701 5.510513603644444 1.701 6.280351471525925 8 SUSCEPTIBLE 0.000000 3200.000000
6 16.82631169614537 17.354780409606523 5.864684782921478 10.396384090837364 5.864684782921478 10.396384090837364 10 SUSCEPTIBLE 0.000000 3200.000000
8 16.92931302470503 17.506755776763782 2.615785152416264 10.590253877460752 2.615785152416264 10.590253877460752 5 SUSCEPTIBLE 0.201172 3200.000000
2 16.985910646002917 17.771638022403113 0.9667568466601666 11.8874321797386 0.9667568466601666 11.8874321797386 6 SUSCEPTIBLE 0.000000 3200.000000
5 17.012853998369312 17.575370855434517 5.623859800320756 11.777465031982208 5.623859800320756 11.777465031982208 9 SUSCEPTIBLE 0.000000 3200.000000
3 17.040052643318532 17.66321330875635 2.729447423416595 11.543363626873905 2.729447423416595 11.543363626873905 1 INFECTIOUS 0.000000 3200.000000
4 17.045695978661005 17.560726238602786 4.012553783455827 10.541051574093895 4.012553783455827 10.541051574093895 2 SUSCEPTIBLE 0.000000 3200.000000
1 17.142348114689664 17.695327086131265 2.514085400189021 11.19222089151289 2.514085400189021 11.19222089151289 3 SUSCEPTIBLE 0.339929 3200.000000
9 17.203568024350833 17.70446003043854 1.8010000000000002 12.853245988016006 1.8010000000000006 12.016307485020008 7 SUSCEPTIBLE 0.068175 3200.000000
7 17.244388674221675 17.801649341469496 4.1424075807597465 11.390532890432452 4.1424075807597465 11.390532890432452 4 SUSCEPTIBLE 0.547099 3200.000000
10 17.269651692990283 17.787064616237853 1.701 6.280351471525925 1.6587724845710428 7.049030324991404 8 SUSCEPTIBLE 0.000000 3200.000000
6 17.354780409606523 17.883249123067674 5.864684782921478 10.396384090837364 5.864684782921478 10.396384090837364 10 SUSCEPTIBLE 0.000000 3200.000000
8 17.506755776763782 18.084198528822533 2.615785152416264 10.590253877460752 2.615785152416264 10.590253877460752 5 SUSCEPTIBLE 0.201172 3200.000000
4 17.560726238602786 18.075756498544568 4.012553783455827 10.541051574093895 4.012553783455827 10.541051574093895 2 SUSCEPTIBLE 0.000000 3200.000000
5 17.575370855434517 18.137887712499722 5.623859800320756 11.777465031982208 5.623859800320756 11.777465031982208 9 SUSCEPTIBLE 0.000000 3200.000000
3 17.66321330875635 18.28637397419417 2.729447423416595 11.543363626873905 2.729447423416595 11.543363626873905 1 INFECTIOUS 0.000000 3200.000000
1 17.695327086131265 18.248306057572865 2.514085400189021 11.19222089151289 2.514085400189021 11.19222089151289 3 SUSCEPTIBLE 0.475335 3200.000000
9 17.70446003043854 18.205352036526246 1.8010000000000006 12.016307485020008 1.8010000000000006 12.016307485020008 7 SUSCEPTIBLE 0.268199 3200.000000
2 17.771638022403113 18.55736539880331 0.9667568466601666 11.8874321797386 0.9667568466601666 11.8874321797386 6 SUSCEPTIBLE 0.000000 3200.000000
10 17.787064616237853 18.304477539485422 1.6587724845710428 7.049030324991404 1.6587724845710428 7.818868192872885 8 SUSCEPTIBLE 0.000000 3200.000000
7 17.801649341469496 18.358910008717316 4.1424075807597465 11.390532890432452 4.1424075807597465 11.390532890432452 4 SUSCEPTIBLE 0.682505 3200.000000
6 17.883249123067674 18.411717836528826 5.864684782921478 10.396384090837364 5.864684782921478 10.396384090837364 10 SUSCEPTIBLE 0.000000 3200.000000
4 18.075756498544568 18.59078675848635 4.012553783455827 10.541051574093895 4.012553783455827 10.541051574093895 2 SUSCEPTIBLE 0.000000 3200.000000
8 18.084198528822533 18.661641280881284 2.615785152416264 10.590253877460752 2.615785152416264 10.590253877460752 5 SUSCEPTIBLE 0.201172 3200.000000
5 18.137887712499722 18.700404569564927 5.623859800320756 11.777465031982208 5.623859800320756 11.777465031982208 9 SUSCEPTIBLE 0.000000 3200.000000
9 18.205352036526246 18.706244042613953 1.8010000000000006 12.016307485020008 1.8010000000000006 12.016307485020008 7 SUSCEPTIBLE 0.468130 3200.000000
1 18.248306057572865 18.801285029014466 2.514085400189021 11.19222089151289 2.514085400189021 11.19222089151289 3 SUSCEPTIBLE 0.610678 3200.000000
3 18.28637397419417 18.90953463963199 2.729447423416595 11.543363626873905 2.729447423416595 11.543363626873905 1 INFECTIOUS 0.000000 3200.000000
10 18.304477539485422 18.82189046273299 1.6587724845710428 7.818868192872885 1.6587724845710428 8.588706060754365 8 SUSCEPTIBLE 0.000000 3200.000000
7 18.358910008717316 18.916170675965137 4.1424075807597465 11.390532890432452 4.1424075807597465 11.390532890432452 4 SUSCEPTIBLE 0.817848 3200.000000
6 18.411717836528826 18.940186549989978 5.864684782921478 10.396384090837364 5.864684782921478 10.396384090837364 10 SUSCEPTIBLE 0.000000 3200.000000
2 18.55736539880331 19.343092775203505 0.9667568466601666 11.8874321797386 0.9667568466601666 11.8874321797386 6 SUSCEPTIBLE 0.000000 3200.000000
4 18.59078675848635 19.10581701842813 4.012553783455827 10.541051574093895 4.012553783455827 10.541051574093895 2 SUSCEPTIBLE 0.000000 3200.000000
8 18.661641280881284 19.239084032940035 2.615785152416264 10.590253877460752 2.615785152416264 10.590253877460752 5 SUSCEPTIBLE 0.336452 3200.000000
5 18.700404569564927 19.262921426630133 5.623859800320756 11.777465031982208 5.623859800320756 11.777465031982208 9 SUSCEPTIBLE 0.000000 3200.000000
9 18.706244042613953 19.20713604870166 1.8010000000000006 12.016307485020008 1.8010000000000006 12.016307485020008 7 SUSCEPTIBLE 0.667969 3200.000000
1 18.801285029014466 19.354264000456066 2.514085400189021 11.19222089151289 2.514085400189021 11.19222089151289 3 SUSCEPTIBLE 0.881177 3200.000000
10 18.82189046273299 19.33930338598056 1.6587724845710428 8.588706060754365 1.6587724845710428 9.358543928635845 8 SUSCEPTIBLE 0.000000 3200.000000
3 18.90953463963199 19.532695305069808 2.729447423416595 11.543363626873905 2.729447423416595 11.543363626873905 1 INFECTIOUS 0.000000 3200.000000
7 18.916170675965137 19.473431343212958 4.1424075807597465 11.390532890432452 4.1424075807597465 11.390532890432452 4 SUSCEPTIBLE 1.088347 3200.000000
6 18.940186549989978 19.46865526345113 5.864684782921478 10.396384090837364 5.864684782921478 10.396384090837364 10 SUSCEPTIBLE 0.000000 3200.000000
4 19.10581701842813 19.62084727836991 4.012553783455827 10.541051574093895 4.012553783455827 10.541051574093895 2 SUSCEPTIBLE 0.000000 3200.000000
9 19.20713604870166 19.708028054789366 1.8010000000000006 12.016307485020008 1.8010000000000006 12.016307485020008 7 SUSCEPTIBLE 1.067370 3200.000000
8 19.239084032940035 19.816526784998786 2.615785152416264 10.590253877460752 2.615785152416264 10.590253877460752 5 SUSCEPTIBLE 0.606826 3200.000000
5 19.262921426630133 19.825438283695338 5.623859800320756 11.777465031982208 5.623859800320756 11.777465031982208 9 SUSCEPTIBLE 0.000000 3200.000000
10 19.33930338598056 19.85671630922813 1.6587724845710428 9.358543928635845 1.6587724845710428 10.128381796517328 8 SUSCEPTIBLE 0.000000 3200.000000
2 19.343092775203505 20.1288201516037 0.9667568466601666 11.8874321797386 0.9667568466601666 11.8874321797386 6 SUSCEPTIBLE 0.000000 3200.000000
1 19.354264000456066 19.907242971897666 2.514085400189021 11.19222089151289 2.514085400189021 11.19222089151289 3 SUSCEPTIBLE 1.016333 3200.000000
6 19.46865526345113 19.99712397691228 5.864684782921478 10.396384090837364 5.864684782921478 10.396384090837364 10 SUSCEPTIBLE 0.000000 3200.000000
7 19.473431343212958 20.03069201046078 4.1424075807597465 11.390532890432452 4.1424075807597465 11.390532890432452 4 SUSCEPTIBLE 1.223502 3200.000000
3 19.532695305069808 20.155855970507627 2.729447423416595 11.543363626873905 2.729447423416595 11.543363626873905 1 INFECTIOUS 0.000000 3200.000000
4 19.62084727836991 20.135877538311693 4.012553783455827 10.541051574093895 4.012553783455827 10.541051574093895 2 SUSCEPTIBLE 0.000000 3200.000000
9 19.708028054789366 20.208920060877073 1.8010000000000006 12.016307485020008 1.5714801219705485 11.91465282921991 7 SUSCEPTIBLE 1.067370 3200.000000
8 19.816526784998786 20.393969537057536 2.615785152416264 10.590253877460752 2.615785152416264 10.590253877460752 5 SUSCEPTIBLE 0.741920 3200.000000
5 19.825438283695338 20.387955140760543 5.623859800320756 11.777465031982208 5.623859800320756 11.777465031982208 9 SUSCEPTIBLE 0.000000 3200.000000
10 19.85671630922813 20.3741292324757 1.6587724845710428 10.128381796517328 1.7066101409172072 10.587694183999037 8 SUSCEPTIBLE 0.000000 3200.000000
1 19.907242971897666 20.460221943339267 2.514085400189021 11.19222089151289 2.514085400189021 11.19222089151289 3 SUSCEPTIBLE 1.016333 3200.000000
6 19.99712397691228 20.525592690373433 5.864684782921478 10.396384090837364 5.864684782921478 10.396384090837364 10 SUSCEPTIBLE 0.000000 3200.000000
7 20.03069201046078 20.5879526777086 4.1424075807597465 11.390532890432452 4.1424075807597465 11.390532890432452 4 SUSCEPTIBLE 1.223502 3200.000000
2 20.1288201516037 20.914547528003897 0.9667568466601666 11.8874321797386 0.9667568466601666 11.8874321797386 6 SUSCEPTIBLE 0.000000 3200.000000
4 20.135877538311693 20.650907798253474 4.012553783455827 10.541051574093895 4.012553783455827 10.541051574093895 2 SUSCEPTIBLE 0.000000 3200.000000
3 20.155855970507627 20.779016635945446 2.729447423416595 11.543363626873905 2.729447423416595 11.543363626873905 1 INFECTIOUS 0.000000 3200.000000
9 20.208920060877073 20.70981206696478 1.5714801219705485 11.91465282921991 1.5714801219705485 11.91465282921991 7 SUSCEPTIBLE 1.067370 3200.000000
10 20.3741292324757 20.89154215572327 1.7066101409172072 10.587694183999037 1.7066101409172072 10.587694183999037 8 SUSCEPTIBLE 0.133808 3200.000000
5 20.387955140760543 20.950471997825748 5.623859800320756 11.777465031982208 5.623859800320756 11.777465031982208 9 SUSCEPTIBLE 0.000000 3200.000000
8 20.393969537057536 20.971412289116287 2.615785152416264 10.590253877460752 2.615785152416264 10.590253877460752 5 SUSCEPTIBLE 0.875727 3200.000000
1 20.460221943339267 21.013200914780867 2.514085400189021 11.19222089151289 2.514085400189021 11.19222089151289 3 SUSCEPTIBLE 1.016333 3200.000000
6 20.525592690373433 21.054061403834584 5.864684782921478 10.396384090837364 5.864684782921478 10.396384090837364 10 SUSCEPTIBLE 0.000000 3200.000000
7 20.5879526777086 21.14521334495642 4.1424075807597465 11.390532890432452 4.1424075807597465 11.390532890432452 4 SUSCEPTIBLE 1.223502 3200.000000
4 20.650907798253474 21.165938058195255 4.012553783455827 10.541051574093895 4.012553783455827 10.541051574093895 2 SUSCEPTIBLE 0.000000 3200.000000
9 20.70981206696478 21.210704073052487 1.5714801219705485 11.91465282921991 1.5714801219705485 11.91465282921991 7 SUSCEPTIBLE 1.067370 3200.000000
3 20.779016635945446 21.402177301383265 2.729447423416595 11.543363626873905 2.729447423416595 11.543363626873905 1 INFECTIOUS 0.000000 3200.000000
10 20.89154215572327 21.408955078970838 1.7066101409172072 10.587694183999037 1.7066101409172072 10.587694183999037 8 SUSCEPTIBLE 0.541739 3200.000000
2 20.914547528003897 21.700274904404093 0.9667568466601666 11.8874321797386 0.9667568466601666 11.8874321797386 6 SUSCEPTIBLE 0.000000 3200.000000
5 20.950471997825748 21.512988854890953 5.623859800320756 11.777465031982208 5.623859800320756 11.777465031982208 9 SUSCEPTIBLE 0.000000 3200.000000
8 20.971412289116287 21.548855041175038 2.615785152416264 10.590253877460752 2.615785152416264 10.590253877460752 5 SUSCEPTIBLE 0.875727 3200.000000
1 21.013200914780867 21.566179886222468 2.514085400189021 11.19222089151289 2.514085400189021 11.19222089151289 3 SUSCEPTIBLE 1.016333 3200.000000
6 21.054061403834584 21.582530117295736 5.864684782921478 10.396384090837364 5.864684782921478 10.396384090837364 10 SUSCEPTIBLE 0.000000 3200.000000
7 21.14521334495642 21.70247401220424 4.1424075807597465 11.390532890432452 4.1424075807597465 11.390532890432452 4 SUSCEPTIBLE 1.223502 3200.000000
4 21.165938058195255 21.680968318137037 4.012553783455827 10.541051574093895 4.012553783455827 10.541051574093895 2 SUSCEPTIBLE 0.000000 3200.000000
9 21.210704073052487 21.711596079140193 1.5714801219705485 11.91465282921991 1.5714801219705485 11.91465282921991 7 SUSCEPTIBLE 1.067370 3200.000000
3 21.402177301383265 22.025337966821084 2.729447423416595 11.543363626873905 2.729447423416595 11.543363626873905 1 INFECTIOUS 0.000000 3200.000000
10 21.408955078970838 21.926368002218407 1.7066101409172072 10.587694183999037 1.7066101409172072 10.587694183999037 8 SUSCEPTIBLE 0.745563 3200.000000
5 21.512988854890953 22.075505711956158 5.623859800320756 11.777465031982208 5.623859800320756 11.777465031982208 9 SUSCEPTIBLE 0.000000 3200.000000
8 21.548855041175038 22.12629779323379 2.615785152416264 10.590253877460752 2.615785152416264 10.590253877460752 5 SUSCEPTIBLE 0.875727 3200.000000
1 21.566179886222468 22.11915885766407 2.514085400189021 11.19222089151289 2.514085400189021 11.19222089151289 3 SUSCEPTIBLE 1.016333 3200.000000
6 21.582530117295736 22.110998830756888 5.864684782921478 10.396384090837364 5.864684782921478 10.396384090837364 10 SUSCEPTIBLE 0.000000 3200.000000
4 21.680968318137037 22.195998578078818 4.012553783455827 10.541051574093895 4.012553783455827 10.541051574093895 2 SUSCEPTIBLE 0.000000 3200.000000
2 21.700274904404093 22.48600228080429 0.9667568466601666 11.8874321797386 0.9667568466601666 11.8874321797386 6 SUSCEPTIBLE 0.000000 3200.000000
7 21.70247401220424 22.259734679452063 4.1424075807597465 11.390532890432452 4.1424075807597465 11.390532890432452 4 SUSCEPTIBLE 1.427232 3200.000000
9 21.711596079140193 22.2124880852279 1.5714801219705485 11.91465282921991 1.5714801219705485 11.91465282921991 7 SUSCEPTIBLE 1.271100 3200.000000
10 21.926368002218407 22.443780925465976 1.7066101409172072 10.587694183999037 1.7066101409172072 10.587694183999037 8 SUSCEPTIBLE 0.745563 3200.000000
3 22.025337966821084 22.648498632258903 2.729447423416595 11.543363626873905 2.729447423416595 11.543363626873905 1 INFECTIOUS 0.000000 3200.000000
5 22.075505711956158 22.638022569021363 5.623859800320756 11.777465031982208 5.623859800320756 11.777465031982208 9 SUSCEPTIBLE 0.000000 3200.000000
6 22.110998830756888 22.63946754421804 5.864684782921478 10.396384090837364 5.864684782921478 10.396384090837364 10 SUSCEPTIBLE 0.000000 3200.000000
1 22.11915885766407 22.67213782910567 2.514085400189021 11.19222089151289 2.514085400189021 11.19222089151289 3 SUSCEPTIBLE 1.423699 3200.000000
8 22.12629779323379 22.70374054529254 2.615785152416264 10.590253877460752 2.615785152416264 10.590253877460752 5 SUSCEPTIBLE 0.875727 3200.000000
4 22.195998578078818 22.7110288380206 4.012553783455827 10.541051574093895 4.012553783455827 10.541051574093895 2 SUSCEPTIBLE 0.000000 3200.000000
9 22.2124880852279 22.713380091315607 1.5714801219705485 11.91465282921991 1.5714801219705485 11.91465282921991 7 SUSCEPTIBLE 1.474736 3200.000000
7 22.259734679452063 22.816995346699883 4.1424075807597465 11.390532890432452 4.1424075807597465 11.390532890432452 4 SUSCEPTIBLE 1.630868 3200.000000
10 22.443780925465976 22.961193848713545 1.7066101409172072 10.587694183999037 1.7066101409172072 10.587694183999037 8 SUSCEPTIBLE 0.745563 3200.000000
2 22.48600228080429 23.271729657204485 0.9667568466601666 11.8874321797386 0.9667568466601666 11.8874321797386 6 SUSCEPTIBLE 0.000000 3200.000000
5 22.638022569021363 23.200539426086568 5.623859800320756 11.777465031982208 5.623859800320756 11.777465031982208 9 SUSCEPTIBLE 0.000000 3200.000000
6 22.63946754421804 23.16793625767919 5.864684782921478 10.396384090837364 5.864684782921478 10.396384090837364 10 SUSCEPTIBLE 0.000000 3200.000000
3 22.648498632258903 23.271659297696722 2.729447423416595 11.543363626873905 2.729447423416595 11.543363626873905 1 INFECTIOUS 0.000000 3200.000000
1 22.67213782910567 23.22511680054727 2.514085400189021 11.19222089151289 2.514085400189021 11.19222089151289 3 SUSCEPTIBLE 1.627241 3200.000000
8 22.70374054529254 23.28118329735129 2.615785152416264 10.590253877460752 2.615785152416264 10.590253877460752 5 SUSCEPTIBLE 1.079269 3200.000000
4 22.7110288380206 23.22605909796238 4.012553783455827 10.541051574093895 4.012553783455827 10.541051574093895 2 SUSCEPTIBLE 0.000000 3200.000000
9 22.713380091315607 23.214272097403313 1.5714801219705485 11.91465282921991 1.5714801219705485 11.91465282921991 7 SUSCEPTIBLE 1.678278 3200.000000
7 22.816995346699883 23.374256013947704 4.1424075807597465 11.390532890432452 4.1424075807597465 11.390532890432452 4 SUSCEPTIBLE 2.037858 3200.000000
10 22.961193848713545 23.478606771961115 1.7066101409172072 10.587694183999037 1.7066101409172072 10.587694183999037 8 SUSCEPTIBLE 0.745563 3200.000000
6 23.16793625767919 23.696404971140343 5.864684782921478 10.396384090837364 5.864684782921478 10.396384090837364 10 SUSCEPTIBLE 0.000000 3200.000000
5 23.200539426086568 23.763056283151773 5.623859800320756 11.777465031982208 5.623859800320756 11.777465031982208 9 SUSCEPTIBLE 0.000000 3200.000000
9 23.214272097403313 23.71516410349102 1.5714801219705485 11.91465282921991 1.5714801219705485 11.91465282921991 7 SUSCEPTIBLE 2.085079 3200.000000
1 23.22511680054727 23.77809577198887 2.514085400189021 11.19222089151289 2.514085400189021 11.19222089151289 3 SUSCEPTIBLE 2.034042 3200.000000
4 23.22605909796238 23.741089357904162 4.012553783455827 10.541051574093895 4.012553783455827 10.541051574093895 2 SUSCEPTIBLE 0.000000 3200.000000
3 23.271659297696722 23.89481996313454 2.729447423416595 11.543363626873905 2.729447423416595 11.543363626873905 1 INFECTIOUS 0.000000 3200.000000
2 23.271729657204485 24.05745703360468 0.9667568466601666 11.8874321797386 0.9667568466601666 11.8874321797386 6 SUSCEPTIBLE 0.000000 3200.000000
8 23.28118329735129 23.85862604941004 2.615785152416264 10.590253877460752 2.615785152416264 10.590253877460752 5 SUSCEPTIBLE 1.486071 3200.000000
7 23.374256013947704 23.931516681195525 4.1424075807597465 11.390532890432452 4.1424075807597465 11.390532890432452 4 SUSCEPTIBLE 2.241212 3200.000000
10 23.478606771961115 23.996019695208684 1.7066101409172072 10.587694183999037 1.7066101409172072 10.587694183999037 8 SUSCEPTIBLE 0.745563 3200.000000
6 23.696404971140343 24.224873684601494 5.864684782921478 10.396384090837364 5.864684782921478 10.396384090837364 10 SUSCEPTIBLE 0.000000 3200.000000
9 23.71516410349102 24.216056109578727 1.5714801219705485 11.91465282921991 1.5714801219705485 11.91465282921991 7 SUSCEPTIBLE 2.085079 3200.000000
4 23.741089357904162 24.256119617845943 4.012553783455827 10.541051574093895 4.012553783455827 10.541051574093895 2 SUSCEPTIBLE 0.000000 3200.000000
5 23.763056283151773 24.325573140216978 5.623859800320756 11.777465031982208 5.623859800320756 11.777465031982208 9 SUSCEPTIBLE 0.000000 3200.000000
1 23.77809577198887 24.33107474343047 2.514085400189021 11.19222089151289 2.514085400189021 11.19222089151289 3 SUSCEPTIBLE 2.034042 3200.000000
8 23.85862604941004 24.436068801468792 2.615785152416264 10.590253877460752 2.615785152416264 10.590253877460752 5 SUSCEPTIBLE 1.689331 3200.000000
3 23.89481996313454 24.51798062857236 2.729447423416595 11.543363626873905 2.729447423416595 11.543363626873905 1 INFECTIOUS 0.000000 3200.000000
7 23.931516681195525 24.488777348443346 4.1424075807597465 11.390532890432452 4.1424075807597465 11.390532890432452 4 SUSCEPTIBLE 2.241212 3200.000000
10 23.996019695208684 24.513432618456253 1.7066101409172072 10.587694183999037 1.7066101409172072 10.587694183999037 8 SUSCEPTIBLE 0.948823 3200.000000
2 24.05745703360468 24.843184410004877 0.9667568466601666 11.8874321797386 0.9667568466601666 11.8874321797386 6 SUSCEPTIBLE 0.000000 3200.000000
9 24.216056109578727 24.716948115666433 1.5714801219705485 11.91465282921991 1.5714801219705485 11.91465282921991 7 SUSCEPTIBLE 2.085079 3200.000000
6 24.224873684601494 24.753342398062646 5.864684782921478 10.396384090837364 5.864684782921478 10.396384090837364 10 SUSCEPTIBLE 0.000000 3200.000000
4 24.256119617845943 24.771149877787725 4.012553783455827 10.541051574093895 4.012553783455827 10.541051574093895 2 SUSCEPTIBLE 0.000000 3200.000000
5 24.325573140216978 24.888089997282183 5.623859800320756 11.777465031982208 5.623859800320756 11.777465031982208 9 SUSCEPTIBLE 0.000000 3200.000000
1 24.33107474343047 24.88405371487207 2.514085400189021 11.19222089151289 2.514085400189021 11.19222089151289 3 SUSCEPTIBLE 2.034042 3200.000000
8 24.436068801468792 25.013511553527543 2.615785152416264 10.590253877460752 2.615785152416264 10.590253877460752 5 SUSCEPTIBLE 1.892497 3200.000000
7 24.488777348443346 25.046038015691167 4.1424075807597465 11.390532890432452 4.1424075807597465 11.390532890432452 4 SUSCEPTIBLE 2.241212 3200.000000
10 24.513432618456253 25.030845541703822 1.7066101409172072 10.587694183999037 1.7066101409172072 10.587694183999037 8 SUSCEPTIBLE 1.425328 3200.000000
3 24.51798062857236 25.14114129401018 2.729447423416595 11.543363626873905 2.729447423416595 11.543363626873905 1 INFECTIOUS 0.000000 3200.000000
9 24.716948115666433 25.21784012175414 1.5714801219705485 11.91465282921991 1.5714801219705485 11.91465282921991 7 SUSCEPTIBLE 2.085079 3200.000000
6 24.753342398062646 25.281811111523798 5.864684782921478 10.396384090837364 5.864684782921478 10.396384090837364 10 SUSCEPTIBLE 0.000000 3200.000000
4 24.771149877787725 25.286180137729506 4.012553783455827 10.541051574093895 4.012553783455827 10.541051574093895 2 SUSCEPTIBLE 0.000000 3200.000000
2 24.843184410004877 25.628911786405073 0.9667568466601666 11.8874321797386 0.9667568466601666 11.8874321797386 6 SUSCEPTIBLE 0.000000 3200.000000
1 24.88405371487207 25.43703268631367 2.514085400189021 11.19222089151289 2.514085400189021 11.19222089151289 3 SUSCEPTIBLE 2.034042 3200.000000
5 24.888089997282183 25.450606854347388 5.623859800320756 11.777465031982208 5.623859800320756 11.777465031982208 9 SUSCEPTIBLE 0.000000 3200.000000
8 25.013511553527543 25.590954305586294 2.615785152416264 10.590253877460752 2.615785152416264 10.590253877460752 5 SUSCEPTIBLE 1.892497 3200.000000
10 25.030845541703822 25.54825846495139 1.7066101409172072 10.587694183999037 1.7066101409172072 10.587694183999037 8 SUSCEPTIBLE 1.698540 3200.000000
7 25.046038015691167 25.603298682938988 4.1424075807597465 11.390532890432452 4.1424075807597465 11.390532890432452 4 SUSCEPTIBLE 2.241212 3200.000000
3 25.14114129401018 25.764301959447998 2.729447423416595 11.543363626873905 2.729447423416595 11.543363626873905 1 INFECTIOUS 0.000000 3200.000000
9 25.21784012175414 25.718732127841847 1.5714801219705485 11.91465282921991 1.5714801219705485 11.91465282921991 7 SUSCEPTIBLE 2.085079 3200.000000
6 25.281811111523798 25.81027982498495 5.864684782921478 10.396384090837364 5.864684782921478 10.396384090837364 10 SUSCEPTIBLE 0.000000 3200.000000
4 25.286180137729506 25.801210397671287 4.012553783455827 10.541051574093895 4.012553783455827 10.541051574093895 2 SUSCEPTIBLE 0.000000 3200.000000
1 25.43703268631367 25.99001165775527 2.514085400189021 11.19222089151289 2.514085400189021 11.19222089151289 3 SUSCEPTIBLE 2.034042 3200.000000
5 25.450606854347388 26.013123711412593 5.623859800320756 11.777465031982208 5.623859800320756 11.777465031982208 9 SUSCEPTIBLE 0.000000 3200.000000
10 25.54825846495139 26.06567138819896 1.7066101409172072 10.587694183999037 1.7066101409172072 10.587694183999037 8 SUSCEPTIBLE 1.971626 3200.000000
8 25.590954305586294 26.168397057645045 2.615785152416264 10.590253877460752 2.615785152416264 10.590253877460752 5 SUSCEPTIBLE 1.892497 3200.000000
7 25.603298682938988 26.16055935018681 4.1424075807597465 11.390532890432452 4.1424075807597465 11.390532890432452 4 SUSCEPTIBLE 2.514172 3200.000000
2 25.628911786405073 26.41463916280527 0.9667568466601666 11.8874321797386 0.9667568466601666 11.8874321797386 6 SUSCEPTIBLE 0.000000 3200.000000
9 25.718732127841847 26.219624133929553 1.5714801219705485 11.91465282921991 1.5714801219705485 11.91465282921991 7 SUSCEPTIBLE 2.358039 3200.000000
3 25.764301959447998 26.387462624885817 2.729447423416595 11.543363626873905 2.729447423416595 11.543363626873905 1 INFECTIOUS 0.000000 3200.000000
4 25.801210397671287 26.31624065761307 4.012553783455827 10.541051574093895 4.012553783455827 10.541051574093895 2 SUSCEPTIBLE 0.000000 3200.000000
6 25.81027982498495 26.3387485384461 5.864684782921478 10.396384090837364 5.864684782921478 10.396384090837364 10 SUSCEPTIBLE 0.000000 3200.000000
1 25.99001165775527 26.542990629196872 2.514085400189021 11.19222089151289 2.514085400189021 11.19222089151289 3 SUSCEPTIBLE 2.307002 3200.000000
5 26.013123711412593 26.575640568477798 5.623859800320756 11.777465031982208 5.623859800320756 11.777465031982208 9 SUSCEPTIBLE 0.000000 3200.000000
10 26.06567138819896 26.58308431144653 1.7066101409172072 10.587694183999037 1.7066101409172072 10.587694183999037 8 SUSCEPTIBLE 1.971626 3200.000000
7 26.16055935018681 26.71782001743463 4.1424075807597465 11.390532890432452 4.1424075807597465 11.390532890432452 4 SUSCEPTIBLE 2.787006 3200.000000
8 26.168397057645045 26.745839809703796 2.615785152416264 10.590253877460752 2.615785152416264 10.590253877460752 5 SUSCEPTIBLE 1.892497 3200.000000
9 26.219624133929553 26.72051614001726 1.5714801219705485 11.91465282921991 1.5714801219705485 11.91465282921991 7 SUSCEPTIBLE 2.630873 3200.000000
4 26.31624065761307 26.83127091755485 4.012553783455827 10.541051574093895 4.012553783455827 10.541051574093895 2 SUSCEPTIBLE 0.000000 3200.000000
6 26.3387485384461 26.867217251907253 5.864684782921478 10.396384090837364 5.864684782921478 10.396384090837364 10 SUSCEPTIBLE 0.000000 3200.000000
3 26.387462624885817 27.010623290323636 2.729447423416595 11.543363626873905 2.729447423416595 11.543363626873905 1 INFECTIOUS 0.000000 3200.000000
2 26.41463916280527 27.200366539205465 0.9667568466601666 11.8874321797386 0.9667568466601666 11.8874321797386 6 SUSCEPTIBLE 0.000000 3200.000000
1 26.542990629196872 27.095969600638472 2.514085400189021 11.19222089151289 2.514085400189021 11.19222089151289 3 SUSCEPTIBLE 2.852544 3200.000000
5 26.575640568477798 27.138157425543003 5.623859800320756 11.777465031982208 5.623859800320756 11.777465031982208 9 SUSCEPTIBLE 0.000000 3200.000000
10 26.58308431144653 27.1004972346941 1.7066101409172072 10.587694183999037 1.7066101409172072 10.587694183999037 8 SUSCEPTIBLE 1.971626 3200.000000
7 26.71782001743463 27.27508068468245 4.1424075807597465 11.390532890432452 4.1424075807597465 11.390532890432452 4 SUSCEPTIBLE 3.059714 3200.000000
9 26.72051614001726 27.221408146104967 1.5714801219705485 11.91465282921991 1.7799577116491654 11.896870163106012 7 SUSCEPTIBLE 2.903581 3200.000000
8 26.745839809703796 27.323282561762547 2.615785152416264 10.590253877460752 2.615785152416264 10.590253877460752 5 SUSCEPTIBLE 2.165205 3200.000000
4 26.83127091755485 27.34630117749663 4.012553783455827 10.541051574093895 4.012553783455827 10.541051574093895 2 SUSCEPTIBLE 0.000000 3200.000000
6 26.867217251907253 27.395685965368404 5.864684782921478 10.396384090837364 5.864684782921478 10.396384090837364 10 SUSCEPTIBLE 0.000000 3200.000000
3 27.010623290323636 27.633783955761455 2.729447423416595 11.543363626873905 2.729447423416595 11.543363626873905 1 INFECTIOUS 0.000000 3200.000000
1 27.095969600638472 27.648948572080073 2.514085400189021 11.19222089151289 2.514085400189021 11.19222089151289 3 SUSCEPTIBLE 3.124378 3200.000000
10 27.1004972346941 27.61791015794167 1.7066101409172072 10.587694183999037 1.7066101409172072 10.587694183999037 8 SUSCEPTIBLE 1.971626 3200.000000
5 27.138157425543003 27.700674282608208 5.623859800320756 11.777465031982208 5.623859800320756 11.777465031982208 9 SUSCEPTIBLE 0.000000 3200.000000
2 27.200366539205465 27.98609391560566 0.9667568466601666 11.8874321797386 0.9667568466601666 11.8874321797386 6 SUSCEPTIBLE 0.000000 3200.000000
9 27.221408146104967 27.722300152192673 1.7799577116491654 11.896870163106012 1.7799577116491654 11.896870163106012 7 SUSCEPTIBLE 3.446378 3200.000000
7 27.27508068468245 27.83234135193027 4.1424075807597465 11.390532890432452 4.1424075807597465 11.390532890432452 4 SUSCEPTIBLE 3.602511 3200.000000
8 27.323282561762547 27.900725313821297 2.615785152416264 10.590253877460752 2.615785152416264 10.590253877460752 5 SUSCEPTIBLE 2.708002 3200.000000
4 27.34630117749663 27.861331437438412 4.012553783455827 10.541051574093895 4.012553783455827 10.541051574093895 2 SUSCEPTIBLE 0.000000 3200.000000
6 27.395685965368404 27.924154678829556 5.864684782921478 10.396384090837364 5.864684782921478 10.396384090837364 10 SUSCEPTIBLE 0.000000 3200.000000
10 27.61791015794167 28.135323081189238 1.7066101409172072 10.587694183999037 1.7066101409172072 10.587694183999037 8 SUSCEPTIBLE 2.242464 3200.000000
3 27.633783955761455 28.256944621199274 2.729447423416595 11.543363626873905 2.729447423416595 11.543363626873905 1 INFECTIOUS 0.000000 3200.000000
1 27.648948572080073 28.201927543521673 2.514085400189021 11.19222089151289 2.514085400189021 11.19222089151289 3 SUSCEPTIBLE 3.395341 3200.000000
5 27.700674282608208 28.263191139673413 5.623859800320756 11.777465031982208 5.623859800320756 11.777465031982208 9 SUSCEPTIBLE 0.000000 3200.000000
9 27.722300152192673 28.22319215828038 1.7799577116491654 11.896870163106012 1.7799577116491654 11.896870163106012 7 SUSCEPTIBLE 3.446378 3200.000000
7 27.83234135193027 28.389602019178092 4.1424075807597465 11.390532890432452 4.1424075807597465 11.390532890432452 4 SUSCEPTIBLE 3.602511 3200.000000
4 27.861331437438412 28.376361697380194 4.012553783455827 10.541051574093895 4.012553783455827 10.541051574093895 2 SUSCEPTIBLE 0.000000 3200.000000
8 27.900725313821297 28.47816806588005 2.615785152416264 10.590253877460752 2.615785152416264 10.590253877460752 5 SUSCEPTIBLE 2.978840 3200.000000
6 27.924154678829556 28.452623392290707 5.864684782921478 10.396384090837364 5.864684782921478 10.396384090837364 10 SUSCEPTIBLE 0.000000 3200.000000
2 27.98609391560566 28.771821292005857 0.9667568466601666 11.8874321797386 0.9667568466601666 11.8874321797386 6 SUSCEPTIBLE 0.000000 3200.000000
10 28.135323081189238 28.652736004436807 1.7066101409172072 10.587694183999037 1.7066101409172072 10.587694183999037 8 SUSCEPTIBLE 2.513177 3200.000000
1 28.201927543521673 28.754906514963274 2.514085400189021 11.19222089151289 2.514085400189021 11.19222089151289 3 SUSCEPTIBLE 3.395341 3200.000000
9 28.22319215828038 28.724084164368087 1.7799577116491654 11.896870163106012 1.7799577116491654 11.896870163106012 7 SUSCEPTIBLE 3.446378 3200.000000
3 28.256944621199274 28.880105286637093 2.729447423416595 11.543363626873905 2.729447423416595 11.543363626873905 1 INFECTIOUS 0.000000 3200.000000
5 28.263191139673413 28.82570799673862 5.623859800320756 11.777465031982208 5.623859800320756 11.777465031982208 9 SUSCEPTIBLE 0.000000 3200.000000
4 28.376361697380194 28.891391957321975 4.012553783455827 10.541051574093895 4.012553783455827 10.541051574093895 2 SUSCEPTIBLE 0.000000 3200.000000
7 28.389602019178092 28.946862686425913 4.1424075807597465 11.390532890432452 4.1424075807597465 11.390532890432452 4 SUSCEPTIBLE 3.602511 3200.000000
6 28.452623392290707 28.98109210575186 5.864684782921478 10.396384090837364 5.864684782921478 10.396384090837364 10 SUSCEPTIBLE 0.000000 3200.000000
8 28.47816806588005 29.0556108179388 2.615785152416264 10.590253877460752 2.615785152416264 10.590253877460752 5 SUSCEPTIBLE 3.249553 3200.000000
10 28.652736004436807 29.170148927684377 1.7066101409172072 10.587694183999037 1.7066101409172072 10.587694183999037 8 SUSCEPTIBLE 2.854032 3200.000000
9 28.724084164368087 29.224976170455793 1.7799577116491654 11.896870163106012 1.7799577116491654 11.896870163106012 7 SUSCEPTIBLE 3.446378 3200.000000
1 28.754906514963274 29.307885486404874 2.514085400189021 11.19222089151289 2.514085400189021 11.19222089151289 3 SUSCEPTIBLE 3.395341 3200.000000
2 28.771821292005857 29.557548668406053 0.9667568466601666 11.8874321797386 0.9667568466601666 11.8874321797386 6 SUSCEPTIBLE 0.000000 3200.000000
5 28.82570799673862 29.388224853803823 5.623859800320756 11.777465031982208 5.623859800320756 11.777465031982208 9 SUSCEPTIBLE 0.000000 3200.000000
3 28.880105286637093 29.503265952074912 2.729447423416595 11.543363626873905 2.729447423416595 11.543363626873905 1 INFECTIOUS 0.000000 3200.000000
4 28.891391957321975 29.406422217263756 4.012553783455827 10.541051574093895 4.012553783455827 10.541051574093895 2 SUSCEPTIBLE 0.000000 3200.000000
7 28.946862686425913 29.504123353673734 4.1424075807597465 11.390532890432452 4.1424075807597465 11.390532890432452 4 SUSCEPTIBLE 3.602511 3200.000000
6 28.98109210575186 29.50956081921301 5.864684782921478 10.396384090837364 5.864684782921478 10.396384090837364 10 SUSCEPTIBLE 0.000000 3200.000000
8 29.0556108179388 29.63305356999755 2.615785152416264 10.590253877460752 2.615785152416264 10.590253877460752 5 SUSCEPTIBLE 3.249553 3200.000000
10 29.170148927684377 29.687561850931946 1.7066101409172072 10.587694183999037 1.7066101409172072 10.587694183999037 8 SUSCEPTIBLE 3.194729 3200.000000
9 29.224976170455793 29.7258681765435 1.7799577116491654 11.896870163106012 1.7799577116491654 11.896870163106012 7 SUSCEPTIBLE 3.446378 3200.000000
1 29.307885486404874 29.860864457846475 2.514085400189021 11.19222089151289 2.514085400189021 11.19222089151289 3 SUSCEPTIBLE 3.395341 3200.000000
5 29.388224853803823 29.95074171086903 5.623859800320756 11.777465031982208 5.623859800320756 11.777465031982208 9 SUSCEPTIBLE 0.000000 3200.000000
4 29.406422217263756 29.921452477205538 4.012553783455827 10.541051574093895 4.012553783455827 10.541051574093895 2 SUSCEPTIBLE 0.000000 3200.000000
3 29.503265952074912 30.12642661751273 2.729447423416595 11.543363626873905 2.729447423416595 11.543363626873905 1 INFECTIOUS 0.000000 3200.000000
7 29.504123353673734 30.061384020921555 4.1424075807597465 11.390532890432452 4.1424075807597465 11.390532890432452 4 SUSCEPTIBLE 3.602511 3200.000000
6 29.50956081921301 30.038029532674162 5.864684782921478 10.396384090837364 5.864684782921478 10.396384090837364 10 SUSCEPTIBLE 0.000000 3200.000000
2 29.557548668406053 30.34327604480625 0.9667568466601666 11.8874321797386 0.9667568466601666 11.8874321797386 6 SUSCEPTIBLE 0.000000 3200.000000
8 29.63305356999755 30.2104963220563 2.615785152416264 10.590253877460752 2.615785152416264 10.590253877460752 5 SUSCEPTIBLE 3.249553 3200.000000
10 29.687561850931946 30.204974774179515 1.7066101409172072 10.587694183999037 1.7066101409172072 10.587694183999037 8 SUSCEPTIBLE 3.535269 3200.000000
9 29.7258681765435 30.226760182631207 1.7799577116491654 11.896870163106012 1.7799577116491654 11.896870163106012 7 SUSCEPTIBLE 3.786761 3200.000000
1 29.860864457846475 30.413843429288075 2.514085400189021 11.19222089151289 2.514085400189021 11.19222089151289 3 SUSCEPTIBLE 3.735723 3200.000000
4 29.921452477205538 30.43648273714732 4.012553783455827 10.541051574093895 4.012553783455827 10.541051574093895 2 SUSCEPTIBLE 0.000000 3200.000000
5 29.95074171086903 30.513258567934233 5.623859800320756 11.777465031982208 5.623859800320756 11.777465031982208 9 SUSCEPTIBLE 0.000000 3200.000000
6 30.038029532674162 30.566498246135314 5.864684782921478 10.396384090837364 5.864684782921478 10.396384090837364 10 SUSCEPTIBLE 0.000000 3200.000000
7 30.061384020921555 30.618644688169375 4.1424075807597465 11.390532890432452 4.1424075807597465 11.390532890432452 4 SUSCEPTIBLE 4.283118 3200.000000
3 30.12642661751273 30.74958728295055 2.729447423416595 11.543363626873905 2.729447423416595 11.543363626873905 1 INFECTIOUS 0.000000 3200.000000
10 30.204974774179515 30.722387697427084 1.7066101409172072 10.587694183999037 1.7066101409172072 10.587694183999037 8 SUSCEPTIBLE 3.535269 3200.000000
8 30.2104963220563 30.78793907411505 2.615785152416264 10.590253877460752 2.615785152416264 10.590253877460752 5 SUSCEPTIBLE 3.249553 3200.000000
9 30.226760182631207 30.727652188718913 1.7799577116491654 11.896870163106012 1.7799577116491654 11.896870163106012 7 SUSCEPTIBLE 4.126986 3200.000000
2 30.34327604480625 31.129003421206445 0.9667568466601666 11.8874321797386 0.9667568466601666 11.8874321797386 6 SUSCEPTIBLE 0.000000 3200.000000
1 30.413843429288075 30.966822400729676 2.514085400189021 11.19222089151289 2.514085400189021 11.19222089151289 3 SUSCEPTIBLE 4.416016 3200.000000
4 30.43648273714732 30.9515129970891 4.012553783455827 10.541051574093895 4.012553783455827 10.541051574093895 2 SUSCEPTIBLE 0.000000 3200.000000
5 30.513258567934233 31.07577542499944 5.623859800320756 11.777465031982208 5.623859800320756 11.777465031982208 9 SUSCEPTIBLE 0.000000 3200.000000
6 30.566498246135314 31.094966959596466 5.864684782921478 10.396384090837364 5.864684782921478 10.396384090837364 10 SUSCEPTIBLE 0.000000 3200.000000
7 30.618644688169375 31.175905355417196 4.1424075807597465 11.390532890432452 4.1424075807597465 11.390532890432452 4 SUSCEPTIBLE 4.623186 3200.000000
10 30.722387697427084 31.239800620674654 1.7066101409172072 10.587694183999037 1.7066101409172072 10.587694183999037 8 SUSCEPTIBLE 3.535269 3200.000000
9 30.727652188718913 31.22854419480662 1.7799577116491654 11.896870163106012 1.7799577116491654 11.896870163106012 7 SUSCEPTIBLE 4.467054 3200.000000
3 30.74958728295055 31.37274794838837 2.729447423416595 11.543363626873905 2.729447423416595 11.543363626873905 1 INFECTIOUS 0.000000 3200.000000
8 30.78793907411505 31.365381826173802 2.615785152416264 10.590253877460752 2.615785152416264 10.590253877460752 5 SUSCEPTIBLE 3.589621 3200.000000
4 30.9515129970891 31.46654325703088 4.012553783455827 10.541051574093895 4.012553783455827 10.541051574093895 2 SUSCEPTIBLE 0.000000 3200.000000
1 30.966822400729676 31.519801372171276 2.514085400189021 11.19222089151289 2.514085400189021 11.19222089151289 3 SUSCEPTIBLE 4.755927 3200.000000
5 31.07577542499944 31.638292282064644 5.623859800320756 11.777465031982208 5.623859800320756 11.777465031982208 9 SUSCEPTIBLE 0.000000 3200.000000
6 31.094966959596466 31.623435673057617 5.864684782921478 10.396384090837364 5.864684782921478 10.396384090837364 10 SUSCEPTIBLE 0.000000 3200.000000
2 31.129003421206445 31.91473079760664 0.9667568466601666 11.8874321797386 0.9667568466601666 11.8874321797386 6 SUSCEPTIBLE 0.000000 3200.000000
7 31.175905355417196 31.733166022665017 4.1424075807597465 11.390532890432452 4.1424075807597465 11.390532890432452 4 SUSCEPTIBLE 4.963097 3200.000000
9 31.22854419480662 31.729436200894327 1.7799577116491654 11.896870163106012 1.7799577116491654 11.896870163106012 7 SUSCEPTIBLE 5.146718 3200.000000
10 31.239800620674654 31.757213543922223 1.7066101409172072 10.587694183999037 1.7066101409172072 10.587694183999037 8 SUSCEPTIBLE 3.535269 3200.000000
8 31.365381826173802 31.942824578232553 2.615785152416264 10.590253877460752 2.615785152416264 10.590253877460752 5 SUSCEPTIBLE 4.269285 3200.000000
3 31.37274794838837 31.995908613826188 2.729447423416595 11.543363626873905 2.729447423416595 11.543363626873905 1 INFECTIOUS 0.000000 3200.000000
4 31.46654325703088 31.981573516972663 4.012553783455827 10.541051574093895 4.012553783455827 10.541051574093895 2 SUSCEPTIBLE 0.000000 3200.000000
1 31.519801372171276 32.07278034361288 2.514085400189021 11.19222089151289 2.514085400189021 11.19222089151289 3 SUSCEPTIBLE 5.095681 3200.000000
6 31.623435673057617 32.15190438651877 5.864684782921478 10.396384090837364 5.864684782921478 10.396384090837364 10 SUSCEPTIBLE 0.000000 3200.000000
5 31.638292282064644 32.20080913912985 5.623859800320756 11.777465031982208 5.623859800320756 11.777465031982208 9 SUSCEPTIBLE 0.000000 3200.000000
9 31.729436200894327 32.23032820698203 1.7799577116491654 11.896870163106012 1.7799577116491654 11.896870163106012 7 SUSCEPTIBLE 5.146718 3200.000000
7 31.733166022665017 32.290426689912834 4.1424075807597465 11.390532890432452 4.1424075807597465 11.390532890432452 4 SUSCEPTIBLE 5.302851 3200.000000
10 31.757213543922223 32.27462646716979 1.7066101409172072 10.587694183999037 1.7066101409172072 10.587694183999037 8 SUSCEPTIBLE 3.874866 3200.000000
2 31.91473079760664 32.70045817400683 0.9667568466601666 11.8874321797386 0.9667568466601666 11.8874321797386 6 SUSCEPTIBLE 0.000000 3200.000000
8 31.942824578232553 32.520267330291304 2.615785152416264 10.590253877460752 2.615785152416264 10.590253877460752 5 SUSCEPTIBLE 4.608882 3200.000000
4 31.981573516972663 32.49660377691445 4.012553783455827 10.541051574093895 4.012553783455827 10.541051574093895 2 SUSCEPTIBLE 0.000000 3200.000000
3 31.995908613826188 32.619069279264004 2.729447423416595 11.543363626873905 2.729447423416595 11.543363626873905 1 INFECTIOUS 0.000000 3200.000000
1 32.07278034361288 32.62575931505448 2.514085400189021 11.19222089151289 2.514085400189021 11.19222089151289 3 SUSCEPTIBLE 5.095681 3200.000000
6 32.15190438651877 32.680373099979924 5.864684782921478 10.396384090837364 5.864684782921478 10.396384090837364 10 SUSCEPTIBLE 0.000000 3200.000000
5 32.20080913912985 32.76332599619506 5.623859800320756 11.777465031982208 5.623859800320756 11.777465031982208 9 SUSCEPTIBLE 0.000000 3200.000000
9 32.23032820698203 32.73122021306973 1.7799577116491654 11.896870163106012 1.7799577116491654 11.896870163106012 7 SUSCEPTIBLE 5.146718 3200.000000
10 32.27462646716979 32.79203939041736 1.7066101409172072 10.587694183999037 1.7066101409172072 10.587694183999037 8 SUSCEPTIBLE 4.214305 3200.000000
7 32.290426689912834 32.84768735716065 4.1424075807597465 11.390532890432452 4.1424075807597465 11.390532890432452 4 SUSCEPTIBLE 5.302851 3200.000000
4 32.49660377691445 33.01163403685623 4.012553783455827 10.541051574093895 4.012553783455827 10.541051574093895 2 SUSCEPTIBLE 0.000000 3200.000000
8 32.520267330291304 33.097710082350055 2.615785152416264 10.590253877460752 2.615785152416264 10.590253877460752 5 SUSCEPTIBLE 4.948322 3200.000000
3 32.619069279264004 33.24222994470182 2.729447423416595 11.543363626873905 2.729447423416595 11.543363626873905 1 INFECTIOUS 0.000000 3200.000000
1 32.62575931505448 33.178738286496085 2.514085400189021 11.19222089151289 2.514085400189021 11.19222089151289 3 SUSCEPTIBLE 5.095681 3200.000000
6 32.680373099979924 33.208841813441076 5.864684782921478 10.396384090837364 5.864684782921478 10.396384090837364 10 SUSCEPTIBLE 0.000000 3200.000000
2 32.70045817400683 33.48618555040703 0.9667568466601666 11.8874321797386 0.9667568466601666 11.8874321797386 6 SUSCEPTIBLE 0.000000 3200.000000
9 32.73122021306973 33.232112219157436 1.7799577116491654 11.896870163106012 1.7799577116491654 11.896870163106012 7 SUSCEPTIBLE 5.146718 3200.000000
5 32.76332599619506 33.32584285326026 5.623859800320756 11.777465031982208 5.623859800320756 11.777465031982208 9 SUSCEPTIBLE 0.000000 3200.000000
10 32.79203939041736 33.30945231366493 1.7066101409172072 10.587694183999037 1.7066101409172072 10.587694183999037 8 SUSCEPTIBLE 4.623855 3200.000000
7 32.84768735716065 33.40494802440847 4.1424075807597465 11.390532890432452 4.1424075807597465 11.390532890432452 4 SUSCEPTIBLE 5.302851 3200.000000
4 33.01163403685623 33.52666429679801 4.012553783455827 10.541051574093895 4.012553783455827 10.541051574093895 2 SUSCEPTIBLE 0.000000 3200.000000
8 33.097710082350055 33.675152834408806 2.615785152416264 10.590253877460752 2.615785152416264 10.590253877460752 5 SUSCEPTIBLE 4.948322 3200.000000
1 33.178738286496085 33.73171725793769 2.514085400189021 11.19222089151289 2.514085400189021 11.19222089151289 3 SUSCEPTIBLE 5.095681 3200.000000
6 33.208841813441076 33.73731052690223 5.864684782921478 10.396384090837364 5.864684782921478 10.396384090837364 10 SUSCEPTIBLE 0.000000 3200.000000
9 33.232112219157436 33.73300422524514 1.7799577116491654 11.896870163106012 1.7799577116491654 11.896870163106012 7 SUSCEPTIBLE 5.146718 3200.000000
3 33.24222994470182 33.865390610139634 2.729447423416595 11.543363626873905 2.729447423416595 11.543363626873905 1 INFECTIOUS 0.000000 3200.000000
10 33.30945231366493 33.8268652369125 1.7066101409172072 10.587694183999037 1.7066101409172072 10.587694183999037 8 SUSCEPTIBLE 5.442387 3200.000000
5 33.32584285326026 33.88835971032547 5.623859800320756 11.777465031982208 5.623859800320756 11.777465031982208 9 SUSCEPTIBLE 0.000000 3200.000000
7 33.40494802440847 33.962208691656286 4.1424075807597465 11.390532890432452 4.1424075807597465 11.390532890432452 4 SUSCEPTIBLE 5.302851 3200.000000
2 33.48618555040703 34.271912926807225 0.9667568466601666 11.8874321797386 0.9667568466601666 11.8874321797386 6 SUSCEPTIBLE 0.000000 3200.000000
4 33.52666429679801 34.04169455673979 4.012553783455827 10.541051574093895 4.012553783455827 10.541051574093895 2 SUSCEPTIBLE 0.000000 3200.000000
8 33.675152834408806 34.25259558646756 2.615785152416264 10.590253877460752 2.615785152416264 10.590253877460752 5 SUSCEPTIBLE 4.948322 3200.000000
1 33.73171725793769 34.28469622937929 2.514085400189021 11.19222089151289 2.514085400189021 11.19222089151289 3 SUSCEPTIBLE 5.504663 3200.000000
9 33.73300422524514 34.23389623133284 1.7799577116491654 11.896870163106012 1.7799577116491654 11.896870163106012 7 SUSCEPTIBLE 5.555700 3200.000000
6 33.73731052690223 34.26577924036338 5.864684782921478 10.396384090837364 5.864684782921478 10.396384090837364 10 SUSCEPTIBLE 0.000000 3200.000000
10 33.8268652369125 34.344278160160066 1.7066101409172072 10.587694183999037 1.7066101409172072 10.587694183999037 8 SUSCEPTIBLE 5.442387 3200.000000
3 33.865390610139634 34.48855127557745 2.729447423416595 11.543363626873905 2.729447423416595 11.543363626873905 1 INFECTIOUS 0.000000 3200.000000
5 33.88835971032547 34.45087656739067 5.623859800320756 11.777465031982208 5.623859800320756 11.777465031982208 9 SUSCEPTIBLE 0.000000 3200.000000
7 33.962208691656286 34.519469358904104 4.1424075807597465 11.390532890432452 4.1424075807597465 11.390532890432452 4 SUSCEPTIBLE 5.711833 3200.000000
4 34.04169455673979 34.55672481668157 4.012553783455827 10.541051574093895 4.012553783455827 10.541051574093895 2 SUSCEPTIBLE 0.000000 3200.000000
9 34.23389623133284 34.734788237420545 1.7799577116491654 11.896870163106012 1.7799577116491654 11.896870163106012 7 SUSCEPTIBLE 5.964494 3200.000000
8 34.25259558646756 34.83003833852631 2.615785152416264 10.590253877460752 2.615785152416264 10.590253877460752 5 SUSCEPTIBLE 4.948322 3200.000000
6 34.26577924036338 34.79424795382453 5.864684782921478 10.396384090837364 5.864684782921478 10.396384090837364 10 SUSCEPTIBLE 0.000000 3200.000000
2 34.271912926807225 35.05764030320742 0.9667568466601666 11.8874321797386 0.9667568466601666 11.8874321797386 6 SUSCEPTIBLE 0.000000 3200.000000
1 34.28469622937929 34.8376752008209 2.514085400189021 11.19222089151289 2.514085400189021 11.19222089151289 3 SUSCEPTIBLE 5.913456 3200.000000
10 34.344278160160066 34.861691083407635 1.7066101409172072 10.587694183999037 1.7066101409172072 10.587694183999037 8 SUSCEPTIBLE 5.442387 3200.000000
5 34.45087656739067 35.01339342445588 5.623859800320756 11.777465031982208 5.623859800320756 11.777465031982208 9 SUSCEPTIBLE 0.000000 3200.000000
3 34.48855127557745 35.111711941015265 2.729447423416595 11.543363626873905 2.729447423416595 11.543363626873905 1 INFECTIOUS 0.000000 3200.000000
7 34.519469358904104 35.07673002615192 4.1424075807597465 11.390532890432452 4.1424075807597465 11.390532890432452 4 SUSCEPTIBLE 6.529231 3200.000000
4 34.55672481668157 35.071755076623354 4.012553783455827 10.541051574093895 4.012553783455827 10.541051574093895 2 SUSCEPTIBLE 0.000000 3200.000000
9 34.734788237420545 35.23568024350825 1.7799577116491654 11.896870163106012 1.7799577116491654 11.896870163106012 7 SUSCEPTIBLE 6.373098 3200.000000
6 34.79424795382453 35.32271666728568 5.864684782921478 10.396384090837364 5.864684782921478 10.396384090837364 10 SUSCEPTIBLE 0.000000 3200.000000
8 34.83003833852631 35.40748109058506 2.615785152416264 10.590253877460752 2.615785152416264 10.590253877460752 5 SUSCEPTIBLE 5.765342 3200.000000
1 34.8376752008209 35.3906541722625 2.514085400189021 11.19222089151289 2.514085400189021 11.19222089151289 3 SUSCEPTIBLE 6.730477 3200.000000
10 34.861691083407635 35.379104006655204 1.7066101409172072 10.587694183999037 1.7066101409172072 10.587694183999037 8 SUSCEPTIBLE 5.442387 3200.000000
5 35.01339342445588 35.57591028152108 5.623859800320756 11.777465031982208 5.623859800320756 11.777465031982208 9 SUSCEPTIBLE 0.000000 3200.000000
2 35.05764030320742 35.84336767960762 0.9667568466601666 11.8874321797386 0.9667568466601666 11.8874321797386 6 SUSCEPTIBLE 0.000000 3200.000000
4 35.071755076623354 35.586785336565136 4.012553783455827 10.541051574093895 4.012553783455827 10.541051574093895 2 SUSCEPTIBLE 0.000000 3200.000000
7 35.07673002615192 35.63399069339974 4.1424075807597465 11.390532890432452 4.1424075807597465 11.390532890432452 4 SUSCEPTIBLE 6.937646 3200.000000
3 35.111711941015265 35.73487260645308 2.729447423416595 11.543363626873905 2.729447423416595 11.543363626873905 1 INFECTIOUS 0.000000 3200.000000
9 35.23568024350825 35.73657224959595 1.7799577116491654 11.896870163106012 1.7799577116491654 11.896870163106012 7 SUSCEPTIBLE 7.189741 3200.000000
6 35.32271666728568 35.851185380746834 5.864684782921478 10.396384090837364 5.864684782921478 10.396384090837364 10 SUSCEPTIBLE 0.000000 3200.000000
10 35.379104006655204 35.89651692990277 1.7066101409172072 10.587694183999037 1.7066101409172072 10.587694183999037 8 SUSCEPTIBLE 5.442387 3200.000000
1 35.3906541722625 35.943633143704105 2.514085400189021 11.19222089151289 2.514085400189021 11.19222089151289 3 SUSCEPTIBLE 7.138704 3200.000000
8 35.40748109058506 35.98492384264381 2.615785152416264 10.590253877460752 2.615785152416264 10.590253877460752 5 SUSCEPTIBLE 6.173569 3200.000000
5 35.57591028152108 36.13842713858629 5.623859800320756 11.777465031982208 5.623859800320756 11.777465031982208 9 SUSCEPTIBLE 0.000000 3200.000000
4 35.586785336565136 36.10181559650692 4.012553783455827 10.541051574093895 4.012553783455827 10.541051574093895 2 SUSCEPTIBLE 0.000000 3200.000000
7 35.63399069339974 36.191251360647556 4.1424075807597465 11.390532890432452 4.1424075807597465 11.390532890432452 4 SUSCEPTIBLE 7.345873 3200.000000
3 35.73487260645308 36.358033271890896 2.729447423416595 11.543363626873905 2.729447423416595 11.543363626873905 1 INFECTIOUS 0.000000 3200.000000
9 35.73657224959595 36.237464255683655 1.7799577116491654 11.896870163106012 1.7799577116491654 11.896870163106012 7 SUSCEPTIBLE 7.189741 3200.000000
2 35.84336767960762 36.62909505600781 0.9667568466601666 11.8874321797386 0.9667568466601666 11.8874321797386 6 SUSCEPTIBLE 0.000000 3200.000000
6 35.851185380746834 36.379654094207986 5.864684782921478 10.396384090837364 5.864684782921478 10.396384090837364 10 SUSCEPTIBLE 0.000000 3200.000000
10 35.89651692990277 36.41392985315034 1.7066101409172072 10.587694183999037 1.7066101409172072 10.587694183999037 8 SUSCEPTIBLE 5.850425 3200.000000
1 35.943633143704105 36.49661211514571 2.514085400189021 11.19222089151289 2.514085400189021 11.19222089151289 3 SUSCEPTIBLE 7.138704 3200.000000
8 35.98492384264381 36.56236659470256 2.615785152416264 10.590253877460752 2.615785152416264 10.590253877460752 5 SUSCEPTIBLE 6.581608 3200.000000
4 36.10181559650692 36.6168458564487 4.012553783455827 10.541051574093895 4.012553783455827 10.541051574093895 2 SUSCEPTIBLE 0.000000 3200.000000
5 36.13842713858629 36.70094399565149 5.623859800320756 11.777465031982208 5.623859800320756 11.777465031982208 9 SUSCEPTIBLE 0.000000 3200.000000
7 36.191251360647556 36.74851202789537 4.1424075807597465 11.390532890432452 4.1424075807597465 11.390532890432452 4 SUSCEPTIBLE 7.345873 3200.000000
9 36.237464255683655 36.73835626177136 1.7799577116491654 11.896870163106012 1.7799577116491654 11.896870163106012 7 SUSCEPTIBLE 7.189741 3200.000000
3 36.358033271890896 36.98119393732871 2.729447423416595 11.543363626873905 2.729447423416595 11.543363626873905 1 INFECTIOUS 0.000000 3200.000000
6 36.379654094207986 36.90812280766914 5.864684782921478 10.396384090837364 5.864684782921478 10.396384090837364 10 SUSCEPTIBLE 0.000000 3200.000000
10 36.41392985315034 36.93134277639791 1.7066101409172072 10.587694183999037 1.7066101409172072 10.587694183999037 8 SUSCEPTIBLE 6.736203 3200.000000
1 36.49661211514571 37.04959108658731 2.514085400189021 11.19222089151289 2.514085400189021 11.19222089151289 3 SUSCEPTIBLE 7.138704 3200.000000
8 36.56236659470256 37.13980934676131 2.615785152416264 10.590253877460752 2.615785152416264 10.590253877460752 5 SUSCEPTIBLE 6.989458 3200.000000
4 36.6168458564487 37.13187611639048 4.012553783455827 10.541051574093895 4.012553783455827 10.541051574093895 2 SUSCEPTIBLE 0.000000 3200.000000
2 36.62909505600781 37.41482243240801 0.9667568466601666 11.8874321797386 0.9667568466601666 11.8874321797386 6 SUSCEPTIBLE 0.000000 3200.000000
5 36.70094399565149 37.2634608527167 5.623859800320756 11.777465031982208 5.623859800320756 11.777465031982208 9 SUSCEPTIBLE 0.000000 3200.000000
9 36.73835626177136 37.23924826785906 1.7799577116491654 11.896870163106012 1.7799577116491654 11.896870163106012 7 SUSCEPTIBLE 7.189741 3200.000000
7 36.74851202789537 37.30577269514319 4.1424075807597465 11.390532890432452 4.1424075807597465 11.390532890432452 4 SUSCEPTIBLE 7.345873 3200.000000
6 36.90812280766914 37.43659152113029 5.864684782921478 10.396384090837364 5.864684782921478 10.396384090837364 10 SUSCEPTIBLE 0.000000 3200.000000
10 36.93134277639791 37.44875569964548 1.7066101409172072 10.587694183999037 1.7066101409172072 10.587694183999037 8 SUSCEPTIBLE 7.213910 3200.000000
3 36.98119393732871 37.60435460276653 2.729447423416595 11.543363626873905 2.729447423416595 11.543363626873905 1 INFECTIOUS 0.000000 3200.000000
1 37.04959108658731 37.60257005802892 2.514085400189021 11.19222089151289 2.514085400189021 11.19222089151289 3 SUSCEPTIBLE 7.138704 3200.000000
4 37.13187611639048 37.64690637633226 4.012553783455827 10.541051574093895 4.012553783455827 10.541051574093895 2 SUSCEPTIBLE 0.000000 3200.000000
8 37.13980934676131 37.71725209882006 2.615785152416264 10.590253877460752 2.615785152416264 10.590253877460752 5 SUSCEPTIBLE 6.989458 3200.000000
9 37.23924826785906 37.740140273946764 1.7799577116491654 11.896870163106012 1.7799577116491654 11.896870163106012 7 SUSCEPTIBLE 7.189741 3200.000000
5 37.2634608527167 37.8259777097819 5.623859800320756 11.777465031982208 5.623859800320756 11.777465031982208 9 SUSCEPTIBLE 0.000000 3200.000000
7 37.30577269514319 37.86303336239101 4.1424075807597465 11.390532890432452 4.1424075807597465 11.390532890432452 4 SUSCEPTIBLE 7.345873 3200.000000
2 37.41482243240801 38.200549808808205 0.9667568466601666 11.8874321797386 0.9667568466601666 11.8874321797386 6 SUSCEPTIBLE 0.000000 3200.000000
6 37.43659152113029 37.96506023459144 5.864684782921478 10.396384090837364 5.864684782921478 10.396384090837364 10 SUSCEPTIBLE 0.000000 3200.000000
10 37.44875569964548 37.96616862289305 1.7066101409172072 10.587694183999037 1.7066101409172072 10.587694183999037 8 SUSCEPTIBLE 7.691397 3200.000000
1 37.60257005802892 38.15554902947052 2.514085400189021 11.19222089151289 2.514085400189021 11.19222089151289 3 SUSCEPTIBLE 7.615970 3200.000000
3 37.60435460276653 38.22751526820434 2.729447423416595 11.543363626873905 2.729447423416595 11.543363626873905 1 INFECTIOUS 0.000000 3200.000000
4 37.64690637633226 38.16193663627404 4.012553783455827 10.541051574093895 4.012553783455827 10.541051574093895 2 SUSCEPTIBLE 0.000000 3200.000000
8 37.71725209882006 38.29469485087881 2.615785152416264 10.590253877460752 2.615785152416264 10.590253877460752 5 SUSCEPTIBLE 6.989458 3200.000000
9 37.740140273946764 38.24103228003447 1.7799577116491654 11.896870163106012 1.7799577116491654 11.896870163106012 7 SUSCEPTIBLE 7.667007 3200.000000
5 37.8259777097819 38.38849456684711 5.623859800320756 11.777465031982208 5.623859800320756 11.777465031982208 9 SUSCEPTIBLE 0.000000 3200.000000
7 37.86303336239101 38.420294029638825 4.1424075807597465 11.390532890432452 4.1424075807597465 11.390532890432452 4 SUSCEPTIBLE 7.823139 3200.000000
6 37.96506023459144 38.49352894805259 5.864684782921478 10.396384090837364 5.864684782921478 10.396384090837364 10 SUSCEPTIBLE 0.000000 3200.000000
10 37.96616862289305 38.48358154614062 1.7066101409172072 10.587694183999037 1.7066101409172072 10.587694183999037 8 SUSCEPTIBLE 7.691397 3200.000000
1 38.15554902947052 38.708528000912125 2.514085400189021 11.19222089151289 2.514085400189021 11.19222089151289 3 SUSCEPTIBLE 8.093015 3200.000000
4 38.16193663627404 38.67696689621582 4.012553783455827 10.541051574093895 4.012553783455827 10.541051574093895 2 SUSCEPTIBLE 0.000000 3200.000000
2 38.200549808808205 38.9862771852084 0.9667568466601666 11.8874321797386 0.9667568466601666 11.8874321797386 6 SUSCEPTIBLE 0.000000 3200.000000
3 38.22751526820434 38.85067593364216 2.729447423416595 11.543363626873905 2.729447423416595 11.543363626873905 1 INFECTIOUS 0.000000 3200.000000
9 38.24103228003447 38.74192428612217 1.7799577116491654 11.896870163106012 1.7799577116491654 11.896870163106012 7 SUSCEPTIBLE 8.144052 3200.000000
8 38.29469485087881 38.87213760293756 2.615785152416264 10.590253877460752 2.615785152416264 10.590253877460752 5 SUSCEPTIBLE 6.989458 3200.000000
5 38.38849456684711 38.95101142391231 5.623859800320756 11.777465031982208 5.623859800320756 11.777465031982208 9 SUSCEPTIBLE 0.000000 3200.000000
7 38.420294029638825 38.97755469688664 4.1424075807597465 11.390532890432452 4.1424075807597465 11.390532890432452 4 SUSCEPTIBLE 8.777010 3200.000000
10 38.48358154614062 39.00099446938819 1.7066101409172072 10.587694183999037 1.7066101409172072 10.587694183999037 8 SUSCEPTIBLE 7.691397 3200.000000
6 38.49352894805259 39.021997661513744 5.864684782921478 10.396384090837364 5.864684782921478 10.396384090837364 10 SUSCEPTIBLE 0.000000 3200.000000
4 38.67696689621582 39.191997156157605 4.012553783455827 10.541051574093895 4.012553783455827 10.541051574093895 2 SUSCEPTIBLE 0.000000 3200.000000
1 38.708528000912125 39.26150697235373 2.514085400189021 11.19222089151289 2.514085400189021 11.19222089151289 3 SUSCEPTIBLE 8.569840 3200.000000
9 38.74192428612217 39.24281629220987 1.7799577116491654 11.896870163106012 1.7799577116491654 11.896870163106012 7 SUSCEPTIBLE 8.620877 3200.000000
3 38.85067593364216 39.473836599079974 2.729447423416595 11.543363626873905 2.729447423416595 11.543363626873905 1 INFECTIOUS 0.000000 3200.000000
8 38.87213760293756 39.449580354996314 2.615785152416264 10.590253877460752 2.615785152416264 10.590253877460752 5 SUSCEPTIBLE 7.942887 3200.000000
5 38.95101142391231 39.51352828097752 5.623859800320756 11.777465031982208 5.623859800320756 11.777465031982208 9 SUSCEPTIBLE 0.000000 3200.000000
7 38.97755469688664 39.53481536413446 4.1424075807597465 11.390532890432452 4.1424075807597465 11.390532890432452 4 SUSCEPTIBLE 9.253615 3200.000000
2 38.9862771852084 39.7720045616086 0.9667568466601666 11.8874321797386 0.9667568466601666 11.8874321797386 6 SUSCEPTIBLE 0.000000 3200.000000
10 39.00099446938819 39.51840739263576 1.7066101409172072 10.587694183999037 1.7066101409172072 10.587694183999037 8 SUSCEPTIBLE 7.691397 3200.000000
6 39.021997661513744 39.550466374974896 5.864684782921478 10.396384090837364 5.864684782921478 10.396384090837364 10 SUSCEPTIBLE 0.000000 3200.000000
4 39.191997156157605 39.707027416099386 4.012553783455827 10.541051574093895 4.012553783455827 10.541051574093895 2 SUSCEPTIBLE 0.000000 3200.000000
9 39.24281629220987 39.74370829829758 1.7799577116491654 11.896870163106012 1.7799577116491654 11.896870163106012 7 SUSCEPTIBLE 9.573867 3200.000000
1 39.26150697235373 39.81448594379533 2.514085400189021 11.19222089151289 2.514085400189021 11.19222089151289 3 SUSCEPTIBLE 9.522830 3200.000000
8 39.449580354996314 40.027023107055065 2.615785152416264 10.590253877460752 2.615785152416264 10.590253877460752 5 SUSCEPTIBLE 8.419272 3200.000000
3 39.473836599079974 40.09699726451779 2.729447423416595 11.543363626873905 2.729447423416595 11.543363626873905 1 INFECTIOUS 0.000000 3200.000000
5 39.51352828097752 40.07604513804272 5.623859800320756 11.777465031982208 5.623859800320756 11.777465031982208 9 SUSCEPTIBLE 0.000000 3200.000000
10 39.51840739263576 40.03582031588333 1.7066101409172072 10.587694183999037 1.7066101409172072 10.587694183999037 8 SUSCEPTIBLE 7.691397 3200.000000
7 39.53481536413446 40.09207603138228 4.1424075807597465 11.390532890432452 4.1424075807597465 11.390532890432452 4 SUSCEPTIBLE 9.729999 3200.000000
6 39.550466374974896 40.07893508843605 5.864684782921478 10.396384090837364 5.864684782921478 10.396384090837364 10 SUSCEPTIBLE 0.000000 3200.000000
4 39.707027416099386 40.22205767604117 4.012553783455827 10.541051574093895 4.012553783455827 10.541051574093895 2 SUSCEPTIBLE 0.000000 3200.000000
9 39.74370829829758 40.24460030438528 1.7799577116491654 11.896870163106012 1.7799577116491654 11.896870163106012 7 SUSCEPTIBLE 9.573867 3200.000000
2 39.7720045616086 40.55773193800879 0.9667568466601666 11.8874321797386 0.9667568466601666 11.8874321797386 6 SUSCEPTIBLE 0.000000 3200.000000
1 39.81448594379533 40.36746491523694 2.514085400189021 11.19222089151289 2.514085400189021 11.19222089151289 3 SUSCEPTIBLE 9.522830 3200.000000
8 40.027023107055065 40.604465859113816 2.615785152416264 10.590253877460752 2.615785152416264 10.590253877460752 5 SUSCEPTIBLE 9.371381 3200.000000
10 40.03582031588333 40.5532332391309 1.7066101409172072 10.587694183999037 1.7066101409172072 10.587694183999037 8 SUSCEPTIBLE 8.643506 3200.000000
5 40.07604513804272 40.63856199510793 5.623859800320756 11.777465031982208 5.623859800320756 11.777465031982208 9 SUSCEPTIBLE 0.000000 3200.000000
6 40.07893508843605 40.6074038018972 5.864684782921478 10.396384090837364 5.864684782921478 10.396384090837364 10 SUSCEPTIBLE 0.000000 3200.000000
7 40.09207603138228 40.649336698630094 4.1424075807597465 11.390532890432452 4.1424075807597465 11.390532890432452 4 SUSCEPTIBLE 9.729999 3200.000000
3 40.09699726451779 40.720157929955604 2.729447423416595 11.543363626873905 2.729447423416595 11.543363626873905 1 INFECTIOUS 0.000000 3200.000000
4 40.22205767604117 40.73708793598295 4.012553783455827 10.541051574093895 4.012553783455827 10.541051574093895 2 SUSCEPTIBLE 0.000000 3200.000000
9 40.24460030438528 40.74549231047298 1.7799577116491654 11.896870163106012 1.7799577116491654 11.896870163106012 7 SUSCEPTIBLE 9.573867 3200.000000
1 40.36746491523694 40.92044388667854 2.514085400189021 11.19222089151289 2.514085400189021 11.19222089151289 3 SUSCEPTIBLE 9.522830 3200.000000
10 40.5532332391309 41.070646162378466 1.7066101409172072 10.587694183999037 1.7066101409172072 10.587694183999037 8 SUSCEPTIBLE 9.189497 3200.000000
2 40.55773193800879 41.34345931440899 0.9667568466601666 11.8874321797386 0.9667568466601666 11.8874321797386 6 SUSCEPTIBLE 0.000000 3200.000000
8 40.604465859113816 41.18190861117257 2.615785152416264 10.590253877460752 2.615785152416264 10.590253877460752 5 SUSCEPTIBLE 9.371381 3200.000000
6 40.6074038018972 41.13587251535835 5.864684782921478 10.396384090837364 5.864684782921478 10.396384090837364 10 SUSCEPTIBLE 0.000000 3200.000000
5 40.63856199510793 41.20107885217313 5.623859800320756 11.777465031982208 5.623859800320756 11.777465031982208 9 SUSCEPTIBLE 0.000000 3200.000000
7 40.649336698630094 41.20659736587791 4.1424075807597465 11.390532890432452 4.1424075807597465 11.390532890432452 4 SUSCEPTIBLE 9.729999 3200.000000
3 40.720157929955604 41.34331859539342 2.729447423416595 11.543363626873905 2.729447423416595 11.543363626873905 1 INFECTIOUS 0.000000 3200.000000
4 40.73708793598295 41.25211819592473 4.012553783455827 10.541051574093895 4.012553783455827 10.541051574093895 2 SUSCEPTIBLE 0.000000 3200.000000
9 40.74549231047298 41.246384316560686 1.7799577116491654 11.896870163106012 1.7799577116491654 11.896870163106012 7 SUSCEPTIBLE 9.573867 3200.000000
1 40.92044388667854 41.473422858120145 2.514085400189021 11.19222089151289 2.514085400189021 11.19222089151289 3 SUSCEPTIBLE 9.522830 3200.000000
10 41.070646162378466 41.588059085626035 1.7066101409172072 10.587694183999037 1.7066101409172072 10.587694183999037 8 SUSCEPTIBLE 9.735236 3200.000000
6 41.13587251535835 41.6643412288195 5.864684782921478 10.396384090837364 5.864684782921478 10.396384090837364 10 SUSCEPTIBLE 0.000000 3200.000000
8 41.18190861117257 41.75935136323132 2.615785152416264 10.590253877460752 2.615785152416264 10.590253877460752 5 SUSCEPTIBLE 9.371381 3200.000000
5 41.20107885217313 41.76359570923834 5.623859800320756 11.777465031982208 5.623859800320756 11.777465031982208 9 SUSCEPTIBLE 0.000000 3200.000000
7 41.20659736587791 41.76385803312573 4.1424075807597465 11.390532890432452 4.1424075807597465 11.390532890432452 4 SUSCEPTIBLE 9.729999 3200.000000
9 41.246384316560686 41.74727632264839 1.7799577116491654 11.896870163106012 1.7799577116491654 11.896870163106012 7 SUSCEPTIBLE 9.573867 3200.000000
4 41.25211819592473 41.76714845586651 4.012553783455827 10.541051574093895 4.012553783455827 10.541051574093895 2 SUSCEPTIBLE 0.000000 3200.000000
3 41.34331859539342 41.966479260831235 2.729447423416595 11.543363626873905 2.729447423416595 11.543363626873905 1 INFECTIOUS 0.000000 3200.000000
2 41.34345931440899 42.129186690809185 0.9667568466601666 11.8874321797386 0.9667568466601666 11.8874321797386 6 SUSCEPTIBLE 0.000000 3200.000000
1 41.473422858120145 42.02640182956175 2.514085400189021 11.19222089151289 2.514085400189021 11.19222089151289 3 SUSCEPTIBLE 9.522830 3200.000000
10 41.588059085626035 42.105472008873605 1.7066101409172072 10.587694183999037 1.7066101409172072 10.587694183999037 8 SUSCEPTIBLE 10.280723 3200.000000
6 41.6643412288195 42.192809942280654 5.864684782921478 10.396384090837364 5.864684782921478 10.396384090837364 10 SUSCEPTIBLE 0.000000 3200.000000
9 41.74727632264839 42.24816832873609 1.7799577116491654 11.896870163106012 1.7799577116491654 11.896870163106012 7 SUSCEPTIBLE 10.119102 3200.000000
8 41.75935136323132 42.33679411529007 2.615785152416264 10.590253877460752 2.615785152416264 10.590253877460752 5 SUSCEPTIBLE 9.371381 3200.000000
5 41.76359570923834 42.32611256630354 5.623859800320756 11.777465031982208 5.623859800320756 11.777465031982208 9 SUSCEPTIBLE 0.000000 3200.000000
7 41.76385803312573 42.321118700373546 4.1424075807597465 11.390532890432452 4.1424075807597465 11.390532890432452 4 SUSCEPTIBLE 10.275234 3200.000000
4 41.76714845586651 42.28217871580829 4.012553783455827 10.541051574093895 4.012553783455827 10.541051574093895 2 SUSCEPTIBLE 0.000000 3200.000000
3 41.966479260831235 42.58963992626905 2.729447423416595 11.543363626873905 2.729447423416595 11.543363626873905 1 INFECTIOUS 0.000000 3200.000000
1 42.02640182956175 42.57938080100335 2.514085400189021 11.19222089151289 2.514085400189021 11.19222089151289 3 SUSCEPTIBLE 10.613047 3200.000000
10 42.105472008873605 42.622884932121174 1.7066101409172072 10.587694183999037 1.7066101409172072 10.587694183999037 8 SUSCEPTIBLE 10.280723 3200.000000
2 42.129186690809185 42.91491406720938 0.9667568466601666 11.8874321797386 0.9667568466601666 11.8874321797386 6 SUSCEPTIBLE 0.000000 3200.000000
6 42.192809942280654 42.721278655741806 5.864684782921478 10.396384090837364 5.864684782921478 10.396384090837364 10 SUSCEPTIBLE 0.000000 3200.000000
9 42.24816832873609 42.749060334823795 1.7799577116491654 11.896870163106012 1.7799577116491654 11.896870163106012 7 SUSCEPTIBLE 10.664085 3200.000000
4 42.28217871580829 42.797208975750074 4.012553783455827 10.541051574093895 4.012553783455827 10.541051574093895 2 SUSCEPTIBLE 0.000000 3200.000000
7 42.321118700373546 42.87837936762136 4.1424075807597465 11.390532890432452 4.1424075807597465 11.390532890432452 4 SUSCEPTIBLE 10.820217 3200.000000
5 42.32611256630354 42.88862942336875 5.623859800320756 11.777465031982208 5.623859800320756 11.777465031982208 9 SUSCEPTIBLE 0.000000 3200.000000
8 42.33679411529007 42.91423686734882 2.615785152416264 10.590253877460752 2.615785152416264 10.590253877460752 5 SUSCEPTIBLE 9.371381 3200.000000
1 42.57938080100335 43.13235977244496 2.514085400189021 11.19222089151289 2.514085400189021 11.19222089151289 3 SUSCEPTIBLE 11.157778 3200.000000
3 42.58963992626905 43.212800591706866 2.729447423416595 11.543363626873905 2.729447423416595 11.543363626873905 1 INFECTIOUS 0.000000 3200.000000
10 42.622884932121174 43.14029785536874 1.7066101409172072 10.587694183999037 1.7066101409172072 10.587694183999037 8 SUSCEPTIBLE 10.280723 3200.000000
6 42.721278655741806 43.24974736920296 5.864684782921478 10.396384090837364 5.864684782921478 10.396384090837364 10 SUSCEPTIBLE 0.000000 3200.000000
9 42.749060334823795 43.2499523409115 1.7799577116491654 11.896870163106012 1.7799577116491654 11.896870163106012 7 SUSCEPTIBLE 11.208816 3200.000000
4 42.797208975750074 43.312239235691855 4.012553783455827 10.541051574093895 4.012553783455827 10.541051574093895 2 SUSCEPTIBLE 0.000000 3200.000000
7 42.87837936762136 43.43564003486918 4.1424075807597465 11.390532890432452 4.1424075807597465 11.390532890432452 4 SUSCEPTIBLE 11.909428 3200.000000
5 42.88862942336875 43.45114628043395 5.623859800320756 11.777465031982208 5.623859800320756 11.777465031982208 9 SUSCEPTIBLE 0.000000 3200.000000
8 42.91423686734882 43.49167961940757 2.615785152416264 10.590253877460752 2.615785152416264 10.590253877460752 5 SUSCEPTIBLE 10.460592 3200.000000
2 42.91491406720938 43.70064144360958 0.9667568466601666 11.8874321797386 0.9667568466601666 11.8874321797386 6 SUSCEPTIBLE 0.000000 3200.000000
1 43.13235977244496 43.68533874388656 2.514085400189021 11.19222089151289 2.514085400189021 11.19222089151289 3 SUSCEPTIBLE 11.702258 3200.000000
10 43.14029785536874 43.65771077861631 1.7066101409172072 10.587694183999037 1.7066101409172072 10.587694183999037 8 SUSCEPTIBLE 10.280723 3200.000000
3 43.212800591706866 43.83596125714468 2.729447423416595 11.543363626873905 2.729447423416595 11.543363626873905 1 INFECTIOUS 0.000000 3200.000000
6 43.24974736920296 43.77821608266411 5.864684782921478 10.396384090837364 5.864684782921478 10.396384090837364 10 SUSCEPTIBLE 0.000000 3200.000000
9 43.2499523409115 43.7508443469992 1.7799577116491654 11.896870163106012 1.7799577116491654 11.896870163106012 7 SUSCEPTIBLE 12.297523 3200.000000
4 43.312239235691855 43.82726949563364 4.012553783455827 10.541051574093895 4.012553783455827 10.541051574093895 2 SUSCEPTIBLE 0.000000 3200.000000
7 43.43564003486918 43.992900702117 4.1424075807597465 11.390532890432452 4.1424075807597465 11.390532890432452 4 SUSCEPTIBLE 12.453656 3200.000000
5 43.45114628043395 44.01366313749916 5.623859800320756 11.777465031982208 5.623859800320756 11.777465031982208 9 SUSCEPTIBLE 0.000000 3200.000000
8 43.49167961940757 44.06912237146632 2.615785152416264 10.590253877460752 2.615785152416264 10.590253877460752 5 SUSCEPTIBLE 11.004820 3200.000000
10 43.65771077861631 44.17512370186388 1.7066101409172072 10.587694183999037 1.7066101409172072 10.587694183999037 8 SUSCEPTIBLE 10.824700 3200.000000
1 43.68533874388656 44.238317715328165 2.514085400189021 11.19222089151289 2.514085400189021 11.19222089151289 3 SUSCEPTIBLE 12.246486 3200.000000
2 43.70064144360958 44.48636882000977 0.9667568466601666 11.8874321797386 0.9667568466601666 11.8874321797386 6 SUSCEPTIBLE 0.000000 3200.000000
9 43.7508443469992 44.251736353086905 1.7799577116491654 11.896870163106012 1.7799577116491654 11.896870163106012 7 SUSCEPTIBLE 12.297523 3200.000000
6 43.77821608266411 44.30668479612526 5.864684782921478 10.396384090837364 5.864684782921478 10.396384090837364 10 SUSCEPTIBLE 0.000000 3200.000000
4 43.82726949563364 44.34229975557542 4.012553783455827 10.541051574093895 4.012553783455827 10.541051574093895 2 SUSCEPTIBLE 0.000000 3200.000000
3 43.83596125714468 44.4591219225825 2.729447423416595 11.543363626873905 2.729447423416595 11.543363626873905 1 INFECTIOUS 0.000000 3200.000000
7 43.992900702117 44.550161369364815 4.1424075807597465 11.390532890432452 4.1424075807597465 11.390532890432452 4 SUSCEPTIBLE 12.453656 3200.000000
5 44.01366313749916 44.57617999456436 5.623859800320756 11.777465031982208 5.623859800320756 11.777465031982208 9 SUSCEPTIBLE 0.000000 3200.000000
8 44.06912237146632 44.64656512352507 2.615785152416264 10.590253877460752 2.615785152416264 10.590253877460752 5 SUSCEPTIBLE 12.092521 3200.000000
10 44.17512370186388 44.69253662511145 1.7066101409172072 10.587694183999037 1.7066101409172072 10.587694183999037 8 SUSCEPTIBLE 11.368425 3200.000000
1 44.238317715328165 44.79129668676977 2.514085400189021 11.19222089151289 2.514085400189021 11.19222089151289 3 SUSCEPTIBLE 12.246486 3200.000000
9 44.251736353086905 44.75262835917461 1.7799577116491654 11.896870163106012 1.7799577116491654 11.896870163106012 7 SUSCEPTIBLE 12.297523 3200.000000
6 44.30668479612526 44.83515350958641 5.864684782921478 10.396384090837364 5.864684782921478 10.396384090837364 10 SUSCEPTIBLE 0.000000 3200.000000
4 44.34229975557542 44.8573300155172 4.012553783455827 10.541051574093895 4.012553783455827 10.541051574093895 2 SUSCEPTIBLE 0.000000 3200.000000
3 44.4591219225825 45.08228258802031 2.729447423416595 11.543363626873905 2.729447423416595 11.543363626873905 1 INFECTIOUS 0.000000 3200.000000
2 44.48636882000977 45.27209619640997 0.9667568466601666 11.8874321797386 0.9667568466601666 11.8874321797386 6 SUSCEPTIBLE 0.000000 3200.000000
7 44.550161369364815 45.10742203661263 4.1424075807597465 11.390532890432452 4.1424075807597465 11.390532890432452 4 SUSCEPTIBLE 12.453656 3200.000000
5 44.57617999456436 45.13869685162957 5.623859800320756 11.777465031982208 5.623859800320756 11.777465031982208 9 SUSCEPTIBLE 0.000000 3200.000000
8 44.64656512352507 45.22400787558382 2.615785152416264 10.590253877460752 2.615785152416264 10.590253877460752 5 SUSCEPTIBLE 12.092521 3200.000000
10 44.69253662511145 45.20994954835902 1.7066101409172072 10.587694183999037 1.7066101409172072 10.587694183999037 8 SUSCEPTIBLE 11.982165 3200.000000
9 44.75262835917461 45.25352036526231 1.7799577116491654 11.896870163106012 1.7799577116491654 11.896870163106012 7 SUSCEPTIBLE 12.297523 3200.000000
1 44.79129668676977 45.34427565821137 2.514085400189021 11.19222089151289 2.514085400189021 11.19222089151289 3 SUSCEPTIBLE 12.246486 3200.000000
6 44.83515350958641 45.363622223047564 5.864684782921478 10.396384090837364 5.864684782921478 10.396384090837364 10 SUSCEPTIBLE 0.000000 3200.000000
4 44.8573300155172 45.37236027545898 4.012553783455827 10.541051574093895 4.012553783455827 10.541051574093895 2 SUSCEPTIBLE 0.000000 3200.000000
3 45.08228258802031 45.70544325345813 2.729447423416595 11.543363626873905 2.729447423416595 11.543363626873905 1 INFECTIOUS 0.000000 3200.000000
7 45.10742203661263 45.66468270386045 4.1424075807597465 11.390532890432452 4.1424075807597465 11.390532890432452 4 SUSCEPTIBLE 12.453656 3200.000000
5 45.13869685162957 45.70121370869477 5.623859800320756 11.777465031982208 5.623859800320756 11.777465031982208 9 SUSCEPTIBLE 0.000000 3200.000000
10 45.20994954835902 45.72736247160659 1.7066101409172072 10.587694183999037 1.7066101409172072 10.587694183999037 8 SUSCEPTIBLE 13.208796 3200.000000
8 45.22400787558382 45.80145062764257 2.615785152416264 10.590253877460752 2.615785152416264 10.590253877460752 5 SUSCEPTIBLE 12.092521 3200.000000
9 45.25352036526231 45.754412371350014 1.7799577116491654 11.896870163106012 1.7799577116491654 11.896870163106012 7 SUSCEPTIBLE 12.297523 3200.000000
2 45.27209619640997 46.057823572810165 0.9667568466601666 11.8874321797386 0.9667568466601666 11.8874321797386 6 SUSCEPTIBLE 0.000000 3200.000000
1 45.34427565821137 45.89725462965298 2.514085400189021 11.19222089151289 2.514085400189021 11.19222089151289 3 SUSCEPTIBLE 12.246486 3200.000000
6 45.363622223047564 45.892090936508716 5.864684782921478 10.396384090837364 5.864684782921478 10.396384090837364 10 SUSCEPTIBLE 0.000000 3200.000000
4 45.37236027545898 45.88739053540076 4.012553783455827 10.541051574093895 4.012553783455827 10.541051574093895 2 SUSCEPTIBLE 0.000000 3200.000000
7 45.66468270386045 46.22194337110827 4.1424075807597465 11.390532890432452 4.1424075807597465 11.390532890432452 4 SUSCEPTIBLE 13.066546 3200.000000
5 45.70121370869477 46.26373056575998 5.623859800320756 11.777465031982208 5.623859800320756 11.777465031982208 9 SUSCEPTIBLE 0.000000 3200.000000
3 45.70544325345813 46.32860391889594 2.729447423416595 11.543363626873905 2.729447423416595 11.543363626873905 1 INFECTIOUS 0.000000 3200.000000
10 45.72736247160659 46.24477539485416 1.7066101409172072 10.587694183999037 1.7066101409172072 10.587694183999037 8 SUSCEPTIBLE 13.208796 3200.000000
9 45.754412371350014 46.25530437743772 1.7799577116491654 11.896870163106012 1.7799577116491654 11.896870163106012 7 SUSCEPTIBLE 12.910413 3200.000000
8 45.80145062764257 46.378893379701324 2.615785152416264 10.590253877460752 2.615785152416264 10.590253877460752 5 SUSCEPTIBLE 12.092521 3200.000000
4 45.88739053540076 46.40242079534254 4.012553783455827 10.541051574093895 4.012553783455827 10.541051574093895 2 SUSCEPTIBLE 0.000000 3200.000000
6 45.892090936508716 46.42055964996987 5.864684782921478 10.396384090837364 5.864684782921478 10.396384090837364 10 SUSCEPTIBLE 0.000000 3200.000000
1 45.89725462965298 46.45023360109458 2.514085400189021 11.19222089151289 2.514085400189021 11.19222089151289 3 SUSCEPTIBLE 12.859376 3200.000000
2 46.057823572810165 46.84355094921036 0.9667568466601666 11.8874321797386 0.9667568466601666 11.8874321797386 6 SUSCEPTIBLE 0.000000 3200.000000
7 46.22194337110827 46.779204038356085 4.1424075807597465 11.390532890432452 4.1424075807597465 11.390532890432452 4 SUSCEPTIBLE 13.679153 3200.000000
10 46.24477539485416 46.76218831810173 1.7066101409172072 10.587694183999037 1.7066101409172072 10.587694183999037 8 SUSCEPTIBLE 13.208796 3200.000000
9 46.25530437743772 46.75619638352542 1.7799577116491654 11.896870163106012 1.7799577116491654 11.896870163106012 7 SUSCEPTIBLE 13.523021 3200.000000
5 46.26373056575998 46.82624742282518 5.623859800320756 11.777465031982208 5.623859800320756 11.777465031982208 9 SUSCEPTIBLE 0.000000 3200.000000
3 46.32860391889594 46.95176458433376 2.729447423416595 11.543363626873905 2.729447423416595 11.543363626873905 1 INFECTIOUS 0.000000 3200.000000
8 46.378893379701324 46.956336131760075 2.615785152416264 10.590253877460752 2.615785152416264 10.590253877460752 5 SUSCEPTIBLE 12.092521 3200.000000
4 46.40242079534254 46.917451055284324 4.012553783455827 10.541051574093895 4.012553783455827 10.541051574093895 2 SUSCEPTIBLE 0.000000 3200.000000
6 46.42055964996987 46.94902836343102 5.864684782921478 10.396384090837364 5.864684782921478 10.396384090837364 10 SUSCEPTIBLE 0.000000 3200.000000
1 46.45023360109458 47.003212572536185 2.514085400189021 11.19222089151289 2.514085400189021 11.19222089151289 3 SUSCEPTIBLE 14.084308 3200.000000
9 46.75619638352542 47.25708838961312 1.7799577116491654 11.896870163106012 1.7799577116491654 11.896870163106012 7 SUSCEPTIBLE 14.135345 3200.000000
10 46.76218831810173 47.2796012413493 1.7066101409172072 10.587694183999037 1.7066101409172072 10.587694183999037 8 SUSCEPTIBLE 13.208796 3200.000000
7 46.779204038356085 47.3364647056039 4.1424075807597465 11.390532890432452 4.1424075807597465 11.390532890432452 4 SUSCEPTIBLE 14.291477 3200.000000
5 46.82624742282518 47.38876427989039 5.623859800320756 11.777465031982208 5.623859800320756 11.777465031982208 9 SUSCEPTIBLE 0.000000 3200.000000
2 46.84355094921036 47.62927832561056 0.9667568466601666 11.8874321797386 0.9667568466601666 11.8874321797386 6 SUSCEPTIBLE 0.000000 3200.000000
4 46.917451055284324 47.432481315226106 4.012553783455827 10.541051574093895 4.012553783455827 10.541051574093895 2 SUSCEPTIBLE 0.000000 3200.000000
6 46.94902836343102 47.47749707689217 5.864684782921478 10.396384090837364 5.864684782921478 10.396384090837364 10 SUSCEPTIBLE 0.000000 3200.000000
3 46.95176458433376 47.574925249771574 2.729447423416595 11.543363626873905 2.729447423416595 11.543363626873905 1 INFECTIOUS 0.000000 3200.000000
8 46.956336131760075 47.533778883818826 2.615785152416264 10.590253877460752 2.615785152416264 10.590253877460752 5 SUSCEPTIBLE 13.316887 3200.000000
1 47.003212572536185 47.55619154397779 2.514085400189021 11.19222089151289 2.514085400189021 11.19222089151289 3 SUSCEPTIBLE 14.696349 3200.000000
9 47.25708838961312 47.75798039570083 1.7799577116491654 11.896870163106012 1.7799577116491654 11.896870163106012 7 SUSCEPTIBLE 15.359145 3200.000000
10 47.2796012413493 47.79701416459687 1.7066101409172072 10.587694183999037 1.7066101409172072 10.587694183999037 8 SUSCEPTIBLE 13.208796 3200.000000
7 47.3364647056039 47.89372537285172 4.1424075807597465 11.390532890432452 4.1424075807597465 11.390532890432452 4 SUSCEPTIBLE 15.515277 3200.000000
5 47.38876427989039 47.95128113695559 5.623859800320756 11.777465031982208 5.623859800320756 11.777465031982208 9 SUSCEPTIBLE 0.000000 3200.000000
4 47.432481315226106 47.94751157516789 4.012553783455827 10.541051574093895 4.012553783455827 10.541051574093895 2 SUSCEPTIBLE 0.000000 3200.000000
6 47.47749707689217 48.00596579035332 5.864684782921478 10.396384090837364 5.864684782921478 10.396384090837364 10 SUSCEPTIBLE 0.000000 3200.000000
8 47.533778883818826 48.11122163587758 2.615785152416264 10.590253877460752 2.615785152416264 10.590253877460752 5 SUSCEPTIBLE 13.928645 3200.000000
1 47.55619154397779 48.10917051541939 2.514085400189021 11.19222089151289 2.514085400189021 11.19222089151289 3 SUSCEPTIBLE 15.308107 3200.000000
3 47.574925249771574 48.19808591520939 2.729447423416595 11.543363626873905 2.729447423416595 11.543363626873905 1 INFECTIOUS 0.000000 3200.000000
2 47.62927832561056 48.41500570201075 0.9667568466601666 11.8874321797386 0.9667568466601666 11.8874321797386 6 SUSCEPTIBLE 0.000000 3200.000000
9 47.75798039570083 48.25887240178853 1.7799577116491654 11.896870163106012 1.7799577116491654 11.896870163106012 7 SUSCEPTIBLE 15.359145 3200.000000
10 47.79701416459687 48.314427087844436 1.7066101409172072 10.587694183999037 1.7066101409172072 10.587694183999037 8 SUSCEPTIBLE 13.820272 3200.000000
7 47.89372537285172 48.45098604009954 4.1424075807597465 11.390532890432452 4.1424075807597465 11.390532890432452 4 SUSCEPTIBLE 15.515277 3200.000000
4 47.94751157516789 48.46254183510967 4.012553783455827 10.541051574093895 4.012553783455827 10.541051574093895 2 SUSCEPTIBLE 0.000000 3200.000000
5 47.95128113695559 48.5137979940208 5.623859800320756 11.777465031982208 5.623859800320756 11.777465031982208 9 SUSCEPTIBLE 0.000000 3200.000000
6 48.00596579035332 48.534434503814474 5.864684782921478 10.396384090837364 5.864684782921478 10.396384090837364 10 SUSCEPTIBLE 0.000000 3200.000000
1 48.10917051541939 48.662149486861 2.514085400189021 11.19222089151289 2.514085400189021 11.19222089151289 3 SUSCEPTIBLE 15.308107 3200.000000
8 48.11122163587758 48.68866438793633 2.615785152416264 10.590253877460752 2.615785152416264 10.590253877460752 5 SUSCEPTIBLE 15.151315 3200.000000
3 48.19808591520939 48.821246580647205 2.729447423416595 11.543363626873905 2.729447423416595 11.543363626873905 1 INFECTIOUS 0.000000 3200.000000
9 48.25887240178853 48.75976440787623 1.7799577116491654 11.896870163106012 1.7799577116491654 11.896870163106012 7 SUSCEPTIBLE 15.359145 3200.000000
10 48.314427087844436 48.831840011092005 1.7066101409172072 10.587694183999037 1.7066101409172072 10.587694183999037 8 SUSCEPTIBLE 14.431465 3200.000000
2 48.41500570201075 49.20073307841095 0.9667568466601666 11.8874321797386 0.9667568466601666 11.8874321797386 6 SUSCEPTIBLE 0.000000 3200.000000
7 48.45098604009954 49.008246707347354 4.1424075807597465 11.390532890432452 4.1424075807597465 11.390532890432452 4 SUSCEPTIBLE 15.515277 3200.000000
4 48.46254183510967 48.97757209505145 4.012553783455827 10.541051574093895 4.012553783455827 10.541051574093895 2 SUSCEPTIBLE 0.000000 3200.000000
5 48.5137979940208 49.076314851086 5.623859800320756 11.777465031982208 5.623859800320756 11.777465031982208 9 SUSCEPTIBLE 0.000000 3200.000000
6 48.534434503814474 49.062903217275625 5.864684782921478 10.396384090837364 5.864684782921478 10.396384090837364 10 SUSCEPTIBLE 0.000000 3200.000000
1 48.662149486861 49.2151284583026 2.514085400189021 11.19222089151289 2.514085400189021 11.19222089151289 3 SUSCEPTIBLE 15.308107 3200.000000
8 48.68866438793633 49.26610713999508 2.615785152416264 10.590253877460752 2.615785152416264 10.590253877460752 5 SUSCEPTIBLE 15.151315 3200.000000
9 48.75976440787623 49.260656413963936 1.7799577116491654 11.896870163106012 1.7799577116491654 11.896870163106012 7 SUSCEPTIBLE 15.359145 3200.000000
3 48.821246580647205 49.44440724608502 2.729447423416595 11.543363626873905 2.729447423416595 11.543363626873905 1 INFECTIOUS 0.000000 3200.000000
10 48.831840011092005 49.349252934339574 1.7066101409172072 10.587694183999037 1.7066101409172072 10.587694183999037 8 SUSCEPTIBLE 15.793506 3200.000000
4 48.97757209505145 49.49260235499323 4.012553783455827 10.541051574093895 4.012553783455827 10.541051574093895 2 SUSCEPTIBLE 0.000000 3200.000000
7 49.008246707347354 49.56550737459517 4.1424075807597465 11.390532890432452 4.1424075807597465 11.390532890432452 4 SUSCEPTIBLE 15.515277 3200.000000
6 49.062903217275625 49.59137193073678 5.864684782921478 10.396384090837364 5.864684782921478 10.396384090837364 10 SUSCEPTIBLE 0.000000 3200.000000
5 49.076314851086 49.63883170815121 5.623859800320756 11.777465031982208 5.623859800320756 11.777465031982208 9 SUSCEPTIBLE 0.000000 3200.000000
2 49.20073307841095 49.986460454811144 0.9667568466601666 11.8874321797386 0.9667568466601666 11.8874321797386 6 SUSCEPTIBLE 0.000000 3200.000000
1 49.2151284583026 49.768107429744205 2.514085400189021 11.19222089151289 2.514085400189021 11.19222089151289 3 SUSCEPTIBLE 15.308107 3200.000000
9 49.260656413963936 49.76154842005164 1.7799577116491654 11.896870163106012 1.7799577116491654 11.896870163106012 7 SUSCEPTIBLE 15.359145 3200.000000
8 49.26610713999508 49.84354989205383 2.615785152416264 10.590253877460752 2.615785152416264 10.590253877460752 5 SUSCEPTIBLE 15.151315 3200.000000
10 49.349252934339574 49.866665857587144 1.7066101409172072 10.587694183999037 1.7066101409172072 10.587694183999037 8 SUSCEPTIBLE 16.474054 3200.000000
3 49.44440724608502 50.067567911522836 2.729447423416595 11.543363626873905 2.729447423416595 11.543363626873905 1 INFECTIOUS 0.000000 3200.000000
4 49.49260235499323 50.00763261493501 4.012553783455827 10.541051574093895 4.012553783455827 10.541051574093895 2 SUSCEPTIBLE 0.000000 3200.000000
7 49.56550737459517 50.12276804184299 4.1424075807597465 11.390532890432452 4.1424075807597465 11.390532890432452 4 SUSCEPTIBLE 15.515277 3200.000000
6 49.59137193073678 50.11984064419793 5.864684782921478 10.396384090837364 5.864684782921478 10.396384090837364 10 SUSCEPTIBLE 0.000000 3200.000000
5 49.63883170815121 50.20134856521641 5.623859800320756 11.777465031982208 5.623859800320756 11.777465031982208 9 SUSCEPTIBLE 0.000000 3200.000000
9 49.76154842005164 50.26244042613934 1.7799577116491654 11.896870163106012 1.7799577116491654 11.896870163106012 7 SUSCEPTIBLE 16.039379 3200.000000
1 49.768107429744205 50.32108640118581 2.514085400189021 11.19222089151289 2.514085400189021 11.19222089151289 3 SUSCEPTIBLE 15.988341 3200.000000
8 49.84354989205383 50.42099264411258 2.615785152416264 10.590253877460752 2.615785152416264 10.590253877460752 5 SUSCEPTIBLE 15.151315 3200.000000
10 49.866665857587144 50.38407878083471 1.7066101409172072 10.587694183999037 1.7066101409172072 10.587694183999037 8 SUSCEPTIBLE 16.474054 3200.000000
2 49.986460454811144 50.77218783121134 0.9667568466601666 11.8874321797386 0.9667568466601666 11.8874321797386 6 SUSCEPTIBLE 0.000000 3200.000000
4 50.00763261493501 50.522662874876794 4.012553783455827 10.541051574093895 4.012553783455827 10.541051574093895 2 SUSCEPTIBLE 0.000000 3200.000000
3 50.067567911522836 50.69072857696065 2.729447423416595 11.543363626873905 2.729447423416595 11.543363626873905 1 INFECTIOUS 0.000000 3200.000000
6 50.11984064419793 50.64830935765908 5.864684782921478 10.396384090837364 5.864684782921478 10.396384090837364 10 SUSCEPTIBLE 0.000000 3200.000000
7 50.12276804184299 50.680028709090806 4.1424075807597465 11.390532890432452 4.1424075807597465 11.390532890432452 4 SUSCEPTIBLE 16.875431 3200.000000
5 50.20134856521641 50.76386542228162 5.623859800320756 11.777465031982208 5.623859800320756 11.777465031982208 9 SUSCEPTIBLE 0.000000 3200.000000
9 50.26244042613934 50.763332432227045 1.7799577116491654 11.896870163106012 1.7799577116491654 11.896870163106012 7 SUSCEPTIBLE 16.719298 3200.000000
1 50.32108640118581 50.87406537262741 2.514085400189021 11.19222089151289 2.514085400189021 11.19222089151289 3 SUSCEPTIBLE 16.668261 3200.000000
10 50.38407878083471 50.90149170408228 1.7066101409172072 10.587694183999037 1.7066101409172072 10.587694183999037 8 SUSCEPTIBLE 16.474054 3200.000000
8 50.42099264411258 50.99843539617133 2.615785152416264 10.590253877460752 2.615785152416264 10.590253877460752 5 SUSCEPTIBLE 15.830920 3200.000000
4 50.522662874876794 51.037693134818575 4.012553783455827 10.541051574093895 4.012553783455827 10.541051574093895 2 SUSCEPTIBLE 0.000000 3200.000000
6 50.64830935765908 51.17677807112023 5.864684782921478 10.396384090837364 5.864684782921478 10.396384090837364 10 SUSCEPTIBLE 0.000000 3200.000000
7 50.680028709090806 51.23728937633862 4.1424075807597465 11.390532890432452 4.1424075807597465 11.390532890432452 4 SUSCEPTIBLE 17.555036 3200.000000
3 50.69072857696065 51.31388924239847 2.729447423416595 11.543363626873905 2.729447423416595 11.543363626873905 1 INFECTIOUS 0.000000 3200.000000
9 50.763332432227045 51.26422443831475 1.7799577116491654 11.896870163106012 1.7799577116491654 11.896870163106012 7 SUSCEPTIBLE 17.398904 3200.000000
5 50.76386542228162 51.326382279346824 5.623859800320756 11.777465031982208 5.623859800320756 11.777465031982208 9 SUSCEPTIBLE 0.000000 3200.000000
2 50.77218783121134 51.557915207611536 0.9667568466601666 11.8874321797386 0.9667568466601666 11.8874321797386 6 SUSCEPTIBLE 0.000000 3200.000000
1 50.87406537262741 51.42704434406902 2.514085400189021 11.19222089151289 2.514085400189021 11.19222089151289 3 SUSCEPTIBLE 18.027158 3200.000000
10 50.90149170408228 51.41890462732985 1.7066101409172072 10.587694183999037 1.7066101409172072 10.587694183999037 8 SUSCEPTIBLE 16.474054 3200.000000
8 50.99843539617133 51.57587814823008 2.615785152416264 10.590253877460752 2.615785152416264 10.590253877460752 5 SUSCEPTIBLE 16.510212 3200.000000
4 51.037693134818575 51.552723394760356 4.012553783455827 10.541051574093895 4.012553783455827 10.541051574093895 2 SUSCEPTIBLE 0.000000 3200.000000
6 51.17677807112023 51.705246784581384 5.864684782921478 10.396384090837364 5.864684782921478 10.396384090837364 10 SUSCEPTIBLE 0.000000 3200.000000
7 51.23728937633862 51.79455004358644 4.1424075807597465 11.390532890432452 4.1424075807597465 11.390532890432452 4 SUSCEPTIBLE 18.913306 3200.000000
9 51.26422443831475 51.76511644440245 1.7799577116491654 11.896870163106012 1.7799577116491654 11.896870163106012 7 SUSCEPTIBLE 18.757173 3200.000000
3 51.31388924239847 51.93704990783628 2.729447423416595 11.543363626873905 2.729447423416595 11.543363626873905 1 INFECTIOUS 0.000000 3200.000000
5 51.326382279346824 51.88889913641203 5.623859800320756 11.777465031982208 5.623859800320756 11.777465031982208 9 SUSCEPTIBLE 0.000000 3200.000000
10 51.41890462732985 51.93631755057742 1.7066101409172072 10.587694183999037 1.7066101409172072 10.587694183999037 8 SUSCEPTIBLE 16.474054 3200.000000
1 51.42704434406902 51.98002331551062 2.514085400189021 11.19222089151289 2.514085400189021 11.19222089151289 3 SUSCEPTIBLE 18.706136 3200.000000
4 51.552723394760356 52.06775365470214 4.012553783455827 10.541051574093895 4.012553783455827 10.541051574093895 2 SUSCEPTIBLE 0.000000 3200.000000
2 51.557915207611536 52.34364258401173 0.9667568466601666 11.8874321797386 0.9667568466601666 11.8874321797386 6 SUSCEPTIBLE 0.000000 3200.000000
8 51.57587814823008 52.15332090028883 2.615785152416264 10.590253877460752 2.615785152416264 10.590253877460752 5 SUSCEPTIBLE 17.189189 3200.000000
6 51.705246784581384 52.233715498042535 5.864684782921478 10.396384090837364 5.864684782921478 10.396384090837364 10 SUSCEPTIBLE 0.000000 3200.000000
9 51.76511644440245 52.266008450490155 1.7799577116491654 11.896870163106012 1.7799577116491654 11.896870163106012 7 SUSCEPTIBLE 18.757173 3200.000000
7 51.79455004358644 52.35181071083426 4.1424075807597465 11.390532890432452 4.1424075807597465 11.390532890432452 4 SUSCEPTIBLE 18.913306 3200.000000
5 51.88889913641203 52.451415993477234 5.623859800320756 11.777465031982208 5.623859800320756 11.777465031982208 9 SUSCEPTIBLE 0.000000 3200.000000
10 51.93631755057742 52.45373047382499 1.7066101409172072 10.587694183999037 1.7066101409172072 10.587694183999037 8 SUSCEPTIBLE 17.152718 3200.000000
3 51.93704990783628 52.5602105732741 2.729447423416595 11.543363626873905 2.729447423416595 11.543363626873905 1 INFECTIOUS 0.000000 3200.000000
1 51.98002331551062 52.533002286952225 2.514085400189021 11.19222089151289 2.514085400189021 11.19222089151289 3 SUSCEPTIBLE 18.706136 3200.000000
4 52.06775365470214 52.58278391464392 4.012553783455827 10.541051574093895 4.012553783455827 10.541051574093895 2 SUSCEPTIBLE 0.000000 3200.000000
8 52.15332090028883 52.730763652347584 2.615785152416264 10.590253877460752 2.615785152416264 10.590253877460752 5 SUSCEPTIBLE 18.546204 3200.000000
6 52.233715498042535 52.76218421150369 5.864684782921478 10.396384090837364 5.864684782921478 10.396384090837364 10 SUSCEPTIBLE 0.000000 3200.000000
9 52.266008450490155 52.76690045657786 1.7799577116491654 11.896870163106012 1.7799577116491654 11.896870163106012 7 SUSCEPTIBLE 18.757173 3200.000000
2 52.34364258401173 53.12936996041193 0.9667568466601666 11.8874321797386 0.9667568466601666 11.8874321797386 6 SUSCEPTIBLE 0.000000 3200.000000
7 52.35181071083426 52.909071378082075 4.1424075807597465 11.390532890432452 4.1424075807597465 11.390532890432452 4 SUSCEPTIBLE 18.913306 3200.000000
5 52.451415993477234 53.01393285054244 5.623859800320756 11.777465031982208 5.623859800320756 11.777465031982208 9 SUSCEPTIBLE 0.000000 3200.000000
10 52.45373047382499 52.97114339707256 1.7066101409172072 10.587694183999037 1.7066101409172072 10.587694183999037 8 SUSCEPTIBLE 18.579372 3200.000000
1 52.533002286952225 53.08598125839383 2.514085400189021 11.19222089151289 2.514085400189021 11.19222089151289 3 SUSCEPTIBLE 18.706136 3200.000000
3 52.5602105732741 53.18337123871191 2.729447423416595 11.543363626873905 2.729447423416595 11.543363626873905 1 INFECTIOUS 0.000000 3200.000000
4 52.58278391464392 53.0978141745857 4.012553783455827 10.541051574093895 4.012553783455827 10.541051574093895 2 SUSCEPTIBLE 0.000000 3200.000000
8 52.730763652347584 53.308206404406334 2.615785152416264 10.590253877460752 2.615785152416264 10.590253877460752 5 SUSCEPTIBLE 18.546204 3200.000000
6 52.76218421150369 53.29065292496484 5.864684782921478 10.396384090837364 5.864684782921478 10.396384090837364 10 SUSCEPTIBLE 0.000000 3200.000000
9 52.76690045657786 53.26779246266556 1.7799577116491654 11.896870163106012 1.7799577116491654 11.896870163106012 7 SUSCEPTIBLE 18.757173 3200.000000
7 52.909071378082075 53.46633204532989 4.1424075807597465 11.390532890432452 4.1424075807597465 11.390532890432452 4 SUSCEPTIBLE 18.913306 3200.000000
10 52.97114339707256 53.48855632032013 1.7066101409172072 10.587694183999037 1.7066101409172072 10.587694183999037 8 SUSCEPTIBLE 19.327330 3200.000000
5 53.01393285054244 53.576449707607644 5.623859800320756 11.777465031982208 5.623859800320756 11.777465031982208 9 SUSCEPTIBLE 0.000000 3200.000000
1 53.08598125839383 53.63896022983543 2.514085400189021 11.19222089151289 2.514085400189021 11.19222089151289 3 SUSCEPTIBLE 18.706136 3200.000000
4 53.0978141745857 53.61284443452748 4.012553783455827 10.541051574093895 4.012553783455827 10.541051574093895 2 SUSCEPTIBLE 0.000000 3200.000000
2 53.12936996041193 53.915097336812124 0.9667568466601666 11.8874321797386 0.9667568466601666 11.8874321797386 6 SUSCEPTIBLE 0.000000 3200.000000
3 53.18337123871191 53.80653190414973 2.729447423416595 11.543363626873905 2.729447423416595 11.543363626873905 1 INFECTIOUS 0.000000 3200.000000
9 53.26779246266556 53.768684468753264 1.7799577116491654 11.896870163106012 1.7799577116491654 11.896870163106012 7 SUSCEPTIBLE 18.757173 3200.000000
6 53.29065292496484 53.81912163842599 5.864684782921478 10.396384090837364 5.864684782921478 10.396384090837364 10 SUSCEPTIBLE 0.000000 3200.000000
8 53.308206404406334 53.885649156465085 2.615785152416264 10.590253877460752 2.615785152416264 10.590253877460752 5 SUSCEPTIBLE 18.546204 3200.000000
7 53.46633204532989 54.02359271257771 4.1424075807597465 11.390532890432452 4.1424075807597465 11.390532890432452 4 SUSCEPTIBLE 18.913306 3200.000000
10 53.48855632032013 54.0059692435677 1.7066101409172072 10.587694183999037 1.7066101409172072 10.587694183999037 8 SUSCEPTIBLE 20.074943 3200.000000
5 53.576449707607644 54.13896656467285 5.623859800320756 11.777465031982208 5.623859800320756 11.777465031982208 9 SUSCEPTIBLE 0.000000 3200.000000
4 53.61284443452748 54.12787469446926 4.012553783455827 10.541051574093895 4.012553783455827 10.541051574093895 2 SUSCEPTIBLE 0.000000 3200.000000
1 53.63896022983543 54.19193920127704 2.514085400189021 11.19222089151289 2.514085400189021 11.19222089151289 3 SUSCEPTIBLE 19.453403 3200.000000
9 53.768684468753264 54.26957647484097 1.7799577116491654 11.896870163106012 1.7799577116491654 11.896870163106012 7 SUSCEPTIBLE 19.504440 3200.000000
3 53.80653190414973 54.429692569587544 2.729447423416595 11.543363626873905 2.729447423416595 11.543363626873905 1 INFECTIOUS 0.000000 3200.000000
6 53.81912163842599 54.34759035188714 5.864684782921478 10.396384090837364 5.864684782921478 10.396384090837364 10 SUSCEPTIBLE 0.000000 3200.000000
8 53.885649156465085 54.463091908523836 2.615785152416264 10.590253877460752 2.615785152416264 10.590253877460752 5 SUSCEPTIBLE 18.546204 3200.000000
2 53.915097336812124 54.70082471321232 0.9667568466601666 11.8874321797386 0.9667568466601666 11.8874321797386 6 SUSCEPTIBLE 0.000000 3200.000000
10 54.0059692435677 54.52338216681527 1.7066101409172072 10.587694183999037 1.7066101409172072 10.587694183999037 8 SUSCEPTIBLE 20.074943 3200.000000
7 54.02359271257771 54.58085337982553 4.1424075807597465 11.390532890432452 4.1424075807597465 11.390532890432452 4 SUSCEPTIBLE 20.407494 3200.000000
4 54.12787469446926 54.642904954411044 4.012553783455827 10.541051574093895 4.012553783455827 10.541051574093895 2 SUSCEPTIBLE 0.000000 3200.000000
5 54.13896656467285 54.701483421738054 5.623859800320756 11.777465031982208 5.623859800320756 11.777465031982208 9 SUSCEPTIBLE 0.000000 3200.000000
1 54.19193920127704 54.74491817271864 2.514085400189021 11.19222089151289 2.514085400189021 11.19222089151289 3 SUSCEPTIBLE 20.200325 3200.000000
9 54.26957647484097 54.77046848092867 1.7799577116491654 11.896870163106012 1.7799577116491654 11.896870163106012 7 SUSCEPTIBLE 20.251362 3200.000000
6 54.34759035188714 54.876059065348294 5.864684782921478 10.396384090837364 5.864684782921478 10.396384090837364 10 SUSCEPTIBLE 0.000000 3200.000000
3 54.429692569587544 55.05285323502536 2.729447423416595 11.543363626873905 2.729447423416595 11.543363626873905 1 INFECTIOUS 0.000000 3200.000000
8 54.463091908523836 55.04053466058259 2.615785152416264 10.590253877460752 2.615785152416264 10.590253877460752 5 SUSCEPTIBLE 19.292781 3200.000000
10 54.52338216681527 55.040795090062836 1.7066101409172072 10.587694183999037 1.7066101409172072 10.587694183999037 8 SUSCEPTIBLE 20.074943 3200.000000
7 54.58085337982553 55.138114047073344 4.1424075807597465 11.390532890432452 4.1424075807597465 11.390532890432452 4 SUSCEPTIBLE 21.154071 3200.000000
4 54.642904954411044 55.157935214352825 4.012553783455827 10.541051574093895 4.012553783455827 10.541051574093895 2 SUSCEPTIBLE 0.000000 3200.000000
2 54.70082471321232 55.486552089612516 0.9667568466601666 11.8874321797386 0.9667568466601666 11.8874321797386 6 SUSCEPTIBLE 0.000000 3200.000000
5 54.701483421738054 55.26400027880326 5.623859800320756 11.777465031982208 5.623859800320756 11.777465031982208 9 SUSCEPTIBLE 0.000000 3200.000000
1 54.74491817271864 55.297897144160245 2.514085400189021 11.19222089151289 2.514085400189021 11.19222089151289 3 SUSCEPTIBLE 20.946901 3200.000000
9 54.77046848092867 55.27136048701637 1.7799577116491654 11.896870163106012 1.7799577116491654 11.896870163106012 7 SUSCEPTIBLE 20.997939 3200.000000
6 54.876059065348294 55.404527778809445 5.864684782921478 10.396384090837364 5.864684782921478 10.396384090837364 10 SUSCEPTIBLE 0.000000 3200.000000
8 55.04053466058259 55.61797741264134 2.615785152416264 10.590253877460752 2.615785152416264 10.590253877460752 5 SUSCEPTIBLE 20.039013 3200.000000
10 55.040795090062836 55.558208013310406 1.7066101409172072 10.587694183999037 1.7066101409172072 10.587694183999037 8 SUSCEPTIBLE 20.074943 3200.000000
3 55.05285323502536 55.676013900463175 2.729447423416595 11.543363626873905 2.729447423416595 11.543363626873905 1 INFECTIOUS 0.000000 3200.000000
7 55.138114047073344 55.69537471432116 4.1424075807597465 11.390532890432452 4.1424075807597465 11.390532890432452 4 SUSCEPTIBLE 21.900303 3200.000000
4 55.157935214352825 55.67296547429461 4.012553783455827 10.541051574093895 4.012553783455827 10.541051574093895 2 SUSCEPTIBLE 0.000000 3200.000000
5 55.26400027880326 55.826517135868464 5.623859800320756 11.777465031982208 5.623859800320756 11.777465031982208 9 SUSCEPTIBLE 0.000000 3200.000000
9 55.27136048701637 55.77225249310408 1.7799577116491654 11.896870163106012 1.7799577116491654 11.896870163106012 7 SUSCEPTIBLE 22.490058 3200.000000
1 55.297897144160245 55.85087611560185 2.514085400189021 11.19222089151289 2.514085400189021 11.19222089151289 3 SUSCEPTIBLE 22.439020 3200.000000
6 55.404527778809445 55.9329964922706 5.864684782921478 10.396384090837364 5.864684782921478 10.396384090837364 10 SUSCEPTIBLE 0.000000 3200.000000
2 55.486552089612516 56.27227946601271 0.9667568466601666 11.8874321797386 0.9667568466601666 11.8874321797386 6 SUSCEPTIBLE 0.000000 3200.000000
10 55.558208013310406 56.075620936557975 1.7066101409172072 10.587694183999037 1.7066101409172072 10.587694183999037 8 SUSCEPTIBLE 20.074943 3200.000000
8 55.61797741264134 56.19542016470009 2.615785152416264 10.590253877460752 2.615785152416264 10.590253877460752 5 SUSCEPTIBLE 21.530442 3200.000000
4 55.67296547429461 56.18799573423639 4.012553783455827 10.541051574093895 4.012553783455827 10.541051574093895 2 SUSCEPTIBLE 0.000000 3200.000000
3 55.676013900463175 56.29917456590099 2.729447423416595 11.543363626873905 2.729447423416595 11.543363626873905 1 INFECTIOUS 0.000000 3200.000000
7 55.69537471432116 56.25263538156898 4.1424075807597465 11.390532890432452 4.1424075807597465 11.390532890432452 4 SUSCEPTIBLE 22.646190 3200.000000
9 55.77225249310408 56.27314449919178 1.7799577116491654 11.896870163106012 1.7799577116491654 11.896870163106012 7 SUSCEPTIBLE 22.490058 3200.000000
5 55.826517135868464 56.38903399293367 5.623859800320756 11.777465031982208 5.623859800320756 11.777465031982208 9 SUSCEPTIBLE 0.000000 3200.000000
1 55.85087611560185 56.40385508704345 2.514085400189021 11.19222089151289 2.514085400189021 11.19222089151289 3 SUSCEPTIBLE 22.439020 3200.000000
6 55.9329964922706 56.46146520573175 5.864684782921478 10.396384090837364 5.864684782921478 10.396384090837364 10 SUSCEPTIBLE 0.000000 3200.000000
10 56.075620936557975 56.593033859805544 1.7066101409172072 10.587694183999037 1.7066101409172072 10.587694183999037 8 SUSCEPTIBLE 21.565683 3200.000000
4 56.18799573423639 56.70302599417817 4.012553783455827 10.541051574093895 4.012553783455827 10.541051574093895 2 SUSCEPTIBLE 0.000000 3200.000000
8 56.19542016470009 56.77286291675884 2.615785152416264 10.590253877460752 2.615785152416264 10.590253877460752 5 SUSCEPTIBLE 22.275640 3200.000000
7 56.25263538156898 56.809896048816796 4.1424075807597465 11.390532890432452 4.1424075807597465 11.390532890432452 4 SUSCEPTIBLE 22.646190 3200.000000
2 56.27227946601271 57.05800684241291 0.9667568466601666 11.8874321797386 0.9667568466601666 11.8874321797386 6 SUSCEPTIBLE 0.000000 3200.000000
9 56.27314449919178 56.77403650527948 1.7799577116491654 11.896870163106012 1.7799577116491654 11.896870163106012 7 SUSCEPTIBLE 22.490058 3200.000000
3 56.29917456590099 56.922335231338806 2.729447423416595 11.543363626873905 2.729447423416595 11.543363626873905 1 INFECTIOUS 0.000000 3200.000000
5 56.38903399293367 56.951550849998874 5.623859800320756 11.777465031982208 5.623859800320756 11.777465031982208 9 SUSCEPTIBLE 0.000000 3200.000000
1 56.40385508704345 56.95683405848506 2.514085400189021 11.19222089151289 2.514085400189021 11.19222089151289 3 SUSCEPTIBLE 22.439020 3200.000000
6 56.46146520573175 56.9899339191929 5.864684782921478 10.396384090837364 5.864684782921478 10.396384090837364 10 SUSCEPTIBLE 0.000000 3200.000000
10 56.593033859805544 57.11044678305311 1.7066101409172072 10.587694183999037 1.7066101409172072 10.587694183999037 8 SUSCEPTIBLE 22.380804 3200.000000
4 56.70302599417817 57.21805625411995 4.012553783455827 10.541051574093895 4.012553783455827 10.541051574093895 2 SUSCEPTIBLE 0.000000 3200.000000
8 56.77286291675884 57.35030566881759 2.615785152416264 10.590253877460752 2.615785152416264 10.590253877460752 5 SUSCEPTIBLE 22.275640 3200.000000
9 56.77403650527948 57.274928511367186 1.7799577116491654 11.896870163106012 1.7799577116491654 11.896870163106012 7 SUSCEPTIBLE 22.490058 3200.000000
7 56.809896048816796 57.36715671606461 4.1424075807597465 11.390532890432452 4.1424075807597465 11.390532890432452 4 SUSCEPTIBLE 22.646190 3200.000000
3 56.922335231338806 57.54549589677662 2.729447423416595 11.543363626873905 2.729447423416595 11.543363626873905 1 INFECTIOUS 0.000000 3200.000000
5 56.951550849998874 57.51406770706408 5.623859800320756 11.777465031982208 5.623859800320756 11.777465031982208 9 SUSCEPTIBLE 0.000000 3200.000000
1 56.95683405848506 57.50981302992666 2.514085400189021 11.19222089151289 2.514085400189021 11.19222089151289 3 SUSCEPTIBLE 22.439020 3200.000000
6 56.9899339191929 57.51840263265405 5.864684782921478 10.396384090837364 5.864684782921478 10.396384090837364 10 SUSCEPTIBLE 0.000000 3200.000000
2 57.05800684241291 57.843734218813104 0.9667568466601666 11.8874321797386 0.9667568466601666 11.8874321797386 6 SUSCEPTIBLE 0.000000 3200.000000
10 57.11044678305311 57.62785970630068 1.7066101409172072 10.587694183999037 1.7066101409172072 10.587694183999037 8 SUSCEPTIBLE 23.195547 3200.000000
4 57.21805625411995 57.73308651406173 4.012553783455827 10.541051574093895 4.012553783455827 10.541051574093895 2 SUSCEPTIBLE 0.000000 3200.000000
9 57.274928511367186 57.77582051745489 1.7799577116491654 11.896870163106012 1.7799577116491654 11.896870163106012 7 SUSCEPTIBLE 22.490058 3200.000000
8 57.35030566881759 57.92774842087634 2.615785152416264 10.590253877460752 2.615785152416264 10.590253877460752 5 SUSCEPTIBLE 22.275640 3200.000000
7 57.36715671606461 57.92441738331243 4.1424075807597465 11.390532890432452 4.1424075807597465 11.390532890432452 4 SUSCEPTIBLE 22.646190 3200.000000
1 57.50981302992666 58.062792001368265 2.514085400189021 11.19222089151289 2.514085400189021 11.19222089151289 3 SUSCEPTIBLE 22.439020 3200.000000
5 57.51406770706408 58.076584564129284 5.623859800320756 11.777465031982208 5.623859800320756 11.777465031982208 9 SUSCEPTIBLE 0.000000 3200.000000
6 57.51840263265405 58.0468713461152 5.864684782921478 10.396384090837364 5.864684782921478 10.396384090837364 10 SUSCEPTIBLE 0.000000 3200.000000
3 57.54549589677662 58.16865656221444 2.729447423416595 11.543363626873905 2.729447423416595 11.543363626873905 1 INFECTIOUS 0.000000 3200.000000
10 57.62785970630068 58.14527262954825 1.7066101409172072 10.587694183999037 1.7066101409172072 10.587694183999037 8 SUSCEPTIBLE 24.009915 3200.000000
4 57.73308651406173 58.24811677400351 4.012553783455827 10.541051574093895 4.012553783455827 10.541051574093895 2 SUSCEPTIBLE 0.000000 3200.000000
9 57.77582051745489 58.27671252354259 1.7799577116491654 11.896870163106012 1.7799577116491654 11.896870163106012 7 SUSCEPTIBLE 23.304049 3200.000000
2 57.843734218813104 58.6294615952133 0.9667568466601666 11.8874321797386 0.9667568466601666 11.8874321797386 6 SUSCEPTIBLE 0.000000 3200.000000
7 57.92441738331243 58.48167805056025 4.1424075807597465 11.390532890432452 4.1424075807597465 11.390532890432452 4 SUSCEPTIBLE 23.460181 3200.000000
8 57.92774842087634 58.50519117293509 2.615785152416264 10.590253877460752 2.615785152416264 10.590253877460752 5 SUSCEPTIBLE 22.275640 3200.000000
6 58.0468713461152 58.575340059576355 5.864684782921478 10.396384090837364 5.864684782921478 10.396384090837364 10 SUSCEPTIBLE 0.000000 3200.000000
1 58.062792001368265 58.61577097280987 2.514085400189021 11.19222089151289 2.514085400189021 11.19222089151289 3 SUSCEPTIBLE 24.066626 3200.000000
5 58.076584564129284 58.63910142119449 5.623859800320756 11.777465031982208 5.623859800320756 11.777465031982208 9 SUSCEPTIBLE 0.000000 3200.000000
10 58.14527262954825 58.66268555279582 1.7066101409172072 10.587694183999037 1.7066101409172072 10.587694183999037 8 SUSCEPTIBLE 24.009915 3200.000000
3 58.16865656221444 58.79181722765225 2.729447423416595 11.543363626873905 2.729447423416595 11.543363626873905 1 INFECTIOUS 0.000000 3200.000000
4 58.24811677400351 58.763147033945295 4.012553783455827 10.541051574093895 4.012553783455827 10.541051574093895 2 SUSCEPTIBLE 0.000000 3200.000000
9 58.27671252354259 58.777604529630295 1.7799577116491654 11.896870163106012 1.7799577116491654 11.896870163106012 7 SUSCEPTIBLE 24.117664 3200.000000
7 58.48167805056025 59.038938717808065 4.1424075807597465 11.390532890432452 4.1424075807597465 11.390532890432452 4 SUSCEPTIBLE 25.087035 3200.000000
8 58.50519117293509 59.08263392499384 2.615785152416264 10.590253877460752 2.615785152416264 10.590253877460752 5 SUSCEPTIBLE 23.088879 3200.000000
6 58.575340059576355 59.10380877303751 5.864684782921478 10.396384090837364 5.864684782921478 10.396384090837364 10 SUSCEPTIBLE 0.000000 3200.000000
1 58.61577097280987 59.16874994425147 2.514085400189021 11.19222089151289 2.514085400189021 11.19222089151289 3 SUSCEPTIBLE 24.879866 3200.000000
2 58.6294615952133 59.415188971613496 0.9667568466601666 11.8874321797386 0.9667568466601666 11.8874321797386 6 SUSCEPTIBLE 0.000000 3200.000000
5 58.63910142119449 59.201618278259694 5.623859800320756 11.777465031982208 5.623859800320756 11.777465031982208 9 SUSCEPTIBLE 0.000000 3200.000000
10 58.66268555279582 59.18009847604339 1.7066101409172072 10.587694183999037 1.7066101409172072 10.587694183999037 8 SUSCEPTIBLE 24.009915 3200.000000
4 58.763147033945295 59.278177293887076 4.012553783455827 10.541051574093895 4.012553783455827 10.541051574093895 2 SUSCEPTIBLE 0.000000 3200.000000
9 58.777604529630295 59.278496535718 1.7799577116491654 11.896870163106012 1.7799577116491654 11.896870163106012 7 SUSCEPTIBLE 24.930903 3200.000000
3 58.79181722765225 59.41497789309007 2.729447423416595 11.543363626873905 2.729447423416595 11.543363626873905 1 INFECTIOUS 0.000000 3200.000000
7 59.038938717808065 59.59619938505588 4.1424075807597465 11.390532890432452 4.1424075807597465 11.390532890432452 4 SUSCEPTIBLE 25.899899 3200.000000
8 59.08263392499384 59.660076677052594 2.615785152416264 10.590253877460752 2.615785152416264 10.590253877460752 5 SUSCEPTIBLE 23.901743 3200.000000
6 59.10380877303751 59.63227748649866 5.864684782921478 10.396384090837364 5.864684782921478 10.396384090837364 10 SUSCEPTIBLE 0.000000 3200.000000
1 59.16874994425147 59.72172891569308 2.514085400189021 11.19222089151289 2.514085400189021 11.19222089151289 3 SUSCEPTIBLE 25.692729 3200.000000
10 59.18009847604339 59.69751139929096 1.7066101409172072 10.587694183999037 1.7066101409172072 10.587694183999037 8 SUSCEPTIBLE 24.009915 3200.000000
5 59.201618278259694 59.7641351353249 5.623859800320756 11.777465031982208 5.623859800320756 11.777465031982208 9 SUSCEPTIBLE 0.000000 3200.000000
4 59.278177293887076 59.79320755382886 4.012553783455827 10.541051574093895 4.012553783455827 10.541051574093895 2 SUSCEPTIBLE 0.000000 3200.000000
9 59.278496535718 59.7793885418057 1.7799577116491654 11.896870163106012 1.7799577116491654 11.896870163106012 7 SUSCEPTIBLE 26.556254 3200.000000
3 59.41497789309007 60.03813855852788 2.729447423416595 11.543363626873905 2.729447423416595 11.543363626873905 1 INFECTIOUS 0.000000 3200.000000
2 59.415188971613496 60.20091634801369 0.9667568466601666 11.8874321797386 0.9667568466601666 11.8874321797386 6 SUSCEPTIBLE 0.000000 3200.000000
7 59.59619938505588 60.1534600523037 4.1424075807597465 11.390532890432452 4.1424075807597465 11.390532890432452 4 SUSCEPTIBLE 26.712387 3200.000000
6 59.63227748649866 60.16074619995981 5.864684782921478 10.396384090837364 5.864684782921478 10.396384090837364 10 SUSCEPTIBLE 0.000000 3200.000000
8 59.660076677052594 60.237519429111344 2.615785152416264 10.590253877460752 2.615785152416264 10.590253877460752 5 SUSCEPTIBLE 25.526343 3200.000000
10 59.69751139929096 60.21492432253853 1.7066101409172072 10.587694183999037 1.7066101409172072 10.587694183999037 8 SUSCEPTIBLE 24.822027 3200.000000
1 59.72172891569308 60.27470788713468 2.514085400189021 11.19222089151289 2.514085400189021 11.19222089151289 3 SUSCEPTIBLE 26.505217 3200.000000
5 59.7641351353249 60.326651992390104 5.623859800320756 11.777465031982208 5.623859800320756 11.777465031982208 9 SUSCEPTIBLE 0.000000 3200.000000
9 59.7793885418057 60.280280547893405 1.7799577116491654 11.896870163106012 1.7799577116491654 11.896870163106012 7 SUSCEPTIBLE 26.556254 3200.000000
4 59.79320755382886 60.30823781377064 4.012553783455827 10.541051574093895 4.012553783455827 10.541051574093895 2 SUSCEPTIBLE 0.000000 3200.000000
3 60.03813855852788 60.6612992239657 2.729447423416595 11.543363626873905 2.729447423416595 11.543363626873905 1 INFECTIOUS 0.000000 3200.000000
7 60.1534600523037 60.71072071955152 4.1424075807597465 11.390532890432452 4.1424075807597465 11.390532890432452 4 SUSCEPTIBLE 26.712387 3200.000000
6 60.16074619995981 60.68921491342096 5.864684782921478 10.396384090837364 5.864684782921478 10.396384090837364 10 SUSCEPTIBLE 0.000000 3200.000000
2 60.20091634801369 60.98664372441389 0.9667568466601666 11.8874321797386 0.9667568466601666 11.8874321797386 6 SUSCEPTIBLE 0.000000 3200.000000
10 60.21492432253853 60.7323372457861 1.7066101409172072 10.587694183999037 1.7066101409172072 10.587694183999037 8 SUSCEPTIBLE 25.633765 3200.000000
8 60.237519429111344 60.814962181170095 2.615785152416264 10.590253877460752 2.615785152416264 10.590253877460752 5 SUSCEPTIBLE 26.338081 3200.000000
1 60.27470788713468 60.827686858576286 2.514085400189021 11.19222089151289 2.514085400189021 11.19222089151289 3 SUSCEPTIBLE 26.505217 3200.000000
9 60.280280547893405 60.78117255398111 1.7799577116491654 11.896870163106012 1.7799577116491654 11.896870163106012 7 SUSCEPTIBLE 26.556254 3200.000000
4 60.30823781377064 60.82326807371242 4.012553783455827 10.541051574093895 4.012553783455827 10.541051574093895 2 SUSCEPTIBLE 0.000000 3200.000000
5 60.326651992390104 60.88916884945531 5.623859800320756 11.777465031982208 5.623859800320756 11.777465031982208 9 SUSCEPTIBLE 0.000000 3200.000000
3 60.6612992239657 61.284459889403514 2.729447423416595 11.543363626873905 2.729447423416595 11.543363626873905 1 INFECTIOUS 0.000000 3200.000000
6 60.68921491342096 61.21768362688211 5.864684782921478 10.396384090837364 5.864684782921478 10.396384090837364 10 SUSCEPTIBLE 0.000000 3200.000000
7 60.71072071955152 61.267981386799335 4.1424075807597465 11.390532890432452 4.1424075807597465 11.390532890432452 4 SUSCEPTIBLE 26.712387 3200.000000
10 60.7323372457861 61.24975016903367 1.7066101409172072 10.587694183999037 1.7066101409172072 10.587694183999037 8 SUSCEPTIBLE 26.515394 3200.000000
9 60.78117255398111 61.28206456006881 1.7799577116491654 11.896870163106012 1.7799577116491654 11.896870163106012 7 SUSCEPTIBLE 26.556254 3200.000000
8 60.814962181170095 61.392404933228846 2.615785152416264 10.590253877460752 2.615785152416264 10.590253877460752 5 SUSCEPTIBLE 26.338081 3200.000000
4 60.82326807371242 61.3382983336542 4.012553783455827 10.541051574093895 4.012553783455827 10.541051574093895 2 SUSCEPTIBLE 0.000000 3200.000000
1 60.827686858576286 61.38066583001789 2.514085400189021 11.19222089151289 2.514085400189021 11.19222089151289 3 SUSCEPTIBLE 26.505217 3200.000000
5 60.88916884945531 61.451685706520514 5.623859800320756 11.777465031982208 5.623859800320756 11.777465031982208 9 SUSCEPTIBLE 0.000000 3200.000000
2 60.98664372441389 61.772371100814084 0.9667568466601666 11.8874321797386 0.9667568466601666 11.8874321797386 6 SUSCEPTIBLE 0.000000 3200.000000
6 61.21768362688211 61.746152340343265 5.864684782921478 10.396384090837364 5.864684782921478 10.396384090837364 10 SUSCEPTIBLE 0.000000 3200.000000
10 61.24975016903367 61.76716309228124 1.7066101409172072 10.587694183999037 1.7066101409172072 10.587694183999037 8 SUSCEPTIBLE 28.277430 3200.000000
7 61.267981386799335 61.82524205404715 4.1424075807597465 11.390532890432452 4.1424075807597465 11.390532890432452 4 SUSCEPTIBLE 26.712387 3200.000000
9 61.28206456006881 61.782956566156514 1.7799577116491654 11.896870163106012 1.7799577116491654 11.896870163106012 7 SUSCEPTIBLE 26.556254 3200.000000
3 61.284459889403514 61.90762055484133 2.729447423416595 11.543363626873905 2.729447423416595 11.543363626873905 1 INFECTIOUS 0.000000 3200.000000
4 61.3382983336542 61.85332859359598 4.012553783455827 10.541051574093895 4.012553783455827 10.541051574093895 2 SUSCEPTIBLE 0.000000 3200.000000
1 61.38066583001789 61.933644801459494 2.514085400189021 11.19222089151289 2.514085400189021 11.19222089151289 3 SUSCEPTIBLE 26.505217 3200.000000
8 61.392404933228846 61.9698476852876 2.615785152416264 10.590253877460752 2.615785152416264 10.590253877460752 5 SUSCEPTIBLE 26.338081 3200.000000
5 61.451685706520514 62.01420256358572 5.623859800320756 11.777465031982208 5.623859800320756 11.777465031982208 9 SUSCEPTIBLE 0.000000 3200.000000
6 61.746152340343265 62.27462105380442 5.864684782921478 10.396384090837364 5.864684782921478 10.396384090837364 10 SUSCEPTIBLE 0.000000 3200.000000
10 61.76716309228124 62.284576015528806 1.7066101409172072 10.587694183999037 1.7066101409172072 10.587694183999037 8 SUSCEPTIBLE 28.277430 3200.000000
2 61.772371100814084 62.55809847721428 0.9667568466601666 11.8874321797386 0.9667568466601666 11.8874321797386 6 SUSCEPTIBLE 0.000000 3200.000000
9 61.782956566156514 62.28384857224422 1.7799577116491654 11.896870163106012 1.7799577116491654 11.896870163106012 7 SUSCEPTIBLE 27.436662 3200.000000
7 61.82524205404715 62.38250272129497 4.1424075807597465 11.390532890432452 4.1424075807597465 11.390532890432452 4 SUSCEPTIBLE 27.592794 3200.000000
4 61.85332859359598 62.368358853537764 4.012553783455827 10.541051574093895 4.012553783455827 10.541051574093895 2 SUSCEPTIBLE 0.000000 3200.000000
3 61.90762055484133 62.530781220279145 2.729447423416595 11.543363626873905 2.729447423416595 11.543363626873905 1 INFECTIOUS 0.000000 3200.000000
1 61.933644801459494 62.4866237729011 2.514085400189021 11.19222089151289 2.514085400189021 11.19222089151289 3 SUSCEPTIBLE 27.385625 3200.000000
8 61.9698476852876 62.54729043734635 2.615785152416264 10.590253877460752 2.615785152416264 10.590253877460752 5 SUSCEPTIBLE 26.338081 3200.000000
5 62.01420256358572 62.576719420650925 5.623859800320756 11.777465031982208 5.623859800320756 11.777465031982208 9 SUSCEPTIBLE 0.000000 3200.000000
6 62.27462105380442 62.80308976726557 5.864684782921478 10.396384090837364 5.864684782921478 10.396384090837364 10 SUSCEPTIBLE 0.000000 3200.000000
9 62.28384857224422 62.78474057833192 1.7799577116491654 11.896870163106012 1.7799577116491654 11.896870163106012 7 SUSCEPTIBLE 28.316663 3200.000000
10 62.284576015528806 62.801988938776375 1.7066101409172072 10.587694183999037 1.7066101409172072 10.587694183999037 8 SUSCEPTIBLE 28.277430 3200.000000
4 62.368358853537764 62.883389113479545 4.012553783455827 10.541051574093895 4.012553783455827 10.541051574093895 2 SUSCEPTIBLE 0.000000 3200.000000
7 62.38250272129497 62.93976338854279 4.1424075807597465 11.390532890432452 4.1424075807597465 11.390532890432452 4 SUSCEPTIBLE 28.472795 3200.000000
1 62.4866237729011 63.0396027443427 2.514085400189021 11.19222089151289 2.514085400189021 11.19222089151289 3 SUSCEPTIBLE 29.145220 3200.000000
3 62.530781220279145 63.15394188571696 2.729447423416595 11.543363626873905 2.729447423416595 11.543363626873905 1 INFECTIOUS 0.000000 3200.000000
8 62.54729043734635 63.1247331894051 2.615785152416264 10.590253877460752 2.615785152416264 10.590253877460752 5 SUSCEPTIBLE 27.217675 3200.000000
2 62.55809847721428 63.343825853614476 0.9667568466601666 11.8874321797386 0.9667568466601666 11.8874321797386 6 SUSCEPTIBLE 0.000000 3200.000000
5 62.576719420650925 63.13923627771613 5.623859800320756 11.777465031982208 5.623859800320756 11.777465031982208 9 SUSCEPTIBLE 0.000000 3200.000000
9 62.78474057833192 63.28563258441962 1.7799577116491654 11.896870163106012 1.7799577116491654 11.896870163106012 7 SUSCEPTIBLE 29.196257 3200.000000
10 62.801988938776375 63.319401862023945 1.7066101409172072 10.587694183999037 1.7066101409172072 10.587694183999037 8 SUSCEPTIBLE 28.277430 3200.000000
6 62.80308976726557 63.33155848072672 5.864684782921478 10.396384090837364 5.864684782921478 10.396384090837364 10 SUSCEPTIBLE 0.000000 3200.000000
4 62.883389113479545 63.398419373421326 4.012553783455827 10.541051574093895 4.012553783455827 10.541051574093895 2 SUSCEPTIBLE 0.000000 3200.000000
7 62.93976338854279 63.497024055790604 4.1424075807597465 11.390532890432452 4.1424075807597465 11.390532890432452 4 SUSCEPTIBLE 30.231577 3200.000000
1 63.0396027443427 63.592581715784306 2.514085400189021 11.19222089151289 2.514085400189021 11.19222089151289 3 SUSCEPTIBLE 30.024408 3200.000000
8 63.1247331894051 63.70217594146385 2.615785152416264 10.590253877460752 2.615785152416264 10.590253877460752 5 SUSCEPTIBLE 28.096863 3200.000000
5 63.13923627771613 63.701753134781335 5.623859800320756 11.777465031982208 5.623859800320756 11.777465031982208 9 SUSCEPTIBLE 0.000000 3200.000000
3 63.15394188571696 63.777102551154776 2.729447423416595 11.543363626873905 2.729447423416595 11.543363626873905 1 INFECTIOUS 0.000000 3200.000000
9 63.28563258441962 63.78652459050733 1.7799577116491654 11.896870163106012 1.7799577116491654 11.896870163106012 7 SUSCEPTIBLE 30.954227 3200.000000
10 63.319401862023945 63.836814785271514 1.7066101409172072 10.587694183999037 1.7066101409172072 10.587694183999037 8 SUSCEPTIBLE 28.277430 3200.000000
6 63.33155848072672 63.86002719418787 5.864684782921478 10.396384090837364 5.864684782921478 10.396384090837364 10 SUSCEPTIBLE 0.000000 3200.000000
2 63.343825853614476 64.12955323001466 0.9667568466601666 11.8874321797386 0.9667568466601666 11.8874321797386 6 SUSCEPTIBLE 0.000000 3200.000000
4 63.398419373421326 63.91344963336311 4.012553783455827 10.541051574093895 4.012553783455827 10.541051574093895 2 SUSCEPTIBLE 0.000000 3200.000000
7 63.497024055790604 64.05428472303842 4.1424075807597465 11.390532890432452 4.1424075807597465 11.390532890432452 4 SUSCEPTIBLE 31.110359 3200.000000
1 63.592581715784306 64.14556068722591 2.514085400189021 11.19222089151289 2.514085400189021 11.19222089151289 3 SUSCEPTIBLE 30.903189 3200.000000
5 63.701753134781335 64.26426999184655 5.623859800320756 11.777465031982208 5.623859800320756 11.777465031982208 9 SUSCEPTIBLE 0.000000 3200.000000
8 63.70217594146385 64.27961869352261 2.615785152416264 10.590253877460752 2.615785152416264 10.590253877460752 5 SUSCEPTIBLE 29.854020 3200.000000
3 63.777102551154776 64.40026321659259 2.729447423416595 11.543363626873905 2.729447423416595 11.543363626873905 1 INFECTIOUS 0.000000 3200.000000
9 63.78652459050733 64.28741659659504 1.7799577116491654 11.896870163106012 1.7799577116491654 11.896870163106012 7 SUSCEPTIBLE 30.954227 3200.000000
10 63.836814785271514 64.35422770851908 1.7066101409172072 10.587694183999037 1.7066101409172072 10.587694183999037 8 SUSCEPTIBLE 29.155805 3200.000000
6 63.86002719418787 64.38849590764903 5.864684782921478 10.396384090837364 5.864684782921478 10.396384090837364 10 SUSCEPTIBLE 0.000000 3200.000000
4 63.91344963336311 64.4284798933049 4.012553783455827 10.541051574093895 4.012553783455827 10.541051574093895 2 SUSCEPTIBLE 0.000000 3200.000000
7 64.05428472303842 64.61154539028624 4.1424075807597465 11.390532890432452 4.1424075807597465 11.390532890432452 4 SUSCEPTIBLE 31.110359 3200.000000
2 64.12955323001466 64.91528060641485 0.9667568466601666 11.8874321797386 0.9667568466601666 11.8874321797386 6 SUSCEPTIBLE 0.000000 3200.000000
1 64.14556068722591 64.69853965866751 2.514085400189021 11.19222089151289 2.514085400189021 11.19222089151289 3 SUSCEPTIBLE 30.903189 3200.000000
5 64.26426999184655 64.82678684891175 5.623859800320756 11.777465031982208 5.623859800320756 11.777465031982208 9 SUSCEPTIBLE 0.000000 3200.000000
8 64.27961869352261 64.85706144558137 2.615785152416264 10.590253877460752 2.615785152416264 10.590253877460752 5 SUSCEPTIBLE 30.731990 3200.000000
9 64.28741659659504 64.78830860268275 1.7799577116491654 11.896870163106012 1.7799577116491654 11.896870163106012 7 SUSCEPTIBLE 30.954227 3200.000000
10 64.35422770851908 64.87164063176664 1.7066101409172072 10.587694183999037 1.7066101409172072 10.587694183999037 8 SUSCEPTIBLE 30.033775 3200.000000
6 64.38849590764903 64.91696462111018 5.864684782921478 10.396384090837364 5.864684782921478 10.396384090837364 10 SUSCEPTIBLE 0.000000 3200.000000
3 64.40026321659259 65.02342388203041 2.729447423416595 11.543363626873905 2.729447423416595 11.543363626873905 1 INFECTIOUS 0.000000 3200.000000
4 64.4284798933049 64.94351015324668 4.012553783455827 10.541051574093895 4.012553783455827 10.541051574093895 2 SUSCEPTIBLE 0.000000 3200.000000
7 64.61154539028624 65.16880605753406 4.1424075807597465 11.390532890432452 4.1424075807597465 11.390532890432452 4 SUSCEPTIBLE 31.110359 3200.000000
1 64.69853965866751 65.25151863010912 2.514085400189021 11.19222089151289 2.514085400189021 11.19222089151289 3 SUSCEPTIBLE 30.903189 3200.000000
9 64.78830860268275 65.28920060877046 1.7799577116491654 11.896870163106012 1.7799577116491654 11.896870163106012 7 SUSCEPTIBLE 30.954227 3200.000000
5 64.82678684891175 65.38930370597696 5.623859800320756 11.777465031982208 5.623859800320756 11.777465031982208 9 SUSCEPTIBLE 0.000000 3200.000000
8 64.85706144558137 65.43450419764012 2.615785152416264 10.590253877460752 2.615785152416264 10.590253877460752 5 SUSCEPTIBLE 30.731990 3200.000000
10 64.87164063176664 65.3890535550142 1.7066101409172072 10.587694183999037 1.7066101409172072 10.587694183999037 8 SUSCEPTIBLE 31.928999 3200.000000
2 64.91528060641485 65.70100798281504 0.9667568466601666 11.8874321797386 0.9667568466601666 11.8874321797386 6 SUSCEPTIBLE 0.000000 3200.000000
6 64.91696462111018 65.44543333457133 5.864684782921478 10.396384090837364 5.864684782921478 10.396384090837364 10 SUSCEPTIBLE 0.000000 3200.000000
4 64.94351015324668 65.45854041318846 4.012553783455827 10.541051574093895 4.012553783455827 10.541051574093895 2 SUSCEPTIBLE 0.000000 3200.000000
3 65.02342388203041 65.64658454746824 2.729447423416595 11.543363626873905 2.729447423416595 11.543363626873905 1 INFECTIOUS 0.000000 3200.000000
7 65.16880605753406 65.72606672478187 4.1424075807597465 11.390532890432452 4.1424075807597465 11.390532890432452 4 SUSCEPTIBLE 31.110359 3200.000000
1 65.25151863010912 65.80449760155072 2.514085400189021 11.19222089151289 2.514085400189021 11.19222089151289 3 SUSCEPTIBLE 30.903189 3200.000000
9 65.28920060877046 65.79009261485817 1.7799577116491654 11.896870163106012 1.7799577116491654 11.896870163106012 7 SUSCEPTIBLE 30.954227 3200.000000
10 65.3890535550142 65.90646647826176 1.7066101409172072 10.587694183999037 1.7066101409172072 10.587694183999037 8 SUSCEPTIBLE 32.875955 3200.000000
5 65.38930370597696 65.95182056304216 5.623859800320756 11.777465031982208 5.623859800320756 11.777465031982208 9 SUSCEPTIBLE 0.000000 3200.000000
8 65.43450419764012 66.01194694969888 2.615785152416264 10.590253877460752 2.615785152416264 10.590253877460752 5 SUSCEPTIBLE 30.731990 3200.000000
6 65.44543333457133 65.97390204803249 5.864684782921478 10.396384090837364 5.864684782921478 10.396384090837364 10 SUSCEPTIBLE 0.000000 3200.000000
4 65.45854041318846 65.97357067313024 4.012553783455827 10.541051574093895 4.012553783455827 10.541051574093895 2 SUSCEPTIBLE 0.000000 3200.000000
3 65.64658454746824 66.26974521290606 2.729447423416595 11.543363626873905 2.729447423416595 11.543363626873905 1 INFECTIOUS 0.000000 3200.000000
2 65.70100798281504 66.48673535921523 0.9667568466601666 11.8874321797386 0.9667568466601666 11.8874321797386 6 SUSCEPTIBLE 0.000000 3200.000000
7 65.72606672478187 66.28332739202969 4.1424075807597465 11.390532890432452 4.1424075807597465 11.390532890432452 4 SUSCEPTIBLE 32.056877 3200.000000
9 65.79009261485817 66.29098462094588 1.7799577116491654 11.896870163106012 1.7799577116491654 11.896870163106012 7 SUSCEPTIBLE 31.900744 3200.000000
1 65.80449760155072 66.35747657299233 2.514085400189021 11.19222089151289 2.514085400189021 11.19222089151289 3 SUSCEPTIBLE 31.849707 3200.000000
10 65.90646647826176 66.42387940150932 1.7066101409172072 10.587694183999037 1.7066101409172072 10.587694183999037 8 SUSCEPTIBLE 32.875955 3200.000000
5 65.95182056304216 66.51433742010737 5.623859800320756 11.777465031982208 5.623859800320756 11.777465031982208 9 SUSCEPTIBLE 0.000000 3200.000000
4 65.97357067313024 66.48860093307202 4.012553783455827 10.541051574093895 4.012553783455827 10.541051574093895 2 SUSCEPTIBLE 0.000000 3200.000000
6 65.97390204803249 66.50237076149364 5.864684782921478 10.396384090837364 5.864684782921478 10.396384090837364 10 SUSCEPTIBLE 0.000000 3200.000000
8 66.01194694969888 66.58938970175764 2.615785152416264 10.590253877460752 2.615785152416264 10.590253877460752 5 SUSCEPTIBLE 30.731990 3200.000000
3 66.26974521290606 66.89290587834388 2.729447423416595 11.543363626873905 2.729447423416595 11.543363626873905 1 INFECTIOUS 0.000000 3200.000000
7 66.28332739202969 66.84058805927751 4.1424075807597465 11.390532890432452 4.1424075807597465 11.390532890432452 4 SUSCEPTIBLE 33.002957 3200.000000
9 66.29098462094588 66.79187662703359 1.7799577116491654 11.896870163106012 1.7799577116491654 11.896870163106012 7 SUSCEPTIBLE 32.846825 3200.000000
1 66.35747657299233 66.91045554443393 2.514085400189021 11.19222089151289 2.514085400189021 11.19222089151289 3 SUSCEPTIBLE 32.795788 3200.000000
10 66.42387940150932 66.94129232475689 1.7066101409172072 10.587694183999037 1.7066101409172072 10.587694183999037 8 SUSCEPTIBLE 32.875955 3200.000000
2 66.48673535921523 67.27246273561542 0.9667568466601666 11.8874321797386 0.9667568466601666 11.8874321797386 6 SUSCEPTIBLE 0.000000 3200.000000
4 66.48860093307202 67.0036311930138 4.012553783455827 10.541051574093895 4.012553783455827 10.541051574093895 2 SUSCEPTIBLE 0.000000 3200.000000
6 66.50237076149364 67.03083947495479 5.864684782921478 10.396384090837364 5.864684782921478 10.396384090837364 10 SUSCEPTIBLE 0.000000 3200.000000
5 66.51433742010737 67.07685427717257 5.623859800320756 11.777465031982208 5.623859800320756 11.777465031982208 9 SUSCEPTIBLE 0.000000 3200.000000
8 66.58938970175764 67.1668324538164 2.615785152416264 10.590253877460752 2.615785152416264 10.590253877460752 5 SUSCEPTIBLE 31.677634 3200.000000
9 66.79187662703359 67.2927686331213 1.7799577116491654 11.896870163106012 1.7799577116491654 11.896870163106012 7 SUSCEPTIBLE 33.792468 3200.000000
7 66.84058805927751 67.39784872652532 4.1424075807597465 11.390532890432452 4.1424075807597465 11.390532890432452 4 SUSCEPTIBLE 34.893808 3200.000000
3 66.89290587834388 67.5160665437817 2.729447423416595 11.543363626873905 2.729447423416595 11.543363626873905 1 INFECTIOUS 0.000000 3200.000000
1 66.91045554443393 67.46343451587553 2.514085400189021 11.19222089151289 2.514085400189021 11.19222089151289 3 SUSCEPTIBLE 34.686638 3200.000000
10 66.94129232475689 67.45870524800445 1.7066101409172072 10.587694183999037 1.7066101409172072 10.587694183999037 8 SUSCEPTIBLE 32.875955 3200.000000
4 67.0036311930138 67.51866145295558 4.012553783455827 10.541051574093895 4.012553783455827 10.541051574093895 2 SUSCEPTIBLE 0.000000 3200.000000
6 67.03083947495479 67.55930818841594 5.864684782921478 10.396384090837364 5.864684782921478 10.396384090837364 10 SUSCEPTIBLE 0.000000 3200.000000
5 67.07685427717257 67.63937113423778 5.623859800320756 11.777465031982208 5.623859800320756 11.777465031982208 9 SUSCEPTIBLE 0.000000 3200.000000
8 67.1668324538164 67.74427520587516 2.615785152416264 10.590253877460752 2.615785152416264 10.590253877460752 5 SUSCEPTIBLE 32.622840 3200.000000
2 67.27246273561542 68.05819011201561 0.9667568466601666 11.8874321797386 0.9667568466601666 11.8874321797386 6 SUSCEPTIBLE 0.000000 3200.000000
9 67.2927686331213 67.79366063920901 1.7799577116491654 11.896870163106012 1.7799577116491654 11.896870163106012 7 SUSCEPTIBLE 35.682445 3200.000000
7 67.39784872652532 67.95510939377314 4.1424075807597465 11.390532890432452 4.1424075807597465 11.390532890432452 4 SUSCEPTIBLE 35.838577 3200.000000
10 67.45870524800445 67.97611817125201 1.7066101409172072 10.587694183999037 1.7066101409172072 10.587694183999037 8 SUSCEPTIBLE 32.875955 3200.000000
1 67.46343451587553 68.01641348731714 2.514085400189021 11.19222089151289 2.514085400189021 11.19222089151289 3 SUSCEPTIBLE 35.631408 3200.000000
3 67.5160665437817 68.13922720921953 2.729447423416595 11.543363626873905 2.729447423416595 11.543363626873905 1 INFECTIOUS 0.000000 3200.000000
4 67.51866145295558 68.03369171289737 4.012553783455827 10.541051574093895 4.012553783455827 10.541051574093895 2 SUSCEPTIBLE 0.000000 3200.000000
6 67.55930818841594 68.08777690187709 5.864684782921478 10.396384090837364 5.864684782921478 10.396384090837364 10 SUSCEPTIBLE 0.000000 3200.000000
5 67.63937113423778 68.20188799130298 5.623859800320756 11.777465031982208 5.623859800320756 11.777465031982208 9 SUSCEPTIBLE 0.000000 3200.000000
8 67.74427520587516 68.32171795793391 2.615785152416264 10.590253877460752 2.615785152416264 10.590253877460752 5 SUSCEPTIBLE 34.511944 3200.000000
9 67.79366063920901 68.29455264529672 1.7799577116491654 11.896870163106012 1.7799577116491654 11.896870163106012 7 SUSCEPTIBLE 35.682445 3200.000000
7 67.95510939377314 68.51237006102096 4.1424075807597465 11.390532890432452 4.1424075807597465 11.390532890432452 4 SUSCEPTIBLE 35.838577 3200.000000
10 67.97611817125201 68.49353109449957 1.7066101409172072 10.587694183999037 1.7066101409172072 10.587694183999037 8 SUSCEPTIBLE 33.820288 3200.000000
1 68.01641348731714 68.56939245875874 2.514085400189021 11.19222089151289 2.514085400189021 11.19222089151289 3 SUSCEPTIBLE 35.631408 3200.000000
4 68.03369171289737 68.54872197283915 4.012553783455827 10.541051574093895 4.012553783455827 10.541051574093895 2 SUSCEPTIBLE 0.000000 3200.000000
2 68.05819011201561 68.8439174884158 0.9667568466601666 11.8874321797386 0.9667568466601666 11.8874321797386 6 SUSCEPTIBLE 0.000000 3200.000000
6 68.08777690187709 68.61624561533824 5.864684782921478 10.396384090837364 5.864684782921478 10.396384090837364 10 SUSCEPTIBLE 0.000000 3200.000000
3 68.13922720921953 68.76238787465735 2.729447423416595 11.543363626873905 2.729447423416595 11.543363626873905 1 INFECTIOUS 0.000000 3200.000000
5 68.20188799130298 68.76440484836819 5.623859800320756 11.777465031982208 5.623859800320756 11.777465031982208 9 SUSCEPTIBLE 0.000000 3200.000000
9 68.29455264529672 68.79544465138443 1.7799577116491654 11.896870163106012 1.7799577116491654 11.896870163106012 7 SUSCEPTIBLE 35.682445 3200.000000
8 68.32171795793391 68.89916070999267 2.615785152416264 10.590253877460752 2.615785152416264 10.590253877460752 5 SUSCEPTIBLE 35.455841 3200.000000
10 68.49353109449957 69.01094401774714 1.7066101409172072 10.587694183999037 1.7066101409172072 10.587694183999037 8 SUSCEPTIBLE 35.777913 3200.000000
7 68.51237006102096 69.06963072826878 4.1424075807597465 11.390532890432452 4.1424075807597465 11.390532890432452 4 SUSCEPTIBLE 35.838577 3200.000000
4 68.54872197283915 69.06375223278093 4.012553783455827 10.541051574093895 4.012553783455827 10.541051574093895 2 SUSCEPTIBLE 0.000000 3200.000000
1 68.56939245875874 69.12237143020035 2.514085400189021 11.19222089151289 2.514085400189021 11.19222089151289 3 SUSCEPTIBLE 35.631408 3200.000000
6 68.61624561533824 69.1447143287994 5.864684782921478 10.396384090837364 5.864684782921478 10.396384090837364 10 SUSCEPTIBLE 0.000000 3200.000000
3 68.76238787465735 69.38554854009517 2.729447423416595 11.543363626873905 2.729447423416595 11.543363626873905 1 INFECTIOUS 0.000000 3200.000000
5 68.76440484836819 69.32692170543339 5.623859800320756 11.777465031982208 5.623859800320756 11.777465031982208 9 SUSCEPTIBLE 0.000000 3200.000000
9 68.79544465138443 69.29633665747214 1.7799577116491654 11.896870163106012 1.7799577116491654 11.896870163106012 7 SUSCEPTIBLE 35.682445 3200.000000
2 68.8439174884158 69.62964486481599 0.9667568466601666 11.8874321797386 0.9667568466601666 11.8874321797386 6 SUSCEPTIBLE 0.000000 3200.000000
8 68.89916070999267 69.47660346205143 2.615785152416264 10.590253877460752 2.615785152416264 10.590253877460752 5 SUSCEPTIBLE 35.455841 3200.000000
10 69.01094401774714 69.5283569409947 1.7066101409172072 10.587694183999037 1.7066101409172072 10.587694183999037 8 SUSCEPTIBLE 36.791172 3200.000000
4 69.06375223278093 69.57878249272271 4.012553783455827 10.541051574093895 4.012553783455827 10.541051574093895 2 SUSCEPTIBLE 0.000000 3200.000000
7 69.06963072826878 69.6268913955166 4.1424075807597465 11.390532890432452 4.1424075807597465 11.390532890432452 4 SUSCEPTIBLE 35.838577 3200.000000
1 69.12237143020035 69.67535040164195 2.514085400189021 11.19222089151289 2.514085400189021 11.19222089151289 3 SUSCEPTIBLE 35.631408 3200.000000
6 69.1447143287994 69.67318304226055 5.864684782921478 10.396384090837364 5.864684782921478 10.396384090837364 10 SUSCEPTIBLE 0.000000 3200.000000
9 69.29633665747214 69.79722866355985 1.7799577116491654 11.896870163106012 1.7799577116491654 11.896870163106012 7 SUSCEPTIBLE 35.682445 3200.000000
5 69.32692170543339 69.8894385624986 5.623859800320756 11.777465031982208 5.623859800320756 11.777465031982208 9 SUSCEPTIBLE 0.000000 3200.000000
3 69.38554854009517 70.008709205533 2.729447423416595 11.543363626873905 2.729447423416595 11.543363626873905 1 INFECTIOUS 0.000000 3200.000000
8 69.47660346205143 70.05404621411019 2.615785152416264 10.590253877460752 2.615785152416264 10.590253877460752 5 SUSCEPTIBLE 35.455841 3200.000000
10 69.5283569409947 70.04576986424226 1.7066101409172072 10.587694183999037 1.7066101409172072 10.587694183999037 8 SUSCEPTIBLE 37.803963 3200.000000
4 69.57878249272271 70.09381275266449 4.012553783455827 10.541051574093895 4.012553783455827 10.541051574093895 2 SUSCEPTIBLE 0.000000 3200.000000
7 69.6268913955166 70.18415206276441 4.1424075807597465 11.390532890432452 4.1424075807597465 11.390532890432452 4 SUSCEPTIBLE 36.850901 3200.000000
2 69.62964486481599 70.41537224121618 0.9667568466601666 11.8874321797386 0.9667568466601666 11.8874321797386 6 SUSCEPTIBLE 0.000000 3200.000000
6 69.67318304226055 70.2016517557217 5.864684782921478 10.396384090837364 5.864684782921478 10.396384090837364 10 SUSCEPTIBLE 0.000000 3200.000000
1 69.67535040164195 70.22832937308355 2.514085400189021 11.19222089151289 2.514085400189021 11.19222089151289 3 SUSCEPTIBLE 36.643731 3200.000000
9 69.79722866355985 70.29812066964756 1.7799577116491654 11.896870163106012 1.7799577116491654 11.896870163106012 7 SUSCEPTIBLE 36.694768 3200.000000
5 69.8894385624986 70.4519554195638 5.623859800320756 11.777465031982208 5.623859800320756 11.777465031982208 9 SUSCEPTIBLE 0.000000 3200.000000
3 70.008709205533 70.63186987097082 2.729447423416595 11.543363626873905 2.729447423416595 11.543363626873905 1 INFECTIOUS 0.000000 3200.000000
10 70.04576986424226 70.56318278748982 1.7066101409172072 10.587694183999037 1.7066101409172072 10.587694183999037 8 SUSCEPTIBLE 37.803963 3200.000000
8 70.05404621411019 70.63148896616894 2.615785152416264 10.590253877460752 2.615785152416264 10.590253877460752 5 SUSCEPTIBLE 35.455841 3200.000000
4 70.09381275266449 70.60884301260627 4.012553783455827 10.541051574093895 4.012553783455827 10.541051574093895 2 SUSCEPTIBLE 0.000000 3200.000000
7 70.18415206276441 70.74141273001223 4.1424075807597465 11.390532890432452 4.1424075807597465 11.390532890432452 4 SUSCEPTIBLE 37.862756 3200.000000
6 70.2016517557217 70.73012046918285 5.864684782921478 10.396384090837364 5.864684782921478 10.396384090837364 10 SUSCEPTIBLE 0.000000 3200.000000
1 70.22832937308355 70.78130834452516 2.514085400189021 11.19222089151289 2.514085400189021 11.19222089151289 3 SUSCEPTIBLE 37.655587 3200.000000
9 70.29812066964756 70.79901267573527 1.7799577116491654 11.896870163106012 1.7799577116491654 11.896870163106012 7 SUSCEPTIBLE 37.706624 3200.000000
2 70.41537224121618 71.20109961761636 0.9667568466601666 11.8874321797386 0.9667568466601666 11.8874321797386 6 SUSCEPTIBLE 0.000000 3200.000000
5 70.4519554195638 71.01447227662901 5.623859800320756 11.777465031982208 5.623859800320756 11.777465031982208 9 SUSCEPTIBLE 0.000000 3200.000000
10 70.56318278748982 71.08059571073738 1.7066101409172072 10.587694183999037 1.7066101409172072 10.587694183999037 8 SUSCEPTIBLE 37.803963 3200.000000
4 70.60884301260627 71.12387327254805 4.012553783455827 10.541051574093895 4.012553783455827 10.541051574093895 2 SUSCEPTIBLE 0.000000 3200.000000
8 70.63148896616894 71.2089317182277 2.615785152416264 10.590253877460752 2.615785152416264 10.590253877460752 5 SUSCEPTIBLE 36.467229 3200.000000
3 70.63186987097082 71.25503053640864 2.729447423416595 11.543363626873905 2.729447423416595 11.543363626873905 1 INFECTIOUS 0.000000 3200.000000
6 70.73012046918285 71.258589182644 5.864684782921478 10.396384090837364 5.864684782921478 10.396384090837364 10 SUSCEPTIBLE 0.000000 3200.000000
7 70.74141273001223 71.29867339726005 4.1424075807597465 11.390532890432452 4.1424075807597465 11.390532890432452 4 SUSCEPTIBLE 38.874144 3200.000000
1 70.78130834452516 71.33428731596676 2.514085400189021 11.19222089151289 2.514085400189021 11.19222089151289 3 SUSCEPTIBLE 38.666975 3200.000000
9 70.79901267573527 71.29990468182298 1.7799577116491654 11.896870163106012 1.7799577116491654 11.896870163106012 7 SUSCEPTIBLE 38.718012 3200.000000
5 71.01447227662901 71.57698913369421 5.623859800320756 11.777465031982208 5.623859800320756 11.777465031982208 9 SUSCEPTIBLE 0.000000 3200.000000
10 71.08059571073738 71.59800863398495 1.7066101409172072 10.587694183999037 1.7066101409172072 10.587694183999037 8 SUSCEPTIBLE 37.803963 3200.000000
4 71.12387327254805 71.63890353248983 4.012553783455827 10.541051574093895 4.012553783455827 10.541051574093895 2 SUSCEPTIBLE 0.000000 3200.000000
2 71.20109961761636 71.98682699401655 0.9667568466601666 11.8874321797386 0.9667568466601666 11.8874321797386 6 SUSCEPTIBLE 0.000000 3200.000000
8 71.2089317182277 71.78637447028646 2.615785152416264 10.590253877460752 2.615785152416264 10.590253877460752 5 SUSCEPTIBLE 38.488604 3200.000000
3 71.25503053640864 71.87819120184646 2.729447423416595 11.543363626873905 2.729447423416595 11.543363626873905 1 INFECTIOUS 0.000000 3200.000000
6 71.258589182644 71.78705789610515 5.864684782921478 10.396384090837364 5.864684782921478 10.396384090837364 10 SUSCEPTIBLE 0.000000 3200.000000
7 71.29867339726005 71.85593406450786 4.1424075807597465 11.390532890432452 4.1424075807597465 11.390532890432452 4 SUSCEPTIBLE 40.895519 3200.000000
9 71.29990468182298 71.80079668791069 1.7799577116491654 11.896870163106012 1.7799577116491654 11.896870163106012 7 SUSCEPTIBLE 40.739387 3200.000000
1 71.33428731596676 71.88726628740837 2.514085400189021 11.19222089151289 2.514085400189021 11.19222089151289 3 SUSCEPTIBLE 40.688349 3200.000000
5 71.57698913369421 72.13950599075942 5.623859800320756 11.777465031982208 5.623859800320756 11.777465031982208 9 SUSCEPTIBLE 0.000000 3200.000000
10 71.59800863398495 72.11542155723251 1.7066101409172072 10.587694183999037 1.7066101409172072 10.587694183999037 8 SUSCEPTIBLE 37.803963 3200.000000
4 71.63890353248983 72.15393379243162 4.012553783455827 10.541051574093895 4.012553783455827 10.541051574093895 2 SUSCEPTIBLE 0.000000 3200.000000
8 71.78637447028646 72.36381722234522 2.615785152416264 10.590253877460752 2.615785152416264 10.590253877460752 5 SUSCEPTIBLE 39.498591 3200.000000
6 71.78705789610515 72.3155266095663 5.864684782921478 10.396384090837364 5.864684782921478 10.396384090837364 10 SUSCEPTIBLE 0.000000 3200.000000
9 71.80079668791069 72.3016886939984 1.7799577116491654 11.896870163106012 1.7799577116491654 11.896870163106012 7 SUSCEPTIBLE 40.739387 3200.000000
7 71.85593406450786 72.41319473175568 4.1424075807597465 11.390532890432452 4.1424075807597465 11.390532890432452 4 SUSCEPTIBLE 40.895519 3200.000000
3 71.87819120184646 72.50135186728428 2.729447423416595 11.543363626873905 2.729447423416595 11.543363626873905 1 INFECTIOUS 0.000000 3200.000000
1 71.88726628740837 72.44024525884997 2.514085400189021 11.19222089151289 2.514085400189021 11.19222089151289 3 SUSCEPTIBLE 40.688349 3200.000000
2 71.98682699401655 72.77255437041674 0.9667568466601666 11.8874321797386 0.9667568466601666 11.8874321797386 6 SUSCEPTIBLE 0.000000 3200.000000
10 72.11542155723251 72.63283448048007 1.7066101409172072 10.587694183999037 1.7066101409172072 10.587694183999037 8 SUSCEPTIBLE 39.823471 3200.000000
5 72.13950599075942 72.70202284782462 5.623859800320756 11.777465031982208 5.623859800320756 11.777465031982208 9 SUSCEPTIBLE 0.000000 3200.000000
4 72.15393379243162 72.6689640523734 4.012553783455827 10.541051574093895 4.012553783455827 10.541051574093895 2 SUSCEPTIBLE 0.000000 3200.000000
9 72.3016886939984 72.80258070008611 1.7799577116491654 11.896870163106012 1.7799577116491654 11.896870163106012 7 SUSCEPTIBLE 40.739387 3200.000000
6 72.3155266095663 72.84399532302746 5.864684782921478 10.396384090837364 5.864684782921478 10.396384090837364 10 SUSCEPTIBLE 0.000000 3200.000000
8 72.36381722234522 72.94125997440398 2.615785152416264 10.590253877460752 2.615785152416264 10.590253877460752 5 SUSCEPTIBLE 40.508111 3200.000000
7 72.41319473175568 72.9704553990035 4.1424075807597465 11.390532890432452 4.1424075807597465 11.390532890432452 4 SUSCEPTIBLE 40.895519 3200.000000
1 72.44024525884997 72.99322423029157 2.514085400189021 11.19222089151289 2.514085400189021 11.19222089151289 3 SUSCEPTIBLE 40.688349 3200.000000
3 72.50135186728428 73.12451253272211 2.729447423416595 11.543363626873905 2.729447423416595 11.543363626873905 1 INFECTIOUS 0.000000 3200.000000
10 72.63283448048007 73.15024740372763 1.7066101409172072 10.587694183999037 1.7066101409172072 10.587694183999037 8 SUSCEPTIBLE 40.902791 3200.000000
4 72.6689640523734 73.18399431231518 4.012553783455827 10.541051574093895 4.012553783455827 10.541051574093895 2 SUSCEPTIBLE 0.000000 3200.000000
5 72.70202284782462 73.26453970488983 5.623859800320756 11.777465031982208 5.623859800320756 11.777465031982208 9 SUSCEPTIBLE 0.000000 3200.000000
2 72.77255437041674 73.55828174681693 0.9667568466601666 11.8874321797386 0.9667568466601666 11.8874321797386 6 SUSCEPTIBLE 0.000000 3200.000000
9 72.80258070008611 73.30347270617382 1.7799577116491654 11.896870163106012 1.7799577116491654 11.896870163106012 7 SUSCEPTIBLE 40.739387 3200.000000
6 72.84399532302746 73.37246403648861 5.864684782921478 10.396384090837364 5.864684782921478 10.396384090837364 10 SUSCEPTIBLE 0.000000 3200.000000
8 72.94125997440398 73.51870272646273 2.615785152416264 10.590253877460752 2.615785152416264 10.590253877460752 5 SUSCEPTIBLE 40.508111 3200.000000
7 72.9704553990035 73.52771606625132 4.1424075807597465 11.390532890432452 4.1424075807597465 11.390532890432452 4 SUSCEPTIBLE 40.895519 3200.000000
1 72.99322423029157 73.54620320173318 2.514085400189021 11.19222089151289 2.514085400189021 11.19222089151289 3 SUSCEPTIBLE 40.688349 3200.000000
3 73.12451253272211 73.74767319815993 2.729447423416595 11.543363626873905 2.729447423416595 11.543363626873905 1 INFECTIOUS 0.000000 3200.000000
10 73.15024740372763 73.6676603269752 1.7066101409172072 10.587694183999037 1.7066101409172072 10.587694183999037 8 SUSCEPTIBLE 41.981613 3200.000000
4 73.18399431231518 73.69902457225696 4.012553783455827 10.541051574093895 4.012553783455827 10.541051574093895 2 SUSCEPTIBLE 0.000000 3200.000000
5 73.26453970488983 73.82705656195503 5.623859800320756 11.777465031982208 5.623859800320756 11.777465031982208 9 SUSCEPTIBLE 0.000000 3200.000000
9 73.30347270617382 73.80436471226153 1.7799577116491654 11.896870163106012 1.7799577116491654 11.896870163106012 7 SUSCEPTIBLE 40.739387 3200.000000
6 73.37246403648861 73.90093274994976 5.864684782921478 10.396384090837364 5.864684782921478 10.396384090837364 10 SUSCEPTIBLE 0.000000 3200.000000
8 73.51870272646273 74.09614547852149 2.615785152416264 10.590253877460752 2.615785152416264 10.590253877460752 5 SUSCEPTIBLE 40.508111 3200.000000
7 73.52771606625132 74.08497673349913 4.1424075807597465 11.390532890432452 4.1424075807597465 11.390532890432452 4 SUSCEPTIBLE 40.895519 3200.000000
1 73.54620320173318 74.09918217317478 2.514085400189021 11.19222089151289 2.514085400189021 11.19222089151289 3 SUSCEPTIBLE 40.688349 3200.000000
2 73.55828174681693 74.34400912321712 0.9667568466601666 11.8874321797386 0.9667568466601666 11.8874321797386 6 SUSCEPTIBLE 0.000000 3200.000000
10 73.6676603269752 74.18507325022276 1.7066101409172072 10.587694183999037 1.7066101409172072 10.587694183999037 8 SUSCEPTIBLE 43.059937 3200.000000
4 73.69902457225696 74.21405483219874 4.012553783455827 10.541051574093895 4.012553783455827 10.541051574093895 2 SUSCEPTIBLE 0.000000 3200.000000
3 73.74767319815993 74.37083386359775 2.729447423416595 11.543363626873905 2.729447423416595 11.543363626873905 1 INFECTIOUS 0.000000 3200.000000
9 73.80436471226153 74.30525671834924 1.7799577116491654 11.896870163106012 1.7799577116491654 11.896870163106012 7 SUSCEPTIBLE 41.817212 3200.000000
5 73.82705656195503 74.38957341902024 5.623859800320756 11.777465031982208 5.623859800320756 11.777465031982208 9 SUSCEPTIBLE 0.000000 3200.000000
6 73.90093274994976 74.42940146341091 5.864684782921478 10.396384090837364 5.864684782921478 10.396384090837364 10 SUSCEPTIBLE 0.000000 3200.000000
7 74.08497673349913 74.64223740074695 4.1424075807597465 11.390532890432452 4.1424075807597465 11.390532890432452 4 SUSCEPTIBLE 43.050672 3200.000000
8 74.09614547852149 74.67358823058025 2.615785152416264 10.590253877460752 2.615785152416264 10.590253877460752 5 SUSCEPTIBLE 40.508111 3200.000000
1 74.09918217317478 74.65216114461639 2.514085400189021 11.19222089151289 2.514085400189021 11.19222089151289 3 SUSCEPTIBLE 42.843502 3200.000000
10 74.18507325022276 74.70248617347032 1.7066101409172072 10.587694183999037 1.7066101409172072 10.587694183999037 8 SUSCEPTIBLE 43.059937 3200.000000
4 74.21405483219874 74.72908509214052 4.012553783455827 10.541051574093895 4.012553783455827 10.541051574093895 2 SUSCEPTIBLE 0.000000 3200.000000
9 74.30525671834924 74.80614872443695 1.7799577116491654 11.896870163106012 1.7799577116491654 11.896870163106012 7 SUSCEPTIBLE 42.894539 3200.000000
2 74.34400912321712 75.12973649961731 0.9667568466601666 11.8874321797386 0.9667568466601666 11.8874321797386 6 SUSCEPTIBLE 0.000000 3200.000000
3 74.37083386359775 74.99399452903558 2.729447423416595 11.543363626873905 2.729447423416595 11.543363626873905 1 INFECTIOUS 0.000000 3200.000000
5 74.38957341902024 74.95209027608544 5.623859800320756 11.777465031982208 5.623859800320756 11.777465031982208 9 SUSCEPTIBLE 0.000000 3200.000000
6 74.42940146341091 74.95787017687206 5.864684782921478 10.396384090837364 5.864684782921478 10.396384090837364 10 SUSCEPTIBLE 0.000000 3200.000000
7 74.64223740074695 75.19949806799477 4.1424075807597465 11.390532890432452 4.1424075807597465 11.390532890432452 4 SUSCEPTIBLE 44.127502 3200.000000
1 74.65216114461639 75.20514011605799 2.514085400189021 11.19222089151289 2.514085400189021 11.19222089151289 3 SUSCEPTIBLE 43.920332 3200.000000
8 74.67358823058025 75.25103098263901 2.615785152416264 10.590253877460752 2.615785152416264 10.590253877460752 5 SUSCEPTIBLE 41.584941 3200.000000
10 74.70248617347032 75.21989909671788 1.7066101409172072 10.587694183999037 1.7066101409172072 10.587694183999037 8 SUSCEPTIBLE 43.059937 3200.000000
4 74.72908509214052 75.2441153520823 4.012553783455827 10.541051574093895 4.012553783455827 10.541051574093895 2 SUSCEPTIBLE 0.000000 3200.000000
9 74.80614872443695 75.30704073052466 1.7799577116491654 11.896870163106012 1.7799577116491654 11.896870163106012 7 SUSCEPTIBLE 45.047701 3200.000000
5 74.95209027608544 75.51460713315065 5.623859800320756 11.777465031982208 5.623859800320756 11.777465031982208 9 SUSCEPTIBLE 0.000000 3200.000000
6 74.95787017687206 75.48633889033322 5.864684782921478 10.396384090837364 5.864684782921478 10.396384090837364 10 SUSCEPTIBLE 0.000000 3200.000000
3 74.99399452903558 75.6171551944734 2.729447423416595 11.543363626873905 2.729447423416595 11.543363626873905 1 INFECTIOUS 0.000000 3200.000000
2 75.12973649961731 75.9154638760175 0.9667568466601666 11.8874321797386 0.9667568466601666 11.8874321797386 6 SUSCEPTIBLE 0.000000 3200.000000
7 75.19949806799477 75.75675873524258 4.1424075807597465 11.390532890432452 4.1424075807597465 11.390532890432452 4 SUSCEPTIBLE 45.203834 3200.000000
1 75.20514011605799 75.7581190874996 2.514085400189021 11.19222089151289 2.514085400189021 11.19222089151289 3 SUSCEPTIBLE 46.072499 3200.000000
10 75.21989909671788 75.73731201996544 1.7066101409172072 10.587694183999037 1.7066101409172072 10.587694183999037 8 SUSCEPTIBLE 43.059937 3200.000000
4 75.2441153520823 75.75914561202408 4.012553783455827 10.541051574093895 4.012553783455827 10.541051574093895 2 SUSCEPTIBLE 0.000000 3200.000000
8 75.25103098263901 75.82847373469777 2.615785152416264 10.590253877460752 2.615785152416264 10.590253877460752 5 SUSCEPTIBLE 43.737108 3200.000000
9 75.30704073052466 75.80793273661237 1.7799577116491654 11.896870163106012 1.7799577116491654 11.896870163106012 7 SUSCEPTIBLE 46.123536 3200.000000
6 75.48633889033322 76.01480760379437 5.864684782921478 10.396384090837364 5.864684782921478 10.396384090837364 10 SUSCEPTIBLE 0.000000 3200.000000
5 75.51460713315065 76.07712399021585 5.623859800320756 11.777465031982208 5.623859800320756 11.777465031982208 9 SUSCEPTIBLE 0.000000 3200.000000
3 75.6171551944734 76.24031585991122 2.729447423416595 11.543363626873905 2.729447423416595 11.543363626873905 1 INFECTIOUS 0.000000 3200.000000
10 75.73731201996544 76.254724943213 1.7066101409172072 10.587694183999037 1.7066101409172072 10.587694183999037 8 SUSCEPTIBLE 44.135275 3200.000000
7 75.75675873524258 76.3140194024904 4.1424075807597465 11.390532890432452 4.1424075807597465 11.390532890432452 4 SUSCEPTIBLE 46.279669 3200.000000
1 75.7581190874996 76.3110980589412 2.514085400189021 11.19222089151289 2.514085400189021 11.19222089151289 3 SUSCEPTIBLE 46.072499 3200.000000
4 75.75914561202408 76.27417587196587 4.012553783455827 10.541051574093895 4.012553783455827 10.541051574093895 2 SUSCEPTIBLE 0.000000 3200.000000
9 75.80793273661237 76.30882474270008 1.7799577116491654 11.896870163106012 1.7799577116491654 11.896870163106012 7 SUSCEPTIBLE 46.123536 3200.000000
8 75.82847373469777 76.40591648675652 2.615785152416264 10.590253877460752 2.615785152416264 10.590253877460752 5 SUSCEPTIBLE 44.812446 3200.000000
2 75.9154638760175 76.70119125241769 0.9667568466601666 11.8874321797386 0.9667568466601666 11.8874321797386 6 SUSCEPTIBLE 0.000000 3200.000000
6 76.01480760379437 76.54327631725552 5.864684782921478 10.396384090837364 5.864684782921478 10.396384090837364 10 SUSCEPTIBLE 0.000000 3200.000000
5 76.07712399021585 76.63964084728106 5.623859800320756 11.777465031982208 5.623859800320756 11.777465031982208 9 SUSCEPTIBLE 0.000000 3200.000000
3 76.24031585991122 76.86347652534904 2.729447423416595 11.543363626873905 2.729447423416595 11.543363626873905 1 INFECTIOUS 0.000000 3200.000000
10 76.254724943213 76.77213786646057 1.7066101409172072 10.587694183999037 1.7066101409172072 10.587694183999037 8 SUSCEPTIBLE 45.210116 3200.000000
4 76.27417587196587 76.78920613190765 4.012553783455827 10.541051574093895 4.012553783455827 10.541051574093895 2 SUSCEPTIBLE 0.000000 3200.000000
9 76.30882474270008 76.80971674878779 1.7799577116491654 11.896870163106012 1.7799577116491654 11.896870163106012 7 SUSCEPTIBLE 46.123536 3200.000000
1 76.3110980589412 76.8640770303828 2.514085400189021 11.19222089151289 2.514085400189021 11.19222089151289 3 SUSCEPTIBLE 46.072499 3200.000000
7 76.3140194024904 76.87128006973822 4.1424075807597465 11.390532890432452 4.1424075807597465 11.390532890432452 4 SUSCEPTIBLE 46.279669 3200.000000
8 76.40591648675652 76.98335923881528 2.615785152416264 10.590253877460752 2.615785152416264 10.590253877460752 5 SUSCEPTIBLE 45.887287 3200.000000
6 76.54327631725552 77.07174503071667 5.864684782921478 10.396384090837364 5.864684782921478 10.396384090837364 10 SUSCEPTIBLE 0.000000 3200.000000
5 76.63964084728106 77.20215770434626 5.623859800320756 11.777465031982208 5.623859800320756 11.777465031982208 9 SUSCEPTIBLE 0.000000 3200.000000
2 76.70119125241769 77.48691862881788 0.9667568466601666 11.8874321797386 0.9667568466601666 11.8874321797386 6 SUSCEPTIBLE 0.000000 3200.000000
10 76.77213786646057 77.28955078970813 1.7066101409172072 10.587694183999037 1.7066101409172072 10.587694183999037 8 SUSCEPTIBLE 46.354727 3200.000000
4 76.78920613190765 77.30423639184943 4.012553783455827 10.541051574093895 4.012553783455827 10.541051574093895 2 SUSCEPTIBLE 0.000000 3200.000000
9 76.80971674878779 77.3106087548755 1.7799577116491654 11.896870163106012 1.7799577116491654 11.896870163106012 7 SUSCEPTIBLE 46.123536 3200.000000
3 76.86347652534904 77.48663719078687 2.729447423416595 11.543363626873905 2.729447423416595 11.543363626873905 1 INFECTIOUS 0.000000 3200.000000
1 76.8640770303828 77.4170560018244 2.514085400189021 11.19222089151289 2.514085400189021 11.19222089151289 3 SUSCEPTIBLE 46.072499 3200.000000
7 76.87128006973822 77.42854073698604 4.1424075807597465 11.390532890432452 4.1424075807597465 11.390532890432452 4 SUSCEPTIBLE 46.279669 3200.000000
8 76.98335923881528 77.56080199087404 2.615785152416264 10.590253877460752 2.615785152416264 10.590253877460752 5 SUSCEPTIBLE 45.887287 3200.000000
6 77.07174503071667 77.60021374417782 5.864684782921478 10.396384090837364 5.864684782921478 10.396384090837364 10 SUSCEPTIBLE 0.000000 3200.000000
5 77.20215770434626 77.76467456141147 5.623859800320756 11.777465031982208 5.623859800320756 11.777465031982208 9 SUSCEPTIBLE 0.000000 3200.000000
10 77.28955078970813 77.80696371295569 1.7066101409172072 10.587694183999037 1.7066101409172072 10.587694183999037 8 SUSCEPTIBLE 48.642363 3200.000000
4 77.30423639184943 77.81926665179121 4.012553783455827 10.541051574093895 4.012553783455827 10.541051574093895 2 SUSCEPTIBLE 0.000000 3200.000000
9 77.3106087548755 77.81150076096321 1.7799577116491654 11.896870163106012 1.7799577116491654 11.896870163106012 7 SUSCEPTIBLE 46.123536 3200.000000
1 77.4170560018244 77.97003497326601 2.514085400189021 11.19222089151289 2.514085400189021 11.19222089151289 3 SUSCEPTIBLE 46.072499 3200.000000
7 77.42854073698604 77.98580140423385 4.1424075807597465 11.390532890432452 4.1424075807597465 11.390532890432452 4 SUSCEPTIBLE 46.279669 3200.000000
3 77.48663719078687 78.10979785622469 2.729447423416595 11.543363626873905 2.729447423416595 11.543363626873905 1 INFECTIOUS 0.000000 3200.000000
2 77.48691862881788 78.27264600521806 0.9667568466601666 11.8874321797386 0.9667568466601666 11.8874321797386 6 SUSCEPTIBLE 0.000000 3200.000000
8 77.56080199087404 78.1382447429328 2.615785152416264 10.590253877460752 2.615785152416264 10.590253877460752 5 SUSCEPTIBLE 45.887287 3200.000000
6 77.60021374417782 78.12868245763897 5.864684782921478 10.396384090837364 5.864684782921478 10.396384090837364 10 SUSCEPTIBLE 0.000000 3200.000000
5 77.76467456141147 78.32719141847667 5.623859800320756 11.777465031982208 5.623859800320756 11.777465031982208 9 SUSCEPTIBLE 0.000000 3200.000000
10 77.80696371295569 78.32437663620325 1.7066101409172072 10.587694183999037 1.7066101409172072 10.587694183999037 8 SUSCEPTIBLE 48.642363 3200.000000
9 77.81150076096321 78.31239276705092 1.7799577116491654 11.896870163106012 1.7799577116491654 11.896870163106012 7 SUSCEPTIBLE 47.266562 3200.000000
4 77.81926665179121 78.33429691173299 4.012553783455827 10.541051574093895 4.012553783455827 10.541051574093895 2 SUSCEPTIBLE 0.000000 3200.000000
1 77.97003497326601 78.52301394470761 2.514085400189021 11.19222089151289 2.514085400189021 11.19222089151289 3 SUSCEPTIBLE 47.215525 3200.000000
7 77.98580140423385 78.54306207148167 4.1424075807597465 11.390532890432452 4.1424075807597465 11.390532890432452 4 SUSCEPTIBLE 47.422694 3200.000000
3 78.10979785622469 78.73295852166251 2.729447423416595 11.543363626873905 2.729447423416595 11.543363626873905 1 INFECTIOUS 0.000000 3200.000000
6 78.12868245763897 78.65715117110012 5.864684782921478 10.396384090837364 5.864684782921478 10.396384090837364 10 SUSCEPTIBLE 0.000000 3200.000000
8 78.1382447429328 78.71568749499156 2.615785152416264 10.590253877460752 2.615785152416264 10.590253877460752 5 SUSCEPTIBLE 45.887287 3200.000000
2 78.27264600521806 79.05837338161825 0.9667568466601666 11.8874321797386 0.9667568466601666 11.8874321797386 6 SUSCEPTIBLE 0.000000 3200.000000
9 78.31239276705092 78.81328477313863 1.7799577116491654 11.896870163106012 1.7799577116491654 11.896870163106012 7 SUSCEPTIBLE 48.409059 3200.000000
10 78.32437663620325 78.84178955945082 1.7066101409172072 10.587694183999037 1.7066101409172072 10.587694183999037 8 SUSCEPTIBLE 48.642363 3200.000000
5 78.32719141847667 78.88970827554188 5.623859800320756 11.777465031982208 5.623859800320756 11.777465031982208 9 SUSCEPTIBLE 0.000000 3200.000000
4 78.33429691173299 78.84932717167477 4.012553783455827 10.541051574093895 4.012553783455827 10.541051574093895 2 SUSCEPTIBLE 0.000000 3200.000000
1 78.52301394470761 79.07599291614922 2.514085400189021 11.19222089151289 2.514085400189021 11.19222089151289 3 SUSCEPTIBLE 49.499992 3200.000000
7 78.54306207148167 79.10032273872949 4.1424075807597465 11.390532890432452 4.1424075807597465 11.390532890432452 4 SUSCEPTIBLE 49.707161 3200.000000
6 78.65715117110012 79.18561988456128 5.864684782921478 10.396384090837364 5.864684782921478 10.396384090837364 10 SUSCEPTIBLE 0.000000 3200.000000
8 78.71568749499156 79.29313024705031 2.615785152416264 10.590253877460752 2.615785152416264 10.590253877460752 5 SUSCEPTIBLE 47.029257 3200.000000
3 78.73295852166251 79.35611918710033 2.729447423416595 11.543363626873905 2.729447423416595 11.543363626873905 1 INFECTIOUS 0.000000 3200.000000
9 78.81328477313863 79.31417677922634 1.7799577116491654 11.896870163106012 1.7799577116491654 11.896870163106012 7 SUSCEPTIBLE 50.692471 3200.000000
10 78.84178955945082 79.35920248269838 1.7066101409172072 10.587694183999037 1.7066101409172072 10.587694183999037 8 SUSCEPTIBLE 48.642363 3200.000000
4 78.84932717167477 79.36435743161655 4.012553783455827 10.541051574093895 4.012553783455827 10.541051574093895 2 SUSCEPTIBLE 0.000000 3200.000000
5 78.88970827554188 79.45222513260708 5.623859800320756 11.777465031982208 5.623859800320756 11.777465031982208 9 SUSCEPTIBLE 0.000000 3200.000000
2 79.05837338161825 79.84410075801844 0.9667568466601666 11.8874321797386 0.9667568466601666 11.8874321797386 6 SUSCEPTIBLE 0.000000 3200.000000
1 79.07599291614922 79.62897188759082 2.514085400189021 11.19222089151289 2.514085400189021 11.19222089151289 3 SUSCEPTIBLE 50.641434 3200.000000
7 79.10032273872949 79.6575834059773 4.1424075807597465 11.390532890432452 4.1424075807597465 11.390532890432452 4 SUSCEPTIBLE 50.848603 3200.000000
6 79.18561988456128 79.71408859802243 5.864684782921478 10.396384090837364 5.864684782921478 10.396384090837364 10 SUSCEPTIBLE 0.000000 3200.000000
8 79.29313024705031 79.87057299910907 2.615785152416264 10.590253877460752 2.615785152416264 10.590253877460752 5 SUSCEPTIBLE 49.311613 3200.000000
9 79.31417677922634 79.81506878531405 1.7799577116491654 11.896870163106012 1.7799577116491654 11.896870163106012 7 SUSCEPTIBLE 51.833385 3200.000000
3 79.35611918710033 79.97927985253816 2.729447423416595 11.543363626873905 2.729447423416595 11.543363626873905 1 INFECTIOUS 0.000000 3200.000000
10 79.35920248269838 79.87661540594594 1.7066101409172072 10.587694183999037 1.7066101409172072 10.587694183999037 8 SUSCEPTIBLE 48.642363 3200.000000
4 79.36435743161655 79.87938769155834 4.012553783455827 10.541051574093895 4.012553783455827 10.541051574093895 2 SUSCEPTIBLE 0.000000 3200.000000
5 79.45222513260708 80.01474198967229 5.623859800320756 11.777465031982208 5.623859800320756 11.777465031982208 9 SUSCEPTIBLE 0.000000 3200.000000
1 79.62897188759082 80.18195085903243 2.514085400189021 11.19222089151289 2.514085400189021 11.19222089151289 3 SUSCEPTIBLE 51.782348 3200.000000
7 79.6575834059773 80.21484407322512 4.1424075807597465 11.390532890432452 4.1424075807597465 11.390532890432452 4 SUSCEPTIBLE 51.989518 3200.000000
6 79.71408859802243 80.24255731148358 5.864684782921478 10.396384090837364 5.864684782921478 10.396384090837364 10 SUSCEPTIBLE 0.000000 3200.000000
9 79.81506878531405 80.31596079140176 1.7799577116491654 11.896870163106012 1.7799577116491654 11.896870163106012 7 SUSCEPTIBLE 51.833385 3200.000000
2 79.84410075801844 80.62982813441863 0.9667568466601666 11.8874321797386 0.9667568466601666 11.8874321797386 6 SUSCEPTIBLE 0.000000 3200.000000
8 79.87057299910907 80.44801575116783 2.615785152416264 10.590253877460752 2.615785152416264 10.590253877460752 5 SUSCEPTIBLE 50.452001 3200.000000
10 79.87661540594594 80.3940283291935 1.7066101409172072 10.587694183999037 1.7066101409172072 10.587694183999037 8 SUSCEPTIBLE 49.782751 3200.000000
4 79.87938769155834 80.39441795150012 4.012553783455827 10.541051574093895 4.012553783455827 10.541051574093895 2 SUSCEPTIBLE 0.000000 3200.000000
3 79.97927985253816 80.60244051797598 2.729447423416595 11.543363626873905 2.729447423416595 11.543363626873905 1 INFECTIOUS 0.000000 3200.000000
5 80.01474198967229 80.5772588467375 5.623859800320756 11.777465031982208 5.623859800320756 11.777465031982208 9 SUSCEPTIBLE 0.000000 3200.000000
1 80.18195085903243 80.73492983047403 2.514085400189021 11.19222089151289 2.514085400189021 11.19222089151289 3 SUSCEPTIBLE 51.782348 3200.000000
7 80.21484407322512 80.77210474047294 4.1424075807597465 11.390532890432452 4.1424075807597465 11.390532890432452 4 SUSCEPTIBLE 51.989518 3200.000000
6 80.24255731148358 80.77102602494473 5.864684782921478 10.396384090837364 5.864684782921478 10.396384090837364 10 SUSCEPTIBLE 0.000000 3200.000000
9 80.31596079140176 80.81685279748947 1.7799577116491654 11.896870163106012 1.7799577116491654 11.896870163106012 7 SUSCEPTIBLE 51.833385 3200.000000
10 80.3940283291935 80.91144125244107 1.7066101409172072 10.587694183999037 1.7066101409172072 10.587694183999037 8 SUSCEPTIBLE 50.922611 3200.000000
4 80.39441795150012 80.9094482114419 4.012553783455827 10.541051574093895 4.012553783455827 10.541051574093895 2 SUSCEPTIBLE 0.000000 3200.000000
8 80.44801575116783 81.02545850322659 2.615785152416264 10.590253877460752 2.615785152416264 10.590253877460752 5 SUSCEPTIBLE 51.591862 3200.000000
5 80.5772588467375 81.1397757038027 5.623859800320756 11.777465031982208 5.623859800320756 11.777465031982208 9 SUSCEPTIBLE 0.000000 3200.000000
3 80.60244051797598 81.2256011834138 2.729447423416595 11.543363626873905 2.729447423416595 11.543363626873905 1 INFECTIOUS 0.000000 3200.000000
2 80.62982813441863 81.41555551081882 0.9667568466601666 11.8874321797386 0.9667568466601666 11.8874321797386 6 SUSCEPTIBLE 0.000000 3200.000000
1 80.73492983047403 81.28790880191563 2.514085400189021 11.19222089151289 2.514085400189021 11.19222089151289 3 SUSCEPTIBLE 51.782348 3200.000000
6 80.77102602494473 81.29949473840588 5.864684782921478 10.396384090837364 5.864684782921478 10.396384090837364 10 SUSCEPTIBLE 0.000000 3200.000000
7 80.77210474047294 81.32936540772076 4.1424075807597465 11.390532890432452 4.1424075807597465 11.390532890432452 4 SUSCEPTIBLE 51.989518 3200.000000
9 80.81685279748947 81.31774480357718 1.7799577116491654 11.896870163106012 1.7799577116491654 11.896870163106012 7 SUSCEPTIBLE 51.833385 3200.000000
4 80.9094482114419 81.42447847138368 4.012553783455827 10.541051574093895 4.012553783455827 10.541051574093895 2 SUSCEPTIBLE 0.000000 3200.000000
10 80.91144125244107 81.42885417568863 1.7066101409172072 10.587694183999037 1.7066101409172072 10.587694183999037 8 SUSCEPTIBLE 53.341254 3200.000000
8 81.02545850322659 81.60290125528535 2.615785152416264 10.590253877460752 2.615785152416264 10.590253877460752 5 SUSCEPTIBLE 51.591862 3200.000000
5 81.1397757038027 81.7022925608679 5.623859800320756 11.777465031982208 5.623859800320756 11.777465031982208 9 SUSCEPTIBLE 0.000000 3200.000000
3 81.2256011834138 81.84876184885162 2.729447423416595 11.543363626873905 2.729447423416595 11.543363626873905 1 INFECTIOUS 0.000000 3200.000000
1 81.28790880191563 81.84088777335724 2.514085400189021 11.19222089151289 2.514085400189021 11.19222089151289 3 SUSCEPTIBLE 51.782348 3200.000000
6 81.29949473840588 81.82796345186703 5.864684782921478 10.396384090837364 5.864684782921478 10.396384090837364 10 SUSCEPTIBLE 0.000000 3200.000000
9 81.31774480357718 81.8186368096649 1.7799577116491654 11.896870163106012 1.7799577116491654 11.896870163106012 7 SUSCEPTIBLE 51.833385 3200.000000
7 81.32936540772076 81.88662607496858 4.1424075807597465 11.390532890432452 4.1424075807597465 11.390532890432452 4 SUSCEPTIBLE 51.989518 3200.000000
2 81.41555551081882 82.20128288721901 0.9667568466601666 11.8874321797386 0.9667568466601666 11.8874321797386 6 SUSCEPTIBLE 0.000000 3200.000000
4 81.42447847138368 81.93950873132546 4.012553783455827 10.541051574093895 4.012553783455827 10.541051574093895 2 SUSCEPTIBLE 0.000000 3200.000000
10 81.42885417568863 81.94626709893619 1.7066101409172072 10.587694183999037 1.7066101409172072 10.587694183999037 8 SUSCEPTIBLE 54.549737 3200.000000
8 81.60290125528535 82.1803440073441 2.615785152416264 10.590253877460752 2.615785152416264 10.590253877460752 5 SUSCEPTIBLE 51.591862 3200.000000
5 81.7022925608679 82.26480941793311 5.623859800320756 11.777465031982208 5.623859800320756 11.777465031982208 9 SUSCEPTIBLE 0.000000 3200.000000
9 81.8186368096649 82.3195288157526 1.7799577116491654 11.896870163106012 1.7799577116491654 11.896870163106012 7 SUSCEPTIBLE 53.041310 3200.000000
6 81.82796345186703 82.35643216532819 5.864684782921478 10.396384090837364 5.864684782921478 10.396384090837364 10 SUSCEPTIBLE 0.000000 3200.000000
1 81.84088777335724 82.39386674479884 2.514085400189021 11.19222089151289 2.514085400189021 11.19222089151289 3 SUSCEPTIBLE 52.990273 3200.000000
3 81.84876184885162 82.47192251428945 2.729447423416595 11.543363626873905 2.729447423416595 11.543363626873905 1 INFECTIOUS 0.000000 3200.000000
7 81.88662607496858 82.44388674221639 4.1424075807597465 11.390532890432452 4.1424075807597465 11.390532890432452 4 SUSCEPTIBLE 53.197443 3200.000000
4 81.93950873132546 82.45453899126724 4.012553783455827 10.541051574093895 4.012553783455827 10.541051574093895 2 SUSCEPTIBLE 0.000000 3200.000000
10 81.94626709893619 82.46368002218375 1.7066101409172072 10.587694183999037 1.7066101409172072 10.587694183999037 8 SUSCEPTIBLE 54.549737 3200.000000
8 82.1803440073441 82.75778675940286 2.615785152416264 10.590253877460752 2.615785152416264 10.590253877460752 5 SUSCEPTIBLE 51.591862 3200.000000
2 82.20128288721901 82.9870102636192 0.9667568466601666 11.8874321797386 0.9667568466601666 11.8874321797386 6 SUSCEPTIBLE 0.000000 3200.000000
5 82.26480941793311 82.82732627499831 5.623859800320756 11.777465031982208 5.623859800320756 11.777465031982208 9 SUSCEPTIBLE 0.000000 3200.000000
9 82.3195288157526 82.82042082184032 1.7799577116491654 11.896870163106012 1.7799577116491654 11.896870163106012 7 SUSCEPTIBLE 54.248677 3200.000000
6 82.35643216532819 82.88490087878934 5.864684782921478 10.396384090837364 5.864684782921478 10.396384090837364 10 SUSCEPTIBLE 0.000000 3200.000000
1 82.39386674479884 82.94684571624045 2.514085400189021 11.19222089151289 2.514085400189021 11.19222089151289 3 SUSCEPTIBLE 54.197640 3200.000000
7 82.44388674221639 83.00114740946421 4.1424075807597465 11.390532890432452 4.1424075807597465 11.390532890432452 4 SUSCEPTIBLE 55.611619 3200.000000
4 82.45453899126724 82.96956925120902 4.012553783455827 10.541051574093895 4.012553783455827 10.541051574093895 2 SUSCEPTIBLE 0.000000 3200.000000
10 82.46368002218375 82.98109294543131 1.7066101409172072 10.587694183999037 1.7066101409172072 10.587694183999037 8 SUSCEPTIBLE 54.549737 3200.000000
3 82.47192251428945 83.09508317972727 2.729447423416595 11.543363626873905 2.729447423416595 11.543363626873905 1 INFECTIOUS 0.000000 3200.000000
8 82.75778675940286 83.33522951146162 2.615785152416264 10.590253877460752 2.615785152416264 10.590253877460752 5 SUSCEPTIBLE 52.798671 3200.000000
9 82.82042082184032 83.32131282792803 1.7799577116491654 11.896870163106012 1.7799577116491654 11.896870163106012 7 SUSCEPTIBLE 56.661738 3200.000000
5 82.82732627499831 83.38984313206352 5.623859800320756 11.777465031982208 5.623859800320756 11.777465031982208 9 SUSCEPTIBLE 0.000000 3200.000000
6 82.88490087878934 83.41336959225049 5.864684782921478 10.396384090837364 5.864684782921478 10.396384090837364 10 SUSCEPTIBLE 0.000000 3200.000000
1 82.94684571624045 83.49982468768205 2.514085400189021 11.19222089151289 2.514085400189021 11.19222089151289 3 SUSCEPTIBLE 56.610701 3200.000000
4 82.96956925120902 83.4845995111508 4.012553783455827 10.541051574093895 4.012553783455827 10.541051574093895 2 SUSCEPTIBLE 0.000000 3200.000000
10 82.98109294543131 83.49850586867888 1.7066101409172072 10.587694183999037 1.7066101409172072 10.587694183999037 8 SUSCEPTIBLE 54.549737 3200.000000
2 82.9870102636192 83.77273764001939 0.9667568466601666 11.8874321797386 0.9667568466601666 11.8874321797386 6 SUSCEPTIBLE 0.000000 3200.000000
7 83.00114740946421 83.55840807671203 4.1424075807597465 11.390532890432452 4.1424075807597465 11.390532890432452 4 SUSCEPTIBLE 56.817870 3200.000000
3 83.09508317972727 83.71824384516509 2.729447423416595 11.543363626873905 2.729447423416595 11.543363626873905 1 INFECTIOUS 0.000000 3200.000000
9 83.32131282792803 83.82220483401574 1.7799577116491654 11.896870163106012 1.7799577116491654 11.896870163106012 7 SUSCEPTIBLE 57.867432 3200.000000
8 83.33522951146162 83.91267226352038 2.615785152416264 10.590253877460752 2.615785152416264 10.590253877460752 5 SUSCEPTIBLE 55.210617 3200.000000
5 83.38984313206352 83.95235998912872 5.623859800320756 11.777465031982208 5.623859800320756 11.777465031982208 9 SUSCEPTIBLE 0.000000 3200.000000
6 83.41336959225049 83.94183830571164 5.864684782921478 10.396384090837364 5.864684782921478 10.396384090837364 10 SUSCEPTIBLE 0.000000 3200.000000
4 83.4845995111508 83.99962977109259 4.012553783455827 10.541051574093895 4.012553783455827 10.541051574093895 2 SUSCEPTIBLE 0.000000 3200.000000
10 83.49850586867888 84.01591879192644 1.7066101409172072 10.587694183999037 1.7066101409172072 10.587694183999037 8 SUSCEPTIBLE 54.549737 3200.000000
1 83.49982468768205 84.05280365912365 2.514085400189021 11.19222089151289 2.514085400189021 11.19222089151289 3 SUSCEPTIBLE 57.816395 3200.000000
7 83.55840807671203 84.11566874395984 4.1424075807597465 11.390532890432452 4.1424075807597465 11.390532890432452 4 SUSCEPTIBLE 58.023565 3200.000000
3 83.71824384516509 84.34140451060291 2.729447423416595 11.543363626873905 2.729447423416595 11.543363626873905 1 INFECTIOUS 0.000000 3200.000000
2 83.77273764001939 84.55846501641958 0.9667568466601666 11.8874321797386 0.9667568466601666 11.8874321797386 6 SUSCEPTIBLE 0.000000 3200.000000
9 83.82220483401574 84.32309684010345 1.7799577116491654 11.896870163106012 1.7799577116491654 11.896870163106012 7 SUSCEPTIBLE 57.867432 3200.000000
8 83.91267226352038 84.49011501557914 2.615785152416264 10.590253877460752 2.615785152416264 10.590253877460752 5 SUSCEPTIBLE 56.415754 3200.000000
6 83.94183830571164 84.4703070191728 5.864684782921478 10.396384090837364 5.864684782921478 10.396384090837364 10 SUSCEPTIBLE 0.000000 3200.000000
5 83.95235998912872 84.51487684619393 5.623859800320756 11.777465031982208 5.623859800320756 11.777465031982208 9 SUSCEPTIBLE 0.000000 3200.000000
4 83.99962977109259 84.51466003103437 4.012553783455827 10.541051574093895 4.012553783455827 10.541051574093895 2 SUSCEPTIBLE 0.000000 3200.000000
10 84.01591879192644 84.533331715174 1.7066101409172072 10.587694183999037 1.7066101409172072 10.587694183999037 8 SUSCEPTIBLE 56.959455 3200.000000
1 84.05280365912365 84.60578263056526 2.514085400189021 11.19222089151289 2.514085400189021 11.19222089151289 3 SUSCEPTIBLE 57.816395 3200.000000
7 84.11566874395984 84.67292941120766 4.1424075807597465 11.390532890432452 4.1424075807597465 11.390532890432452 4 SUSCEPTIBLE 58.023565 3200.000000
9 84.32309684010345 84.82398884619116 1.7799577116491654 11.896870163106012 1.7799577116491654 11.896870163106012 7 SUSCEPTIBLE 57.867432 3200.000000
3 84.34140451060291 84.96456517604074 2.729447423416595 11.543363626873905 2.729447423416595 11.543363626873905 1 INFECTIOUS 0.000000 3200.000000
6 84.4703070191728 84.99877573263394 5.864684782921478 10.396384090837364 5.864684782921478 10.396384090837364 10 SUSCEPTIBLE 0.000000 3200.000000
8 84.49011501557914 85.0675577676379 2.615785152416264 10.590253877460752 2.615785152416264 10.590253877460752 5 SUSCEPTIBLE 57.620335 3200.000000
4 84.51466003103437 85.02969029097615 4.012553783455827 10.541051574093895 4.012553783455827 10.541051574093895 2 SUSCEPTIBLE 0.000000 3200.000000
5 84.51487684619393 85.07739370325913 5.623859800320756 11.777465031982208 5.623859800320756 11.777465031982208 9 SUSCEPTIBLE 0.000000 3200.000000
10 84.533331715174 85.05074463842156 1.7066101409172072 10.587694183999037 1.7066101409172072 10.587694183999037 8 SUSCEPTIBLE 58.233746 3200.000000
2 84.55846501641958 85.34419239281976 0.9667568466601666 11.8874321797386 0.9667568466601666 11.8874321797386 6 SUSCEPTIBLE 0.000000 3200.000000
1 84.60578263056526 85.15876160200686 2.514085400189021 11.19222089151289 2.514085400189021 11.19222089151289 3 SUSCEPTIBLE 57.816395 3200.000000
7 84.67292941120766 85.23019007845548 4.1424075807597465 11.390532890432452 4.1424075807597465 11.390532890432452 4 SUSCEPTIBLE 58.023565 3200.000000
9 84.82398884619116 85.32488085227887 1.7799577116491654 11.896870163106012 1.7799577116491654 11.896870163106012 7 SUSCEPTIBLE 57.867432 3200.000000
3 84.96456517604074 85.58772584147856 2.729447423416595 11.543363626873905 2.729447423416595 11.543363626873905 1 INFECTIOUS 0.000000 3200.000000
6 84.99877573263394 85.5272444460951 5.864684782921478 10.396384090837364 5.864684782921478 10.396384090837364 10 SUSCEPTIBLE 0.000000 3200.000000
4 85.02969029097615 85.54472055091793 4.012553783455827 10.541051574093895 4.012553783455827 10.541051574093895 2 SUSCEPTIBLE 0.000000 3200.000000
10 85.05074463842156 85.56815756166912 1.7066101409172072 10.587694183999037 1.7066101409172072 10.587694183999037 8 SUSCEPTIBLE 59.507447 3200.000000
8 85.0675577676379 85.64500051969665 2.615785152416264 10.590253877460752 2.615785152416264 10.590253877460752 5 SUSCEPTIBLE 57.620335 3200.000000
5 85.07739370325913 85.63991056032434 5.623859800320756 11.777465031982208 5.623859800320756 11.777465031982208 9 SUSCEPTIBLE 0.000000 3200.000000
1 85.15876160200686 85.71174057344847 2.514085400189021 11.19222089151289 2.514085400189021 11.19222089151289 3 SUSCEPTIBLE 57.816395 3200.000000
7 85.23019007845548 85.7874507457033 4.1424075807597465 11.390532890432452 4.1424075807597465 11.390532890432452 4 SUSCEPTIBLE 58.023565 3200.000000
9 85.32488085227887 85.82577285836658 1.7799577116491654 11.896870163106012 1.7799577116491654 11.896870163106012 7 SUSCEPTIBLE 57.867432 3200.000000
2 85.34419239281976 86.12991976921995 0.9667568466601666 11.8874321797386 0.9667568466601666 11.8874321797386 6 SUSCEPTIBLE 0.000000 3200.000000
6 85.5272444460951 86.05571315955625 5.864684782921478 10.396384090837364 5.864684782921478 10.396384090837364 10 SUSCEPTIBLE 0.000000 3200.000000
4 85.54472055091793 86.05975081085971 4.012553783455827 10.541051574093895 4.012553783455827 10.541051574093895 2 SUSCEPTIBLE 0.000000 3200.000000
10 85.56815756166912 86.08557048491669 1.7066101409172072 10.587694183999037 1.7066101409172072 10.587694183999037 8 SUSCEPTIBLE 60.780561 3200.000000
3 85.58772584147856 86.21088650691638 2.729447423416595 11.543363626873905 2.729447423416595 11.543363626873905 1 INFECTIOUS 0.000000 3200.000000
5 85.63991056032434 86.20242741738954 5.623859800320756 11.777465031982208 5.623859800320756 11.777465031982208 9 SUSCEPTIBLE 0.000000 3200.000000
8 85.64500051969665 86.22244327175541 2.615785152416264 10.590253877460752 2.615785152416264 10.590253877460752 5 SUSCEPTIBLE 57.620335 3200.000000
1 85.71174057344847 86.26471954489007 2.514085400189021 11.19222089151289 2.514085400189021 11.19222089151289 3 SUSCEPTIBLE 59.088920 3200.000000
7 85.7874507457033 86.34471141295111 4.1424075807597465 11.390532890432452 4.1424075807597465 11.390532890432452 4 SUSCEPTIBLE 59.296090 3200.000000
9 85.82577285836658 86.32666486445429 1.7799577116491654 11.896870163106012 1.7799577116491654 11.896870163106012 7 SUSCEPTIBLE 59.139958 3200.000000
6 86.05571315955625 86.5841818730174 5.864684782921478 10.396384090837364 5.864684782921478 10.396384090837364 10 SUSCEPTIBLE 0.000000 3200.000000
4 86.05975081085971 86.57478107080149 4.012553783455827 10.541051574093895 4.012553783455827 10.541051574093895 2 SUSCEPTIBLE 0.000000 3200.000000
10 86.08557048491669 86.60298340816425 1.7066101409172072 10.587694183999037 1.7066101409172072 10.587694183999037 8 SUSCEPTIBLE 60.780561 3200.000000
2 86.12991976921995 86.91564714562014 0.9667568466601666 11.8874321797386 0.9667568466601666 11.8874321797386 6 SUSCEPTIBLE 0.000000 3200.000000
5 86.20242741738954 86.76494427445475 5.623859800320756 11.777465031982208 5.623859800320756 11.777465031982208 9 SUSCEPTIBLE 0.000000 3200.000000
3 86.21088650691638 86.8340471723542 2.729447423416595 11.543363626873905 2.729447423416595 11.543363626873905 1 INFECTIOUS 0.000000 3200.000000
8 86.22244327175541 86.79988602381417 2.615785152416264 10.590253877460752 2.615785152416264 10.590253877460752 5 SUSCEPTIBLE 57.620335 3200.000000
1 86.26471954489007 86.81769851633167 2.514085400189021 11.19222089151289 2.514085400189021 11.19222089151289 3 SUSCEPTIBLE 60.360858 3200.000000
9 86.32666486445429 86.827556870542 1.7799577116491654 11.896870163106012 1.7799577116491654 11.896870163106012 7 SUSCEPTIBLE 60.411895 3200.000000
7 86.34471141295111 86.90197208019893 4.1424075807597465 11.390532890432452 4.1424075807597465 11.390532890432452 4 SUSCEPTIBLE 60.568027 3200.000000
4 86.57478107080149 87.08981133074327 4.012553783455827 10.541051574093895 4.012553783455827 10.541051574093895 2 SUSCEPTIBLE 0.000000 3200.000000
6 86.5841818730174 87.11265058647855 5.864684782921478 10.396384090837364 5.864684782921478 10.396384090837364 10 SUSCEPTIBLE 0.000000 3200.000000
10 86.60298340816425 87.12039633141181 1.7066101409172072 10.587694183999037 1.7066101409172072 10.587694183999037 8 SUSCEPTIBLE 60.780561 3200.000000
5 86.76494427445475 87.32746113151995 5.623859800320756 11.777465031982208 5.623859800320756 11.777465031982208 9 SUSCEPTIBLE 0.000000 3200.000000
8 86.79988602381417 87.37732877587293 2.615785152416264 10.590253877460752 2.615785152416264 10.590253877460752 5 SUSCEPTIBLE 58.891684 3200.000000
1 86.81769851633167 87.37067748777328 2.514085400189021 11.19222089151289 2.514085400189021 11.19222089151289 3 SUSCEPTIBLE 62.902970 3200.000000
9 86.827556870542 87.32844887662971 1.7799577116491654 11.896870163106012 1.7799577116491654 11.896870163106012 7 SUSCEPTIBLE 62.954007 3200.000000
3 86.8340471723542 87.45720783779203 2.729447423416595 11.543363626873905 2.729447423416595 11.543363626873905 1 INFECTIOUS 0.000000 3200.000000
7 86.90197208019893 87.45923274744675 4.1424075807597465 11.390532890432452 4.1424075807597465 11.390532890432452 4 SUSCEPTIBLE 63.110140 3200.000000
2 86.91564714562014 87.70137452202033 0.9667568466601666 11.8874321797386 0.9667568466601666 11.8874321797386 6 SUSCEPTIBLE 0.000000 3200.000000
4 87.08981133074327 87.60484159068506 4.012553783455827 10.541051574093895 4.012553783455827 10.541051574093895 2 SUSCEPTIBLE 0.000000 3200.000000
6 87.11265058647855 87.6411192999397 5.864684782921478 10.396384090837364 5.864684782921478 10.396384090837364 10 SUSCEPTIBLE 0.000000 3200.000000
10 87.12039633141181 87.63780925465937 1.7066101409172072 10.587694183999037 1.7066101409172072 10.587694183999037 8 SUSCEPTIBLE 60.780561 3200.000000
5 87.32746113151995 87.88997798858516 5.623859800320756 11.777465031982208 5.623859800320756 11.777465031982208 9 SUSCEPTIBLE 0.000000 3200.000000
9 87.32844887662971 87.82934088271742 1.7799577116491654 11.896870163106012 1.7799577116491654 11.896870163106012 7 SUSCEPTIBLE 64.224182 3200.000000
1 87.37067748777328 87.92365645921488 2.514085400189021 11.19222089151289 2.514085400189021 11.19222089151289 3 SUSCEPTIBLE 64.173145 3200.000000
8 87.37732877587293 87.95477152793168 2.615785152416264 10.590253877460752 2.615785152416264 10.590253877460752 5 SUSCEPTIBLE 61.432622 3200.000000
3 87.45720783779203 88.08036850322985 2.729447423416595 11.543363626873905 2.729447423416595 11.543363626873905 1 INFECTIOUS 0.000000 3200.000000
7 87.45923274744675 88.01649341469457 4.1424075807597465 11.390532890432452 4.1424075807597465 11.390532890432452 4 SUSCEPTIBLE 64.380315 3200.000000
4 87.60484159068506 88.11987185062684 4.012553783455827 10.541051574093895 4.012553783455827 10.541051574093895 2 SUSCEPTIBLE 0.000000 3200.000000
10 87.63780925465937 88.15522217790694 1.7066101409172072 10.587694183999037 1.7066101409172072 10.587694183999037 8 SUSCEPTIBLE 62.050149 3200.000000
6 87.6411192999397 88.16958801340085 5.864684782921478 10.396384090837364 5.864684782921478 10.396384090837364 10 SUSCEPTIBLE 0.000000 3200.000000
2 87.70137452202033 88.48710189842052 0.9667568466601666 11.8874321797386 0.9667568466601666 11.8874321797386 6 SUSCEPTIBLE 0.000000 3200.000000
9 87.82934088271742 88.33023288880513 1.7799577116491654 11.896870163106012 1.7799577116491654 11.896870163106012 7 SUSCEPTIBLE 64.224182 3200.000000
5 87.88997798858516 88.45249484565036 5.623859800320756 11.777465031982208 5.623859800320756 11.777465031982208 9 SUSCEPTIBLE 0.000000 3200.000000
1 87.92365645921488 88.47663543065649 2.514085400189021 11.19222089151289 2.514085400189021 11.19222089151289 3 SUSCEPTIBLE 64.173145 3200.000000
8 87.95477152793168 88.53221427999044 2.615785152416264 10.590253877460752 2.615785152416264 10.590253877460752 5 SUSCEPTIBLE 62.702210 3200.000000
7 88.01649341469457 88.57375408194238 4.1424075807597465 11.390532890432452 4.1424075807597465 11.390532890432452 4 SUSCEPTIBLE 64.380315 3200.000000
3 88.08036850322985 88.70352916866767 2.729447423416595 11.543363626873905 2.729447423416595 11.543363626873905 1 INFECTIOUS 0.000000 3200.000000
4 88.11987185062684 88.63490211056862 4.012553783455827 10.541051574093895 4.012553783455827 10.541051574093895 2 SUSCEPTIBLE 0.000000 3200.000000
10 88.15522217790694 88.6726351011545 1.7066101409172072 10.587694183999037 1.7066101409172072 10.587694183999037 8 SUSCEPTIBLE 63.319151 3200.000000
6 88.16958801340085 88.698056726862 5.864684782921478 10.396384090837364 5.864684782921478 10.396384090837364 10 SUSCEPTIBLE 0.000000 3200.000000
9 88.33023288880513 88.83112489489284 1.7799577116491654 11.896870163106012 1.7799577116491654 11.896870163106012 7 SUSCEPTIBLE 64.224182 3200.000000
5 88.45249484565036 89.01501170271557 5.623859800320756 11.777465031982208 5.623859800320756 11.777465031982208 9 SUSCEPTIBLE 0.000000 3200.000000
1 88.47663543065649 89.02961440209809 2.514085400189021 11.19222089151289 2.514085400189021 11.19222089151289 3 SUSCEPTIBLE 64.173145 3200.000000
2 88.48710189842052 89.27282927482071 0.9667568466601666 11.8874321797386 0.9667568466601666 11.8874321797386 6 SUSCEPTIBLE 0.000000 3200.000000
8 88.53221427999044 89.1096570320492 2.615785152416264 10.590253877460752 2.615785152416264 10.590253877460752 5 SUSCEPTIBLE 63.971212 3200.000000
7 88.57375408194238 89.1310147491902 4.1424075807597465 11.390532890432452 4.1424075807597465 11.390532890432452 4 SUSCEPTIBLE 64.380315 3200.000000
4 88.63490211056862 89.1499323705104 4.012553783455827 10.541051574093895 4.012553783455827 10.541051574093895 2 SUSCEPTIBLE 0.000000 3200.000000
10 88.6726351011545 89.19004802440206 1.7066101409172072 10.587694183999037 1.7066101409172072 10.587694183999037 8 SUSCEPTIBLE 64.657834 3200.000000
6 88.698056726862 89.22652544032316 5.864684782921478 10.396384090837364 5.864684782921478 10.396384090837364 10 SUSCEPTIBLE 0.000000 3200.000000
3 88.70352916866767 89.3266898341055 2.729447423416595 11.543363626873905 2.729447423416595 11.543363626873905 1 INFECTIOUS 0.000000 3200.000000
9 88.83112489489284 89.33201690098055 1.7799577116491654 11.896870163106012 1.7799577116491654 11.896870163106012 7 SUSCEPTIBLE 64.224182 3200.000000
5 89.01501170271557 89.57752855978077 5.623859800320756 11.777465031982208 5.623859800320756 11.777465031982208 9 SUSCEPTIBLE 0.000000 3200.000000
1 89.02961440209809 89.5825933735397 2.514085400189021 11.19222089151289 2.514085400189021 11.19222089151289 3 SUSCEPTIBLE 64.173145 3200.000000
8 89.1096570320492 89.68709978410796 2.615785152416264 10.590253877460752 2.615785152416264 10.590253877460752 5 SUSCEPTIBLE 63.971212 3200.000000
7 89.1310147491902 89.68827541643802 4.1424075807597465 11.390532890432452 4.1424075807597465 11.390532890432452 4 SUSCEPTIBLE 64.380315 3200.000000
4 89.1499323705104 89.66496263045218 4.012553783455827 10.541051574093895 4.012553783455827 10.541051574093895 2 SUSCEPTIBLE 0.000000 3200.000000
10 89.19004802440206 89.70746094764962 1.7066101409172072 10.587694183999037 1.7066101409172072 10.587694183999037 8 SUSCEPTIBLE 65.995897 3200.000000
6 89.22652544032316 89.75499415378431 5.864684782921478 10.396384090837364 5.864684782921478 10.396384090837364 10 SUSCEPTIBLE 0.000000 3200.000000
2 89.27282927482071 90.0585566512209 0.9667568466601666 11.8874321797386 0.9667568466601666 11.8874321797386 6 SUSCEPTIBLE 0.000000 3200.000000
3 89.3266898341055 89.94985049954332 2.729447423416595 11.543363626873905 2.729447423416595 11.543363626873905 1 INFECTIOUS 0.000000 3200.000000
9 89.33201690098055 89.83290890706826 1.7799577116491654 11.896870163106012 1.7799577116491654 11.896870163106012 7 SUSCEPTIBLE 64.224182 3200.000000
5 89.57752855978077 90.14004541684598 5.623859800320756 11.777465031982208 5.623859800320756 11.777465031982208 9 SUSCEPTIBLE 0.000000 3200.000000
1 89.5825933735397 90.1355723449813 2.514085400189021 11.19222089151289 2.514085400189021 11.19222089151289 3 SUSCEPTIBLE 64.173145 3200.000000
4 89.66496263045218 90.17999289039396 4.012553783455827 10.541051574093895 4.012553783455827 10.541051574093895 2 SUSCEPTIBLE 0.000000 3200.000000
8 89.68709978410796 90.26454253616672 2.615785152416264 10.590253877460752 2.615785152416264 10.590253877460752 5 SUSCEPTIBLE 63.971212 3200.000000
7 89.68827541643802 90.24553608368583 4.1424075807597465 11.390532890432452 4.1424075807597465 11.390532890432452 4 SUSCEPTIBLE 65.717143 3200.000000
10 89.70746094764962 90.22487387089718 1.7066101409172072 10.587694183999037 1.7066101409172072 10.587694183999037 8 SUSCEPTIBLE 67.333343 3200.000000
6 89.75499415378431 90.28346286724546 5.864684782921478 10.396384090837364 5.864684782921478 10.396384090837364 10 SUSCEPTIBLE 0.000000 3200.000000
9 89.83290890706826 90.33380091315597 1.7799577116491654 11.896870163106012 1.7799577116491654 11.896870163106012 7 SUSCEPTIBLE 65.561010 3200.000000
3 89.94985049954332 90.57301116498114 2.729447423416595 11.543363626873905 2.729447423416595 11.543363626873905 1 INFECTIOUS 0.000000 3200.000000
2 90.0585566512209 90.84428402762109 0.9667568466601666 11.8874321797386 0.9667568466601666 11.8874321797386 6 SUSCEPTIBLE 0.000000 3200.000000
1 90.1355723449813 90.6885513164229 2.514085400189021 11.19222089151289 2.514085400189021 11.19222089151289 3 SUSCEPTIBLE 66.846183 3200.000000
5 90.14004541684598 90.70256227391118 5.623859800320756 11.777465031982208 5.623859800320756 11.777465031982208 9 SUSCEPTIBLE 0.000000 3200.000000
4 90.17999289039396 90.69502315033574 4.012553783455827 10.541051574093895 4.012553783455827 10.541051574093895 2 SUSCEPTIBLE 0.000000 3200.000000
10 90.22487387089718 90.74228679414475 1.7066101409172072 10.587694183999037 1.7066101409172072 10.587694183999037 8 SUSCEPTIBLE 67.333343 3200.000000
7 90.24553608368583 90.80279675093365 4.1424075807597465 11.390532890432452 4.1424075807597465 11.390532890432452 4 SUSCEPTIBLE 67.053353 3200.000000
8 90.26454253616672 90.84198528822547 2.615785152416264 10.590253877460752 2.615785152416264 10.590253877460752 5 SUSCEPTIBLE 63.971212 3200.000000
6 90.28346286724546 90.81193158070661 5.864684782921478 10.396384090837364 5.864684782921478 10.396384090837364 10 SUSCEPTIBLE 0.000000 3200.000000
9 90.33380091315597 90.83469291924368 1.7799577116491654 11.896870163106012 1.7799577116491654 11.896870163106012 7 SUSCEPTIBLE 66.897220 3200.000000
3 90.57301116498114 91.19617183041896 2.729447423416595 11.543363626873905 2.729447423416595 11.543363626873905 1 INFECTIOUS 0.000000 3200.000000
1 90.6885513164229 91.2415302878645 2.514085400189021 11.19222089151289 2.514085400189021 11.19222089151289 3 SUSCEPTIBLE 68.181776 3200.000000
4 90.69502315033574 91.21005341027752 4.012553783455827 10.541051574093895 4.012553783455827 10.541051574093895 2 SUSCEPTIBLE 0.000000 3200.000000
5 90.70256227391118 91.26507913097639 5.623859800320756 11.777465031982208 5.623859800320756 11.777465031982208 9 SUSCEPTIBLE 0.000000 3200.000000
10 90.74228679414475 91.25969971739231 1.7066101409172072 10.587694183999037 1.7066101409172072 10.587694183999037 8 SUSCEPTIBLE 67.333343 3200.000000
7 90.80279675093365 91.36005741818147 4.1424075807597465 11.390532890432452 4.1424075807597465 11.390532890432452 4 SUSCEPTIBLE 69.723921 3200.000000
6 90.81193158070661 91.34040029416776 5.864684782921478 10.396384090837364 5.864684782921478 10.396384090837364 10 SUSCEPTIBLE 0.000000 3200.000000
9 90.83469291924368 91.33558492533139 1.7799577116491654 11.896870163106012 1.7799577116491654 11.896870163106012 7 SUSCEPTIBLE 69.567789 3200.000000
8 90.84198528822547 91.41942804028423 2.615785152416264 10.590253877460752 2.615785152416264 10.590253877460752 5 SUSCEPTIBLE 66.641781 3200.000000
2 90.84428402762109 91.63001140402127 0.9667568466601666 11.8874321797386 0.9667568466601666 11.8874321797386 6 SUSCEPTIBLE 0.000000 3200.000000
3 91.19617183041896 91.81933249585678 2.729447423416595 11.543363626873905 2.729447423416595 11.543363626873905 1 INFECTIOUS 0.000000 3200.000000
4 91.21005341027752 91.7250836702193 4.012553783455827 10.541051574093895 4.012553783455827 10.541051574093895 2 SUSCEPTIBLE 0.000000 3200.000000
1 91.2415302878645 91.79450925930611 2.514085400189021 11.19222089151289 2.514085400189021 11.19222089151289 3 SUSCEPTIBLE 70.851111 3200.000000
10 91.25969971739231 91.77711264063987 1.7066101409172072 10.587694183999037 1.7066101409172072 10.587694183999037 8 SUSCEPTIBLE 67.333343 3200.000000
5 91.26507913097639 91.8275959880416 5.623859800320756 11.777465031982208 5.623859800320756 11.777465031982208 9 SUSCEPTIBLE 0.000000 3200.000000
9 91.33558492533139 91.8364769314191 1.7799577116491654 11.896870163106012 1.7799577116491654 11.896870163106012 7 SUSCEPTIBLE 70.902148 3200.000000
6 91.34040029416776 91.86886900762892 5.864684782921478 10.396384090837364 5.864684782921478 10.396384090837364 10 SUSCEPTIBLE 0.000000 3200.000000
7 91.36005741818147 91.91731808542929 4.1424075807597465 11.390532890432452 4.1424075807597465 11.390532890432452 4 SUSCEPTIBLE 71.058280 3200.000000
8 91.41942804028423 91.99687079234299 2.615785152416264 10.590253877460752 2.615785152416264 10.590253877460752 5 SUSCEPTIBLE 67.976140 3200.000000
2 91.63001140402127 92.41573878042146 0.9667568466601666 11.8874321797386 0.9667568466601666 11.8874321797386 6 SUSCEPTIBLE 0.000000 3200.000000
4 91.7250836702193 92.24011393016109 4.012553783455827 10.541051574093895 4.012553783455827 10.541051574093895 2 SUSCEPTIBLE 0.000000 3200.000000
10 91.77711264063987 92.29452556388743 1.7066101409172072 10.587694183999037 1.7066101409172072 10.587694183999037 8 SUSCEPTIBLE 68.667086 3200.000000
1 91.79450925930611 92.34748823074771 2.514085400189021 11.19222089151289 2.514085400189021 11.19222089151289 3 SUSCEPTIBLE 70.851111 3200.000000
3 91.81933249585678 92.4424931612946 2.729447423416595 11.543363626873905 2.729447423416595 11.543363626873905 1 INFECTIOUS 0.000000 3200.000000
5 91.8275959880416 92.3901128451068 5.623859800320756 11.777465031982208 5.623859800320756 11.777465031982208 9 SUSCEPTIBLE 0.000000 3200.000000
9 91.8364769314191 92.33736893750681 1.7799577116491654 11.896870163106012 1.7799577116491654 11.896870163106012 7 SUSCEPTIBLE 70.902148 3200.000000
6 91.86886900762892 92.39733772109007 5.864684782921478 10.396384090837364 5.864684782921478 10.396384090837364 10 SUSCEPTIBLE 0.000000 3200.000000
7 91.91731808542929 92.4745787526771 4.1424075807597465 11.390532890432452 4.1424075807597465 11.390532890432452 4 SUSCEPTIBLE 71.058280 3200.000000
8 91.99687079234299 92.57431354440175 2.615785152416264 10.590253877460752 2.615785152416264 10.590253877460752 5 SUSCEPTIBLE 69.309883 3200.000000
4 92.24011393016109 92.75514419010287 4.012553783455827 10.541051574093895 4.012553783455827 10.541051574093895 2 SUSCEPTIBLE 0.000000 3200.000000
10 92.29452556388743 92.811938487135 1.7066101409172072 10.587694183999037 1.7066101409172072 10.587694183999037 8 SUSCEPTIBLE 70.000212 3200.000000
9 92.33736893750681 92.83826094359452 1.7799577116491654 11.896870163106012 1.7799577116491654 11.896870163106012 7 SUSCEPTIBLE 70.902148 3200.000000
1 92.34748823074771 92.90046720218932 2.514085400189021 11.19222089151289 2.514085400189021 11.19222089151289 3 SUSCEPTIBLE 70.851111 3200.000000
5 92.3901128451068 92.952629702172 5.623859800320756 11.777465031982208 5.623859800320756 11.777465031982208 9 SUSCEPTIBLE 0.000000 3200.000000
6 92.39733772109007 92.92580643455122 5.864684782921478 10.396384090837364 5.864684782921478 10.396384090837364 10 SUSCEPTIBLE 0.000000 3200.000000
2 92.41573878042146 93.20146615682165 0.9667568466601666 11.8874321797386 0.9667568466601666 11.8874321797386 6 SUSCEPTIBLE 0.000000 3200.000000
3 92.4424931612946 93.06565382673243 2.729447423416595 11.543363626873905 2.729447423416595 11.543363626873905 1 INFECTIOUS 0.000000 3200.000000
7 92.4745787526771 93.03183941992492 4.1424075807597465 11.390532890432452 4.1424075807597465 11.390532890432452 4 SUSCEPTIBLE 71.058280 3200.000000
8 92.57431354440175 93.1517562964605 2.615785152416264 10.590253877460752 2.615785152416264 10.590253877460752 5 SUSCEPTIBLE 70.643009 3200.000000
4 92.75514419010287 93.27017445004465 4.012553783455827 10.541051574093895 4.012553783455827 10.541051574093895 2 SUSCEPTIBLE 0.000000 3200.000000
10 92.811938487135 93.32935141038256 1.7066101409172072 10.587694183999037 1.7066101409172072 10.587694183999037 8 SUSCEPTIBLE 72.805118 3200.000000
9 92.83826094359452 93.33915294968223 1.7799577116491654 11.896870163106012 1.7799577116491654 11.896870163106012 7 SUSCEPTIBLE 70.902148 3200.000000
1 92.90046720218932 93.45344617363092 2.514085400189021 11.19222089151289 2.514085400189021 11.19222089151289 3 SUSCEPTIBLE 70.851111 3200.000000
6 92.92580643455122 93.45427514801237 5.864684782921478 10.396384090837364 5.864684782921478 10.396384090837364 10 SUSCEPTIBLE 0.000000 3200.000000
5 92.952629702172 93.51514655923721 5.623859800320756 11.777465031982208 5.623859800320756 11.777465031982208 9 SUSCEPTIBLE 0.000000 3200.000000
7 93.03183941992492 93.58910008717274 4.1424075807597465 11.390532890432452 4.1424075807597465 11.390532890432452 4 SUSCEPTIBLE 71.058280 3200.000000
3 93.06565382673243 93.68881449217025 2.729447423416595 11.543363626873905 2.729447423416595 11.543363626873905 1 INFECTIOUS 0.000000 3200.000000
8 93.1517562964605 93.72919904851926 2.615785152416264 10.590253877460752 2.615785152416264 10.590253877460752 5 SUSCEPTIBLE 70.643009 3200.000000
2 93.20146615682165 93.98719353322184 0.9667568466601666 11.8874321797386 0.9667568466601666 11.8874321797386 6 SUSCEPTIBLE 0.000000 3200.000000
4 93.27017445004465 93.78520470998643 4.012553783455827 10.541051574093895 4.012553783455827 10.541051574093895 2 SUSCEPTIBLE 0.000000 3200.000000
10 93.32935141038256 93.84676433363012 1.7066101409172072 10.587694183999037 1.7066101409172072 10.587694183999037 8 SUSCEPTIBLE 74.206599 3200.000000
9 93.33915294968223 93.84004495576994 1.7799577116491654 11.896870163106012 1.7799577116491654 11.896870163106012 7 SUSCEPTIBLE 70.902148 3200.000000
1 93.45344617363092 94.00642514507253 2.514085400189021 11.19222089151289 2.514085400189021 11.19222089151289 3 SUSCEPTIBLE 70.851111 3200.000000
6 93.45427514801237 93.98274386147352 5.864684782921478 10.396384090837364 5.864684782921478 10.396384090837364 10 SUSCEPTIBLE 0.000000 3200.000000
5 93.51514655923721 94.07766341630241 5.623859800320756 11.777465031982208 5.623859800320756 11.777465031982208 9 SUSCEPTIBLE 0.000000 3200.000000
7 93.58910008717274 94.14636075442056 4.1424075807597465 11.390532890432452 4.1424075807597465 11.390532890432452 4 SUSCEPTIBLE 71.058280 3200.000000
3 93.68881449217025 94.31197515760807 2.729447423416595 11.543363626873905 2.729447423416595 11.543363626873905 1 INFECTIOUS 0.000000 3200.000000
8 93.72919904851926 94.30664180057802 2.615785152416264 10.590253877460752 2.615785152416264 10.590253877460752 5 SUSCEPTIBLE 70.643009 3200.000000
4 93.78520470998643 94.30023496992821 4.012553783455827 10.541051574093895 4.012553783455827 10.541051574093895 2 SUSCEPTIBLE 0.000000 3200.000000
9 93.84004495576994 94.34093696185765 1.7799577116491654 11.896870163106012 1.7799577116491654 11.896870163106012 7 SUSCEPTIBLE 72.302982 3200.000000
10 93.84676433363012 94.36417725687768 1.7066101409172072 10.587694183999037 1.7066101409172072 10.587694183999037 8 SUSCEPTIBLE 74.206599 3200.000000
6 93.98274386147352 94.51121257493467 5.864684782921478 10.396384090837364 5.864684782921478 10.396384090837364 10 SUSCEPTIBLE 0.000000 3200.000000
2 93.98719353322184 94.77292090962203 0.9667568466601666 11.8874321797386 0.9667568466601666 11.8874321797386 6 SUSCEPTIBLE 0.000000 3200.000000
1 94.00642514507253 94.55940411651413 2.514085400189021 11.19222089151289 2.514085400189021 11.19222089151289 3 SUSCEPTIBLE 73.652131 3200.000000
5 94.07766341630241 94.64018027336762 5.623859800320756 11.777465031982208 5.623859800320756 11.777465031982208 9 SUSCEPTIBLE 0.000000 3200.000000
7 94.14636075442056 94.70362142166837 4.1424075807597465 11.390532890432452 4.1424075807597465 11.390532890432452 4 SUSCEPTIBLE 73.859301 3200.000000
4 94.30023496992821 94.81526522987 4.012553783455827 10.541051574093895 4.012553783455827 10.541051574093895 2 SUSCEPTIBLE 0.000000 3200.000000
8 94.30664180057802 94.88408455263678 2.615785152416264 10.590253877460752 2.615785152416264 10.590253877460752 5 SUSCEPTIBLE 70.643009 3200.000000
3 94.31197515760807 94.9351358230459 2.729447423416595 11.543363626873905 2.729447423416595 11.543363626873905 1 INFECTIOUS 0.000000 3200.000000
9 94.34093696185765 94.84182896794536 1.7799577116491654 11.896870163106012 1.7799577116491654 11.896870163106012 7 SUSCEPTIBLE 73.703168 3200.000000
10 94.36417725687768 94.88159018012524 1.7066101409172072 10.587694183999037 1.7066101409172072 10.587694183999037 8 SUSCEPTIBLE 74.206599 3200.000000
6 94.51121257493467 95.03968128839583 5.864684782921478 10.396384090837364 5.864684782921478 10.396384090837364 10 SUSCEPTIBLE 0.000000 3200.000000
1 94.55940411651413 95.11238308795573 2.514085400189021 11.19222089151289 2.514085400189021 11.19222089151289 3 SUSCEPTIBLE 75.051671 3200.000000
5 94.64018027336762 95.20269713043282 5.623859800320756 11.777465031982208 5.623859800320756 11.777465031982208 9 SUSCEPTIBLE 0.000000 3200.000000
7 94.70362142166837 95.26088208891619 4.1424075807597465 11.390532890432452 4.1424075807597465 11.390532890432452 4 SUSCEPTIBLE 75.258840 3200.000000
2 94.77292090962203 95.55864828602222 0.9667568466601666 11.8874321797386 0.9667568466601666 11.8874321797386 6 SUSCEPTIBLE 0.000000 3200.000000
4 94.81526522987 95.33029548981177 4.012553783455827 10.541051574093895 4.012553783455827 10.541051574093895 2 SUSCEPTIBLE 0.000000 3200.000000
9 94.84182896794536 95.34272097403307 1.7799577116491654 11.896870163106012 1.7799577116491654 11.896870163106012 7 SUSCEPTIBLE 76.501601 3200.000000
10 94.88159018012524 95.3990031033728 1.7066101409172072 10.587694183999037 1.7066101409172072 10.587694183999037 8 SUSCEPTIBLE 74.206599 3200.000000
8 94.88408455263678 95.46152730469554 2.615785152416264 10.590253877460752 2.615785152416264 10.590253877460752 5 SUSCEPTIBLE 73.441442 3200.000000
3 94.9351358230459 95.55829648848372 2.729447423416595 11.543363626873905 2.729447423416595 11.543363626873905 1 INFECTIOUS 0.000000 3200.000000
6 95.03968128839583 95.56815000185698 5.864684782921478 10.396384090837364 5.864684782921478 10.396384090837364 10 SUSCEPTIBLE 0.000000 3200.000000
1 95.11238308795573 95.66536205939734 2.514085400189021 11.19222089151289 2.514085400189021 11.19222089151289 3 SUSCEPTIBLE 76.450564 3200.000000
5 95.20269713043282 95.76521398749803 5.623859800320756 11.777465031982208 5.623859800320756 11.777465031982208 9 SUSCEPTIBLE 0.000000 3200.000000
7 95.26088208891619 95.81814275616401 4.1424075807597465 11.390532890432452 4.1424075807597465 11.390532890432452 4 SUSCEPTIBLE 78.055980 3200.000000
4 95.33029548981177 95.84532574975356 4.012553783455827 10.541051574093895 4.012553783455827 10.541051574093895 2 SUSCEPTIBLE 0.000000 3200.000000
9 95.34272097403307 95.84361298012078 1.7799577116491654 11.896870163106012 1.7799577116491654 11.896870163106012 7 SUSCEPTIBLE 77.899848 3200.000000
10 95.3990031033728 95.91641602662037 1.7066101409172072 10.587694183999037 1.7066101409172072 10.587694183999037 8 SUSCEPTIBLE 74.206599 3200.000000
8 95.46152730469554 96.0389700567543 2.615785152416264 10.590253877460752 2.615785152416264 10.590253877460752 5 SUSCEPTIBLE 74.839689 3200.000000
3 95.55829648848372 96.18145715392154 2.729447423416595 11.543363626873905 2.729447423416595 11.543363626873905 1 INFECTIOUS 0.000000 3200.000000
2 95.55864828602222 96.34437566242241 0.9667568466601666 11.8874321797386 0.9667568466601666 11.8874321797386 6 SUSCEPTIBLE 0.000000 3200.000000
6 95.56815000185698 96.09661871531813 5.864684782921478 10.396384090837364 5.864684782921478 10.396384090837364 10 SUSCEPTIBLE 0.000000 3200.000000
1 95.66536205939734 96.21834103083894 2.514085400189021 11.19222089151289 2.514085400189021 11.19222089151289 3 SUSCEPTIBLE 77.848810 3200.000000
5 95.76521398749803 96.32773084456323 5.623859800320756 11.777465031982208 5.623859800320756 11.777465031982208 9 SUSCEPTIBLE 0.000000 3200.000000
7 95.81814275616401 96.37540342341183 4.1424075807597465 11.390532890432452 4.1424075807597465 11.390532890432452 4 SUSCEPTIBLE 78.055980 3200.000000
9 95.84361298012078 96.34450498620849 1.7799577116491654 11.896870163106012 1.7799577116491654 11.896870163106012 7 SUSCEPTIBLE 77.899848 3200.000000
4 95.84532574975356 96.36035600969534 4.012553783455827 10.541051574093895 4.012553783455827 10.541051574093895 2 SUSCEPTIBLE 0.000000 3200.000000
10 95.91641602662037 96.43382894986793 1.7066101409172072 10.587694183999037 1.7066101409172072 10.587694183999037 8 SUSCEPTIBLE 75.604200 3200.000000
8 96.0389700567543 96.61641280881305 2.615785152416264 10.590253877460752 2.615785152416264 10.590253877460752 5 SUSCEPTIBLE 77.634245 3200.000000
6 96.09661871531813 96.62508742877928 5.864684782921478 10.396384090837364 5.864684782921478 10.396384090837364 10 SUSCEPTIBLE 0.000000 3200.000000
3 96.18145715392154 96.80461781935936 2.729447423416595 11.543363626873905 2.729447423416595 11.543363626873905 1 INFECTIOUS 0.000000 3200.000000
1 96.21834103083894 96.77132000228055 2.514085400189021 11.19222089151289 2.514085400189021 11.19222089151289 3 SUSCEPTIBLE 77.848810 3200.000000
5 96.32773084456323 96.89024770162844 5.623859800320756 11.777465031982208 5.623859800320756 11.777465031982208 9 SUSCEPTIBLE 0.000000 3200.000000
2 96.34437566242241 97.1301030388226 0.9667568466601666 11.8874321797386 0.9667568466601666 11.8874321797386 6 SUSCEPTIBLE 0.000000 3200.000000
9 96.34450498620849 96.8453969922962 1.7799577116491654 11.896870163106012 1.7799577116491654 11.896870163106012 7 SUSCEPTIBLE 77.899848 3200.000000
4 96.36035600969534 96.87538626963712 4.012553783455827 10.541051574093895 4.012553783455827 10.541051574093895 2 SUSCEPTIBLE 0.000000 3200.000000
7 96.37540342341183 96.93266409065964 4.1424075807597465 11.390532890432452 4.1424075807597465 11.390532890432452 4 SUSCEPTIBLE 78.055980 3200.000000
10 96.43382894986793 96.95124187311549 1.7066101409172072 10.587694183999037 1.7066101409172072 10.587694183999037 8 SUSCEPTIBLE 78.467732 3200.000000
8 96.61641280881305 97.19385556087181 2.615785152416264 10.590253877460752 2.615785152416264 10.590253877460752 5 SUSCEPTIBLE 77.634245 3200.000000
6 96.62508742877928 97.15355614224043 5.864684782921478 10.396384090837364 5.864684782921478 10.396384090837364 10 SUSCEPTIBLE 0.000000 3200.000000
1 96.77132000228055 97.32429897372215 2.514085400189021 11.19222089151289 2.514085400189021 11.19222089151289 3 SUSCEPTIBLE 77.848810 3200.000000
3 96.80461781935936 97.42777848479719 2.729447423416595 11.543363626873905 2.729447423416595 11.543363626873905 1 INFECTIOUS 0.000000 3200.000000
9 96.8453969922962 97.34628899838391 1.7799577116491654 11.896870163106012 1.7799577116491654 11.896870163106012 7 SUSCEPTIBLE 77.899848 3200.000000
4 96.87538626963712 97.3904165295789 4.012553783455827 10.541051574093895 4.012553783455827 10.541051574093895 2 SUSCEPTIBLE 0.000000 3200.000000
5 96.89024770162844 97.45276455869364 5.623859800320756 11.777465031982208 5.623859800320756 11.777465031982208 9 SUSCEPTIBLE 0.000000 3200.000000
7 96.93266409065964 97.48992475790746 4.1424075807597465 11.390532890432452 4.1424075807597465 11.390532890432452 4 SUSCEPTIBLE 78.055980 3200.000000
10 96.95124187311549 97.46865479636305 1.7066101409172072 10.587694183999037 1.7066101409172072 10.587694183999037 8 SUSCEPTIBLE 79.933630 3200.000000
2 97.1301030388226 97.91583041522279 0.9667568466601666 11.8874321797386 0.9667568466601666 11.8874321797386 6 SUSCEPTIBLE 0.000000 3200.000000
6 97.15355614224043 97.68202485570158 5.864684782921478 10.396384090837364 5.864684782921478 10.396384090837364 10 SUSCEPTIBLE 0.000000 3200.000000
8 97.19385556087181 97.77129831293057 2.615785152416264 10.590253877460752 2.615785152416264 10.590253877460752 5 SUSCEPTIBLE 77.634245 3200.000000
1 97.32429897372215 97.87727794516375 2.514085400189021 11.19222089151289 2.514085400189021 11.19222089151289 3 SUSCEPTIBLE 77.848810 3200.000000
9 97.34628899838391 97.84718100447162 1.7799577116491654 11.896870163106012 1.7799577116491654 11.896870163106012 7 SUSCEPTIBLE 77.899848 3200.000000
4 97.3904165295789 97.90544678952068 4.012553783455827 10.541051574093895 4.012553783455827 10.541051574093895 2 SUSCEPTIBLE 0.000000 3200.000000
3 97.42777848479719 98.05093915023501 2.729447423416595 11.543363626873905 2.729447423416595 11.543363626873905 1 INFECTIOUS 0.000000 3200.000000
5 97.45276455869364 98.01528141575885 5.623859800320756 11.777465031982208 5.623859800320756 11.777465031982208 9 SUSCEPTIBLE 0.000000 3200.000000
10 97.46865479636305 97.98606771961062 1.7066101409172072 10.587694183999037 1.7066101409172072 10.587694183999037 8 SUSCEPTIBLE 81.398852 3200.000000
7 97.48992475790746 98.04718542515528 4.1424075807597465 11.390532890432452 4.1424075807597465 11.390532890432452 4 SUSCEPTIBLE 78.055980 3200.000000
6 97.68202485570158 98.21049356916274 5.864684782921478 10.396384090837364 5.864684782921478 10.396384090837364 10 SUSCEPTIBLE 0.000000 3200.000000
8 97.77129831293057 98.34874106498933 2.615785152416264 10.590253877460752 2.615785152416264 10.590253877460752 5 SUSCEPTIBLE 77.634245 3200.000000
9 97.84718100447162 98.34807301055933 1.7799577116491654 11.896870163106012 1.7799577116491654 11.896870163106012 7 SUSCEPTIBLE 79.364392 3200.000000
1 97.87727794516375 98.43025691660536 2.514085400189021 11.19222089151289 2.514085400189021 11.19222089151289 3 SUSCEPTIBLE 79.313355 3200.000000
4 97.90544678952068 98.42047704946246 4.012553783455827 10.541051574093895 4.012553783455827 10.541051574093895 2 SUSCEPTIBLE 0.000000 3200.000000
2 97.91583041522279 98.70155779162297 0.9667568466601666 11.8874321797386 0.9667568466601666 11.8874321797386 6 SUSCEPTIBLE 0.000000 3200.000000
10 97.98606771961062 98.50348064285818 1.7066101409172072 10.587694183999037 1.7066101409172072 10.587694183999037 8 SUSCEPTIBLE 81.398852 3200.000000
5 98.01528141575885 98.57779827282405 5.623859800320756 11.777465031982208 5.623859800320756 11.777465031982208 9 SUSCEPTIBLE 0.000000 3200.000000
7 98.04718542515528 98.6044460924031 4.1424075807597465 11.390532890432452 4.1424075807597465 11.390532890432452 4 SUSCEPTIBLE 80.984393 3200.000000
3 98.05093915023501 98.67409981567283 2.729447423416595 11.543363626873905 2.729447423416595 11.543363626873905 1 INFECTIOUS 0.000000 3200.000000
6 98.21049356916274 98.73896228262389 5.864684782921478 10.396384090837364 5.864684782921478 10.396384090837364 10 SUSCEPTIBLE 0.000000 3200.000000
9 98.34807301055933 98.84896501664704 1.7799577116491654 11.896870163106012 1.7799577116491654 11.896870163106012 7 SUSCEPTIBLE 80.828260 3200.000000
8 98.34874106498933 98.92618381704808 2.615785152416264 10.590253877460752 2.615785152416264 10.590253877460752 5 SUSCEPTIBLE 77.634245 3200.000000
4 98.42047704946246 98.93550730940424 4.012553783455827 10.541051574093895 4.012553783455827 10.541051574093895 2 SUSCEPTIBLE 0.000000 3200.000000
1 98.43025691660536 98.98323588804696 2.514085400189021 11.19222089151289 2.514085400189021 11.19222089151289 3 SUSCEPTIBLE 82.240415 3200.000000
10 98.50348064285818 99.02089356610574 1.7066101409172072 10.587694183999037 1.7066101409172072 10.587694183999037 8 SUSCEPTIBLE 81.398852 3200.000000
5 98.57779827282405 99.14031512988926 5.623859800320756 11.777465031982208 5.623859800320756 11.777465031982208 9 SUSCEPTIBLE 0.000000 3200.000000
7 98.6044460924031 99.16170675965091 4.1424075807597465 11.390532890432452 4.1424075807597465 11.390532890432452 4 SUSCEPTIBLE 82.447585 3200.000000
3 98.67409981567283 99.29726048111065 2.729447423416595 11.543363626873905 2.729447423416595 11.543363626873905 1 INFECTIOUS 0.000000 3200.000000
2 98.70155779162297 99.48728516802316 0.9667568466601666 11.8874321797386 0.9667568466601666 11.8874321797386 6 SUSCEPTIBLE 0.000000 3200.000000
6 98.73896228262389 99.26743099608504 5.864684782921478 10.396384090837364 5.864684782921478 10.396384090837364 10 SUSCEPTIBLE 0.000000 3200.000000
9 98.84896501664704 99.34985702273475 1.7799577116491654 11.896870163106012 1.7799577116491654 11.896870163106012 7 SUSCEPTIBLE 83.753968 3200.000000
8 98.92618381704808 99.50362656910684 2.615785152416264 10.590253877460752 2.615785152416264 10.590253877460752 5 SUSCEPTIBLE 80.559952 3200.000000
4 98.93550730940424 99.45053756934603 4.012553783455827 10.541051574093895 4.012553783455827 10.541051574093895 2 SUSCEPTIBLE 0.000000 3200.000000
1 98.98323588804696 99.53621485948857 2.514085400189021 11.19222089151289 2.514085400189021 11.19222089151289 3 SUSCEPTIBLE 83.702931 3200.000000
10 99.02089356610574 99.5383064893533 1.7066101409172072 10.587694183999037 1.7066101409172072 10.587694183999037 8 SUSCEPTIBLE 81.398852 3200.000000
5 99.14031512988926 99.70283198695446 5.623859800320756 11.777465031982208 5.623859800320756 11.777465031982208 9 SUSCEPTIBLE 0.000000 3200.000000
7 99.16170675965091 99.71896742689873 4.1424075807597465 11.390532890432452 4.1424075807597465 11.390532890432452 4 SUSCEPTIBLE 83.910100 3200.000000
6 99.26743099608504 99.79589970954619 5.864684782921478 10.396384090837364 5.864684782921478 10.396384090837364 10 SUSCEPTIBLE 0.000000 3200.000000
3 99.29726048111065 99.92042114654848 2.729447423416595 11.543363626873905 2.729447423416595 11.543363626873905 1 INFECTIOUS 0.000000 3200.000000
9 99.34985702273475 99.85074902882246 1.7799577116491654 11.896870163106012 1.7799577116491654 11.896870163106012 7 SUSCEPTIBLE 85.215808 3200.000000
4 99.45053756934603 99.9655678292878 4.012553783455827 10.541051574093895 4.012553783455827 10.541051574093895 2 SUSCEPTIBLE 0.000000 3200.000000
2 99.48728516802316 100.27301254442335 0.9667568466601666 11.8874321797386 0.9667568466601666 11.8874321797386 6 SUSCEPTIBLE 0.000000 3200.000000
8 99.50362656910684 100.0810693211656 2.615785152416264 10.590253877460752 2.615785152416264 10.590253877460752 5 SUSCEPTIBLE 82.021792 3200.000000
1 99.53621485948857 100.08919383093017 2.514085400189021 11.19222089151289 2.514085400189021 11.19222089151289 3 SUSCEPTIBLE 85.164771 3200.000000
10 99.5383064893533 100.05571941260087 1.7066101409172072 10.587694183999037 1.7066101409172072 10.587694183999037 8 SUSCEPTIBLE 81.398852 3200.000000
5 99.70283198695446 100.26534884401967 5.623859800320756 11.777465031982208 5.623859800320756 11.777465031982208 9 SUSCEPTIBLE 0.000000 3200.000000
7 99.71896742689873 100.27622809414655 4.1424075807597465 11.390532890432452 4.1424075807597465 11.390532890432452 4 SUSCEPTIBLE 85.371941 3200.000000
6 99.79589970954619 100.32436842300734 5.864684782921478 10.396384090837364 5.864684782921478 10.396384090837364 10 SUSCEPTIBLE 0.000000 3200.000000
9 99.85074902882246 100.35164103491017 1.7799577116491654 11.896870163106012 1.7799577116491654 11.896870163106012 7 SUSCEPTIBLE 85.215808 3200.000000
3 99.92042114654848 100.5435818119863 2.729447423416595 11.543363626873905 2.729447423416595 11.543363626873905 1 INFECTIOUS 0.000000 3200.000000
4 99.9655678292878 100.48059808922959 4.012553783455827 10.541051574093895 4.012553783455827 10.541051574093895 2 SUSCEPTIBLE 0.000000 3200.000000
10 100.05571941260087 100.57313233584843 1.7066101409172072 10.587694183999037 1.7066101409172072 10.587694183999037 8 SUSCEPTIBLE 84.320506 3200.000000
8 100.0810693211656 100.65851207322436 2.615785152416264 10.590253877460752 2.615785152416264 10.590253877460752 5 SUSCEPTIBLE 84.943447 3200.000000
1 100.08919383093017 100.64217280237177 2.514085400189021 11.19222089151289 2.514085400189021 11.19222089151289 3 SUSCEPTIBLE 85.164771 3200.000000
5 100.26534884401967 100.82786570108487 5.623859800320756 11.777465031982208 5.623859800320756 11.777465031982208 9 SUSCEPTIBLE 0.000000 3200.000000
2 100.27301254442335 101.05873992082354 0.9667568466601666 11.8874321797386 0.9667568466601666 11.8874321797386 6 SUSCEPTIBLE 0.000000 3200.000000
7 100.27622809414655 100.83348876139436 4.1424075807597465 11.390532890432452 4.1424075807597465 11.390532890432452 4 SUSCEPTIBLE 85.371941 3200.000000
6 100.32436842300734 100.8528371364685 5.864684782921478 10.396384090837364 5.864684782921478 10.396384090837364 10 SUSCEPTIBLE 0.000000 3200.000000
9 100.35164103491017 100.85253304099788 1.7799577116491654 11.896870163106012 1.7799577116491654 11.896870163106012 7 SUSCEPTIBLE 85.215808 3200.000000
4 100.48059808922959 100.99562834917137 4.012553783455827 10.541051574093895 4.012553783455827 10.541051574093895 2 SUSCEPTIBLE 0.000000 3200.000000
3 100.5435818119863 101.16674247742412 2.729447423416595 11.543363626873905 2.729447423416595 11.543363626873905 1 INFECTIOUS 0.000000 3200.000000
10 100.57313233584843 101.09054525909599 1.7066101409172072 10.587694183999037 1.7066101409172072 10.587694183999037 8 SUSCEPTIBLE 85.850588 3200.000000
1 100.64217280237177 101.19515177381338 2.514085400189021 11.19222089151289 2.514085400189021 11.19222089151289 3 SUSCEPTIBLE 85.164771 3200.000000
8 100.65851207322436 101.23595482528312 2.615785152416264 10.590253877460752 2.615785152416264 10.590253877460752 5 SUSCEPTIBLE 84.943447 3200.000000
5 100.82786570108487 101.39038255815008 5.623859800320756 11.777465031982208 5.623859800320756 11.777465031982208 9 SUSCEPTIBLE 0.000000 3200.000000
7 100.83348876139436 101.39074942864218 4.1424075807597465 11.390532890432452 4.1424075807597465 11.390532890432452 4 SUSCEPTIBLE 85.371941 3200.000000
9 100.85253304099788 101.3534250470856 1.7799577116491654 11.896870163106012 1.7799577116491654 11.896870163106012 7 SUSCEPTIBLE 85.215808 3200.000000
6 100.8528371364685 101.38130584992965 5.864684782921478 10.396384090837364 5.864684782921478 10.396384090837364 10 SUSCEPTIBLE 0.000000 3200.000000
4 100.99562834917137 101.51065860911315 4.012553783455827 10.541051574093895 4.012553783455827 10.541051574093895 2 SUSCEPTIBLE 0.000000 3200.000000
2 101.05873992082354 101.84446729722373 0.9667568466601666 11.8874321797386 0.9667568466601666 11.8874321797386 6 SUSCEPTIBLE 0.000000 3200.000000
10 101.09054525909599 101.60795818234355 1.7066101409172072 10.587694183999037 1.7066101409172072 10.587694183999037 8 SUSCEPTIBLE 87.379962 3200.000000
3 101.16674247742412 101.78990314286195 2.729447423416595 11.543363626873905 2.729447423416595 11.543363626873905 1 INFECTIOUS 0.000000 3200.000000
1 101.19515177381338 101.74813074525498 2.514085400189021 11.19222089151289 2.514085400189021 11.19222089151289 3 SUSCEPTIBLE 85.164771 3200.000000
8 101.23595482528312 101.81339757734187 2.615785152416264 10.590253877460752 2.615785152416264 10.590253877460752 5 SUSCEPTIBLE 84.943447 3200.000000
9 101.3534250470856 101.8543170531733 1.7799577116491654 11.896870163106012 1.7799577116491654 11.896870163106012 7 SUSCEPTIBLE 85.215808 3200.000000
6 101.38130584992965 101.9097745633908 5.864684782921478 10.396384090837364 5.864684782921478 10.396384090837364 10 SUSCEPTIBLE 0.000000 3200.000000
5 101.39038255815008 101.95289941521528 5.623859800320756 11.777465031982208 5.623859800320756 11.777465031982208 9 SUSCEPTIBLE 0.000000 3200.000000
7 101.39074942864218 101.94801009589 4.1424075807597465 11.390532890432452 4.1424075807597465 11.390532890432452 4 SUSCEPTIBLE 85.371941 3200.000000
4 101.51065860911315 102.02568886905493 4.012553783455827 10.541051574093895 4.012553783455827 10.541051574093895 2 SUSCEPTIBLE 0.000000 3200.000000
10 101.60795818234355 102.12537110559111 1.7066101409172072 10.587694183999037 1.7066101409172072 10.587694183999037 8 SUSCEPTIBLE 88.908631 3200.000000
1 101.74813074525498 102.30110971669659 2.514085400189021 11.19222089151289 2.514085400189021 11.19222089151289 3 SUSCEPTIBLE 86.692733 3200.000000
3 101.78990314286195 102.41306380829977 2.729447423416595 11.543363626873905 2.729447423416595 11.543363626873905 1 INFECTIOUS 0.000000 3200.000000
8 101.81339757734187 102.39084032940063 2.615785152416264 10.590253877460752 2.615785152416264 10.590253877460752 5 SUSCEPTIBLE 84.943447 3200.000000
2 101.84446729722373 102.63019467362392 0.9667568466601666 11.8874321797386 0.9667568466601666 11.8874321797386 6 SUSCEPTIBLE 0.000000 3200.000000
9 101.8543170531733 102.35520905926101 1.7799577116491654 11.896870163106012 1.7799577116491654 11.896870163106012 7 SUSCEPTIBLE 86.743770 3200.000000
6 101.9097745633908 102.43824327685195 5.864684782921478 10.396384090837364 5.864684782921478 10.396384090837364 10 SUSCEPTIBLE 0.000000 3200.000000
7 101.94801009589 102.50527076313782 4.1424075807597465 11.390532890432452 4.1424075807597465 11.390532890432452 4 SUSCEPTIBLE 86.899902 3200.000000
5 101.95289941521528 102.51541627228049 5.623859800320756 11.777465031982208 5.623859800320756 11.777465031982208 9 SUSCEPTIBLE 0.000000 3200.000000
4 102.02568886905493 102.54071912899671 4.012553783455827 10.541051574093895 4.012553783455827 10.541051574093895 2 SUSCEPTIBLE 0.000000 3200.000000
10 102.12537110559111 102.64278402883868 1.7066101409172072 10.587694183999037 1.7066101409172072 10.587694183999037 8 SUSCEPTIBLE 88.908631 3200.000000
1 102.30110971669659 102.85408868813819 2.514085400189021 11.19222089151289 2.514085400189021 11.19222089151289 3 SUSCEPTIBLE 88.219989 3200.000000
9 102.35520905926101 102.85610106534872 1.7799577116491654 11.896870163106012 1.7799577116491654 11.896870163106012 7 SUSCEPTIBLE 88.271026 3200.000000
8 102.39084032940063 102.96828308145939 2.615785152416264 10.590253877460752 2.615785152416264 10.590253877460752 5 SUSCEPTIBLE 84.943447 3200.000000
3 102.41306380829977 103.03622447373759 2.729447423416595 11.543363626873905 2.729447423416595 11.543363626873905 1 INFECTIOUS 0.000000 3200.000000
6 102.43824327685195 102.9667119903131 5.864684782921478 10.396384090837364 5.864684782921478 10.396384090837364 10 SUSCEPTIBLE 0.000000 3200.000000
7 102.50527076313782 103.06253143038563 4.1424075807597465 11.390532890432452 4.1424075807597465 11.390532890432452 4 SUSCEPTIBLE 89.953709 3200.000000
5 102.51541627228049 103.0779331293457 5.623859800320756 11.777465031982208 5.623859800320756 11.777465031982208 9 SUSCEPTIBLE 0.000000 3200.000000
4 102.54071912899671 103.0557493889385 4.012553783455827 10.541051574093895 4.012553783455827 10.541051574093895 2 SUSCEPTIBLE 0.000000 3200.000000
2 102.63019467362392 103.41592205002411 0.9667568466601666 11.8874321797386 0.9667568466601666 11.8874321797386 6 SUSCEPTIBLE 0.000000 3200.000000
10 102.64278402883868 103.16019695208624 1.7066101409172072 10.587694183999037 1.7066101409172072 10.587694183999037 8 SUSCEPTIBLE 88.908631 3200.000000
1 102.85408868813819 103.4070676595798 2.514085400189021 11.19222089151289 2.514085400189021 11.19222089151289 3 SUSCEPTIBLE 91.272384 3200.000000
9 102.85610106534872 103.35699307143643 1.7799577116491654 11.896870163106012 1.7799577116491654 11.896870163106012 7 SUSCEPTIBLE 91.323421 3200.000000
6 102.9667119903131 103.49518070377425 5.864684782921478 10.396384090837364 5.864684782921478 10.396384090837364 10 SUSCEPTIBLE 0.000000 3200.000000
8 102.96828308145939 103.54572583351815 2.615785152416264 10.590253877460752 2.615785152416264 10.590253877460752 5 SUSCEPTIBLE 87.995842 3200.000000
3 103.03622447373759 103.65938513917541 2.729447423416595 11.543363626873905 2.729447423416595 11.543363626873905 1 INFECTIOUS 0.000000 3200.000000
4 103.0557493889385 103.57077964888028 4.012553783455827 10.541051574093895 4.012553783455827 10.541051574093895 2 SUSCEPTIBLE 0.000000 3200.000000
7 103.06253143038563 103.61979209763345 4.1424075807597465 11.390532890432452 4.1424075807597465 11.390532890432452 4 SUSCEPTIBLE 91.479554 3200.000000
5 103.0779331293457 103.6404499864109 5.623859800320756 11.777465031982208 5.623859800320756 11.777465031982208 9 SUSCEPTIBLE 0.000000 3200.000000
10 103.16019695208624 103.6776098753338 1.7066101409172072 10.587694183999037 1.7066101409172072 10.587694183999037 8 SUSCEPTIBLE 88.908631 3200.000000
9 103.35699307143643 103.85788507752414 1.7799577116491654 11.896870163106012 1.7799577116491654 11.896870163106012 7 SUSCEPTIBLE 92.848561 3200.000000
1 103.4070676595798 103.9600466310214 2.514085400189021 11.19222089151289 2.514085400189021 11.19222089151289 3 SUSCEPTIBLE 92.797524 3200.000000
2 103.41592205002411 104.2016494264243 0.9667568466601666 11.8874321797386 0.9667568466601666 11.8874321797386 6 SUSCEPTIBLE 0.000000 3200.000000
6 103.49518070377425 104.0236494172354 5.864684782921478 10.396384090837364 5.864684782921478 10.396384090837364 10 SUSCEPTIBLE 0.000000 3200.000000
8 103.54572583351815 104.1231685855769 2.615785152416264 10.590253877460752 2.615785152416264 10.590253877460752 5 SUSCEPTIBLE 89.520982 3200.000000
4 103.57077964888028 104.08580990882206 4.012553783455827 10.541051574093895 4.012553783455827 10.541051574093895 2 SUSCEPTIBLE 0.000000 3200.000000
7 103.61979209763345 104.17705276488127 4.1424075807597465 11.390532890432452 4.1424075807597465 11.390532890432452 4 SUSCEPTIBLE 93.004694 3200.000000
5 103.6404499864109 104.2029668434761 5.623859800320756 11.777465031982208 5.623859800320756 11.777465031982208 9 SUSCEPTIBLE 0.000000 3200.000000
3 103.65938513917541 104.28254580461324 2.729447423416595 11.543363626873905 2.729447423416595 11.543363626873905 1 INFECTIOUS 0.000000 3200.000000
10 103.6776098753338 104.19502279858136 1.7066101409172072 10.587694183999037 1.7066101409172072 10.587694183999037 8 SUSCEPTIBLE 90.433066 3200.000000
9 103.85788507752414 104.35877708361186 1.7799577116491654 11.896870163106012 1.7799577116491654 11.896870163106012 7 SUSCEPTIBLE 92.848561 3200.000000
1 103.9600466310214 104.513025602463 2.514085400189021 11.19222089151289 2.514085400189021 11.19222089151289 3 SUSCEPTIBLE 92.797524 3200.000000
6 104.0236494172354 104.55211813069656 5.864684782921478 10.396384090837364 5.864684782921478 10.396384090837364 10 SUSCEPTIBLE 0.000000 3200.000000
4 104.08580990882206 104.60084016876384 4.012553783455827 10.541051574093895 4.012553783455827 10.541051574093895 2 SUSCEPTIBLE 0.000000 3200.000000
8 104.1231685855769 104.70061133763566 2.615785152416264 10.590253877460752 2.615785152416264 10.590253877460752 5 SUSCEPTIBLE 92.569149 3200.000000
7 104.17705276488127 104.73431343212908 4.1424075807597465 11.390532890432452 4.1424075807597465 11.390532890432452 4 SUSCEPTIBLE 93.004694 3200.000000
10 104.19502279858136 104.71243572182892 1.7066101409172072 10.587694183999037 1.7066101409172072 10.587694183999037 8 SUSCEPTIBLE 91.956797 3200.000000
2 104.2016494264243 104.98737680282449 0.9667568466601666 11.8874321797386 0.9667568466601666 11.8874321797386 6 SUSCEPTIBLE 0.000000 3200.000000
5 104.2029668434761 104.76548370054131 5.623859800320756 11.777465031982208 5.623859800320756 11.777465031982208 9 SUSCEPTIBLE 0.000000 3200.000000
3 104.28254580461324 104.90570647005106 2.729447423416595 11.543363626873905 2.729447423416595 11.543363626873905 1 INFECTIOUS 0.000000 3200.000000
9 104.35877708361186 104.85966908969957 1.7799577116491654 11.896870163106012 1.7799577116491654 11.896870163106012 7 SUSCEPTIBLE 92.848561 3200.000000
1 104.513025602463 105.0660045739046 2.514085400189021 11.19222089151289 2.514085400189021 11.19222089151289 3 SUSCEPTIBLE 92.797524 3200.000000
6 104.55211813069656 105.08058684415771 5.864684782921478 10.396384090837364 5.864684782921478 10.396384090837364 10 SUSCEPTIBLE 0.000000 3200.000000
4 104.60084016876384 105.11587042870562 4.012553783455827 10.541051574093895 4.012553783455827 10.541051574093895 2 SUSCEPTIBLE 0.000000 3200.000000
8 104.70061133763566 105.27805408969442 2.615785152416264 10.590253877460752 2.615785152416264 10.590253877460752 5 SUSCEPTIBLE 92.569149 3200.000000
10 104.71243572182892 105.22984864507649 1.7066101409172072 10.587694183999037 1.7066101409172072 10.587694183999037 8 SUSCEPTIBLE 93.550091 3200.000000
7 104.73431343212908 105.2915740993769 4.1424075807597465 11.390532890432452 4.1424075807597465 11.390532890432452 4 SUSCEPTIBLE 93.004694 3200.000000
5 104.76548370054131 105.32800055760652 5.623859800320756 11.777465031982208 5.623859800320756 11.777465031982208 9 SUSCEPTIBLE 0.000000 3200.000000
9 104.85966908969957 105.36056109578728 1.7799577116491654 11.896870163106012 1.7799577116491654 11.896870163106012 7 SUSCEPTIBLE 92.848561 3200.000000
3 104.90570647005106 105.52886713548888 2.729447423416595 11.543363626873905 2.729447423416595 11.543363626873905 1 INFECTIOUS 0.000000 3200.000000
2 104.98737680282449 105.77310417922467 0.9667568466601666 11.8874321797386 0.9667568466601666 11.8874321797386 6 SUSCEPTIBLE 0.000000 3200.000000
1 105.0660045739046 105.61898354534621 2.514085400189021 11.19222089151289 2.514085400189021 11.19222089151289 3 SUSCEPTIBLE 92.797524 3200.000000
6 105.08058684415771 105.60905555761886 5.864684782921478 10.396384090837364 5.864684782921478 10.396384090837364 10 SUSCEPTIBLE 0.000000 3200.000000
4 105.11587042870562 105.6309006886474 4.012553783455827 10.541051574093895 4.012553783455827 10.541051574093895 2 SUSCEPTIBLE 0.000000 3200.000000
10 105.22984864507649 105.74726156832405 1.7066101409172072 10.587694183999037 1.7066101409172072 10.587694183999037 8 SUSCEPTIBLE 96.734471 3200.000000
8 105.27805408969442 105.85549684175318 2.615785152416264 10.590253877460752 2.615785152416264 10.590253877460752 5 SUSCEPTIBLE 92.569149 3200.000000
7 105.2915740993769 105.84883476662472 4.1424075807597465 11.390532890432452 4.1424075807597465 11.390532890432452 4 SUSCEPTIBLE 93.004694 3200.000000
5 105.32800055760652 105.89051741467172 5.623859800320756 11.777465031982208 5.623859800320756 11.777465031982208 9 SUSCEPTIBLE 0.000000 3200.000000
9 105.36056109578728 105.86145310187499 1.7799577116491654 11.896870163106012 1.7799577116491654 11.896870163106012 7 SUSCEPTIBLE 92.848561 3200.000000
3 105.52886713548888 106.1520278009267 2.729447423416595 11.543363626873905 2.729447423416595 11.543363626873905 1 INFECTIOUS 0.000000 3200.000000
6 105.60905555761886 106.13752427108001 5.864684782921478 10.396384090837364 5.864684782921478 10.396384090837364 10 SUSCEPTIBLE 0.000000 3200.000000
1 105.61898354534621 106.17196251678781 2.514085400189021 11.19222089151289 2.514085400189021 11.19222089151289 3 SUSCEPTIBLE 94.388611 3200.000000
4 105.6309006886474 106.14593094858918 4.012553783455827 10.541051574093895 4.012553783455827 10.541051574093895 2 SUSCEPTIBLE 0.000000 3200.000000
10 105.74726156832405 106.26467449157161 1.7066101409172072 10.587694183999037 1.7066101409172072 10.587694183999037 8 SUSCEPTIBLE 96.734471 3200.000000
2 105.77310417922467 106.55883155562486 0.9667568466601666 11.8874321797386 0.9667568466601666 11.8874321797386 6 SUSCEPTIBLE 0.000000 3200.000000
7 105.84883476662472 106.40609543387254 4.1424075807597465 11.390532890432452 4.1424075807597465 11.390532890432452 4 SUSCEPTIBLE 94.595781 3200.000000
8 105.85549684175318 106.43293959381194 2.615785152416264 10.590253877460752 2.615785152416264 10.590253877460752 5 SUSCEPTIBLE 92.569149 3200.000000
9 105.86145310187499 106.3623451079627 1.7799577116491654 11.896870163106012 1.7799577116491654 11.896870163106012 7 SUSCEPTIBLE 94.439648 3200.000000
5 105.89051741467172 106.45303427173693 5.623859800320756 11.777465031982208 5.623859800320756 11.777465031982208 9 SUSCEPTIBLE 0.000000 3200.000000
6 106.13752427108001 106.66599298454116 5.864684782921478 10.396384090837364 5.864684782921478 10.396384090837364 10 SUSCEPTIBLE 0.000000 3200.000000
4 106.14593094858918 106.66096120853096 4.012553783455827 10.541051574093895 4.012553783455827 10.541051574093895 2 SUSCEPTIBLE 0.000000 3200.000000
3 106.1520278009267 106.77518846636453 2.729447423416595 11.543363626873905 2.729447423416595 11.543363626873905 1 INFECTIOUS 0.000000 3200.000000
1 106.17196251678781 106.72494148822942 2.514085400189021 11.19222089151289 2.514085400189021 11.19222089151289 3 SUSCEPTIBLE 95.978963 3200.000000
10 106.26467449157161 106.78208741481917 1.7066101409172072 10.587694183999037 1.7066101409172072 10.587694183999037 8 SUSCEPTIBLE 96.734471 3200.000000
9 106.3623451079627 106.8632371140504 1.7799577116491654 11.896870163106012 1.7799577116491654 11.896870163106012 7 SUSCEPTIBLE 96.030000 3200.000000
7 106.40609543387254 106.96335610112035 4.1424075807597465 11.390532890432452 4.1424075807597465 11.390532890432452 4 SUSCEPTIBLE 97.775749 3200.000000
8 106.43293959381194 107.0103823458707 2.615785152416264 10.590253877460752 2.615785152416264 10.590253877460752 5 SUSCEPTIBLE 94.158766 3200.000000
5 106.45303427173693 107.01555112880213 5.623859800320756 11.777465031982208 5.623859800320756 11.777465031982208 9 SUSCEPTIBLE 0.000000 3200.000000
2 106.55883155562486 107.34455893202505 0.9667568466601666 11.8874321797386 0.9667568466601666 11.8874321797386 6 SUSCEPTIBLE 0.000000 3200.000000
4 106.66096120853096 107.17599146847274 4.012553783455827 10.541051574093895 4.012553783455827 10.541051574093895 2 SUSCEPTIBLE 0.000000 3200.000000
6 106.66599298454116 107.19446169800231 5.864684782921478 10.396384090837364 5.864684782921478 10.396384090837364 10 SUSCEPTIBLE 0.000000 3200.000000
1 106.72494148822942 107.27792045967102 2.514085400189021 11.19222089151289 2.514085400189021 11.19222089151289 3 SUSCEPTIBLE 97.568579 3200.000000
3 106.77518846636453 107.39834913180235 2.729447423416595 11.543363626873905 2.729447423416595 11.543363626873905 1 INFECTIOUS 0.000000 3200.000000
10 106.78208741481917 107.29950033806674 1.7066101409172072 10.587694183999037 1.7066101409172072 10.587694183999037 8 SUSCEPTIBLE 96.734471 3200.000000
9 106.8632371140504 107.36412912013812 1.7799577116491654 11.896870163106012 1.7799577116491654 11.896870163106012 7 SUSCEPTIBLE 99.208499 3200.000000
7 106.96335610112035 107.52061676836817 4.1424075807597465 11.390532890432452 4.1424075807597465 11.390532890432452 4 SUSCEPTIBLE 99.364632 3200.000000
8 107.0103823458707 107.58782509792945 2.615785152416264 10.590253877460752 2.615785152416264 10.590253877460752 5 SUSCEPTIBLE 95.747649 3200.000000
5 107.01555112880213 107.57806798586734 5.623859800320756 11.777465031982208 5.623859800320756 11.777465031982208 9 SUSCEPTIBLE 0.000000 3200.000000
4 107.17599146847274 107.69102172841453 4.012553783455827 10.541051574093895 4.012553783455827 10.541051574093895 2 SUSCEPTIBLE 0.000000 3200.000000
6 107.19446169800231 107.72293041146347 5.864684782921478 10.396384090837364 5.864684782921478 10.396384090837364 10 SUSCEPTIBLE 0.000000 3200.000000
1 107.27792045967102 107.83089943111263 2.514085400189021 11.19222089151289 2.514085400189021 11.19222089151289 3 SUSCEPTIBLE 100.745610 3200.000000
10 107.29950033806674 107.8169132613143 1.7066101409172072 10.587694183999037 1.7066101409172072 10.587694183999037 8 SUSCEPTIBLE 96.734471 3200.000000
2 107.34455893202505 108.13028630842524 0.9667568466601666 11.8874321797386 0.9667568466601666 11.8874321797386 6 SUSCEPTIBLE 0.000000 3200.000000
9 107.36412912013812 107.86502112622583 1.7799577116491654 11.896870163106012 1.7799577116491654 11.896870163106012 7 SUSCEPTIBLE 100.796648 3200.000000
3 107.39834913180235 108.02150979724017 2.729447423416595 11.543363626873905 2.729447423416595 11.543363626873905 1 INFECTIOUS 0.000000 3200.000000
7 107.52061676836817 108.07787743561599 4.1424075807597465 11.390532890432452 4.1424075807597465 11.390532890432452 4 SUSCEPTIBLE 100.952780 3200.000000
5 107.57806798586734 108.14058484293254 5.623859800320756 11.777465031982208 5.623859800320756 11.777465031982208 9 SUSCEPTIBLE 0.000000 3200.000000
8 107.58782509792945 108.16526784998821 2.615785152416264 10.590253877460752 2.615785152416264 10.590253877460752 5 SUSCEPTIBLE 97.335797 3200.000000
4 107.69102172841453 108.20605198835631 4.012553783455827 10.541051574093895 4.012553783455827 10.541051574093895 2 SUSCEPTIBLE 0.000000 3200.000000
6 107.72293041146347 108.25139912492462 5.864684782921478 10.396384090837364 5.864684782921478 10.396384090837364 10 SUSCEPTIBLE 0.000000 3200.000000
10 107.8169132613143 108.33432618456186 1.7066101409172072 10.587694183999037 1.7066101409172072 10.587694183999037 8 SUSCEPTIBLE 98.321886 3200.000000
1 107.83089943111263 108.38387840255423 2.514085400189021 11.19222089151289 2.514085400189021 11.19222089151289 3 SUSCEPTIBLE 100.745610 3200.000000
9 107.86502112622583 108.36591313231354 1.7799577116491654 11.896870163106012 1.7799577116491654 11.896870163106012 7 SUSCEPTIBLE 100.796648 3200.000000
3 108.02150979724017 108.644670462678 2.729447423416595 11.543363626873905 2.729447423416595 11.543363626873905 1 INFECTIOUS 0.000000 3200.000000
7 108.07787743561599 108.6351381028638 4.1424075807597465 11.390532890432452 4.1424075807597465 11.390532890432452 4 SUSCEPTIBLE 100.952780 3200.000000
2 108.13028630842524 108.91601368482543 0.9667568466601666 11.8874321797386 0.9667568466601666 11.8874321797386 6 SUSCEPTIBLE 0.000000 3200.000000
5 108.14058484293254 108.70310169999775 5.623859800320756 11.777465031982208 5.623859800320756 11.777465031982208 9 SUSCEPTIBLE 0.000000 3200.000000
8 108.16526784998821 108.74271060204697 2.615785152416264 10.590253877460752 2.615785152416264 10.590253877460752 5 SUSCEPTIBLE 100.509893 3200.000000
4 108.20605198835631 108.72108224829809 4.012553783455827 10.541051574093895 4.012553783455827 10.541051574093895 2 SUSCEPTIBLE 0.000000 3200.000000
6 108.25139912492462 108.77986783838577 5.864684782921478 10.396384090837364 5.864684782921478 10.396384090837364 10 SUSCEPTIBLE 0.000000 3200.000000
10 108.33432618456186 108.85173910780942 1.7066101409172072 10.587694183999037 1.7066101409172072 10.587694183999037 8 SUSCEPTIBLE 99.908567 3200.000000
9 108.36591313231354 108.86680513840125 1.7799577116491654 11.896870163106012 1.7799577116491654 11.896870163106012 7 SUSCEPTIBLE 100.796648 3200.000000
1 108.38387840255423 108.93685737399584 2.514085400189021 11.19222089151289 2.514085400189021 11.19222089151289 3 SUSCEPTIBLE 100.745610 3200.000000
7 108.6351381028638 109.19239877011162 4.1424075807597465 11.390532890432452 4.1424075807597465 11.390532890432452 4 SUSCEPTIBLE 100.952780 3200.000000
3 108.644670462678 109.26783112811582 2.729447423416595 11.543363626873905 2.729447423416595 11.543363626873905 1 INFECTIOUS 0.000000 3200.000000
5 108.70310169999775 109.26561855706295 5.623859800320756 11.777465031982208 5.623859800320756 11.777465031982208 9 SUSCEPTIBLE 0.000000 3200.000000
4 108.72108224829809 109.23611250823987 4.012553783455827 10.541051574093895 4.012553783455827 10.541051574093895 2 SUSCEPTIBLE 0.000000 3200.000000
8 108.74271060204697 109.32015335410573 2.615785152416264 10.590253877460752 2.615785152416264 10.590253877460752 5 SUSCEPTIBLE 100.509893 3200.000000
6 108.77986783838577 109.30833655184692 5.864684782921478 10.396384090837364 5.864684782921478 10.396384090837364 10 SUSCEPTIBLE 0.000000 3200.000000
10 108.85173910780942 109.36915203105698 1.7066101409172072 10.587694183999037 1.7066101409172072 10.587694183999037 8 SUSCEPTIBLE 103.220232 3200.000000
9 108.86680513840125 109.36769714448896 1.7799577116491654 11.896870163106012 1.7799577116491654 11.896870163106012 7 SUSCEPTIBLE 100.796648 3200.000000
2 108.91601368482543 109.70174106122562 0.9667568466601666 11.8874321797386 0.9667568466601666 11.8874321797386 6 SUSCEPTIBLE 0.000000 3200.000000
1 108.93685737399584 109.48983634543744 2.514085400189021 11.19222089151289 2.514085400189021 11.19222089151289 3 SUSCEPTIBLE 100.745610 3200.000000
7 109.19239877011162 109.74965943735944 4.1424075807597465 11.390532890432452 4.1424075807597465 11.390532890432452 4 SUSCEPTIBLE 100.952780 3200.000000
4 109.23611250823987 109.75114276818165 4.012553783455827 10.541051574093895 4.012553783455827 10.541051574093895 2 SUSCEPTIBLE 0.000000 3200.000000
5 109.26561855706295 109.82813541412816 5.623859800320756 11.777465031982208 5.623859800320756 11.777465031982208 9 SUSCEPTIBLE 0.000000 3200.000000
3 109.26783112811582 109.89099179355364 2.729447423416595 11.543363626873905 2.729447423416595 11.543363626873905 1 INFECTIOUS 0.000000 3200.000000
6 109.30833655184692 109.83680526530807 5.864684782921478 10.396384090837364 5.864684782921478 10.396384090837364 10 SUSCEPTIBLE 0.000000 3200.000000
8 109.32015335410573 109.89759610616449 2.615785152416264 10.590253877460752 2.615785152416264 10.590253877460752 5 SUSCEPTIBLE 100.509893 3200.000000
9 109.36769714448896 109.86858915057667 1.7799577116491654 11.896870163106012 1.7799577116491654 11.896870163106012 7 SUSCEPTIBLE 100.796648 3200.000000
10 109.36915203105698 109.88656495430455 1.7066101409172072 10.587694183999037 1.7066101409172072 10.587694183999037 8 SUSCEPTIBLE 104.874917 3200.000000
1 109.48983634543744 110.04281531687904 2.514085400189021 11.19222089151289 2.514085400189021 11.19222089151289 3 SUSCEPTIBLE 100.745610 3200.000000
2 109.70174106122562 110.48746843762581 0.9667568466601666 11.8874321797386 0.9667568466601666 11.8874321797386 6 SUSCEPTIBLE 0.000000 3200.000000
7 109.74965943735944 110.30692010460726 4.1424075807597465 11.390532890432452 4.1424075807597465 11.390532890432452 4 SUSCEPTIBLE 102.606700 3200.000000
4 109.75114276818165 110.26617302812343 4.012553783455827 10.541051574093895 4.012553783455827 10.541051574093895 2 SUSCEPTIBLE 0.000000 3200.000000
5 109.82813541412816 110.39065227119336 5.623859800320756 11.777465031982208 5.623859800320756 11.777465031982208 9 SUSCEPTIBLE 0.000000 3200.000000
6 109.83680526530807 110.36527397876922 5.864684782921478 10.396384090837364 5.864684782921478 10.396384090837364 10 SUSCEPTIBLE 0.000000 3200.000000
9 109.86858915057667 110.36948115666438 1.7799577116491654 11.896870163106012 1.7799577116491654 11.896870163106012 7 SUSCEPTIBLE 102.450568 3200.000000
10 109.88656495430455 110.40397787755211 1.7066101409172072 10.587694183999037 1.7066101409172072 10.587694183999037 8 SUSCEPTIBLE 104.874917 3200.000000
3 109.89099179355364 110.51415245899146 2.729447423416595 11.543363626873905 2.729447423416595 11.543363626873905 1 INFECTIOUS 0.000000 3200.000000
8 109.89759610616449 110.47503885822324 2.615785152416264 10.590253877460752 2.615785152416264 10.590253877460752 5 SUSCEPTIBLE 100.509893 3200.000000
1 110.04281531687904 110.59579428832065 2.514085400189021 11.19222089151289 2.514085400189021 11.19222089151289 3 SUSCEPTIBLE 104.052687 3200.000000
4 110.26617302812343 110.78120328806521 4.012553783455827 10.541051574093895 4.012553783455827 10.541051574093895 2 SUSCEPTIBLE 0.000000 3200.000000
7 110.30692010460726 110.86418077185508 4.1424075807597465 11.390532890432452 4.1424075807597465 11.390532890432452 4 SUSCEPTIBLE 104.259857 3200.000000
6 110.36527397876922 110.89374269223038 5.864684782921478 10.396384090837364 5.864684782921478 10.396384090837364 10 SUSCEPTIBLE 0.000000 3200.000000
9 110.36948115666438 110.87037316275209 1.7799577116491654 11.896870163106012 1.7799577116491654 11.896870163106012 7 SUSCEPTIBLE 104.103724 3200.000000
5 110.39065227119336 110.95316912825857 5.623859800320756 11.777465031982208 5.623859800320756 11.777465031982208 9 SUSCEPTIBLE 0.000000 3200.000000
10 110.40397787755211 110.92139080079967 1.7066101409172072 10.587694183999037 1.7066101409172072 10.587694183999037 8 SUSCEPTIBLE 104.874917 3200.000000
8 110.47503885822324 111.052481610282 2.615785152416264 10.590253877460752 2.615785152416264 10.590253877460752 5 SUSCEPTIBLE 102.162286 3200.000000
2 110.48746843762581 111.273195814026 0.9667568466601666 11.8874321797386 0.9667568466601666 11.8874321797386 6 SUSCEPTIBLE 0.000000 3200.000000
3 110.51415245899146 111.13731312442928 2.729447423416595 11.543363626873905 2.729447423416595 11.543363626873905 1 INFECTIOUS 0.000000 3200.000000
1 110.59579428832065 111.14877325976225 2.514085400189021 11.19222089151289 2.514085400189021 11.19222089151289 3 SUSCEPTIBLE 105.705080 3200.000000
4 110.78120328806521 111.296233548007 4.012553783455827 10.541051574093895 4.012553783455827 10.541051574093895 2 SUSCEPTIBLE 0.000000 3200.000000
7 110.86418077185508 111.42144143910289 4.1424075807597465 11.390532890432452 4.1424075807597465 11.390532890432452 4 SUSCEPTIBLE 107.563879 3200.000000
9 110.87037316275209 111.3712651688398 1.7799577116491654 11.896870163106012 1.7799577116491654 11.896870163106012 7 SUSCEPTIBLE 107.407746 3200.000000
6 110.89374269223038 111.42221140569153 5.864684782921478 10.396384090837364 5.864684782921478 10.396384090837364 10 SUSCEPTIBLE 0.000000 3200.000000
10 110.92139080079967 111.43880372404723 1.7066101409172072 10.587694183999037 1.7066101409172072 10.587694183999037 8 SUSCEPTIBLE 104.874917 3200.000000
5 110.95316912825857 111.51568598532377 5.623859800320756 11.777465031982208 5.623859800320756 11.777465031982208 9 SUSCEPTIBLE 0.000000 3200.000000
8 111.052481610282 111.62992436234076 2.615785152416264 10.590253877460752 2.615785152416264 10.590253877460752 5 SUSCEPTIBLE 103.813915 3200.000000
3 111.13731312442928 111.7604737898671 2.729447423416595 11.543363626873905 2.729447423416595 11.543363626873905 1 INFECTIOUS 0.000000 3200.000000
1 111.14877325976225 111.70175223120386 2.514085400189021 11.19222089151289 2.514085400189021 11.19222089151289 3 SUSCEPTIBLE 107.356709 3200.000000
2 111.273195814026 112.05892319042619 0.9667568466601666 11.8874321797386 0.9667568466601666 11.8874321797386 6 SUSCEPTIBLE 0.000000 3200.000000
4 111.296233548007 111.81126380794878 4.012553783455827 10.541051574093895 4.012553783455827 10.541051574093895 2 SUSCEPTIBLE 0.000000 3200.000000
9 111.3712651688398 111.87215717492751 1.7799577116491654 11.896870163106012 1.7799577116491654 11.896870163106012 7 SUSCEPTIBLE 109.058612 3200.000000
7 111.42144143910289 111.97870210635071 4.1424075807597465 11.390532890432452 4.1424075807597465 11.390532890432452 4 SUSCEPTIBLE 109.214745 3200.000000
6 111.42221140569153 111.95068011915268 5.864684782921478 10.396384090837364 5.864684782921478 10.396384090837364 10 SUSCEPTIBLE 0.000000 3200.000000
10 111.43880372404723 111.9562166472948 1.7066101409172072 10.587694183999037 1.7066101409172072 10.587694183999037 8 SUSCEPTIBLE 104.874917 3200.000000
5 111.51568598532377 112.07820284238898 5.623859800320756 11.777465031982208 5.623859800320756 11.777465031982208 9 SUSCEPTIBLE 0.000000 3200.000000
8 111.62992436234076 112.20736711439952 2.615785152416264 10.590253877460752 2.615785152416264 10.590253877460752 5 SUSCEPTIBLE 107.114885 3200.000000
1 111.70175223120386 112.25473120264546 2.514085400189021 11.19222089151289 2.514085400189021 11.19222089151289 3 SUSCEPTIBLE 109.007575 3200.000000
3 111.7604737898671 112.38363445530493 2.729447423416595 11.543363626873905 2.729447423416595 11.543363626873905 1 INFECTIOUS 0.000000 3200.000000
4 111.81126380794878 112.32629406789056 4.012553783455827 10.541051574093895 4.012553783455827 10.541051574093895 2 SUSCEPTIBLE 0.000000 3200.000000
9 111.87215717492751 112.37304918101522 1.7799577116491654 11.896870163106012 1.7799577116491654 11.896870163106012 7 SUSCEPTIBLE 109.058612 3200.000000
6 111.95068011915268 112.47914883261383 5.864684782921478 10.396384090837364 5.864684782921478 10.396384090837364 10 SUSCEPTIBLE 0.000000 3200.000000
10 111.9562166472948 112.47362957054236 1.7066101409172072 10.587694183999037 1.7066101409172072 10.587694183999037 8 SUSCEPTIBLE 106.525020 3200.000000
7 111.97870210635071 112.53596277359853 4.1424075807597465 11.390532890432452 4.1424075807597465 11.390532890432452 4 SUSCEPTIBLE 109.214745 3200.000000
2 112.05892319042619 112.84465056682637 0.9667568466601666 11.8874321797386 0.9667568466601666 11.8874321797386 6 SUSCEPTIBLE 0.000000 3200.000000
5 112.07820284238898 112.64071969945418 5.623859800320756 11.777465031982208 5.623859800320756 11.777465031982208 9 SUSCEPTIBLE 0.000000 3200.000000
8 112.20736711439952 112.78480986645827 2.615785152416264 10.590253877460752 2.615785152416264 10.590253877460752 5 SUSCEPTIBLE 108.764226 3200.000000
1 112.25473120264546 112.80771017408706 2.514085400189021 11.19222089151289 2.514085400189021 11.19222089151289 3 SUSCEPTIBLE 109.007575 3200.000000
4 112.32629406789056 112.84132432783234 4.012553783455827 10.541051574093895 4.012553783455827 10.541051574093895 2 SUSCEPTIBLE 0.000000 3200.000000
9 112.37304918101522 112.87394118710293 1.7799577116491654 11.896870163106012 1.7799577116491654 11.896870163106012 7 SUSCEPTIBLE 109.058612 3200.000000
3 112.38363445530493 113.00679512074275 2.729447423416595 11.543363626873905 2.729447423416595 11.543363626873905 1 INFECTIOUS 0.000000 3200.000000
10 112.47362957054236 112.99104249378992 1.7066101409172072 10.587694183999037 1.7066101409172072 10.587694183999037 8 SUSCEPTIBLE 109.893207 3200.000000
6 112.47914883261383 113.00761754607498 5.864684782921478 10.396384090837364 5.864684782921478 10.396384090837364 10 SUSCEPTIBLE 0.000000 3200.000000
7 112.53596277359853 113.09322344084634 4.1424075807597465 11.390532890432452 4.1424075807597465 11.390532890432452 4 SUSCEPTIBLE 109.214745 3200.000000
5 112.64071969945418 113.20323655651939 5.623859800320756 11.777465031982208 5.623859800320756 11.777465031982208 9 SUSCEPTIBLE 0.000000 3200.000000
8 112.78480986645827 113.36225261851703 2.615785152416264 10.590253877460752 2.615785152416264 10.590253877460752 5 SUSCEPTIBLE 108.764226 3200.000000
1 112.80771017408706 113.36068914552867 2.514085400189021 11.19222089151289 2.514085400189021 11.19222089151289 3 SUSCEPTIBLE 109.007575 3200.000000
4 112.84132432783234 113.35635458777412 4.012553783455827 10.541051574093895 4.012553783455827 10.541051574093895 2 SUSCEPTIBLE 0.000000 3200.000000
2 112.84465056682637 113.63037794322656 0.9667568466601666 11.8874321797386 0.9667568466601666 11.8874321797386 6 SUSCEPTIBLE 0.000000 3200.000000
9 112.87394118710293 113.37483319319064 1.7799577116491654 11.896870163106012 1.7799577116491654 11.896870163106012 7 SUSCEPTIBLE 109.058612 3200.000000
10 112.99104249378992 113.50845541703748 1.7066101409172072 10.587694183999037 1.7066101409172072 10.587694183999037 8 SUSCEPTIBLE 111.611259 3200.000000
3 113.00679512074275 113.62995578618057 2.729447423416595 11.543363626873905 2.729447423416595 11.543363626873905 1 INFECTIOUS 0.000000 3200.000000
6 113.00761754607498 113.53608625953613 5.864684782921478 10.396384090837364 5.864684782921478 10.396384090837364 10 SUSCEPTIBLE 0.000000 3200.000000
7 113.09322344084634 113.65048410809416 4.1424075807597465 11.390532890432452 4.1424075807597465 11.390532890432452 4 SUSCEPTIBLE 109.214745 3200.000000
5 113.20323655651939 113.76575341358459 5.623859800320756 11.777465031982208 5.623859800320756 11.777465031982208 9 SUSCEPTIBLE 0.000000 3200.000000
4 113.35635458777412 113.8713848477159 4.012553783455827 10.541051574093895 4.012553783455827 10.541051574093895 2 SUSCEPTIBLE 0.000000 3200.000000
1 113.36068914552867 113.91366811697027 2.514085400189021 11.19222089151289 2.514085400189021 11.19222089151289 3 SUSCEPTIBLE 109.007575 3200.000000
8 113.36225261851703 113.93969537057579 2.615785152416264 10.590253877460752 2.615785152416264 10.590253877460752 5 SUSCEPTIBLE 108.764226 3200.000000
9 113.37483319319064 113.87572519927835 1.7799577116491654 11.896870163106012 1.7799577116491654 11.896870163106012 7 SUSCEPTIBLE 109.058612 3200.000000
10 113.50845541703748 114.02586834028504 1.7066101409172072 10.587694183999037 1.7066101409172072 10.587694183999037 8 SUSCEPTIBLE 113.328517 3200.000000
6 113.53608625953613 114.06455497299729 5.864684782921478 10.396384090837364 5.864684782921478 10.396384090837364 10 SUSCEPTIBLE 0.000000 3200.000000
3 113.62995578618057 114.2531164516184 2.729447423416595 11.543363626873905 2.729447423416595 11.543363626873905 1 INFECTIOUS 0.000000 3200.000000
2 113.63037794322656 114.41610531962675 0.9667568466601666 11.8874321797386 0.9667568466601666 11.8874321797386 6 SUSCEPTIBLE 0.000000 3200.000000
7 113.65048410809416 114.20774477534198 4.1424075807597465 11.390532890432452 4.1424075807597465 11.390532890432452 4 SUSCEPTIBLE 110.931209 3200.000000
5 113.76575341358459 114.3282702706498 5.623859800320756 11.777465031982208 5.623859800320756 11.777465031982208 9 SUSCEPTIBLE 0.000000 3200.000000
4 113.8713848477159 114.38641510765768 4.012553783455827 10.541051574093895 4.012553783455827 10.541051574093895 2 SUSCEPTIBLE 0.000000 3200.000000
9 113.87572519927835 114.37661720536606 1.7799577116491654 11.896870163106012 1.7799577116491654 11.896870163106012 7 SUSCEPTIBLE 110.775077 3200.000000
1 113.91366811697027 114.46664708841188 2.514085400189021 11.19222089151289 2.514085400189021 11.19222089151289 3 SUSCEPTIBLE 110.724040 3200.000000
8 113.93969537057579 114.51713812263455 2.615785152416264 10.590253877460752 2.615785152416264 10.590253877460752 5 SUSCEPTIBLE 108.764226 3200.000000
10 114.02586834028504 114.5432812635326 1.7066101409172072 10.587694183999037 1.7066101409172072 10.587694183999037 8 SUSCEPTIBLE 113.328517 3200.000000
6 114.06455497299729 114.59302368645844 5.864684782921478 10.396384090837364 5.864684782921478 10.396384090837364 10 SUSCEPTIBLE 0.000000 3200.000000
7 114.20774477534198 114.7650054425898 4.1424075807597465 11.390532890432452 4.1424075807597465 11.390532890432452 4 SUSCEPTIBLE 112.646881 3200.000000
3 114.2531164516184 114.87627711705622 2.729447423416595 11.543363626873905 2.729447423416595 11.543363626873905 1 INFECTIOUS 0.000000 3200.000000
5 114.3282702706498 114.890787127715 5.623859800320756 11.777465031982208 5.623859800320756 11.777465031982208 9 SUSCEPTIBLE 0.000000 3200.000000
9 114.37661720536606 114.87750921145377 1.7799577116491654 11.896870163106012 1.7799577116491654 11.896870163106012 7 SUSCEPTIBLE 112.490749 3200.000000
4 114.38641510765768 114.90144536759946 4.012553783455827 10.541051574093895 4.012553783455827 10.541051574093895 2 SUSCEPTIBLE 0.000000 3200.000000
2 114.41610531962675 115.20183269602694 0.9667568466601666 11.8874321797386 0.9667568466601666 11.8874321797386 6 SUSCEPTIBLE 0.000000 3200.000000
1 114.46664708841188 115.01962605985348 2.514085400189021 11.19222089151289 2.514085400189021 11.19222089151289 3 SUSCEPTIBLE 114.154590 3200.000000
8 114.51713812263455 115.0945808746933 2.615785152416264 10.590253877460752 2.615785152416264 10.590253877460752 5 SUSCEPTIBLE 110.479105 3200.000000
10 114.5432812635326 115.06069418678017 1.7066101409172072 10.587694183999037 1.7066101409172072 10.587694183999037 8 SUSCEPTIBLE 113.328517 3200.000000
6 114.59302368645844 115.12149239991959 5.864684782921478 10.396384090837364 5.864684782921478 10.396384090837364 10 SUSCEPTIBLE 0.000000 3200.000000
7 114.7650054425898 115.32226610983761 4.1424075807597465 11.390532890432452 4.1424075807597465 11.390532890432452 4 SUSCEPTIBLE 114.361760 3200.000000
3 114.87627711705622 115.49943778249404 2.729447423416595 11.543363626873905 2.729447423416595 11.543363626873905 1 INFECTIOUS 0.000000 3200.000000
9 114.87750921145377 115.37840121754148 1.7799577116491654 11.896870163106012 1.7799577116491654 11.896870163106012 7 SUSCEPTIBLE 115.919714 3200.000000
5 114.890787127715 115.4533039847802 5.623859800320756 11.777465031982208 5.623859800320756 11.777465031982208 9 SUSCEPTIBLE 0.000000 3200.000000
4 114.90144536759946 115.41647562754125 4.012553783455827 10.541051574093895 4.012553783455827 10.541051574093895 2 SUSCEPTIBLE 0.000000 3200.000000
1 115.01962605985348 115.57260503129508 2.514085400189021 11.19222089151289 2.514085400189021 11.19222089151289 3 SUSCEPTIBLE 115.868677 3200.000000
10 115.06069418678017 115.57810711002773 1.7066101409172072 10.587694183999037 1.7066101409172072 10.587694183999037 8 SUSCEPTIBLE 113.328517 3200.000000
8 115.0945808746933 115.67202362675206 2.615785152416264 10.590253877460752 2.615785152416264 10.590253877460752 5 SUSCEPTIBLE 112.193191 3200.000000
6 115.12149239991959 115.64996111338074 5.864684782921478 10.396384090837364 5.864684782921478 10.396384090837364 10 SUSCEPTIBLE 0.000000 3200.000000
2 115.20183269602694 115.98756007242713 0.9667568466601666 11.8874321797386 0.9667568466601666 11.8874321797386 6 SUSCEPTIBLE 0.000000 3200.000000
7 115.32226610983761 115.87952677708543 4.1424075807597465 11.390532890432452 4.1424075807597465 11.390532890432452 4 SUSCEPTIBLE 117.789141 3200.000000
9 115.37840121754148 115.87929322362919 1.7799577116491654 11.896870163106012 1.7799577116491654 11.896870163106012 7 SUSCEPTIBLE 117.633009 3200.000000
4 115.41647562754125 115.93150588748303 4.012553783455827 10.541051574093895 4.012553783455827 10.541051574093895 2 SUSCEPTIBLE 0.000000 3200.000000
5 115.4533039847802 116.01582084184541 5.623859800320756 11.777465031982208 5.623859800320756 11.777465031982208 9 SUSCEPTIBLE 0.000000 3200.000000
3 115.49943778249404 116.12259844793186 2.729447423416595 11.543363626873905 2.729447423416595 11.543363626873905 1 INFECTIOUS 0.000000 3200.000000
1 115.57260503129508 116.12558400273669 2.514085400189021 11.19222089151289 2.514085400189021 11.19222089151289 3 SUSCEPTIBLE 117.581972 3200.000000
10 115.57810711002773 116.09552003327529 1.7066101409172072 10.587694183999037 1.7066101409172072 10.587694183999037 8 SUSCEPTIBLE 113.328517 3200.000000
6 115.64996111338074 116.17842982684189 5.864684782921478 10.396384090837364 5.864684782921478 10.396384090837364 10 SUSCEPTIBLE 0.000000 3200.000000
8 115.67202362675206 116.24946637881082 2.615785152416264 10.590253877460752 2.615785152416264 10.590253877460752 5 SUSCEPTIBLE 115.618989 3200.000000
9 115.87929322362919 116.3801852297169 1.7799577116491654 11.896870163106012 1.7799577116491654 11.896870163106012 7 SUSCEPTIBLE 117.633009 3200.000000
7 115.87952677708543 116.43678744433325 4.1424075807597465 11.390532890432452 4.1424075807597465 11.390532890432452 4 SUSCEPTIBLE 117.789141 3200.000000
4 115.93150588748303 116.44653614742481 4.012553783455827 10.541051574093895 4.012553783455827 10.541051574093895 2 SUSCEPTIBLE 0.000000 3200.000000
2 115.98756007242713 116.77328744882732 0.9667568466601666 11.8874321797386 0.9667568466601666 11.8874321797386 6 SUSCEPTIBLE 0.000000 3200.000000
5 116.01582084184541 116.57833769891062 5.623859800320756 11.777465031982208 5.623859800320756 11.777465031982208 9 SUSCEPTIBLE 0.000000 3200.000000
10 116.09552003327529 116.61293295652285 1.7066101409172072 10.587694183999037 1.7066101409172072 10.587694183999037 8 SUSCEPTIBLE 116.752732 3200.000000
3 116.12259844793186 116.74575911336969 2.729447423416595 11.543363626873905 2.729447423416595 11.543363626873905 1 INFECTIOUS 0.000000 3200.000000
1 116.12558400273669 116.67856297417829 2.514085400189021 11.19222089151289 2.514085400189021 11.19222089151289 3 SUSCEPTIBLE 117.581972 3200.000000
6 116.17842982684189 116.70689854030304 5.864684782921478 10.396384090837364 5.864684782921478 10.396384090837364 10 SUSCEPTIBLE 0.000000 3200.000000
8 116.24946637881082 116.82690913086958 2.615785152416264 10.590253877460752 2.615785152416264 10.590253877460752 5 SUSCEPTIBLE 117.330702 3200.000000
9 116.3801852297169 116.88107723580461 1.7799577116491654 11.896870163106012 1.7799577116491654 11.896870163106012 7 SUSCEPTIBLE 117.633009 3200.000000
7 116.43678744433325 116.99404811158107 4.1424075807597465 11.390532890432452 4.1424075807597465 11.390532890432452 4 SUSCEPTIBLE 117.789141 3200.000000
4 116.44653614742481 116.96156640736659 4.012553783455827 10.541051574093895 4.012553783455827 10.541051574093895 2 SUSCEPTIBLE 0.000000 3200.000000
5 116.57833769891062 117.14085455597582 5.623859800320756 11.777465031982208 5.623859800320756 11.777465031982208 9 SUSCEPTIBLE 0.000000 3200.000000
10 116.61293295652285 117.13034587977042 1.7066101409172072 10.587694183999037 1.7066101409172072 10.587694183999037 8 SUSCEPTIBLE 118.533920 3200.000000
1 116.67856297417829 117.2315419456199 2.514085400189021 11.19222089151289 2.514085400189021 11.19222089151289 3 SUSCEPTIBLE 117.581972 3200.000000
6 116.70689854030304 117.2353672537642 5.864684782921478 10.396384090837364 5.864684782921478 10.396384090837364 10 SUSCEPTIBLE 0.000000 3200.000000
3 116.74575911336969 117.36891977880751 2.729447423416595 11.543363626873905 2.729447423416595 11.543363626873905 1 INFECTIOUS 0.000000 3200.000000
2 116.77328744882732 117.55901482522751 0.9667568466601666 11.8874321797386 0.9667568466601666 11.8874321797386 6 SUSCEPTIBLE 0.000000 3200.000000
8 116.82690913086958 117.40435188292834 2.615785152416264 10.590253877460752 2.615785152416264 10.590253877460752 5 SUSCEPTIBLE 117.330702 3200.000000
9 116.88107723580461 117.38196924189232 1.7799577116491654 11.896870163106012 1.7799577116491654 11.896870163106012 7 SUSCEPTIBLE 117.633009 3200.000000
4 116.96156640736659 117.47659666730837 4.012553783455827 10.541051574093895 4.012553783455827 10.541051574093895 2 SUSCEPTIBLE 0.000000 3200.000000
7 116.99404811158107 117.55130877882888 4.1424075807597465 11.390532890432452 4.1424075807597465 11.390532890432452 4 SUSCEPTIBLE 117.789141 3200.000000
10 117.13034587977042 117.64775880301798 1.7066101409172072 10.587694183999037 1.7066101409172072 10.587694183999037 8 SUSCEPTIBLE 120.314285 3200.000000
5 117.14085455597582 117.70337141304103 5.623859800320756 11.777465031982208 5.623859800320756 11.777465031982208 9 SUSCEPTIBLE 0.000000 3200.000000
1 117.2315419456199 117.7845209170615 2.514085400189021 11.19222089151289 2.514085400189021 11.19222089151289 3 SUSCEPTIBLE 117.581972 3200.000000
6 117.2353672537642 117.76383596722535 5.864684782921478 10.396384090837364 5.864684782921478 10.396384090837364 10 SUSCEPTIBLE 0.000000 3200.000000
3 117.36891977880751 117.99208044424533 2.729447423416595 11.543363626873905 2.729447423416595 11.543363626873905 1 INFECTIOUS 0.000000 3200.000000
9 117.38196924189232 117.88286124798003 1.7799577116491654 11.896870163106012 1.7799577116491654 11.896870163106012 7 SUSCEPTIBLE 117.633009 3200.000000
8 117.40435188292834 117.9817946349871 2.615785152416264 10.590253877460752 2.615785152416264 10.590253877460752 5 SUSCEPTIBLE 117.330702 3200.000000
4 117.47659666730837 117.99162692725015 4.012553783455827 10.541051574093895 4.012553783455827 10.541051574093895 2 SUSCEPTIBLE 0.000000 3200.000000
7 117.55130877882888 118.1085694460767 4.1424075807597465 11.390532890432452 4.1424075807597465 11.390532890432452 4 SUSCEPTIBLE 117.789141 3200.000000
2 117.55901482522751 118.3447422016277 0.9667568466601666 11.8874321797386 0.9667568466601666 11.8874321797386 6 SUSCEPTIBLE 0.000000 3200.000000
10 117.64775880301798 118.16517172626554 1.7066101409172072 10.587694183999037 1.7066101409172072 10.587694183999037 8 SUSCEPTIBLE 122.093828 3200.000000
5 117.70337141304103 118.26588827010623 5.623859800320756 11.777465031982208 5.623859800320756 11.777465031982208 9 SUSCEPTIBLE 0.000000 3200.000000
6 117.76383596722535 118.2923046806865 5.864684782921478 10.396384090837364 5.864684782921478 10.396384090837364 10 SUSCEPTIBLE 0.000000 3200.000000
1 117.7845209170615 118.3374998885031 2.514085400189021 11.19222089151289 2.514085400189021 11.19222089151289 3 SUSCEPTIBLE 119.360692 3200.000000
9 117.88286124798003 118.38375325406774 1.7799577116491654 11.896870163106012 1.7799577116491654 11.896870163106012 7 SUSCEPTIBLE 119.411729 3200.000000
8 117.9817946349871 118.55923738704585 2.615785152416264 10.590253877460752 2.615785152416264 10.590253877460752 5 SUSCEPTIBLE 117.330702 3200.000000
4 117.99162692725015 118.50665718719193 4.012553783455827 10.541051574093895 4.012553783455827 10.541051574093895 2 SUSCEPTIBLE 0.000000 3200.000000
3 117.99208044424533 118.61524110968315 2.729447423416595 11.543363626873905 2.729447423416595 11.543363626873905 1 INFECTIOUS 0.000000 3200.000000
7 118.1085694460767 118.66583011332452 4.1424075807597465 11.390532890432452 4.1424075807597465 11.390532890432452 4 SUSCEPTIBLE 121.345760 3200.000000
10 118.16517172626554 118.6825846495131 1.7066101409172072 10.587694183999037 1.7066101409172072 10.587694183999037 8 SUSCEPTIBLE 122.093828 3200.000000
5 118.26588827010623 118.82840512717144 5.623859800320756 11.777465031982208 5.623859800320756 11.777465031982208 9 SUSCEPTIBLE 0.000000 3200.000000
6 118.2923046806865 118.82077339414765 5.864684782921478 10.396384090837364 5.864684782921478 10.396384090837364 10 SUSCEPTIBLE 0.000000 3200.000000
1 118.3374998885031 118.89047885994471 2.514085400189021 11.19222089151289 2.514085400189021 11.19222089151289 3 SUSCEPTIBLE 121.138591 3200.000000
2 118.3447422016277 119.13046957802788 0.9667568466601666 11.8874321797386 0.9667568466601666 11.8874321797386 6 SUSCEPTIBLE 0.000000 3200.000000
9 118.38375325406774 118.88464526015545 1.7799577116491654 11.896870163106012 1.7799577116491654 11.896870163106012 7 SUSCEPTIBLE 121.189628 3200.000000
4 118.50665718719193 119.02168744713371 4.012553783455827 10.541051574093895 4.012553783455827 10.541051574093895 2 SUSCEPTIBLE 0.000000 3200.000000
8 118.55923738704585 119.13668013910461 2.615785152416264 10.590253877460752 2.615785152416264 10.590253877460752 5 SUSCEPTIBLE 119.107779 3200.000000
3 118.61524110968315 119.23840177512098 2.729447423416595 11.543363626873905 2.729447423416595 11.543363626873905 1 INFECTIOUS 0.000000 3200.000000
7 118.66583011332452 119.22309078057233 4.1424075807597465 11.390532890432452 4.1424075807597465 11.390532890432452 4 SUSCEPTIBLE 123.122838 3200.000000
10 118.6825846495131 119.19999757276067 1.7066101409172072 10.587694183999037 1.7066101409172072 10.587694183999037 8 SUSCEPTIBLE 122.093828 3200.000000
6 118.82077339414765 119.3492421076088 5.864684782921478 10.396384090837364 5.864684782921478 10.396384090837364 10 SUSCEPTIBLE 0.000000 3200.000000
5 118.82840512717144 119.39092198423664 5.623859800320756 11.777465031982208 5.623859800320756 11.777465031982208 9 SUSCEPTIBLE 0.000000 3200.000000
9 118.88464526015545 119.38553726624316 1.7799577116491654 11.896870163106012 1.7799577116491654 11.896870163106012 7 SUSCEPTIBLE 124.742961 3200.000000
1 118.89047885994471 119.44345783138631 2.514085400189021 11.19222089151289 2.514085400189021 11.19222089151289 3 SUSCEPTIBLE 124.691924 3200.000000
4 119.02168744713371 119.5367177070755 4.012553783455827 10.541051574093895 4.012553783455827 10.541051574093895 2 SUSCEPTIBLE 0.000000 3200.000000
2 119.13046957802788 119.91619695442807 0.9667568466601666 11.8874321797386 0.9667568466601666 11.8874321797386 6 SUSCEPTIBLE 0.000000 3200.000000
8 119.13668013910461 119.71412289116337 2.615785152416264 10.590253877460752 2.615785152416264 10.590253877460752 5 SUSCEPTIBLE 120.884035 3200.000000
10 119.19999757276067 119.71741049600823 1.7066101409172072 10.587694183999037 1.7066101409172072 10.587694183999037 8 SUSCEPTIBLE 122.093828 3200.000000
7 119.22309078057233 119.78035144782015 4.1424075807597465 11.390532890432452 4.1424075807597465 11.390532890432452 4 SUSCEPTIBLE 126.674529 3200.000000
3 119.23840177512098 119.8615624405588 2.729447423416595 11.543363626873905 2.729447423416595 11.543363626873905 1 INFECTIOUS 0.000000 3200.000000
6 119.3492421076088 119.87771082106995 5.864684782921478 10.396384090837364 5.864684782921478 10.396384090837364 10 SUSCEPTIBLE 0.000000 3200.000000
9 119.38553726624316 119.88642927233087 1.7799577116491654 11.896870163106012 1.7799577116491654 11.896870163106012 7 SUSCEPTIBLE 126.518397 3200.000000
5 119.39092198423664 119.95343884130185 5.623859800320756 11.777465031982208 5.623859800320756 11.777465031982208 9 SUSCEPTIBLE 0.000000 3200.000000
1 119.44345783138631 119.99643680282792 2.514085400189021 11.19222089151289 2.514085400189021 11.19222089151289 3 SUSCEPTIBLE 126.467360 3200.000000
4 119.5367177070755 120.05174796701728 4.012553783455827 10.541051574093895 4.012553783455827 10.541051574093895 2 SUSCEPTIBLE 0.000000 3200.000000
8 119.71412289116337 120.29156564322213 2.615785152416264 10.590253877460752 2.615785152416264 10.590253877460752 5 SUSCEPTIBLE 124.434086 3200.000000
10 119.71741049600823 120.23482341925579 1.7066101409172072 10.587694183999037 1.7066101409172072 10.587694183999037 8 SUSCEPTIBLE 123.868443 3200.000000
7 119.78035144782015 120.33761211506797 4.1424075807597465 11.390532890432452 4.1424075807597465 11.390532890432452 4 SUSCEPTIBLE 126.674529 3200.000000
3 119.8615624405588 120.48472310599662 2.729447423416595 11.543363626873905 2.729447423416595 11.543363626873905 1 INFECTIOUS 0.000000 3200.000000
6 119.87771082106995 120.4061795345311 5.864684782921478 10.396384090837364 5.864684782921478 10.396384090837364 10 SUSCEPTIBLE 0.000000 3200.000000
9 119.88642927233087 120.38732127841858 1.7799577116491654 11.896870163106012 1.7799577116491654 11.896870163106012 7 SUSCEPTIBLE 126.518397 3200.000000
2 119.91619695442807 120.70192433082826 0.9667568466601666 11.8874321797386 0.9667568466601666 11.8874321797386 6 SUSCEPTIBLE 0.000000 3200.000000
5 119.95343884130185 120.51595569836705 5.623859800320756 11.777465031982208 5.623859800320756 11.777465031982208 9 SUSCEPTIBLE 0.000000 3200.000000
1 119.99643680282792 120.54941577426952 2.514085400189021 11.19222089151289 2.514085400189021 11.19222089151289 3 SUSCEPTIBLE 126.467360 3200.000000
4 120.05174796701728 120.56677822695906 4.012553783455827 10.541051574093895 4.012553783455827 10.541051574093895 2 SUSCEPTIBLE 0.000000 3200.000000
10 120.23482341925579 120.75223634250335 1.7066101409172072 10.587694183999037 1.7066101409172072 10.587694183999037 8 SUSCEPTIBLE 125.642238 3200.000000
8 120.29156564322213 120.86900839528089 2.615785152416264 10.590253877460752 2.615785152416264 10.590253877460752 5 SUSCEPTIBLE 126.207881 3200.000000
7 120.33761211506797 120.89487278231579 4.1424075807597465 11.390532890432452 4.1424075807597465 11.390532890432452 4 SUSCEPTIBLE 126.674529 3200.000000
9 120.38732127841858 120.88821328450629 1.7799577116491654 11.896870163106012 1.7799577116491654 11.896870163106012 7 SUSCEPTIBLE 126.518397 3200.000000
6 120.4061795345311 120.93464824799226 5.864684782921478 10.396384090837364 5.864684782921478 10.396384090837364 10 SUSCEPTIBLE 0.000000 3200.000000
3 120.48472310599662 121.10788377143444 2.729447423416595 11.543363626873905 2.729447423416595 11.543363626873905 1 INFECTIOUS 0.000000 3200.000000
5 120.51595569836705 121.07847255543226 5.623859800320756 11.777465031982208 5.623859800320756 11.777465031982208 9 SUSCEPTIBLE 0.000000 3200.000000
1 120.54941577426952 121.10239474571112 2.514085400189021 11.19222089151289 2.514085400189021 11.19222089151289 3 SUSCEPTIBLE 126.467360 3200.000000
4 120.56677822695906 121.08180848690084 4.012553783455827 10.541051574093895 4.012553783455827 10.541051574093895 2 SUSCEPTIBLE 0.000000 3200.000000
2 120.70192433082826 121.48765170722845 0.9667568466601666 11.8874321797386 0.9667568466601666 11.8874321797386 6 SUSCEPTIBLE 0.000000 3200.000000
10 120.75223634250335 121.26964926575091 1.7066101409172072 10.587694183999037 1.7066101409172072 10.587694183999037 8 SUSCEPTIBLE 127.485481 3200.000000
8 120.86900839528089 121.44645114733964 2.615785152416264 10.590253877460752 2.615785152416264 10.590253877460752 5 SUSCEPTIBLE 126.207881 3200.000000
9 120.88821328450629 121.389105290594 1.7799577116491654 11.896870163106012 1.7799577116491654 11.896870163106012 7 SUSCEPTIBLE 126.518397 3200.000000
7 120.89487278231579 121.4521334495636 4.1424075807597465 11.390532890432452 4.1424075807597465 11.390532890432452 4 SUSCEPTIBLE 126.674529 3200.000000
6 120.93464824799226 121.46311696145341 5.864684782921478 10.396384090837364 5.864684782921478 10.396384090837364 10 SUSCEPTIBLE 0.000000 3200.000000
5 121.07847255543226 121.64098941249746 5.623859800320756 11.777465031982208 5.623859800320756 11.777465031982208 9 SUSCEPTIBLE 0.000000 3200.000000
4 121.08180848690084 121.59683874684262 4.012553783455827 10.541051574093895 4.012553783455827 10.541051574093895 2 SUSCEPTIBLE 0.000000 3200.000000
1 121.10239474571112 121.65537371715273 2.514085400189021 11.19222089151289 2.514085400189021 11.19222089151289 3 SUSCEPTIBLE 126.467360 3200.000000
3 121.10788377143444 121.73104443687227 2.729447423416595 11.543363626873905 2.729447423416595 11.543363626873905 1 INFECTIOUS 0.000000 3200.000000
10 121.26964926575091 121.78706218899848 1.7066101409172072 10.587694183999037 1.7066101409172072 10.587694183999037 8 SUSCEPTIBLE 131.169412 3200.000000
9 121.389105290594 121.88999729668171 1.7799577116491654 11.896870163106012 1.7799577116491654 11.896870163106012 7 SUSCEPTIBLE 126.518397 3200.000000
8 121.44645114733964 122.0238938993984 2.615785152416264 10.590253877460752 2.615785152416264 10.590253877460752 5 SUSCEPTIBLE 126.207881 3200.000000
7 121.4521334495636 122.00939411681142 4.1424075807597465 11.390532890432452 4.1424075807597465 11.390532890432452 4 SUSCEPTIBLE 126.674529 3200.000000
6 121.46311696145341 121.99158567491456 5.864684782921478 10.396384090837364 5.864684782921478 10.396384090837364 10 SUSCEPTIBLE 0.000000 3200.000000
2 121.48765170722845 122.27337908362864 0.9667568466601666 11.8874321797386 0.9667568466601666 11.8874321797386 6 SUSCEPTIBLE 0.000000 3200.000000
4 121.59683874684262 122.1118690067844 4.012553783455827 10.541051574093895 4.012553783455827 10.541051574093895 2 SUSCEPTIBLE 0.000000 3200.000000
5 121.64098941249746 122.20350626956267 5.623859800320756 11.777465031982208 5.623859800320756 11.777465031982208 9 SUSCEPTIBLE 0.000000 3200.000000
1 121.65537371715273 122.20835268859433 2.514085400189021 11.19222089151289 2.514085400189021 11.19222089151289 3 SUSCEPTIBLE 128.308049 3200.000000
3 121.73104443687227 122.35420510231009 2.729447423416595 11.543363626873905 2.729447423416595 11.543363626873905 1 INFECTIOUS 0.000000 3200.000000
10 121.78706218899848 122.30447511224604 1.7066101409172072 10.587694183999037 1.7066101409172072 10.587694183999037 8 SUSCEPTIBLE 131.169412 3200.000000
9 121.88999729668171 122.39088930276942 1.7799577116491654 11.896870163106012 1.7799577116491654 11.896870163106012 7 SUSCEPTIBLE 128.359086 3200.000000
6 121.99158567491456 122.52005438837571 5.864684782921478 10.396384090837364 5.864684782921478 10.396384090837364 10 SUSCEPTIBLE 0.000000 3200.000000
7 122.00939411681142 122.56665478405924 4.1424075807597465 11.390532890432452 4.1424075807597465 11.390532890432452 4 SUSCEPTIBLE 130.355057 3200.000000
8 122.0238938993984 122.60133665145716 2.615785152416264 10.590253877460752 2.615785152416264 10.590253877460752 5 SUSCEPTIBLE 126.207881 3200.000000
4 122.1118690067844 122.62689926672618 4.012553783455827 10.541051574093895 4.012553783455827 10.541051574093895 2 SUSCEPTIBLE 0.000000 3200.000000
5 122.20350626956267 122.76602312662787 5.623859800320756 11.777465031982208 5.623859800320756 11.777465031982208 9 SUSCEPTIBLE 0.000000 3200.000000
1 122.20835268859433 122.76133166003594 2.514085400189021 11.19222089151289 2.514085400189021 11.19222089151289 3 SUSCEPTIBLE 130.147887 3200.000000
2 122.27337908362864 123.05910646002883 0.9667568466601666 11.8874321797386 0.9667568466601666 11.8874321797386 6 SUSCEPTIBLE 0.000000 3200.000000
10 122.30447511224604 122.8218880354936 1.7066101409172072 10.587694183999037 1.7066101409172072 10.587694183999037 8 SUSCEPTIBLE 131.169412 3200.000000
3 122.35420510231009 122.97736576774791 2.729447423416595 11.543363626873905 2.729447423416595 11.543363626873905 1 INFECTIOUS 0.000000 3200.000000
9 122.39088930276942 122.89178130885713 1.7799577116491654 11.896870163106012 1.7799577116491654 11.896870163106012 7 SUSCEPTIBLE 130.198925 3200.000000
6 122.52005438837571 123.04852310183686 5.864684782921478 10.396384090837364 5.864684782921478 10.396384090837364 10 SUSCEPTIBLE 0.000000 3200.000000
7 122.56665478405924 123.12391545130706 4.1424075807597465 11.390532890432452 4.1424075807597465 11.390532890432452 4 SUSCEPTIBLE 132.194046 3200.000000
8 122.60133665145716 123.17877940351592 2.615785152416264 10.590253877460752 2.615785152416264 10.590253877460752 5 SUSCEPTIBLE 128.046870 3200.000000
4 122.62689926672618 123.14192952666797 4.012553783455827 10.541051574093895 4.012553783455827 10.541051574093895 2 SUSCEPTIBLE 0.000000 3200.000000
1 122.76133166003594 123.31431063147754 2.514085400189021 11.19222089151289 2.514085400189021 11.19222089151289 3 SUSCEPTIBLE 131.986876 3200.000000
5 122.76602312662787 123.32853998369308 5.623859800320756 11.777465031982208 5.623859800320756 11.777465031982208 9 SUSCEPTIBLE 0.000000 3200.000000
10 122.8218880354936 123.33930095874116 1.7066101409172072 10.587694183999037 1.7066101409172072 10.587694183999037 8 SUSCEPTIBLE 131.169412 3200.000000
9 122.89178130885713 123.39267331494484 1.7799577116491654 11.896870163106012 1.7799577116491654 11.896870163106012 7 SUSCEPTIBLE 133.876053 3200.000000
3 122.97736576774791 123.60052643318573 2.729447423416595 11.543363626873905 2.729447423416595 11.543363626873905 1 INFECTIOUS 0.000000 3200.000000
6 123.04852310183686 123.57699181529802 5.864684782921478 10.396384090837364 5.864684782921478 10.396384090837364 10 SUSCEPTIBLE 0.000000 3200.000000
2 123.05910646002883 123.84483383642902 0.9667568466601666 11.8874321797386 0.9667568466601666 11.8874321797386 6 SUSCEPTIBLE 0.000000 3200.000000
7 123.12391545130706 123.68117611855487 4.1424075807597465 11.390532890432452 4.1424075807597465 11.390532890432452 4 SUSCEPTIBLE 134.032185 3200.000000
4 123.14192952666797 123.65695978660975 4.012553783455827 10.541051574093895 4.012553783455827 10.541051574093895 2 SUSCEPTIBLE 0.000000 3200.000000
8 123.17877940351592 123.75622215557468 2.615785152416264 10.590253877460752 2.615785152416264 10.590253877460752 5 SUSCEPTIBLE 129.885009 3200.000000
1 123.31431063147754 123.86728960291914 2.514085400189021 11.19222089151289 2.514085400189021 11.19222089151289 3 SUSCEPTIBLE 135.662305 3200.000000
5 123.32853998369308 123.89105684075828 5.623859800320756 11.777465031982208 5.623859800320756 11.777465031982208 9 SUSCEPTIBLE 0.000000 3200.000000
10 123.33930095874116 123.85671388198872 1.7066101409172072 10.587694183999037 1.7066101409172072 10.587694183999037 8 SUSCEPTIBLE 131.169412 3200.000000
9 123.39267331494484 123.89356532103255 1.7799577116491654 11.896870163106012 1.7799577116491654 11.896870163106012 7 SUSCEPTIBLE 135.713342 3200.000000
6 123.57699181529802 124.10546052875917 5.864684782921478 10.396384090837364 5.864684782921478 10.396384090837364 10 SUSCEPTIBLE 0.000000 3200.000000
3 123.60052643318573 124.22368709862356 2.729447423416595 11.543363626873905 2.729447423416595 11.543363626873905 1 INFECTIOUS 0.000000 3200.000000
4 123.65695978660975 124.17199004655153 4.012553783455827 10.541051574093895 4.012553783455827 10.541051574093895 2 SUSCEPTIBLE 0.000000 3200.000000
7 123.68117611855487 124.23843678580269 4.1424075807597465 11.390532890432452 4.1424075807597465 11.390532890432452 4 SUSCEPTIBLE 135.869475 3200.000000
8 123.75622215557468 124.33366490763343 2.615785152416264 10.590253877460752 2.615785152416264 10.590253877460752 5 SUSCEPTIBLE 133.558740 3200.000000
2 123.84483383642902 124.6305612128292 0.9667568466601666 11.8874321797386 0.9667568466601666 11.8874321797386 6 SUSCEPTIBLE 0.000000 3200.000000
10 123.85671388198872 124.37412680523629 1.7066101409172072 10.587694183999037 1.7066101409172072 10.587694183999037 8 SUSCEPTIBLE 133.005853 3200.000000
1 123.86728960291914 124.42026857436075 2.514085400189021 11.19222089151289 2.514085400189021 11.19222089151289 3 SUSCEPTIBLE 135.662305 3200.000000
5 123.89105684075828 124.45357369782349 5.623859800320756 11.777465031982208 5.623859800320756 11.777465031982208 9 SUSCEPTIBLE 0.000000 3200.000000
9 123.89356532103255 124.39445732712026 1.7799577116491654 11.896870163106012 1.7799577116491654 11.896870163106012 7 SUSCEPTIBLE 135.713342 3200.000000
6 124.10546052875917 124.63392924222032 5.864684782921478 10.396384090837364 5.864684782921478 10.396384090837364 10 SUSCEPTIBLE 0.000000 3200.000000
4 124.17199004655153 124.68702030649331 4.012553783455827 10.541051574093895 4.012553783455827 10.541051574093895 2 SUSCEPTIBLE 0.000000 3200.000000
3 124.22368709862356 124.84684776406138 2.729447423416595 11.543363626873905 2.729447423416595 11.543363626873905 1 INFECTIOUS 0.000000 3200.000000
7 124.23843678580269 124.79569745305051 4.1424075807597465 11.390532890432452 4.1424075807597465 11.390532890432452 4 SUSCEPTIBLE 135.869475 3200.000000
8 124.33366490763343 124.91110765969219 2.615785152416264 10.590253877460752 2.615785152416264 10.590253877460752 5 SUSCEPTIBLE 135.394333 3200.000000
10 124.37412680523629 124.89153972848385 1.7066101409172072 10.587694183999037 1.7066101409172072 10.587694183999037 8 SUSCEPTIBLE 134.841446 3200.000000
9 124.39445732712026 124.89534933320797 1.7799577116491654 11.896870163106012 1.7799577116491654 11.896870163106012 7 SUSCEPTIBLE 135.713342 3200.000000
1 124.42026857436075 124.97324754580235 2.514085400189021 11.19222089151289 2.514085400189021 11.19222089151289 3 SUSCEPTIBLE 135.662305 3200.000000
5 124.45357369782349 125.01609055488869 5.623859800320756 11.777465031982208 5.623859800320756 11.777465031982208 9 SUSCEPTIBLE 0.000000 3200.000000
2 124.6305612128292 125.4162885892294 0.9667568466601666 11.8874321797386 0.9667568466601666 11.8874321797386 6 SUSCEPTIBLE 0.000000 3200.000000
6 124.63392924222032 125.16239795568147 5.864684782921478 10.396384090837364 5.864684782921478 10.396384090837364 10 SUSCEPTIBLE 0.000000 3200.000000
4 124.68702030649331 125.20205056643509 4.012553783455827 10.541051574093895 4.012553783455827 10.541051574093895 2 SUSCEPTIBLE 0.000000 3200.000000
7 124.79569745305051 125.35295812029833 4.1424075807597465 11.390532890432452 4.1424075807597465 11.390532890432452 4 SUSCEPTIBLE 135.869475 3200.000000
3 124.84684776406138 125.4700084294992 2.729447423416595 11.543363626873905 2.729447423416595 11.543363626873905 1 INFECTIOUS 0.000000 3200.000000
10 124.89153972848385 125.40895265173141 1.7066101409172072 10.587694183999037 1.7066101409172072 10.587694183999037 8 SUSCEPTIBLE 138.650588 3200.000000
9 124.89534933320797 125.39624133929568 1.7799577116491654 11.896870163106012 1.7799577116491654 11.896870163106012 7 SUSCEPTIBLE 135.713342 3200.000000
8 124.91110765969219 125.48855041175095 2.615785152416264 10.590253877460752 2.615785152416264 10.590253877460752 5 SUSCEPTIBLE 135.394333 3200.000000
1 124.97324754580235 125.52622651724396 2.514085400189021 11.19222089151289 2.514085400189021 11.19222089151289 3 SUSCEPTIBLE 135.662305 3200.000000
5 125.01609055488869 125.5786074119539 5.623859800320756 11.777465031982208 5.623859800320756 11.777465031982208 9 SUSCEPTIBLE 0.000000 3200.000000
6 125.16239795568147 125.69086666914262 5.864684782921478 10.396384090837364 5.864684782921478 10.396384090837364 10 SUSCEPTIBLE 0.000000 3200.000000
4 125.20205056643509 125.71708082637687 4.012553783455827 10.541051574093895 4.012553783455827 10.541051574093895 2 SUSCEPTIBLE 0.000000 3200.000000
7 125.35295812029833 125.91021878754614 4.1424075807597465 11.390532890432452 4.1424075807597465 11.390532890432452 4 SUSCEPTIBLE 135.869475 3200.000000
9 125.39624133929568 125.8971333453834 1.7799577116491654 11.896870163106012 1.7799577116491654 11.896870163106012 7 SUSCEPTIBLE 135.713342 3200.000000
10 125.40895265173141 125.92636557497897 1.7066101409172072 10.587694183999037 1.7066101409172072 10.587694183999037 8 SUSCEPTIBLE 140.553839 3200.000000
2 125.4162885892294 126.20201596562958 0.9667568466601666 11.8874321797386 0.9667568466601666 11.8874321797386 6 SUSCEPTIBLE 0.000000 3200.000000
3 125.4700084294992 126.09316909493702 2.729447423416595 11.543363626873905 2.729447423416595 11.543363626873905 1 INFECTIOUS 0.000000 3200.000000
8 125.48855041175095 126.06599316380971 2.615785152416264 10.590253877460752 2.615785152416264 10.590253877460752 5 SUSCEPTIBLE 135.394333 3200.000000
1 125.52622651724396 126.07920548868556 2.514085400189021 11.19222089151289 2.514085400189021 11.19222089151289 3 SUSCEPTIBLE 135.662305 3200.000000
5 125.5786074119539 126.1411242690191 5.623859800320756 11.777465031982208 5.623859800320756 11.777465031982208 9 SUSCEPTIBLE 0.000000 3200.000000
6 125.69086666914262 126.21933538260377 5.864684782921478 10.396384090837364 5.864684782921478 10.396384090837364 10 SUSCEPTIBLE 0.000000 3200.000000
4 125.71708082637687 126.23211108631865 4.012553783455827 10.541051574093895 4.012553783455827 10.541051574093895 2 SUSCEPTIBLE 0.000000 3200.000000
9 125.8971333453834 126.3980253514711 1.7799577116491654 11.896870163106012 1.7799577116491654 11.896870163106012 7 SUSCEPTIBLE 137.615715 3200.000000
7 125.91021878754614 126.46747945479396 4.1424075807597465 11.390532890432452 4.1424075807597465 11.390532890432452 4 SUSCEPTIBLE 137.771847 3200.000000
10 125.92636557497897 126.44377849822654 1.7066101409172072 10.587694183999037 1.7066101409172072 10.587694183999037 8 SUSCEPTIBLE 140.553839 3200.000000
8 126.06599316380971 126.64343591586847 2.615785152416264 10.590253877460752 2.615785152416264 10.590253877460752 5 SUSCEPTIBLE 135.394333 3200.000000
1 126.07920548868556 126.63218446012716 2.514085400189021 11.19222089151289 2.514085400189021 11.19222089151289 3 SUSCEPTIBLE 139.466171 3200.000000
3 126.09316909493702 126.71632976037485 2.729447423416595 11.543363626873905 2.729447423416595 11.543363626873905 1 INFECTIOUS 0.000000 3200.000000
5 126.1411242690191 126.7036411260843 5.623859800320756 11.777465031982208 5.623859800320756 11.777465031982208 9 SUSCEPTIBLE 0.000000 3200.000000
2 126.20201596562958 126.98774334202977 0.9667568466601666 11.8874321797386 0.9667568466601666 11.8874321797386 6 SUSCEPTIBLE 0.000000 3200.000000
6 126.21933538260377 126.74780409606493 5.864684782921478 10.396384090837364 5.864684782921478 10.396384090837364 10 SUSCEPTIBLE 0.000000 3200.000000
4 126.23211108631865 126.74714134626043 4.012553783455827 10.541051574093895 4.012553783455827 10.541051574093895 2 SUSCEPTIBLE 0.000000 3200.000000
9 126.3980253514711 126.89891735755882 1.7799577116491654 11.896870163106012 1.7799577116491654 11.896870163106012 7 SUSCEPTIBLE 139.517208 3200.000000
10 126.44377849822654 126.9611914214741 1.7066101409172072 10.587694183999037 1.7066101409172072 10.587694183999037 8 SUSCEPTIBLE 140.553839 3200.000000
7 126.46747945479396 127.02474012204178 4.1424075807597465 11.390532890432452 4.1424075807597465 11.390532890432452 4 SUSCEPTIBLE 141.573955 3200.000000
1 126.63218446012716 127.18516343156877 2.514085400189021 11.19222089151289 2.514085400189021 11.19222089151289 3 SUSCEPTIBLE 141.366785 3200.000000
8 126.64343591586847 127.22087866792722 2.615785152416264 10.590253877460752 2.615785152416264 10.590253877460752 5 SUSCEPTIBLE 137.294948 3200.000000
5 126.7036411260843 127.26615798314951 5.623859800320756 11.777465031982208 5.623859800320756 11.777465031982208 9 SUSCEPTIBLE 0.000000 3200.000000
3 126.71632976037485 127.33949042581267 2.729447423416595 11.543363626873905 2.729447423416595 11.543363626873905 1 INFECTIOUS 0.000000 3200.000000
4 126.74714134626043 127.26217160620222 4.012553783455827 10.541051574093895 4.012553783455827 10.541051574093895 2 SUSCEPTIBLE 0.000000 3200.000000
6 126.74780409606493 127.27627280952608 5.864684782921478 10.396384090837364 5.864684782921478 10.396384090837364 10 SUSCEPTIBLE 0.000000 3200.000000
9 126.89891735755882 127.39980936364653 1.7799577116491654 11.896870163106012 1.7799577116491654 11.896870163106012 7 SUSCEPTIBLE 143.317559 3200.000000
10 126.9611914214741 127.47860434472166 1.7066101409172072 10.587694183999037 1.7066101409172072 10.587694183999037 8 SUSCEPTIBLE 140.553839 3200.000000
2 126.98774334202977 127.77347071842996 0.9667568466601666 11.8874321797386 0.9667568466601666 11.8874321797386 6 SUSCEPTIBLE 0.000000 3200.000000
7 127.02474012204178 127.5820007892896 4.1424075807597465 11.390532890432452 4.1424075807597465 11.390532890432452 4 SUSCEPTIBLE 143.473692 3200.000000
1 127.18516343156877 127.73814240301037 2.514085400189021 11.19222089151289 2.514085400189021 11.19222089151289 3 SUSCEPTIBLE 143.266522 3200.000000
8 127.22087866792722 127.79832141998598 2.615785152416264 10.590253877460752 2.615785152416264 10.590253877460752 5 SUSCEPTIBLE 141.093543 3200.000000
4 127.26217160620222 127.777201866144 4.012553783455827 10.541051574093895 4.012553783455827 10.541051574093895 2 SUSCEPTIBLE 0.000000 3200.000000
5 127.26615798314951 127.82867484021472 5.623859800320756 11.777465031982208 5.623859800320756 11.777465031982208 9 SUSCEPTIBLE 0.000000 3200.000000
6 127.27627280952608 127.80474152298723 5.864684782921478 10.396384090837364 5.864684782921478 10.396384090837364 10 SUSCEPTIBLE 0.000000 3200.000000
3 127.33949042581267 127.96265109125049 2.729447423416595 11.543363626873905 2.729447423416595 11.543363626873905 1 INFECTIOUS 0.000000 3200.000000
9 127.39980936364653 127.90070136973424 1.7799577116491654 11.896870163106012 1.7799577116491654 11.896870163106012 7 SUSCEPTIBLE 145.216418 3200.000000
10 127.47860434472166 127.99601726796922 1.7066101409172072 10.587694183999037 1.7066101409172072 10.587694183999037 8 SUSCEPTIBLE 140.553839 3200.000000
7 127.5820007892896 128.1392614565374 4.1424075807597465 11.390532890432452 4.1424075807597465 11.390532890432452 4 SUSCEPTIBLE 145.372551 3200.000000
1 127.73814240301037 128.29112137445196 2.514085400189021 11.19222089151289 2.514085400189021 11.19222089151289 3 SUSCEPTIBLE 145.165381 3200.000000
2 127.77347071842996 128.55919809483015 0.9667568466601666 11.8874321797386 0.9667568466601666 11.8874321797386 6 SUSCEPTIBLE 0.000000 3200.000000
4 127.777201866144 128.2922321260858 4.012553783455827 10.541051574093895 4.012553783455827 10.541051574093895 2 SUSCEPTIBLE 0.000000 3200.000000
8 127.79832141998598 128.37576417204474 2.615785152416264 10.590253877460752 2.615785152416264 10.590253877460752 5 SUSCEPTIBLE 142.991525 3200.000000
6 127.80474152298723 128.3332102364484 5.864684782921478 10.396384090837364 5.864684782921478 10.396384090837364 10 SUSCEPTIBLE 0.000000 3200.000000
5 127.82867484021472 128.39119169727994 5.623859800320756 11.777465031982208 5.623859800320756 11.777465031982208 9 SUSCEPTIBLE 0.000000 3200.000000
9 127.90070136973424 128.40159337582193 1.7799577116491654 11.896870163106012 1.7799577116491654 11.896870163106012 7 SUSCEPTIBLE 145.216418 3200.000000
3 127.96265109125049 128.58581175668832 2.729447423416595 11.543363626873905 2.729447423416595 11.543363626873905 1 INFECTIOUS 0.000000 3200.000000
10 127.99601726796922 128.5134301912168 1.7066101409172072 10.587694183999037 1.7066101409172072 10.587694183999037 8 SUSCEPTIBLE 142.451821 3200.000000
7 128.1392614565374 128.69652212378523 4.1424075807597465 11.390532890432452 4.1424075807597465 11.390532890432452 4 SUSCEPTIBLE 145.372551 3200.000000
1 128.29112137445196 128.84410034589357 2.514085400189021 11.19222089151289 2.514085400189021 11.19222089151289 3 SUSCEPTIBLE 145.165381 3200.000000
4 128.2922321260858 128.8072623860276 4.012553783455827 10.541051574093895 4.012553783455827 10.541051574093895 2 SUSCEPTIBLE 0.000000 3200.000000
6 128.3332102364484 128.86167894990956 5.864684782921478 10.396384090837364 5.864684782921478 10.396384090837364 10 SUSCEPTIBLE 0.000000 3200.000000
8 128.37576417204474 128.95320692410348 2.615785152416264 10.590253877460752 2.615785152416264 10.590253877460752 5 SUSCEPTIBLE 144.888630 3200.000000
5 128.39119169727994 128.95370855434516 5.623859800320756 11.777465031982208 5.623859800320756 11.777465031982208 9 SUSCEPTIBLE 0.000000 3200.000000
9 128.40159337582193 128.90248538190963 1.7799577116491654 11.896870163106012 1.7799577116491654 11.896870163106012 7 SUSCEPTIBLE 145.216418 3200.000000
10 128.5134301912168 129.03084311446437 1.7066101409172072 10.587694183999037 1.7066101409172072 10.587694183999037 8 SUSCEPTIBLE 146.315421 3200.000000
2 128.55919809483015 129.34492547123034 0.9667568466601666 11.8874321797386 0.9667568466601666 11.8874321797386 6 SUSCEPTIBLE 0.000000 3200.000000
3 128.58581175668832 129.20897242212612 2.729447423416595 11.543363626873905 2.729447423416595 11.543363626873905 1 INFECTIOUS 0.000000 3200.000000
7 128.69652212378523 129.25378279103305 4.1424075807597465 11.390532890432452 4.1424075807597465 11.390532890432452 4 SUSCEPTIBLE 145.372551 3200.000000
4 128.8072623860276 129.32229264596938 4.012553783455827 10.541051574093895 4.012553783455827 10.541051574093895 2 SUSCEPTIBLE 0.000000 3200.000000
1 128.84410034589357 129.39707931733517 2.514085400189021 11.19222089151289 2.514085400189021 11.19222089151289 3 SUSCEPTIBLE 145.165381 3200.000000
6 128.86167894990956 129.39014766337073 5.864684782921478 10.396384090837364 5.864684782921478 10.396384090837364 10 SUSCEPTIBLE 0.000000 3200.000000
9 128.90248538190963 129.40337738799732 1.7799577116491654 11.896870163106012 1.7799577116491654 11.896870163106012 7 SUSCEPTIBLE 145.216418 3200.000000
8 128.95320692410348 129.53064967616223 2.615785152416264 10.590253877460752 2.615785152416264 10.590253877460752 5 SUSCEPTIBLE 144.888630 3200.000000
5 128.95370855434516 129.51622541141037 5.623859800320756 11.777465031982208 5.623859800320756 11.777465031982208 9 SUSCEPTIBLE 0.000000 3200.000000
10 129.03084311446437 129.54825603771195 1.7066101409172072 10.587694183999037 1.7066101409172072 10.587694183999037 8 SUSCEPTIBLE 148.281008 3200.000000
3 129.20897242212612 129.83213308756393 2.729447423416595 11.543363626873905 2.729447423416595 11.543363626873905 1 INFECTIOUS 0.000000 3200.000000
7 129.25378279103305 129.81104345828086 4.1424075807597465 11.390532890432452 4.1424075807597465 11.390532890432452 4 SUSCEPTIBLE 145.372551 3200.000000
4 129.32229264596938 129.83732290591118 4.012553783455827 10.541051574093895 4.012553783455827 10.541051574093895 2 SUSCEPTIBLE 0.000000 3200.000000
2 129.34492547123034 130.13065284763053 0.9667568466601666 11.8874321797386 0.9667568466601666 11.8874321797386 6 SUSCEPTIBLE 0.000000 3200.000000
6 129.39014766337073 129.9186163768319 5.864684782921478 10.396384090837364 5.864684782921478 10.396384090837364 10 SUSCEPTIBLE 0.000000 3200.000000
1 129.39707931733517 129.95005828877677 2.514085400189021 11.19222089151289 2.514085400189021 11.19222089151289 3 SUSCEPTIBLE 145.165381 3200.000000
9 129.40337738799732 129.90426939408502 1.7799577116491654 11.896870163106012 1.7799577116491654 11.896870163106012 7 SUSCEPTIBLE 145.216418 3200.000000
5 129.51622541141037 130.0787422684756 5.623859800320756 11.777465031982208 5.623859800320756 11.777465031982208 9 SUSCEPTIBLE 0.000000 3200.000000
8 129.53064967616223 130.10809242822097 2.615785152416264 10.590253877460752 2.615785152416264 10.590253877460752 5 SUSCEPTIBLE 144.888630 3200.000000
10 129.54825603771195 130.06566896095953 1.7066101409172072 10.587694183999037 1.7066101409172072 10.587694183999037 8 SUSCEPTIBLE 150.245686 3200.000000
7 129.81104345828086 130.36830412552868 4.1424075807597465 11.390532890432452 4.1424075807597465 11.390532890432452 4 SUSCEPTIBLE 147.336322 3200.000000
3 129.83213308756393 130.45529375300174 2.729447423416595 11.543363626873905 2.729447423416595 11.543363626873905 1 INFECTIOUS 0.000000 3200.000000
4 129.83732290591118 130.35235316585297 4.012553783455827 10.541051574093895 4.012553783455827 10.541051574093895 2 SUSCEPTIBLE 0.000000 3200.000000
9 129.90426939408502 130.40516140017272 1.7799577116491654 11.896870163106012 1.7799577116491654 11.896870163106012 7 SUSCEPTIBLE 147.180189 3200.000000
6 129.9186163768319 130.44708509029306 5.864684782921478 10.396384090837364 5.864684782921478 10.396384090837364 10 SUSCEPTIBLE 0.000000 3200.000000
1 129.95005828877677 130.50303726021838 2.514085400189021 11.19222089151289 2.514085400189021 11.19222089151289 3 SUSCEPTIBLE 147.129152 3200.000000
10 130.06566896095953 130.5830818842071 1.7066101409172072 10.587694183999037 1.7066101409172072 10.587694183999037 8 SUSCEPTIBLE 150.245686 3200.000000
5 130.0787422684756 130.6412591255408 5.623859800320756 11.777465031982208 5.623859800320756 11.777465031982208 9 SUSCEPTIBLE 0.000000 3200.000000
8 130.10809242822097 130.68553518027971 2.615785152416264 10.590253877460752 2.615785152416264 10.590253877460752 5 SUSCEPTIBLE 144.888630 3200.000000
2 130.13065284763053 130.91638022403072 0.9667568466601666 11.8874321797386 0.9667568466601666 11.8874321797386 6 SUSCEPTIBLE 0.000000 3200.000000
4 130.35235316585297 130.86738342579477 4.012553783455827 10.541051574093895 4.012553783455827 10.541051574093895 2 SUSCEPTIBLE 0.000000 3200.000000
7 130.36830412552868 130.9255647927765 4.1424075807597465 11.390532890432452 4.1424075807597465 11.390532890432452 4 SUSCEPTIBLE 149.299185 3200.000000
9 130.40516140017272 130.9060534062604 1.7799577116491654 11.896870163106012 1.7799577116491654 11.896870163106012 7 SUSCEPTIBLE 151.105009 3200.000000
6 130.44708509029306 130.97555380375422 5.864684782921478 10.396384090837364 5.864684782921478 10.396384090837364 10 SUSCEPTIBLE 0.000000 3200.000000
3 130.45529375300174 131.07845441843955 2.729447423416595 11.543363626873905 2.729447423416595 11.543363626873905 1 INFECTIOUS 0.000000 3200.000000
1 130.50303726021838 131.05601623165998 2.514085400189021 11.19222089151289 2.514085400189021 11.19222089151289 3 SUSCEPTIBLE 151.053972 3200.000000
10 130.5830818842071 131.10049480745468 1.7066101409172072 10.587694183999037 1.7066101409172072 10.587694183999037 8 SUSCEPTIBLE 150.245686 3200.000000
5 130.6412591255408 131.20377598260603 5.623859800320756 11.777465031982208 5.623859800320756 11.777465031982208 9 SUSCEPTIBLE 0.000000 3200.000000
8 130.68553518027971 131.26297793233846 2.615785152416264 10.590253877460752 2.615785152416264 10.590253877460752 5 SUSCEPTIBLE 146.850587 3200.000000
4 130.86738342579477 131.38241368573657 4.012553783455827 10.541051574093895 4.012553783455827 10.541051574093895 2 SUSCEPTIBLE 0.000000 3200.000000
9 130.9060534062604 131.4069454123481 1.7799577116491654 11.896870163106012 1.7799577116491654 11.896870163106012 7 SUSCEPTIBLE 153.066060 3200.000000
2 130.91638022403072 131.7021076004309 0.9667568466601666 11.8874321797386 0.9667568466601666 11.8874321797386 6 SUSCEPTIBLE 0.000000 3200.000000
7 130.9255647927765 131.48282546002432 4.1424075807597465 11.390532890432452 4.1424075807597465 11.390532890432452 4 SUSCEPTIBLE 153.222192 3200.000000
6 130.97555380375422 131.5040225172154 5.864684782921478 10.396384090837364 5.864684782921478 10.396384090837364 10 SUSCEPTIBLE 0.000000 3200.000000
1 131.05601623165998 131.60899520310159 2.514085400189021 11.19222089151289 2.514085400189021 11.19222089151289 3 SUSCEPTIBLE 153.015022 3200.000000
3 131.07845441843955 131.70161508387736 2.729447423416595 11.543363626873905 2.729447423416595 11.543363626873905 1 INFECTIOUS 0.000000 3200.000000
10 131.10049480745468 131.61790773070226 1.7066101409172072 10.587694183999037 1.7066101409172072 10.587694183999037 8 SUSCEPTIBLE 150.245686 3200.000000
5 131.20377598260603 131.76629283967125 5.623859800320756 11.777465031982208 5.623859800320756 11.777465031982208 9 SUSCEPTIBLE 0.000000 3200.000000
8 131.26297793233846 131.8404206843972 2.615785152416264 10.590253877460752 2.615785152416264 10.590253877460752 5 SUSCEPTIBLE 150.771782 3200.000000
4 131.38241368573657 131.89744394567836 4.012553783455827 10.541051574093895 4.012553783455827 10.541051574093895 2 SUSCEPTIBLE 0.000000 3200.000000
9 131.4069454123481 131.9078374184358 1.7799577116491654 11.896870163106012 1.7799577116491654 11.896870163106012 7 SUSCEPTIBLE 155.026204 3200.000000
7 131.48282546002432 132.04008612727213 4.1424075807597465 11.390532890432452 4.1424075807597465 11.390532890432452 4 SUSCEPTIBLE 155.182336 3200.000000
6 131.5040225172154 132.03249123067656 5.864684782921478 10.396384090837364 5.864684782921478 10.396384090837364 10 SUSCEPTIBLE 0.000000 3200.000000
1 131.60899520310159 132.1619741745432 2.514085400189021 11.19222089151289 2.514085400189021 11.19222089151289 3 SUSCEPTIBLE 154.975167 3200.000000
10 131.61790773070226 132.13532065394983 1.7066101409172072 10.587694183999037 1.7066101409172072 10.587694183999037 8 SUSCEPTIBLE 152.204925 3200.000000
3 131.70161508387736 132.32477574931517 2.729447423416595 11.543363626873905 2.729447423416595 11.543363626873905 1 INFECTIOUS 0.000000 3200.000000
2 131.7021076004309 132.4878349768311 0.9667568466601666 11.8874321797386 0.9667568466601666 11.8874321797386 6 SUSCEPTIBLE 0.000000 3200.000000
5 131.76629283967125 132.32880969673647 5.623859800320756 11.777465031982208 5.623859800320756 11.777465031982208 9 SUSCEPTIBLE 0.000000 3200.000000
8 131.8404206843972 132.41786343645595 2.615785152416264 10.590253877460752 2.615785152416264 10.590253877460752 5 SUSCEPTIBLE 152.731020 3200.000000
4 131.89744394567836 132.41247420562016 4.012553783455827 10.541051574093895 4.012553783455827 10.541051574093895 2 SUSCEPTIBLE 0.000000 3200.000000
9 131.9078374184358 132.4087294245235 1.7799577116491654 11.896870163106012 1.7799577116491654 11.896870163106012 7 SUSCEPTIBLE 155.026204 3200.000000
6 132.03249123067656 132.56095994413772 5.864684782921478 10.396384090837364 5.864684782921478 10.396384090837364 10 SUSCEPTIBLE 0.000000 3200.000000
7 132.04008612727213 132.59734679451995 4.1424075807597465 11.390532890432452 4.1424075807597465 11.390532890432452 4 SUSCEPTIBLE 155.182336 3200.000000
10 132.13532065394983 132.6527335771974 1.7066101409172072 10.587694183999037 1.7066101409172072 10.587694183999037 8 SUSCEPTIBLE 154.163259 3200.000000
1 132.1619741745432 132.7149531459848 2.514085400189021 11.19222089151289 2.514085400189021 11.19222089151289 3 SUSCEPTIBLE 154.975167 3200.000000
3 132.32477574931517 132.94793641475297 2.729447423416595 11.543363626873905 2.729447423416595 11.543363626873905 1 INFECTIOUS 0.000000 3200.000000
5 132.32880969673647 132.8913265538017 5.623859800320756 11.777465031982208 5.623859800320756 11.777465031982208 9 SUSCEPTIBLE 0.000000 3200.000000
9 132.4087294245235 132.9096214306112 1.7799577116491654 11.896870163106012 1.7799577116491654 11.896870163106012 7 SUSCEPTIBLE 155.026204 3200.000000
4 132.41247420562016 132.92750446556195 4.012553783455827 10.541051574093895 4.012553783455827 10.541051574093895 2 SUSCEPTIBLE 0.000000 3200.000000
8 132.41786343645595 132.9953061885147 2.615785152416264 10.590253877460752 2.615785152416264 10.590253877460752 5 SUSCEPTIBLE 154.689354 3200.000000
2 132.4878349768311 133.27356235323128 0.9667568466601666 11.8874321797386 0.9667568466601666 11.8874321797386 6 SUSCEPTIBLE 0.000000 3200.000000
6 132.56095994413772 133.0894286575989 5.864684782921478 10.396384090837364 5.864684782921478 10.396384090837364 10 SUSCEPTIBLE 0.000000 3200.000000
7 132.59734679451995 133.15460746176777 4.1424075807597465 11.390532890432452 4.1424075807597465 11.390532890432452 4 SUSCEPTIBLE 155.182336 3200.000000
10 132.6527335771974 133.170146500445 1.7066101409172072 10.587694183999037 1.7066101409172072 10.587694183999037 8 SUSCEPTIBLE 156.190954 3200.000000
1 132.7149531459848 133.2679321174264 2.514085400189021 11.19222089151289 2.514085400189021 11.19222089151289 3 SUSCEPTIBLE 154.975167 3200.000000
5 132.8913265538017 133.4538434108669 5.623859800320756 11.777465031982208 5.623859800320756 11.777465031982208 9 SUSCEPTIBLE 0.000000 3200.000000
9 132.9096214306112 133.4105134366989 1.7799577116491654 11.896870163106012 1.7799577116491654 11.896870163106012 7 SUSCEPTIBLE 155.026204 3200.000000
4 132.92750446556195 133.44253472550375 4.012553783455827 10.541051574093895 4.012553783455827 10.541051574093895 2 SUSCEPTIBLE 0.000000 3200.000000
3 132.94793641475297 133.57109708019078 2.729447423416595 11.543363626873905 2.729447423416595 11.543363626873905 1 INFECTIOUS 0.000000 3200.000000
8 132.9953061885147 133.57274894057343 2.615785152416264 10.590253877460752 2.615785152416264 10.590253877460752 5 SUSCEPTIBLE 154.689354 3200.000000
6 133.0894286575989 133.61789737106005 5.864684782921478 10.396384090837364 5.864684782921478 10.396384090837364 10 SUSCEPTIBLE 0.000000 3200.000000
7 133.15460746176777 133.71186812901558 4.1424075807597465 11.390532890432452 4.1424075807597465 11.390532890432452 4 SUSCEPTIBLE 155.182336 3200.000000
10 133.170146500445 133.68755942369256 1.7066101409172072 10.587694183999037 1.7066101409172072 10.587694183999037 8 SUSCEPTIBLE 158.217713 3200.000000
1 133.2679321174264 133.820911088868 2.514085400189021 11.19222089151289 2.514085400189021 11.19222089151289 3 SUSCEPTIBLE 154.975167 3200.000000
2 133.27356235323128 134.05928972963147 0.9667568466601666 11.8874321797386 0.9667568466601666 11.8874321797386 6 SUSCEPTIBLE 0.000000 3200.000000
9 133.4105134366989 133.9114054427866 1.7799577116491654 11.896870163106012 1.7799577116491654 11.896870163106012 7 SUSCEPTIBLE 155.026204 3200.000000
4 133.44253472550375 133.95756498544554 4.012553783455827 10.541051574093895 4.012553783455827 10.541051574093895 2 SUSCEPTIBLE 0.000000 3200.000000
5 133.4538434108669 134.01636026793213 5.623859800320756 11.777465031982208 5.623859800320756 11.777465031982208 9 SUSCEPTIBLE 0.000000 3200.000000
3 133.57109708019078 134.1942577456286 2.729447423416595 11.543363626873905 2.729447423416595 11.543363626873905 1 INFECTIOUS 0.000000 3200.000000
8 133.57274894057343 134.15019169263218 2.615785152416264 10.590253877460752 2.615785152416264 10.590253877460752 5 SUSCEPTIBLE 154.689354 3200.000000
6 133.61789737106005 134.14636608452122 5.864684782921478 10.396384090837364 5.864684782921478 10.396384090837364 10 SUSCEPTIBLE 0.000000 3200.000000
10 133.68755942369256 134.20497234694014 1.7066101409172072 10.587694183999037 1.7066101409172072 10.587694183999037 8 SUSCEPTIBLE 160.243535 3200.000000
7 133.71186812901558 134.2691287962634 4.1424075807597465 11.390532890432452 4.1424075807597465 11.390532890432452 4 SUSCEPTIBLE 157.207223 3200.000000
1 133.820911088868 134.3738900603096 2.514085400189021 11.19222089151289 2.514085400189021 11.19222089151289 3 SUSCEPTIBLE 157.000053 3200.000000
9 133.9114054427866 134.41229744887428 1.7799577116491654 11.896870163106012 1.7799577116491654 11.896870163106012 7 SUSCEPTIBLE 157.051090 3200.000000
4 133.95756498544554 134.47259524538734 4.012553783455827 10.541051574093895 4.012553783455827 10.541051574093895 2 SUSCEPTIBLE 0.000000 3200.000000
5 134.01636026793213 134.57887712499735 5.623859800320756 11.777465031982208 5.623859800320756 11.777465031982208 9 SUSCEPTIBLE 0.000000 3200.000000
2 134.05928972963147 134.84501710603166 0.9667568466601666 11.8874321797386 0.9667568466601666 11.8874321797386 6 SUSCEPTIBLE 0.000000 3200.000000
6 134.14636608452122 134.67483479798238 5.864684782921478 10.396384090837364 5.864684782921478 10.396384090837364 10 SUSCEPTIBLE 0.000000 3200.000000
8 134.15019169263218 134.72763444469092 2.615785152416264 10.590253877460752 2.615785152416264 10.590253877460752 5 SUSCEPTIBLE 154.689354 3200.000000
3 134.1942577456286 134.8174184110664 2.729447423416595 11.543363626873905 2.729447423416595 11.543363626873905 1 INFECTIOUS 0.000000 3200.000000
10 134.20497234694014 134.72238527018771 1.7066101409172072 10.587694183999037 1.7066101409172072 10.587694183999037 8 SUSCEPTIBLE 160.243535 3200.000000
7 134.2691287962634 134.82638946351122 4.1424075807597465 11.390532890432452 4.1424075807597465 11.390532890432452 4 SUSCEPTIBLE 159.231174 3200.000000
1 134.3738900603096 134.9268690317512 2.514085400189021 11.19222089151289 2.514085400189021 11.19222089151289 3 SUSCEPTIBLE 159.024004 3200.000000
9 134.41229744887428 134.91318945496198 1.7799577116491654 11.896870163106012 1.7799577116491654 11.896870163106012 7 SUSCEPTIBLE 161.098057 3200.000000
4 134.47259524538734 134.98762550532913 4.012553783455827 10.541051574093895 4.012553783455827 10.541051574093895 2 SUSCEPTIBLE 0.000000 3200.000000
5 134.57887712499735 135.14139398206257 5.623859800320756 11.777465031982208 5.623859800320756 11.777465031982208 9 SUSCEPTIBLE 0.000000 3200.000000
6 134.67483479798238 135.20330351144355 5.864684782921478 10.396384090837364 5.864684782921478 10.396384090837364 10 SUSCEPTIBLE 0.000000 3200.000000
10 134.72238527018771 135.2397981934353 1.7066101409172072 10.587694183999037 1.7066101409172072 10.587694183999037 8 SUSCEPTIBLE 160.243535 3200.000000
8 134.72763444469092 135.30507719674966 2.615785152416264 10.590253877460752 2.615785152416264 10.590253877460752 5 SUSCEPTIBLE 156.712370 3200.000000
3 134.8174184110664 135.4405790765042 2.729447423416595 11.543363626873905 2.729447423416595 11.543363626873905 1 INFECTIOUS 0.000000 3200.000000
7 134.82638946351122 135.38365013075904 4.1424075807597465 11.390532890432452 4.1424075807597465 11.390532890432452 4 SUSCEPTIBLE 163.276271 3200.000000
2 134.84501710603166 135.63074448243185 0.9667568466601666 11.8874321797386 0.9667568466601666 11.8874321797386 6 SUSCEPTIBLE 0.000000 3200.000000
9 134.91318945496198 135.41408146104968 1.7799577116491654 11.896870163106012 1.7799577116491654 11.896870163106012 7 SUSCEPTIBLE 163.120138 3200.000000
1 134.9268690317512 135.4798480031928 2.514085400189021 11.19222089151289 2.514085400189021 11.19222089151289 3 SUSCEPTIBLE 163.069101 3200.000000
4 134.98762550532913 135.50265576527093 4.012553783455827 10.541051574093895 4.012553783455827 10.541051574093895 2 SUSCEPTIBLE 0.000000 3200.000000
5 135.14139398206257 135.7039108391278 5.623859800320756 11.777465031982208 5.623859800320756 11.777465031982208 9 SUSCEPTIBLE 0.000000 3200.000000
6 135.20330351144355 135.73177222490472 5.864684782921478 10.396384090837364 5.864684782921478 10.396384090837364 10 SUSCEPTIBLE 0.000000 3200.000000
10 135.2397981934353 135.75721111668287 1.7066101409172072 10.587694183999037 1.7066101409172072 10.587694183999037 8 SUSCEPTIBLE 160.243535 3200.000000
8 135.30507719674966 135.8825199488084 2.615785152416264 10.590253877460752 2.615785152416264 10.590253877460752 5 SUSCEPTIBLE 160.755598 3200.000000
7 135.38365013075904 135.94091079800685 4.1424075807597465 11.390532890432452 4.1424075807597465 11.390532890432452 4 SUSCEPTIBLE 165.297418 3200.000000
9 135.41408146104968 135.91497346713737 1.7799577116491654 11.896870163106012 1.7799577116491654 11.896870163106012 7 SUSCEPTIBLE 165.141286 3200.000000
3 135.4405790765042 136.06373974194202 2.729447423416595 11.543363626873905 2.729447423416595 11.543363626873905 1 INFECTIOUS 0.000000 3200.000000
1 135.4798480031928 136.03282697463442 2.514085400189021 11.19222089151289 2.514085400189021 11.19222089151289 3 SUSCEPTIBLE 165.090248 3200.000000
4 135.50265576527093 136.01768602521273 4.012553783455827 10.541051574093895 4.012553783455827 10.541051574093895 2 SUSCEPTIBLE 0.000000 3200.000000
2 135.63074448243185 136.41647185883204 0.9667568466601666 11.8874321797386 0.9667568466601666 11.8874321797386 6 SUSCEPTIBLE 0.000000 3200.000000
5 135.7039108391278 136.266427696193 5.623859800320756 11.777465031982208 5.623859800320756 11.777465031982208 9 SUSCEPTIBLE 0.000000 3200.000000
6 135.73177222490472 136.26024093836588 5.864684782921478 10.396384090837364 5.864684782921478 10.396384090837364 10 SUSCEPTIBLE 0.000000 3200.000000
10 135.75721111668287 136.27462403993044 1.7066101409172072 10.587694183999037 1.7066101409172072 10.587694183999037 8 SUSCEPTIBLE 162.263748 3200.000000
8 135.8825199488084 136.45996270086715 2.615785152416264 10.590253877460752 2.615785152416264 10.590253877460752 5 SUSCEPTIBLE 162.775811 3200.000000
9 135.91497346713737 136.41586547322507 1.7799577116491654 11.896870163106012 1.7799577116491654 11.896870163106012 7 SUSCEPTIBLE 165.141286 3200.000000
7 135.94091079800685 136.49817146525467 4.1424075807597465 11.390532890432452 4.1424075807597465 11.390532890432452 4 SUSCEPTIBLE 165.297418 3200.000000
4 136.01768602521273 136.53271628515452 4.012553783455827 10.541051574093895 4.012553783455827 10.541051574093895 2 SUSCEPTIBLE 0.000000 3200.000000
1 136.03282697463442 136.58580594607602 2.514085400189021 11.19222089151289 2.514085400189021 11.19222089151289 3 SUSCEPTIBLE 165.090248 3200.000000
3 136.06373974194202 136.68690040737982 2.729447423416595 11.543363626873905 2.729447423416595 11.543363626873905 1 INFECTIOUS 0.000000 3200.000000
6 136.26024093836588 136.78870965182705 5.864684782921478 10.396384090837364 5.864684782921478 10.396384090837364 10 SUSCEPTIBLE 0.000000 3200.000000
5 136.266427696193 136.82894455325822 5.623859800320756 11.777465031982208 5.623859800320756 11.777465031982208 9 SUSCEPTIBLE 0.000000 3200.000000
10 136.27462403993044 136.79203696317802 1.7066101409172072 10.587694183999037 1.7066101409172072 10.587694183999037 8 SUSCEPTIBLE 164.283028 3200.000000
9 136.41586547322507 136.91675747931276 1.7799577116491654 11.896870163106012 1.7799577116491654 11.896870163106012 7 SUSCEPTIBLE 165.141286 3200.000000
2 136.41647185883204 137.20219923523223 0.9667568466601666 11.8874321797386 0.9667568466601666 11.8874321797386 6 SUSCEPTIBLE 0.000000 3200.000000
8 136.45996270086715 137.0374054529259 2.615785152416264 10.590253877460752 2.615785152416264 10.590253877460752 5 SUSCEPTIBLE 164.795091 3200.000000
7 136.49817146525467 137.0554321325025 4.1424075807597465 11.390532890432452 4.1424075807597465 11.390532890432452 4 SUSCEPTIBLE 165.297418 3200.000000
4 136.53271628515452 137.04774654509632 4.012553783455827 10.541051574093895 4.012553783455827 10.541051574093895 2 SUSCEPTIBLE 0.000000 3200.000000
1 136.58580594607602 137.13878491751763 2.514085400189021 11.19222089151289 2.514085400189021 11.19222089151289 3 SUSCEPTIBLE 165.090248 3200.000000
3 136.68690040737982 137.31006107281763 2.729447423416595 11.543363626873905 2.729447423416595 11.543363626873905 1 INFECTIOUS 0.000000 3200.000000
6 136.78870965182705 137.3171783652882 5.864684782921478 10.396384090837364 5.864684782921478 10.396384090837364 10 SUSCEPTIBLE 0.000000 3200.000000
10 136.79203696317802 137.3094498864256 1.7066101409172072 10.587694183999037 1.7066101409172072 10.587694183999037 8 SUSCEPTIBLE 166.371642 3200.000000
5 136.82894455325822 137.39146141032344 5.623859800320756 11.777465031982208 5.623859800320756 11.777465031982208 9 SUSCEPTIBLE 0.000000 3200.000000
9 136.91675747931276 137.41764948540046 1.7799577116491654 11.896870163106012 1.7799577116491654 11.896870163106012 7 SUSCEPTIBLE 165.141286 3200.000000
8 137.0374054529259 137.61484820498464 2.615785152416264 10.590253877460752 2.615785152416264 10.590253877460752 5 SUSCEPTIBLE 164.795091 3200.000000
4 137.04774654509632 137.5627768050381 4.012553783455827 10.541051574093895 4.012553783455827 10.541051574093895 2 SUSCEPTIBLE 0.000000 3200.000000
7 137.0554321325025 137.6126927997503 4.1424075807597465 11.390532890432452 4.1424075807597465 11.390532890432452 4 SUSCEPTIBLE 165.297418 3200.000000
1 137.13878491751763 137.69176388895923 2.514085400189021 11.19222089151289 2.514085400189021 11.19222089151289 3 SUSCEPTIBLE 165.090248 3200.000000
2 137.20219923523223 137.98792661163242 0.9667568466601666 11.8874321797386 0.9667568466601666 11.8874321797386 6 SUSCEPTIBLE 0.000000 3200.000000
10 137.3094498864256 137.82686280967317 1.7066101409172072 10.587694183999037 1.7066101409172072 10.587694183999037 8 SUSCEPTIBLE 170.545975 3200.000000
3 137.31006107281763 137.93322173825544 2.729447423416595 11.543363626873905 2.729447423416595 11.543363626873905 1 INFECTIOUS 0.000000 3200.000000
6 137.3171783652882 137.84564707874938 5.864684782921478 10.396384090837364 5.864684782921478 10.396384090837364 10 SUSCEPTIBLE 0.000000 3200.000000
5 137.39146141032344 137.95397826738866 5.623859800320756 11.777465031982208 5.623859800320756 11.777465031982208 9 SUSCEPTIBLE 0.000000 3200.000000
9 137.41764948540046 137.91854149148816 1.7799577116491654 11.896870163106012 1.7799577116491654 11.896870163106012 7 SUSCEPTIBLE 165.141286 3200.000000
4 137.5627768050381 138.0778070649799 4.012553783455827 10.541051574093895 4.012553783455827 10.541051574093895 2 SUSCEPTIBLE 0.000000 3200.000000
7 137.6126927997503 138.16995346699812 4.1424075807597465 11.390532890432452 4.1424075807597465 11.390532890432452 4 SUSCEPTIBLE 167.383138 3200.000000
8 137.61484820498464 138.19229095704338 2.615785152416264 10.590253877460752 2.615785152416264 10.590253877460752 5 SUSCEPTIBLE 164.795091 3200.000000
1 137.69176388895923 138.24474286040083 2.514085400189021 11.19222089151289 2.514085400189021 11.19222089151289 3 SUSCEPTIBLE 167.175969 3200.000000
10 137.82686280967317 138.34427573292075 1.7066101409172072 10.587694183999037 1.7066101409172072 10.587694183999037 8 SUSCEPTIBLE 170.545975 3200.000000
6 137.84564707874938 138.37411579221055 5.864684782921478 10.396384090837364 5.864684782921478 10.396384090837364 10 SUSCEPTIBLE 0.000000 3200.000000
9 137.91854149148816 138.41943349757585 1.7799577116491654 11.896870163106012 1.7799577116491654 11.896870163106012 7 SUSCEPTIBLE 167.227006 3200.000000
3 137.93322173825544 138.55638240369325 2.729447423416595 11.543363626873905 2.729447423416595 11.543363626873905 1 INFECTIOUS 0.000000 3200.000000
5 137.95397826738866 138.51649512445388 5.623859800320756 11.777465031982208 5.623859800320756 11.777465031982208 9 SUSCEPTIBLE 0.000000 3200.000000
2 137.98792661163242 138.7736539880326 0.9667568466601666 11.8874321797386 0.9667568466601666 11.8874321797386 6 SUSCEPTIBLE 0.000000 3200.000000
4 138.0778070649799 138.5928373249217 4.012553783455827 10.541051574093895 4.012553783455827 10.541051574093895 2 SUSCEPTIBLE 0.000000 3200.000000
7 138.16995346699812 138.72721413424594 4.1424075807597465 11.390532890432452 4.1424075807597465 11.390532890432452 4 SUSCEPTIBLE 169.467895 3200.000000
8 138.19229095704338 138.76973370910213 2.615785152416264 10.590253877460752 2.615785152416264 10.590253877460752 5 SUSCEPTIBLE 164.795091 3200.000000
1 138.24474286040083 138.79772183184244 2.514085400189021 11.19222089151289 2.514085400189021 11.19222089151289 3 SUSCEPTIBLE 169.260725 3200.000000
10 138.34427573292075 138.86168865616833 1.7066101409172072 10.587694183999037 1.7066101409172072 10.587694183999037 8 SUSCEPTIBLE 170.545975 3200.000000
6 138.37411579221055 138.9025845056717 5.864684782921478 10.396384090837364 5.864684782921478 10.396384090837364 10 SUSCEPTIBLE 0.000000 3200.000000
9 138.41943349757585 138.92032550366355 1.7799577116491654 11.896870163106012 1.7799577116491654 11.896870163106012 7 SUSCEPTIBLE 171.395556 3200.000000
5 138.51649512445388 139.0790119815191 5.623859800320756 11.777465031982208 5.623859800320756 11.777465031982208 9 SUSCEPTIBLE 0.000000 3200.000000
3 138.55638240369325 139.17954306913106 2.729447423416595 11.543363626873905 2.729447423416595 11.543363626873905 1 INFECTIOUS 0.000000 3200.000000
4 138.5928373249217 139.1078675848635 4.012553783455827 10.541051574093895 4.012553783455827 10.541051574093895 2 SUSCEPTIBLE 0.000000 3200.000000
7 138.72721413424594 139.28447480149376 4.1424075807597465 11.390532890432452 4.1424075807597465 11.390532890432452 4 SUSCEPTIBLE 171.551688 3200.000000
8 138.76973370910213 139.34717646116087 2.615785152416264 10.590253877460752 2.615785152416264 10.590253877460752 5 SUSCEPTIBLE 166.878885 3200.000000
2 138.7736539880326 139.5593813644328 0.9667568466601666 11.8874321797386 0.9667568466601666 11.8874321797386 6 SUSCEPTIBLE 0.000000 3200.000000
1 138.79772183184244 139.35070080328404 2.514085400189021 11.19222089151289 2.514085400189021 11.19222089151289 3 SUSCEPTIBLE 171.344519 3200.000000
10 138.86168865616833 139.3791015794159 1.7066101409172072 10.587694183999037 1.7066101409172072 10.587694183999037 8 SUSCEPTIBLE 170.545975 3200.000000
6 138.9025845056717 139.43105321913288 5.864684782921478 10.396384090837364 5.864684782921478 10.396384090837364 10 SUSCEPTIBLE 0.000000 3200.000000
9 138.92032550366355 139.42121750975124 1.7799577116491654 11.896870163106012 1.7799577116491654 11.896870163106012 7 SUSCEPTIBLE 173.478387 3200.000000
5 139.0790119815191 139.64152883858432 5.623859800320756 11.777465031982208 5.623859800320756 11.777465031982208 9 SUSCEPTIBLE 0.000000 3200.000000
4 139.1078675848635 139.6228978448053 4.012553783455827 10.541051574093895 4.012553783455827 10.541051574093895 2 SUSCEPTIBLE 0.000000 3200.000000
3 139.17954306913106 139.80270373456887 2.729447423416595 11.543363626873905 2.729447423416595 11.543363626873905 1 INFECTIOUS 0.000000 3200.000000
7 139.28447480149376 139.84173546874158 4.1424075807597465 11.390532890432452 4.1424075807597465 11.390532890432452 4 SUSCEPTIBLE 175.716388 3200.000000
8 139.34717646116087 139.92461921321961 2.615785152416264 10.590253877460752 2.615785152416264 10.590253877460752 5 SUSCEPTIBLE 171.043584 3200.000000
1 139.35070080328404 139.90367977472565 2.514085400189021 11.19222089151289 2.514085400189021 11.19222089151289 3 SUSCEPTIBLE 175.509218 3200.000000
10 139.3791015794159 139.89651450266348 1.7066101409172072 10.587694183999037 1.7066101409172072 10.587694183999037 8 SUSCEPTIBLE 170.545975 3200.000000
9 139.42121750975124 139.92210951583894 1.7799577116491654 11.896870163106012 1.7799577116491654 11.896870163106012 7 SUSCEPTIBLE 175.560255 3200.000000
6 139.43105321913288 139.95952193259404 5.864684782921478 10.396384090837364 5.864684782921478 10.396384090837364 10 SUSCEPTIBLE 0.000000 3200.000000
2 139.5593813644328 140.34510874083298 0.9667568466601666 11.8874321797386 0.9667568466601666 11.8874321797386 6 SUSCEPTIBLE 0.000000 3200.000000
4 139.6228978448053 140.1379281047471 4.012553783455827 10.541051574093895 4.012553783455827 10.541051574093895 2 SUSCEPTIBLE 0.000000 3200.000000
5 139.64152883858432 140.20404569564954 5.623859800320756 11.777465031982208 5.623859800320756 11.777465031982208 9 SUSCEPTIBLE 0.000000 3200.000000
3 139.80270373456887 140.42586440000667 2.729447423416595 11.543363626873905 2.729447423416595 11.543363626873905 1 INFECTIOUS 0.000000 3200.000000
7 139.84173546874158 140.3989961359894 4.1424075807597465 11.390532890432452 4.1424075807597465 11.390532890432452 4 SUSCEPTIBLE 175.716388 3200.000000
10 139.89651450266348 140.41392742591106 1.7066101409172072 10.587694183999037 1.7066101409172072 10.587694183999037 8 SUSCEPTIBLE 172.626882 3200.000000
1 139.90367977472565 140.45665874616725 2.514085400189021 11.19222089151289 2.514085400189021 11.19222089151289 3 SUSCEPTIBLE 175.509218 3200.000000
9 139.92210951583894 140.42300152192664 1.7799577116491654 11.896870163106012 1.7799577116491654 11.896870163106012 7 SUSCEPTIBLE 175.560255 3200.000000
8 139.92461921321961 140.50206196527836 2.615785152416264 10.590253877460752 2.615785152416264 10.590253877460752 5 SUSCEPTIBLE 173.124491 3200.000000
6 139.95952193259404 140.4879906460552 5.864684782921478 10.396384090837364 5.864684782921478 10.396384090837364 10 SUSCEPTIBLE 0.000000 3200.000000
4 140.1379281047471 140.65295836468889 4.012553783455827 10.541051574093895 4.012553783455827 10.541051574093895 2 SUSCEPTIBLE 0.000000 3200.000000
5 140.20404569564954 140.76656255271476 5.623859800320756 11.777465031982208 5.623859800320756 11.777465031982208 9 SUSCEPTIBLE 0.000000 3200.000000
2 140.34510874083298 141.13083611723317 0.9667568466601666 11.8874321797386 0.9667568466601666 11.8874321797386 6 SUSCEPTIBLE 0.000000 3200.000000
7 140.3989961359894 140.9562568032372 4.1424075807597465 11.390532890432452 4.1424075807597465 11.390532890432452 4 SUSCEPTIBLE 175.716388 3200.000000
10 140.41392742591106 140.93134034915863 1.7066101409172072 10.587694183999037 1.7066101409172072 10.587694183999037 8 SUSCEPTIBLE 176.856078 3200.000000
9 140.42300152192664 140.92389352801433 1.7799577116491654 11.896870163106012 1.7799577116491654 11.896870163106012 7 SUSCEPTIBLE 175.560255 3200.000000
3 140.42586440000667 141.04902506544448 2.729447423416595 11.543363626873905 2.729447423416595 11.543363626873905 1 INFECTIOUS 0.000000 3200.000000
1 140.45665874616725 141.00963771760885 2.514085400189021 11.19222089151289 2.514085400189021 11.19222089151289 3 SUSCEPTIBLE 175.509218 3200.000000
6 140.4879906460552 141.01645935951638 5.864684782921478 10.396384090837364 5.864684782921478 10.396384090837364 10 SUSCEPTIBLE 0.000000 3200.000000
8 140.50206196527836 141.0795047173371 2.615785152416264 10.590253877460752 2.615785152416264 10.590253877460752 5 SUSCEPTIBLE 175.204436 3200.000000
4 140.65295836468889 141.16798862463068 4.012553783455827 10.541051574093895 4.012553783455827 10.541051574093895 2 SUSCEPTIBLE 0.000000 3200.000000
5 140.76656255271476 141.32907940977998 5.623859800320756 11.777465031982208 5.623859800320756 11.777465031982208 9 SUSCEPTIBLE 0.000000 3200.000000
9 140.92389352801433 141.42478553410203 1.7799577116491654 11.896870163106012 1.7799577116491654 11.896870163106012 7 SUSCEPTIBLE 175.560255 3200.000000
10 140.93134034915863 141.4487532724062 1.7066101409172072 10.587694183999037 1.7066101409172072 10.587694183999037 8 SUSCEPTIBLE 179.004336 3200.000000
7 140.9562568032372 141.51351747048503 4.1424075807597465 11.390532890432452 4.1424075807597465 11.390532890432452 4 SUSCEPTIBLE 175.716388 3200.000000
1 141.00963771760885 141.56261668905046 2.514085400189021 11.19222089151289 2.514085400189021 11.19222089151289 3 SUSCEPTIBLE 175.509218 3200.000000
6 141.01645935951638 141.54492807297754 5.864684782921478 10.396384090837364 5.864684782921478 10.396384090837364 10 SUSCEPTIBLE 0.000000 3200.000000
3 141.04902506544448 141.6721857308823 2.729447423416595 11.543363626873905 2.729447423416595 11.543363626873905 1 INFECTIOUS 0.000000 3200.000000
8 141.0795047173371 141.65694746939585 2.615785152416264 10.590253877460752 2.615785152416264 10.590253877460752 5 SUSCEPTIBLE 175.204436 3200.000000
2 141.13083611723317 141.91656349363336 0.9667568466601666 11.8874321797386 0.9667568466601666 11.8874321797386 6 SUSCEPTIBLE 0.000000 3200.000000
4 141.16798862463068 141.68301888457248 4.012553783455827 10.541051574093895 4.012553783455827 10.541051574093895 2 SUSCEPTIBLE 0.000000 3200.000000
5 141.32907940977998 141.8915962668452 5.623859800320756 11.777465031982208 5.623859800320756 11.777465031982208 9 SUSCEPTIBLE 0.000000 3200.000000
9 141.42478553410203 141.92567754018972 1.7799577116491654 11.896870163106012 1.7799577116491654 11.896870163106012 7 SUSCEPTIBLE 175.560255 3200.000000
10 141.4487532724062 141.96616619565378 1.7066101409172072 10.587694183999037 1.7066101409172072 10.587694183999037 8 SUSCEPTIBLE 181.151602 3200.000000
7 141.51351747048503 142.07077813773284 4.1424075807597465 11.390532890432452 4.1424075807597465 11.390532890432452 4 SUSCEPTIBLE 175.716388 3200.000000
6 141.54492807297754 142.0733967864387 5.864684782921478 10.396384090837364 5.864684782921478 10.396384090837364 10 SUSCEPTIBLE 0.000000 3200.000000
1 141.56261668905046 142.11559566049206 2.514085400189021 11.19222089151289 2.514085400189021 11.19222089151289 3 SUSCEPTIBLE 175.509218 3200.000000
8 141.65694746939585 142.2343902214546 2.615785152416264 10.590253877460752 2.615785152416264 10.590253877460752 5 SUSCEPTIBLE 175.204436 3200.000000
3 141.6721857308823 142.2953463963201 2.729447423416595 11.543363626873905 2.729447423416595 11.543363626873905 1 INFECTIOUS 0.000000 3200.000000
4 141.68301888457248 142.19804914451427 4.012553783455827 10.541051574093895 4.012553783455827 10.541051574093895 2 SUSCEPTIBLE 0.000000 3200.000000
5 141.8915962668452 142.45411312391042 5.623859800320756 11.777465031982208 5.623859800320756 11.777465031982208 9 SUSCEPTIBLE 0.000000 3200.000000
2 141.91656349363336 142.70229087003355 0.9667568466601666 11.8874321797386 0.9667568466601666 11.8874321797386 6 SUSCEPTIBLE 0.000000 3200.000000
9 141.92567754018972 142.42656954627742 1.7799577116491654 11.896870163106012 1.7799577116491654 11.896870163106012 7 SUSCEPTIBLE 177.706529 3200.000000
10 141.96616619565378 142.48357911890136 1.7066101409172072 10.587694183999037 1.7066101409172072 10.587694183999037 8 SUSCEPTIBLE 181.151602 3200.000000
7 142.07077813773284 142.62803880498066 4.1424075807597465 11.390532890432452 4.1424075807597465 11.390532890432452 4 SUSCEPTIBLE 180.007943 3200.000000
6 142.0733967864387 142.60186549989987 5.864684782921478 10.396384090837364 5.864684782921478 10.396384090837364 10 SUSCEPTIBLE 0.000000 3200.000000
1 142.11559566049206 142.66857463193367 2.514085400189021 11.19222089151289 2.514085400189021 11.19222089151289 3 SUSCEPTIBLE 179.800774 3200.000000
4 142.19804914451427 142.71307940445607 4.012553783455827 10.541051574093895 4.012553783455827 10.541051574093895 2 SUSCEPTIBLE 0.000000 3200.000000
8 142.2343902214546 142.81183297351333 2.615785152416264 10.590253877460752 2.615785152416264 10.590253877460752 5 SUSCEPTIBLE 175.204436 3200.000000
3 142.2953463963201 142.9185070617579 2.729447423416595 11.543363626873905 2.729447423416595 11.543363626873905 1 INFECTIOUS 0.000000 3200.000000
9 142.42656954627742 142.92746155236512 1.7799577116491654 11.896870163106012 1.7799577116491654 11.896870163106012 7 SUSCEPTIBLE 181.996102 3200.000000
5 142.45411312391042 143.01662998097564 5.623859800320756 11.777465031982208 5.623859800320756 11.777465031982208 9 SUSCEPTIBLE 0.000000 3200.000000
10 142.48357911890136 143.00099204214894 1.7066101409172072 10.587694183999037 1.7066101409172072 10.587694183999037 8 SUSCEPTIBLE 181.151602 3200.000000
6 142.60186549989987 143.13033421336104 5.864684782921478 10.396384090837364 5.864684782921478 10.396384090837364 10 SUSCEPTIBLE 0.000000 3200.000000
7 142.62803880498066 143.18529947222848 4.1424075807597465 11.390532890432452 4.1424075807597465 11.390532890432452 4 SUSCEPTIBLE 182.152234 3200.000000
1 142.66857463193367 143.22155360337527 2.514085400189021 11.19222089151289 2.514085400189021 11.19222089151289 3 SUSCEPTIBLE 181.945065 3200.000000
2 142.70229087003355 143.48801824643374 0.9667568466601666 11.8874321797386 0.9667568466601666 11.8874321797386 6 SUSCEPTIBLE 0.000000 3200.000000
4 142.71307940445607 143.22810966439786 4.012553783455827 10.541051574093895 4.012553783455827 10.541051574093895 2 SUSCEPTIBLE 0.000000 3200.000000
8 142.81183297351333 143.38927572557208 2.615785152416264 10.590253877460752 2.615785152416264 10.590253877460752 5 SUSCEPTIBLE 179.492028 3200.000000
3 142.9185070617579 143.54166772719572 2.729447423416595 11.543363626873905 2.729447423416595 11.543363626873905 1 INFECTIOUS 0.000000 3200.000000
9 142.92746155236512 143.4283535584528 1.7799577116491654 11.896870163106012 1.7799577116491654 11.896870163106012 7 SUSCEPTIBLE 184.139402 3200.000000
10 143.00099204214894 143.5184049653965 1.7066101409172072 10.587694183999037 1.7066101409172072 10.587694183999037 8 SUSCEPTIBLE 181.151602 3200.000000
5 143.01662998097564 143.57914683804086 5.623859800320756 11.777465031982208 5.623859800320756 11.777465031982208 9 SUSCEPTIBLE 0.000000 3200.000000
6 143.13033421336104 143.6588029268222 5.864684782921478 10.396384090837364 5.864684782921478 10.396384090837364 10 SUSCEPTIBLE 0.000000 3200.000000
7 143.18529947222848 143.7425601394763 4.1424075807597465 11.390532890432452 4.1424075807597465 11.390532890432452 4 SUSCEPTIBLE 184.295535 3200.000000
1 143.22155360337527 143.77453257481687 2.514085400189021 11.19222089151289 2.514085400189021 11.19222089151289 3 SUSCEPTIBLE 186.230675 3200.000000
4 143.22810966439786 143.74313992433966 4.012553783455827 10.541051574093895 4.012553783455827 10.541051574093895 2 SUSCEPTIBLE 0.000000 3200.000000
8 143.38927572557208 143.96671847763082 2.615785152416264 10.590253877460752 2.615785152416264 10.590253877460752 5 SUSCEPTIBLE 181.634338 3200.000000
9 143.4283535584528 143.9292455645405 1.7799577116491654 11.896870163106012 1.7799577116491654 11.896870163106012 7 SUSCEPTIBLE 186.281712 3200.000000
2 143.48801824643374 144.27374562283393 0.9667568466601666 11.8874321797386 0.9667568466601666 11.8874321797386 6 SUSCEPTIBLE 0.000000 3200.000000
10 143.5184049653965 144.0358178886441 1.7066101409172072 10.587694183999037 1.7066101409172072 10.587694183999037 8 SUSCEPTIBLE 181.151602 3200.000000
3 143.54166772719572 144.16482839263352 2.729447423416595 11.543363626873905 2.729447423416595 11.543363626873905 1 INFECTIOUS 0.000000 3200.000000
5 143.57914683804086 144.14166369510608 5.623859800320756 11.777465031982208 5.623859800320756 11.777465031982208 9 SUSCEPTIBLE 0.000000 3200.000000
6 143.6588029268222 144.18727164028337 5.864684782921478 10.396384090837364 5.864684782921478 10.396384090837364 10 SUSCEPTIBLE 0.000000 3200.000000
7 143.7425601394763 144.2998208067241 4.1424075807597465 11.390532890432452 4.1424075807597465 11.390532890432452 4 SUSCEPTIBLE 186.437845 3200.000000
4 143.74313992433966 144.25817018428145 4.012553783455827 10.541051574093895 4.012553783455827 10.541051574093895 2 SUSCEPTIBLE 0.000000 3200.000000
1 143.77453257481687 144.32751154625848 2.514085400189021 11.19222089151289 2.514085400189021 11.19222089151289 3 SUSCEPTIBLE 186.230675 3200.000000
9 143.9292455645405 144.4301375706282 1.7799577116491654 11.896870163106012 1.7799577116491654 11.896870163106012 7 SUSCEPTIBLE 186.281712 3200.000000
8 143.96671847763082 144.54416122968956 2.615785152416264 10.590253877460752 2.615785152416264 10.590253877460752 5 SUSCEPTIBLE 183.775658 3200.000000
10 144.0358178886441 144.55323081189167 1.7066101409172072 10.587694183999037 1.7066101409172072 10.587694183999037 8 SUSCEPTIBLE 185.433253 3200.000000
5 144.14166369510608 144.7041805521713 5.623859800320756 11.777465031982208 5.623859800320756 11.777465031982208 9 SUSCEPTIBLE 0.000000 3200.000000
3 144.16482839263352 144.78798905807133 2.729447423416595 11.543363626873905 2.729447423416595 11.543363626873905 1 INFECTIOUS 0.000000 3200.000000
6 144.18727164028337 144.71574035374454 5.864684782921478 10.396384090837364 5.864684782921478 10.396384090837364 10 SUSCEPTIBLE 0.000000 3200.000000
4 144.25817018428145 144.77320044422325 4.012553783455827 10.541051574093895 4.012553783455827 10.541051574093895 2 SUSCEPTIBLE 0.000000 3200.000000
2 144.27374562283393 145.05947299923412 0.9667568466601666 11.8874321797386 0.9667568466601666 11.8874321797386 6 SUSCEPTIBLE 0.000000 3200.000000
7 144.2998208067241 144.85708147397193 4.1424075807597465 11.390532890432452 4.1424075807597465 11.390532890432452 4 SUSCEPTIBLE 186.437845 3200.000000
1 144.32751154625848 144.88049051770008 2.514085400189021 11.19222089151289 2.514085400189021 11.19222089151289 3 SUSCEPTIBLE 186.230675 3200.000000
9 144.4301375706282 144.9310295767159 1.7799577116491654 11.896870163106012 1.7799577116491654 11.896870163106012 7 SUSCEPTIBLE 186.281712 3200.000000
8 144.54416122968956 145.1216039817483 2.615785152416264 10.590253877460752 2.615785152416264 10.590253877460752 5 SUSCEPTIBLE 185.915989 3200.000000
10 144.55323081189167 145.07064373513924 1.7066101409172072 10.587694183999037 1.7066101409172072 10.587694183999037 8 SUSCEPTIBLE 187.642862 3200.000000
5 144.7041805521713 145.2666974092365 5.623859800320756 11.777465031982208 5.623859800320756 11.777465031982208 9 SUSCEPTIBLE 0.000000 3200.000000
6 144.71574035374454 145.2442090672057 5.864684782921478 10.396384090837364 5.864684782921478 10.396384090837364 10 SUSCEPTIBLE 0.000000 3200.000000
4 144.77320044422325 145.28823070416504 4.012553783455827 10.541051574093895 4.012553783455827 10.541051574093895 2 SUSCEPTIBLE 0.000000 3200.000000
3 144.78798905807133 145.41114972350914 2.729447423416595 11.543363626873905 2.729447423416595 11.543363626873905 1 INFECTIOUS 0.000000 3200.000000
7 144.85708147397193 145.41434214121975 4.1424075807597465 11.390532890432452 4.1424075807597465 11.390532890432452 4 SUSCEPTIBLE 186.437845 3200.000000
1 144.88049051770008 145.4334694891417 2.514085400189021 11.19222089151289 2.514085400189021 11.19222089151289 3 SUSCEPTIBLE 186.230675 3200.000000
9 144.9310295767159 145.4319215828036 1.7799577116491654 11.896870163106012 1.7799577116491654 11.896870163106012 7 SUSCEPTIBLE 186.281712 3200.000000
2 145.05947299923412 145.8452003756343 0.9667568466601666 11.8874321797386 0.9667568466601666 11.8874321797386 6 SUSCEPTIBLE 0.000000 3200.000000
10 145.07064373513924 145.58805665838682 1.7066101409172072 10.587694183999037 1.7066101409172072 10.587694183999037 8 SUSCEPTIBLE 189.851450 3200.000000
8 145.1216039817483 145.69904673380705 2.615785152416264 10.590253877460752 2.615785152416264 10.590253877460752 5 SUSCEPTIBLE 185.915989 3200.000000
6 145.2442090672057 145.77267778066687 5.864684782921478 10.396384090837364 5.864684782921478 10.396384090837364 10 SUSCEPTIBLE 0.000000 3200.000000
5 145.2666974092365 145.82921426630173 5.623859800320756 11.777465031982208 5.623859800320756 11.777465031982208 9 SUSCEPTIBLE 0.000000 3200.000000
4 145.28823070416504 145.80326096410684 4.012553783455827 10.541051574093895 4.012553783455827 10.541051574093895 2 SUSCEPTIBLE 0.000000 3200.000000
3 145.41114972350914 146.03431038894695 2.729447423416595 11.543363626873905 2.729447423416595 11.543363626873905 1 INFECTIOUS 0.000000 3200.000000
7 145.41434214121975 145.97160280846757 4.1424075807597465 11.390532890432452 4.1424075807597465 11.390532890432452 4 SUSCEPTIBLE 186.437845 3200.000000
9 145.4319215828036 145.9328135888913 1.7799577116491654 11.896870163106012 1.7799577116491654 11.896870163106012 7 SUSCEPTIBLE 186.281712 3200.000000
1 145.4334694891417 145.9864484605833 2.514085400189021 11.19222089151289 2.514085400189021 11.19222089151289 3 SUSCEPTIBLE 186.230675 3200.000000
10 145.58805665838682 146.1054695816344 1.7066101409172072 10.587694183999037 1.7066101409172072 10.587694183999037 8 SUSCEPTIBLE 192.059018 3200.000000
8 145.69904673380705 146.2764894858658 2.615785152416264 10.590253877460752 2.615785152416264 10.590253877460752 5 SUSCEPTIBLE 185.915989 3200.000000
6 145.77267778066687 146.30114649412803 5.864684782921478 10.396384090837364 5.864684782921478 10.396384090837364 10 SUSCEPTIBLE 0.000000 3200.000000
4 145.80326096410684 146.31829122404864 4.012553783455827 10.541051574093895 4.012553783455827 10.541051574093895 2 SUSCEPTIBLE 0.000000 3200.000000
5 145.82921426630173 146.39173112336695 5.623859800320756 11.777465031982208 5.623859800320756 11.777465031982208 9 SUSCEPTIBLE 0.000000 3200.000000
2 145.8452003756343 146.6309277520345 0.9667568466601666 11.8874321797386 0.9667568466601666 11.8874321797386 6 SUSCEPTIBLE 0.000000 3200.000000
9 145.9328135888913 146.433705594979 1.7799577116491654 11.896870163106012 1.7799577116491654 11.896870163106012 7 SUSCEPTIBLE 188.488260 3200.000000
7 145.97160280846757 146.52886347571538 4.1424075807597465 11.390532890432452 4.1424075807597465 11.390532890432452 4 SUSCEPTIBLE 188.644393 3200.000000
1 145.9864484605833 146.5394274320249 2.514085400189021 11.19222089151289 2.514085400189021 11.19222089151289 3 SUSCEPTIBLE 188.437223 3200.000000
3 146.03431038894695 146.65747105438476 2.729447423416595 11.543363626873905 2.729447423416595 11.543363626873905 1 INFECTIOUS 0.000000 3200.000000
10 146.1054695816344 146.62288250488197 1.7066101409172072 10.587694183999037 1.7066101409172072 10.587694183999037 8 SUSCEPTIBLE 192.059018 3200.000000
8 146.2764894858658 146.85393223792454 2.615785152416264 10.590253877460752 2.615785152416264 10.590253877460752 5 SUSCEPTIBLE 185.915989 3200.000000
6 146.30114649412803 146.8296152075892 5.864684782921478 10.396384090837364 5.864684782921478 10.396384090837364 10 SUSCEPTIBLE 0.000000 3200.000000
4 146.31829122404864 146.83332148399043 4.012553783455827 10.541051574093895 4.012553783455827 10.541051574093895 2 SUSCEPTIBLE 0.000000 3200.000000
5 146.39173112336695 146.95424798043217 5.623859800320756 11.777465031982208 5.623859800320756 11.777465031982208 9 SUSCEPTIBLE 0.000000 3200.000000
9 146.433705594979 146.93459760106668 1.7799577116491654 11.896870163106012 1.7799577116491654 11.896870163106012 7 SUSCEPTIBLE 192.898298 3200.000000
7 146.52886347571538 147.0861241429632 4.1424075807597465 11.390532890432452 4.1424075807597465 11.390532890432452 4 SUSCEPTIBLE 193.054430 3200.000000
1 146.5394274320249 147.0924064034665 2.514085400189021 11.19222089151289 2.514085400189021 11.19222089151289 3 SUSCEPTIBLE 192.847261 3200.000000
10 146.62288250488197 147.14029542812955 1.7066101409172072 10.587694183999037 1.7066101409172072 10.587694183999037 8 SUSCEPTIBLE 192.059018 3200.000000
2 146.6309277520345 147.41665512843468 0.9667568466601666 11.8874321797386 0.9667568466601666 11.8874321797386 6 SUSCEPTIBLE 0.000000 3200.000000
3 146.65747105438476 147.28063171982257 2.729447423416595 11.543363626873905 2.729447423416595 11.543363626873905 1 INFECTIOUS 0.000000 3200.000000
6 146.8296152075892 147.35808392105037 5.864684782921478 10.396384090837364 5.864684782921478 10.396384090837364 10 SUSCEPTIBLE 0.000000 3200.000000
4 146.83332148399043 147.34835174393223 4.012553783455827 10.541051574093895 4.012553783455827 10.541051574093895 2 SUSCEPTIBLE 0.000000 3200.000000
8 146.85393223792454 147.43137498998328 2.615785152416264 10.590253877460752 2.615785152416264 10.590253877460752 5 SUSCEPTIBLE 190.323990 3200.000000
9 146.93459760106668 147.43548960715438 1.7799577116491654 11.896870163106012 1.7799577116491654 11.896870163106012 7 SUSCEPTIBLE 195.101789 3200.000000
5 146.95424798043217 147.5167648374974 5.623859800320756 11.777465031982208 5.623859800320756 11.777465031982208 9 SUSCEPTIBLE 0.000000 3200.000000
7 147.0861241429632 147.64338481021102 4.1424075807597465 11.390532890432452 4.1424075807597465 11.390532890432452 4 SUSCEPTIBLE 195.257921 3200.000000
1 147.0924064034665 147.6453853749081 2.514085400189021 11.19222089151289 2.514085400189021 11.19222089151289 3 SUSCEPTIBLE 195.050752 3200.000000
10 147.14029542812955 147.65770835137712 1.7066101409172072 10.587694183999037 1.7066101409172072 10.587694183999037 8 SUSCEPTIBLE 192.059018 3200.000000
3 147.28063171982257 147.90379238526037 2.729447423416595 11.543363626873905 2.729447423416595 11.543363626873905 1 INFECTIOUS 0.000000 3200.000000
4 147.34835174393223 147.86338200387402 4.012553783455827 10.541051574093895 4.012553783455827 10.541051574093895 2 SUSCEPTIBLE 0.000000 3200.000000
6 147.35808392105037 147.88655263451153 5.864684782921478 10.396384090837364 5.864684782921478 10.396384090837364 10 SUSCEPTIBLE 0.000000 3200.000000
2 147.41665512843468 148.20238250483487 0.9667568466601666 11.8874321797386 0.9667568466601666 11.8874321797386 6 SUSCEPTIBLE 0.000000 3200.000000
8 147.43137498998328 148.00881774204203 2.615785152416264 10.590253877460752 2.615785152416264 10.590253877460752 5 SUSCEPTIBLE 192.526463 3200.000000
9 147.43548960715438 147.93638161324208 1.7799577116491654 11.896870163106012 1.7799577116491654 11.896870163106012 7 SUSCEPTIBLE 197.304262 3200.000000
5 147.5167648374974 148.0792816945626 5.623859800320756 11.777465031982208 5.623859800320756 11.777465031982208 9 SUSCEPTIBLE 0.000000 3200.000000
7 147.64338481021102 148.20064547745883 4.1424075807597465 11.390532890432452 4.1424075807597465 11.390532890432452 4 SUSCEPTIBLE 197.460395 3200.000000
1 147.6453853749081 148.1983643463497 2.514085400189021 11.19222089151289 2.514085400189021 11.19222089151289 3 SUSCEPTIBLE 197.253225 3200.000000
10 147.65770835137712 148.1751212746247 1.7066101409172072 10.587694183999037 1.7066101409172072 10.587694183999037 8 SUSCEPTIBLE 194.260473 3200.000000
4 147.86338200387402 148.37841226381582 4.012553783455827 10.541051574093895 4.012553783455827 10.541051574093895 2 SUSCEPTIBLE 0.000000 3200.000000
6 147.88655263451153 148.4150213479727 5.864684782921478 10.396384090837364 5.864684782921478 10.396384090837364 10 SUSCEPTIBLE 0.000000 3200.000000
3 147.90379238526037 148.52695305069818 2.729447423416595 11.543363626873905 2.729447423416595 11.543363626873905 1 INFECTIOUS 0.000000 3200.000000
9 147.93638161324208 148.43727361932977 1.7799577116491654 11.896870163106012 1.7799577116491654 11.896870163106012 7 SUSCEPTIBLE 197.304262 3200.000000
8 148.00881774204203 148.58626049410077 2.615785152416264 10.590253877460752 2.615785152416264 10.590253877460752 5 SUSCEPTIBLE 196.928357 3200.000000
5 148.0792816945626 148.64179855162783 5.623859800320756 11.777465031982208 5.623859800320756 11.777465031982208 9 SUSCEPTIBLE 0.000000 3200.000000
10 148.1751212746247 148.69253419787228 1.7066101409172072 10.587694183999037 1.7066101409172072 10.587694183999037 8 SUSCEPTIBLE 196.460912 3200.000000
1 148.1983643463497 148.7513433177913 2.514085400189021 11.19222089151289 2.514085400189021 11.19222089151289 3 SUSCEPTIBLE 197.253225 3200.000000
7 148.20064547745883 148.75790614470665 4.1424075807597465 11.390532890432452 4.1424075807597465 11.390532890432452 4 SUSCEPTIBLE 197.460395 3200.000000
2 148.20238250483487 148.98810988123506 0.9667568466601666 11.8874321797386 0.9667568466601666 11.8874321797386 6 SUSCEPTIBLE 0.000000 3200.000000
4 148.37841226381582 148.8934425237576 4.012553783455827 10.541051574093895 4.012553783455827 10.541051574093895 2 SUSCEPTIBLE 0.000000 3200.000000
6 148.4150213479727 148.94349006143386 5.864684782921478 10.396384090837364 5.864684782921478 10.396384090837364 10 SUSCEPTIBLE 0.000000 3200.000000
9 148.43727361932977 148.93816562541747 1.7799577116491654 11.896870163106012 1.7799577116491654 11.896870163106012 7 SUSCEPTIBLE 197.304262 3200.000000
3 148.52695305069818 149.150113716136 2.729447423416595 11.543363626873905 2.729447423416595 11.543363626873905 1 INFECTIOUS 0.000000 3200.000000
8 148.58626049410077 149.1637032461595 2.615785152416264 10.590253877460752 2.615785152416264 10.590253877460752 5 SUSCEPTIBLE 196.928357 3200.000000
5 148.64179855162783 149.20431540869305 5.623859800320756 11.777465031982208 5.623859800320756 11.777465031982208 9 SUSCEPTIBLE 0.000000 3200.000000
10 148.69253419787228 149.20994712111985 1.7066101409172072 10.587694183999037 1.7066101409172072 10.587694183999037 8 SUSCEPTIBLE 198.730600 3200.000000
1 148.7513433177913 149.3043222892329 2.514085400189021 11.19222089151289 2.514085400189021 11.19222089151289 3 SUSCEPTIBLE 197.253225 3200.000000
7 148.75790614470665 149.31516681195447 4.1424075807597465 11.390532890432452 4.1424075807597465 11.390532890432452 4 SUSCEPTIBLE 197.460395 3200.000000
4 148.8934425237576 149.4084727836994 4.012553783455827 10.541051574093895 4.012553783455827 10.541051574093895 2 SUSCEPTIBLE 0.000000 3200.000000
9 148.93816562541747 149.43905763150516 1.7799577116491654 11.896870163106012 1.7799577116491654 11.896870163106012 7 SUSCEPTIBLE 197.304262 3200.000000
6 148.94349006143386 149.47195877489503 5.864684782921478 10.396384090837364 5.864684782921478 10.396384090837364 10 SUSCEPTIBLE 0.000000 3200.000000
2 148.98810988123506 149.77383725763525 0.9667568466601666 11.8874321797386 0.9667568466601666 11.8874321797386 6 SUSCEPTIBLE 0.000000 3200.000000
3 149.150113716136 149.7732743815738 2.729447423416595 11.543363626873905 2.729447423416595 11.543363626873905 1 INFECTIOUS 0.000000 3200.000000
8 149.1637032461595 149.74114599821826 2.615785152416264 10.590253877460752 2.615785152416264 10.590253877460752 5 SUSCEPTIBLE 196.928357 3200.000000
5 149.20431540869305 149.76683226575827 5.623859800320756 11.777465031982208 5.623859800320756 11.777465031982208 9 SUSCEPTIBLE 0.000000 3200.000000
10 149.20994712111985 149.72736004436743 1.7066101409172072 10.587694183999037 1.7066101409172072 10.587694183999037 8 SUSCEPTIBLE 203.266832 3200.000000
1 149.3043222892329 149.85730126067452 2.514085400189021 11.19222089151289 2.514085400189021 11.19222089151289 3 SUSCEPTIBLE 197.253225 3200.000000
7 149.31516681195447 149.8724274792023 4.1424075807597465 11.390532890432452 4.1424075807597465 11.390532890432452 4 SUSCEPTIBLE 197.460395 3200.000000
4 149.4084727836994 149.9235030436412 4.012553783455827 10.541051574093895 4.012553783455827 10.541051574093895 2 SUSCEPTIBLE 0.000000 3200.000000
9 149.43905763150516 149.93994963759286 1.7799577116491654 11.896870163106012 1.7799577116491654 11.896870163106012 7 SUSCEPTIBLE 197.304262 3200.000000
6 149.47195877489503 150.0004274883562 5.864684782921478 10.396384090837364 5.864684782921478 10.396384090837364 10 SUSCEPTIBLE 0.000000 3200.000000
10 149.72736004436743 150.244772967615 1.7066101409172072 10.587694183999037 1.7066101409172072 10.587694183999037 8 SUSCEPTIBLE 203.266832 3200.000000
8 149.74114599821826 150.318588750277 2.615785152416264 10.590253877460752 2.615785152416264 10.590253877460752 5 SUSCEPTIBLE 196.928357 3200.000000
5 149.76683226575827 150.3293491228235 5.623859800320756 11.777465031982208 5.623859800320756 11.777465031982208 9 SUSCEPTIBLE 0.000000 3200.000000
3 149.7732743815738 150.3964350470116 2.729447423416595 11.543363626873905 2.729447423416595 11.543363626873905 1 INFECTIOUS 0.000000 3200.000000
2 149.77383725763525 150.55956463403544 0.9667568466601666 11.8874321797386 0.9667568466601666 11.8874321797386 6 SUSCEPTIBLE 0.000000 3200.000000
1 149.85730126067452 150.41028023211612 2.514085400189021 11.19222089151289 2.514085400189021 11.19222089151289 3 SUSCEPTIBLE 199.519769 3200.000000
7 149.8724274792023 150.4296881464501 4.1424075807597465 11.390532890432452 4.1424075807597465 11.390532890432452 4 SUSCEPTIBLE 199.726939 3200.000000
4 149.9235030436412 150.438533303583 4.012553783455827 10.541051574093895 4.012553783455827 10.541051574093895 2 SUSCEPTIBLE 0.000000 3200.000000
9 149.93994963759286 150.44084164368056 1.7799577116491654 11.896870163106012 1.7799577116491654 11.896870163106012 7 SUSCEPTIBLE 199.570806 3200.000000
6 150.0004274883562 150.52889620181736 5.864684782921478 10.396384090837364 5.864684782921478 10.396384090837364 10 SUSCEPTIBLE 0.000000 3200.000000
10 150.244772967615 150.76218589086258 1.7066101409172072 10.587694183999037 1.7066101409172072 10.587694183999037 8 SUSCEPTIBLE 203.266832 3200.000000
8 150.318588750277 150.89603150233575 2.615785152416264 10.590253877460752 2.615785152416264 10.590253877460752 5 SUSCEPTIBLE 196.928357 3200.000000
5 150.3293491228235 150.8918659798887 5.623859800320756 11.777465031982208 5.623859800320756 11.777465031982208 9 SUSCEPTIBLE 0.000000 3200.000000
3 150.3964350470116 151.01959571244942 2.729447423416595 11.543363626873905 2.729447423416595 11.543363626873905 1 INFECTIOUS 0.000000 3200.000000
1 150.41028023211612 150.96325920355773 2.514085400189021 11.19222089151289 2.514085400189021 11.19222089151289 3 SUSCEPTIBLE 204.049716 3200.000000
7 150.4296881464501 150.98694881369792 4.1424075807597465 11.390532890432452 4.1424075807597465 11.390532890432452 4 SUSCEPTIBLE 204.256886 3200.000000
4 150.438533303583 150.9535635635248 4.012553783455827 10.541051574093895 4.012553783455827 10.541051574093895 2 SUSCEPTIBLE 0.000000 3200.000000
9 150.44084164368056 150.94173364976825 1.7799577116491654 11.896870163106012 1.7799577116491654 11.896870163106012 7 SUSCEPTIBLE 204.100754 3200.000000
6 150.52889620181736 151.05736491527853 5.864684782921478 10.396384090837364 5.864684782921478 10.396384090837364 10 SUSCEPTIBLE 0.000000 3200.000000
2 150.55956463403544 151.34529201043563 0.9667568466601666 11.8874321797386 0.9667568466601666 11.8874321797386 6 SUSCEPTIBLE 0.000000 3200.000000
10 150.76218589086258 151.27959881411016 1.7066101409172072 10.587694183999037 1.7066101409172072 10.587694183999037 8 SUSCEPTIBLE 203.266832 3200.000000
5 150.8918659798887 151.45438283695393 5.623859800320756 11.777465031982208 5.623859800320756 11.777465031982208 9 SUSCEPTIBLE 0.000000 3200.000000
8 150.89603150233575 151.4734742543945 2.615785152416264 10.590253877460752 2.615785152416264 10.590253877460752 5 SUSCEPTIBLE 201.456211 3200.000000
9 150.94173364976825 151.44262565585595 1.7799577116491654 11.896870163106012 1.7799577116491654 11.896870163106012 7 SUSCEPTIBLE 206.364158 3200.000000
4 150.9535635635248 151.4685938234666 4.012553783455827 10.541051574093895 4.012553783455827 10.541051574093895 2 SUSCEPTIBLE 0.000000 3200.000000
1 150.96325920355773 151.51623817499933 2.514085400189021 11.19222089151289 2.514085400189021 11.19222089151289 3 SUSCEPTIBLE 206.313121 3200.000000
7 150.98694881369792 151.54420948094574 4.1424075807597465 11.390532890432452 4.1424075807597465 11.390532890432452 4 SUSCEPTIBLE 206.520290 3200.000000
3 151.01959571244942 151.64275637788722 2.729447423416595 11.543363626873905 2.729447423416595 11.543363626873905 1 INFECTIOUS 0.000000 3200.000000
6 151.05736491527853 151.5858336287397 5.864684782921478 10.396384090837364 5.864684782921478 10.396384090837364 10 SUSCEPTIBLE 0.000000 3200.000000
10 151.27959881411016 151.79701173735774 1.7066101409172072 10.587694183999037 1.7066101409172072 10.587694183999037 8 SUSCEPTIBLE 203.266832 3200.000000
2 151.34529201043563 152.13101938683582 0.9667568466601666 11.8874321797386 0.9667568466601666 11.8874321797386 6 SUSCEPTIBLE 0.000000 3200.000000
9 151.44262565585595 151.94351766194364 1.7799577116491654 11.896870163106012 1.7799577116491654 11.896870163106012 7 SUSCEPTIBLE 208.626516 3200.000000
5 151.45438283695393 152.01689969401914 5.623859800320756 11.777465031982208 5.623859800320756 11.777465031982208 9 SUSCEPTIBLE 0.000000 3200.000000
4 151.4685938234666 151.9836240834084 4.012553783455827 10.541051574093895 4.012553783455827 10.541051574093895 2 SUSCEPTIBLE 0.000000 3200.000000
8 151.4734742543945 152.05091700645323 2.615785152416264 10.590253877460752 2.615785152416264 10.590253877460752 5 SUSCEPTIBLE 203.718570 3200.000000
1 151.51623817499933 152.06921714644093 2.514085400189021 11.19222089151289 2.514085400189021 11.19222089151289 3 SUSCEPTIBLE 208.575479 3200.000000
7 151.54420948094574 152.10147014819356 4.1424075807597465 11.390532890432452 4.1424075807597465 11.390532890432452 4 SUSCEPTIBLE 208.782649 3200.000000
6 151.5858336287397 152.11430234220086 5.864684782921478 10.396384090837364 5.864684782921478 10.396384090837364 10 SUSCEPTIBLE 0.000000 3200.000000
3 151.64275637788722 152.26591704332503 2.729447423416595 11.543363626873905 2.729447423416595 11.543363626873905 1 INFECTIOUS 0.000000 3200.000000
10 151.79701173735774 152.3144246606053 1.7066101409172072 10.587694183999037 1.7066101409172072 10.587694183999037 8 SUSCEPTIBLE 205.528145 3200.000000
9 151.94351766194364 152.44440966803134 1.7799577116491654 11.896870163106012 1.7799577116491654 11.896870163106012 7 SUSCEPTIBLE 208.626516 3200.000000
4 151.9836240834084 152.49865434335018 4.012553783455827 10.541051574093895 4.012553783455827 10.541051574093895 2 SUSCEPTIBLE 0.000000 3200.000000
5 152.01689969401914 152.57941655108436 5.623859800320756 11.777465031982208 5.623859800320756 11.777465031982208 9 SUSCEPTIBLE 0.000000 3200.000000
8 152.05091700645323 152.62835975851198 2.615785152416264 10.590253877460752 2.615785152416264 10.590253877460752 5 SUSCEPTIBLE 208.240152 3200.000000
1 152.06921714644093 152.62219611788254 2.514085400189021 11.19222089151289 2.514085400189021 11.19222089151289 3 SUSCEPTIBLE 208.575479 3200.000000
7 152.10147014819356 152.65873081544137 4.1424075807597465 11.390532890432452 4.1424075807597465 11.390532890432452 4 SUSCEPTIBLE 208.782649 3200.000000
6 152.11430234220086 152.64277105566202 5.864684782921478 10.396384090837364 5.864684782921478 10.396384090837364 10 SUSCEPTIBLE 0.000000 3200.000000
2 152.13101938683582 152.916746763236 0.9667568466601666 11.8874321797386 0.9667568466601666 11.8874321797386 6 SUSCEPTIBLE 0.000000 3200.000000
3 152.26591704332503 152.88907770876284 2.729447423416595 11.543363626873905 2.729447423416595 11.543363626873905 1 INFECTIOUS 0.000000 3200.000000
10 152.3144246606053 152.8318375838529 1.7066101409172072 10.587694183999037 1.7066101409172072 10.587694183999037 8 SUSCEPTIBLE 207.788414 3200.000000
9 152.44440966803134 152.94530167411904 1.7799577116491654 11.896870163106012 1.7799577116491654 11.896870163106012 7 SUSCEPTIBLE 208.626516 3200.000000
4 152.49865434335018 153.01368460329198 4.012553783455827 10.541051574093895 4.012553783455827 10.541051574093895 2 SUSCEPTIBLE 0.000000 3200.000000
5 152.57941655108436 153.14193340814958 5.623859800320756 11.777465031982208 5.623859800320756 11.777465031982208 9 SUSCEPTIBLE 0.000000 3200.000000
1 152.62219611788254 153.17517508932414 2.514085400189021 11.19222089151289 2.514085400189021 11.19222089151289 3 SUSCEPTIBLE 208.575479 3200.000000
8 152.62835975851198 153.20580251057072 2.615785152416264 10.590253877460752 2.615785152416264 10.590253877460752 5 SUSCEPTIBLE 208.240152 3200.000000
6 152.64277105566202 153.1712397691232 5.864684782921478 10.396384090837364 5.864684782921478 10.396384090837364 10 SUSCEPTIBLE 0.000000 3200.000000
7 152.65873081544137 153.2159914826892 4.1424075807597465 11.390532890432452 4.1424075807597465 11.390532890432452 4 SUSCEPTIBLE 208.782649 3200.000000
10 152.8318375838529 153.34925050710046 1.7066101409172072 10.587694183999037 1.7066101409172072 10.587694183999037 8 SUSCEPTIBLE 212.446320 3200.000000
3 152.88907770876284 153.51223837420065 2.729447423416595 11.543363626873905 2.729447423416595 11.543363626873905 1 INFECTIOUS 0.000000 3200.000000
2 152.916746763236 153.7024741396362 0.9667568466601666 11.8874321797386 0.9667568466601666 11.8874321797386 6 SUSCEPTIBLE 0.000000 3200.000000
9 152.94530167411904 153.44619368020673 1.7799577116491654 11.896870163106012 1.7799577116491654 11.896870163106012 7 SUSCEPTIBLE 208.626516 3200.000000
4 153.01368460329198 153.52871486323377 4.012553783455827 10.541051574093895 4.012553783455827 10.541051574093895 2 SUSCEPTIBLE 0.000000 3200.000000
5 153.14193340814958 153.7044502652148 5.623859800320756 11.777465031982208 5.623859800320756 11.777465031982208 9 SUSCEPTIBLE 0.000000 3200.000000
6 153.1712397691232 153.69970848258436 5.864684782921478 10.396384090837364 5.864684782921478 10.396384090837364 10 SUSCEPTIBLE 0.000000 3200.000000
1 153.17517508932414 153.72815406076575 2.514085400189021 11.19222089151289 2.514085400189021 11.19222089151289 3 SUSCEPTIBLE 208.575479 3200.000000
8 153.20580251057072 153.78324526262946 2.615785152416264 10.590253877460752 2.615785152416264 10.590253877460752 5 SUSCEPTIBLE 208.240152 3200.000000
7 153.2159914826892 153.773252149937 4.1424075807597465 11.390532890432452 4.1424075807597465 11.390532890432452 4 SUSCEPTIBLE 208.782649 3200.000000
10 153.34925050710046 153.86666343034804 1.7066101409172072 10.587694183999037 1.7066101409172072 10.587694183999037 8 SUSCEPTIBLE 214.773659 3200.000000
9 153.44619368020673 153.94708568629443 1.7799577116491654 11.896870163106012 1.7799577116491654 11.896870163106012 7 SUSCEPTIBLE 208.626516 3200.000000
3 153.51223837420065 154.13539903963846 2.729447423416595 11.543363626873905 2.729447423416595 11.543363626873905 1 INFECTIOUS 0.000000 3200.000000
4 153.52871486323377 154.04374512317557 4.012553783455827 10.541051574093895 4.012553783455827 10.541051574093895 2 SUSCEPTIBLE 0.000000 3200.000000
6 153.69970848258436 154.22817719604552 5.864684782921478 10.396384090837364 5.864684782921478 10.396384090837364 10 SUSCEPTIBLE 0.000000 3200.000000
2 153.7024741396362 154.48820151603638 0.9667568466601666 11.8874321797386 0.9667568466601666 11.8874321797386 6 SUSCEPTIBLE 0.000000 3200.000000
5 153.7044502652148 154.26696712228002 5.623859800320756 11.777465031982208 5.623859800320756 11.777465031982208 9 SUSCEPTIBLE 0.000000 3200.000000
1 153.72815406076575 154.28113303220735 2.514085400189021 11.19222089151289 2.514085400189021 11.19222089151289 3 SUSCEPTIBLE 210.901743 3200.000000
7 153.773252149937 154.33051281718483 4.1424075807597465 11.390532890432452 4.1424075807597465 11.390532890432452 4 SUSCEPTIBLE 211.108913 3200.000000
8 153.78324526262946 154.3606880146882 2.615785152416264 10.590253877460752 2.615785152416264 10.590253877460752 5 SUSCEPTIBLE 208.240152 3200.000000
10 153.86666343034804 154.38407635359562 1.7066101409172072 10.587694183999037 1.7066101409172072 10.587694183999037 8 SUSCEPTIBLE 214.773659 3200.000000
9 153.94708568629443 154.44797769238212 1.7799577116491654 11.896870163106012 1.7799577116491654 11.896870163106012 7 SUSCEPTIBLE 210.952780 3200.000000
4 154.04374512317557 154.55877538311736 4.012553783455827 10.541051574093895 4.012553783455827 10.541051574093895 2 SUSCEPTIBLE 0.000000 3200.000000
3 154.13539903963846 154.75855970507627 2.729447423416595 11.543363626873905 2.729447423416595 11.543363626873905 1 INFECTIOUS 0.000000 3200.000000
6 154.22817719604552 154.7566459095067 5.864684782921478 10.396384090837364 5.864684782921478 10.396384090837364 10 SUSCEPTIBLE 0.000000 3200.000000
5 154.26696712228002 154.82948397934524 5.623859800320756 11.777465031982208 5.623859800320756 11.777465031982208 9 SUSCEPTIBLE 0.000000 3200.000000
1 154.28113303220735 154.83411200364895 2.514085400189021 11.19222089151289 2.514085400189021 11.19222089151289 3 SUSCEPTIBLE 213.226932 3200.000000
7 154.33051281718483 154.88777348443264 4.1424075807597465 11.390532890432452 4.1424075807597465 11.390532890432452 4 SUSCEPTIBLE 213.434102 3200.000000
8 154.3606880146882 154.93813076674695 2.615785152416264 10.590253877460752 2.615785152416264 10.590253877460752 5 SUSCEPTIBLE 208.240152 3200.000000
10 154.38407635359562 154.9014892768432 1.7066101409172072 10.587694183999037 1.7066101409172072 10.587694183999037 8 SUSCEPTIBLE 214.773659 3200.000000
9 154.44797769238212 154.94886969846982 1.7799577116491654 11.896870163106012 1.7799577116491654 11.896870163106012 7 SUSCEPTIBLE 215.602084 3200.000000
2 154.48820151603638 155.27392889243657 0.9667568466601666 11.8874321797386 0.9667568466601666 11.8874321797386 6 SUSCEPTIBLE 0.000000 3200.000000
4 154.55877538311736 155.07380564305916 4.012553783455827 10.541051574093895 4.012553783455827 10.541051574093895 2 SUSCEPTIBLE 0.000000 3200.000000
6 154.7566459095067 155.28511462296785 5.864684782921478 10.396384090837364 5.864684782921478 10.396384090837364 10 SUSCEPTIBLE 0.000000 3200.000000
3 154.75855970507627 155.38172037051407 2.729447423416595 11.543363626873905 2.729447423416595 11.543363626873905 1 INFECTIOUS 0.000000 3200.000000
5 154.82948397934524 155.39200083641046 5.623859800320756 11.777465031982208 5.623859800320756 11.777465031982208 9 SUSCEPTIBLE 0.000000 3200.000000
1 154.83411200364895 155.38709097509056 2.514085400189021 11.19222089151289 2.514085400189021 11.19222089151289 3 SUSCEPTIBLE 217.874088 3200.000000
7 154.88777348443264 155.44503415168046 4.1424075807597465 11.390532890432452 4.1424075807597465 11.390532890432452 4 SUSCEPTIBLE 218.081258 3200.000000
10 154.9014892768432 155.41890220009077 1.7066101409172072 10.587694183999037 1.7066101409172072 10.587694183999037 8 SUSCEPTIBLE 214.773659 3200.000000
8 154.93813076674695 155.5155735188057 2.615785152416264 10.590253877460752 2.615785152416264 10.590253877460752 5 SUSCEPTIBLE 212.887308 3200.000000
9 154.94886969846982 155.44976170455752 1.7799577116491654 11.896870163106012 1.7799577116491654 11.896870163106012 7 SUSCEPTIBLE 217.925125 3200.000000
4 155.07380564305916 155.58883590300096 4.012553783455827 10.541051574093895 4.012553783455827 10.541051574093895 2 SUSCEPTIBLE 0.000000 3200.000000
2 155.27392889243657 156.05965626883676 0.9667568466601666 11.8874321797386 0.9667568466601666 11.8874321797386 6 SUSCEPTIBLE 0.000000 3200.000000
6 155.28511462296785 155.81358333642902 5.864684782921478 10.396384090837364 5.864684782921478 10.396384090837364 10 SUSCEPTIBLE 0.000000 3200.000000
3 155.38172037051407 156.00488103595188 2.729447423416595 11.543363626873905 2.729447423416595 11.543363626873905 1 INFECTIOUS 0.000000 3200.000000
1 155.38709097509056 155.94006994653216 2.514085400189021 11.19222089151289 2.514085400189021 11.19222089151289 3 SUSCEPTIBLE 220.196056 3200.000000
5 155.39200083641046 155.95451769347568 5.623859800320756 11.777465031982208 5.623859800320756 11.777465031982208 9 SUSCEPTIBLE 0.000000 3200.000000
10 155.41890220009077 155.93631512333835 1.7066101409172072 10.587694183999037 1.7066101409172072 10.587694183999037 8 SUSCEPTIBLE 214.773659 3200.000000
7 155.44503415168046 156.00229481892828 4.1424075807597465 11.390532890432452 4.1424075807597465 11.390532890432452 4 SUSCEPTIBLE 220.403226 3200.000000
9 155.44976170455752 155.9506537106452 1.7799577116491654 11.896870163106012 1.7799577116491654 11.896870163106012 7 SUSCEPTIBLE 220.247093 3200.000000
8 155.5155735188057 156.09301627086444 2.615785152416264 10.590253877460752 2.615785152416264 10.590253877460752 5 SUSCEPTIBLE 215.209276 3200.000000
4 155.58883590300096 156.10386616294275 4.012553783455827 10.541051574093895 4.012553783455827 10.541051574093895 2 SUSCEPTIBLE 0.000000 3200.000000
6 155.81358333642902 156.34205204989019 5.864684782921478 10.396384090837364 5.864684782921478 10.396384090837364 10 SUSCEPTIBLE 0.000000 3200.000000
10 155.93631512333835 156.45372804658592 1.7066101409172072 10.587694183999037 1.7066101409172072 10.587694183999037 8 SUSCEPTIBLE 217.094554 3200.000000
1 155.94006994653216 156.49304891797377 2.514085400189021 11.19222089151289 2.514085400189021 11.19222089151289 3 SUSCEPTIBLE 220.196056 3200.000000
9 155.9506537106452 156.4515457167329 1.7799577116491654 11.896870163106012 1.7799577116491654 11.896870163106012 7 SUSCEPTIBLE 220.247093 3200.000000
5 155.95451769347568 156.5170345505409 5.623859800320756 11.777465031982208 5.623859800320756 11.777465031982208 9 SUSCEPTIBLE 0.000000 3200.000000
7 156.00229481892828 156.5595554861761 4.1424075807597465 11.390532890432452 4.1424075807597465 11.390532890432452 4 SUSCEPTIBLE 220.403226 3200.000000
3 156.00488103595188 156.6280417013897 2.729447423416595 11.543363626873905 2.729447423416595 11.543363626873905 1 INFECTIOUS 0.000000 3200.000000
2 156.05965626883676 156.84538364523695 0.9667568466601666 11.8874321797386 0.9667568466601666 11.8874321797386 6 SUSCEPTIBLE 0.000000 3200.000000
8 156.09301627086444 156.67045902292318 2.615785152416264 10.590253877460752 2.615785152416264 10.590253877460752 5 SUSCEPTIBLE 219.849994 3200.000000
4 156.10386616294275 156.61889642288455 4.012553783455827 10.541051574093895 4.012553783455827 10.541051574093895 2 SUSCEPTIBLE 0.000000 3200.000000
6 156.34205204989019 156.87052076335135 5.864684782921478 10.396384090837364 5.864684782921478 10.396384090837364 10 SUSCEPTIBLE 0.000000 3200.000000
9 156.4515457167329 156.9524377228206 1.7799577116491654 11.896870163106012 1.7799577116491654 11.896870163106012 7 SUSCEPTIBLE 220.247093 3200.000000
10 156.45372804658592 156.9711409698335 1.7066101409172072 10.587694183999037 1.7066101409172072 10.587694183999037 8 SUSCEPTIBLE 221.803395 3200.000000
1 156.49304891797377 157.04602788941537 2.514085400189021 11.19222089151289 2.514085400189021 11.19222089151289 3 SUSCEPTIBLE 220.196056 3200.000000
5 156.5170345505409 157.07955140760612 5.623859800320756 11.777465031982208 5.623859800320756 11.777465031982208 9 SUSCEPTIBLE 0.000000 3200.000000
7 156.5595554861761 157.1168161534239 4.1424075807597465 11.390532890432452 4.1424075807597465 11.390532890432452 4 SUSCEPTIBLE 220.403226 3200.000000
4 156.61889642288455 157.13392668282634 4.012553783455827 10.541051574093895 4.012553783455827 10.541051574093895 2 SUSCEPTIBLE 0.000000 3200.000000
3 156.6280417013897 157.2512023668275 2.729447423416595 11.543363626873905 2.729447423416595 11.543363626873905 1 INFECTIOUS 0.000000 3200.000000
8 156.67045902292318 157.24790177498193 2.615785152416264 10.590253877460752 2.615785152416264 10.590253877460752 5 SUSCEPTIBLE 219.849994 3200.000000
2 156.84538364523695 157.63111102163714 0.9667568466601666 11.8874321797386 0.9667568466601666 11.8874321797386 6 SUSCEPTIBLE 0.000000 3200.000000
6 156.87052076335135 157.39898947681252 5.864684782921478 10.396384090837364 5.864684782921478 10.396384090837364 10 SUSCEPTIBLE 0.000000 3200.000000
9 156.9524377228206 157.4533297289083 1.7799577116491654 11.896870163106012 1.7799577116491654 11.896870163106012 7 SUSCEPTIBLE 220.247093 3200.000000
10 156.9711409698335 157.48855389308108 1.7066101409172072 10.587694183999037 1.7066101409172072 10.587694183999037 8 SUSCEPTIBLE 224.191309 3200.000000
1 157.04602788941537 157.59900686085697 2.514085400189021 11.19222089151289 2.514085400189021 11.19222089151289 3 SUSCEPTIBLE 220.196056 3200.000000
5 157.07955140760612 157.64206826467134 5.623859800320756 11.777465031982208 5.623859800320756 11.777465031982208 9 SUSCEPTIBLE 0.000000 3200.000000
7 157.1168161534239 157.67407682067173 4.1424075807597465 11.390532890432452 4.1424075807597465 11.390532890432452 4 SUSCEPTIBLE 220.403226 3200.000000
4 157.13392668282634 157.64895694276814 4.012553783455827 10.541051574093895 4.012553783455827 10.541051574093895 2 SUSCEPTIBLE 0.000000 3200.000000
8 157.24790177498193 157.82534452704067 2.615785152416264 10.590253877460752 2.615785152416264 10.590253877460752 5 SUSCEPTIBLE 219.849994 3200.000000
3 157.2512023668275 157.8743630322653 2.729447423416595 11.543363626873905 2.729447423416595 11.543363626873905 1 INFECTIOUS 0.000000 3200.000000
6 157.39898947681252 157.92745819027368 5.864684782921478 10.396384090837364 5.864684782921478 10.396384090837364 10 SUSCEPTIBLE 0.000000 3200.000000
9 157.4533297289083 157.954221734996 1.7799577116491654 11.896870163106012 1.7799577116491654 11.896870163106012 7 SUSCEPTIBLE 220.247093 3200.000000
10 157.48855389308108 158.00596681632865 1.7066101409172072 10.587694183999037 1.7066101409172072 10.587694183999037 8 SUSCEPTIBLE 226.578120 3200.000000
1 157.59900686085697 158.15198583229858 2.514085400189021 11.19222089151289 2.514085400189021 11.19222089151289 3 SUSCEPTIBLE 220.196056 3200.000000
2 157.63111102163714 158.41683839803733 0.9667568466601666 11.8874321797386 0.9667568466601666 11.8874321797386 6 SUSCEPTIBLE 0.000000 3200.000000
5 157.64206826467134 158.20458512173656 5.623859800320756 11.777465031982208 5.623859800320756 11.777465031982208 9 SUSCEPTIBLE 0.000000 3200.000000
4 157.64895694276814 158.16398720270993 4.012553783455827 10.541051574093895 4.012553783455827 10.541051574093895 2 SUSCEPTIBLE 0.000000 3200.000000
7 157.67407682067173 158.23133748791955 4.1424075807597465 11.390532890432452 4.1424075807597465 11.390532890432452 4 SUSCEPTIBLE 222.788934 3200.000000
8 157.82534452704067 158.4027872790994 2.615785152416264 10.590253877460752 2.615785152416264 10.590253877460752 5 SUSCEPTIBLE 219.849994 3200.000000
3 157.8743630322653 158.49752369770312 2.729447423416595 11.543363626873905 2.729447423416595 11.543363626873905 1 INFECTIOUS 0.000000 3200.000000
6 157.92745819027368 158.45592690373485 5.864684782921478 10.396384090837364 5.864684782921478 10.396384090837364 10 SUSCEPTIBLE 0.000000 3200.000000
9 157.954221734996 158.4551137410837 1.7799577116491654 11.896870163106012 1.7799577116491654 11.896870163106012 7 SUSCEPTIBLE 222.632802 3200.000000
10 158.00596681632865 158.52337973957623 1.7066101409172072 10.587694183999037 1.7066101409172072 10.587694183999037 8 SUSCEPTIBLE 226.578120 3200.000000
1 158.15198583229858 158.70496480374018 2.514085400189021 11.19222089151289 2.514085400189021 11.19222089151289 3 SUSCEPTIBLE 224.966371 3200.000000
4 158.16398720270993 158.67901746265173 4.012553783455827 10.541051574093895 4.012553783455827 10.541051574093895 2 SUSCEPTIBLE 0.000000 3200.000000
5 158.20458512173656 158.76710197880178 5.623859800320756 11.777465031982208 5.623859800320756 11.777465031982208 9 SUSCEPTIBLE 0.000000 3200.000000
7 158.23133748791955 158.78859815516736 4.1424075807597465 11.390532890432452 4.1424075807597465 11.390532890432452 4 SUSCEPTIBLE 225.173540 3200.000000
8 158.4027872790994 158.98023003115816 2.615785152416264 10.590253877460752 2.615785152416264 10.590253877460752 5 SUSCEPTIBLE 222.233499 3200.000000
2 158.41683839803733 159.20256577443752 0.9667568466601666 11.8874321797386 0.9667568466601666 11.8874321797386 6 SUSCEPTIBLE 0.000000 3200.000000
9 158.4551137410837 158.9560057471714 1.7799577116491654 11.896870163106012 1.7799577116491654 11.896870163106012 7 SUSCEPTIBLE 227.400912 3200.000000
6 158.45592690373485 158.98439561719601 5.864684782921478 10.396384090837364 5.864684782921478 10.396384090837364 10 SUSCEPTIBLE 0.000000 3200.000000
3 158.49752369770312 159.12068436314092 2.729447423416595 11.543363626873905 2.729447423416595 11.543363626873905 1 INFECTIOUS 0.000000 3200.000000
10 158.52337973957623 159.0407926628238 1.7066101409172072 10.587694183999037 1.7066101409172072 10.587694183999037 8 SUSCEPTIBLE 226.578120 3200.000000
4 158.67901746265173 159.19404772259352 4.012553783455827 10.541051574093895 4.012553783455827 10.541051574093895 2 SUSCEPTIBLE 0.000000 3200.000000
1 158.70496480374018 159.2579437751818 2.514085400189021 11.19222089151289 2.514085400189021 11.19222089151289 3 SUSCEPTIBLE 227.349875 3200.000000
5 158.76710197880178 159.329618835867 5.623859800320756 11.777465031982208 5.623859800320756 11.777465031982208 9 SUSCEPTIBLE 0.000000 3200.000000
7 158.78859815516736 159.34585882241518 4.1424075807597465 11.390532890432452 4.1424075807597465 11.390532890432452 4 SUSCEPTIBLE 227.557045 3200.000000
9 158.9560057471714 159.45689775325908 1.7799577116491654 11.896870163106012 1.7799577116491654 11.896870163106012 7 SUSCEPTIBLE 229.783315 3200.000000
8 158.98023003115816 159.5576727832169 2.615785152416264 10.590253877460752 2.615785152416264 10.590253877460752 5 SUSCEPTIBLE 224.615902 3200.000000
6 158.98439561719601 159.51286433065718 5.864684782921478 10.396384090837364 5.864684782921478 10.396384090837364 10 SUSCEPTIBLE 0.000000 3200.000000
10 159.0407926628238 159.55820558607138 1.7066101409172072 10.587694183999037 1.7066101409172072 10.587694183999037 8 SUSCEPTIBLE 226.578120 3200.000000
3 159.12068436314092 159.74384502857873 2.729447423416595 11.543363626873905 2.729447423416595 11.543363626873905 1 INFECTIOUS 0.000000 3200.000000
4 159.19404772259352 159.70907798253532 4.012553783455827 10.541051574093895 4.012553783455827 10.541051574093895 2 SUSCEPTIBLE 0.000000 3200.000000
2 159.20256577443752 159.9882931508377 0.9667568466601666 11.8874321797386 0.9667568466601666 11.8874321797386 6 SUSCEPTIBLE 0.000000 3200.000000
[truncated: 10,654,715 more chars]
