# Supplementary material for: Modelling airborne transmission of SARS-CoV-2 at a local scale
Source: PLoS One. 2022 Aug 30;17(8):e0273820. doi: 10.1371/journal.pone.0273820 (PMC9426895; doi:10.1371/journal.pone.0273820)
Supplement: S1 Dataset — The data sets contain the parameters and configurations for the simulation defined in the scenario file as well as the simulation outputs for all numerical experiments presented in this contribution. In addition, the scripts for the evaluation of the results are provided. (ZIP) [file pone.0273820.s003.zip › simulation_data/scenarios/choirRehearsal/createdFromTemplate/miller-2020-life_seed_034.scenario]

{
  "name": "miller-2020-life_seed_034",
  "description": "",
  "release": "1.16",
  "commithash": "b3be8e6a345c8620906a9e5fc42fd35e00442af1",
  "processWriters": {
    "files": [
      {
        "type": "org.vadere.simulator.projects.dataprocessing.outputfile.TimestepOutputFile",
        "filename": "infectionStatus.txt",
        "processors": [
          1
        ]
      },
      {
        "type": "org.vadere.simulator.projects.dataprocessing.outputfile.PedestrianIdOutputFile",
        "filename": "pathogenLoad.txt",
        "processors": [
          2
        ]
      }
    ],
    "processors": [
      {
        "type": "org.vadere.simulator.projects.dataprocessing.processor.NumberOfPedPerInfectionStatusProcessor",
        "id": 1
      },
      {
        "type": "org.vadere.simulator.projects.dataprocessing.processor.PedestrianPathogenLoadMaxProcessor",
        "id": 2
      }
    ],
    "isTimestamped": false,
    "isWriteMetaData": false
  },
  "scenario": {
    "mainModel": "org.vadere.simulator.models.osm.OptimalStepsModel",
    "attributesModel": {
      "org.vadere.state.attributes.models.AttributesOSM": {
        "stepCircleResolution": 4,
        "numberOfCircles": 1,
        "optimizationType": "NELDER_MEAD",
        "varyStepDirection": true,
        "movementType": "ARBITRARY",
        "stepLengthIntercept": 0.4625,
        "stepLengthSlopeSpeed": 0.2345,
        "stepLengthSD": 0.036,
        "movementThreshold": 0.0,
        "minStepLength": 0.1,
        "minimumStepLength": true,
        "maxStepDuration": 1.7976931348623157e+308,
        "dynamicStepLength": true,
        "updateType": "EVENT_DRIVEN",
        "seeSmallWalls": false,
        "targetPotentialModel": "org.vadere.simulator.models.potential.fields.PotentialFieldTargetGrid",
        "pedestrianPotentialModel": "org.vadere.simulator.models.potential.PotentialFieldPedestrianCompactSoftshell",
        "obstaclePotentialModel": "org.vadere.simulator.models.potential.PotentialFieldObstacleCompactSoftshell",
        "submodels": [
          "org.vadere.simulator.models.sir.TransmissionModel"
        ]
      },
      "org.vadere.state.attributes.models.AttributesPotentialCompactSoftshell": {
        "pedPotentialIntimateSpaceWidth": 0.45,
        "pedPotentialPersonalSpaceWidth": 1.2,
        "pedPotentialHeight": 5.0,
        "obstPotentialWidth": 0.8,
        "obstPotentialHeight": 6.0,
        "intimateSpaceFactor": 1.2,
        "personalSpacePower": 1,
        "intimateSpacePower": 1
      },
      "org.vadere.state.attributes.models.AttributesFloorField": {
        "createMethod": "HIGH_ACCURACY_FAST_MARCHING",
        "potentialFieldResolution": 0.1,
        "obstacleGridPenalty": 0.1,
        "targetAttractionStrength": 1.0,
        "cacheType": "NO_CACHE",
        "cacheDir": "",
        "timeCostAttributes": {
          "standardDeviation": 0.7,
          "type": "UNIT",
          "obstacleDensityWeight": 3.5,
          "pedestrianSameTargetDensityWeight": 3.5,
          "pedestrianOtherTargetDensityWeight": 3.5,
          "pedestrianWeight": 3.5,
          "queueWidthLoading": 1.0,
          "pedestrianDynamicWeight": 6.0,
          "loadingType": "CONSTANT",
          "width": 0.2,
          "height": 1.0
        }
      },
      "org.vadere.state.attributes.models.AttributesTransmissionModel": {
        "transmissionModelSourceParameters": [
          {
            "sourceId": -1,
            "infectionStatus": "SUSCEPTIBLE"
          },
          {
            "sourceId": 1,
            "infectionStatus": "INFECTIOUS"
          }
        ],
        "pedestrianRespiratoryCyclePeriod": 4.0,
        "pedestrianPathogenEmissionCapacity": 4.0,
        "pedestrianPathogenAbsorptionRate": 0.0005,
        "pedestrianMinInfectiousDose": 3200.0,
        "exposedPeriod": 172800.0,
        "infectiousPeriod": 1209600.0,
        "recoveredPeriod": 31536000.0,
        "aerosolCloudHalfLife": 600.0,
        "aerosolCloudInitialArea": 7.1,
        "dropletsExhalationFrequency": 0.0,
        "dropletsDistanceOfSpread": 1.5,
        "dropletsAngleOfSpreadInDeg": 30.0,
        "dropletsLifeTime": 1.001,
        "dropletsPathogenLoadFactor": 200.0
      }
    },
    "attributesSimulation": {
      "finishTime": 9300.0,
      "simTimeStepLength": 0.4,
      "realTimeSimTimeRatio": 0.0,
      "writeSimulationData": true,
      "visualizationEnabled": true,
      "printFPS": false,
      "digitsPerCoordinate": 2,
      "useFixedSeed": true,
      "fixedSeed": -2054058476485033808,
      "simulationSeed": 0
    },
    "attributesPsychology": {
      "usePsychologyLayer": false,
      "psychologyLayer": {
        "perception": "SimplePerceptionModel",
        "cognition": "SimpleCognitionModel"
      }
    },
    "topography": {
      "attributes": {
        "bounds": {
          "x": 0.0,
          "y": 0.0,
          "width": 36.41,
          "height": 12.899999999999999
        },
        "boundingBoxWidth": 0.5,
        "bounded": true,
        "referenceCoordinateSystem": null
      },
      "obstacles": [
        {
          "shape": {
            "x": 6.96,
            "y": 0.5,
            "width": 28.95,
            "height": 0.5,
            "type": "RECTANGLE"
          },
          "id": 2001
        },
        {
          "shape": {
            "x": 6.96,
            "y": 3.0,
            "width": 0.5,
            "height": 9.399999999999999,
            "type": "RECTANGLE"
          },
          "id": 2002
        },
        {
          "shape": {
            "x": 7.46,
            "y": 11.899999999999999,
            "width": 27.95,
            "height": 0.5,
            "type": "RECTANGLE"
          },
          "id": 2003
        },
        {
          "shape": {
            "x": 25.36,
            "y": 3.0,
            "width": 0.5,
            "height": 6.899999999999999,
            "type": "RECTANGLE"
          },
          "id": 2004
        },
        {
          "shape": {
            "x": 35.41,
            "y": 1.0,
            "width": 0.5,
            "height": 11.399999999999999,
            "type": "RECTANGLE"
          },
          "id": 2005
        },
        {
          "shape": {
            "x": 25.86,
            "y": 7.7,
            "width": 9.55,
            "height": 0.5,
            "type": "RECTANGLE"
          },
          "id": 2006
        }
      ],
      "measurementAreas": [],
      "stairs": [],
      "targets": [
        {
          "id": 1001,
          "absorbing": false,
          "shape": {
            "x": 8.66,
            "y": 10.499999999999998,
            "width": 0.4,
            "height": 0.4,
            "type": "RECTANGLE"
          },
          "waitingTime": 2700,
          "waitingTimeYellowPhase": 0.0,
          "parallelWaiters": 0,
          "individualWaiting": true,
          "deletionDistance": 0.1,
          "startingWithRedLight": false,
          "nextSpeed": -1.0
        },
        {
          "id": 1002,
          "absorbing": false,
          "shape": {
            "x": 9.41,
            "y": 10.499999999999998,
            "width": 0.4,
            "height": 0.4,
            "type": "RECTANGLE"
          },
          "waitingTime": 2700,
          "waitingTimeYellowPhase": 0.0,
          "parallelWaiters": 0,
          "individualWaiting": true,
          "deletionDistance": 0.1,
          "startingWithRedLight": false,
          "nextSpeed": -1.0
        },
        {
          "id": 1003,
          "absorbing": false,
          "shape": {
            "x": 10.16,
            "y": 10.499999999999998,
            "width": 0.4,
            "height": 0.4,
            "type": "RECTANGLE"
          },
          "waitingTime": 2700,
          "waitingTimeYellowPhase": 0.0,
          "parallelWaiters": 0,
          "individualWaiting": true,
          "deletionDistance": 0.1,
          "startingWithRedLight": false,
          "nextSpeed": -1.0
        },
        {
          "id": 1004,
          "absorbing": false,
          "shape": {
            "x": 10.91,
            "y": 10.499999999999998,
            "width": 0.4,
            "height": 0.4,
            "type": "RECTANGLE"
          },
          "waitingTime": 2700,
          "waitingTimeYellowPhase": 0.0,
          "parallelWaiters": 0,
          "individualWaiting": true,
          "deletionDistance": 0.1,
          "startingWithRedLight": false,
          "nextSpeed": -1.0
        },
        {
          "id": 1005,
          "absorbing": false,
          "shape": {
            "x": 11.66,
            "y": 10.499999999999998,
            "width": 0.4,
            "height": 0.4,
            "type": "RECTANGLE"
          },
          "waitingTime": 2700,
          "waitingTimeYellowPhase": 0.0,
          "parallelWaiters": 0,
          "individualWaiting": true,
          "deletionDistance": 0.1,
          "startingWithRedLight": false,
          "nextSpeed": -1.0
        },
        {
          "id": 1006,
          "absorbing": false,
          "shape": {
            "x": 12.41,
            "y": 10.499999999999998,
            "width": 0.4,
            "height": 0.4,
            "type": "RECTANGLE"
          },
          "waitingTime": 2700,
          "waitingTimeYellowPhase": 0.0,
          "parallelWaiters": 0,
          "individualWaiting": true,
          "deletionDistance": 0.1,
          "startingWithRedLight": false,
          "nextSpeed": -1.0
        },
        {
          "id": 1007,
          "absorbing": false,
          "shape": {
            "x": 13.16,
            "y": 10.499999999999998,
            "width": 0.4,
            "height": 0.4,
            "type": "RECTANGLE"
          },
          "waitingTime": 2700,
          "waitingTimeYellowPhase": 0.0,
          "parallelWaiters": 0,
          "individualWaiting": true,
          "deletionDistance": 0.1,
          "startingWithRedLight": false,
          "nextSpeed": -1.0
        },
        {
          "id": 1008,
          "absorbing": false,
          "shape": {
            "x": 13.91,
            "y": 10.499999999999998,
            "width": 0.4,
            "height": 0.4,
            "type": "RECTANGLE"
          },
          "waitingTime": 2700,
          "waitingTimeYellowPhase": 0.0,
          "parallelWaiters": 0,
          "individualWaiting": true,
          "deletionDistance": 0.1,
          "startingWithRedLight": false,
          "nextSpeed": -1.0
        },
        {
          "id": 1009,
          "absorbing": false,
          "shape": {
            "x": 14.66,
            "y": 10.499999999999998,
            "width": 0.4,
            "height": 0.4,
            "type": "RECTANGLE"
          },
          "waitingTime": 2700,
          "waitingTimeYellowPhase": 0.0,
          "parallelWaiters": 0,
          "individualWaiting": true,
          "deletionDistance": 0.1,
          "startingWithRedLight": false,
          "nextSpeed": -1.0
        },
        {
          "id": 1010,
          "absorbing": false,
          "shape": {
            "x": 15.41,
            "y": 10.499999999999998,
            "width": 0.4,
            "height": 0.4,
            "type": "RECTANGLE"
          },
          "waitingTime": 2700,
          "waitingTimeYellowPhase": 0.0,
          "parallelWaiters": 0,
          "individualWaiting": true,
          "deletionDistance": 0.1,
          "startingWithRedLight": false,
          "nextSpeed": -1.0
        },
        {
          "id": 1011,
          "absorbing": false,
          "shape": {
            "x": 8.66,
            "y": 9.099999999999998,
            "width": 0.4,
            "height": 0.4,
            "type": "RECTANGLE"
          },
          "waitingTime": 2700,
          "waitingTimeYellowPhase": 0.0,
          "parallelWaiters": 0,
          "individualWaiting": true,
          "deletionDistance": 0.1,
          "startingWithRedLight": false,
          "nextSpeed": -1.0
        },
        {
          "id": 1012,
          "absorbing": false,
          "shape": {
            "x": 9.41,
            "y": 9.099999999999998,
            "width": 0.4,
            "height": 0.4,
            "type": "RECTANGLE"
          },
          "waitingTime": 2700,
          "waitingTimeYellowPhase": 0.0,
          "parallelWaiters": 0,
          "individualWaiting": true,
          "deletionDistance": 0.1,
          "startingWithRedLight": false,
          "nextSpeed": -1.0
        },
        {
          "id": 1013,
          "absorbing": false,
          "shape": {
            "x": 10.16,
            "y": 9.099999999999998,
            "width": 0.4,
            "height": 0.4,
            "type": "RECTANGLE"
          },
          "waitingTime": 2700,
          "waitingTimeYellowPhase": 0.0,
          "parallelWaiters": 0,
          "individualWaiting": true,
          "deletionDistance": 0.1,
          "startingWithRedLight": false,
          "nextSpeed": -1.0
        },
        {
          "id": 1014,
          "absorbing": false,
          "shape": {
            "x": 10.91,
            "y": 9.099999999999998,
            "width": 0.4,
            "height": 0.4,
            "type": "RECTANGLE"
          },
          "waitingTime": 2700,
          "waitingTimeYellowPhase": 0.0,
          "parallelWaiters": 0,
          "individualWaiting": true,
          "deletionDistance": 0.1,
          "startingWithRedLight": false,
          "nextSpeed": -1.0
        },
        {
          "id": 1015,
          "absorbing": false,
          "shape": {
            "x": 11.66,
            "y": 9.099999999999998,
            "width": 0.4,
            "height": 0.4,
            "type": "RECTANGLE"
          },
          "waitingTime": 2700,
          "waitingTimeYellowPhase": 0.0,
          "parallelWaiters": 0,
          "individualWaiting": true,
          "deletionDistance": 0.1,
          "startingWithRedLight": false,
          "nextSpeed": -1.0
        },
        {
          "id": 1016,
          "absorbing": false,
          "shape": {
            "x": 12.41,
            "y": 9.099999999999998,
            "width": 0.4,
            "height": 0.4,
            "type": "RECTANGLE"
          },
          "waitingTime": 2700,
          "waitingTimeYellowPhase": 0.0,
          "parallelWaiters": 0,
          "individualWaiting": true,
          "deletionDistance": 0.1,
          "startingWithRedLight": false,
          "nextSpeed": -1.0
        },
        {
          "id": 1017,
          "absorbing": false,
          "shape": {
            "x": 13.16,
            "y": 9.099999999999998,
            "width": 0.4,
            "height": 0.4,
            "type": "RECTANGLE"
          },
          "waitingTime": 2700,
          "waitingTimeYellowPhase": 0.0,
          "parallelWaiters": 0,
          "individualWaiting": true,
          "deletionDistance": 0.1,
          "startingWithRedLight": false,
          "nextSpeed": -1.0
        },
        {
          "id": 1018,
          "absorbing": false,
          "shape": {
            "x": 13.91,
            "y": 9.099999999999998,
            "width": 0.4,
            "height": 0.4,
            "type": "RECTANGLE"
          },
          "waitingTime": 2700,
          "waitingTimeYellowPhase": 0.0,
          "parallelWaiters": 0,
          "individualWaiting": true,
          "deletionDistance": 0.1,
          "startingWithRedLight": false,
          "nextSpeed": -1.0
        },
        {
          "id": 1019,
          "absorbing": false,
          "shape": {
            "x": 14.66,
            "y": 9.099999999999998,
            "width": 0.4,
            "height": 0.4,
            "type": "RECTANGLE"
          },
          "waitingTime": 2700,
          "waitingTimeYellowPhase": 0.0,
          "parallelWaiters": 0,
          "individualWaiting": true,
          "deletionDistance": 0.1,
          "startingWithRedLight": false,
          "nextSpeed": -1.0
        },
        {
          "id": 1020,
          "absorbing": false,
          "shape": {
            "x": 15.41,
            "y": 9.099999999999998,
            "width": 0.4,
            "height": 0.4,
            "type": "RECTANGLE"
          },
          "waitingTime": 2700,
          "waitingTimeYellowPhase": 0.0,
          "parallelWaiters": 0,
          "individualWaiting": true,
          "deletionDistance": 0.1,
          "startingWithRedLight": false,
          "nextSpeed": -1.0
        },
        {
          "id": 1021,
          "absorbing": false,
          "shape": {
            "x": 8.66,
            "y": 7.6999999999999975,
            "width": 0.4,
            "height": 0.4,
            "type": "RECTANGLE"
          },
          "waitingTime": 2700,
          "waitingTimeYellowPhase": 0.0,
          "parallelWaiters": 0,
          "individualWaiting": true,
          "deletionDistance": 0.1,
          "startingWithRedLight": false,
          "nextSpeed": -1.0
        },
        {
          "id": 1022,
          "absorbing": false,
          "shape": {
            "x": 9.41,
            "y": 7.6999999999999975,
            "width": 0.4,
            "height": 0.4,
            "type": "RECTANGLE"
          },
          "waitingTime": 2700,
          "waitingTimeYellowPhase": 0.0,
          "parallelWaiters": 0,
          "individualWaiting": true,
          "deletionDistance": 0.1,
          "startingWithRedLight": false,
          "nextSpeed": -1.0
        },
        {
          "id": 1023,
          "absorbing": false,
          "shape": {
            "x": 10.16,
            "y": 7.6999999999999975,
            "width": 0.4,
            "height": 0.4,
            "type": "RECTANGLE"
          },
          "waitingTime": 2700,
          "waitingTimeYellowPhase": 0.0,
          "parallelWaiters": 0,
          "individualWaiting": true,
          "deletionDistance": 0.1,
          "startingWithRedLight": false,
          "nextSpeed": -1.0
        },
        {
          "id": 1024,
          "absorbing": false,
          "shape": {
            "x": 10.91,
            "y": 7.6999999999999975,
            "width": 0.4,
            "height": 0.4,
            "type": "RECTANGLE"
          },
          "waitingTime": 2700,
          "waitingTimeYellowPhase": 0.0,
          "parallelWaiters": 0,
          "individualWaiting": true,
          "deletionDistance": 0.1,
          "startingWithRedLight": false,
          "nextSpeed": -1.0
        },
        {
          "id": 1025,
          "absorbing": false,
          "shape": {
            "x": 11.66,
            "y": 7.6999999999999975,
            "width": 0.4,
            "height": 0.4,
            "type": "RECTANGLE"
          },
          "waitingTime": 2700,
          "waitingTimeYellowPhase": 0.0,
          "parallelWaiters": 0,
          "individualWaiting": true,
          "deletionDistance": 0.1,
          "startingWithRedLight": false,
          "nextSpeed": -1.0
        },
        {
          "id": 1026,
          "absorbing": false,
          "shape": {
            "x": 12.41,
            "y": 7.6999999999999975,
            "width": 0.4,
            "height": 0.4,
            "type": "RECTANGLE"
          },
          "waitingTime": 2700,
          "waitingTimeYellowPhase": 0.0,
          "parallelWaiters": 0,
          "individualWaiting": true,
          "deletionDistance": 0.1,
          "startingWithRedLight": false,
          "nextSpeed": -1.0
        },
        {
          "id": 1027,
          "absorbing": false,
          "shape": {
            "x": 13.16,
            "y": 7.6999999999999975,
            "width": 0.4,
            "height": 0.4,
            "type": "RECTANGLE"
          },
          "waitingTime": 2700,
          "waitingTimeYellowPhase": 0.0,
          "parallelWaiters": 0,
          "individualWaiting": true,
          "deletionDistance": 0.1,
          "startingWithRedLight": false,
          "nextSpeed": -1.0
        },
        {
          "id": 1028,
          "absorbing": false,
          "shape": {
            "x": 13.91,
            "y": 7.6999999999999975,
            "width": 0.4,
            "height": 0.4,
            "type": "RECTANGLE"
          },
          "waitingTime": 2700,
          "waitingTimeYellowPhase": 0.0,
          "parallelWaiters": 0,
          "individualWaiting": true,
          "deletionDistance": 0.1,
          "startingWithRedLight": false,
          "nextSpeed": -1.0
        },
        {
          "id": 1029,
          "absorbing": false,
          "shape": {
            "x": 14.66,
            "y": 7.6999999999999975,
            "width": 0.4,
            "height": 0.4,
            "type": "RECTANGLE"
          },
          "waitingTime": 2700,
          "waitingTimeYellowPhase": 0.0,
          "parallelWaiters": 0,
          "individualWaiting": true,
          "deletionDistance": 0.1,
          "startingWithRedLight": false,
          "nextSpeed": -1.0
        },
        {
          "id": 1030,
          "absorbing": false,
          "shape": {
            "x": 15.41,
            "y": 7.6999999999999975,
            "width": 0.4,
            "height": 0.4,
            "type": "RECTANGLE"
          },
          "waitingTime": 2700,
          "waitingTimeYellowPhase": 0.0,
          "parallelWaiters": 0,
          "individualWaiting": true,
          "deletionDistance": 0.1,
          "startingWithRedLight": false,
          "nextSpeed": -1.0
        },
        {
          "id": 1031,
          "absorbing": false,
          "shape": {
            "x": 8.66,
            "y": 6.299999999999997,
            "width": 0.4,
            "height": 0.4,
            "type": "RECTANGLE"
          },
          "waitingTime": 2700,
          "waitingTimeYellowPhase": 0.0,
          "parallelWaiters": 0,
          "individualWaiting": true,
          "deletionDistance": 0.1,
          "startingWithRedLight": false,
          "nextSpeed": -1.0
        },
        {
          "id": 1032,
          "absorbing": false,
          "shape": {
            "x": 9.41,
            "y": 6.299999999999997,
            "width": 0.4,
            "height": 0.4,
            "type": "RECTANGLE"
          },
          "waitingTime": 2700,
          "waitingTimeYellowPhase": 0.0,
          "parallelWaiters": 0,
          "individualWaiting": true,
          "deletionDistance": 0.1,
          "startingWithRedLight": false,
          "nextSpeed": -1.0
        },
        {
          "id": 1033,
          "absorbing": false,
          "shape": {
            "x": 10.16,
            "y": 6.299999999999997,
            "width": 0.4,
            "height": 0.4,
            "type": "RECTANGLE"
          },
          "waitingTime": 2700,
          "waitingTimeYellowPhase": 0.0,
          "parallelWaiters": 0,
          "individualWaiting": true,
          "deletionDistance": 0.1,
          "startingWithRedLight": false,
          "nextSpeed": -1.0
        },
        {
          "id": 1034,
          "absorbing": false,
          "shape": {
            "x": 10.91,
            "y": 6.299999999999997,
            "width": 0.4,
            "height": 0.4,
            "type": "RECTANGLE"
          },
          "waitingTime": 2700,
          "waitingTimeYellowPhase": 0.0,
          "parallelWaiters": 0,
          "individualWaiting": true,
          "deletionDistance": 0.1,
          "startingWithRedLight": false,
          "nextSpeed": -1.0
        },
        {
          "id": 1035,
          "absorbing": false,
          "shape": {
            "x": 11.66,
            "y": 6.299999999999997,
            "width": 0.4,
            "height": 0.4,
            "type": "RECTANGLE"
          },
          "waitingTime": 2700,
          "waitingTimeYellowPhase": 0.0,
          "parallelWaiters": 0,
          "individualWaiting": true,
          "deletionDistance": 0.1,
          "startingWithRedLight": false,
          "nextSpeed": -1.0
        },
        {
          "id": 1036,
          "absorbing": false,
          "shape": {
            "x": 12.41,
            "y": 6.299999999999997,
            "width": 0.4,
            "height": 0.4,
            "type": "RECTANGLE"
          },
          "waitingTime": 2700,
          "waitingTimeYellowPhase": 0.0,
          "parallelWaiters": 0,
          "individualWaiting": true,
          "deletionDistance": 0.1,
          "startingWithRedLight": false,
          "nextSpeed": -1.0
        },
        {
          "id": 1037,
          "absorbing": false,
          "shape": {
            "x": 13.16,
            "y": 6.299999999999997,
            "width": 0.4,
            "height": 0.4,
            "type": "RECTANGLE"
          },
          "waitingTime": 2700,
          "waitingTimeYellowPhase": 0.0,
          "parallelWaiters": 0,
          "individualWaiting": true,
          "deletionDistance": 0.1,
          "startingWithRedLight": false,
          "nextSpeed": -1.0
        },
        {
          "id": 1038,
          "absorbing": false,
          "shape": {
            "x": 13.91,
            "y": 6.299999999999997,
            "width": 0.4,
            "height": 0.4,
            "type": "RECTANGLE"
          },
          "waitingTime": 2700,
          "waitingTimeYellowPhase": 0.0,
          "parallelWaiters": 0,
          "individualWaiting": true,
          "deletionDistance": 0.1,
          "startingWithRedLight": false,
          "nextSpeed": -1.0
        },
        {
          "id": 1039,
          "absorbing": false,
          "shape": {
            "x": 14.66,
            "y": 6.299999999999997,
            "width": 0.4,
            "height": 0.4,
            "type": "RECTANGLE"
          },
          "waitingTime": 2700,
          "waitingTimeYellowPhase": 0.0,
          "parallelWaiters": 0,
          "individualWaiting": true,
          "deletionDistance": 0.1,
          "startingWithRedLight": false,
          "nextSpeed": -1.0
        },
        {
          "id": 1040,
          "absorbing": false,
          "shape": {
            "x": 15.41,
            "y": 6.299999999999997,
            "width": 0.4,
            "height": 0.4,
            "type": "RECTANGLE"
          },
          "waitingTime": 2700,
          "waitingTimeYellowPhase": 0.0,
          "parallelWaiters": 0,
          "individualWaiting": true,
          "deletionDistance": 0.1,
          "startingWithRedLight": false,
          "nextSpeed": -1.0
        },
        {
          "id": 1041,
          "absorbing": false,
          "shape": {
            "x": 8.66,
            "y": 4.899999999999997,
            "width": 0.4,
            "height": 0.4,
            "type": "RECTANGLE"
          },
          "waitingTime": 2700,
          "waitingTimeYellowPhase": 0.0,
          "parallelWaiters": 0,
          "individualWaiting": true,
          "deletionDistance": 0.1,
          "startingWithRedLight": false,
          "nextSpeed": -1.0
        },
        {
          "id": 1042,
          "absorbing": false,
          "shape": {
            "x": 9.41,
            "y": 4.899999999999997,
            "width": 0.4,
            "height": 0.4,
            "type": "RECTANGLE"
          },
          "waitingTime": 2700,
          "waitingTimeYellowPhase": 0.0,
          "parallelWaiters": 0,
          "individualWaiting": true,
          "deletionDistance": 0.1,
          "startingWithRedLight": false,
          "nextSpeed": -1.0
        },
        {
          "id": 1043,
          "absorbing": false,
          "shape": {
            "x": 10.16,
            "y": 4.899999999999997,
            "width": 0.4,
            "height": 0.4,
            "type": "RECTANGLE"
          },
          "waitingTime": 2700,
          "waitingTimeYellowPhase": 0.0,
          "parallelWaiters": 0,
          "individualWaiting": true,
          "deletionDistance": 0.1,
          "startingWithRedLight": false,
          "nextSpeed": -1.0
        },
        {
          "id": 1044,
          "absorbing": false,
          "shape": {
            "x": 10.91,
            "y": 4.899999999999997,
            "width": 0.4,
            "height": 0.4,
            "type": "RECTANGLE"
          },
          "waitingTime": 2700,
          "waitingTimeYellowPhase": 0.0,
          "parallelWaiters": 0,
          "individualWaiting": true,
          "deletionDistance": 0.1,
          "startingWithRedLight": false,
          "nextSpeed": -1.0
        },
        {
          "id": 1045,
          "absorbing": false,
          "shape": {
            "x": 11.66,
            "y": 4.899999999999997,
            "width": 0.4,
            "height": 0.4,
            "type": "RECTANGLE"
          },
          "waitingTime": 2700,
          "waitingTimeYellowPhase": 0.0,
          "parallelWaiters": 0,
          "individualWaiting": true,
          "deletionDistance": 0.1,
          "startingWithRedLight": false,
          "nextSpeed": -1.0
        },
        {
          "id": 1046,
          "absorbing": false,
          "shape": {
            "x": 12.41,
            "y": 4.899999999999997,
            "width": 0.4,
            "height": 0.4,
            "type": "RECTANGLE"
          },
          "waitingTime": 2700,
          "waitingTimeYellowPhase": 0.0,
          "parallelWaiters": 0,
          "individualWaiting": true,
          "deletionDistance": 0.1,
          "startingWithRedLight": false,
          "nextSpeed": -1.0
        },
        {
          "id": 1047,
          "absorbing": false,
          "shape": {
            "x": 13.16,
            "y": 4.899999999999997,
            "width": 0.4,
            "height": 0.4,
            "type": "RECTANGLE"
          },
          "waitingTime": 2700,
          "waitingTimeYellowPhase": 0.0,
          "parallelWaiters": 0,
          "individualWaiting": true,
          "deletionDistance": 0.1,
          "startingWithRedLight": false,
          "nextSpeed": -1.0
        },
        {
          "id": 1048,
          "absorbing": false,
          "shape": {
            "x": 13.91,
            "y": 4.899999999999997,
            "width": 0.4,
            "height": 0.4,
            "type": "RECTANGLE"
          },
          "waitingTime": 2700,
          "waitingTimeYellowPhase": 0.0,
          "parallelWaiters": 0,
          "individualWaiting": true,
          "deletionDistance": 0.1,
          "startingWithRedLight": false,
          "nextSpeed": -1.0
        },
        {
          "id": 1049,
          "absorbing": false,
          "shape": {
            "x": 14.66,
            "y": 4.899999999999997,
            "width": 0.4,
            "height": 0.4,
            "type": "RECTANGLE"
          },
          "waitingTime": 2700,
          "waitingTimeYellowPhase": 0.0,
          "parallelWaiters": 0,
          "individualWaiting": true,
          "deletionDistance": 0.1,
          "startingWithRedLight": false,
          "nextSpeed": -1.0
        },
        {
          "id": 1050,
          "absorbing": false,
          "shape": {
            "x": 15.41,
            "y": 4.899999999999997,
            "width": 0.4,
            "height": 0.4,
            "type": "RECTANGLE"
          },
          "waitingTime": 2700,
          "waitingTimeYellowPhase": 0.0,
          "parallelWaiters": 0,
          "individualWaiting": true,
          "deletionDistance": 0.1,
          "startingWithRedLight": false,
          "nextSpeed": -1.0
        },
        {
          "id": 1051,
          "absorbing": false,
          "shape": {
            "x": 8.66,
            "y": 3.499999999999997,
            "width": 0.4,
            "height": 0.4,
            "type": "RECTANGLE"
          },
          "waitingTime": 2700,
          "waitingTimeYellowPhase": 0.0,
          "parallelWaiters": 0,
          "individualWaiting": true,
          "deletionDistance": 0.1,
          "startingWithRedLight": false,
          "nextSpeed": -1.0
        },
        {
          "id": 1052,
          "absorbing": false,
          "shape": {
            "x": 9.41,
            "y": 3.499999999999997,
            "width": 0.4,
            "height": 0.4,
            "type": "RECTANGLE"
          },
          "waitingTime": 2700,
          "waitingTimeYellowPhase": 0.0,
          "parallelWaiters": 0,
          "individualWaiting": true,
          "deletionDistance": 0.1,
          "startingWithRedLight": false,
          "nextSpeed": -1.0
        },
        {
          "id": 1053,
          "absorbing": false,
          "shape": {
            "x": 10.16,
            "y": 3.499999999999997,
            "width": 0.4,
            "height": 0.4,
            "type": "RECTANGLE"
          },
          "waitingTime": 2700,
          "waitingTimeYellowPhase": 0.0,
          "parallelWaiters": 0,
          "individualWaiting": true,
          "deletionDistance": 0.1,
          "startingWithRedLight": false,
          "nextSpeed": -1.0
        },
        {
          "id": 1054,
          "absorbing": false,
          "shape": {
            "x": 10.91,
            "y": 3.499999999999997,
            "width": 0.4,
            "height": 0.4,
            "type": "RECTANGLE"
          },
          "waitingTime": 2700,
          "waitingTimeYellowPhase": 0.0,
          "parallelWaiters": 0,
          "individualWaiting": true,
          "deletionDistance": 0.1,
          "startingWithRedLight": false,
          "nextSpeed": -1.0
        },
        {
          "id": 1055,
          "absorbing": false,
          "shape": {
            "x": 11.66,
            "y": 3.499999999999997,
            "width": 0.4,
            "height": 0.4,
            "type": "RECTANGLE"
          },
          "waitingTime": 2700,
          "waitingTimeYellowPhase": 0.0,
          "parallelWaiters": 0,
          "individualWaiting": true,
          "deletionDistance": 0.1,
          "startingWithRedLight": false,
          "nextSpeed": -1.0
        },
        {
          "id": 1056,
          "absorbing": false,
          "shape": {
            "x": 12.41,
            "y": 3.499999999999997,
            "width": 0.4,
            "height": 0.4,
            "type": "RECTANGLE"
          },
          "waitingTime": 2700,
          "waitingTimeYellowPhase": 0.0,
          "parallelWaiters": 0,
          "individualWaiting": true,
          "deletionDistance": 0.1,
          "startingWithRedLight": false,
          "nextSpeed": -1.0
        },
        {
          "id": 1057,
          "absorbing": false,
          "shape": {
            "x": 13.16,
            "y": 3.499999999999997,
            "width": 0.4,
            "height": 0.4,
            "type": "RECTANGLE"
          },
          "waitingTime": 2700,
          "waitingTimeYellowPhase": 0.0,
          "parallelWaiters": 0,
          "individualWaiting": true,
          "deletionDistance": 0.1,
          "startingWithRedLight": false,
          "nextSpeed": -1.0
        },
        {
          "id": 1058,
          "absorbing": false,
          "shape": {
            "x": 13.91,
            "y": 3.499999999999997,
            "width": 0.4,
            "height": 0.4,
            "type": "RECTANGLE"
          },
          "waitingTime": 2700,
          "waitingTimeYellowPhase": 0.0,
          "parallelWaiters": 0,
          "individualWaiting": true,
          "deletionDistance": 0.1,
          "startingWithRedLight": false,
          "nextSpeed": -1.0
        },
        {
          "id": 1059,
          "absorbing": false,
          "shape": {
            "x": 14.66,
            "y": 3.499999999999997,
            "width": 0.4,
            "height": 0.4,
            "type": "RECTANGLE"
          },
          "waitingTime": 2700,
          "waitingTimeYellowPhase": 0.0,
          "parallelWaiters": 0,
          "individualWaiting": true,
          "deletionDistance": 0.1,
          "startingWithRedLight": false,
          "nextSpeed": -1.0
        },
        {
          "id": 1060,
          "absorbing": false,
          "shape": {
            "x": 15.41,
            "y": 3.499999999999997,
            "width": 0.4,
            "height": 0.4,
            "type": "RECTANGLE"
          },
          "waitingTime": 2700,
          "waitingTimeYellowPhase": 0.0,
          "parallelWaiters": 0,
          "individualWaiting": true,
          "deletionDistance": 0.1,
          "startingWithRedLight": false,
          "nextSpeed": -1.0
        },
        {
          "id": 1061,
          "absorbing": false,
          "shape": {
            "x": 17.01,
            "y": 10.499999999999998,
            "width": 0.4,
            "height": 0.4,
            "type": "RECTANGLE"
          },
          "waitingTime": 2700,
          "waitingTimeYellowPhase": 0.0,
          "parallelWaiters": 0,
          "individualWaiting": true,
          "deletionDistance": 0.1,
          "startingWithRedLight": false,
          "nextSpeed": -1.0
        },
        {
          "id": 1062,
          "absorbing": false,
          "shape": {
            "x": 17.76,
            "y": 10.499999999999998,
            "width": 0.4,
            "height": 0.4,
            "type": "RECTANGLE"
          },
          "waitingTime": 2700,
          "waitingTimeYellowPhase": 0.0,
          "parallelWaiters": 0,
          "individualWaiting": true,
          "deletionDistance": 0.1,
          "startingWithRedLight": false,
          "nextSpeed": -1.0
        },
        {
          "id": 1063,
          "absorbing": false,
          "shape": {
            "x": 18.51,
            "y": 10.499999999999998,
            "width": 0.4,
            "height": 0.4,
            "type": "RECTANGLE"
          },
          "waitingTime": 2700,
          "waitingTimeYellowPhase": 0.0,
          "parallelWaiters": 0,
          "individualWaiting": true,
          "deletionDistance": 0.1,
          "startingWithRedLight": false,
          "nextSpeed": -1.0
        },
        {
          "id": 1064,
          "absorbing": false,
          "shape": {
            "x": 19.26,
            "y": 10.499999999999998,
            "width": 0.4,
            "height": 0.4,
            "type": "RECTANGLE"
          },
          "waitingTime": 2700,
          "waitingTimeYellowPhase": 0.0,
          "parallelWaiters": 0,
          "individualWaiting": true,
          "deletionDistance": 0.1,
          "startingWithRedLight": false,
          "nextSpeed": -1.0
        },
        {
          "id": 1065,
          "absorbing": false,
          "shape": {
            "x": 20.01,
            "y": 10.499999999999998,
            "width": 0.4,
            "height": 0.4,
            "type": "RECTANGLE"
          },
          "waitingTime": 2700,
          "waitingTimeYellowPhase": 0.0,
          "parallelWaiters": 0,
          "individualWaiting": true,
          "deletionDistance": 0.1,
          "startingWithRedLight": false,
          "nextSpeed": -1.0
        },
        {
          "id": 1066,
          "absorbing": false,
          "shape": {
            "x": 20.76,
            "y": 10.499999999999998,
            "width": 0.4,
            "height": 0.4,
            "type": "RECTANGLE"
          },
          "waitingTime": 2700,
          "waitingTimeYellowPhase": 0.0,
          "parallelWaiters": 0,
          "individualWaiting": true,
          "deletionDistance": 0.1,
          "startingWithRedLight": false,
          "nextSpeed": -1.0
        },
        {
          "id": 1067,
          "absorbing": false,
          "shape": {
            "x": 21.51,
            "y": 10.499999999999998,
            "width": 0.4,
            "height": 0.4,
            "type": "RECTANGLE"
          },
          "waitingTime": 2700,
          "waitingTimeYellowPhase": 0.0,
          "parallelWaiters": 0,
          "individualWaiting": true,
          "deletionDistance": 0.1,
          "startingWithRedLight": false,
          "nextSpeed": -1.0
        },
        {
          "id": 1068,
          "absorbing": false,
          "shape": {
            "x": 22.26,
            "y": 10.499999999999998,
            "width": 0.4,
            "height": 0.4,
            "type": "RECTANGLE"
          },
          "waitingTime": 2700,
          "waitingTimeYellowPhase": 0.0,
          "parallelWaiters": 0,
          "individualWaiting": true,
          "deletionDistance": 0.1,
          "startingWithRedLight": false,
          "nextSpeed": -1.0
        },
        {
          "id": 1069,
          "absorbing": false,
          "shape": {
            "x": 23.01,
            "y": 10.499999999999998,
            "width": 0.4,
            "height": 0.4,
            "type": "RECTANGLE"
          },
          "waitingTime": 2700,
          "waitingTimeYellowPhase": 0.0,
          "parallelWaiters": 0,
          "individualWaiting": true,
          "deletionDistance": 0.1,
          "startingWithRedLight": false,
          "nextSpeed": -1.0
        },
        {
          "id": 1070,
          "absorbing": false,
          "shape": {
            "x": 23.76,
            "y": 10.499999999999998,
            "width": 0.4,
            "height": 0.4,
            "type": "RECTANGLE"
          },
          "waitingTime": 2700,
          "waitingTimeYellowPhase": 0.0,
          "parallelWaiters": 0,
          "individualWaiting": true,
          "deletionDistance": 0.1,
          "startingWithRedLight": false,
          "nextSpeed": -1.0
        },
        {
          "id": 1071,
          "absorbing": false,
          "shape": {
            "x": 17.01,
            "y": 9.099999999999998,
            "width": 0.4,
            "height": 0.4,
            "type": "RECTANGLE"
          },
          "waitingTime": 2700,
          "waitingTimeYellowPhase": 0.0,
          "parallelWaiters": 0,
          "individualWaiting": true,
          "deletionDistance": 0.1,
          "startingWithRedLight": false,
          "nextSpeed": -1.0
        },
        {
          "id": 1072,
          "absorbing": false,
          "shape": {
            "x": 17.76,
            "y": 9.099999999999998,
            "width": 0.4,
            "height": 0.4,
            "type": "RECTANGLE"
          },
          "waitingTime": 2700,
          "waitingTimeYellowPhase": 0.0,
          "parallelWaiters": 0,
          "individualWaiting": true,
          "deletionDistance": 0.1,
          "startingWithRedLight": false,
          "nextSpeed": -1.0
        },
        {
          "id": 1073,
          "absorbing": false,
          "shape": {
            "x": 18.51,
            "y": 9.099999999999998,
            "width": 0.4,
            "height": 0.4,
            "type": "RECTANGLE"
          },
          "waitingTime": 2700,
          "waitingTimeYellowPhase": 0.0,
          "parallelWaiters": 0,
          "individualWaiting": true,
          "deletionDistance": 0.1,
          "startingWithRedLight": false,
          "nextSpeed": -1.0
        },
        {
          "id": 1074,
          "absorbing": false,
          "shape": {
            "x": 19.26,
            "y": 9.099999999999998,
            "width": 0.4,
            "height": 0.4,
            "type": "RECTANGLE"
          },
          "waitingTime": 2700,
          "waitingTimeYellowPhase": 0.0,
          "parallelWaiters": 0,
          "individualWaiting": true,
          "deletionDistance": 0.1,
          "startingWithRedLight": false,
          "nextSpeed": -1.0
        },
        {
          "id": 1075,
          "absorbing": false,
          "shape": {
            "x": 20.01,
            "y": 9.099999999999998,
            "width": 0.4,
            "height": 0.4,
            "type": "RECTANGLE"
          },
          "waitingTime": 2700,
          "waitingTimeYellowPhase": 0.0,
          "parallelWaiters": 0,
          "individualWaiting": true,
          "deletionDistance": 0.1,
          "startingWithRedLight": false,
          "nextSpeed": -1.0
        },
        {
          "id": 1076,
          "absorbing": false,
          "shape": {
            "x": 20.76,
            "y": 9.099999999999998,
            "width": 0.4,
            "height": 0.4,
            "type": "RECTANGLE"
          },
          "waitingTime": 2700,
          "waitingTimeYellowPhase": 0.0,
          "parallelWaiters": 0,
          "individualWaiting": true,
          "deletionDistance": 0.1,
          "startingWithRedLight": false,
          "nextSpeed": -1.0
        },
        {
          "id": 1077,
          "absorbing": false,
          "shape": {
            "x": 21.51,
            "y": 9.099999999999998,
            "width": 0.4,
            "height": 0.4,
            "type": "RECTANGLE"
          },
          "waitingTime": 2700,
          "waitingTimeYellowPhase": 0.0,
          "parallelWaiters": 0,
          "individualWaiting": true,
          "deletionDistance": 0.1,
          "startingWithRedLight": false,
          "nextSpeed": -1.0
        },
        {
          "id": 1078,
          "absorbing": false,
          "shape": {
            "x": 22.26,
            "y": 9.099999999999998,
            "width": 0.4,
            "height": 0.4,
            "type": "RECTANGLE"
          },
          "waitingTime": 2700,
          "waitingTimeYellowPhase": 0.0,
          "parallelWaiters": 0,
          "individualWaiting": true,
          "deletionDistance": 0.1,
          "startingWithRedLight": false,
          "nextSpeed": -1.0
        },
        {
          "id": 1079,
          "absorbing": false,
          "shape": {
            "x": 23.01,
            "y": 9.099999999999998,
            "width": 0.4,
            "height": 0.4,
            "type": "RECTANGLE"
          },
          "waitingTime": 2700,
          "waitingTimeYellowPhase": 0.0,
          "parallelWaiters": 0,
          "individualWaiting": true,
          "deletionDistance": 0.1,
          "startingWithRedLight": false,
          "nextSpeed": -1.0
        },
        {
          "id": 1080,
          "absorbing": false,
          "shape": {
            "x": 23.76,
            "y": 9.099999999999998,
            "width": 0.4,
            "height": 0.4,
            "type": "RECTANGLE"
          },
          "waitingTime": 2700,
          "waitingTimeYellowPhase": 0.0,
          "parallelWaiters": 0,
          "individualWaiting": true,
          "deletionDistance": 0.1,
          "startingWithRedLight": false,
          "nextSpeed": -1.0
        },
        {
          "id": 1081,
          "absorbing": false,
          "shape": {
            "x": 17.01,
            "y": 7.6999999999999975,
            "width": 0.4,
            "height": 0.4,
            "type": "RECTANGLE"
          },
          "waitingTime": 2700,
          "waitingTimeYellowPhase": 0.0,
          "parallelWaiters": 0,
          "individualWaiting": true,
          "deletionDistance": 0.1,
          "startingWithRedLight": false,
          "nextSpeed": -1.0
        },
        {
          "id": 1082,
          "absorbing": false,
          "shape": {
            "x": 17.76,
            "y": 7.6999999999999975,
            "width": 0.4,
            "height": 0.4,
            "type": "RECTANGLE"
          },
          "waitingTime": 2700,
          "waitingTimeYellowPhase": 0.0,
          "parallelWaiters": 0,
          "individualWaiting": true,
          "deletionDistance": 0.1,
          "startingWithRedLight": false,
          "nextSpeed": -1.0
        },
        {
          "id": 1083,
          "absorbing": false,
          "shape": {
            "x": 18.51,
            "y": 7.6999999999999975,
            "width": 0.4,
            "height": 0.4,
            "type": "RECTANGLE"
          },
          "waitingTime": 2700,
          "waitingTimeYellowPhase": 0.0,
          "parallelWaiters": 0,
          "individualWaiting": true,
          "deletionDistance": 0.1,
          "startingWithRedLight": false,
          "nextSpeed": -1.0
        },
        {
          "id": 1084,
          "absorbing": false,
          "shape": {
            "x": 19.26,
            "y": 7.6999999999999975,
            "width": 0.4,
            "height": 0.4,
            "type": "RECTANGLE"
          },
          "waitingTime": 2700,
          "waitingTimeYellowPhase": 0.0,
          "parallelWaiters": 0,
          "individualWaiting": true,
          "deletionDistance": 0.1,
          "startingWithRedLight": false,
          "nextSpeed": -1.0
        },
        {
          "id": 1085,
          "absorbing": false,
          "shape": {
            "x": 20.01,
            "y": 7.6999999999999975,
            "width": 0.4,
            "height": 0.4,
            "type": "RECTANGLE"
          },
          "waitingTime": 2700,
          "waitingTimeYellowPhase": 0.0,
          "parallelWaiters": 0,
          "individualWaiting": true,
          "deletionDistance": 0.1,
          "startingWithRedLight": false,
          "nextSpeed": -1.0
        },
        {
          "id": 1086,
          "absorbing": false,
          "shape": {
            "x": 20.76,
            "y": 7.6999999999999975,
            "width": 0.4,
            "height": 0.4,
            "type": "RECTANGLE"
          },
          "waitingTime": 2700,
          "waitingTimeYellowPhase": 0.0,
          "parallelWaiters": 0,
          "individualWaiting": true,
          "deletionDistance": 0.1,
          "startingWithRedLight": false,
          "nextSpeed": -1.0
        },
        {
          "id": 1087,
          "absorbing": false,
          "shape": {
            "x": 21.51,
            "y": 7.6999999999999975,
            "width": 0.4,
            "height": 0.4,
            "type": "RECTANGLE"
          },
          "waitingTime": 2700,
          "waitingTimeYellowPhase": 0.0,
          "parallelWaiters": 0,
          "individualWaiting": true,
          "deletionDistance": 0.1,
          "startingWithRedLight": false,
          "nextSpeed": -1.0
        },
        {
          "id": 1088,
          "absorbing": false,
          "shape": {
            "x": 22.26,
            "y": 7.6999999999999975,
            "width": 0.4,
            "height": 0.4,
            "type": "RECTANGLE"
          },
          "waitingTime": 2700,
          "waitingTimeYellowPhase": 0.0,
          "parallelWaiters": 0,
          "individualWaiting": true,
          "deletionDistance": 0.1,
          "startingWithRedLight": false,
          "nextSpeed": -1.0
        },
        {
          "id": 1089,
          "absorbing": false,
          "shape": {
            "x": 23.01,
            "y": 7.6999999999999975,
            "width": 0.4,
            "height": 0.4,
            "type": "RECTANGLE"
          },
          "waitingTime": 2700,
          "waitingTimeYellowPhase": 0.0,
          "parallelWaiters": 0,
          "individualWaiting": true,
          "deletionDistance": 0.1,
          "startingWithRedLight": false,
          "nextSpeed": -1.0
        },
        {
          "id": 1090,
          "absorbing": false,
          "shape": {
            "x": 23.76,
            "y": 7.6999999999999975,
            "width": 0.4,
            "height": 0.4,
            "type": "RECTANGLE"
          },
          "waitingTime": 2700,
          "waitingTimeYellowPhase": 0.0,
          "parallelWaiters": 0,
          "individualWaiting": true,
          "deletionDistance": 0.1,
          "startingWithRedLight": false,
          "nextSpeed": -1.0
        },
        {
          "id": 1091,
          "absorbing": false,
          "shape": {
            "x": 17.01,
            "y": 6.299999999999997,
            "width": 0.4,
            "height": 0.4,
            "type": "RECTANGLE"
          },
          "waitingTime": 2700,
          "waitingTimeYellowPhase": 0.0,
          "parallelWaiters": 0,
          "individualWaiting": true,
          "deletionDistance": 0.1,
          "startingWithRedLight": false,
          "nextSpeed": -1.0
        },
        {
          "id": 1092,
          "absorbing": false,
          "shape": {
            "x": 17.76,
            "y": 6.299999999999997,
            "width": 0.4,
            "height": 0.4,
            "type": "RECTANGLE"
          },
          "waitingTime": 2700,
          "waitingTimeYellowPhase": 0.0,
          "parallelWaiters": 0,
          "individualWaiting": true,
          "deletionDistance": 0.1,
          "startingWithRedLight": false,
          "nextSpeed": -1.0
        },
        {
          "id": 1093,
          "absorbing": false,
          "shape": {
            "x": 18.51,
            "y": 6.299999999999997,
            "width": 0.4,
            "height": 0.4,
            "type": "RECTANGLE"
          },
          "waitingTime": 2700,
          "waitingTimeYellowPhase": 0.0,
          "parallelWaiters": 0,
          "individualWaiting": true,
          "deletionDistance": 0.1,
          "startingWithRedLight": false,
          "nextSpeed": -1.0
        },
        {
          "id": 1094,
          "absorbing": false,
          "shape": {
            "x": 19.26,
            "y": 6.299999999999997,
            "width": 0.4,
            "height": 0.4,
            "type": "RECTANGLE"
          },
          "waitingTime": 2700,
          "waitingTimeYellowPhase": 0.0,
          "parallelWaiters": 0,
          "individualWaiting": true,
          "deletionDistance": 0.1,
          "startingWithRedLight": false,
          "nextSpeed": -1.0
        },
        {
          "id": 1095,
          "absorbing": false,
          "shape": {
            "x": 20.01,
            "y": 6.299999999999997,
            "width": 0.4,
            "height": 0.4,
            "type": "RECTANGLE"
          },
          "waitingTime": 2700,
          "waitingTimeYellowPhase": 0.0,
          "parallelWaiters": 0,
          "individualWaiting": true,
          "deletionDistance": 0.1,
          "startingWithRedLight": false,
          "nextSpeed": -1.0
        },
        {
          "id": 1096,
          "absorbing": false,
          "shape": {
            "x": 20.76,
            "y": 6.299999999999997,
            "width": 0.4,
            "height": 0.4,
            "type": "RECTANGLE"
          },
          "waitingTime": 2700,
          "waitingTimeYellowPhase": 0.0,
          "parallelWaiters": 0,
          "individualWaiting": true,
          "deletionDistance": 0.1,
          "startingWithRedLight": false,
          "nextSpeed": -1.0
        },
        {
          "id": 1097,
          "absorbing": false,
          "shape": {
            "x": 21.51,
            "y": 6.299999999999997,
            "width": 0.4,
            "height": 0.4,
            "type": "RECTANGLE"
          },
          "waitingTime": 2700,
          "waitingTimeYellowPhase": 0.0,
          "parallelWaiters": 0,
          "individualWaiting": true,
          "deletionDistance": 0.1,
          "startingWithRedLight": false,
          "nextSpeed": -1.0
        },
        {
          "id": 1098,
          "absorbing": false,
          "shape": {
            "x": 22.26,
            "y": 6.299999999999997,
            "width": 0.4,
            "height": 0.4,
            "type": "RECTANGLE"
          },
          "waitingTime": 2700,
          "waitingTimeYellowPhase": 0.0,
          "parallelWaiters": 0,
          "individualWaiting": true,
          "deletionDistance": 0.1,
          "startingWithRedLight": false,
          "nextSpeed": -1.0
        },
        {
          "id": 1099,
          "absorbing": false,
          "shape": {
            "x": 23.01,
            "y": 6.299999999999997,
            "width": 0.4,
            "height": 0.4,
            "type": "RECTANGLE"
          },
          "waitingTime": 2700,
          "waitingTimeYellowPhase": 0.0,
          "parallelWaiters": 0,
          "individualWaiting": true,
          "deletionDistance": 0.1,
          "startingWithRedLight": false,
          "nextSpeed": -1.0
        },
        {
          "id": 1100,
          "absorbing": false,
          "shape": {
            "x": 23.76,
            "y": 6.299999999999997,
            "width": 0.4,
            "height": 0.4,
            "type": "RECTANGLE"
          },
          "waitingTime": 2700,
          "waitingTimeYellowPhase": 0.0,
          "parallelWaiters": 0,
          "individualWaiting": true,
          "deletionDistance": 0.1,
          "startingWithRedLight": false,
          "nextSpeed": -1.0
        },
        {
          "id": 1101,
          "absorbing": false,
          "shape": {
            "x": 17.01,
            "y": 4.899999999999997,
            "width": 0.4,
            "height": 0.4,
            "type": "RECTANGLE"
          },
          "waitingTime": 2700,
          "waitingTimeYellowPhase": 0.0,
          "parallelWaiters": 0,
          "individualWaiting": true,
          "deletionDistance": 0.1,
          "startingWithRedLight": false,
          "nextSpeed": -1.0
        },
        {
          "id": 1102,
          "absorbing": false,
          "shape": {
            "x": 17.76,
            "y": 4.899999999999997,
            "width": 0.4,
            "height": 0.4,
            "type": "RECTANGLE"
          },
          "waitingTime": 2700,
          "waitingTimeYellowPhase": 0.0,
          "parallelWaiters": 0,
          "individualWaiting": true,
          "deletionDistance": 0.1,
          "startingWithRedLight": false,
          "nextSpeed": -1.0
        },
        {
          "id": 1103,
          "absorbing": false,
          "shape": {
            "x": 18.51,
            "y": 4.899999999999997,
            "width": 0.4,
            "height": 0.4,
            "type": "RECTANGLE"
          },
          "waitingTime": 2700,
          "waitingTimeYellowPhase": 0.0,
          "parallelWaiters": 0,
          "individualWaiting": true,
          "deletionDistance": 0.1,
          "startingWithRedLight": false,
          "nextSpeed": -1.0
        },
        {
          "id": 1104,
          "absorbing": false,
          "shape": {
            "x": 19.26,
            "y": 4.899999999999997,
            "width": 0.4,
            "height": 0.4,
            "type": "RECTANGLE"
          },
          "waitingTime": 2700,
          "waitingTimeYellowPhase": 0.0,
          "parallelWaiters": 0,
          "individualWaiting": true,
          "deletionDistance": 0.1,
          "startingWithRedLight": false,
          "nextSpeed": -1.0
        },
        {
          "id": 1105,
          "absorbing": false,
          "shape": {
            "x": 20.01,
            "y": 4.899999999999997,
            "width": 0.4,
            "height": 0.4,
            "type": "RECTANGLE"
          },
          "waitingTime": 2700,
          "waitingTimeYellowPhase": 0.0,
          "parallelWaiters": 0,
          "individualWaiting": true,
          "deletionDistance": 0.1,
          "startingWithRedLight": false,
          "nextSpeed": -1.0
        },
        {
          "id": 1106,
          "absorbing": false,
          "shape": {
            "x": 20.76,
            "y": 4.899999999999997,
            "width": 0.4,
            "height": 0.4,
            "type": "RECTANGLE"
          },
          "waitingTime": 2700,
          "waitingTimeYellowPhase": 0.0,
          "parallelWaiters": 0,
          "individualWaiting": true,
          "deletionDistance": 0.1,
          "startingWithRedLight": false,
          "nextSpeed": -1.0
        },
        {
          "id": 1107,
          "absorbing": false,
          "shape": {
            "x": 21.51,
            "y": 4.899999999999997,
            "width": 0.4,
            "height": 0.4,
            "type": "RECTANGLE"
          },
          "waitingTime": 2700,
          "waitingTimeYellowPhase": 0.0,
          "parallelWaiters": 0,
          "individualWaiting": true,
          "deletionDistance": 0.1,
          "startingWithRedLight": false,
          "nextSpeed": -1.0
        },
        {
          "id": 1108,
          "absorbing": false,
          "shape": {
            "x": 22.26,
            "y": 4.899999999999997,
            "width": 0.4,
            "height": 0.4,
            "type": "RECTANGLE"
          },
          "waitingTime": 2700,
          "waitingTimeYellowPhase": 0.0,
          "parallelWaiters": 0,
          "individualWaiting": true,
          "deletionDistance": 0.1,
          "startingWithRedLight": false,
          "nextSpeed": -1.0
        },
        {
          "id": 1109,
          "absorbing": false,
          "shape": {
            "x": 23.01,
            "y": 4.899999999999997,
            "width": 0.4,
            "height": 0.4,
            "type": "RECTANGLE"
          },
          "waitingTime": 2700,
          "waitingTimeYellowPhase": 0.0,
          "parallelWaiters": 0,
          "individualWaiting": true,
          "deletionDistance": 0.1,
          "startingWithRedLight": false,
          "nextSpeed": -1.0
        },
        {
          "id": 1110,
          "absorbing": false,
          "shape": {
            "x": 23.76,
            "y": 4.899999999999997,
            "width": 0.4,
            "height": 0.4,
            "type": "RECTANGLE"
          },
          "waitingTime": 2700,
          "waitingTimeYellowPhase": 0.0,
          "parallelWaiters": 0,
          "individualWaiting": true,
          "deletionDistance": 0.1,
          "startingWithRedLight": false,
          "nextSpeed": -1.0
        },
        {
          "id": 1111,
          "absorbing": false,
          "shape": {
            "x": 17.01,
            "y": 3.499999999999997,
            "width": 0.4,
            "height": 0.4,
            "type": "RECTANGLE"
          },
          "waitingTime": 2700,
          "waitingTimeYellowPhase": 0.0,
          "parallelWaiters": 0,
          "individualWaiting": true,
          "deletionDistance": 0.1,
          "startingWithRedLight": false,
          "nextSpeed": -1.0
        },
        {
          "id": 1112,
          "absorbing": false,
          "shape": {
            "x": 17.76,
            "y": 3.499999999999997,
            "width": 0.4,
            "height": 0.4,
            "type": "RECTANGLE"
          },
          "waitingTime": 2700,
          "waitingTimeYellowPhase": 0.0,
          "parallelWaiters": 0,
          "individualWaiting": true,
          "deletionDistance": 0.1,
          "startingWithRedLight": false,
          "nextSpeed": -1.0
        },
        {
          "id": 1113,
          "absorbing": false,
          "shape": {
            "x": 18.51,
            "y": 3.499999999999997,
            "width": 0.4,
            "height": 0.4,
            "type": "RECTANGLE"
          },
          "waitingTime": 2700,
          "waitingTimeYellowPhase": 0.0,
          "parallelWaiters": 0,
          "individualWaiting": true,
          "deletionDistance": 0.1,
          "startingWithRedLight": false,
          "nextSpeed": -1.0
        },
        {
          "id": 1114,
          "absorbing": false,
          "shape": {
            "x": 19.26,
            "y": 3.499999999999997,
            "width": 0.4,
            "height": 0.4,
            "type": "RECTANGLE"
          },
          "waitingTime": 2700,
          "waitingTimeYellowPhase": 0.0,
          "parallelWaiters": 0,
          "individualWaiting": true,
          "deletionDistance": 0.1,
          "startingWithRedLight": false,
          "nextSpeed": -1.0
        },
        {
          "id": 1115,
          "absorbing": false,
          "shape": {
            "x": 20.01,
            "y": 3.499999999999997,
            "width": 0.4,
            "height": 0.4,
            "type": "RECTANGLE"
          },
          "waitingTime": 2700,
          "waitingTimeYellowPhase": 0.0,
          "parallelWaiters": 0,
          "individualWaiting": true,
          "deletionDistance": 0.1,
          "startingWithRedLight": false,
          "nextSpeed": -1.0
        },
        {
          "id": 1116,
          "absorbing": false,
          "shape": {
            "x": 20.76,
            "y": 3.499999999999997,
            "width": 0.4,
            "height": 0.4,
            "type": "RECTANGLE"
          },
          "waitingTime": 2700,
          "waitingTimeYellowPhase": 0.0,
          "parallelWaiters": 0,
          "individualWaiting": true,
          "deletionDistance": 0.1,
          "startingWithRedLight": false,
          "nextSpeed": -1.0
        },
        {
          "id": 1117,
          "absorbing": false,
          "shape": {
            "x": 21.51,
            "y": 3.499999999999997,
            "width": 0.4,
            "height": 0.4,
            "type": "RECTANGLE"
          },
          "waitingTime": 2700,
          "waitingTimeYellowPhase": 0.0,
          "parallelWaiters": 0,
          "individualWaiting": true,
          "deletionDistance": 0.1,
          "startingWithRedLight": false,
          "nextSpeed": -1.0
        },
        {
          "id": 1118,
          "absorbing": false,
          "shape": {
            "x": 22.26,
            "y": 3.499999999999997,
            "width": 0.4,
            "height": 0.4,
            "type": "RECTANGLE"
          },
          "waitingTime": 2700,
          "waitingTimeYellowPhase": 0.0,
          "parallelWaiters": 0,
          "individualWaiting": true,
          "deletionDistance": 0.1,
          "startingWithRedLight": false,
          "nextSpeed": -1.0
        },
        {
          "id": 1119,
          "absorbing": false,
          "shape": {
            "x": 23.01,
            "y": 3.499999999999997,
            "width": 0.4,
            "height": 0.4,
            "type": "RECTANGLE"
          },
          "waitingTime": 2700,
          "waitingTimeYellowPhase": 0.0,
          "parallelWaiters": 0,
          "individualWaiting": true,
          "deletionDistance": 0.1,
          "startingWithRedLight": false,
          "nextSpeed": -1.0
        },
        {
          "id": 1120,
          "absorbing": false,
          "shape": {
            "x": 23.76,
            "y": 3.499999999999997,
            "width": 0.4,
            "height": 0.4,
            "type": "RECTANGLE"
          },
          "waitingTime": 2700,
          "waitingTimeYellowPhase": 0.0,
          "parallelWaiters": 0,
          "individualWaiting": true,
          "deletionDistance": 0.1,
          "startingWithRedLight": false,
          "nextSpeed": -1.0
        },
        {
          "id": 1121,
          "absorbing": false,
          "shape": {
            "x": 27.060000000000002,
            "y": 6.299999999999999,
            "width": 0.4,
            "height": 0.4,
            "type": "RECTANGLE"
          },
          "waitingTime": 2700,
          "waitingTimeYellowPhase": 0.0,
          "parallelWaiters": 0,
          "individualWaiting": true,
          "deletionDistance": 0.1,
          "startingWithRedLight": false,
          "nextSpeed": -1.0
        },
        {
          "id": 1122,
          "absorbing": false,
          "shape": {
            "x": 27.810000000000002,
            "y": 6.299999999999999,
            "width": 0.4,
            "height": 0.4,
            "type": "RECTANGLE"
          },
          "waitingTime": 2700,
          "waitingTimeYellowPhase": 0.0,
          "parallelWaiters": 0,
          "individualWaiting": true,
          "deletionDistance": 0.1,
          "startingWithRedLight": false,
          "nextSpeed": -1.0
        },
        {
          "id": 1123,
          "absorbing": false,
          "shape": {
            "x": 28.560000000000002,
            "y": 6.299999999999999,
            "width": 0.4,
            "height": 0.4,
            "type": "RECTANGLE"
          },
          "waitingTime": 2700,
          "waitingTimeYellowPhase": 0.0,
          "parallelWaiters": 0,
          "individualWaiting": true,
          "deletionDistance": 0.1,
          "startingWithRedLight": false,
          "nextSpeed": -1.0
        },
        {
          "id": 1124,
          "absorbing": false,
          "shape": {
            "x": 29.310000000000002,
            "y": 6.299999999999999,
            "width": 0.4,
            "height": 0.4,
            "type": "RECTANGLE"
          },
          "waitingTime": 2700,
          "waitingTimeYellowPhase": 0.0,
          "parallelWaiters": 0,
          "individualWaiting": true,
          "deletionDistance": 0.1,
          "startingWithRedLight": false,
          "nextSpeed": -1.0
        },
        {
          "id": 1125,
          "absorbing": false,
          "shape": {
            "x": 30.060000000000002,
            "y": 6.299999999999999,
            "width": 0.4,
            "height": 0.4,
            "type": "RECTANGLE"
          },
          "waitingTime": 2700,
          "waitingTimeYellowPhase": 0.0,
          "parallelWaiters": 0,
          "individualWaiting": true,
          "deletionDistance": 0.1,
          "startingWithRedLight": false,
          "nextSpeed": -1.0
        },
        {
          "id": 1126,
          "absorbing": false,
          "shape": {
            "x": 30.810000000000002,
            "y": 6.299999999999999,
            "width": 0.4,
            "height": 0.4,
            "type": "RECTANGLE"
          },
          "waitingTime": 2700,
          "waitingTimeYellowPhase": 0.0,
          "parallelWaiters": 0,
          "individualWaiting": true,
          "deletionDistance": 0.1,
          "startingWithRedLight": false,
          "nextSpeed": -1.0
        },
        {
          "id": 1127,
          "absorbing": false,
          "shape": {
            "x": 31.560000000000002,
            "y": 6.299999999999999,
            "width": 0.4,
            "height": 0.4,
            "type": "RECTANGLE"
          },
          "waitingTime": 2700,
          "waitingTimeYellowPhase": 0.0,
          "parallelWaiters": 0,
          "individualWaiting": true,
          "deletionDistance": 0.1,
          "startingWithRedLight": false,
          "nextSpeed": -1.0
        },
        {
          "id": 1128,
          "absorbing": false,
          "shape": {
            "x": 32.31,
            "y": 6.299999999999999,
            "width": 0.4,
            "height": 0.4,
            "type": "RECTANGLE"
          },
          "waitingTime": 2700,
          "waitingTimeYellowPhase": 0.0,
          "parallelWaiters": 0,
          "individualWaiting": true,
          "deletionDistance": 0.1,
          "startingWithRedLight": false,
          "nextSpeed": -1.0
        },
        {
          "id": 1129,
          "absorbing": false,
          "shape": {
            "x": 33.06,
            "y": 6.299999999999999,
            "width": 0.4,
            "height": 0.4,
            "type": "RECTANGLE"
          },
          "waitingTime": 2700,
          "waitingTimeYellowPhase": 0.0,
          "parallelWaiters": 0,
          "individualWaiting": true,
          "deletionDistance": 0.1,
          "startingWithRedLight": false,
          "nextSpeed": -1.0
        },
        {
          "id": 1130,
          "absorbing": false,
          "shape": {
            "x": 33.81,
            "y": 6.299999999999999,
            "width": 0.4,
            "height": 0.4,
            "type": "RECTANGLE"
          },
          "waitingTime": 2700,
          "waitingTimeYellowPhase": 0.0,
          "parallelWaiters": 0,
          "individualWaiting": true,
          "deletionDistance": 0.1,
          "startingWithRedLight": false,
          "nextSpeed": -1.0
        },
        {
          "id": 1131,
          "absorbing": false,
          "shape": {
            "x": 27.060000000000002,
            "y": 4.899999999999999,
            "width": 0.4,
            "height": 0.4,
            "type": "RECTANGLE"
          },
          "waitingTime": 2700,
          "waitingTimeYellowPhase": 0.0,
          "parallelWaiters": 0,
          "individualWaiting": true,
          "deletionDistance": 0.1,
          "startingWithRedLight": false,
          "nextSpeed": -1.0
        },
        {
          "id": 1132,
          "absorbing": false,
          "shape": {
            "x": 27.810000000000002,
            "y": 4.899999999999999,
            "width": 0.4,
            "height": 0.4,
            "type": "RECTANGLE"
          },
          "waitingTime": 2700,
          "waitingTimeYellowPhase": 0.0,
          "parallelWaiters": 0,
          "individualWaiting": true,
          "deletionDistance": 0.1,
          "startingWithRedLight": false,
          "nextSpeed": -1.0
        },
        {
          "id": 1133,
          "absorbing": false,
          "shape": {
            "x": 28.560000000000002,
            "y": 4.899999999999999,
            "width": 0.4,
            "height": 0.4,
            "type": "RECTANGLE"
          },
          "waitingTime": 2700,
          "waitingTimeYellowPhase": 0.0,
          "parallelWaiters": 0,
          "individualWaiting": true,
          "deletionDistance": 0.1,
          "startingWithRedLight": false,
          "nextSpeed": -1.0
        },
        {
          "id": 1134,
          "absorbing": false,
          "shape": {
            "x": 29.310000000000002,
            "y": 4.899999999999999,
            "width": 0.4,
            "height": 0.4,
            "type": "RECTANGLE"
          },
          "waitingTime": 2700,
          "waitingTimeYellowPhase": 0.0,
          "parallelWaiters": 0,
          "individualWaiting": true,
          "deletionDistance": 0.1,
          "startingWithRedLight": false,
          "nextSpeed": -1.0
        },
        {
          "id": 1135,
          "absorbing": false,
          "shape": {
            "x": 30.060000000000002,
            "y": 4.899999999999999,
            "width": 0.4,
            "height": 0.4,
            "type": "RECTANGLE"
          },
          "waitingTime": 2700,
          "waitingTimeYellowPhase": 0.0,
          "parallelWaiters": 0,
          "individualWaiting": true,
          "deletionDistance": 0.1,
          "startingWithRedLight": false,
          "nextSpeed": -1.0
        },
        {
          "id": 1136,
          "absorbing": false,
          "shape": {
            "x": 30.810000000000002,
            "y": 4.899999999999999,
            "width": 0.4,
            "height": 0.4,
            "type": "RECTANGLE"
          },
          "waitingTime": 2700,
          "waitingTimeYellowPhase": 0.0,
          "parallelWaiters": 0,
          "individualWaiting": true,
          "deletionDistance": 0.1,
          "startingWithRedLight": false,
          "nextSpeed": -1.0
        },
        {
          "id": 1137,
          "absorbing": false,
          "shape": {
            "x": 31.560000000000002,
            "y": 4.899999999999999,
            "width": 0.4,
            "height": 0.4,
            "type": "RECTANGLE"
          },
          "waitingTime": 2700,
          "waitingTimeYellowPhase": 0.0,
          "parallelWaiters": 0,
          "individualWaiting": true,
          "deletionDistance": 0.1,
          "startingWithRedLight": false,
          "nextSpeed": -1.0
        },
        {
          "id": 1138,
          "absorbing": false,
          "shape": {
            "x": 32.31,
            "y": 4.899999999999999,
            "width": 0.4,
            "height": 0.4,
            "type": "RECTANGLE"
          },
          "waitingTime": 2700,
          "waitingTimeYellowPhase": 0.0,
          "parallelWaiters": 0,
          "individualWaiting": true,
          "deletionDistance": 0.1,
          "startingWithRedLight": false,
          "nextSpeed": -1.0
        },
        {
          "id": 1139,
          "absorbing": false,
          "shape": {
            "x": 33.06,
            "y": 4.899999999999999,
            "width": 0.4,
            "height": 0.4,
            "type": "RECTANGLE"
          },
          "waitingTime": 2700,
          "waitingTimeYellowPhase": 0.0,
          "parallelWaiters": 0,
          "individualWaiting": true,
          "deletionDistance": 0.1,
          "startingWithRedLight": false,
          "nextSpeed": -1.0
        },
        {
          "id": 1140,
          "absorbing": false,
          "shape": {
            "x": 33.81,
            "y": 4.899999999999999,
            "width": 0.4,
            "height": 0.4,
            "type": "RECTANGLE"
          },
          "waitingTime": 2700,
          "waitingTimeYellowPhase": 0.0,
          "parallelWaiters": 0,
          "individualWaiting": true,
          "deletionDistance": 0.1,
          "startingWithRedLight": false,
          "nextSpeed": -1.0
        },
        {
          "id": 1141,
          "absorbing": false,
          "shape": {
            "x": 27.060000000000002,
            "y": 3.4999999999999987,
            "width": 0.4,
            "height": 0.4,
            "type": "RECTANGLE"
          },
          "waitingTime": 2700,
          "waitingTimeYellowPhase": 0.0,
          "parallelWaiters": 0,
          "individualWaiting": true,
          "deletionDistance": 0.1,
          "startingWithRedLight": false,
          "nextSpeed": -1.0
        },
        {
          "id": 1142,
          "absorbing": false,
          "shape": {
            "x": 27.810000000000002,
            "y": 3.4999999999999987,
            "width": 0.4,
            "height": 0.4,
            "type": "RECTANGLE"
          },
          "waitingTime": 2700,
          "waitingTimeYellowPhase": 0.0,
          "parallelWaiters": 0,
          "individualWaiting": true,
          "deletionDistance": 0.1,
          "startingWithRedLight": false,
          "nextSpeed": -1.0
        },
        {
          "id": 1143,
          "absorbing": false,
          "shape": {
            "x": 28.560000000000002,
            "y": 3.4999999999999987,
            "width": 0.4,
            "height": 0.4,
            "type": "RECTANGLE"
          },
          "waitingTime": 2700,
          "waitingTimeYellowPhase": 0.0,
          "parallelWaiters": 0,
          "individualWaiting": true,
          "deletionDistance": 0.1,
          "startingWithRedLight": false,
          "nextSpeed": -1.0
        },
        {
          "id": 1144,
          "absorbing": false,
          "shape": {
            "x": 29.310000000000002,
            "y": 3.4999999999999987,
            "width": 0.4,
            "height": 0.4,
            "type": "RECTANGLE"
          },
          "waitingTime": 2700,
          "waitingTimeYellowPhase": 0.0,
          "parallelWaiters": 0,
          "individualWaiting": true,
          "deletionDistance": 0.1,
          "startingWithRedLight": false,
          "nextSpeed": -1.0
        },
        {
          "id": 1145,
          "absorbing": false,
          "shape": {
            "x": 30.060000000000002,
            "y": 3.4999999999999987,
            "width": 0.4,
            "height": 0.4,
            "type": "RECTANGLE"
          },
          "waitingTime": 2700,
          "waitingTimeYellowPhase": 0.0,
          "parallelWaiters": 0,
          "individualWaiting": true,
          "deletionDistance": 0.1,
          "startingWithRedLight": false,
          "nextSpeed": -1.0
        },
        {
          "id": 1146,
          "absorbing": false,
          "shape": {
            "x": 30.810000000000002,
            "y": 3.4999999999999987,
            "width": 0.4,
            "height": 0.4,
            "type": "RECTANGLE"
          },
          "waitingTime": 2700,
          "waitingTimeYellowPhase": 0.0,
          "parallelWaiters": 0,
          "individualWaiting": true,
          "deletionDistance": 0.1,
          "startingWithRedLight": false,
          "nextSpeed": -1.0
        },
        {
          "id": 1147,
          "absorbing": false,
          "shape": {
            "x": 31.560000000000002,
            "y": 3.4999999999999987,
            "width": 0.4,
            "height": 0.4,
            "type": "RECTANGLE"
          },
          "waitingTime": 2700,
          "waitingTimeYellowPhase": 0.0,
          "parallelWaiters": 0,
          "individualWaiting": true,
          "deletionDistance": 0.1,
          "startingWithRedLight": false,
          "nextSpeed": -1.0
        },
        {
          "id": 1148,
          "absorbing": false,
          "shape": {
            "x": 32.31,
            "y": 3.4999999999999987,
            "width": 0.4,
            "height": 0.4,
            "type": "RECTANGLE"
          },
          "waitingTime": 2700,
          "waitingTimeYellowPhase": 0.0,
          "parallelWaiters": 0,
          "individualWaiting": true,
          "deletionDistance": 0.1,
          "startingWithRedLight": false,
          "nextSpeed": -1.0
        },
        {
          "id": 1149,
          "absorbing": false,
          "shape": {
            "x": 33.06,
            "y": 3.4999999999999987,
            "width": 0.4,
            "height": 0.4,
            "type": "RECTANGLE"
          },
          "waitingTime": 2700,
          "waitingTimeYellowPhase": 0.0,
          "parallelWaiters": 0,
          "individualWaiting": true,
          "deletionDistance": 0.1,
          "startingWithRedLight": false,
          "nextSpeed": -1.0
        },
        {
          "id": 1150,
          "absorbing": false,
          "shape": {
            "x": 33.81,
            "y": 3.4999999999999987,
            "width": 0.4,
            "height": 0.4,
            "type": "RECTANGLE"
          },
          "waitingTime": 2700,
          "waitingTimeYellowPhase": 0.0,
          "parallelWaiters": 0,
          "individualWaiting": true,
          "deletionDistance": 0.1,
          "startingWithRedLight": false,
          "nextSpeed": -1.0
        },
        {
          "id": 1151,
          "absorbing": false,
          "shape": {
            "x": 9.61,
            "y": 9.499999999999996,
            "width": 1,
            "height": 1,
            "type": "RECTANGLE"
          },
          "waitingTime": 600.0,
          "waitingTimeYellowPhase": 0.0,
          "parallelWaiters": 0,
          "individualWaiting": true,
          "deletionDistance": 0.1,
          "startingWithRedLight": false,
          "nextSpeed": -1.0
        },
        {
          "id": 1152,
          "absorbing": false,
          "shape": {
            "x": 12.76,
            "y": 9.499999999999996,
            "width": 1,
            "height": 1,
            "type": "RECTANGLE"
          },
          "waitingTime": 600.0,
          "waitingTimeYellowPhase": 0.0,
          "parallelWaiters": 0,
          "individualWaiting": true,
          "deletionDistance": 0.1,
          "startingWithRedLight": false,
          "nextSpeed": -1.0
        },
        {
          "id": 1153,
          "absorbing": false,
          "shape": {
            "x": 15.91,
            "y": 9.499999999999996,
            "width": 1,
            "height": 1,
            "type": "RECTANGLE"
          },
          "waitingTime": 600.0,
          "waitingTimeYellowPhase": 0.0,
          "parallelWaiters": 0,
          "individualWaiting": true,
          "deletionDistance": 0.1,
          "startingWithRedLight": false,
          "nextSpeed": -1.0
        },
        {
          "id": 1154,
          "absorbing": false,
          "shape": {
            "x": 19.06,
            "y": 9.499999999999996,
            "width": 1,
            "height": 1,
            "type": "RECTANGLE"
          },
          "waitingTime": 600.0,
          "waitingTimeYellowPhase": 0.0,
          "parallelWaiters": 0,
          "individualWaiting": true,
          "deletionDistance": 0.1,
          "startingWithRedLight": false,
          "nextSpeed": -1.0
        },
        {
          "id": 1155,
          "absorbing": false,
          "shape": {
            "x": 22.209999999999997,
            "y": 9.499999999999996,
            "width": 1,
            "height": 1,
            "type": "RECTANGLE"
          },
          "waitingTime": 600.0,
          "waitingTimeYellowPhase": 0.0,
          "parallelWaiters": 0,
          "individualWaiting": true,
          "deletionDistance": 0.1,
          "startingWithRedLight": false,
          "nextSpeed": -1.0
        },
        {
          "id": 1156,
          "absorbing": false,
          "shape": {
            "x": 9.61,
            "y": 6.699999999999997,
            "width": 1,
            "height": 1,
            "type": "RECTANGLE"
          },
          "waitingTime": 600.0,
          "waitingTimeYellowPhase": 0.0,
          "parallelWaiters": 0,
          "individualWaiting": true,
          "deletionDistance": 0.1,
          "startingWithRedLight": false,
          "nextSpeed": -1.0
        },
        {
          "id": 1157,
          "absorbing": false,
          "shape": {
            "x": 12.76,
            "y": 6.699999999999997,
            "width": 1,
            "height": 1,
            "type": "RECTANGLE"
          },
          "waitingTime": 600.0,
          "waitingTimeYellowPhase": 0.0,
          "parallelWaiters": 0,
          "individualWaiting": true,
          "deletionDistance": 0.1,
          "startingWithRedLight": false,
          "nextSpeed": -1.0
        },
        {
          "id": 1158,
          "absorbing": false,
          "shape": {
            "x": 15.91,
            "y": 6.699999999999997,
            "width": 1,
            "height": 1,
            "type": "RECTANGLE"
          },
          "waitingTime": 600.0,
          "waitingTimeYellowPhase": 0.0,
          "parallelWaiters": 0,
          "individualWaiting": true,
          "deletionDistance": 0.1,
          "startingWithRedLight": false,
          "nextSpeed": -1.0
        },
        {
          "id": 1159,
          "absorbing": false,
          "shape": {
            "x": 19.06,
            "y": 6.699999999999997,
            "width": 1,
            "height": 1,
            "type": "RECTANGLE"
          },
          "waitingTime": 600.0,
          "waitingTimeYellowPhase": 0.0,
          "parallelWaiters": 0,
          "individualWaiting": true,
          "deletionDistance": 0.1,
          "startingWithRedLight": false,
          "nextSpeed": -1.0
        },
        {
          "id": 1160,
          "absorbing": false,
          "shape": {
            "x": 22.209999999999997,
            "y": 6.699999999999997,
            "width": 1,
            "height": 1,
            "type": "RECTANGLE"
          },
          "waitingTime": 600.0,
          "waitingTimeYellowPhase": 0.0,
          "parallelWaiters": 0,
          "individualWaiting": true,
          "deletionDistance": 0.1,
          "startingWithRedLight": false,
          "nextSpeed": -1.0
        },
        {
          "id": 1161,
          "absorbing": false,
          "shape": {
            "x": 9.61,
            "y": 3.899999999999997,
            "width": 1,
            "height": 1,
            "type": "RECTANGLE"
          },
          "waitingTime": 600.0,
          "waitingTimeYellowPhase": 0.0,
          "parallelWaiters": 0,
          "individualWaiting": true,
          "deletionDistance": 0.1,
          "startingWithRedLight": false,
          "nextSpeed": -1.0
        },
        {
          "id": 1162,
          "absorbing": false,
          "shape": {
            "x": 12.76,
            "y": 3.899999999999997,
            "width": 1,
            "height": 1,
            "type": "RECTANGLE"
          },
          "waitingTime": 600.0,
          "waitingTimeYellowPhase": 0.0,
          "parallelWaiters": 0,
          "individualWaiting": true,
          "deletionDistance": 0.1,
          "startingWithRedLight": false,
          "nextSpeed": -1.0
        },
        {
          "id": 1163,
          "absorbing": false,
          "shape": {
            "x": 15.91,
            "y": 3.899999999999997,
            "width": 1,
            "height": 1,
            "type": "RECTANGLE"
          },
          "waitingTime": 600.0,
          "waitingTimeYellowPhase": 0.0,
          "parallelWaiters": 0,
          "individualWaiting": true,
          "deletionDistance": 0.1,
          "startingWithRedLight": false,
          "nextSpeed": -1.0
        },
        {
          "id": 1164,
          "absorbing": false,
          "shape": {
            "x": 19.06,
            "y": 3.899999999999997,
            "width": 1,
            "height": 1,
            "type": "RECTANGLE"
          },
          "waitingTime": 600.0,
          "waitingTimeYellowPhase": 0.0,
          "parallelWaiters": 0,
          "individualWaiting": true,
          "deletionDistance": 0.1,
          "startingWithRedLight": false,
          "nextSpeed": -1.0
        },
        {
          "id": 1165,
          "absorbing": false,
          "shape": {
            "x": 22.209999999999997,
            "y": 3.899999999999997,
            "width": 1,
            "height": 1,
            "type": "RECTANGLE"
          },
          "waitingTime": 600.0,
          "waitingTimeYellowPhase": 0.0,
          "parallelWaiters": 0,
          "individualWaiting": true,
          "deletionDistance": 0.1,
          "startingWithRedLight": false,
          "nextSpeed": -1.0
        },
        {
          "id": 1166,
          "absorbing": false,
          "shape": {
            "x": 9.61,
            "y": 1.099999999999997,
            "width": 1,
            "height": 1,
            "type": "RECTANGLE"
          },
          "waitingTime": 600.0,
          "waitingTimeYellowPhase": 0.0,
          "parallelWaiters": 0,
          "individualWaiting": true,
          "deletionDistance": 0.1,
          "startingWithRedLight": false,
          "nextSpeed": -1.0
        },
        {
          "id": 1167,
          "absorbing": false,
          "shape": {
            "x": 30.134999999999998,
            "y": 9.499999999999996,
            "width": 1,
            "height": 1,
            "type": "RECTANGLE"
          },
          "waitingTime": 600.0,
          "waitingTimeYellowPhase": 0.0,
          "parallelWaiters": 0,
          "individualWaiting": true,
          "deletionDistance": 0.1,
          "startingWithRedLight": false,
          "nextSpeed": -1.0
        },
        {
          "id": 1168,
          "absorbing": true,
          "shape": {
            "x": 6.96,
            "y": 1.0,
            "width": 0.5,
            "height": 2,
            "type": "RECTANGLE"
          },
          "waitingTime": 0,
          "waitingTimeYellowPhase": 0.0,
          "parallelWaiters": 0,
          "individualWaiting": true,
          "deletionDistance": 0.1,
          "startingWithRedLight": false,
          "nextSpeed": -1.0
        }
      ],
      "targetChangers": [],
      "absorbingAreas": [],
      "aerosolClouds": [],
      "droplets": [],
      "sources": [
        {
          "id": 1,
          "shape": {
            "x": 1.5,
            "y": 10.989999999999998,
            "width": 0.41,
            "height": 0.41,
            "type": "RECTANGLE"
          },
          "interSpawnTimeDistribution": "org.vadere.state.scenario.ConstantDistribution",
          "distributionParameters": [
            1.0
          ],
          "spawnNumber": 1,
          "maxSpawnNumberTotal": -1,
          "startTime": 0,
          "endTime": 0,
          "spawnAtRandomPositions": false,
          "spawnAtGridPositionsCA": false,
          "useFreeSpaceOnly": true,
          "targetIds": [
            1056,
            1108,
            1167,
            1056,
            1168
          ],
          "groupSizeDistribution": [
            1.0
          ],
          "dynamicElementType": "PEDESTRIAN",
          "attributesPedestrian": null
        },
        {
          "id": 2,
          "shape": {
            "x": 2.31,
            "y": 10.989999999999998,
            "width": 0.41,
            "height": 0.41,
            "type": "RECTANGLE"
          },
          "interSpawnTimeDistribution": "org.vadere.state.scenario.ConstantDistribution",
          "distributionParameters": [
            1.0
          ],
          "spawnNumber": 1,
          "maxSpawnNumberTotal": -1,
          "startTime": 0,
          "endTime": 0,
          "spawnAtRandomPositions": false,
          "spawnAtGridPositionsCA": false,
          "useFreeSpaceOnly": true,
          "targetIds": [
            1104,
            1062,
            1161,
            1104,
            1168
          ],
          "groupSizeDistribution": [
            1.0
          ],
          "dynamicElementType": "PEDESTRIAN",
          "attributesPedestrian": null
        },
        {
          "id": 3,
          "shape": {
            "x": 3.12,
            "y": 10.989999999999998,
            "width": 0.41,
            "height": 0.41,
            "type": "RECTANGLE"
          },
          "interSpawnTimeDistribution": "org.vadere.state.scenario.ConstantDistribution",
          "distributionParameters": [
            1.0
          ],
          "spawnNumber": 1,
          "maxSpawnNumberTotal": -1,
          "startTime": 0,
          "endTime": 0,
          "spawnAtRandomPositions": false,
          "spawnAtGridPositionsCA": false,
          "useFreeSpaceOnly": true,
          "targetIds": [
            1114,
            1144,
            1154,
            1114,
            1168
          ],
          "groupSizeDistribution": [
            1.0
          ],
          "dynamicElementType": "PEDESTRIAN",
          "attributesPedestrian": null
        },
        {
          "id": 4,
          "shape": {
            "x": 3.93,
            "y": 10.989999999999998,
            "width": 0.41,
            "height": 0.41,
            "type": "RECTANGLE"
          },
          "interSpawnTimeDistribution": "org.vadere.state.scenario.ConstantDistribution",
          "distributionParameters": [
            1.0
          ],
          "spawnNumber": 1,
          "maxSpawnNumberTotal": -1,
          "startTime": 0,
          "endTime": 0,
          "spawnAtRandomPositions": false,
          "spawnAtGridPositionsCA": false,
          "useFreeSpaceOnly": true,
          "targetIds": [
            1087,
            1115,
            1156,
            1087,
            1168
          ],
          "groupSizeDistribution": [
            1.0
          ],
          "dynamicElementType": "PEDESTRIAN",
          "attributesPedestrian": null
        },
        {
          "id": 5,
          "shape": {
            "x": 4.74,
            "y": 10.989999999999998,
            "width": 0.41,
            "height": 0.41,
            "type": "RECTANGLE"
          },
          "interSpawnTimeDistribution": "org.vadere.state.scenario.ConstantDistribution",
          "distributionParameters": [
            1.0
          ],
          "spawnNumber": 1,
          "maxSpawnNumberTotal": -1,
          "startTime": 0,
          "endTime": 0,
          "spawnAtRandomPositions": false,
          "spawnAtGridPositionsCA": false,
          "useFreeSpaceOnly": true,
          "targetIds": [
            1098,
            1129,
            1156,
            1098,
            1168
          ],
          "groupSizeDistribution": [
            1.0
          ],
          "dynamicElementType": "PEDESTRIAN",
          "attributesPedestrian": null
        },
        {
          "id": 6,
          "shape": {
            "x": 5.550000000000001,
            "y": 10.989999999999998,
            "width": 0.41,
            "height": 0.41,
            "type": "RECTANGLE"
          },
          "interSpawnTimeDistribution": "org.vadere.state.scenario.ConstantDistribution",
          "distributionParameters": [
            1.0
          ],
          "spawnNumber": 1,
          "maxSpawnNumberTotal": -1,
          "startTime": 0,
          "endTime": 0,
          "spawnAtRandomPositions": false,
          "spawnAtGridPositionsCA": false,
          "useFreeSpaceOnly": true,
          "targetIds": [
            1077,
            1067,
            1165,
            1077,
            1168
          ],
          "groupSizeDistribution": [
            1.0
          ],
          "dynamicElementType": "PEDESTRIAN",
          "attributesPedestrian": null
        },
        {
          "id": 7,
          "shape": {
            "x": 1.5,
            "y": 10.179999999999998,
            "width": 0.41,
            "height": 0.41,
            "type": "RECTANGLE"
          },
          "interSpawnTimeDistribution": "org.vadere.state.scenario.ConstantDistribution",
          "distributionParameters": [
            1.0
          ],
          "spawnNumber": 1,
          "maxSpawnNumberTotal": -1,
          "startTime": 0,
          "endTime": 0,
          "spawnAtRandomPositions": false,
          "spawnAtGridPositionsCA": false,
          "useFreeSpaceOnly": true,
          "targetIds": [
            1086,
            1069,
            1160,
            1086,
            1168
          ],
          "groupSizeDistribution": [
            1.0
          ],
          "dynamicElementType": "PEDESTRIAN",
          "attributesPedestrian": null
        },
        {
          "id": 8,
          "shape": {
            "x": 2.31,
            "y": 10.179999999999998,
            "width": 0.41,
            "height": 0.41,
            "type": "RECTANGLE"
          },
          "interSpawnTimeDistribution": "org.vadere.state.scenario.ConstantDistribution",
          "distributionParameters": [
            1.0
          ],
          "spawnNumber": 1,
          "maxSpawnNumberTotal": -1,
          "startTime": 0,
          "endTime": 0,
          "spawnAtRandomPositions": false,
          "spawnAtGridPositionsCA": false,
          "useFreeSpaceOnly": true,
          "targetIds": [
            1111,
            1135,
            1153,
            1111,
            1168
          ],
          "groupSizeDistribution": [
            1.0
          ],
          "dynamicElementType": "PEDESTRIAN",
          "attributesPedestrian": null
        },
        {
          "id": 9,
          "shape": {
            "x": 3.12,
            "y": 10.179999999999998,
            "width": 0.41,
            "height": 0.41,
            "type": "RECTANGLE"
          },
          "interSpawnTimeDistribution": "org.vadere.state.scenario.ConstantDistribution",
          "distributionParameters": [
            1.0
          ],
          "spawnNumber": 1,
          "maxSpawnNumberTotal": -1,
          "startTime": 0,
          "endTime": 0,
          "spawnAtRandomPositions": false,
          "spawnAtGridPositionsCA": false,
          "useFreeSpaceOnly": true,
          "targetIds": [
            1043,
            1126,
            1158,
            1043,
            1168
          ],
          "groupSizeDistribution": [
            1.0
          ],
          "dynamicElementType": "PEDESTRIAN",
          "attributesPedestrian": null
        },
        {
          "id": 10,
          "shape": {
            "x": 3.93,
            "y": 10.179999999999998,
            "width": 0.41,
            "height": 0.41,
            "type": "RECTANGLE"
          },
          "interSpawnTimeDistribution": "org.vadere.state.scenario.ConstantDistribution",
          "distributionParameters": [
            1.0
          ],
          "spawnNumber": 1,
          "maxSpawnNumberTotal": -1,
          "startTime": 0,
          "endTime": 0,
          "spawnAtRandomPositions": false,
          "spawnAtGridPositionsCA": false,
          "useFreeSpaceOnly": true,
          "targetIds": [
            1021,
            1117,
            1153,
            1021,
            1168
          ],
          "groupSizeDistribution": [
            1.0
          ],
          "dynamicElementType": "PEDESTRIAN",
          "attributesPedestrian": null
        },
        {
          "id": 11,
          "shape": {
            "x": 4.74,
            "y": 10.179999999999998,
            "width": 0.41,
            "height": 0.41,
            "type": "RECTANGLE"
          },
          "interSpawnTimeDistribution": "org.vadere.state.scenario.ConstantDistribution",
          "distributionParameters": [
            1.0
          ],
          "spawnNumber": 1,
          "maxSpawnNumberTotal": -1,
          "startTime": 0,
          "endTime": 0,
          "spawnAtRandomPositions": false,
          "spawnAtGridPositionsCA": false,
          "useFreeSpaceOnly": true,
          "targetIds": [
            1092,
            1137,
            1165,
            1092,
            1168
          ],
          "groupSizeDistribution": [
            1.0
          ],
          "dynamicElementType": "PEDESTRIAN",
          "attributesPedestrian": null
        },
        {
          "id": 12,
          "shape": {
            "x": 5.550000000000001,
            "y": 10.179999999999998,
            "width": 0.41,
            "height": 0.41,
            "type": "RECTANGLE"
          },
          "interSpawnTimeDistribution": "org.vadere.state.scenario.ConstantDistribution",
          "distributionParameters": [
            1.0
          ],
          "spawnNumber": 1,
          "maxSpawnNumberTotal": -1,
          "startTime": 0,
          "endTime": 0,
          "spawnAtRandomPositions": false,
          "spawnAtGridPositionsCA": false,
          "useFreeSpaceOnly": true,
          "targetIds": [
            1016,
            1122,
            1165,
            1016,
            1168
          ],
          "groupSizeDistribution": [
            1.0
          ],
          "dynamicElementType": "PEDESTRIAN",
          "attributesPedestrian": null
        },
        {
          "id": 13,
          "shape": {
            "x": 1.5,
            "y": 9.369999999999997,
            "width": 0.41,
            "height": 0.41,
            "type": "RECTANGLE"
          },
          "interSpawnTimeDistribution": "org.vadere.state.scenario.ConstantDistribution",
          "distributionParameters": [
            1.0
          ],
          "spawnNumber": 1,
          "maxSpawnNumberTotal": -1,
          "startTime": 0,
          "endTime": 0,
          "spawnAtRandomPositions": false,
          "spawnAtGridPositionsCA": false,
          "useFreeSpaceOnly": true,
          "targetIds": [
            1060,
            1088,
            1155,
            1060,
            1168
          ],
          "groupSizeDistribution": [
            1.0
          ],
          "dynamicElementType": "PEDESTRIAN",
          "attributesPedestrian": null
        },
        {
          "id": 14,
          "shape": {
            "x": 2.31,
            "y": 9.369999999999997,
            "width": 0.41,
            "height": 0.41,
            "type": "RECTANGLE"
          },
          "interSpawnTimeDistribution": "org.vadere.state.scenario.ConstantDistribution",
          "distributionParameters": [
            1.0
          ],
          "spawnNumber": 1,
          "maxSpawnNumberTotal": -1,
          "startTime": 0,
          "endTime": 0,
          "spawnAtRandomPositions": false,
          "spawnAtGridPositionsCA": false,
          "useFreeSpaceOnly": true,
          "targetIds": [
            1063,
            1150,
            1166,
            1063,
            1168
          ],
          "groupSizeDistribution": [
            1.0
          ],
          "dynamicElementType": "PEDESTRIAN",
          "attributesPedestrian": null
        },
        {
          "id": 15,
          "shape": {
            "x": 3.12,
            "y": 9.369999999999997,
            "width": 0.41,
            "height": 0.41,
            "type": "RECTANGLE"
          },
          "interSpawnTimeDistribution": "org.vadere.state.scenario.ConstantDistribution",
          "distributionParameters": [
            1.0
          ],
          "spawnNumber": 1,
          "maxSpawnNumberTotal": -1,
          "startTime": 0,
          "endTime": 0,
          "spawnAtRandomPositions": false,
          "spawnAtGridPositionsCA": false,
          "useFreeSpaceOnly": true,
          "targetIds": [
            1099,
            1066,
            1155,
            1099,
            1168
          ],
          "groupSizeDistribution": [
            1.0
          ],
          "dynamicElementType": "PEDESTRIAN",
          "attributesPedestrian": null
        },
        {
          "id": 16,
          "shape": {
            "x": 3.93,
            "y": 9.369999999999997,
            "width": 0.41,
            "height": 0.41,
            "type": "RECTANGLE"
          },
          "interSpawnTimeDistribution": "org.vadere.state.scenario.ConstantDistribution",
          "distributionParameters": [
            1.0
          ],
          "spawnNumber": 1,
          "maxSpawnNumberTotal": -1,
          "startTime": 0,
          "endTime": 0,
          "spawnAtRandomPositions": false,
          "spawnAtGridPositionsCA": false,
          "useFreeSpaceOnly": true,
          "targetIds": [
            1081,
            1073,
            1153,
            1081,
            1168
          ],
          "groupSizeDistribution": [
            1.0
          ],
          "dynamicElementType": "PEDESTRIAN",
          "attributesPedestrian": null
        },
        {
          "id": 17,
          "shape": {
            "x": 4.74,
            "y": 9.369999999999997,
            "width": 0.41,
            "height": 0.41,
            "type": "RECTANGLE"
          },
          "interSpawnTimeDistribution": "org.vadere.state.scenario.ConstantDistribution",
          "distributionParameters": [
            1.0
          ],
          "spawnNumber": 1,
          "maxSpawnNumberTotal": -1,
          "startTime": 0,
          "endTime": 0,
          "spawnAtRandomPositions": false,
          "spawnAtGridPositionsCA": false,
          "useFreeSpaceOnly": true,
          "targetIds": [
            1039,
            1138,
            1151,
            1039,
            1168
          ],
          "groupSizeDistribution": [
            1.0
          ],
          "dynamicElementType": "PEDESTRIAN",
          "attributesPedestrian": null
        },
        {
          "id": 18,
          "shape": {
            "x": 5.550000000000001,
            "y": 9.369999999999997,
            "width": 0.41,
            "height": 0.41,
            "type": "RECTANGLE"
          },
          "interSpawnTimeDistribution": "org.vadere.state.scenario.ConstantDistribution",
          "distributionParameters": [
            1.0
          ],
          "spawnNumber": 1,
          "maxSpawnNumberTotal": -1,
          "startTime": 0,
          "endTime": 0,
          "spawnAtRandomPositions": false,
          "spawnAtGridPositionsCA": false,
          "useFreeSpaceOnly": true,
          "targetIds": [
            1002,
            1082,
            1159,
            1002,
            1168
          ],
          "groupSizeDistribution": [
            1.0
          ],
          "dynamicElementType": "PEDESTRIAN",
          "attributesPedestrian": null
        },
        {
          "id": 19,
          "shape": {
            "x": 1.5,
            "y": 8.559999999999997,
            "width": 0.41,
            "height": 0.41,
            "type": "RECTANGLE"
          },
          "interSpawnTimeDistribution": "org.vadere.state.scenario.ConstantDistribution",
          "distributionParameters": [
            1.0
          ],
          "spawnNumber": 1,
          "maxSpawnNumberTotal": -1,
          "startTime": 0,
          "endTime": 0,
          "spawnAtRandomPositions": false,
          "spawnAtGridPositionsCA": false,
          "useFreeSpaceOnly": true,
          "targetIds": [
            1053,
            1112,
            1163,
            1053,
            1168
          ],
          "groupSizeDistribution": [
            1.0
          ],
          "dynamicElementType": "PEDESTRIAN",
          "attributesPedestrian": null
        },
        {
          "id": 20,
          "shape": {
            "x": 2.31,
            "y": 8.559999999999997,
            "width": 0.41,
            "height": 0.41,
            "type": "RECTANGLE"
          },
          "interSpawnTimeDistribution": "org.vadere.state.scenario.ConstantDistribution",
          "distributionParameters": [
            1.0
          ],
          "spawnNumber": 1,
          "maxSpawnNumberTotal": -1,
          "startTime": 0,
          "endTime": 0,
          "spawnAtRandomPositions": false,
          "spawnAtGridPositionsCA": false,
          "useFreeSpaceOnly": true,
          "targetIds": [
            1003,
            1136,
            1159,
            1003,
            1168
          ],
          "groupSizeDistribution": [
            1.0
          ],
          "dynamicElementType": "PEDESTRIAN",
          "attributesPedestrian": null
        },
        {
          "id": 21,
          "shape": {
            "x": 3.12,
            "y": 8.559999999999997,
            "width": 0.41,
            "height": 0.41,
            "type": "RECTANGLE"
          },
          "interSpawnTimeDistribution": "org.vadere.state.scenario.ConstantDistribution",
          "distributionParameters": [
            1.0
          ],
          "spawnNumber": 1,
          "maxSpawnNumberTotal": -1,
          "startTime": 0,
          "endTime": 0,
          "spawnAtRandomPositions": false,
          "spawnAtGridPositionsCA": false,
          "useFreeSpaceOnly": true,
          "targetIds": [
            1085,
            1072,
            1151,
            1085,
            1168
          ],
          "groupSizeDistribution": [
            1.0
          ],
          "dynamicElementType": "PEDESTRIAN",
          "attributesPedestrian": null
        },
        {
          "id": 22,
          "shape": {
            "x": 3.93,
            "y": 8.559999999999997,
            "width": 0.41,
            "height": 0.41,
            "type": "RECTANGLE"
          },
          "interSpawnTimeDistribution": "org.vadere.state.scenario.ConstantDistribution",
          "distributionParameters": [
            1.0
          ],
          "spawnNumber": 1,
          "maxSpawnNumberTotal": -1,
          "startTime": 0,
          "endTime": 0,
          "spawnAtRandomPositions": false,
          "spawnAtGridPositionsCA": false,
          "useFreeSpaceOnly": true,
          "targetIds": [
            1073,
            1130,
            1152,
            1073,
            1168
          ],
          "groupSizeDistribution": [
            1.0
          ],
          "dynamicElementType": "PEDESTRIAN",
          "attributesPedestrian": null
        },
        {
          "id": 23,
          "shape": {
            "x": 4.74,
            "y": 8.559999999999997,
            "width": 0.41,
            "height": 0.41,
            "type": "RECTANGLE"
          },
          "interSpawnTimeDistribution": "org.vadere.state.scenario.ConstantDistribution",
          "distributionParameters": [
            1.0
          ],
          "spawnNumber": 1,
          "maxSpawnNumberTotal": -1,
          "startTime": 0,
          "endTime": 0,
          "spawnAtRandomPositions": false,
          "spawnAtGridPositionsCA": false,
          "useFreeSpaceOnly": true,
          "targetIds": [
            1067,
            1091,
            1166,
            1067,
            1168
          ],
          "groupSizeDistribution": [
            1.0
          ],
          "dynamicElementType": "PEDESTRIAN",
          "attributesPedestrian": null
        },
        {
          "id": 24,
          "shape": {
            "x": 5.550000000000001,
            "y": 8.559999999999997,
            "width": 0.41,
            "height": 0.41,
            "type": "RECTANGLE"
          },
          "interSpawnTimeDistribution": "org.vadere.state.scenario.ConstantDistribution",
          "distributionParameters": [
            1.0
          ],
          "spawnNumber": 1,
          "maxSpawnNumberTotal": -1,
          "startTime": 0,
          "endTime": 0,
          "spawnAtRandomPositions": false,
          "spawnAtGridPositionsCA": false,
          "useFreeSpaceOnly": true,
          "targetIds": [
            1100,
            1111,
            1156,
            1100,
            1168
          ],
          "groupSizeDistribution": [
            1.0
          ],
          "dynamicElementType": "PEDESTRIAN",
          "attributesPedestrian": null
        },
        {
          "id": 25,
          "shape": {
            "x": 1.5,
            "y": 7.7499999999999964,
            "width": 0.41,
            "height": 0.41,
            "type": "RECTANGLE"
          },
          "interSpawnTimeDistribution": "org.vadere.state.scenario.ConstantDistribution",
          "distributionParameters": [
            1.0
          ],
          "spawnNumber": 1,
          "maxSpawnNumberTotal": -1,
          "startTime": 0,
          "endTime": 0,
          "spawnAtRandomPositions": false,
          "spawnAtGridPositionsCA": false,
          "useFreeSpaceOnly": true,
          "targetIds": [
            1042,
            1097,
            1152,
            1042,
            1168
          ],
          "groupSizeDistribution": [
            1.0
          ],
          "dynamicElementType": "PEDESTRIAN",
          "attributesPedestrian": null
        },
        {
          "id": 26,
          "shape": {
            "x": 2.31,
            "y": 7.7499999999999964,
            "width": 0.41,
            "height": 0.41,
            "type": "RECTANGLE"
          },
          "interSpawnTimeDistribution": "org.vadere.state.scenario.ConstantDistribution",
          "distributionParameters": [
            1.0
          ],
          "spawnNumber": 1,
          "maxSpawnNumberTotal": -1,
          "startTime": 0,
          "endTime": 0,
          "spawnAtRandomPositions": false,
          "spawnAtGridPositionsCA": false,
          "useFreeSpaceOnly": true,
          "targetIds": [
            1025,
            1121,
            1154,
            1025,
            1168
          ],
          "groupSizeDistribution": [
            1.0
          ],
          "dynamicElementType": "PEDESTRIAN",
          "attributesPedestrian": null
        },
        {
          "id": 27,
          "shape": {
            "x": 3.12,
            "y": 7.7499999999999964,
            "width": 0.41,
            "height": 0.41,
            "type": "RECTANGLE"
          },
          "interSpawnTimeDistribution": "org.vadere.state.scenario.ConstantDistribution",
          "distributionParameters": [
            1.0
          ],
          "spawnNumber": 1,
          "maxSpawnNumberTotal": -1,
          "startTime": 0,
          "endTime": 0,
          "spawnAtRandomPositions": false,
          "spawnAtGridPositionsCA": false,
          "useFreeSpaceOnly": true,
          "targetIds": [
            1096,
            1107,
            1158,
            1096,
            1168
          ],
          "groupSizeDistribution": [
            1.0
          ],
          "dynamicElementType": "PEDESTRIAN",
          "attributesPedestrian": null
        },
        {
          "id": 28,
          "shape": {
            "x": 3.93,
            "y": 7.7499999999999964,
            "width": 0.41,
            "height": 0.41,
            "type": "RECTANGLE"
          },
          "interSpawnTimeDistribution": "org.vadere.state.scenario.ConstantDistribution",
          "distributionParameters": [
            1.0
          ],
          "spawnNumber": 1,
          "maxSpawnNumberTotal": -1,
          "startTime": 0,
          "endTime": 0,
          "spawnAtRandomPositions": false,
          "spawnAtGridPositionsCA": false,
          "useFreeSpaceOnly": true,
          "targetIds": [
            1083,
            1106,
            1164,
            1083,
            1168
          ],
          "groupSizeDistribution": [
            1.0
          ],
          "dynamicElementType": "PEDESTRIAN",
          "attributesPedestrian": null
        },
        {
          "id": 29,
          "shape": {
            "x": 4.74,
            "y": 7.7499999999999964,
            "width": 0.41,
            "height": 0.41,
            "type": "RECTANGLE"
          },
          "interSpawnTimeDistribution": "org.vadere.state.scenario.ConstantDistribution",
          "distributionParameters": [
            1.0
          ],
          "spawnNumber": 1,
          "maxSpawnNumberTotal": -1,
          "startTime": 0,
          "endTime": 0,
          "spawnAtRandomPositions": false,
          "spawnAtGridPositionsCA": false,
          "useFreeSpaceOnly": true,
          "targetIds": [
            1090,
            1134,
            1154,
            1090,
            1168
          ],
          "groupSizeDistribution": [
            1.0
          ],
          "dynamicElementType": "PEDESTRIAN",
          "attributesPedestrian": null
        },
        {
          "id": 30,
          "shape": {
            "x": 5.550000000000001,
            "y": 7.7499999999999964,
            "width": 0.41,
            "height": 0.41,
            "type": "RECTANGLE"
          },
          "interSpawnTimeDistribution": "org.vadere.state.scenario.ConstantDistribution",
          "distributionParameters": [
            1.0
          ],
          "spawnNumber": 1,
          "maxSpawnNumberTotal": -1,
          "startTime": 0,
          "endTime": 0,
          "spawnAtRandomPositions": false,
          "spawnAtGridPositionsCA": false,
          "useFreeSpaceOnly": true,
          "targetIds": [
            1119,
            1085,
            1151,
            1119,
            1168
          ],
          "groupSizeDistribution": [
            1.0
          ],
          "dynamicElementType": "PEDESTRIAN",
          "attributesPedestrian": null
        },
        {
          "id": 31,
          "shape": {
            "x": 1.5,
            "y": 6.939999999999996,
            "width": 0.41,
            "height": 0.41,
            "type": "RECTANGLE"
          },
          "interSpawnTimeDistribution": "org.vadere.state.scenario.ConstantDistribution",
          "distributionParameters": [
            1.0
          ],
          "spawnNumber": 1,
          "maxSpawnNumberTotal": -1,
          "startTime": 0,
          "endTime": 0,
          "spawnAtRandomPositions": false,
          "spawnAtGridPositionsCA": false,
          "useFreeSpaceOnly": true,
          "targetIds": [
            1014,
            1064,
            1156,
            1014,
            1168
          ],
          "groupSizeDistribution": [
            1.0
          ],
          "dynamicElementType": "PEDESTRIAN",
          "attributesPedestrian": null
        },
        {
          "id": 32,
          "shape": {
            "x": 2.31,
            "y": 6.939999999999996,
            "width": 0.41,
            "height": 0.41,
            "type": "RECTANGLE"
          },
          "interSpawnTimeDistribution": "org.vadere.state.scenario.ConstantDistribution",
          "distributionParameters": [
            1.0
          ],
          "spawnNumber": 1,
          "maxSpawnNumberTotal": -1,
          "startTime": 0,
          "endTime": 0,
          "spawnAtRandomPositions": false,
          "spawnAtGridPositionsCA": false,
          "useFreeSpaceOnly": true,
          "targetIds": [
            1035,
            1103,
            1163,
            1035,
            1168
          ],
          "groupSizeDistribution": [
            1.0
          ],
          "dynamicElementType": "PEDESTRIAN",
          "attributesPedestrian": null
        },
        {
          "id": 33,
          "shape": {
            "x": 3.12,
            "y": 6.939999999999996,
            "width": 0.41,
            "height": 0.41,
            "type": "RECTANGLE"
          },
          "interSpawnTimeDistribution": "org.vadere.state.scenario.ConstantDistribution",
          "distributionParameters": [
            1.0
          ],
          "spawnNumber": 1,
          "maxSpawnNumberTotal": -1,
          "startTime": 0,
          "endTime": 0,
          "spawnAtRandomPositions": false,
          "spawnAtGridPositionsCA": false,
          "useFreeSpaceOnly": true,
          "targetIds": [
            1007,
            1061,
            1162,
            1007,
            1168
          ],
          "groupSizeDistribution": [
            1.0
          ],
          "dynamicElementType": "PEDESTRIAN",
          "attributesPedestrian": null
        },
        {
          "id": 34,
          "shape": {
            "x": 3.93,
            "y": 6.939999999999996,
            "width": 0.41,
            "height": 0.41,
            "type": "RECTANGLE"
          },
          "interSpawnTimeDistribution": "org.vadere.state.scenario.ConstantDistribution",
          "distributionParameters": [
            1.0
          ],
          "spawnNumber": 1,
          "maxSpawnNumberTotal": -1,
          "startTime": 0,
          "endTime": 0,
          "spawnAtRandomPositions": false,
          "spawnAtGridPositionsCA": false,
          "useFreeSpaceOnly": true,
          "targetIds": [
            1065,
            1132,
            1158,
            1065,
            1168
          ],
          "groupSizeDistribution": [
            1.0
          ],
          "dynamicElementType": "PEDESTRIAN",
          "attributesPedestrian": null
        },
        {
          "id": 35,
          "shape": {
            "x": 4.74,
            "y": 6.939999999999996,
            "width": 0.41,
            "height": 0.41,
            "type": "RECTANGLE"
          },
          "interSpawnTimeDistribution": "org.vadere.state.scenario.ConstantDistribution",
          "distributionParameters": [
            1.0
          ],
          "spawnNumber": 1,
          "maxSpawnNumberTotal": -1,
          "startTime": 0,
          "endTime": 0,
          "spawnAtRandomPositions": false,
          "spawnAtGridPositionsCA": false,
          "useFreeSpaceOnly": true,
          "targetIds": [
            1037,
            1099,
            1155,
            1037,
            1168
          ],
          "groupSizeDistribution": [
            1.0
          ],
          "dynamicElementType": "PEDESTRIAN",
          "attributesPedestrian": null
        },
        {
          "id": 36,
          "shape": {
            "x": 5.550000000000001,
            "y": 6.939999999999996,
            "width": 0.41,
            "height": 0.41,
            "type": "RECTANGLE"
          },
          "interSpawnTimeDistribution": "org.vadere.state.scenario.ConstantDistribution",
          "distributionParameters": [
            1.0
          ],
          "spawnNumber": 1,
          "maxSpawnNumberTotal": -1,
          "startTime": 0,
          "endTime": 0,
          "spawnAtRandomPositions": false,
          "spawnAtGridPositionsCA": false,
          "useFreeSpaceOnly": true,
          "targetIds": [
            1005,
            1104,
            1164,
            1005,
            1168
          ],
          "groupSizeDistribution": [
            1.0
          ],
          "dynamicElementType": "PEDESTRIAN",
          "attributesPedestrian": null
        },
        {
          "id": 37,
          "shape": {
            "x": 1.5,
            "y": 6.1299999999999955,
            "width": 0.41,
            "height": 0.41,
            "type": "RECTANGLE"
          },
          "interSpawnTimeDistribution": "org.vadere.state.scenario.ConstantDistribution",
          "distributionParameters": [
            1.0
          ],
          "spawnNumber": 1,
          "maxSpawnNumberTotal": -1,
          "startTime": 0,
          "endTime": 0,
          "spawnAtRandomPositions": false,
          "spawnAtGridPositionsCA": false,
          "useFreeSpaceOnly": true,
          "targetIds": [
            1097,
            1141,
            1157,
            1097,
            1168
          ],
          "groupSizeDistribution": [
            1.0
          ],
          "dynamicElementType": "PEDESTRIAN",
          "attributesPedestrian": null
        },
        {
          "id": 38,
          "shape": {
            "x": 2.31,
            "y": 6.1299999999999955,
            "width": 0.41,
            "height": 0.41,
            "type": "RECTANGLE"
          },
          "interSpawnTimeDistribution": "org.vadere.state.scenario.ConstantDistribution",
          "distributionParameters": [
            1.0
          ],
          "spawnNumber": 1,
          "maxSpawnNumberTotal": -1,
          "startTime": 0,
          "endTime": 0,
          "spawnAtRandomPositions": false,
          "spawnAtGridPositionsCA": false,
          "useFreeSpaceOnly": true,
          "targetIds": [
            1062,
            1128,
            1161,
            1062,
            1168
          ],
          "groupSizeDistribution": [
            1.0
          ],
          "dynamicElementType": "PEDESTRIAN",
          "attributesPedestrian": null
        },
        {
          "id": 39,
          "shape": {
            "x": 3.12,
            "y": 6.1299999999999955,
            "width": 0.41,
            "height": 0.41,
            "type": "RECTANGLE"
          },
          "interSpawnTimeDistribution": "org.vadere.state.scenario.ConstantDistribution",
          "distributionParameters": [
            1.0
          ],
          "spawnNumber": 1,
          "maxSpawnNumberTotal": -1,
          "startTime": 0,
          "endTime": 0,
          "spawnAtRandomPositions": false,
          "spawnAtGridPositionsCA": false,
          "useFreeSpaceOnly": true,
          "targetIds": [
            1011,
            1148,
            1152,
            1011,
            1168
          ],
          "groupSizeDistribution": [
            1.0
          ],
          "dynamicElementType": "PEDESTRIAN",
          "attributesPedestrian": null
        },
        {
          "id": 40,
          "shape": {
            "x": 3.93,
            "y": 6.1299999999999955,
            "width": 0.41,
            "height": 0.41,
            "type": "RECTANGLE"
          },
          "interSpawnTimeDistribution": "org.vadere.state.scenario.ConstantDistribution",
          "distributionParameters": [
            1.0
          ],
          "spawnNumber": 1,
          "maxSpawnNumberTotal": -1,
          "startTime": 0,
          "endTime": 0,
          "spawnAtRandomPositions": false,
          "spawnAtGridPositionsCA": false,
          "useFreeSpaceOnly": true,
          "targetIds": [
            1064,
            1068,
            1166,
            1064,
            1168
          ],
          "groupSizeDistribution": [
            1.0
          ],
          "dynamicElementType": "PEDESTRIAN",
          "attributesPedestrian": null
        },
        {
          "id": 41,
          "shape": {
            "x": 4.74,
            "y": 6.1299999999999955,
            "width": 0.41,
            "height": 0.41,
            "type": "RECTANGLE"
          },
          "interSpawnTimeDistribution": "org.vadere.state.scenario.ConstantDistribution",
          "distributionParameters": [
            1.0
          ],
          "spawnNumber": 1,
          "maxSpawnNumberTotal": -1,
          "startTime": 0,
          "endTime": 0,
          "spawnAtRandomPositions": false,
          "spawnAtGridPositionsCA": false,
          "useFreeSpaceOnly": true,
          "targetIds": [
            1107,
            1123,
            1152,
            1107,
            1168
          ],
          "groupSizeDistribution": [
            1.0
          ],
          "dynamicElementType": "PEDESTRIAN",
          "attributesPedestrian": null
        },
        {
          "id": 42,
          "shape": {
            "x": 5.550000000000001,
            "y": 6.1299999999999955,
            "width": 0.41,
            "height": 0.41,
            "type": "RECTANGLE"
          },
          "interSpawnTimeDistribution": "org.vadere.state.scenario.ConstantDistribution",
          "distributionParameters": [
            1.0
          ],
          "spawnNumber": 1,
          "maxSpawnNumberTotal": -1,
          "startTime": 0,
          "endTime": 0,
          "spawnAtRandomPositions": false,
          "spawnAtGridPositionsCA": false,
          "useFreeSpaceOnly": true,
          "targetIds": [
            1018,
            1096,
            1162,
            1018,
            1168
          ],
          "groupSizeDistribution": [
            1.0
          ],
          "dynamicElementType": "PEDESTRIAN",
          "attributesPedestrian": null
        },
        {
          "id": 43,
          "shape": {
            "x": 1.5,
            "y": 5.319999999999995,
            "width": 0.41,
            "height": 0.41,
            "type": "RECTANGLE"
          },
          "interSpawnTimeDistribution": "org.vadere.state.scenario.ConstantDistribution",
          "distributionParameters": [
            1.0
          ],
          "spawnNumber": 1,
          "maxSpawnNumberTotal": -1,
          "startTime": 0,
          "endTime": 0,
          "spawnAtRandomPositions": false,
          "spawnAtGridPositionsCA": false,
          "useFreeSpaceOnly": true,
          "targetIds": [
            1052,
            1078,
            1154,
            1052,
            1168
          ],
          "groupSizeDistribution": [
            1.0
          ],
          "dynamicElementType": "PEDESTRIAN",
          "attributesPedestrian": null
        },
        {
          "id": 44,
          "shape": {
            "x": 2.31,
            "y": 5.319999999999995,
            "width": 0.41,
            "height": 0.41,
            "type": "RECTANGLE"
          },
          "interSpawnTimeDistribution": "org.vadere.state.scenario.ConstantDistribution",
          "distributionParameters": [
            1.0
          ],
          "spawnNumber": 1,
          "maxSpawnNumberTotal": -1,
          "startTime": 0,
          "endTime": 0,
          "spawnAtRandomPositions": false,
          "spawnAtGridPositionsCA": false,
          "useFreeSpaceOnly": true,
          "targetIds": [
            1110,
            1089,
            1160,
            1110,
            1168
          ],
          "groupSizeDistribution": [
            1.0
          ],
          "dynamicElementType": "PEDESTRIAN",
          "attributesPedestrian": null
        },
        {
          "id": 45,
          "shape": {
            "x": 3.12,
            "y": 5.319999999999995,
            "width": 0.41,
            "height": 0.41,
            "type": "RECTANGLE"
          },
          "interSpawnTimeDistribution": "org.vadere.state.scenario.ConstantDistribution",
          "distributionParameters": [
            1.0
          ],
          "spawnNumber": 1,
          "maxSpawnNumberTotal": -1,
          "startTime": 0,
          "endTime": 0,
          "spawnAtRandomPositions": false,
          "spawnAtGridPositionsCA": false,
          "useFreeSpaceOnly": true,
          "targetIds": [
            1024,
            1147,
            1164,
            1024,
            1168
          ],
          "groupSizeDistribution": [
            1.0
          ],
          "dynamicElementType": "PEDESTRIAN",
          "attributesPedestrian": null
        },
        {
          "id": 46,
          "shape": {
            "x": 3.93,
            "y": 5.319999999999995,
            "width": 0.41,
            "height": 0.41,
            "type": "RECTANGLE"
          },
          "interSpawnTimeDistribution": "org.vadere.state.scenario.ConstantDistribution",
          "distributionParameters": [
            1.0
          ],
          "spawnNumber": 1,
          "maxSpawnNumberTotal": -1,
          "startTime": 0,
          "endTime": 0,
          "spawnAtRandomPositions": false,
          "spawnAtGridPositionsCA": false,
          "useFreeSpaceOnly": true,
          "targetIds": [
            1115,
            1105,
            1159,
            1115,
            1168
          ],
          "groupSizeDistribution": [
            1.0
          ],
          "dynamicElementType": "PEDESTRIAN",
          "attributesPedestrian": null
        },
        {
          "id": 47,
          "shape": {
            "x": 4.74,
            "y": 5.319999999999995,
            "width": 0.41,
            "height": 0.41,
            "type": "RECTANGLE"
          },
          "interSpawnTimeDistribution": "org.vadere.state.scenario.ConstantDistribution",
          "distributionParameters": [
            1.0
          ],
          "spawnNumber": 1,
          "maxSpawnNumberTotal": -1,
          "startTime": 0,
          "endTime": 0,
          "spawnAtRandomPositions": false,
          "spawnAtGridPositionsCA": false,
          "useFreeSpaceOnly": true,
          "targetIds": [
            1080,
            1098,
            1157,
            1080,
            1168
          ],
          "groupSizeDistribution": [
            1.0
          ],
          "dynamicElementType": "PEDESTRIAN",
          "attributesPedestrian": null
        },
        {
          "id": 48,
          "shape": {
            "x": 5.550000000000001,
            "y": 5.319999999999995,
            "width": 0.41,
            "height": 0.41,
            "type": "RECTANGLE"
          },
          "interSpawnTimeDistribution": "org.vadere.state.scenario.ConstantDistribution",
          "distributionParameters": [
            1.0
          ],
          "spawnNumber": 1,
          "maxSpawnNumberTotal": -1,
          "startTime": 0,
          "endTime": 0,
          "spawnAtRandomPositions": false,
          "spawnAtGridPositionsCA": false,
          "useFreeSpaceOnly": true,
          "targetIds": [
            1091,
            1087,
            1163,
            1091,
            1168
          ],
          "groupSizeDistribution": [
            1.0
          ],
          "dynamicElementType": "PEDESTRIAN",
          "attributesPedestrian": null
        },
        {
          "id": 49,
          "shape": {
            "x": 1.5,
            "y": 4.5099999999999945,
            "width": 0.41,
            "height": 0.41,
            "type": "RECTANGLE"
          },
          "interSpawnTimeDistribution": "org.vadere.state.scenario.ConstantDistribution",
          "distributionParameters": [
            1.0
          ],
          "spawnNumber": 1,
          "maxSpawnNumberTotal": -1,
          "startTime": 0,
          "endTime": 0,
          "spawnAtRandomPositions": false,
          "spawnAtGridPositionsCA": false,
          "useFreeSpaceOnly": true,
          "targetIds": [
            1093,
            1074,
            1161,
            1093,
            1168
          ],
          "groupSizeDistribution": [
            1.0
          ],
          "dynamicElementType": "PEDESTRIAN",
          "attributesPedestrian": null
        },
        {
          "id": 50,
          "shape": {
            "x": 2.31,
            "y": 4.5099999999999945,
            "width": 0.41,
            "height": 0.41,
            "type": "RECTANGLE"
          },
          "interSpawnTimeDistribution": "org.vadere.state.scenario.ConstantDistribution",
          "distributionParameters": [
            1.0
          ],
          "spawnNumber": 1,
          "maxSpawnNumberTotal": -1,
          "startTime": 0,
          "endTime": 0,
          "spawnAtRandomPositions": false,
          "spawnAtGridPositionsCA": false,
          "useFreeSpaceOnly": true,
          "targetIds": [
            1034,
            1110,
            1153,
            1034,
            1168
          ],
          "groupSizeDistribution": [
            1.0
          ],
          "dynamicElementType": "PEDESTRIAN",
          "attributesPedestrian": null
        },
        {
          "id": 51,
          "shape": {
            "x": 3.12,
            "y": 4.5099999999999945,
            "width": 0.41,
            "height": 0.41,
            "type": "RECTANGLE"
          },
          "interSpawnTimeDistribution": "org.vadere.state.scenario.ConstantDistribution",
          "distributionParameters": [
            1.0
          ],
          "spawnNumber": 1,
          "maxSpawnNumberTotal": -1,
          "startTime": 0,
          "endTime": 0,
          "spawnAtRandomPositions": false,
          "spawnAtGridPositionsCA": false,
          "useFreeSpaceOnly": true,
          "targetIds": [
            1006,
            1090,
            1167,
            1006,
            1168
          ],
          "groupSizeDistribution": [
            1.0
          ],
          "dynamicElementType": "PEDESTRIAN",
          "attributesPedestrian": null
        },
        {
          "id": 52,
          "shape": {
            "x": 3.93,
            "y": 4.5099999999999945,
            "width": 0.41,
            "height": 0.41,
            "type": "RECTANGLE"
          },
          "interSpawnTimeDistribution": "org.vadere.state.scenario.ConstantDistribution",
          "distributionParameters": [
            1.0
          ],
          "spawnNumber": 1,
          "maxSpawnNumberTotal": -1,
          "startTime": 0,
          "endTime": 0,
          "spawnAtRandomPositions": false,
          "spawnAtGridPositionsCA": false,
          "useFreeSpaceOnly": true,
          "targetIds": [
            1029,
            1114,
            1162,
            1029,
            1168
          ],
          "groupSizeDistribution": [
            1.0
          ],
          "dynamicElementType": "PEDESTRIAN",
          "attributesPedestrian": null
        },
        {
          "id": 53,
          "shape": {
            "x": 4.74,
            "y": 4.5099999999999945,
            "width": 0.41,
            "height": 0.41,
            "type": "RECTANGLE"
          },
          "interSpawnTimeDistribution": "org.vadere.state.scenario.ConstantDistribution",
          "distributionParameters": [
            1.0
          ],
          "spawnNumber": 1,
          "maxSpawnNumberTotal": -1,
          "startTime": 0,
          "endTime": 0,
          "spawnAtRandomPositions": false,
          "spawnAtGridPositionsCA": false,
          "useFreeSpaceOnly": true,
          "targetIds": [
            1088,
            1143,
            1151,
            1088,
            1168
          ],
          "groupSizeDistribution": [
            1.0
          ],
          "dynamicElementType": "PEDESTRIAN",
          "attributesPedestrian": null
        },
        {
          "id": 54,
          "shape": {
            "x": 5.550000000000001,
            "y": 4.5099999999999945,
            "width": 0.41,
            "height": 0.41,
            "type": "RECTANGLE"
          },
          "interSpawnTimeDistribution": "org.vadere.state.scenario.ConstantDistribution",
          "distributionParameters": [
            1.0
          ],
          "spawnNumber": 1,
          "maxSpawnNumberTotal": -1,
          "startTime": 0,
          "endTime": 0,
          "spawnAtRandomPositions": false,
          "spawnAtGridPositionsCA": false,
          "useFreeSpaceOnly": true,
          "targetIds": [
            1072,
            1140,
            1167,
            1072,
            1168
          ],
          "groupSizeDistribution": [
            1.0
          ],
          "dynamicElementType": "PEDESTRIAN",
          "attributesPedestrian": null
        },
        {
          "id": 55,
          "shape": {
            "x": 1.5,
            "y": 3.6999999999999944,
            "width": 0.41,
            "height": 0.41,
            "type": "RECTANGLE"
          },
          "interSpawnTimeDistribution": "org.vadere.state.scenario.ConstantDistribution",
          "distributionParameters": [
            1.0
          ],
          "spawnNumber": 1,
          "maxSpawnNumberTotal": -1,
          "startTime": 0,
          "endTime": 0,
          "spawnAtRandomPositions": false,
          "spawnAtGridPositionsCA": false,
          "useFreeSpaceOnly": true,
          "targetIds": [
            1089,
            1146,
            1167,
            1089,
            1168
          ],
          "groupSizeDistribution": [
            1.0
          ],
          "dynamicElementType": "PEDESTRIAN",
          "attributesPedestrian": null
        },
        {
          "id": 56,
          "shape": {
            "x": 2.31,
            "y": 3.6999999999999944,
            "width": 0.41,
            "height": 0.41,
            "type": "RECTANGLE"
          },
          "interSpawnTimeDistribution": "org.vadere.state.scenario.ConstantDistribution",
          "distributionParameters": [
            1.0
          ],
          "spawnNumber": 1,
          "maxSpawnNumberTotal": -1,
          "startTime": 0,
          "endTime": 0,
          "spawnAtRandomPositions": false,
          "spawnAtGridPositionsCA": false,
          "useFreeSpaceOnly": true,
          "targetIds": [
            1026,
            1116,
            1160,
            1026,
            1168
          ],
          "groupSizeDistribution": [
            1.0
          ],
          "dynamicElementType": "PEDESTRIAN",
          "attributesPedestrian": null
        },
        {
          "id": 57,
          "shape": {
            "x": 3.12,
            "y": 3.6999999999999944,
            "width": 0.41,
            "height": 0.41,
            "type": "RECTANGLE"
          },
          "interSpawnTimeDistribution": "org.vadere.state.scenario.ConstantDistribution",
          "distributionParameters": [
            1.0
          ],
          "spawnNumber": 1,
          "maxSpawnNumberTotal": -1,
          "startTime": 0,
          "endTime": 0,
          "spawnAtRandomPositions": false,
          "spawnAtGridPositionsCA": false,
          "useFreeSpaceOnly": true,
          "targetIds": [
            1095,
            1124,
            1167,
            1095,
            1168
          ],
          "groupSizeDistribution": [
            1.0
          ],
          "dynamicElementType": "PEDESTRIAN",
          "attributesPedestrian": null
        },
        {
          "id": 58,
          "shape": {
            "x": 3.93,
            "y": 3.6999999999999944,
            "width": 0.41,
            "height": 0.41,
            "type": "RECTANGLE"
          },
          "interSpawnTimeDistribution": "org.vadere.state.scenario.ConstantDistribution",
          "distributionParameters": [
            1.0
          ],
          "spawnNumber": 1,
          "maxSpawnNumberTotal": -1,
          "startTime": 0,
          "endTime": 0,
          "spawnAtRandomPositions": false,
          "spawnAtGridPositionsCA": false,
          "useFreeSpaceOnly": true,
          "targetIds": [
            1105,
            1065,
            1157,
            1105,
            1168
          ],
          "groupSizeDistribution": [
            1.0
          ],
          "dynamicElementType": "PEDESTRIAN",
          "attributesPedestrian": null
        },
        {
          "id": 59,
          "shape": {
            "x": 4.74,
            "y": 3.6999999999999944,
            "width": 0.41,
            "height": 0.41,
            "type": "RECTANGLE"
          },
          "interSpawnTimeDistribution": "org.vadere.state.scenario.ConstantDistribution",
          "distributionParameters": [
            1.0
          ],
          "spawnNumber": 1,
          "maxSpawnNumberTotal": -1,
          "startTime": 0,
          "endTime": 0,
          "spawnAtRandomPositions": false,
          "spawnAtGridPositionsCA": false,
          "useFreeSpaceOnly": true,
          "targetIds": [
            1102,
            1070,
            1167,
            1102,
            1168
          ],
          "groupSizeDistribution": [
            1.0
          ],
          "dynamicElementType": "PEDESTRIAN",
          "attributesPedestrian": null
        },
        {
          "id": 60,
          "shape": {
            "x": 5.550000000000001,
            "y": 3.6999999999999944,
            "width": 0.41,
            "height": 0.41,
            "type": "RECTANGLE"
          },
          "interSpawnTimeDistribution": "org.vadere.state.scenario.ConstantDistribution",
          "distributionParameters": [
            1.0
          ],
          "spawnNumber": 1,
          "maxSpawnNumberTotal": -1,
          "startTime": 0,
          "endTime": 0,
          "spawnAtRandomPositions": false,
          "spawnAtGridPositionsCA": false,
          "useFreeSpaceOnly": true,
          "targetIds": [
            1061,
            1145,
            1155,
            1061,
            1168
          ],
          "groupSizeDistribution": [
            1.0
          ],
          "dynamicElementType": "PEDESTRIAN",
          "attributesPedestrian": null
        },
        {
          "id": 61,
          "shape": {
            "x": 1.5,
            "y": 2.8899999999999944,
            "width": 0.41,
            "height": 0.41,
            "type": "RECTANGLE"
          },
          "interSpawnTimeDistribution": "org.vadere.state.scenario.ConstantDistribution",
          "distributionParameters": [
            1.0
          ],
          "spawnNumber": 1,
          "maxSpawnNumberTotal": -1,
          "startTime": 0,
          "endTime": 0,
          "spawnAtRandomPositions": false,
          "spawnAtGridPositionsCA": false,
          "useFreeSpaceOnly": true,
          "targetIds": [
            1059,
            1086,
            1157,
            1059,
            1168
          ],
          "groupSizeDistribution": [
            1.0
          ],
          "dynamicElementType": "PEDESTRIAN",
          "attributesPedestrian": null
        }
      ],
      "dynamicElements": [],
      "attributesPedestrian": {
        "radius": 0.2,
        "densityDependentSpeed": false,
        "speedDistributionMean": 1.34,
        "speedDistributionStandardDeviation": 0.26,
        "minimumSpeed": 0.5,
        "maximumSpeed": 2.2,
        "acceleration": 2.0,
        "footstepHistorySize": 4,
        "searchRadius": 1.0,
        "walkingDirectionCalculation": "BY_TARGET_CENTER",
        "walkingDirectionSameIfAngleLessOrEqual": 45.0
      },
      "teleporter": null,
      "attributesCar": {
        "id": -1,
        "radius": 0.2,
        "densityDependentSpeed": false,
        "speedDistributionMean": 1.34,
        "speedDistributionStandardDeviation": 0.26,
        "minimumSpeed": 0.5,
        "maximumSpeed": 2.2,
        "acceleration": 2.0,
        "footstepHistorySize": 4,
        "searchRadius": 1.0,
        "walkingDirectionCalculation": "BY_TARGET_CENTER",
        "walkingDirectionSameIfAngleLessOrEqual": 45.0,
        "length": 4.5,
        "width": 1.7,
        "direction": {
          "x": 1.0,
          "y": 0.0
        }
      }
    },
    "stimulusInfos": [],
    "reactionProbabilities": []
  }
}
